# Supplementary material for: Mechanistic basis of atypical TERT promoter mutations
Source: Nat Commun. 2024 Nov 18;15:9965. doi: 10.1038/s41467-024-54158-5 (PMC11574208; doi:10.1038/s41467-024-54158-5)
Supplement: Supplementary file 3 — Supplementary Data 1 [file 41467_2024_54158_MOESM3_ESM.zip]

Archive with 148 entries (136 files):
- Code/
- __MACOSX/._Code
- Code/.DS_Store
- __MACOSX/Code/._.DS_Store
- Code/GENIE/
- __MACOSX/Code/._GENIE
- Code/ICGC/
- __MACOSX/Code/._ICGC
- Code/SIMSEN/
- __MACOSX/Code/._SIMSEN
- Code/README.txt
- __MACOSX/Code/._README.txt
- Code/GECIP/
- __MACOSX/Code/._GECIP
- Code/GENIE/.DS_Store
- __MACOSX/Code/GENIE/._.DS_Store
- Code/GENIE/genie11/
- __MACOSX/Code/GENIE/._genie11
- Code/GENIE/Final_TERT_GENIE.R
- __MACOSX/Code/GENIE/._Final_TERT_GENIE.R
- Code/GENIE/.Rapp.history
- __MACOSX/Code/GENIE/._.Rapp.history
- Code/ICGC/combine_chip_data.m
- __MACOSX/Code/ICGC/._combine_chip_data.m
- Code/ICGC/.DS_Store
- __MACOSX/Code/ICGC/._.DS_Store
- Code/ICGC/setup_workspace.m
- __MACOSX/Code/ICGC/._setup_workspace.m
- Code/ICGC/plot_results.m
- __MACOSX/Code/ICGC/._plot_results.m
- Code/ICGC/readme.txt
- __MACOSX/Code/ICGC/._readme.txt
- Code/ICGC/data/
- __MACOSX/Code/ICGC/._data
- Code/ICGC/preprocess_mutations.sh
- __MACOSX/Code/ICGC/._preprocess_mutations.sh
- Code/SIMSEN/.DS_Store
- __MACOSX/Code/SIMSEN/._.DS_Store
- Code/SIMSEN/mutmtx.m
- __MACOSX/Code/SIMSEN/._mutmtx.m
- Code/SIMSEN/fig6.m
- __MACOSX/Code/SIMSEN/._fig6.m
- Code/SIMSEN/data/
- __MACOSX/Code/SIMSEN/._data
- Code/GECIP/.DS_Store
- __MACOSX/Code/GECIP/._.DS_Store
- Code/GECIP/fig4b.m
- __MACOSX/Code/GECIP/._fig4b.m
- Code/GECIP/gecip_export/
- __MACOSX/Code/GECIP/._gecip_export
- Code/GECIP/MatrixToReadTable.R
- __MACOSX/Code/GECIP/._MatrixToReadTable.R
- Code/GECIP/VCF_Preprocessing.sh
- __MACOSX/Code/GECIP/._VCF_Preprocessing.sh
- Code/GECIP/Figure4a_SourceData_Heatmap.R
- __MACOSX/Code/GECIP/._Figure4a_SourceData_Heatmap.R
- Code/GECIP/SamToMatrix.py
- __MACOSX/Code/GECIP/._SamToMatrix.py
- Code/GECIP/README.txt
- __MACOSX/Code/GECIP/._README.txt
- Code/GECIP/VCF_To_TMB.sh
- __MACOSX/Code/GECIP/._VCF_To_TMB.sh
- Code/GENIE/genie11/readme.txt
- __MACOSX/Code/GENIE/genie11/._readme.txt
- Code/ICGC/data/.DS_Store
- __MACOSX/Code/ICGC/data/._.DS_Store
- Code/ICGC/data/hg19/
- __MACOSX/Code/ICGC/data/._hg19
- Code/ICGC/data/ChIP/
- __MACOSX/Code/ICGC/data/._ChIP
- Code/ICGC/data/icgc-dataset-1708524032153/
- __MACOSX/Code/ICGC/data/._icgc-dataset-1708524032153
- Code/ICGC/data/readme.txt
- __MACOSX/Code/ICGC/data/._readme.txt
- Code/ICGC/data/NCBI_refSeqAll.tsv
- __MACOSX/Code/ICGC/data/._NCBI_refSeqAll.tsv
- Code/SIMSEN/data/CTRL.tsv
- __MACOSX/Code/SIMSEN/data/._CTRL.tsv
- Code/SIMSEN/data/SIMSEN_TERT.bed
- __MACOSX/Code/SIMSEN/data/._SIMSEN_TERT.bed
- Code/SIMSEN/data/UV.tsv
- __MACOSX/Code/SIMSEN/data/._UV.tsv
- Code/SIMSEN/data/readme.txt
- __MACOSX/Code/SIMSEN/data/._readme.txt
- Code/GECIP/gecip_export/Sample11, Read Table, Version 1.tsv
- __MACOSX/Code/GECIP/gecip_export/._Sample11, Read Table, Version 1.tsv
- Code/GECIP/gecip_export/.DS_Store
- __MACOSX/Code/GECIP/gecip_export/._.DS_Store
- Code/GECIP/gecip_export/Sample7, Read Table, Version 1.tsv
- __MACOSX/Code/GECIP/gecip_export/._Sample7, Read Table, Version 1.tsv
- Code/GECIP/gecip_export/Sample6, Read Table, Version 1.tsv
- __MACOSX/Code/GECIP/gecip_export/._Sample6, Read Table, Version 1.tsv
- Code/GECIP/gecip_export/Sample10, Read Table, Version 1.tsv
- __MACOSX/Code/GECIP/gecip_export/._Sample10, Read Table, Version 1.tsv
- Code/GECIP/gecip_export/Sample1, Read Table, Version 1.tsv
- __MACOSX/Code/GECIP/gecip_export/._Sample1, Read Table, Version 1.tsv
- Code/GECIP/gecip_export/Sample4, Read Table, Version 1.tsv
- __MACOSX/Code/GECIP/gecip_export/._Sample4, Read Table, Version 1.tsv
- Code/GECIP/gecip_export/Sample8, Read Table, Version 1.tsv
- __MACOSX/Code/GECIP/gecip_export/._Sample8, Read Table, Version 1.tsv
- Code/GECIP/gecip_export/Sample12, Read Table, Version 1.tsv
- __MACOSX/Code/GECIP/gecip_export/._Sample12, Read Table, Version 1.tsv
- Code/GECIP/gecip_export/Sample3, Read Table, Version 1.tsv
- __MACOSX/Code/GECIP/gecip_export/._Sample3, Read Table, Version 1.tsv
- Code/GECIP/gecip_export/Sample2, Read Table, Version 1.tsv
- __MACOSX/Code/GECIP/gecip_export/._Sample2, Read Table, Version 1.tsv
- Code/GECIP/gecip_export/Sample5, Read Table, Version 1.tsv
- __MACOSX/Code/GECIP/gecip_export/._Sample5, Read Table, Version 1.tsv
- Code/GECIP/gecip_export/Sample9, Read Table, Version 1.tsv
- __MACOSX/Code/GECIP/gecip_export/._Sample9, Read Table, Version 1.tsv
- Code/ICGC/data/ChIP/combined_broadPeaks.txt
- __MACOSX/Code/ICGC/data/ChIP/._combined_broadPeaks.txt
- Code/ICGC/data/ChIP/SL14683_broadPeaks.txt
- __MACOSX/Code/ICGC/data/ChIP/._SL14683_broadPeaks.txt
- Code/ICGC/data/ChIP/SL13459_broadPeaks.txt
- __MACOSX/Code/ICGC/data/ChIP/._SL13459_broadPeaks.txt
- Code/ICGC/data/ChIP/aab0015-bell-sm.tables.xlsx
- __MACOSX/Code/ICGC/data/ChIP/._aab0015-bell-sm.tables.xlsx
- Code/ICGC/data/ChIP/SL275_broadPeaks.txt
- __MACOSX/Code/ICGC/data/ChIP/._SL275_broadPeaks.txt
- Code/ICGC/data/ChIP/SL610_broadPeaks.txt
- __MACOSX/Code/ICGC/data/ChIP/._SL610_broadPeaks.txt
- Code/ICGC/data/ChIP/SL16321_broadPeaks.txt
- __MACOSX/Code/ICGC/data/ChIP/._SL16321_broadPeaks.txt
- Code/ICGC/data/ChIP/SL203_broadPeaks.txt
- __MACOSX/Code/ICGC/data/ChIP/._SL203_broadPeaks.txt
- Code/ICGC/data/ChIP/SL6015_broadPeaks.txt
- __MACOSX/Code/ICGC/data/ChIP/._SL6015_broadPeaks.txt
- Code/ICGC/data/ChIP/SL611_broadPeaks.txt
- __MACOSX/Code/ICGC/data/ChIP/._SL611_broadPeaks.txt
- Code/ICGC/data/ChIP/SL205_broadPeaks.txt
- __MACOSX/Code/ICGC/data/ChIP/._SL205_broadPeaks.txt
- Code/ICGC/data/ChIP/readme.rtf
- __MACOSX/Code/ICGC/data/ChIP/._readme.rtf
- Code/ICGC/data/ChIP/SL3356_broadPeaks.txt
- __MACOSX/Code/ICGC/data/ChIP/._SL3356_broadPeaks.txt
- Code/ICGC/data/ChIP/SL2943_broadPeaks.txt
- __MACOSX/Code/ICGC/data/ChIP/._SL2943_broadPeaks.txt
- Code/ICGC/data/ChIP/SL12633_broadPeaks.txt
- __MACOSX/Code/ICGC/data/ChIP/._SL12633_broadPeaks.txt
- Code/ICGC/data/ChIP/SL276_broadPeaks.txt
- __MACOSX/Code/ICGC/data/ChIP/._SL276_broadPeaks.txt
- Code/ICGC/data/ChIP/SL13752_broadPeaks.txt
- __MACOSX/Code/ICGC/data/ChIP/._SL13752_broadPeaks.txt
- Code/ICGC/data/ChIP/SL6595_broadPeaks.txt
- __MACOSX/Code/ICGC/data/ChIP/._SL6595_broadPeaks.txt
- Code/ICGC/data/ChIP/SL12627_broadPeaks.txt
- __MACOSX/Code/ICGC/data/ChIP/._SL12627_broadPeaks.txt
