# Supplementary material for: Mechanistic basis of atypical TERT promoter mutations
Source: Nat Commun. 2024 Nov 18;15:9965. doi: 10.1038/s41467-024-54158-5 (PMC11574208; doi:10.1038/s41467-024-54158-5)
Supplement: Supplementary file 3 — Supplementary Data 1 [file 41467_2024_54158_MOESM3_ESM.zip › Code/README.txt]

System requirements (exact version not critical in most cases): 

R version 4.1.0
MATLAB release r2023b
Bash version 4.4.20
Python version 3.10.4

GENIE code requires registration and download of data from Synapse: http://synapse.org/genie
GENIE code has been run on R version 4.1.0
Expected run time: 1 hour
Expected output: Fig 1, 2a, 2b, 3 and Supp. Fig 1

GECIP/100K genomes analysis requires access to the Genomics England GECIP environment.
Code has been run with Bash (version 4.4.20), Python (version 3.10.4) and MATLAB (release r2023b)
Expected runtime: 10 hours
Expected output: Fig 4a and 4b

SIMSen analysis includes all required data and code to be run in MATLAB (release r2023b)
Expected runtime: 1 minute
Expected output Fig 6b and 6c

ICGC analysis includes some data and code to be run in MATLAB (release r2023b)
Additional data to be downloaded (hg19.fa from UCSC and MELA-AU dataset from ICGC) is found in the ICGC folder readme document
RefSeq annotations and ChIP data were downloaded from UCSC Genome Browser
Expected runtime: 50 hours
Expected output: Supp. Fig 6

Each code subdirectory contains a readme file explaining further how to run each section.
