# Supplementary material for: Mechanistic basis of atypical TERT promoter mutations
Source: Nat Commun. 2024 Nov 18;15:9965. doi: 10.1038/s41467-024-54158-5 (PMC11574208; doi:10.1038/s41467-024-54158-5)
Supplement: Supplementary file 3 — Supplementary Data 1 [file 41467_2024_54158_MOESM3_ESM.zip › Code/GENIE/Final_TERT_GENIE.R]

# Prerequisite : Download Genie 11 data from link https://www.synapse.org/#!Synapse:syn26706564 and save in "genie11" directory
# Required files:
# "data_mutations_extended.txt"
# "data_clinical_sample.txt"
# "genomic_information.txt"

#Packages:
library(GenomicRanges)
library(plyranges)
library(dplyr)
library(ggplot2)
library(ggh4x)
library(cowplot)
library(BSgenome.Hsapiens.UCSC.hg19)
library(tidyverse)
library(futile.logger)
library(Biostrings)
library(deconstructSigs)


# NOTE:
  # deconstructSigs v 1.9.0 is required in order to do DBS signatures
  # Installing from CRAN is not supported, so use devtools instead:
  #  library(devtools)
  #  devtools::install_local("/genie11/install/deconstructSigs/deconstructSigs_1.9.0.tar.gz") #change to your directory
  

####################
# DATA INTEGRATION #
####################

# * Download GENIE data from synapse
# * Integrate information from relevant files


setwd("/data1/vinod/VKS_ErikLab/TERT_genie_analysys") # Change to your working directory


### read Genie mutation data ##
genieMutData=read.table(file='./genie11/data_mutations_extended.txt', header = TRUE, sep='\t',  quote="" ) 
### read Genie clinical data, sample name and cancer types details ##
sampleInformation = read.table(file='./genie11/data_clinical_sample.txt', header = TRUE, sep="\t", comment.char="#", quote="") 
genieMutDataM=genieMutData

### Add Oncotree Code ###
genieMutDataM$ONCOTREE_CODE=sampleInformation$ONCOTREE_CODE[match(genieMutDataM$Tumor_Sample_Barcode,sampleInformation$SAMPLE_ID)] 


##### read genie assay Information to find out  assays that cover TERT regions  ##

AssayGenomicInform = read.table(file='./genie11/genomic_information.txt', header = TRUE, sep="\t", comment.char="#", quote="")
colnames(AssayGenomicInform)[c(1,2,3)]= c('chr', 'start', 'end')
AssayGenomicInform_gr=makeGRangesFromDataFrame(df = AssayGenomicInform, keep.extra.columns = TRUE, )


##########################################
# Extract data of interest for analysis  #
##########################################
# * Filter for samples which have:
# * TERT promoter sequenced and more than 300,000 bases in targeted assay
# * unique sample per patient
# * cancer subtypes with more than 40 samples and 500 mutations to allow signature extraction
# * More than 1% TERT driver mutation

## select assays covering TERT regions with more than 100000 bases covered ##
v=c("YALE-OCP-V3","MSK-IMPACT341","MSK-IMPACT410","MSK-IMPACT468")

#assay length per assay type
assayLength=data.frame(lengths=sapply(v, function(x) sum(width(GenomicRanges::reduce(AssayGenomicInform_gr[which(AssayGenomicInform_gr$SEQ_ASSAY_ID == x),],ignore.strand=TRUE)))))


## add additional details about assays and if TERT covered ##
genieMutDataM$AF=(genieMutDataM$t_alt_count)/(genieMutDataM$t_alt_count+genieMutDataM$t_ref_count)
rownames(sampleInformation)=sampleInformation$SAMPLE_ID
genieMutDataM$Assay= sampleInformation[as.character(genieMutDataM$Tumor_Sample_Barcode), 'SEQ_ASSAY_ID']
genieMutDataM$IF_TERT_assay=genieMutDataM$Assay %in% v # Add column: TRUE if assayed  by TERT assay  

#Set filter for TERT region
genieMutDataM_tert=genieMutDataM[which(genieMutDataM$IF_TERT_assay==TRUE ),] # select only TERT assay samples

# Extract and filter distinct patient-sample combinations
distinct_samples <- genieMutDataM_tert %>%
  mutate(
    Facility = sub("^GENIE-([A-Z]+)-.*", "\\1", Tumor_Sample_Barcode),
    Patient = case_when(
      Facility == "MSK" ~ sub("^GENIE-[A-Z]+-P-([^-]+)-.*", "\\1", Tumor_Sample_Barcode),
      TRUE ~ sub("^GENIE-[A-Z]+-([^-]+)-.*", "\\1", Tumor_Sample_Barcode)
    ),
    Sample = case_when(
      Facility == "MSK" ~ sub("^GENIE-[A-Z]+-P-[^-]+-(.*)", "\\1", Tumor_Sample_Barcode),
      TRUE ~ sub("^GENIE-[A-Z]+-[^-]+-(.*)", "\\1", Tumor_Sample_Barcode)
    ),
    Sample_Number = as.numeric(gsub("^[^0-9]*([0-9]+).*", "\\1", Sample))
  ) %>%
  group_by(Facility, Patient) %>%
  slice_min(Sample_Number) %>%
  ungroup() %>%
  distinct(Tumor_Sample_Barcode)  # Keep only unique entries

# TERT full dataset
genieMutDataM_tert_distinct <- genieMutDataM_tert %>%
  filter(Tumor_Sample_Barcode %in% distinct_samples$Tumor_Sample_Barcode)

## count cancers by subtype and set filter for at least 40 samples per subcohort

cancer_types  <- genieMutDataM_tert_distinct %>%
  distinct(ONCOTREE_CODE)
cancer_samples <-  genieMutDataM_tert_distinct %>%
  group_by(ONCOTREE_CODE,Tumor_Sample_Barcode) %>%
  summarise(count = dplyr::n(), .groups = 'drop') %>% 
  group_by(ONCOTREE_CODE) %>%
  summarise(count = dplyr::n(), .groups = 'drop')

#set filter for cancer types less than 40 samples
filtered_cancer_samples <- cancer_samples %>%
  filter(count > 40)

genieMutDataM_tert_distinct_samples <- genieMutDataM_tert_distinct %>%
  filter(ONCOTREE_CODE %in% filtered_cancer_samples$ONCOTREE_CODE)


## list  mutations by Cancer type and set filter for at least 500 mutations per subcohort

cancer_type_mut_count <- genieMutDataM_tert_distinct_samples %>%
  group_by(ONCOTREE_CODE) %>%
  summarise(count = dplyr::n(), .groups = 'drop')

filtered_cancers <- cancer_type_mut_count %>%
  filter(count >500)

#set filter for cancer types more than 500 muts
genieMutDataM_tert_distinct_filtermuts <- genieMutDataM_tert_distinct_samples %>%
  filter(ONCOTREE_CODE %in% filtered_cancers$ONCOTREE_CODE)

cancer_type_filtered_counts <- genieMutDataM_tert_distinct_filtermuts %>%
  group_by(ONCOTREE_CODE,Tumor_Sample_Barcode) %>%
  summarise(count = dplyr::n(), .groups = 'drop') %>% 
  group_by(ONCOTREE_CODE) %>%
  summarise(count = dplyr::n(), .groups = 'drop')

## Identify fraction of TERTp mutations in each subcohort 
chromosome_filter <- 5
start_positions_filter <- c(1295228, 1295242, 1295250)
TERT_drivers <- genieMutDataM_tert_distinct_filtermuts[
  genieMutDataM_tert_distinct_filtermuts$Chromosome == chromosome_filter &
    genieMutDataM_tert_distinct_filtermuts$Start_Position %in% start_positions_filter,
]
TERT_drivers_count <-TERT_drivers%>%
  group_by(ONCOTREE_CODE,Tumor_Sample_Barcode) %>%
  summarise(count = dplyr::n(), .groups = 'drop') %>% 
  group_by(ONCOTREE_CODE) %>%
  summarise(count = dplyr::n(), .groups = 'drop')

#Fraction TERT
fraction <- merge(cancer_type_filtered_counts, TERT_drivers_count, by = "ONCOTREE_CODE")
fraction$fraction <- fraction$count.y / fraction$count.x *100

#set filter to remove cancers with less than 1% TERTp mut and remove COLU
filtered_cancers_fraction <- fraction %>%
  filter(fraction > 1)

TERT_dataset_new <- genieMutDataM_tert_distinct_samples %>%
  filter(ONCOTREE_CODE %in% filtered_cancers_fraction$ONCOTREE_CODE) 


write.csv(TERT_dataset_new, "/genie11/TERT_dataset_new.csv") #change to your directory


###################################################################
 # TERT FIGURE ONE- summary of TERT mutations by cancer subtype #
###################################################################
#Count of mutations that are present in at least 10 patients in whole subcohort
#plot drivers and atypical per cancer subtype
#Calculate UV mutation signature per cancer subtype
#Group cancers into subcohorts:
#High TERTp UV (>20% TERT driver, >10% UV)
#High TERTp no UV (>20% TERT driver, <10% UV)
#Low TERTp (<20% TERTp)


#limit to just TERT region for analysis
TERT_dataset_TERT2 <- TERT_dataset_new %>%
  filter(Hugo_Symbol %in% "TERT") %>% 
  filter(Start_Position >= 1295200 & Start_Position <= 1295300) %>% 
  mutate(artifact =  ifelse( End_Position == 1295254 & Variant_Type == "ONP", TRUE, FALSE)) %>%
  mutate(Tumor_Seq_Allele1 = ifelse( End_Position == 1295254 & Variant_Type == "ONP", "G", Tumor_Seq_Allele1)) %>%  
  mutate(Tumor_Seq_Allele2 = ifelse( End_Position == 1295254 & Variant_Type == "ONP", "A", Tumor_Seq_Allele2)) %>%
  mutate(Variant_Type = ifelse( End_Position == 1295254 & Variant_Type == "ONP", "SNP", Variant_Type)) %>%
  mutate(End_Position = ifelse( Start_Position == 1295250 & End_Position == 1295254, 1295250, End_Position)) 

## Tabulate all mutations having > 1 percent reoccurred frequency within the TERTp region in all cancers ##
TERT_muts <- TERT_dataset_TERT2 %>%
  group_by(ONCOTREE_CODE, Tumor_Sample_Barcode, Chromosome, Start_Position, End_Position, Variant_Type, Tumor_Seq_Allele1, Tumor_Seq_Allele2) %>%
  summarise(count = dplyr::n(), .groups = 'drop') 
colnames(TERT_muts) <- c("ONCOTREE_CODE"  ,      "Tumor_Sample_Barcode", "Chr", "Start_Position" ,      "End_Position"   ,      "Variant_Type" ,        "ref"   ,
                         "alt"  ,  "count"  )

write.xlsx(TERT_muts, "/genie11/TERT_muts.xlsx") #change to your directory

TERT_muts_count <- TERT_muts %>%
  
  group_by(ONCOTREE_CODE) %>%
  summarise(count = dplyr::n(), .groups = 'drop') 

TERT_dataset_new_count <- TERT_dataset_new %>%
  group_by(Tumor_Sample_Barcode,ONCOTREE_CODE) %>%
  summarise(count = dplyr::n(), .groups = 'drop') %>%
  group_by(ONCOTREE_CODE) %>%
  summarise(count = dplyr::n(), .groups = 'drop')

TERT_dataset_new_mut_count <- TERT_dataset_new %>%
  group_by(ONCOTREE_CODE) %>%
  summarise(count = dplyr::n(), .groups = 'drop')
colnames(TERT_dataset_new_mut_count) <- c("ONCOTREE_CODE", "mutations")

newTERTrank <- data.frame(
  ONCOTREE_CODE = c("SKCM", "MUP", "BCC", "MEL", "CSCC", "HNSC", "SCCNOS", "AODG", "ODG", "GBM", "GB", 
                    "THAP", "BLCA", "THPA", "THPD", "UTUC", "OCSC", "HCC", "HGGNOS", "AASTR", "ASTR", 
                    "CCOV", "OPHSC", "PDC", "UCCC", "SARCNOS", "CESC", "CUPNOS", "CUP", "MFH", "LUPC", 
                    "CCRCC", "MCC", "NECNOS", "IHCH", "GBC", "AMPCA", "DA", "NSCLCPD", "EOV", "ANSC", 
                    "CHOL", "NSCLC", "UCEC", "ULMS", "LUSC", "ESCC", "LUAD", "ADNOS", "UM", "SCLC", 
                    "BRCNOS", "COAD", "USC", "DLBCLNOS", "SBC", "COADREAD", "UMEC", "MDLC"),
  rank = c(1, 2, 3, 4, 5, 6, 7, 8, 9, 10, 11, 12, 13, 14, 15, 16, 17, 18, 19, 20, 21, 22, 23, 24, 25, 26, 27, 
           28, 29, 30, 31, 32, 33, 34, 35, 36, 37, 38, 39, 40, 41, 42, 43, 44, 45, 46, 47, 48, 49, 50, 51, 
           52, 53, 54, 55, 56, 57, 58, 59)
)

TERT_dataset_details <- merge(TERT_dataset_new_count, TERT_dataset_new_mut_count, by = "ONCOTREE_CODE") 
TERT_dataset_details2 <- merge(TERT_dataset_details, newTERTrank, by = "ONCOTREE_CODE") 


dat = TERT_dataset_TERT2


split_dnvs_into_snvs = function(dat, retain_end_position = TRUE, change_variant_to_snp = FALSE, remove_non_mutations = TRUE, only_onp = TRUE,
                                variant_type_colname = 'Variant_Type', variant_type_snp = 'SNP',
                                ref_colname = 'ref', alt_colname = 'alt', start_colname = 'start', end_colname = 'end' ) {
  
  cnames = colnames(dat)
  dat$ix = 1:nrow(dat)
  
  stopifnot(c(variant_type_colname, ref_colname, alt_colname, start_colname, end_colname) %in% cnames)
  
  non_snps_ix    = dat[[variant_type_colname]] != variant_type_snp
  ref_alt_eq_len = stringr::str_length(dat[[ref_colname]]) == stringr::str_length(dat[[alt_colname]])
  
  if (only_onp)
    split_ix = str_detect(dat[[variant_type_colname]], 'ONP')
  else
    split_ix = non_snps_ix & ref_alt_eq_len
  
  split_dat = dat[split_ix,]
  ret = dat[0,]
  n = 1
  for(i in seq(nrow(split_dat))) {
    ref_chars = stringr::str_split(split_dat[[ref_colname]][i], '')[[1]]
    alt_chars = stringr::str_split(split_dat[[alt_colname]][i], '')[[1]]
    for(j in seq_along(ref_chars)) {
      ref_char = ref_chars[j]
      alt_char = alt_chars[j]
      
      ret = tibble::add_row(ret)
      ret[n,] = split_dat[i,]
      ret[[ref_colname]][n] = ref_char
      ret[[alt_colname]][n] = alt_char
      if (change_variant_to_snp) {
        ret[n,variant_type_colname] = variant_type_snp
      } else {
        ret[n,variant_type_colname] = split_dat[i,variant_type_colname]
      }
      ret[n,start_colname] = split_dat[i,start_colname] + (j - 1)
      ret[n,end_colname] = split_dat[i,end_colname]  # This way we keep track of it being part of a ONV
      if (!retain_end_position)
        ret[n,end_colname] = ret[n,start_colname] # Since it's a SNV, end == start
      
      n = n + 1
    }
  }
  if (remove_non_mutations)
    ret = ret[ret[[ref_colname]] != ret[[alt_colname]],]
  
  out = dplyr::bind_rows(dat[!split_ix,], ret)
  out = out[order(out[['ix']], out[[start_colname]]),]
  out$ix = NULL
  out
}

ret = split_dnvs_into_snvs(dat, ref_colname = 'Tumor_Seq_Allele1', alt_colname = 'Tumor_Seq_Allele2', start_colname = 'Start_Position', end_colname = 'End_Position')


#count muts per cancer type

position_count <- ret %>%
  group_by(ONCOTREE_CODE,Start_Position, End_Position, Variant_Type) %>%
  summarise(count = dplyr::n(), .groups = 'drop')

position_count_frac <- merge(position_count, TERT_dataset_details2, by = "ONCOTREE_CODE")
position_count_frac$fraction <- position_count_frac$count.x / position_count_frac$count.y
driver_positions <- c(1295228, 1295229, 1295242, 1295243,1295250)
atypical_positions <- c( 1295204, 1295205,  1295230, 1295253)

#rank by TERT mutation fraction


colnames(newTERTrank) <- c("ONCOTREE_CODE", "rank")
position_count_frac2 <- merge(position_count_frac, newTERTrank, by= "ONCOTREE_CODE") 
position_count_frac2 <- position_count_frac2 %>%
  filter(Variant_Type %in% c("ONP", "SNP", "DNP"))
colnames(position_count_frac2) <- c( "ONCOTREE_CODE" , "Start_Position" ,"End_Position" ,  "Variant_Type" ,  "count"     ,   "samples"     ,   "mutations" ,     "rank"     ,    "fraction"   ,   "rank.y"  )


common_order <- position_count_frac2 %>%
  arrange(-rank) %>%
  pull(ONCOTREE_CODE) %>%
  unique()

#add a column for mutation type driver or atypical and column for colour group
position_count_frac2 <- position_count_frac2 %>%
  mutate(
    mut_type = case_when(
      Start_Position %in% driver_positions & (Start_Position != 1295242 | Variant_Type == "DNP") ~ "driver",
      End_Position %in% atypical_positions ~ "atypical",
      TRUE ~ NA_character_  # This adds NA for rows that do not meet any conditions
    ),
    color_group = case_when(
      End_Position %in% atypical_positions ~ as.character(End_Position),  # Set color_group to End_Position if atypical
      Start_Position %in% driver_positions & (Start_Position != 1295242 | Variant_Type == "DNP") ~ paste(Start_Position, Variant_Type, sep = "_"), 
      TRUE ~ NA_character_  # This adds NA for rows that do not meet any conditions
    )
  )


# Ensure that Start_Position and End_Position are treated as factors
position_count_frac2 <- position_count_frac2 %>%
  mutate( 
    color_group = as.factor(color_group)
  )

# Remove rows with NA in 'mut_type' and reorder ONCOTREE_CODE by -rank, ensuring unique factor levels
filtered_data <- position_count_frac2 %>%
  filter(!is.na(mut_type)) %>%
  arrange(-rank) %>%  # Arrange by descending rank
  mutate(
    ONCOTREE_CODE = factor(ONCOTREE_CODE, levels = unique(ONCOTREE_CODE)),  # Use unique to avoid duplicates
    mut_type = factor(mut_type, levels = c("driver", "atypical"))  # Order with "driver" first
  )

# Create a single plot with facets based on 'mut_type'
plot_faceted <- ggplot(filtered_data, aes(x = ONCOTREE_CODE, y = fraction, fill = color_group)) +
  geom_col(position = "stack") +
  coord_flip() +
  theme_classic() +
  labs(
    fill = "Position"
  ) +
  theme(
    text = element_text(size = 8),
    legend.key.size = unit(0.3, "cm"),
    legend.position = "none",
    #axis.text.y = element_blank(),
    axis.line=element_line(),
    axis.title.y = element_blank(),
    axis.title.x = element_blank(),
    strip.text = element_text(size = 8),  # Customize facet labels
    strip.background = element_blank()  # Remove the box around facet labels
  ) +
  scale_fill_manual(
    values = c(
      "1295228_SNP" = "lightgreen", 
      "1295228_ONP" = "lightgreen",
      "1295228_DNP" = "springgreen3",
      "1295250_SNP" = "chocolate1", 
      "1295250_ONP" = "chocolate1",
      "1295242_DNP" = "purple",
      "1295204" = "lightblue1", 
      "1295205" = "steelblue1", 
      "1295230" = "pink3", 
      "1295253" = "gold"
    )
  ) +
  facet_wrap2(~ mut_type, ncol = 2, axes = "all", remove_labels = "all",
              labeller = as_labeller(c(driver = "ETS-forming driver mutations", 
                                       atypical = "Atypical mutations")))  # Customize facet labels

# Print the plot
plot(plot_faceted)


# to identify UV relevant signatures for SNV and DNV signatures first remove mutations that come from recurrent hotspots
#  * Remove non-UV mutations (retain di-Pyr C>T and CC>TT mutations)
#  * Remove drivers (positions recurrently mutated >= 4 times), except for the TERT drivers 
#  * Extract UV signature (SBS7 and DBS1) percent for each cancer type with DeconstructSigs


select = dplyr::select
rename = dplyr::rename
reduce = purrr::reduce

flog.threshold('DEBUG')

# deconstructSigs settings
BG_SEQ_NORMALIZATION     = 'exome2genome'
MIN_N_SAMPLES_IN_CANCER  = 40
MIN_MUTS_IN_CANCER       = 500
SIGNATURE_CUTOFF         = 0.06 # default = 0.06
N_MAX_SIGNATURES         = 5
SBS_REFERENCE            = signatures.nature2013
DBS_REFERENCE            = signatures.dbs.cosmic.v3.may2019
SNV_MAX_RECURRENCE       = 4
DNV_MAX_RECURRENCE       = 2


# Utility functions
revcomp    = function(x) Biostrings::DNAStringSet(x) %>% Biostrings::reverseComplement() %>% as.character
is_pyr     = function(x) x %in% c('c', 'C', 't', 'T')

# Data specific functions
read_mutations = function(path)  {
  if (!file.exists(path)) {
    flog.error("%s does not exist", path)
    stop()
  }
  
  flog.info("Reading %s", path)
  read_csv(path, show_col_types = F) %>% 
    walk(flog.info("Subsetting columns")) %>% 
    select(Hugo_Symbol,
           Center,
           Chromosome,
           Start_Position,
           End_Position,
           Variant_Type,
           Reference_Allele,
           Tumor_Seq_Allele2,
           ONCOTREE_CODE,
           Tumor_Sample_Barcode ) 
}

is_valid_cancer_type = function(cancer_id, tumor_id) {
  d = tibble(cancer = cancer_id, tumor = tumor_id) %>% 
    group_by(cancer) %>% 
    summarize(n_muts = dplyr::n(),
              n_samples = length(unique(tumor)))
  
  flog.debug("N cancers before filtering: %d", length(unique(cancer_id)))
  
  passed_cancers = d %>% filter(n_muts >= MIN_MUTS_IN_CANCER & n_samples >= MIN_N_SAMPLES_IN_CANCER)
  flog.debug("N cancers passing filter: %d", length(passed_cancers$cancer))
  
  ix = cancer_id %in% passed_cancers$cancer
}

is_mut_type = function(ref, alt, type = 'SNV') {
  if (type == 'SNV') {
    flog.info("Filtering SNVs")
    regex = '^[acgtACGT]{1}$'
  } else if(type == 'DNV') {
    flog.info("Filtering DNVs")
    regex = '^[acgtACGT]{2}$'
  } else {
    flog.error("Didn't recognize mutation type: %s", type)
    stop()
  }
  str_detect(ref, regex) & str_detect(alt, regex)
}

get_trinuc = function(chrom, pos, add_chrom_prefix = 'chr', genome = BSgenome.Hsapiens.UCSC.hg19) {
  if (!is.na(add_chrom_prefix))
    chrom = paste0(add_chrom_prefix, chrom)
  
  gr = GRanges(seqnames = chrom, ranges = IRanges(start = pos-1, end = pos + 1))
  as.character(getSeq(genome, gr))
}

assert_trinuc = function(trinuc, reference) {
  observed_trinuc_reference = str_sub(trinuc, 2, 2)
  if (any(observed_trinuc_reference != reference)) {
    flog.error("There were %d entries that had a middle nucleotide in its trinucleotide that didn't match the reference base", sum(observed_trinuc_reference != reference))
    stop()
  }
}

annotate_pyrbased_sequence_contexts = function(mutations) {
  mutations %>% 
    walk(flog.info("Setting pyrimidine based strand and extracting trinucleotide contexts")) %>% 
    mutate(strand = ifelse(is_pyr(Reference_Allele), '+', '-'),
           trinuc = get_trinuc(Chromosome, Start_Position)) %>% 
    walk("Reverse-complementing ref/alt nucleotides and trinucleotides pyrimidine based located on purine-based strand") %>% 
    mutate(ref_pyrbased    = ifelse(strand == '+', Reference_Allele, revcomp(Reference_Allele)),
           alt_pyrbased    = ifelse(strand == '+', Reference_Allele, revcomp(Tumor_Seq_Allele2)),
           trinuc_pyrbased = ifelse(strand == '+', trinuc,           revcomp(trinuc)))
}

deconv_sigs = function(dat, sig.type = 'SBS', ...) {
  deconstructSigs.input = mut.to.sigs.input(data.frame(
    Sample = dat$ONCOTREE_CODE,
    chr = paste0('chr', dat$Chromosome),
    pos = dat$Start_Position,
    ref = dat$Reference_Allele,
    alt = dat$Tumor_Seq_Allele2
  ), sig.type = sig.type, bsg = BSgenome.Hsapiens.UCSC.hg19)
  
  sigs = map(rownames(deconstructSigs.input), function(x) whichSignatures(deconstructSigs.input,
                                                                          sample.id = x,
                                                                          ...))
  names(sigs) = rownames(deconstructSigs.input)
  sigs
}

######## Main #########

mutations_all  = TERT_dataset_new %>% filter(is_valid_cancer_type(ONCOTREE_CODE, Tumor_Sample_Barcode))
snvs_raw = mutations_all %>% filter(is_mut_type(Reference_Allele, Tumor_Seq_Allele2, 'SNV'))
dnvs_raw = mutations_all %>% filter(is_mut_type(Reference_Allele, Tumor_Seq_Allele2, 'DNV'))
snv_drivers    = NULL
snv_passengers = NULL

local({
  d = snvs_raw %>% 
    group_by(ONCOTREE_CODE, Chromosome, Start_Position, End_Position, Reference_Allele, Tumor_Seq_Allele2) %>%
    mutate(seen_n_times = dplyr::n()) %>%
    ungroup()
  
  ix = d$seen_n_times >= SNV_MAX_RECURRENCE
  snv_drivers    <<- d[ ix,]
  snv_passengers <<- d[!ix,]
})

filter_stats = local({
  muts_per_cancer.raw <- snvs_raw %>% dplyr::count(ONCOTREE_CODE)
  muts_per_cancer.passengers <- snv_passengers %>% dplyr::count(ONCOTREE_CODE) %>% rename(n_passengers = n) 
  full_join(muts_per_cancer.raw, muts_per_cancer.passengers, by = 'ONCOTREE_CODE') %>% 
    mutate(diff = n - n_passengers) %>% mutate(fraction_passengers = n_passengers / n)
})

assert_things = function(x) {
  assert_trinuc(x$trinuc,          x$Reference_Allele)
  assert_trinuc(x$trinuc_pyrbased, x$ref_pyrbased)
  if (any(!is_pyr(x$ref_pyrbased))) {
    flog.error("Some positions expected to be pyrimidines was non-pyrimidines")
    stop()
  } 
}

# Assert that trinculeotide extraction was done properly
#assert_things(snvs_raw)


###### RUN DECONSTRUCT SIGS #####
deconstruct_sigs = {
  flog.info("Running deconstructSigs on raw SNVs")
  snv_raw.sigs  = deconv_sigs(snvs_raw,
                              contexts.needed = T,
                              signatures.ref = SBS_REFERENCE,
                              signatures.limit = N_MAX_SIGNATURES,
                              tri.counts.method = BG_SEQ_NORMALIZATION,
                              signature.cutoff = SIGNATURE_CUTOFF)
  snv_raw.sigs.weights = snv_raw.sigs %>%   
    map('weights') %>%
    reduce(bind_rows)
  
  flog.info("Running deconstructSigs on passenger SNVs")
  snv_passengers.sigs = deconv_sigs(snv_passengers,
                                    contexts.needed = T,
                                    signatures.ref = SBS_REFERENCE,
                                    signatures.limit = N_MAX_SIGNATURES,
                                    tri.counts.method = BG_SEQ_NORMALIZATION,
                                    signature.cutoff = SIGNATURE_CUTOFF)
  
  snv_passengers.sigs.weights = snv_passengers.sigs %>% 
    map('weights') %>%
    reduce(bind_rows)
  
  sigs_combined = local({
    raw = as_tibble(snv_raw.sigs.weights[,'Signature.7', drop=F], rownames = 'cancer') %>%
      rename(sig7_raw = Signature.7)
    passengers = as_tibble(snv_passengers.sigs.weights[,'Signature.7', drop=F], rownames = 'cancer') %>%
      rename(sig7_passengers = Signature.7)
    
    full_join(raw, passengers, by = 'cancer')# %>% full_join(unique_snvs, by = 'cancer')
  })
  
  sigs7.gp = sigs_combined %>% 
    arrange(-sig7_raw) %>% 
    pivot_longer(2:3, names_to = 'filter_status', values_to = 'weight') %>% 
    ggplot(aes(x = fct_inorder(cancer), y = weight)) +
    geom_col(aes(fill = filter_status), position = 'dodge') +
    theme(axis.text.x = element_text(angle = 90, vjust = .5, hjust = 1))
}

dnvs_passengers = dnvs_raw %>% 
  group_by(ONCOTREE_CODE, Start_Position, End_Position, Reference_Allele, Tumor_Seq_Allele2) %>% 
  mutate(seen_n_times = dplyr::n()) %>% 
  ungroup() %>% 
  filter(seen_n_times <= DNV_MAX_RECURRENCE)

dnv_signatures = local({
  flog.info('Running deconstructSigs on DNVs')
  dnvs_raw.min_50_muts = dnvs_passengers %>% 
    group_by(ONCOTREE_CODE) %>% 
    mutate(n = dplyr::n()) %>% 
    ungroup() %>% 
    filter(n >= 50) 
  
  deconv_sigs(dnvs_raw.min_50_muts,
              sig.type = 'DBS',
              signatures.ref = DBS_REFERENCE,
              signatures.limit = N_MAX_SIGNATURES,
              signature.cutoff = SIGNATURE_CUTOFF,
              contexts.needed = TRUE
  )
})

dnv_signatures.weights = dnv_signatures %>% map("weights") %>% reduce(bind_rows)

##### Write output

SIGNATURES = local({
  snvs = snv_passengers.sigs.weights[,'Signature.7',drop=F]
  dnvs = dnv_signatures.weights[,'DBS1',drop=F]
  
  ret = as_tibble(snvs, rownames = 'cancer') %>% 
    full_join(as_tibble(dnvs, rownames = 'cancer'), by = 'cancer') 
  
  snv_sigs_unknown = snv_passengers.sigs %>% map('unknown') %>% unlist
  ret$SBS_unknown = 0
  ret$SBS_unknown[match(names(snv_sigs_unknown), ret$cancer)] = snv_sigs_unknown 
  ret %>% 
    arrange(-Signature.7) %>% 
    rename(SBS7 = Signature.7)
})


MUT_COUNTS = local({
  snv_all.counts = snvs_raw %>% dplyr::count(ONCOTREE_CODE) %>% rename(n_snv_tot = n)
  snv_passengers.counts = snv_passengers %>% dplyr::count(ONCOTREE_CODE) %>% rename(n_snv_passengers = n)
  dnv_all.counts = dnvs_raw %>% dplyr::count(ONCOTREE_CODE) %>% rename(n_dnv_tot = n)
  dnv_passenger.counts = dnvs_passengers %>% dplyr::count(ONCOTREE_CODE) %>% rename(n_dnv_passengers = n)
  full_join(snv_all.counts, snv_passengers.counts, by = "ONCOTREE_CODE") %>% 
    full_join(dnv_all.counts, by = "ONCOTREE_CODE") %>% 
    full_join(dnv_passenger.counts, by = "ONCOTREE_CODE") %>% 
    mutate_at(2:5, function(x) ifelse(is.na(x), 0, x)) %>% 
    arrange(-n_snv_tot)
})

SIG_FRAC = local({
  MUT_COUNTS %>% 
    select(ONCOTREE_CODE, n_snv_passengers, n_dnv_passengers) %>% 
    full_join(SIGNATURES, by = c('ONCOTREE_CODE' = 'cancer')) %>% 
    mutate(sbs7_frac = (SBS7 * n_snv_passengers) / (n_snv_passengers + n_dnv_passengers),
           dbs1_frac = (DBS1 * n_dnv_passengers) / (n_snv_passengers + n_dnv_passengers)) %>% 
    select(ONCOTREE_CODE, sbs7_frac, dbs1_frac)
})


####################################
#plotting into fig1

sbs <- SIG_FRAC
colnames(sbs)<- c("ONCOTREE_CODE"  ,    "SBS7"    ,    "DBS1"    )
figsigs<- merge(newTERTrank, sbs, by= "ONCOTREE_CODE") 


#for sbs plot
longUV <- figsigs %>% 
  pivot_longer(
    cols = SBS7:DBS1,
    names_to = "sig" ,
    values_to = "valuesig"
  ) %>% mutate(valuesig = ifelse(valuesig == 0, NA, valuesig))

UVsigs <- ggplot(longUV, aes(x = reorder(ONCOTREE_CODE, -rank), y = valuesig, fill = sig)) +
  geom_col(position = "stack") +
  coord_flip() +
  scale_y_continuous(
    limits = c(0, 1),      # Set the y-axis limits from 0 to 1
    breaks = seq(0, 1, 0.25)  # Set the breaks at 0.25, 0.5, 0.75, 1
  ) +
  theme_classic() +
  labs(title = "UV mutation fraction",
    fill = "Position"
  ) +
  theme(
    text = element_text(size = 8),
    legend.key.size = unit(0.3, "cm"),
    legend.position = "none",
    axis.text.y = element_blank(),
    axis.line=element_line(),
    axis.title.y = element_blank(),
    axis.title.x = element_blank(),
    strip.text = element_text(size = 8),  # Customize facet labels
    strip.background = element_blank()  # Remove the box around facet labels
  )


#plot together


plot_grid(plot_faceted, UVsigs,
          align = "h", 
          ncol = 2, 
          rel_widths = c(0.75, 0.25),
          axis ="b")


#################################################################################
 # TERT FIGURE TWO - MAPPING MUTATIONS TO TERT PROMOTER AND SPLITTING BY DRIVER #
#################################################################################

# * Plot mutations onto TERT sequence for High TERTp cohorts (UV and no UV)
# * For UV cohort which has atypical mutations split patients into those with a driver mutation (-124, -46 or -139/-138)
# * count mutations and type of mutation SNP vs DNP vs ONP
# * also Supp fig for splitting by driver position (-124 -146 and -139/-139) and supp table 

TERT_sequence <- GRanges(seqnames ='chr5', ranges = IRanges(start=1295104:1295404, end = 1295104:1295404), strand = '*' ) # TERTp region genomic ranges

TERT_sequence$seq <- getSeq(BSgenome.Hsapiens.UCSC.hg19, TERT_sequence )
seqlevelsStyle(TERT_sequence)='NCBI'

# Convert GRanges object to a dataframe
TERT_df <- as.data.frame(TERT_sequence)

# Rename columns for easier merging
colnames(TERT_df) <- c("Chromosome", "Start_Position", "End_Position", "V1", "Strand", "Sequence")

# Merge mutation counts with TERT sequence data
TERT_muts_seq <- TERT_df %>%
  left_join(TERT_muts, by = "Start_Position") %>%
  replace_na(list(Mutation_Count = 0)) %>% # Replace NA values with 0 for positions with no mutations
  mutate(color_group = case_when(End_Position.y %in% atypical_positions & Variant_Type == "SNP" ~ paste(End_Position.y, Variant_Type, sep = "_"),
                                 End_Position.y %in% atypical_positions & Variant_Type == "ONP" & ref == "GAGG" & alt == "AAGA"  ~ paste( Start_Position, End_Position.y, Variant_Type, sep = "_"),
                                 End_Position.y %in% atypical_positions & Variant_Type == "ONP" & ref == "GGG" & alt == "AGA"  ~ paste( Start_Position, End_Position.y, Variant_Type, sep = "_"),
                                 End_Position.y %in% atypical_positions & Variant_Type == "ONP" & ref == "GGG" & alt == "AAA"  ~ paste(End_Position.y-2, End_Position.y-1, End_Position.y, Variant_Type, sep = "_"),
                                 End_Position.y %in% atypical_positions & Variant_Type == "ONP" & ref  == "GAGG" & alt == "AAAA"  ~ paste(End_Position.y-3, End_Position.y-1, End_Position.y, Variant_Type, sep = "_"),
                                 End_Position.y %in% atypical_positions & Variant_Type == "ONP" & ref == "GAGG" & alt %in% c("AGAA", "TTCT", "GAGG") ~ paste(End_Position.y-3, End_Position.y-2, End_Position.y-1, End_Position.y, Variant_Type, sep = "_"),
  Start_Position %in% driver_positions & (Start_Position != 1295242 | Variant_Type == "DNP") ~ paste(Start_Position, Variant_Type, sep = "_")), "other") 
  
TERT_muts_seq <- TERT_df %>%
  left_join(TERT_muts, by = "Start_Position") %>%
  replace_na(list(Mutation_Count = 0)) %>% # Replace NA values with 0 for positions with no mutations
  filter(ref != alt) %>%
  mutate(color_group = case_when(
    End_Position.y %in% atypical_positions & Variant_Type == "SNP" ~ paste(End_Position.y, Variant_Type, sep = "_"),
    End_Position.y %in% atypical_positions & Variant_Type == "DNP" ~ paste(Start_Position, End_Position.y, Variant_Type, sep = "_"),
    End_Position.y %in% atypical_positions & Variant_Type == "ONP" & ref == "GAGG" & alt == "AAGA"  ~ paste(Start_Position, End_Position.y, Variant_Type, sep = "_"),
    End_Position.y %in% atypical_positions & Variant_Type == "ONP" & ref == "GGG" & alt == "AGA"  ~ paste(Start_Position, End_Position.y, Variant_Type, sep = "_"),
    Variant_Type == "ONP" & ref == "GAG" & alt == "AAA"  ~ paste(Start_Position, End_Position.y, Variant_Type, sep = "_"),
    End_Position.y %in% atypical_positions & Variant_Type == "ONP" & ref == "GGG" & alt == "AAA"  ~ paste(End_Position.y-2, End_Position.y-1, End_Position.y, Variant_Type, sep = "_"),
    End_Position.y %in% atypical_positions & Variant_Type == "ONP" & ref == "GAGG" & alt == "AAAA"  ~ paste(End_Position.y-3, End_Position.y-1, End_Position.y, Variant_Type, sep = "_"),
    End_Position.y %in% atypical_positions & Variant_Type == "ONP" & ref == "GAGG" & alt %in% c("AGAA", "TTCT") ~ paste(End_Position.y-3, End_Position.y-2, End_Position.y-1, End_Position.y, Variant_Type, sep = "_"),
    Start_Position %in% driver_positions & (Start_Position != 1295242 | Variant_Type == "DNP") ~ paste(Start_Position, Variant_Type, sep = "_"),
    TRUE ~ "other"
  ))


#set up cancer type classes
HighUV_TERT <- c("SKCM", "MUP", "BCC", "MEL", "CSCC", "HNSC", "SCCNOS")
NoUV_TERT <- c("AODG","ODG","GBM","GB","THAP","BLCA","THPA","THPD","UTUC","OCSC","HCC","HGGNOS","ASTR","AASTR")
LowTERT <- c("PDC","SARCNOS", "CUPNOS", "CUP", "MFH","MCC","NECNOS","CCOV","OPHSC","UCCC","CESC","CCRCC","IHCH","GBC","EOV","AMPCA","DA","NSCLCPD","NSCLC","ANSC","CHOL","UCEC","LUSC","ULMS","ESCC","LUAD","ADNOS","UM","SCLC","BRCNOS","COAD","USC","DLBCLNOS","UMEC","SBC","COADREAD", "LUPC", "MDLC")


#filter dataset by cohort`
HighUV_TERT_data <- TERT_muts_seq[TERT_muts_seq$ONCOTREE_CODE %in% HighUV_TERT, ]%>%filter(Variant_Type %in% c("ONP", "SNP", "DNP"))%>%
  filter(!is.na(Variant_Type)) 
NoUV_TERT_data <- TERT_muts_seq[TERT_muts_seq$ONCOTREE_CODE %in% NoUV_TERT, ]%>%filter(Variant_Type %in% c("ONP", "SNP", "DNP"))%>%
  filter(!is.na(Variant_Type)) 
LowTERT_data <- TERT_muts_seq[TERT_muts_seq$ONCOTREE_CODE %in% LowTERT, ]%>%filter(Variant_Type %in% c("ONP", "SNP", "DNP"))%>%
  filter(!is.na(Variant_Type)) 

#to separate by driver patients

driver_positions2 <-  c(1295228, 1295242, 1295250) 
driver_patients <- HighUV_TERT_data[
  HighUV_TERT_data$Start_Position %in% driver_positions2, 
]

driver_patients2 <- subset(driver_patients, !(Start_Position == 1295242 & Variant_Type == "SNP"))

driver_patient_barcodes <- c(driver_patients2$Tumor_Sample_Barcode)

all_driver_data <- HighUV_TERT_data[
  HighUV_TERT_data$Tumor_Sample_Barcode %in% driver_patient_barcodes, 
]

non_driver_data <- HighUV_TERT_data %>%
  filter(!Tumor_Sample_Barcode %in% driver_patient_barcodes)

driver_patients_124 <- subset(driver_patients2, Start_Position == 1295228)
driver_patient_barcodes_124 <- c(driver_patients_124$Tumor_Sample_Barcode)
driver_patients_146 <- subset(driver_patients2, Start_Position == 1295250)
driver_patient_barcodes_146 <- c(driver_patients_146$Tumor_Sample_Barcode)
driver_patients_138 <- subset(driver_patients2, Start_Position == 1295242)
driver_patient_barcodes_138 <- c(driver_patients_138$Tumor_Sample_Barcode)

driver_data_124 <- HighUV_TERT_data[
  HighUV_TERT_data$Tumor_Sample_Barcode %in% driver_patient_barcodes_124, 
]
driver_data_146 <- HighUV_TERT_data[
  HighUV_TERT_data$Tumor_Sample_Barcode %in% driver_patient_barcodes_146, 
]
driver_data_138 <- HighUV_TERT_data[
  HighUV_TERT_data$Tumor_Sample_Barcode %in% driver_patient_barcodes_138, 
]

driver_positions2 <-  c(1295228, 1295242, 1295250) 
low_driver_patients <- LowTERT_data[
  LowTERT_data$Start_Position %in% driver_positions2, 
]

low_driver_patients2 <- subset(low_driver_patients, !(Start_Position == 1295242 & Variant_Type == "SNP"))

low_driver_patient_barcodes <- c(low_driver_patients2$Tumor_Sample_Barcode)

low_driver_data <- LowTERT_data[
  LowTERT_data$Tumor_Sample_Barcode %in% low_driver_patient_barcodes, 
]

#function to make. fig2 plots

process_tert_data <- function(data, tert_sequence, start_filter = 1295188, end_filter = 1295268, fix_position = 1295254) {
  
  # Count mutations per position
  mutation_summary <- data %>%
    group_by(Start_Position, End_Position.y, Variant_Type, color_group, ref, alt) %>%
    summarize(Mutation_Count = length(Start_Position), .groups = 'drop')
  
  # Add a count for the ONP and DNPs by adjusting positions
  new_rows <- mutation_summary %>%
    filter(Start_Position != End_Position.y) %>%
    mutate(Start_Position = End_Position.y)
  
  new_rows2 <- mutation_summary %>%
    filter((ref == "GGG" & alt == "AAA") | (ref == "GAGG" & alt == "AAAA")) %>%
    mutate(Start_Position = End_Position.y - 1) 
  
  new_rows3 <- mutation_summary %>%
    filter((ref == "GAGG" & alt == "AGAA") | (ref == "GAGG" & alt == "TTCT")) %>%
    mutate(Start_Position = End_Position.y - 2) 
  
  new_rows4 <- mutation_summary %>%
    filter((ref == "GAGG" & alt == "AGAA") | (ref == "GAGG" & alt == "TTCT") ) %>%
    mutate(Start_Position = End_Position.y - 1) 
  
  mutation_summary_expanded <- mutation_summary %>%
    bind_rows(new_rows, new_rows2, new_rows3, new_rows4)
  
  # Convert GRanges object to a data frame
  tert_df <- as.data.frame(tert_sequence)
  
  # Rename columns for easier merging
  colnames(tert_df) <- c("Chromosome", "Start_Position", "End_Position", "V1", "Strand", "Sequence")
  
  # Merge mutation counts with TERT sequence data
  plot_data <- tert_df %>%
    left_join(mutation_summary_expanded, by = "Start_Position") %>%
    replace_na(list(Mutation_Count = 0))  # Replace NA values with 0 for positions with no mutations
  
  # Fix specific positions and filter data
  plot_data <- plot_data %>%
    mutate(Mutation_Count = ifelse(Start_Position == fix_position, 0, Mutation_Count)) %>%
    mutate(Variant_Type = ifelse(End_Position == fix_position & Variant_Type == "ONP", "SNP", Variant_Type)) %>%
    filter(Start_Position >= start_filter, Start_Position <= end_filter)
  
  return(plot_data)
}

#process each subcohort
NoUV_TERT_data_summary <- process_tert_data(
  data = NoUV_TERT_data,
  tert_sequence = TERT_sequence
)%>%
  mutate(
    mut_type = case_when(
      Start_Position %in% driver_positions & (Start_Position != 1295242 | Variant_Type == "DNP") ~ "driver",
      End_Position %in% atypical_positions ~ "atypical",
      TRUE ~ NA_character_  # This adds NA for rows that do not meet any conditions
    ),
    color_group2 = case_when(
      End_Position  %in% atypical_positions ~ as.character(End_Position),  # Set color_group to End_Position if atypical
      Start_Position %in% driver_positions & (Start_Position != 1295242 | Variant_Type == "DNP") ~ paste(Start_Position, Variant_Type, sep = "_"), 
      TRUE ~ NA_character_  # This adds NA for rows that do not meet any conditions
    )
  )


HighUV_TERT_data_summary <- process_tert_data(
  data = HighUV_TERT_data,
  tert_sequence = TERT_sequence
)%>%
  mutate(
    mut_type = case_when(
      Start_Position %in% driver_positions & (Start_Position != 1295242 | Variant_Type == "DNP") ~ "driver",
      End_Position %in% atypical_positions ~ "atypical",
      TRUE ~ NA_character_  # This adds NA for rows that do not meet any conditions
    ),
    color_group2 = case_when(
      End_Position  %in% atypical_positions ~ as.character(End_Position),  # Set color_group to End_Position if atypical
      Start_Position %in% driver_positions & (Start_Position != 1295242 | Variant_Type == "DNP") ~ paste(Start_Position, Variant_Type, sep = "_"), 
      TRUE ~ NA_character_  # This adds NA for rows that do not meet any conditions
    )
  )

all_driver_data_summary <-process_tert_data(
  data = all_driver_data,
  tert_sequence = TERT_sequence
)
  
non_driver_data_summary <-process_tert_data(
  data = non_driver_data,
  tert_sequence = TERT_sequence
)


#plotting onto sequence

noUV <-ggplot(NoUV_TERT_data_summary, aes(x = Start_Position, y = Mutation_Count, fill = factor(color_group2, levels = c(
  "1295228_ONP",  "1295228_SNP", "1295229_ONP" ,"1295228_DNP","1295229_SNP","1295229_DNP", "1295250_SNP", "1295250_ONP",  "1295242_DNP", "1295243_DNP", "1295204",  "1295205",     "1295230", 
  "1295253")))) +
  geom_bar(stat = "identity") +
  scale_x_reverse(
    limits = c(  1295268, 1295188),  # Adjust these limits as needed
    breaks = NoUV_TERT_data_summary$Start_Position[NoUV_TERT_data_summary$Start_Position >= 1295188 & NoUV_TERT_data_summary$Start_Position <= 1295268],  # Include breaks within the range
    labels = NoUV_TERT_data_summary$Sequence[NoUV_TERT_data_summary$Start_Position >= 1295188 & NoUV_TERT_data_summary$Start_Position <= 1295268]  # Label the filtered values
  ) +
  scale_y_continuous(
   limits = c(0, 2500),
   breaks = seq(0, 2500, by = 500)  # Customize breaks as needed
    ) +
  scale_fill_manual(
    values = c(
      "1295228_SNP" = "lightgreen", 
      "1295228_ONP" = "lightgreen",
      "1295228_DNP" = "springgreen3", "1295229_DNP" = "springgreen3",
      "1295250_SNP" = "chocolate1", 
      "1295250_ONP" = "chocolate1",
      "1295242_DNP" = "purple", "1295243_DNP" = "purple",
      "1295204" = "lightblue1", 
      "1295205" = "steelblue1", 
      "1295230" = "pink3", 
      "1295253" = "gold"
    )
  ) +
  theme_classic() +
  theme(legend.position = "none") +
  labs(
    y = "Number of Mutations",
    x = element_blank(),
    fill = "Variant Type"
  ) +theme(axis.text.x = element_text(vjust = 0.5)) 

UV<-ggplot(HighUV_TERT_data_summary, aes(x = Start_Position, y = Mutation_Count, fill = factor(color_group2, levels = c(
  "1295228_ONP",  "1295228_SNP", "1295229_ONP" ,"1295228_DNP","1295229_SNP","1295229_DNP", "1295250_SNP", "1295250_ONP",  "1295242_DNP", "1295243_DNP", "1295204",  "1295205",     "1295230", 
  "1295253")))) +
  geom_bar(stat = "identity") +
  scale_x_reverse(
    limits = c(  1295268, 1295188),  # Adjust these limits as needed
    breaks = HighUV_TERT_data_summary$Start_Position[HighUV_TERT_data_summary$Start_Position >= 1295188 & HighUV_TERT_data_summary$Start_Position <= 1295268],  # Include breaks within the range
    labels = HighUV_TERT_data_summary$Sequence[HighUV_TERT_data_summary$Start_Position >= 1295188 & HighUV_TERT_data_summary$Start_Position <= 1295268]  # Label the filtered values
  ) +
  #scale_y_continuous(
  # limits = c(0, 100),
  # breaks = seq(0, 100, by = 25)  # Customize breaks as needed
  #  ) +
  scale_fill_manual(
    values = c(
      "1295228_SNP" = "lightgreen", 
      "1295228_ONP" = "lightgreen",
      "1295228_DNP" = "springgreen3", "1295229_DNP" = "springgreen3",
      "1295250_SNP" = "chocolate1", 
      "1295250_ONP" = "chocolate1",
      "1295242_DNP" = "purple", "1295243_DNP" = "purple",
      "1295204" = "lightblue1", 
      "1295205" = "steelblue1", 
      "1295230" = "pink3", 
      "1295253" = "gold"
    )
  ) +
  theme_classic() +
  theme(legend.position = "none") +
  labs(
    y = "Number of Mutations",
    x = element_blank(),
    fill = "Variant Type"
  ) +theme(axis.text.x = element_text(vjust = 0.5)) 


driverUV <- ggplot(all_driver_data_summary, aes(x = Start_Position, y = Mutation_Count, fill = factor(color_group, levels = c( "other",
                                                                                                                               "1295228_SNP", "1295229_SNP" , "1295228_DNP",  "1295230_SNP" ,"1295228_1295230_ONP", "1295228_1295229_1295230_ONP",  "1295250_SNP", "1295243_SNP" , "1295242_DNP", "1295204_SNP", "1295204_DNP", "1295205_SNP","1295205_DNP",   
                                                                                                                               "1295253_SNP","1295250_1295252_ONP", "1295253_ONP" ,"1295250_1295253_ONP", "1295250_1295252_1295253_ONP","1295250_1295251_1295252_1295253_ONP" )))) +
  geom_bar(stat = "identity") +
  scale_x_reverse(
    limits = c(1295268, 1295188),  # Adjust these limits as needed
    breaks = all_driver_data_summary$Start_Position[all_driver_data_summary$Start_Position >= 1295188 & all_driver_data_summary$Start_Position <= 1295268],  # Include breaks within the range
    labels = all_driver_data_summary$Sequence[all_driver_data_summary$Start_Position >= 1295188 & all_driver_data_summary$Start_Position <= 1295268]  # Label the filtered values
  ) +
  scale_y_continuous(
    limits = c(0, 100),  # Set the full range of the y-axis
    breaks = c(seq(0, 100, by = 25), 500)  # Include breaks at regular intervals and at the upper limit
  ) +
  scale_fill_manual(
    values = c(
      "other" = "grey",
      "1295204_SNP"       = "grey"       ,          
      "1295204_1295205_DNP" = "grey",
      "1295205_SNP"  = "grey" , 
      "1295228_SNP"  = "grey"   ,                 
      "1295228_DNP"   = "lightgrey"     ,    
      "1295228_1295229_1295230_ONP"   = "pink3"  ,
      "1295228_1295230_ONP"  = "pink1"     ,   
      "1295230_SNP"   = "grey"      ,            
      "1295242_DNP"   = "lightgrey"   ,   "1295243_SNP"   = "grey"   ,
      "1295250_SNP"   = "grey"    ,               
      "1295250_1295252_1295253_ONP"   = "gold1"  ,
      "1295250_1295253_ONP"    = "orange"    ,   
      "1295250_1295251_1295252_1295253_ONP"= "orange3",
      "1295253_SNP" = "grey",
      "1295250_1295252_ONP" = "maroon"
    )) +
  theme_classic() +
  theme(legend.position = "none") +
  labs(
    y = "Number of Mutations",
    x = element_blank(),
    fill = "Variant Type"
  ) +
  theme(axis.text.x = element_text(vjust = 0.5)) 


non_driverUV<-ggplot(non_driver_data_summary, aes(x = Start_Position, y = Mutation_Count, fill = factor(color_group, levels = c( "other",
  "1295228_SNP",  "1295228_ONP", "1295228_DNP", "1295229_DNP", "1295228_1295229_1295230_ONP", "1295228_1295230_ONP", "1295250_SNP", "1295243_SNP" , "1295242_DNP", "1295204_SNP", "1295204_DNP", "1295205_SNP","1295205_DNP",   "1295230_SNP",  "1295230_ONP", 
  "1295253_SNP", "1295253_ONP" ,"1295250_1295252_1295253_ONP","1295250_1295253_ONP" ,"1295250_1295252_ONP","1295250_ONP" )))) +
  geom_bar(stat = "identity") +
  scale_x_reverse(
    limits = c(  1295268, 1295188),  # Adjust these limits as needed
    breaks = non_driver_data_summary$Start_Position[non_driver_data_summary$Start_Position >= 1295188 & non_driver_data_summary$Start_Position <= 1295268],  # Include breaks within the range
    labels = non_driver_data_summary$Sequence[non_driver_data_summary$Start_Position >= 1295188 & non_driver_data_summary$Start_Position <= 1295268]  # Label the filtered values
  ) +
  scale_y_continuous(
  limits = c(0, 100),
  breaks = seq(0, 100, by = 25)  # Customize breaks as needed
   ) +
  scale_fill_manual(
    values = c(
      "other" = "grey",
      "1295204_SNP"       = "grey"       ,          
      "1295204_1295205_DNP" = "grey",
      "1295205_SNP"  = "grey" , 
      "1295228_SNP"  = "grey"   ,                 
      "1295228_DNP"   = "lightgrey"     ,    
      "1295228_1295229_1295230_ONP"   = "pink2"  ,
      "1295228_1295230_ONP"  = "pink3"     ,      
      "1295230_SNP"   = "grey"      ,            
      "1295242_DNP"   = "lightgrey"   ,   "1295243_SNP"   = "grey"   ,
      "1295250_SNP"   = "grey"    ,               
      "1295250_ONP"   = "orange"       ,              
      "1295250_1295252_1295253_ONP"   = "gold1"  ,
      "1295250_1295253_ONP"    = "gold2"    ,   
      "1295250_1295251_1295252_1295253_ONP"= "orange",
      "1295253_SNP" = "grey",
      "1295250_1295252_ONP" = "maroon"
    )) +
  theme_classic() +
  theme(legend.position = "none") +
  labs(
    y = "Number of Mutations",
    x = element_blank(),
    fill = "Variant Type"
  ) +theme(axis.text.x = element_text(vjust = 0.5)) 


# Combine the plots with plot_grid

plot_combined <- plot_grid(noUV, UV, driverUV, non_driverUV,
                           align = "v", 
                           ncol = 1, 
                           rel_heights = c(0.25, 0.25, 0.25, 0.25),
                           axis = "l")


# Display the combined plot
print(plot_combined)

# calculate odds ratio for Native ETS sites
oddsdata <- matrix(c(41, 1017, 3, 508), nrow = 2, byrow = TRUE)
odds149<- matrix(c(22, 1036, 0, 511), nrow = 2, byrow = TRUE)
odds126 <- matrix(c(14, 1044, 0, 511), nrow = 2, byrow = TRUE)

# Assign row and column names
colnames(oddsdata) <- c("Driver Yes", "Driver No")
rownames(oddsdata) <- c("Native ETS Yes", "Native ETS No")
oddsdata

# Perform Fisher's exact test
result <- fisher.test(oddsdata)
result149 <- fisher.test(odds149)
result126 <- fisher.test(odds126)

# Display odds ratio and p-value
result$estimate  # Odds ratio
result$p.value   # p-value

result149$p.value   # p-value
result126$p.value   # p-value


#######################################
# TERT FIGURE THREE - MUTATION BURDEN #
#######################################

# mutation_burden

invisible(flog.threshold('DEBUG')) 

# Task ----
# A: Correlate mutation burden against TERTp driver mutations, and
# B: Correlate mutation burden against TERTp atypical mutations 
#
# Procedure:
#  * Load mutations from high UV cancers
#  * Extract trinucleotide sequence contexts
#  * Annotate mutations (TERTp drivers, TERTp atypical)
#  * Remove non-UV mutations (retain di-Pyr C>T and CC>TT mutations)
#  * Remove drivers (positions recurrently mutated >= 4 times), except for the TERT drivers 
#  * Estimate mutation burden per sample
#  * Bin mutations based on fixed-size bins
#      > The data is very skewed - lots of samples have low mutation burden, and very few 
#      > have very high mutation burden. Therefore, when using a ranked/quantile based binning,
#      > low burden bins will have _very_ high precision (bin1: 0-1.5 muts/mb, bin2: 1.5-5 muts/mb). Higher
#      > than the certainty in the dataset itself (a low-burden sample could easily jump up one bin
#      > if it had just one additional mutation). It's also more reasonable to be 'picky' on the 
#      > x-scale resolution, rather than the 'samples-per-bin-resolution. The resulting fixed-size
#      > binning will therefore have markedly higher number of samples in the bin for the
#      > smallest mutation burden. As long as the skew doesn't affect the upper bins to become
#      > too sparse to estimate fractions on, then it's OK. (One could consider including
#      > error bars to be explicit. Currently, the smallest-number-of-samples-per-bin has
#      > 151 samples, which will result in very small error intervals)
#  * Annotate, per sample, if they have or lack a certain driver mutation/atypical mutation
#  * Calculate, per bin, the fraction of samples that are positive for a certain driver/atypical mutation
#
# Caveats:
#  * After filtering, and when calculation fractions, it's important to re-insert the samples that have been removed
#    so they are counted as '0-mutations' rather than completely removed, since it affect the mutation fractions.
#    They will effectively be grouped in the lowest mutation bin (since they have 0 muts/mb). Note that we need
#    set the mutation rate to something slightly above 0 in order to perform binning with `cut()`, since its closed
#    on lower intervals (zeroes will become 'NA' since the interval (0,5] doesn't include 0 itself). Here, I've
#    set those samples to 1e-10.
#
#  * A 'diPyr-C>T' has a pyrimidine on _either_ side of the reference base
#  * Atypical mutations on position -97, -100, and -101 should be combined into a single event (native ETS)

# Parameters ----
# Filtering parameters
DRIVER_RECURRENCE_CUTOFF = 4
HIGH_UV_TERT             = c("SKCM", "MUP", "BCC", "MEL", "CSCC", "HNSC", "SCCNOS")

# Plot parameters
PLOT_CI_SIZE    = 0.8
PLOT_DIM_UNIT   = 'cm'
PLOT_WIDTH      = 18
PLOT_HEIGHT     = 10
CM_PER_INCH     = 2.54 

# TERT and mutation coordinates
TERT_CHROM         = '5'
TERT_TSS_POS       = 1295104
DRIVER_SNV_POS     = c(1295228, 1295250)
DRIVER_DNV_POS     = c(1295242, 1295243, 1295228, 1295229)
ATYPICAL_POS       = c(1295204, 1295205, 1295230, 1295253, 1295201)
BURDEN_BIN_CUTOFFS = c(0, 5, 10, 20, 40, 300) 

# Function defs ----
read_mutations = function(path)  {
  # Read data and subset relevant columns
  
  if (!file.exists(path)) {
    flog.error("%s does not exist", path)
    stop()
  }
  
  flog.info("Reading %s", path)
  read_csv(path, show_col_types = F) %>% 
    walk(flog.info("Subsetting columns")) %>% 
    select(Hugo_Symbol,
           Center,
           Chromosome,
           Start_Position,
           End_Position,
           Variant_Type,
           Reference_Allele,
           Tumor_Seq_Allele2,
           ONCOTREE_CODE,
           Tumor_Sample_Barcode,
           Assay) 
}

is_passenger = function(chrom, pos, ref, alt) {
  # Return logical vector indicating if the mutations are considered 'passanger' 
  # based on their recurrence. Mutations recurrent more or equal to DRIVER_RECURRENCE_CUTOFF
  # will return FALSE (not passenger), otherwise TRUE (is passanger)
  d = tibble(chrom = chrom, pos = pos, ref = ref, alt = alt) %>% 
    group_by(chrom, pos, ref, alt) %>% 
    mutate(n_obs = n()) %>% 
    ungroup()
  
  d$n_obs < DRIVER_RECURRENCE_CUTOFF
}

revcomp = function(x) Biostrings::DNAStringSet(x) %>% Biostrings::reverseComplement() %>% as.character

get_seq_context = function(chrom, pos, add_chrom_prefix = 'chr', genome = BSgenome.Hsapiens.UCSC.hg19, upstream = 1, downstream = 1) {
  # Extract sequence context surrounding a chromosome coordinate
  if (!is.na(add_chrom_prefix))
    chrom = paste0(add_chrom_prefix, chrom)
  
  gr = GRanges(seqnames = chrom, ranges = IRanges(start = pos - upstream, end = pos + downstream))
  as.character(getSeq(genome, gr))
}

standard_error_of_proportion = function(p, n) sqrt(p*(1-p)/n) 
ci_prop = function(p, n, ci = 0.9) {
  stopifnot(ci > 0 && 1 > ci)
  z = qnorm(ci)
  z = z*z
  #flog.trace("CI interval size: %d", ci)
  #flog.trace("CI z:             %d", z)
  ret = z * standard_error_of_proportion(p, n)
  #flog.trace("CI:               %d", ret)
  return(ret)
}

get_position_relative_to_tert_tss = function(chrom, pos, missing_as = '') { ifelse(chrom == TERT_CHROM, TERT_TSS_POS - pos, missing_as) }
is_pyrbased                       = function(x) x %in% c("c", "C", 't', 'T', 'cc', 'CC', 'tt', 'TT')
make_pyrbased                     = function(l, x) ifelse(l, x, revcomp(x))

# Read data ----

ass_len = assayLength %>% as_tibble(rownames = 'Assay')

mutations <- TERT_dataset_new %>% 
  walk(flog.info("Including 'high-uv TERT' cancers only: %s", paste(HIGH_UV_TERT, collapse = ', '))) %>% 
  filter(ONCOTREE_CODE %in% HIGH_UV_TERT) %>% 
  walk(flog.info("Extracting trinuc context")) %>% 
  mutate(trinuc = get_seq_context(Chromosome, Start_Position)) %>% 
  walk("Reverse-complementing ref/alt nucleotides and trinucleotides pyrimidine based located on purine-based strand") %>% 
  mutate(strand          = ifelse(is_pyrbased(Reference_Allele), '+', '-')) %>% 
  mutate(ref_pyrbased    = make_pyrbased(is_pyrbased(Reference_Allele), Reference_Allele),
         alt_pyrbased    = make_pyrbased(is_pyrbased(Reference_Allele), Tumor_Seq_Allele2),
         trinuc_pyrbased = make_pyrbased(is_pyrbased(Reference_Allele), trinuc)) %>% 
  filter(ref_pyrbased != alt_pyrbased) # There's one very wierd observation which isn't actually a mutation...

samples = mutations %>% select(Tumor_Sample_Barcode) %>% unique()

# Summarize mutations ----
mutation_tert_mut_annotations = { 
  # Filter high-UV cancers, annotate TERT drivers and atypical mutations
  flog.info("Anntoating TERT drivers and atypical mutations")
  mutations %>% 
    mutate(is_tert_driver   = Chromosome == TERT_CHROM & Start_Position %in% c(DRIVER_SNV_POS, DRIVER_DNV_POS),
           is_tert_atypical = Chromosome == TERT_CHROM & Start_Position %in% ATYPICAL_POS) %>% 
    mutate(driver_pos = case_when(
      !is_tert_driver                     ~ '',
      is_tert_atypical                    ~ '',
      Start_Position == End_Position      ~ as.character(TERT_TSS_POS - Start_Position),
      Start_Position == (End_Position -1) ~ paste(TERT_TSS_POS - Start_Position, TERT_TSS_POS - End_Position, sep = '/'),
      TRUE                                ~ "OTHER" # These are ONPs with strange patterns, like 'GAGGG->AAGGA'
    )) %>% 
    mutate(atypical_pos = case_when(
      !is_tert_atypical ~ '',
      TRUE              ~ as.character(TERT_TSS_POS - Start_Position)
    ))
}

mutations_dipyr.c2t = {
  # Filter data, retain only:
  #   * TERT drivers
  #   * TERT atypical mutations
  #   * diPY-C>T mutations
  #   * CC>TT mutations
  flog.info("Position filtering: retaining only mutations that are TERT drivers, atypical mutations, diPy-C>T, and CC>TT mutations")
  mutation_tert_mut_annotations %>% 
    filter(  is_tert_driver |
               is_tert_atypical | 
               
               (Variant_Type == 'SNP' &
                  (str_detect(trinuc_pyrbased, '^[cCtT]') | str_detect(trinuc_pyrbased, '[cCtT]$')) &
                  ref_pyrbased %in% c('c', 'C') &
                  alt_pyrbased %in% c('t', 'T')) |
               
               (Variant_Type == 'DNP' &
                  ref_pyrbased %in% c('cc', 'CC') &
                  alt_pyrbased %in% c("tt", 'TT')))
}

mutations_dipyr.c2t.no_drivers = {
  # Filter data, remove recurrent mutations
  flog.info("Passenger filtering: retaining only mutations that occur < %d times within a cancer cohort", DRIVER_RECURRENCE_CUTOFF)
  mutations_dipyr.c2t %>% 
    group_by(ONCOTREE_CODE, Chromosome, Start_Position, End_Position, Reference_Allele) %>% 
    mutate(recurrence = dplyr::n()) %>% 
    ungroup() %>% 
    filter(is_tert_driver | is_tert_atypical | recurrence < DRIVER_RECURRENCE_CUTOFF)
}

burden =  {
  flog.info("Calculating mutation burden (muts/MB) per cancer cohort")
  mutations_dipyr.c2t.no_drivers %>% 
    group_by(Tumor_Sample_Barcode, Assay) %>% 
    summarize(n_muts = dplyr::n()) %>% 
    ungroup() %>% 
    left_join(ass_len, by = 'Assay') %>% 
    mutate(muts_per_mb = n_muts*1e6 / lengths) %>% 
    rename(assay_length = lengths) %>%
    full_join(samples, by = 'Tumor_Sample_Barcode') %>% 
    mutate(no_muts = is.na(n_muts)) %>% 
    # Since `cut` is used with closed lower interval, using '0' will produce
    # NA values when categorizing either with percentiles or with fixed bins.
    # Therefore, set `muts_per_mb` to a very low nonzero value to allow for correct
    # binning
    mutate(n_muts = ifelse(no_muts, 0, n_muts),
           muts_per_mb = ifelse(no_muts, 1e-10, muts_per_mb)) %>% 
    select(-no_muts) %>% 
    mutate(burden_cat = cut(muts_per_mb, BURDEN_BIN_CUTOFFS))
}

burden.stats = {
  flog.info("Calculating descriptive stats for burden bins (mean/median/stdev/n_samples/n_muts)")
  burden %>%
    group_by(burden_cat) %>% 
    summarize(burden_cat.mean    = mean(muts_per_mb),
              burden_cat.median  = median(muts_per_mb),
              burden_cat.stdev   = sd(muts_per_mb),
              n_samples = dplyr::n(),
              n_tot_muts = sum(n_muts)) %>% 
    ungroup()
}

sample_with_driver = {
  flog.info("Annotating TERTp driver mutations")
  mutations_dipyr.c2t.no_drivers %>% 
    full_join(samples, by = 'Tumor_Sample_Barcode') %>% 
    mutate(driver_pos = ifelse(is.na(driver_pos), '', driver_pos)) %>% 
    group_by(Tumor_Sample_Barcode) %>% 
    summarize(m_124     = any(str_detect(driver_pos, '-124')),
              m_124.125 = any(str_detect(driver_pos, '-124/-125')),
              m_146     = any(str_detect(driver_pos, '-146')),
              m_138.139 = any(str_detect(driver_pos, '-138/-139'))
    ) %>% 
    ungroup()
}

sample_with_atypical = {
  flog.info("Annotating TERTp atypical mutations")
  mutations_dipyr.c2t.no_drivers %>% 
    full_join(samples, by = 'Tumor_Sample_Barcode') %>% 
    mutate(atypical_pos = ifelse(is.na(atypical_pos), '', atypical_pos)) %>% 
    group_by(Tumor_Sample_Barcode) %>% 
    summarize(m_101 = any(str_detect(atypical_pos, '-101')),
              m_100 = any(str_detect(atypical_pos, '-100')),
              m_97  = any(str_detect(atypical_pos, '-97')),
              m_149 = any(str_detect(atypical_pos, '-149')),
              m_126 = any(str_detect(atypical_pos, '-126'))
              
    ) %>% 
    ungroup()
}

burden.tert_annot = {
  flog.info("Merging sample burden data with TERTp annotations")
  burden %>% 
    full_join(sample_with_driver, by = 'Tumor_Sample_Barcode') %>% 
    full_join(sample_with_atypical, by = 'Tumor_Sample_Barcode')
}

burden.tert_annot.flat = {
  flog.info("Flattening sample burdens")
  burden.tert_annot %>%
    mutate(m_ETS_native = as.logical(m_101 + m_100 + m_97)) %>%
    select(-m_101, -m_100, -m_97) %>%
    group_by(burden_cat) %>%
    summarize(tot_n_samples = length(unique(Tumor_Sample_Barcode)),
              tot_muts      = sum(n_muts),
              n_124         = sum(m_124),
              n_124.125     = sum(m_124.125),
              n_146         = sum(m_146),
              n_138.139     = sum(m_138.139),
              n_149         = sum(m_149),
              n_126         = sum(m_126),
              n_ETS_native  = sum(m_ETS_native)) %>% 
    mutate(n_drivers_all  = n_124 + n_124.125 + n_146 + n_138.139,
           n_atypical_all = n_149 + n_126 + n_ETS_native) %>% 
    pivot_longer(cols = 4:ncol(.), names_to = 'mut_position', values_to = 'count') %>%
    mutate(pos_type = ifelse(mut_position %in% c("n_atypical_all", "n_149", "n_126", "n_ETS_native"), 'atypical', 'driver')) %>% 
    mutate(prop = count/tot_n_samples,
           ci = ci_prop(prop, tot_n_samples, ci = PLOT_CI_SIZE),
           ci_size = PLOT_CI_SIZE)
}

burden.correlations = local({
  mut_positions = unique(burden.tert_annot.flat$mut_position)
  
  ret = tibble(
    mut_position      = rep(mut_positions),
    pearson.r         = numeric(length(mut_positions)),
    pearson.p         = numeric(length(mut_positions)),
    pearson.ci95_low  = numeric(length(mut_positions)),
    pearson.ci95_high = numeric(length(mut_positions))
  )
  
  for (mut_pos in mut_positions) {
    ix = which(ret$mut_position == mut_pos)
    proportions = burden.tert_annot.flat %>% 
      filter(mut_position == mut_pos) %>% 
      left_join(burden.stats, by = 'burden_cat') %>% 
      select(prop, burden_cat.mean)
    
    ct = cor.test(proportions$burden_cat.mean, proportions$prop, method = 'pearson')
    ret$pearson.r[ix]         = ct$estimate
    ret$pearson.p[ix]         = ct$p.value
    ret$pearson.ci95_low[ix]  = ct$conf.int[1]
    ret$pearson.ci95_high[ix] = ct$conf.int[2]
  }
  
  ret
})

mk_burden_baseplot = function(pal = paletteer::paletteer_d("ggsci::category10_d3")) {
  dat = burden.tert_annot.flat
  
  # Partition drivers vs atypical mutations
  driver.ix = dat$pos_type == 'driver'
  driver_pos_types   = unique(dat$mut_position[driver.ix])
  atypical_pos_types = unique(dat$mut_position[!driver.ix])
  
  # Set up palette, make 'all' values black
  pal.pos_types = pal; names(pal.pos_types) = c(driver_pos_types, atypical_pos_types)
  pal.pos_types['n_atypical_all'] = '#000000FF'
  pal.pos_types['n_drivers_all']  = '#000000FF'
  
  aux = function(pos_type_vec, ix=driver.ix) {
    x = sort(unique(dat$burden_cat))
    xlab = as.character(x) %>% 
      str_replace(',300]', '<') %>% 
      str_replace(',', '-') %>% 
      str_replace('\\(', '') %>% 
      str_replace('\\]', '')
    
    ymin = 0
    ymax = max(dat$prop[ix] + dat$ci[ix]) * 1.1
    plot.new()
    plot.window(xlim = range(as.integer(x)), ylim = c(ymin, ymax))
    axis(1, labels = xlab, at = as.integer(x), lwd = 0, lwd.ticks = 1)
    title(ylab = 'Fraction of tumors carrying mutation', xlab = 'diPy C>T mutations/Mb')
    axis(2, las=2, lwd=0, lwd.ticks = 1)
    for (pt in pos_type_vec) {
      flog.debug(pt)
      label = str_replace(pt, 'n_', '-') %>% str_replace('\\.', '/-')
      with(dat, {
        ix = mut_position == pt
        x_ = as.integer(burden_cat[ix])
        y = prop[ix]
        lines(   x =  x_,  y = y, col = pal.pos_types[pt])
        points(  x =  x_,  y = y, col = pal.pos_types[pt], pch = 20)
        segments(x0 = x_, y0 = y-ci[ix], y1 = y+ci[ix], col = pal.pos_types[pt])
        text(x = max(x_) + 0.1, y = y[max(x_)] + runif(1, min = -0.025*ymax, max = 0.025*ymax), labels = label, cex = 0.75, xpd = T)
      })
      
    }
    
    corr.tbl = burden.correlations %>% 
      filter(mut_position %in% pos_type_vec) %>% 
      mutate(signif = case_when(
        pearson.p > 0.05  ~ "NS",
        pearson.p > 0.01  ~ "*",
        pearson.p > 0.001 ~ "**",
        TRUE              ~ "***"
      ))
    
    corr.tbl$col = pal.pos_types[corr.tbl$mut_position]
    legend('topleft', pch = rep(20, nrow(corr.tbl)),
           legend = paste(round(corr.tbl$pearson.r, 2),
                          corr.tbl$signif, sep = ': '),
           col = corr.tbl$col,
           cex = 0.75,
           title = ' Pearson correlation',
           bty = 'n')
    box(bty = 'L')
  }
  
  # Plot drivers
  aux(driver_pos_types, driver.ix);    title('TERTp ETS-forming mutations')
  aux(atypical_pos_types, !driver.ix); title('Atypical TERTp mutations')
}

par(mfrow = c(1,2))
mk_burden_baseplot()

##############################################
# SUPPLEMENTARY FIGURE ONE - SPLIT BY DRIVER #
##############################################
UV_driver_mutations_summary_124 <- process_tert_data(
  data = driver_data_124,
  tert_sequence = TERT_sequence
)

UV_driver_mutations_summary_138 <- process_tert_data(
  data = driver_data_138,
  tert_sequence = TERT_sequence
)

UV_driver_mutations_summary_146 <- process_tert_data(
  data = driver_data_146,
  tert_sequence = TERT_sequence
)

Low_TERT_data_summary <- process_tert_data(
  data = LowTERT_data,
  tert_sequence = TERT_sequence
)%>%
  mutate(
    mut_type = case_when(
      Start_Position %in% driver_positions & (Start_Position != 1295242 | Variant_Type == "DNP") ~ "driver",
      End_Position %in% atypical_positions ~ "atypical",
      TRUE ~ NA_character_  # This adds NA for rows that do not meet any conditions
    ),
    color_group2 = case_when(
      End_Position  %in% atypical_positions ~ as.character(End_Position),  # Set color_group to End_Position if atypical
      Start_Position %in% driver_positions & (Start_Position != 1295242 | Variant_Type == "DNP") ~ paste(Start_Position, Variant_Type, sep = "_"), 
      TRUE ~ NA_character_  # This adds NA for rows that do not meet any conditions
    )
  )


#Plots for individual drivers 
driver124 <- ggplot(UV_driver_mutations_summary_124, aes(x = Start_Position, y = Mutation_Count, fill = factor(color_group, levels = c( "other",
                                                                                                                               "1295228_SNP", "1295229_SNP" , "1295228_DNP",  "1295230_SNP" ,"1295228_1295230_ONP", "1295228_1295229_1295230_ONP",  "1295250_SNP", "1295243_SNP" , "1295242_DNP", "1295204_SNP", "1295204_DNP", "1295205_SNP","1295205_DNP",   
                                                                                                                               "1295253_SNP","1295250_1295252_ONP", "1295253_ONP" ,"1295250_1295253_ONP", "1295250_1295252_1295253_ONP","1295250_1295251_1295252_1295253_ONP" )))) +
  geom_bar(stat = "identity") +
  scale_x_reverse(
    limits = c(1295268, 1295188),  # Adjust these limits as needed
    breaks = UV_driver_mutations_summary_124$Start_Position[UV_driver_mutations_summary_124$Start_Position >= 1295188 & UV_driver_mutations_summary_124$Start_Position <= 1295268],  # Include breaks within the range
    labels = UV_driver_mutations_summary_124$Sequence[UV_driver_mutations_summary_124$Start_Position >= 1295188 & UV_driver_mutations_summary_124$Start_Position <= 1295268]  # Label the filtered values
  ) +
  scale_y_continuous(
    limits = c(0, 100),  # Set the full range of the y-axis
    breaks = c(seq(0, 100, by = 25), 500)  # Include breaks at regular intervals and at the upper limit
  ) +
  scale_fill_manual(
    values = c(
      "other" = "grey",
      "1295204_SNP"       = "grey"       ,          
      "1295204_1295205_DNP" = "grey",
      "1295205_SNP"  = "grey" , 
      "1295228_SNP"  = "grey"   ,                 
      "1295228_DNP"   = "lightgrey"     ,    
      "1295228_1295229_1295230_ONP"   = "pink3"  ,
      "1295228_1295230_ONP"  = "pink1"     ,   
      "1295230_SNP"   = "grey"      ,            
      "1295242_DNP"   = "lightgrey"   ,   "1295243_SNP"   = "grey"   ,
      "1295250_SNP"   = "grey"    ,               
      "1295250_1295252_1295253_ONP"   = "gold1"  ,
      "1295250_1295253_ONP"    = "orange"    ,   
      "1295250_1295251_1295252_1295253_ONP"= "orange3",
      "1295253_SNP" = "grey",
      "1295250_1295252_ONP" = "maroon"
    )) +
  theme_classic() +
  theme(legend.position = "none") +
  labs(
    y = "Number of Mutations",
    x = element_blank(),
    fill = "Variant Type"
  ) +
  theme(axis.text.x = element_text(vjust = 0.5)) 

driver146 <- ggplot(UV_driver_mutations_summary_146, aes(x = Start_Position, y = Mutation_Count, fill = factor(color_group, levels = c( "other",
                                                                                                                                        "1295228_SNP", "1295229_SNP" , "1295228_DNP",  "1295230_SNP" ,"1295228_1295230_ONP", "1295228_1295229_1295230_ONP",  "1295250_SNP", "1295243_SNP" , "1295242_DNP", "1295204_SNP", "1295204_DNP", "1295205_SNP","1295205_DNP",   
                                                                                                                                        "1295253_SNP","1295250_1295252_ONP", "1295253_ONP" ,"1295250_1295253_ONP", "1295250_1295252_1295253_ONP","1295250_1295251_1295252_1295253_ONP" )))) +
  geom_bar(stat = "identity") +
  scale_x_reverse(
    limits = c(1295268, 1295188),  # Adjust these limits as needed
    breaks = UV_driver_mutations_summary_146$Start_Position[UV_driver_mutations_summary_146$Start_Position >= 1295188 & UV_driver_mutations_summary_146$Start_Position <= 1295268],  # Include breaks within the range
    labels = UV_driver_mutations_summary_146$Sequence[UV_driver_mutations_summary_146$Start_Position >= 1295188 & UV_driver_mutations_summary_146$Start_Position <= 1295268]  # Label the filtered values
  ) +
  scale_y_continuous(
    limits = c(0, 100),  # Set the full range of the y-axis
    breaks = c(seq(0, 100, by = 25), 500)  # Include breaks at regular intervals and at the upper limit
  ) +
  scale_fill_manual(
    values = c(
      "other" = "grey",
      "1295204_SNP"       = "grey"       ,          
      "1295204_1295205_DNP" = "grey",
      "1295205_SNP"  = "grey" , 
      "1295228_SNP"  = "grey"   ,                 
      "1295228_DNP"   = "lightgrey"     ,    
      "1295228_1295229_1295230_ONP"   = "pink3"  ,
      "1295228_1295230_ONP"  = "pink1"     ,   
      "1295230_SNP"   = "grey"      ,            
      "1295242_DNP"   = "lightgrey"   ,   "1295243_SNP"   = "grey"   ,
      "1295250_SNP"   = "grey"    ,               
      "1295250_1295252_1295253_ONP"   = "gold1"  ,
      "1295250_1295253_ONP"    = "orange"    ,   
      "1295250_1295251_1295252_1295253_ONP"= "orange3",
      "1295253_SNP" = "grey",
      "1295250_1295252_ONP" = "maroon"
    )) +
  theme_classic() +
  theme(legend.position = "none") +
  labs(
    y = "Number of Mutations",
    x = element_blank(),
    fill = "Variant Type"
  ) +
  theme(axis.text.x = element_text(vjust = 0.5)) 

driver138 <- ggplot(UV_driver_mutations_summary_138, aes(x = Start_Position, y = Mutation_Count, fill = factor(color_group, levels = c( "other",
                                                                                                                                        "1295228_SNP", "1295229_SNP" , "1295228_DNP",  "1295230_SNP" ,"1295228_1295230_ONP", "1295228_1295229_1295230_ONP",  "1295250_SNP", "1295243_SNP" , "1295242_DNP", "1295204_SNP", "1295204_DNP", "1295205_SNP","1295205_DNP",   
                                                                                                                                        "1295253_SNP","1295250_1295252_ONP", "1295253_ONP" ,"1295250_1295253_ONP", "1295250_1295252_1295253_ONP","1295250_1295251_1295252_1295253_ONP" )))) +
  geom_bar(stat = "identity") +
  scale_x_reverse(
    limits = c(1295268, 1295188),  # Adjust these limits as needed
    breaks = UV_driver_mutations_summary_138$Start_Position[UV_driver_mutations_summary_138$Start_Position >= 1295188 & UV_driver_mutations_summary_138$Start_Position <= 1295268],  # Include breaks within the range
    labels = UV_driver_mutations_summary_138$Sequence[UV_driver_mutations_summary_138$Start_Position >= 1295188 & UV_driver_mutations_summary_138$Start_Position <= 1295268]  # Label the filtered values
  ) +
  scale_y_continuous(
    limits = c(0, 100),  # Set the full range of the y-axis
    breaks = c(seq(0, 100, by = 25), 500)  # Include breaks at regular intervals and at the upper limit
  ) +
  scale_fill_manual(
    values = c(
      "other" = "grey",
      "1295204_SNP"       = "grey"       ,          
      "1295204_1295205_DNP" = "grey",
      "1295205_SNP"  = "grey" , 
      "1295228_SNP"  = "grey"   ,                 
      "1295228_DNP"   = "lightgrey"     ,    
      "1295228_1295229_1295230_ONP"   = "pink3"  ,
      "1295228_1295230_ONP"  = "pink1"     ,   
      "1295230_SNP"   = "grey"      ,            
      "1295242_DNP"   = "lightgrey"   ,   "1295243_SNP"   = "grey"   ,
      "1295250_SNP"   = "grey"    ,               
      "1295250_1295252_1295253_ONP"   = "gold1"  ,
      "1295250_1295253_ONP"    = "orange"    ,   
      "1295250_1295251_1295252_1295253_ONP"= "orange3",
      "1295253_SNP" = "grey",
      "1295250_1295252_ONP" = "maroon"
    )) +
  theme_classic() +
  theme(legend.position = "none") +
  labs(
    y = "Number of Mutations",
    x = element_blank(),
    fill = "Variant Type"
  ) +
  theme(axis.text.x = element_text(vjust = 0.5)) 

#combined drivers plot
plot_combined_drivers <- plot_grid(driver124, driver146, driver138,
                                   align = "v", 
                                   ncol = 1, 
                                   rel_heights = c(0.33, 0.33, 0.33),
                                   axis = "l")

plot_combined_drivers


####################
# DATA SUMMARIES #
####################


#Total samples in Genie 11#
length(unique(genieMutDataM$Tumor_Sample_Barcode)) #  Total samples
length(unique(genieMutDataM$ONCOTREE_CODE)) #total cancer subtypes

filtered_sample_count <-genieMutDataM_tert_distinct_samples %>%
  group_by(ONCOTREE_CODE,Tumor_Sample_Barcode) %>%
  summarise(count = dplyr::n(), .groups = 'drop') %>% 
  group_by(ONCOTREE_CODE) %>%
  summarise(count = dplyr::n(), .groups = 'drop')
TERT_dataset_new_count <- TERT_dataset_new %>%
  group_by(Tumor_Sample_Barcode,ONCOTREE_CODE) %>%
  summarise(count = dplyr::n(), .groups = 'drop') %>%
  group_by(ONCOTREE_CODE) %>%
  summarise(count = dplyr::n(), .groups = 'drop')

TERT_recurrent_muts <- TERT_dataset_TERT2 %>%
  filter(Start_Position %in% driver_positions | Start_Position %in% atypical_positions)

TERT_dataset_new_mut_count <- TERT_dataset_new %>%
  group_by(ONCOTREE_CODE) %>%
  summarise(count = dplyr::n(), .groups = 'drop')
colnames(TERT_dataset_new_mut_count) <- c("ONCOTREE_CODE", "mutations")


TERT_dataset_details <- merge(TERT_dataset_new_count, TERT_dataset_new_mut_count, by = "ONCOTREE_CODE") 
TERT_dataset_details2 <- merge(TERT_dataset_details, newTERTrank, by = "ONCOTREE_CODE") 


#Total samples in Genie 11#
length(unique(genieMutDataM$Tumor_Sample_Barcode)) #  Total samples
length(unique(genieMutDataM$ONCOTREE_CODE)) #total cancer subtypes

#total with TERT and 100,000 bases
length(unique(genieMutDataM_tert$Tumor_Sample_Barcode)) #  Total samples
length(unique(genieMutDataM_tert$ONCOTREE_CODE)) #total cancer subtypes

#total with TERT and 100,000 bases and unique samples
length(unique(genieMutDataM_tert_distinct$Tumor_Sample_Barcode)) #  Total samples
length(unique(genieMutDataM_tert_distinct$ONCOTREE_CODE)) #total cancer subtypes

#total with TERT and 100,000 bases and unique samples and 40 samples 
length(unique(genieMutDataM_tert_distinct_samples$Tumor_Sample_Barcode)) #  Total samples
length(unique(genieMutDataM_tert_distinct_samples$ONCOTREE_CODE)) #total cancer subtypes

#total with TERT and 100,000 bases and unique samples and 40 samples and 500 muts
length(unique(genieMutDataM_tert_distinct_filtermuts$Tumor_Sample_Barcode)) #  Total samples
length(unique(genieMutDataM_tert_distinct_filtermuts$ONCOTREE_CODE)) #total cancer subtypes

#total with TERT and 100,000 bases and unique samples and 40 samples and 500 muts and 1% TERT
length(unique(TERT_dataset_new$Tumor_Sample_Barcode)) #  Total samples
length(unique(TERT_dataset_new$ONCOTREE_CODE)) #total cancer subtypes

HighUVdetails <- TERT_dataset_details2 %>% filter(ONCOTREE_CODE %in% HighUV_TERT)
sum(HighUVdetails$count)

NoUVdetails <- TERT_dataset_details2 %>% filter(ONCOTREE_CODE %in% NoUV_TERT)
sum(NoUVdetails$count)

LowTERTdetails <- TERT_dataset_details2 %>% filter(ONCOTREE_CODE %in% LowTERT)
sum(LowTERTdetails$count)
