# Supplementary material for: Mechanistic basis of atypical TERT promoter mutations
Source: Nat Commun. 2024 Nov 18;15:9965. doi: 10.1038/s41467-024-54158-5 (PMC11574208; doi:10.1038/s41467-024-54158-5)
Supplement: Supplementary file 3 — Supplementary Data 1 [file 41467_2024_54158_MOESM3_ESM.zip › Code/ICGC/combine_chip_data.m]

%% Load ChIP-data for different cell lines
names = {'A549_rep1','A549_rep2','GM12878_rep1','GM12878_rep2','HepG2_rep1','HepG2_rep2','HeLa_rep1','HeLa_rep2','HL60_rep1','HL60_rep2','K562_rep1','K562_rep2','MCF7_rep1','MCF7_rep2','SKNSH_rep1','SKNSH_rep2'};
files = {'SL6015','SL6595','SL205','SL203','SL275','SL276','SL610','SL611','SL16321','SL12633','SL3356','SL2943','SL14683','SL13459','SL13752','SL12627'};

data_array = cell(1,length(files));
for i = 1:length(files)
    data_array{i} = readtable(['data/ChIP/' files{i} '_broadPeaks.txt'],'FileType','text');
end


chip_chromosome_array = [];
chip_start_array = [];
chip_end_array = [];
chip_score_array = [];
for i = 1:length(data_array)
    % Only keep the top quartile:
    [chip_score_sorted,sorting_index] = sort(data_array{i}.Var7,'descend');
    chip_chromosome_sorted = data_array{i}.Var1(sorting_index);
    chip_start_sorted = data_array{i}.Var2(sorting_index);
    chip_end_sorted = data_array{i}.Var3(sorting_index);

    chip_score = chip_score_sorted(1:round(length(chip_score_sorted)/4));
    chip_chromosome = chip_chromosome_sorted(1:round(length(chip_score_sorted)/4));
    chip_start = chip_start_sorted(1:round(length(chip_score_sorted)/4));
    chip_end = chip_end_sorted(1:round(length(chip_score_sorted)/4));

    % Combine all samples and replicates:
    chip_chromosome_array = [chip_chromosome_array chip_chromosome'];
    chip_start_array = [chip_start_array chip_start'];
    chip_end_array = [chip_end_array chip_end'];
    chip_score_array = [chip_score_array chip_score'];
end
chip_center_array = ceil((chip_start_array + chip_end_array) / 2);


T = table(string(chip_chromosome_array)',chip_start_array',chip_end_array',chip_score_array');
writetable(T,'data/ChIP/combined_broadPeaks.txt','FileType','text','Delimiter','tab','WriteVariableNames',false);
