# Supplementary material for: Mechanistic basis of atypical TERT promoter mutations
Source: Nat Commun. 2024 Nov 18;15:9965. doi: 10.1038/s41467-024-54158-5 (PMC11574208; doi:10.1038/s41467-024-54158-5)
Supplement: Supplementary file 3 — Supplementary Data 1 [file 41467_2024_54158_MOESM3_ESM.zip › Code/ICGC/setup_workspace.m]

%% Load data
% Load reference genome:
ref_genome = fastaread('data/hg19/hg19.fa');

% Load gene annotation data:
genes = readtable('data/NCBI_refSeqAll.tsv','ReadVariableNames',true,'FileType','text');

% Load mutation data:
mutations = readtable('data/processed_mutations.tsv','FileType','text');

% Only keep mutations from C to T or G to A:
% var1:chromosome, var2:start, var3:mutated_from_allele, var4:mutated_to_allele
position_plus = mutations.Var2(strcmp(mutations.Var3,'C') & strcmp(mutations.Var4,'T'));
chromosome_plus = mutations.Var1(strcmp(mutations.Var3,'C') & strcmp(mutations.Var4,'T'));
position_minus = mutations.Var2(strcmp(mutations.Var3,'G') & strcmp(mutations.Var4,'A'));
chromosome_minus = mutations.Var1(strcmp(mutations.Var3,'G') & strcmp(mutations.Var4,'A'));
clear mutations

% Load combined ChIP-data:
chip = readtable('data/ChIP/combined_broadPeaks.txt','FileType','text','Delimiter','tab','ReadVariableNames',false);
chip_chromosome = chip.Var1;
chip_start = chip.Var2;
chip_end = chip.Var3;


%% Find promoter coordinates
chromosome_names = ["chr1" "chr2" "chr3" "chr4" "chr5" "chr6" "chr7" "chr8" "chr9" "chr10" "chr11" "chr12" "chr13" "chr14" "chr15" "chr16" "chr17" "chr18" "chr19" "chr20" "chr21" "chr22"];
genes(~ismember(genes.chrom,chromosome_names),:) = [];

genes(genes.cdsStart==genes.cdsEnd,:) = [];

[unique_gene_ID,unique_index] = unique(genes.name2);
gene_chromosomes = genes.chrom(unique_index);
gene_strands = genes.strand(unique_index);

gene_starts = nan(1,length(unique_index));
gene_stops = nan(1,length(unique_index));
for i = 1:length(unique_index)
    index = find(strcmp(genes.name2,unique_gene_ID(i)));
    gene_starts(i) = min(genes.txStart(index));
    gene_stops(i) = max(genes.txEnd(index));
end

clear genes

promoter_length = 1000;
promoter_coordinates = cell(1,22);
for chromosome_index = 1:22
    index = find(strcmp(gene_chromosomes,['chr' num2str(chromosome_index)]));

    promoter_coordinates{chromosome_index} = [];
    for i = 1:length(index)
        if strcmp(gene_strands(index(i)),'+')
            current_promoter = gene_starts(index(i))-promoter_length:gene_starts(index(i))-1;
        else
            current_promoter = gene_stops(index(i))+1:gene_stops(index(i))+promoter_length;
        end
        promoter_coordinates{chromosome_index} = [promoter_coordinates{chromosome_index} current_promoter];
        promoter_coordinates{chromosome_index} = [promoter_coordinates{chromosome_index} current_promoter];
    end
end


%% Find the genomic locations of ETS motif sites
number_chromosomes = 22;
motifs = {'TTCC[GT]','TTCCG'};
motifs_rcomp = {'[AC]GGAA','CGGAA'};

motif_start_plus = cell(1,length(motifs));
motif_chromosome_plus = cell(1,length(motifs));
motif_start_minus = cell(1,length(motifs));
motif_chromosome_minus = cell(1,length(motifs));

for motif_index = 1:length(motifs)
    motif_start_plus{motif_index} = [];
    motif_chromosome_plus{motif_index} = [];
    motif_start_minus{motif_index} = [];
    motif_chromosome_minus{motif_index} = [];
    
    for chromosome_index = 1:number_chromosomes
        disp(chromosome_index)
        chromosome_sequence = upper(ref_genome(strcmp(['chr' num2str(chromosome_index)],{ref_genome.Header})).Sequence);
        
        current_motif_start = regexp(chromosome_sequence,motifs{motif_index});
        motif_start_plus{motif_index} = [motif_start_plus{motif_index} current_motif_start];
        motif_chromosome_plus{motif_index} = [motif_chromosome_plus{motif_index} chromosome_index*ones(1,length(current_motif_start))];
    
        % Find the overlapping motifs (regexp does not take that into account):
        chromosome_sequence_alt = chromosome_sequence;
        chromosome_sequence_alt(current_motif_start) = 'N';
        current_motif_start = regexp(chromosome_sequence_alt,motifs{motif_index});
        motif_start_plus{motif_index} = [motif_start_plus{motif_index} current_motif_start];
        motif_chromosome_plus{motif_index} = [motif_chromosome_plus{motif_index} chromosome_index*ones(1,length(current_motif_start))];


        % Same for minus complementary strand:
        current_motif_start = regexp(chromosome_sequence,motifs_rcomp{motif_index});
        motif_start_minus{motif_index} = [motif_start_minus{motif_index} current_motif_start];
        motif_chromosome_minus{motif_index} = [motif_chromosome_minus{motif_index} chromosome_index*ones(1,length(current_motif_start))];

        % Find the overlapping motifs (regexp does not take that into account):
        chromosome_sequence_alt = chromosome_sequence;
        chromosome_sequence_alt(current_motif_start) = 'N';
        current_motif_start = regexp(chromosome_sequence_alt,motifs_rcomp{motif_index});
        motif_start_minus{motif_index} = [motif_start_minus{motif_index} current_motif_start];
        motif_chromosome_minus{motif_index} = [motif_chromosome_minus{motif_index} chromosome_index*ones(1,length(current_motif_start))];
    end
end


%% Find which ETS sites are mutated
is_mutated_plus = cell(1,length(motifs));
is_twice_mutated_plus = cell(1,length(motifs));
is_thrice_mutated_plus = cell(1,length(motifs));
is_mutated_minus = cell(1,length(motifs));
is_twice_mutated_minus = cell(1,length(motifs));
is_thrice_mutated_minus = cell(1,length(motifs));

for motif_index = 1:length(motifs)
    is_mutated_plus{motif_index} = [];
    is_twice_mutated_plus{motif_index} = [];
    is_thrice_mutated_plus{motif_index} = [];
    is_mutated_minus{motif_index} = [];
    is_twice_mutated_minus{motif_index} = [];
    is_thrice_mutated_minus{motif_index} = [];

    for current_chromosome = 1:number_chromosomes
        disp(current_chromosome);
    
        % Check which motifs are mutated in the data in the plus strand:
        position_chr = position_plus(chromosome_plus == current_chromosome);
        motif_start_chr = motif_start_plus{motif_index}(motif_chromosome_plus{motif_index} == current_chromosome);
        for index = 1:length(motif_start_chr)
            motif_coordinates = motif_start_chr(index)-2:motif_start_chr(index)+4;
            common_elements = intersect(motif_coordinates,position_chr);
        
            is_mutated_plus{motif_index}(end+1) = ~isempty(common_elements);
            is_twice_mutated_plus{motif_index}(end+1) = length(find(ismember(position_chr,common_elements))) >= 2;
            is_thrice_mutated_plus{motif_index}(end+1) = length(find(ismember(position_chr,common_elements))) >= 3;
        end
    
    
        % Check which motifs are mutated in the data in the minus strand:
        position_chr = position_minus(chromosome_minus == current_chromosome);
        motif_start_chr = motif_start_minus{motif_index}(motif_chromosome_minus{motif_index} == current_chromosome);
        for index = 1:length(motif_start_chr)
            motif_coordinates = motif_start_chr(index):motif_start_chr(index)+6;
            common_elements = intersect(motif_coordinates,position_chr);
        
            is_mutated_minus{motif_index}(end+1) = ~isempty(common_elements);
            is_twice_mutated_minus{motif_index}(end+1) = length(find(ismember(position_chr,common_elements))) >= 2;
            is_thrice_mutated_minus{motif_index}(end+1) = length(find(ismember(position_chr,common_elements))) >= 3;
        end
    end
end


%% Combine the both strands:
for motif_index = 1:length(motifs)
    motif_start{motif_index} = [motif_start_plus{motif_index} motif_start_minus{motif_index}];
    motif_chromosome{motif_index} = [motif_chromosome_plus{motif_index} motif_chromosome_minus{motif_index}];
    is_mutated{motif_index} = [is_mutated_plus{motif_index} is_mutated_minus{motif_index}];
    is_twice_mutated{motif_index} = [is_twice_mutated_plus{motif_index} is_twice_mutated_minus{motif_index}];
    is_thrice_mutated{motif_index} = [is_thrice_mutated_plus{motif_index} is_thrice_mutated_minus{motif_index}];
end


%% Find which ETS-motifs are positioned on promoters
motif_promoter_start = cell(1,length(motifs));
motif_promoter_chromosome = cell(1,length(motifs));
is_mutated_promoter = cell(1,length(motifs));
is_twice_mutated_promoter = cell(1,length(motifs));
is_thrice_mutated_promoter = cell(1,length(motifs));
for motif_index = 1:length(motifs)
    motif_promoter_start{motif_index} = [];
    motif_promoter_chromosome{motif_index} = [];
    is_mutated_promoter{motif_index} = [];
    is_twice_mutated_promoter{motif_index} = [];
    is_thrice_mutated_promoter{motif_index} = [];

    for current_chromosome = 1:number_chromosomes
        motif_chromosome_current_chr = motif_chromosome{motif_index}(motif_chromosome{motif_index} == current_chromosome);
        motif_start_current_chr = motif_start{motif_index}(motif_chromosome{motif_index} == current_chromosome);
        is_mutated_current_chr = is_mutated{motif_index}(motif_chromosome{motif_index} == current_chromosome);
        is_twice_mutated_current_chr = is_twice_mutated{motif_index}(motif_chromosome{motif_index} == current_chromosome);
        is_thrice_mutated_current_chr = is_thrice_mutated{motif_index}(motif_chromosome{motif_index} == current_chromosome);
    
        chr = mod(current_chromosome,22);
        chr(chr == 0) = 22;
        motif_promoter_start{motif_index} = [motif_promoter_start{motif_index} motif_start_current_chr(ismember(motif_start_current_chr,promoter_coordinates{chr}))];
        motif_promoter_chromosome{motif_index} = [motif_promoter_chromosome{motif_index} motif_chromosome_current_chr(ismember(motif_start_current_chr,promoter_coordinates{chr}))];
        is_mutated_promoter{motif_index} = [is_mutated_promoter{motif_index} is_mutated_current_chr(ismember(motif_start_current_chr,promoter_coordinates{chr}))];
        is_twice_mutated_promoter{motif_index} = [is_twice_mutated_promoter{motif_index} is_twice_mutated_current_chr(ismember(motif_start_current_chr,promoter_coordinates{chr}))];
        is_thrice_mutated_promoter{motif_index} = [is_thrice_mutated_promoter{motif_index} is_thrice_mutated_current_chr(ismember(motif_start_current_chr,promoter_coordinates{chr}))];
    end
end


%% Cache the workspace
clear chr chromosome_index chromosome_minus chromosome_names chromosome_plus
clear chromosome_sequence chromosome_sequence_alt common_elements current_chromosome
clear current_motif_start current_promoter gene_chromosomes i index is_mutated_current_chr
clear is_mutated is_mutated_minus is_mutated_plus is_thrice_mutated is_thrice_mutated_current_chr
clear is_thrice_mutated_minus is_thrice_mutated_plus is_twice_mutated is_twice_mutated_current_chr
clear is_twice_mutated_minus is_twice_mutated_plus motif_chromosome motif_chromosome_current_chr
clear motif_chromosome_minus motif_chromosome_plus motif_coordinates motif_index
clear motif_start_chr motif_start_current_chr motif_start_minus motif_start_plus
clear position_chr position_minus position_plus ref_genome unique_gene_ID unique_index
clear chip gene_starts gene_stops

save workspace;
