# Supplementary material for: Mechanistic basis of atypical TERT promoter mutations
Source: Nat Commun. 2024 Nov 18;15:9965. doi: 10.1038/s41467-024-54158-5 (PMC11574208; doi:10.1038/s41467-024-54158-5)
Supplement: Supplementary file 3 — Supplementary Data 1 [file 41467_2024_54158_MOESM3_ESM.zip › Code/ICGC/plot_results.m]

load workspace.mat


%% Calculate distances between ALL motif pairs
motif_pairs = {'Non-mutated','\geq 1 mut/site','\geq 2 mut/site','\geq 3 mut/site'};

motif_distances = cell(1,length(motifs));
motif_chromosomes = cell(1,length(motifs));
motif_starts = cell(1,length(motifs));
motif2_starts = cell(1,length(motifs));

for motif_index = 1:length(motifs)
    motif_distances{motif_index} = cell(1,4);
    motif_chromosomes{motif_index} = cell(1,4);
    motif_starts{motif_index} = cell(1,4);
    motif2_starts{motif_index} = cell(1,4);

    for index = 1:length(motif_promoter_start{motif_index})-1
        index2 = index + 1;
        if index2 >= length(motif_start{motif_index})
            continue
        end
        distance = abs(motif_promoter_start{motif_index}(index) - motif_promoter_start{motif_index}(index2));
    
        while distance <= 100 && motif_promoter_chromosome{motif_index}(index) == motif_promoter_chromosome{motif_index}(index2)
            if distance >= 7 && ~is_mutated_promoter{motif_index}(index) && ~is_mutated_promoter{motif_index}(index2)
                motif_distances{motif_index}{1}(end+1) = distance;
                motif_chromosomes{motif_index}{1}(end+1) = motif_promoter_chromosome{motif_index}(index);
                motif_starts{motif_index}{1}(end+1) = motif_promoter_start{motif_index}(index);
                motif2_starts{motif_index}{1}(end+1) = motif_promoter_start{motif_index}(index2);
            end
            if distance >= 7 && is_mutated_promoter{motif_index}(index) && is_mutated_promoter{motif_index}(index2)
                motif_distances{motif_index}{2}(end+1) = distance;
                motif_chromosomes{motif_index}{2}(end+1) = motif_promoter_chromosome{motif_index}(index);
                motif_starts{motif_index}{2}(end+1) = motif_promoter_start{motif_index}(index);
                motif2_starts{motif_index}{2}(end+1) = motif_promoter_start{motif_index}(index2);
            end
            if distance >= 7 && is_twice_mutated_promoter{motif_index}(index) && is_twice_mutated_promoter{motif_index}(index2)
                motif_distances{motif_index}{3}(end+1) = distance;
                motif_chromosomes{motif_index}{3}(end+1) = motif_promoter_chromosome{motif_index}(index);
                motif_starts{motif_index}{3}(end+1) = motif_promoter_start{motif_index}(index);
                motif2_starts{motif_index}{3}(end+1) = motif_promoter_start{motif_index}(index2);
            end
            if distance >= 7 && is_thrice_mutated_promoter{motif_index}(index) && is_thrice_mutated_promoter{motif_index}(index2)
                motif_distances{motif_index}{4}(end+1) = distance;
                motif_chromosomes{motif_index}{4}(end+1) = motif_promoter_chromosome{motif_index}(index);
                motif_starts{motif_index}{4}(end+1) = motif_promoter_start{motif_index}(index);
                motif2_starts{motif_index}{4}(end+1) = motif_promoter_start{motif_index}(index2);
            end
    
            index2 = index2 + 1;
            if index2 >= length(motif_promoter_start{motif_index})
                break
            end
            distance = abs(motif_promoter_start{motif_index}(index) - motif_promoter_start{motif_index}(index2));
        end
    end
end


%% Plot the distance distribution between the motif pairs
DNA_period = [10.5 21 31.5 42 52.5 63 73.5 84 94.5 105];

T = cell(1,length(motifs));
for motif_index = 1:length(motifs)
    figure()
    h1 = histogram(motif_distances{motif_index}{1},1:101);
    hold on
    h2 = histogram(motif_distances{motif_index}{2},1:101);
    h3 = histogram(motif_distances{motif_index}{3},1:101);
    h4 = histogram(motif_distances{motif_index}{4},1:101);
    
    smoothing_width = 3;
    figure()
    plot(6:100,smooth(h1.Values(6:100),smoothing_width)/sum(smooth(h1.Values(6:100),smoothing_width)),LineWidth=1,Color='#4DBEEE');
    hold on
    plot(6:100,smooth(h2.Values(6:100),smoothing_width)/sum(smooth(h2.Values(6:100),smoothing_width)),LineWidth=1,Color='#EDB120');
    plot(6:100,smooth(h3.Values(6:100),smoothing_width)/sum(smooth(h3.Values(6:100),smoothing_width)),LineWidth=1,Color='#7E2F8E');
    xline(DNA_period,LineStyle="--",LineWidth=1);
    axis([0 100 0 0.05]);
    xticks([9.5 19.5 29.5 39.5 49.5 59.5 69.5 79.5 89.5 99.5]);
    xticklabels({'10','20','30','40','50','60','70','80','90','100'});
    set(gca,'TickDir','out');
    xlabel('Site spacing (b)');
    ylabel('Fraction');
    legend(motif_pairs{1},motif_pairs{2},motif_pairs{3},fontsize=14,fontname='helvetica',edgecolor='none',color=[1 1 1]);
    title(['Motif sequence: NN' motifs{motif_index}])

    
    % Save source-data for figure as a table:
    data1 = smooth(h1.Values(6:100),smoothing_width)/sum(smooth(h1.Values(6:100),smoothing_width));
    data2 = smooth(h2.Values(6:100),smoothing_width)/sum(smooth(h2.Values(6:100),smoothing_width));
    data3 = smooth(h3.Values(6:100),smoothing_width)/sum(smooth(h3.Values(6:100),smoothing_width));
    T{motif_index} = table(data1,data2,data3,VariableNames={motif_pairs{1},motif_pairs{2},motif_pairs{3}});
end


%% Check which pairs lie within a ChIP-peak:
is_chip_match = cell(1,length(motifs));
for motif_index = 1:length(motifs)
    is_chip_match{motif_index} = cell(1,length(motif_pairs));
    
    for motif_pair_index = 1:length(motif_pairs)
        is_chip_match{motif_index}{motif_pair_index} = [];

        for chromosome_index = 1:22
            disp(chromosome_index)
            chromosome = mod(motif_chromosomes{motif_index}{motif_pair_index},22);
            chromosome(chromosome == 0) = 22;
            motif_starts_current_chromosome = motif_starts{motif_index}{motif_pair_index}(chromosome == chromosome_index);
            motif2_starts_current_chromosome = motif2_starts{motif_index}{motif_pair_index}(chromosome == chromosome_index);
        
            chip_start_current_chromosome = chip_start(strcmp(['chr' num2str(chromosome_index)],chip_chromosome));
            chip_end_current_chromosome = chip_end(strcmp(['chr' num2str(chromosome_index)],chip_chromosome));
            chip_regions_current_chromosome = [];
            for i = 1:length(chip_start_current_chromosome)
                temp_region = chip_start_current_chromosome(i):chip_end_current_chromosome(i);
                chip_regions_current_chromosome = [chip_regions_current_chromosome temp_region];
            end
        
            % Check if motif pairs are within peak:
            chip_match_current_chromosome = ismember(motif_starts_current_chromosome,chip_regions_current_chromosome) & ismember(motif2_starts_current_chromosome,chip_regions_current_chromosome);
            is_chip_match{motif_index}{motif_pair_index} = [is_chip_match{motif_index}{motif_pair_index} chip_match_current_chromosome];
        end
    end
end


%%
for motif_index = 1:length(motifs)
    for motif_pair_index = 1:3
        fprintf('Number of %s motif site pairs with ChIP-peak overlap for %s: %i\n',motifs{motif_index},motif_pairs{motif_pair_index},length(find(is_chip_match{motif_index}{motif_pair_index})));
        fprintf('Number of %s motif site pairs with no ChIP-peak overlap for %s: %i\n\n',motifs{motif_index},motif_pairs{motif_pair_index},length(is_chip_match{motif_index}{motif_pair_index})-length(find(is_chip_match{motif_index}{motif_pair_index})));
    end
end
