# Supplementary material for: Mechanistic basis of atypical TERT promoter mutations
Source: Nat Commun. 2024 Nov 18;15:9965. doi: 10.1038/s41467-024-54158-5 (PMC11574208; doi:10.1038/s41467-024-54158-5)
Supplement: Supplementary file 3 — Supplementary Data 1 [file 41467_2024_54158_MOESM3_ESM.zip › Code/ICGC/readme.txt]

Follow the steps below to run the analysis

Step 1: Download the fasta file for hg19 from "https://hgdownload.soe.ucsc.edu/goldenPath/hg19/bigZips/hg19.fa.gz" to the folder "data/hg19"

Step 2: Download simple somatic mutation data from the mela-AU project on ICGC (the data was previously downloaded from ICGC's dataportal, but now the data is only available on a public available Object Storage Bucket, with access-instructions on "https://docs.icgc-argo.org/docs/data-access/icgc-25k-data").

Step 3: Run "./preprocess_mutations.sh" to preprocess the mutation data (extract icgc_donor_id, chromosome, chromosome_start, mutated_from_allele, mutated_to_allele, remove duplicates, and remove donor IDs and write the data to file ‘processed_mutations.tsv’)

Step 4: Run the Matlab-script "combine_chip_data.m" to combine multiple ChIP-seq data into one file

Step 5: Run the Matlab-script "setup_workspace.m", which finds and saves mutated ETS motif pairs within promoter regions

Step 5: Run the Matlab-script "plot_results.m" to compute motif pair distance, plot the figures and calculate the number of pairs overlapping with ChIP-peaks
