# Supplementary material for: Mechanistic basis of atypical TERT promoter mutations
Source: Nat Commun. 2024 Nov 18;15:9965. doi: 10.1038/s41467-024-54158-5 (PMC11574208; doi:10.1038/s41467-024-54158-5)
Supplement: Supplementary file 3 — Supplementary Data 1 [file 41467_2024_54158_MOESM3_ESM.zip › Code/ICGC/preprocess_mutations.sh]

#Extracts icgc_donor_id, chromosome, chromosome_start, mutated_from_allele, mutated_to_allele
#Removes duplicates
#Removes donor IDs and write the data to file ‘processed_mutations.tsv’


Gzip --decompress --stdout ./data/icgc-dataset-1708524032153/simple_somatic_mutation.gz | cut -f2,9,10,16,17 | sort -u | cut -f2-5 > ./data/processed_mutations.tsv
