# Supplementary material for: Mechanistic basis of atypical TERT promoter mutations
Source: Nat Commun. 2024 Nov 18;15:9965. doi: 10.1038/s41467-024-54158-5 (PMC11574208; doi:10.1038/s41467-024-54158-5)
Supplement: Supplementary file 3 — Supplementary Data 1 [file 41467_2024_54158_MOESM3_ESM.zip › Code/SIMSEN/mutmtx.m]

function mtx = mutmtx(seqs, refseq)

mtx = zeros(length(seqs),length(refseq));

for i = 1:length(seqs)
    for j = 1:length(refseq)
        ref = refseq(j);
        var = seqs{i}(j);
        if strcmp(ref, 'C')
            if strcmp(var, 'A')
                mtx(i,j) = 1;
            elseif strcmp(var, 'G')
                mtx(i,j) = 2;
            elseif strcmp(var, 'T')
                mtx(i,j) = 3;
            end
        end
        if strcmp(ref, 'G')
            if strcmp(var, 'T')
                mtx(i,j) = 1;
            elseif strcmp(var, 'C')
                mtx(i,j) = 2;
            elseif strcmp(var, 'A')
                mtx(i,j) = 3;
            end
        end
        if strcmp(ref, 'T')
            if strcmp(var, 'A')
                mtx(i,j) = 4;
            elseif strcmp(var, 'C')
                mtx(i,j) = 5;
            elseif strcmp(var, 'G')
                mtx(i,j) = 6;
            end
        end
        if strcmp(ref, 'A')
            if strcmp(var, 'T')
                mtx(i,j) = 4;
            elseif strcmp(var, 'G')
                mtx(i,j) = 5;
            elseif strcmp(var, 'C')
                mtx(i,j) = 6;
            end
        end
    end
end
