# Supplementary material for: Mechanistic basis of atypical TERT promoter mutations
Source: Nat Commun. 2024 Nov 18;15:9965. doi: 10.1038/s41467-024-54158-5 (PMC11574208; doi:10.1038/s41467-024-54158-5)
Supplement: Supplementary file 3 — Supplementary Data 1 [file 41467_2024_54158_MOESM3_ESM.zip › Code/SIMSEN/fig6.m]

%% load seqs
uv = readtable('data/UV.tsv', 'ReadVariableNames', false, 'filetype', 'text', 'Delimiter', '\t');
ct = readtable('data/CTRL.tsv', 'ReadVariableNames', false, 'filetype', 'text', 'Delimiter', '\t');

% determine oversampling & length, reverse complement
for i = 1:length(uv.Var1),
    [~,os_str] = strtok(uv.Var1{i},'=');
    uv.os(i) = str2num(os_str(2:end));
    uv.len(i) = length(uv.Var4{i});
    uv.trailtri{i} = uv.Var4{i}(end-2:end);
end
for i = 1:length(ct.Var1),
    [~,os_str] = strtok(ct.Var1{i},'=');
    ct.os(i) = str2num(os_str(2:end));
    ct.len(i) = length(ct.Var4{i});
    ct.trailtri{i} = ct.Var4{i}(end-2:end);
end

% mutation color palette (follows Alexandrov etc)
colors = [...
51 139 180; ...
0 0 0; ...
255 39 40; ...
127 127 127; ...
44 160 44; ...
247 182 210; ...
];

colors = colors/255;

set(0, 'DefaultFigureRenderer', 'painters');

%% preprocess: filter out qualifying reads and determine deviations from reference seq
min_cons_reads = 3;

% filter - remove weird indels and short sequenes
u = uv.Var4(uv.os >= min_cons_reads & uv.len == 123 & strcmp(uv.trailtri,'TCC'));
c = ct.Var4(ct.os >= min_cons_reads & ct.len == 123 & strcmp(ct.trailtri,'TCC'));

% reverse complement and cut out the region of interest (same as Fig. 2)
for i = 1:length(u),
    u{i} = seqrcomplement(u{i});
    u{i} = u{i}(7:85);
end
for i = 1:length(c),
    c{i} = seqrcomplement(c{i});
    c{i} = c{i}(7:85);
end

% some useful info
pos_rel_tss = [-164:-86];
ref_seq = 'CGCCCCGTCCCGACCCCTCCCGGGTCCCCGGCCCAGCCCCCTCCGGGCCCTCCCAGCCCCTCCCCTTCCTTTCCGCGGC';
for i = 1:length(ref_seq),
    ref_seq_cell{i} = ref_seq(i);
end

% mutation matrices
u_mut = mutmtx(u,ref_seq);
c_mut = mutmtx(c,ref_seq);

% only keep mutations seen in at least 2 consensus reads (per Sidstedt et al, FSI Genetics 2024)
for m_type = 1:6,
    cols = find(sum(u_mut == m_type) == 1);
    for i = cols,
        u_mut(u_mut(:, i) == m_type, i) = 0;
    end
    cols = find(sum(c_mut == m_type) == 1);
    for i = cols,
        c_mut(c_mut(:, i) == m_type, i) = 0;
    end
end


%% make figures
clf
set(gcf, 'Position',[1300 1200 750 1000]);
axis([1 101 0 100]);
axis square;
axis off;
set(gcf,'Color',[1 1 1]);

subplot(8,1,1);
idx = u_mut(:,19) == 3; sum(idx)
bar(sum(u_mut(idx, :) > 0),'linestyle','none');
axis([0.5 length(ref_seq)+0.5 0 20]);
set(gca,'xtick',1:length(ref_seq),'xticklabel',ref_seq_cell,'xticklabelrotation',0);
h = get(gca,'XAxis'); set(h,'TickLength',[0 0]);
title('+UV, +driver')

subplot(8,1,2);
idx = u_mut(:,19) ~= 3; sum(idx)
bar(sum(u_mut(idx, :) > 0),'linestyle','none');
axis([0.5 length(ref_seq)+0.5 0 20]);
set(gca,'xtick',1:length(ref_seq),'xticklabel',ref_seq_cell,'xticklabelrotation',0);
h = get(gca,'XAxis'); set(h,'TickLength',[0 0]);
title('+UV, -driver')

subplot(8,1,3);
idx = c_mut(:,19) == 3; sum(idx)
bar(sum(c_mut(idx, :) > 0),'linestyle','none');
axis([0.5 length(ref_seq)+0.5 0 20]);
set(gca,'xtick',1:length(ref_seq),'xticklabel',ref_seq_cell,'xticklabelrotation',0);
h = get(gca,'XAxis'); set(h,'TickLength',[0 0]);
title('-UV, +driver')

subplot(8,1,4);
idx = c_mut(:,19) ~= 3; sum(idx)
bar(sum(c_mut(idx, :) > 0),'linestyle','none');
axis([0.5 length(ref_seq)+0.5 0 20]);
set(gca,'xtick',1:length(ref_seq),'xticklabel',ref_seq_cell,'xticklabelrotation',0);
h = get(gca,'XAxis'); set(h,'TickLength',[0 0]);
title('-UV, -driver')

% plot individual reads

subplot(2,1,2)
axis([1 length(ref_seq)+1 -40 101]);
axis off;
set(gcf,'Color',[1 1 1]);

y = 100;

mut = u_mut;
for j = 1:2,
    % pick out the atypical reads (recurrent outside of the -146 driver)
    rec_pos = find(sum(mut > 0) > 1);
    rec_pos = setdiff(rec_pos, 19);
    idx = sum(mut(:,rec_pos),2) > 0;
    r = mut(idx, :);
    size(r)
    
    % sort them by recurrence 
    [~,n] = sort(sum(r > 0));
    for i = n,
        r = [r(r(:,i) > 0, :); r(r(:,i) == 0, :)];
    end
    
    % draw reads/mutations
    for i = 1:size(r,1),
        line([1,length(ref_seq)+1],[y y],'color',[.8 .8 .8],'linewidth',1);
        m = r(i,:);
        for x = 1:length(m),
            if m(x) > 0
                col  = colors(m(x),:); 
                line([x+.1,x+.9],[y y],'color',col,'linewidth',1);
            end
        end    
        y = y - 1;
    end

    y = y - 3;

    mut = c_mut; % repeat for the no UV dataset
end
