# Supplementary material for: Mechanistic basis of atypical TERT promoter mutations
Source: Nat Commun. 2024 Nov 18;15:9965. doi: 10.1038/s41467-024-54158-5 (PMC11574208; doi:10.1038/s41467-024-54158-5)
Supplement: Supplementary file 3 — Supplementary Data 1 [file 41467_2024_54158_MOESM3_ESM.zip › Code/GECIP/fig4b.m]

%% basic setup

% mutation color palette (follows Alexandrov etc)
colors = [...
51 139 180; ...
0 0 0; ...
255 39 40; ...
127 127 127; ...
44 160 44; ...
247 182 210; ...
];

colors = colors/255;

set(0, 'DefaultFigureRenderer', 'painters');

files = 1:12; % relevant cases discussed in the text

%% make figures
clf
set(gcf, 'Position',[1300 1200 850 400]);
axis([1 101 0 100]);
axis square;
axis off;
set(gcf,'Color',[1 1 1]);

driver_pos = [3 4 5 8];

for i = 1:length(files),
    subplot(3,4,i);

    m = readmatrix(['gecip_export/Sample' num2str(files(i)) ', Read Table, Version 1.tsv'], 'filetype', 'text');
    m = m(:,2:end);
    m(isnan(m)) = 2; % all mutations represented as 2's
    pos = m(1,end:-1:1);
    m = m(2:end,end:-1:1);

    % identify main driver position and corresponding mutated reads
    n_tot = sum(m(:,driver_pos) == 2);
    [~,idx_driver] = max(n_tot);
    idx = m(:,driver_pos(idx_driver)) == 2;

    m_pos = sum(m(idx,:) == 2);
    m_neg = sum(m(~idx,:) == 2);
    n_pos = sum(idx);
    n_neg = sum(~idx);

    patch([-164 -86 -86 -164 -164],[0 0 n_pos n_pos 0],[245 255 245]/255,'LineStyle','none'); hold on
    patch([-164 -86 -86 -164 -164],[0 0 -n_neg -n_neg 0],[255 245 245]/255,'LineStyle','none');

    bar(pos,m_pos,'FaceColor','none','BarWidth',0,'LineWidth',1);
    bar(pos,-m_neg,'FaceColor','none','BarWidth',0,'LineWidth',1);

    axis([-164 -86 -n_neg n_pos]);
    h = get(gca,'XAxis'); set(h,'TickLength',[0.02 0.02]);
    title(['Case ' num2str(i)]);

end
