# Supplementary material for: Mechanistic basis of atypical TERT promoter mutations
Source: Nat Commun. 2024 Nov 18;15:9965. doi: 10.1038/s41467-024-54158-5 (PMC11574208; doi:10.1038/s41467-024-54158-5)
Supplement: Supplementary file 3 — Supplementary Data 1 [file 41467_2024_54158_MOESM3_ESM.zip › Code/GECIP/MatrixToReadTable.R]

setwd("[PATH TO DIRECTORY]")

#Color
{
  BASES_COL <- c("0" = "#FFFFFF", 
                 "1" = "gray", 
                 "1S" = "#FFFFFF",
                 "S1" = "#FFFFFF",
                 
                 "C>A" = "#338BB4",
                 "G>T" = "#338BB4",
                 "C>G" = "#000000",
                 "G>C" = "#000000",
                 "C>T" = "#FF2728",
                 "G>A" = "#FF2728",
                 "T>A" = "#7F7F7F",
                 "A>T" = "#7F7F7F",
                 "T>C" = "#2CA02C",
                 "A>G" = "#2CA02C",
                 "T>G" = "#F7B6D2",
                 "A>C" = "#F7B6D2",
                 
                 "N" = "yellow",
                 "G>N" = "yellow",
                 
                 "CS" = "#FFFFFF",
                 "TS" = "#FFFFFF",
                 "AS" = "#FFFFFF",
                 "GS" = "#FFFFFF",
                 "SG>A" = "#FFFFFF")
}

#Constants
{
  HG38 = 1295025:1295203
  HG19 = 1295140:1295318
  TERTp = -36:-214
  BASE = c("G", "C", "A", "G", "C", "A", "G", "G", "A", "C", 
           "G", "C", "A", "G", "C", "G", "C", "T", "G", "C", 
           "C", "T", "G", "A", "A", "A", "C", "T", "C", "G", 
           "C", "G", "C", "C", "G", "C", "G", "A", "G", "G", 
           "A", "G", "A", "G", "G", "G", "C", "G", "G", "G", 
           "G", "C", "C", "G", "C", "G", "G", "A", "A", "A", 
           "G", "G", "A", "A", "G", "G", "G", "G", "A", "G", 
           "G", "G", "G", "C", "T", "G", "G", "G", "A", "G", 
           "G", "G", "C", "C", "C", "G", "G", "A", "G", "G", 
           "G", "G", "G", "C", "T", "G", "G", "G", "C", "C", 
           "G", "G", "G", "G", "A", "C", "C", "C", "G", "G", 
           "G", "A", "G", "G", "G", "G", "T", "C", "G", "G", 
           "G", "A", "C", "G", "G", "G", "G", "C", "G", "G", 
           "G", "G", "T", "C", "C", "G", "C", "G", "C", "G", 
           "G", "A", "G", "G", "A", "G", "G", "C", "G", "G", 
           "A", "G", "C", "T", "G", "G", "A", "A", "G", "G", 
           "T", "G", "A", "A", "G", "G", "G", "G", "C", "A", 
           "G", "G", "A", "C", "G", "G", "G", "T", "G")
  ANNO <- data.frame(HG38, HG19, TERTp , BASE)
  
  ANNO$BASE_Comp <- ""
  ANNO[ANNO$BASE == "A", "BASE_Comp"] <- "T"
  ANNO[ANNO$BASE == "C", "BASE_Comp"] <- "G"
  ANNO[ANNO$BASE == "G", "BASE_Comp"] <- "C"
  ANNO[ANNO$BASE == "T", "BASE_Comp"] <- "A"
  
  ANNO$BASECol <- "black"
    ANNO[ANNO$HG38 %in% c("1295089", "1295090", "1295113", "1295114", "1295115", 
                          "1295127", "1295128", "1295135", "1295137", "1295138"), "BASECol"] <- "red"
      ANNO <- ANNO[nrow(ANNO):1,]
      
}

#Matrix To Read Table:
{
  df1 <- read.csv2("[CASE]_Matrix.tsv", sep = "\t", header = T, row.names = "READ_ID")
  names(df1) = 1294752:1295450
  df2 <- df1[274:452]
  
  mtx1 <- as.matrix(df1)
  mtx2 <- as.matrix(df2)
  
  df3 <- df2[apply(df2, 1, function(x) length(unique(x)) != 1),]
  for (i in colnames(df3)) {
    if (i %in% c("1295086", "1295089", "1295090", "1295113", "1295114", 
                 "1295115", "1295127", "1295128", "1295135", "1295137", 
                 "1295138")) {
      df3[,i] <- df3[,i]
    }
    else {
      df3[,i] <- ifelse(df3[,i] %in% c("C>A", "G>T", "C>G", "G>C", 
                                       "C>T", "G>A", "T>A", "A>T", 
                                       "T>C", "A>G", "T>G", "A>C", "1"), "1", "0")
      df3[,i] <- ifelse(df3[,i] == "1", "1", "0")
    }
  }
  df3 <- df3[!(df3$`1295086` %in% c("0", "S1", "1S")) & !(df3$`1295138` %in% c("0", "S1", "1S")), ]
  mtx3 <- as.matrix(rev(df3))
  
  ReadTable <- as.data.frame(mtx3[,c("1295086", "1295089", "1295090", "1295113", "1295114", 
                                     "1295115", "1295127", "1295128", "1295135", "1295137", 
                                     "1295138")])
  rownames(ReadTable) <- 1:nrow(ReadTable)
  names(ReadTable) <- c("-97", "-100", "-101", "-124", "-125", 
                        "-126", "-138", "-139", "-146", "-148", 
                        "-149")
  write.table(x = ReadTable, 
              file =  "[PATH TO DIRECTORY]/[CASE], Read Table, Version 1.tsv", 
              sep = "\t", 
              quote = F)
}
