# Supplementary material for: Mechanistic basis of atypical TERT promoter mutations
Source: Nat Commun. 2024 Nov 18;15:9965. doi: 10.1038/s41467-024-54158-5 (PMC11574208; doi:10.1038/s41467-024-54158-5)
Supplement: Supplementary file 3 — Supplementary Data 1 [file 41467_2024_54158_MOESM3_ESM.zip › Code/GECIP/Figure4a_SourceData_Heatmap.R]

#Environment:
setwd("[PATH TO DIRECTORY]")

#Packages:
library(data.table)
library(tidyverse)

#Dataframe containing Tumor Mutation Burden:
{
  TMB <- read.csv2(file = "[PATH TO TUMOR MUTATION BURDEN COUNT FILE]", sep = "\t", header = F, row.names = "V1") #Read your created file with each patients' TMB
  TMB <- TMB[!(rownames(TMB) %in% c("[PATIENT ID WITH DUPLICATE SAMPLE]")),, drop = F] #Remove the samples with duplicated Participant ID
  TMB <- TMB[order(TMB$V2),, drop = F]
}

#Dataframe containing SBS7:
{
  SBS7 <- read.csv2(file = "[PATH TO SBS7]", header = T, sep = "\t", dec = ".")
  SBS7$Participant_Type <- paste(SBS7$Participant.Id, SBS7$Disease.Sub.Type)
  SBS7 <- SBS7[!duplicated(SBS7$Participant.Id),]
  SBS7 <- SBS7[!(SBS7$Participant.Id %in% c("[PATIENT ID WITH DUPLICATE SAMPLE]")),] #Remove the samples with duplicated Participant ID
  rownames(SBS7) <- SBS7$Participant.Id
  SBS7 <- SBS7[,"Signature.7", drop = F]
  SBS7[is.na(SBS7)] <- 0
  SBS7 <- as.matrix(SBS7[rownames(TMB),, drop = F])
  names(SBS7) <- "SBS7 (UV)"
}

#Dataframe containing highlighted mutations:
{
  setwd("[PATH TO DIRECTORY OF VCF]")
  df <-
    list.files(path = "[PATH TO DIRECTORY OF VCF]", 
               pattern = "*.vcf") %>%
    map_df(~fread(.))
  df1 <- df[df$V2 == "chr5" & df$V3 %in% c(1295089, 1295090, 1295113, 1295114, 1295115, 
                                           1295127, 1295128, 1295135, 1295137, 1295138),
            c("V1", "V2", "V3", "V4", 
              "V5", "V6", "V7", "V8")]
  TERT <- as.data.frame.matrix(table(df1$V1, df1$V3))
  rm(df, df1)
  for (i in setdiff(rownames(SBS7), rownames(TERT))) {
    TERT[i, ] <- 0
  }
  
  TERT <- TERT[!(rownames(TERT) %in% c("[PATIENT ID WITH DUPLICATE SAMPLE]")),] #Remove the samples with duplicated Participant ID
  names(TERT) <- c("-100", "-101", "-124", "-125", "-126",
                   "-138", "-139", "-146", "-148", "-149")
  TERT <- TERT[rownames(TMB),]
}

#Merge the dataframes to create Source data for Fig4a:
{
  Merged <- cbind(SBS7, TMB, TERT)
  rownames(Merged) <- 1:nrow(Merged)
  names(Merged) <- c("SBS7 (UV)", "TMB", 
                     "-100", "-101", "-124", "-125", "-126",
                     "-138", "-139", "-146", "-148", "-149")
  write.table(x = Merged, file = "Figure4a_Source-Data.tsv", quote = F, sep = "\t", col.names = NA)
}

#Create Figure 4a:
{
  library(circlize)
  library(ComplexHeatmap)
  
  col_fun = colorRamp2(c(0, 20, 40, 60, 80, 100), c("#4575B4", "#98C3DD", "#E9F6E6", "#FEEBA1", "#FC9961", "#D73027"))
  col_fun_TERT = c("0" = "#FFFFFF", "1" = "#000000")
  cairo_pdf("Figure4a.pdf", width = 16.54, height = 2.54)
  ha = HeatmapAnnotation(`TMB` = anno_barplot(SUMS2, baseline = 3, bar_width = 1, 
                                              axis_param = list(at = c(0, 750000, 1500000))),
                         `-100` = anno_simple(TERT$`-100`, height = unit(3, "mm"), col = col_fun_TERT, border = F),
                         `-101` = anno_simple(TERT$`-101`, height = unit(3, "mm"), col = col_fun_TERT, border = F),
                         `-124` = anno_simple(TERT$`-124`, height = unit(3, "mm"), col = col_fun_TERT, border = F),
                         `-125` = anno_simple(TERT$`-125`, height = unit(3, "mm"), col = col_fun_TERT, border = F),
                         `-126` = anno_simple(TERT$`-126`, height = unit(3, "mm"), col = col_fun_TERT, border = F),
                         `-138` = anno_simple(TERT$`-138`, height = unit(3, "mm"), col = col_fun_TERT, border = F),
                         `-139` = anno_simple(TERT$`-139`, height = unit(3, "mm"), col = col_fun_TERT, border = F),
                         `-146` = anno_simple(TERT$`-146`, height = unit(3, "mm"), col = col_fun_TERT, border = F),
                         `-148` = anno_simple(TERT$`-148`, height = unit(3, "mm"), col = col_fun_TERT, border = F),
                         `-149` = anno_simple(TERT$`-149`, height = unit(3, "mm"), col = col_fun_TERT, border = F),
                         border = T,
                         annotation_name_side = "left")
  
  Heat <- Heatmap(matrix = t(SBS1),
                  col = col_fun,
                  
                  top_annotation = ha,
                  
                  cluster_columns = F,
                  show_column_names = F,
                  
                  cluster_rows = F,
                  row_names_side = "left",
                  height = unit(0.75, "cm"),
                  show_heatmap_legend = F)
  
  
  draw(Heat, heatmap_legend_side = "top", annotation_legend_side = "right")
  dev.off()
}
