# Supplementary material for: Mechanistic basis of atypical TERT promoter mutations
Source: Nat Commun. 2024 Nov 18;15:9965. doi: 10.1038/s41467-024-54158-5 (PMC11574208; doi:10.1038/s41467-024-54158-5)
Supplement: Supplementary file 3 — Supplementary Data 1 [file 41467_2024_54158_MOESM3_ESM.zip › Code/GECIP/SamToMatrix.py]

#!/usr/bin/python3
#Import Packages:
import argparse, re
#-----------Input command-----------#:
parser = argparse.ArgumentParser(description = "SamToMatrix: Script that converts a samfile into a matrix, artificially recreating IGV")
##Obligatory Inputs:
parser.add_argument("-I", dest = "INPUT", help = "Input file [Required]")
parser.add_argument("-O", dest = "OUT", help = "Output file [Required]")
##Parser Funciton:
args = parser.parse_args()

#Constants:
REF = "CGACCCCGGGGAGGCCCACCTGGCGGAAGGAGGGGGCGGCGGGGGGCGGCCGTGCGTCCCAGGGCACGCACACCAGGCACTGGGCCACCAGCGCGCGGAAAGCCGCCGGGTCCCCGCGCTGCACCAGCCGCCAGCCCTGGGGCCCCAGGCGCCGCACGAACGTGGCCAGCGGCAGCACCTCGCGGTAGTGGCTGCGCAGCAGGGAGCGCACGGCTCGGCAGCGGGGAGCGCGCGGCATCGCGGGGGTGGCCGGGGCCAGGGCTTCCCACGTGCGCAGCAGGACGCAGCGCTGCCTGAAACTCGCGCCGCGAGGAGAGGGCGGGGCCGCGGAAAGGAAGGGGAGGGGCTGGGAGGGCCCGGAGGGGGCTGGGCCGGGGACCCGGGAGGGGTCGGGACGGGGCGGGGTCCGCGCGGAGGAGGCGGAGCTGGAAGGTGAAGGGGCAGGACGGGTGCCCGGGTCCCCAGTCCCTCCGCCACGTGGGAAGCGCGGTCCTGGGCGTCTGTGCCCGCGAATCCACTGGGAGCCCGGCCTGGCCCCGACAGCGCAGCTGCTCCGGGCGGACCCGGGGGTCTGGGCCGCGCTTCCCCGCCCGCGCGCCGCTCGCGCTCCCAGGGTGCAGGGACGCCAGCGAGGGCCCCAGCGGAGAGAGGTCGAATCGGCCTAGGCTGTGGGGTAACCCGAGGGAGGGGCCATGATG"
POS = 1294752
EMPTY = [0]*len(REF)
QUALTABLE = {"!":0, "\"":1, "#":2, "$":3, "%":4, "&":5, "'":6, "(":7, ")":8, "*":9,
             "+":10, ",":11, "-":12, ".":13, "/":14, "0":15, "1":16, "2":17, "3":18, "4":19,
             "5":20, "6":21, "7":22, "8":23, "9":24, ":":25, ";":26, "<":27, "=":28, ">":29,
             "?":30, "@":31, "A":32, "B":33, "C":34, "D":35, "E":36, "F":37, "G":38, "H":39,
             "I":40, "J":41, "K":42, "L":43, "M":44, "N":45, "O":46, "P":47, "Q":48, "R":49,
             "S":50, "T":51, "U":52, "V":53, "W":54, "X":55, "Y":56, "Z":57, "[":58, "\\":59,
             "]":60, "^":61, "_":62, "`":63, "a":64, "b":65, "c":66, "d":67, "e":68, "f":69,
             "g":70, "h":71, "i":72, "j":73, "k":74, "l":75, "m":76, "n":77, "o":78, "p":79,
             "q":80, "r":81, "s":82, "t":83, "u":84, "v":85, "w":86, "x":87, "y":88, "z":89,
             "{":90, "|":91, "}":92, "~":93}


#Variable
MTX = {}
COUNTER1 = 1
COUNTER2 = 0
COUNTER3 = 0
SOFTCLIP = []

with open(args.INPUT, "r") as IN:
    for i in IN:
        TEMP = list(i.rstrip().split("\t")[j] for j in [0, 1, 2, 3, 5, 9, 10])
        if TEMP[4] == "*":
            continue
        READ_NAME = "-".join([TEMP[0], TEMP[1]])
        if TEMP[0] not in MTX.keys():
            MTX[READ_NAME] = [0]*len(REF)
        else:
            pass
        TEMP[4] = re.findall('\d*\D+', TEMP[4])
        if (("S" in "".join(TEMP[4])) and
            ("I" not in "".join(TEMP[4]))):
            SOFTCLIP = []
            if "S" in TEMP[4][0]:
                SOFTCLIP = [0, int(TEMP[4][0].replace("S", ""))]
            elif "S" in TEMP[4][-1]:
                SOFTCLIP = [1, int(TEMP[4][-1].replace("S", ""))]
            else:
                pass
            COUNTER1 = 0
            COUNTER2 = 0
            COUNTER3 = 0
            for j in TEMP[5]:
                if ((REF[(int(TEMP[3])-POS+COUNTER1)] != j) and
                    QUALTABLE[TEMP[6][COUNTER1]] >= 0):
                    if ((SOFTCLIP[0] == 0) and
                        (SOFTCLIP[1] > COUNTER2)):
                        MTX[READ_NAME][(int(TEMP[3])-POS+COUNTER1)] = (REF[(int(TEMP[3])-POS+COUNTER1)]+">"+j+"S")
                        COUNTER2 += 1
                        COUNTER1 -= 1
                    elif ((SOFTCLIP[0] == 0) and
                          (SOFTCLIP[1] <= COUNTER2)):
                        MTX[READ_NAME][(int(TEMP[3])-POS+COUNTER1)] = REF[(int(TEMP[3])-POS+COUNTER1)]+">"+j
                    elif ((SOFTCLIP[0] == 1) and
                          (SOFTCLIP[1] <= COUNTER3)):
                        MTX[READ_NAME][(int(TEMP[3])-POS+COUNTER1)] = REF[(int(TEMP[3])-POS+COUNTER1)]+">"+j
                    elif ((SOFTCLIP[0] == 1) and
                          (SOFTCLIP[1] > COUNTER3)):
                        MTX[READ_NAME][(int(TEMP[3])-POS+COUNTER1)] = ("S"+REF[(int(TEMP[3])-POS+COUNTER1)]+">"+j)
                        COUNTER3 += 1
                    else:
                        print("ERROR2")
                    
                else:
                    if ((SOFTCLIP[0] == 0) and
                        (SOFTCLIP[1] > COUNTER2)):
                        MTX[READ_NAME][(int(TEMP[3])-POS+COUNTER1+COUNTER2-SOFTCLIP[1])] = ("1S")
                        COUNTER2 += 1
                        COUNTER1 -= 1
                    elif ((SOFTCLIP[0] == 0) and
                          (SOFTCLIP[1] <= COUNTER2)):
                        MTX[READ_NAME][(int(TEMP[3])-POS+COUNTER1)] = 1
                    elif ((SOFTCLIP[0] == 1) and
                          (SOFTCLIP[1] <= COUNTER3)):
                        MTX[READ_NAME][(int(TEMP[3])-POS+COUNTER1)] = 1
                    elif ((SOFTCLIP[0] == 1) and
                          (SOFTCLIP[1] > COUNTER3)):
                        MTX[READ_NAME][(int(TEMP[3])-POS+COUNTER1)] = ("S1")
                        COUNTER3 += 1
                    else:
                        print("ERROR2")
                COUNTER1 += 1
        
        else:
            COUNTER1 = 0
            for j in TEMP[5]:
                if ((REF[(int(TEMP[3])-POS+COUNTER1)] != j) and
                    QUALTABLE[TEMP[6][COUNTER1]] >= 0):
                    MTX[READ_NAME][(int(TEMP[3])-POS+COUNTER1)] = REF[(int(TEMP[3])-POS+COUNTER1)]+">"+j
                else:
                    MTX[READ_NAME][(int(TEMP[3])-POS+COUNTER1)] = 1
                COUNTER1 += 1

OUTPUT = open("%s_Matrix.tsv" %args.OUT, "w+")
OUTPUT.write("READ_ID\t")
for i in range(POS, (POS+len(REF))):
    OUTPUT.write(str(i) + "\t")
OUTPUT.write("\n")
for k, v in MTX.items():
    OUTPUT.write(str(k) + "\t")
    for i in v:
        OUTPUT.write(str(i) + "\t")
    OUTPUT.write("\n")
OUTPUT.close()
                
