# Supplementary material for: Mechanistic basis of atypical TERT promoter mutations
Source: Nat Commun. 2024 Nov 18;15:9965. doi: 10.1038/s41467-024-54158-5 (PMC11574208; doi:10.1038/s41467-024-54158-5)
Supplement: Supplementary file 3 — Supplementary Data 1 [file 41467_2024_54158_MOESM3_ESM.zip › Code/GECIP/README.txt]

Note that specific 100K Genomes patient identifiers cannot be included in the code or here, due to data access restrictions. 

Fig. 4a:
--------

1. Log into the GECIP environment using user credentials.
2. Access the mutational signature (SBS7) using the LabKey database while filtering for patients diagnosed with Malignant Melanoma. Include only the participant Id and Signature 7 and extract data as a tab-separated values (.tsv) file.
3. Run "VCF_Preprocessing.sh" to preprocess the VCF files adding three positional argument: $1 is the path to the patient's VCF file, $2 is the path to your output folder and $3 is the participant Id ("./VCF_Preprocessing.sh /path/to/patient/variants.vcf output_folder participant_Id_X")
4. Calculate the total mutational burden (TMB) by running "VCF_To_TMB.sh" for each patient sample by replacing the variable written in the square brackets. Specify the path to the directory containing all the preprocessed VCF files and output name for the .tsv file.
5. Run "Figure4a_SourceData_Heatmap.R", after updating paths to input files where relevant


Fig. 4b:
--------

To perform variant phasing as in Fig. 4b, patients of interest need to be selected based on the information in the TERTp mutations overview in Fig. 4a. 

The pipeline is designed around converting aligned sequencing reads into a matrix that represents mutational co-occurrence on the same DNA sequencing read. The SamToMatrix.py python script processes a SAM file and creates a matrix covering positions chr5:1294752-1295564 as columns and each sequencing read representing a row. The python script then cross-references the sequencing read with corresponding reference genome and mismatches are recorded as transitionary nucleotides (e.g. "C>G" or "A>T") while matched nucleotides are recorded as 1. When the read does not cover a genomic region, the matrix position records a 0 as the value. Once processed as into a large matrix, the output is given with the suffix "_Matrix.tsv" where one can specify the output name using the "-O" flag. Further processing is then performed using an R script in order to extract the genomic positions of interest ("-97", "-100", "-101", "-124", "-125", "-126", "-138", "-139", "-146", "-148", "-149") and each sequencing reads' equivalent base at said position. One has to change the variable written as "[CASE]" in both the input (line 73) and output (line 105) to specify input filename and output filename. The final output is visualized using a MATLAB script.

1. Convert the sample .bam file into a .sam file using "samtools view [BAMFILE] 'chr5:1294752-1295564'".
2. Run "SamToMatrix.py" by specifying the input file next to the "-I" flag (./SamToMatrix.py -I [INSERT SAMPLE].sam, output needs to be specified using the "-O" flag (./SamToMatrix.py -I [INSERT SAMPLE].sam -O [INSERT SAMPLE])
3. Run "MatrixToReadTable.R" by either:
  a. Opening the script with a IDE like RStudio and changing the variables labeled within quotation marks ("") and square brackets ([])
  b. Changing the script with a texteditor like Nano, vi, emacs, VSCode, and so on; then running the script through the terminal (./MatrixToReadTable.R)
4. Run "fig4b.m" in MATLAB, expecting 12 files produced by MatrixToReadTable.R as input in the "gecip_export" subdirectory
