# Supplementary material for: Mechanistic basis of atypical TERT promoter mutations
Source: Nat Commun. 2024 Nov 18;15:9965. doi: 10.1038/s41467-024-54158-5 (PMC11574208; doi:10.1038/s41467-024-54158-5)
Supplement: Supplementary file 3 — Supplementary Data 1 [file 41467_2024_54158_MOESM3_ESM.zip › Code/GECIP/VCF_To_TMB.sh]

#!/bin/bash

cd [PATH TO DIRECTORY OF VCF]
for i in *.vcf ; do wc -l ${i} | tr -d ".vcf" | awk '{print $2 "\t" $1}' >> [TUMOR MUTATION BURDEN COUNT].tsv ; done
