# Supplementary material for: Mechanistic basis of atypical TERT promoter mutations
Source: Nat Commun. 2024 Nov 18;15:9965. doi: 10.1038/s41467-024-54158-5 (PMC11574208; doi:10.1038/s41467-024-54158-5)
Supplement: Supplementary file 3 — Supplementary Data 1 [file 41467_2024_54158_MOESM3_ESM.zip › Code/GENIE/genie11/readme.txt]

#read me

# Prerequisite : Download Genie 11 data from link https://www.synapse.org/#!Synapse:syn26706564 and save in this “genie11" directory
# Required files:
# "data_mutations_extended.txt"
# "data_clinical_sample.txt"
# "genomic_information.txt"
