# Supplementary material for: Mechanistic basis of atypical TERT promoter mutations
Source: Nat Commun. 2024 Nov 18;15:9965. doi: 10.1038/s41467-024-54158-5 (PMC11574208; doi:10.1038/s41467-024-54158-5)
Supplement: Supplementary file 3 — Supplementary Data 1 [file 41467_2024_54158_MOESM3_ESM.zip › Code/ICGC/data/NCBI_refSeqAll.tsv]

#bin	name	chrom	strand	txStart	txEnd	cdsStart	cdsEnd	exonCount	exonStarts	exonEnds	score	name2	cdsStartStat	cdsEndStat	exonFrames
0	NM_001376549.1	chr1	+	66999043	67216822	67000041	67208778	23	66999043,66999928,67091529,67098752,67101626,67105459,67108492,67109226,67136677,67137626,67138963,67142686,67145360,67154830,67155872,67161116,67184976,67194946,67199430,67205017,67206340,67206954,67208755,	66999090,67000051,67091593,67098777,67101698,67105516,67108547,67109402,67136702,67137678,67139049,67142779,67145435,67154958,67155999,67161176,67185088,67195102,67199563,67205220,67206405,67207119,67216822,	0	SGIP1	cmpl	cmpl	-1,0,1,2,0,0,0,1,0,1,2,1,1,1,0,1,1,2,2,0,2,1,1,
0	NM_001376535.1	chr1	+	66999043	67216822	67000041	67208778	26	66999043,66999928,67091529,67098752,67101626,67105459,67108492,67109226,67126195,67133212,67136677,67137626,67138963,67142686,67145360,67147551,67154830,67155872,67161116,67184976,67194946,67199430,67205017,67206340,67206954,67208755,	66999090,67000051,67091593,67098777,67101698,67105516,67108547,67109402,67126207,67133224,67136702,67137678,67139049,67142779,67145435,67148052,67154958,67155999,67161176,67185088,67195102,67199563,67205220,67206405,67207119,67216822,	0	SGIP1	cmpl	cmpl	-1,0,1,2,0,0,0,1,0,0,0,1,2,1,1,1,1,0,1,1,2,2,0,2,1,1,
0	NM_001376554.1	chr1	+	66999275	67216822	67000041	67208778	21	66999275,66999928,67091529,67098752,67105459,67108492,67109226,67136677,67137626,67138963,67142686,67145360,67154830,67155872,67184976,67194946,67199430,67205017,67206340,67206954,67208755,	66999355,67000051,67091593,67098777,67105516,67108547,67109402,67136702,67137678,67139049,67142779,67145435,67154958,67155999,67185088,67195102,67199563,67205220,67206405,67207119,67216822,	0	SGIP1	cmpl	cmpl	-1,0,1,2,0,0,1,0,1,2,1,1,1,0,1,2,2,0,2,1,1,
0	NM_001376551.1	chr1	+	66999275	67216822	67000041	67208778	22	66999275,66999928,67091529,67098752,67105459,67108492,67109226,67136677,67137626,67138963,67142686,67145360,67154830,67155872,67161116,67184976,67194946,67199430,67205017,67206340,67206954,67208755,	66999355,67000051,67091593,67098777,67105516,67108547,67109402,67136702,67137678,67139049,67142779,67145435,67154958,67155999,67161176,67185088,67195102,67199563,67205220,67206405,67207119,67216822,	0	SGIP1	cmpl	cmpl	-1,0,1,2,0,0,1,0,1,2,1,1,1,0,1,1,2,2,0,2,1,1,
0	NM_001308203.2	chr1	+	66999275	67216822	67000041	67208778	22	66999275,66999928,67091529,67098752,67105459,67108492,67109226,67136677,67137626,67138963,67142686,67145360,67154830,67155872,67160121,67184976,67194946,67199430,67205017,67206340,67206954,67208755,	66999355,67000051,67091593,67098777,67105516,67108547,67109402,67136702,67137678,67139049,67142779,67145435,67154958,67155999,67160187,67185088,67195102,67199563,67205220,67206405,67207119,67216822,	0	SGIP1	cmpl	cmpl	-1,0,1,2,0,0,1,0,1,2,1,1,1,0,1,1,2,2,0,2,1,1,
0	NM_001376545.1	chr1	+	66999275	67216822	67000041	67208778	24	66999275,66999928,67091529,67098752,67105459,67108492,67109226,67126195,67133212,67136677,67137626,67138963,67142686,67145360,67147551,67154830,67155872,67184976,67194946,67199430,67205017,67206340,67206954,67208755,	66999355,67000051,67091593,67098777,67105516,67108547,67109402,67126207,67133224,67136702,67137678,67139049,67142779,67145435,67148052,67154958,67155999,67185088,67195102,67199563,67205220,67206405,67207119,67216822,	0	SGIP1	cmpl	cmpl	-1,0,1,2,0,0,1,0,0,0,1,2,1,1,1,1,0,1,2,2,0,2,1,1,
0	NM_001376541.1	chr1	+	66999275	67216822	67000041	67208778	25	66999275,66999928,67091529,67098752,67105459,67108492,67109226,67126195,67133212,67136677,67137626,67138963,67142686,67145360,67147551,67154830,67155872,67161116,67184976,67194946,67199430,67205017,67206340,67206954,67208755,	66999355,67000051,67091593,67098777,67105516,67108547,67109402,67126207,67133224,67136702,67137678,67139049,67142779,67145435,67148052,67154958,67155999,67161176,67185088,67195102,67199563,67205220,67206405,67207119,67216822,	0	SGIP1	cmpl	cmpl	-1,0,1,2,0,0,1,0,0,0,1,2,1,1,1,1,0,1,1,2,2,0,2,1,1,
0	NM_001376550.1	chr1	+	66999275	67216822	67000041	67208778	22	66999275,66999928,67091529,67098752,67101626,67105459,67108492,67109226,67136677,67137626,67138963,67142686,67145360,67154830,67155872,67184976,67194946,67199430,67205017,67206340,67206954,67208755,	66999355,67000051,67091593,67098777,67101698,67105516,67108547,67109402,67136702,67137678,67139049,67142779,67145435,67154958,67155999,67185088,67195102,67199563,67205220,67206405,67207119,67216822,	0	SGIP1	cmpl	cmpl	-1,0,1,2,0,0,0,1,0,1,2,1,1,1,0,1,2,2,0,2,1,1,
0	NM_001376547.1	chr1	+	66999275	67216822	67000041	67208778	23	66999275,66999928,67091529,67098752,67101626,67105459,67108492,67109226,67136677,67137626,67138963,67142686,67145360,67154830,67155872,67160121,67184976,67194946,67199430,67205017,67206340,67206954,67208755,	66999355,67000051,67091593,67098777,67101698,67105516,67108547,67109402,67136702,67137678,67139049,67142779,67145435,67154958,67155999,67160187,67185088,67195102,67199563,67205220,67206405,67207119,67216822,	0	SGIP1	cmpl	cmpl	-1,0,1,2,0,0,0,1,0,1,2,1,1,1,0,1,1,2,2,0,2,1,1,
0	NM_001376539.1	chr1	+	66999275	67216822	67000041	67208778	25	66999275,66999928,67091529,67098752,67101626,67105459,67108492,67109226,67126195,67133212,67136677,67137626,67138963,67142686,67145360,67147551,67154830,67155872,67184976,67194946,67199430,67205017,67206340,67206954,67208755,	66999355,67000051,67091593,67098777,67101698,67105516,67108547,67109402,67126207,67133224,67136702,67137678,67139049,67142779,67145435,67148052,67154958,67155999,67185088,67195102,67199563,67205220,67206405,67207119,67216822,	0	SGIP1	cmpl	cmpl	-1,0,1,2,0,0,0,1,0,0,0,1,2,1,1,1,1,0,1,2,2,0,2,1,1,
0	NM_001376534.1	chr1	+	66999275	67216822	67000041	67208778	26	66999275,66999928,67091529,67098752,67101626,67105459,67108492,67109226,67126195,67133212,67136677,67137626,67138963,67142686,67145360,67147551,67154830,67155872,67161116,67184976,67194946,67199430,67205017,67206340,67206954,67208755,	66999355,67000051,67091593,67098777,67101698,67105516,67108547,67109402,67126207,67133224,67136702,67137678,67139049,67142779,67145435,67148052,67154958,67155999,67161176,67185088,67195102,67199563,67205220,67206405,67207119,67216822,	0	SGIP1	cmpl	cmpl	-1,0,1,2,0,0,0,1,0,0,0,1,2,1,1,1,1,0,1,1,2,2,0,2,1,1,
0	NM_001376542.1	chr1	+	66999275	67216822	67000041	67208778	25	66999275,66999928,67091529,67098752,67105459,67108492,67109226,67126195,67133212,67136677,67137626,67138963,67142686,67145360,67147551,67154830,67155872,67161116,67184976,67194946,67199430,67205017,67206340,67206954,67208755,	66999620,67000051,67091593,67098777,67105516,67108547,67109402,67126207,67133224,67136702,67137678,67139049,67142779,67145435,67148052,67154958,67155999,67161176,67185088,67195102,67199563,67205220,67206405,67207119,67216822,	0	SGIP1	cmpl	cmpl	-1,0,1,2,0,0,1,0,0,0,1,2,1,1,1,1,0,1,1,2,2,0,2,1,1,
0	NM_001376556.1	chr1	+	66999835	67156213	67000041	67156058	16	66999835,67091529,67098752,67105459,67108492,67109226,67126195,67133212,67136677,67137626,67138963,67142686,67145360,67147551,67154830,67155872,	67000051,67091593,67098777,67105516,67108547,67109402,67126207,67133224,67136702,67137678,67139049,67142779,67145435,67148052,67154958,67156213,	0	SGIP1	cmpl	cmpl	0,1,2,0,0,1,0,0,0,1,2,1,1,1,1,0,
0	NM_001376557.1	chr1	+	66999835	67156213	67000041	67156058	14	66999835,67091529,67098752,67101626,67105459,67108492,67109226,67136677,67137626,67138963,67142686,67145360,67154830,67155872,	67000051,67091593,67098777,67101698,67105516,67108547,67109402,67136702,67137678,67139049,67142779,67145435,67154958,67156213,	0	SGIP1	cmpl	cmpl	0,1,2,0,0,0,1,0,1,2,1,1,1,0,
0	NM_001376555.1	chr1	+	66999835	67216822	67000041	67208778	20	66999835,67091529,67098752,67105459,67108492,67109226,67136677,67137626,67138963,67142686,67145360,67154830,67155872,67184976,67194946,67199430,67205017,67206340,67206954,67208755,	67000051,67091593,67098777,67105516,67108547,67109402,67136702,67137678,67139049,67142779,67145435,67154958,67155999,67185088,67195102,67199563,67205220,67206405,67207119,67216822,	0	SGIP1	cmpl	cmpl	0,1,2,0,0,1,0,1,2,1,1,1,0,1,2,2,0,2,1,1,
0	NM_001376552.1	chr1	+	66999835	67216822	67000041	67208778	21	66999835,67091529,67098752,67105459,67108492,67109226,67136677,67137626,67138963,67142686,67145360,67154830,67155872,67161116,67184976,67194946,67199430,67205017,67206340,67206954,67208755,	67000051,67091593,67098777,67105516,67108547,67109402,67136702,67137678,67139049,67142779,67145435,67154958,67155999,67161176,67185088,67195102,67199563,67205220,67206405,67207119,67216822,	0	SGIP1	cmpl	cmpl	0,1,2,0,0,1,0,1,2,1,1,1,0,1,1,2,2,0,2,1,1,
0	NM_001376536.1	chr1	+	66999835	67216822	67000041	67208778	21	66999835,67091529,67098752,67105459,67108492,67109226,67136677,67137626,67138963,67142686,67145360,67154830,67155872,67160121,67184976,67194946,67199430,67205017,67206340,67206954,67208755,	67000051,67091593,67098777,67105516,67108547,67109402,67136702,67137678,67139049,67142779,67145435,67154958,67155999,67160187,67185088,67195102,67199563,67205220,67206405,67207119,67216822,	0	SGIP1	cmpl	cmpl	0,1,2,0,0,1,0,1,2,1,1,1,0,1,1,2,2,0,2,1,1,
0	NM_001350218.2	chr1	+	66999835	67216822	67000041	67208778	23	66999835,67091529,67098752,67105459,67108492,67109226,67126195,67133212,67136677,67137626,67138963,67142686,67145360,67154830,67155872,67161116,67184976,67194946,67199430,67205017,67206340,67206954,67208755,	67000051,67091593,67098777,67105516,67108547,67109402,67126207,67133224,67136702,67137678,67139049,67142779,67145435,67154958,67155999,67161176,67185088,67195102,67199563,67205220,67206405,67207119,67216822,	0	SGIP1	cmpl	cmpl	0,1,2,0,0,1,0,0,0,1,2,1,1,1,0,1,1,2,2,0,2,1,1,
0	NM_001376544.1	chr1	+	66999835	67216822	67000041	67208778	23	66999835,67091529,67098752,67105459,67108492,67109226,67126195,67133212,67136677,67137626,67138963,67142686,67145360,67147551,67154830,67155872,67184976,67194946,67199430,67205017,67206340,67206954,67208755,	67000051,67091593,67098777,67105516,67108547,67109402,67126207,67133224,67136702,67137678,67139049,67142779,67145435,67148052,67154958,67155999,67185088,67195102,67199563,67205220,67206405,67207119,67216822,	0	SGIP1	cmpl	cmpl	0,1,2,0,0,1,0,0,0,1,2,1,1,1,1,0,1,2,2,0,2,1,1,
0	NM_001376543.1	chr1	+	66999835	67216822	67000041	67208778	24	66999835,67091529,67098752,67105459,67108492,67109226,67126195,67133212,67136677,67137626,67138963,67142686,67145360,67147551,67154830,67155872,67161116,67184976,67194946,67199430,67205017,67206340,67206954,67208755,	67000051,67091593,67098777,67105516,67108547,67109402,67126207,67133224,67136702,67137678,67139049,67142779,67145435,67148052,67154958,67155999,67161176,67185088,67195102,67199563,67205220,67206405,67207119,67216822,	0	SGIP1	cmpl	cmpl	0,1,2,0,0,1,0,0,0,1,2,1,1,1,1,0,1,1,2,2,0,2,1,1,
0	NM_001376537.1	chr1	+	66999835	67216822	67000041	67208778	25	66999835,67091529,67098752,67105459,67108492,67109226,67126195,67133212,67136677,67137626,67138963,67142686,67145360,67147551,67154830,67155872,67160121,67161116,67184976,67194946,67199430,67205017,67206340,67206954,67208755,	67000051,67091593,67098777,67105516,67108547,67109402,67126207,67133224,67136702,67137678,67139049,67142779,67145435,67148052,67154958,67155999,67160187,67161176,67185088,67195102,67199563,67205220,67206405,67207119,67216822,	0	SGIP1	cmpl	cmpl	0,1,2,0,0,1,0,0,0,1,2,1,1,1,1,0,1,1,1,2,2,0,2,1,1,
0	NM_001376548.1	chr1	+	66999835	67216822	67000041	67208778	22	66999835,67091529,67098752,67101626,67105459,67108492,67109226,67136677,67137626,67138963,67142686,67145360,67154830,67155872,67161116,67184976,67194946,67199430,67205017,67206340,67206954,67208755,	67000051,67091593,67098777,67101698,67105516,67108547,67109402,67136702,67137678,67139049,67142779,67145435,67154958,67155999,67161176,67185088,67195102,67199563,67205220,67206405,67207119,67216822,	0	SGIP1	cmpl	cmpl	0,1,2,0,0,0,1,0,1,2,1,1,1,0,1,1,2,2,0,2,1,1,
0	NM_001376540.1	chr1	+	66999835	67216822	67000041	67208778	24	66999835,67091529,67098752,67101626,67105459,67108492,67109226,67126195,67133212,67136677,67137626,67138963,67142686,67145360,67147551,67154830,67155872,67184976,67194946,67199430,67205017,67206340,67206954,67208755,	67000051,67091593,67098777,67101698,67105516,67108547,67109402,67126207,67133224,67136702,67137678,67139049,67142779,67145435,67148052,67154958,67155999,67185088,67195102,67199563,67205220,67206405,67207119,67216822,	0	SGIP1	cmpl	cmpl	0,1,2,0,0,0,1,0,0,0,1,2,1,1,1,1,0,1,2,2,0,2,1,1,
0	NM_032291.4	chr1	+	66999835	67216822	67000041	67208778	25	66999835,67091529,67098752,67101626,67105459,67108492,67109226,67126195,67133212,67136677,67137626,67138963,67142686,67145360,67147551,67154830,67155872,67161116,67184976,67194946,67199430,67205017,67206340,67206954,67208755,	67000051,67091593,67098777,67101698,67105516,67108547,67109402,67126207,67133224,67136702,67137678,67139049,67142779,67145435,67148052,67154958,67155999,67161176,67185088,67195102,67199563,67205220,67206405,67207119,67216822,	0	SGIP1	cmpl	cmpl	0,1,2,0,0,0,1,0,0,0,1,2,1,1,1,1,0,1,1,2,2,0,2,1,1,
0	NM_001376546.1	chr1	+	66999835	67216822	67000041	67208778	24	66999835,67091529,67098752,67099762,67105459,67108492,67109226,67126195,67133212,67136677,67137626,67138963,67142686,67145360,67154830,67155872,67161116,67184976,67194946,67199430,67205017,67206340,67206954,67208755,	67000051,67091593,67098777,67099846,67105516,67108547,67109402,67126207,67133224,67136702,67137678,67139049,67142779,67145435,67154958,67155999,67161176,67185088,67195102,67199563,67205220,67206405,67207119,67216822,	0	SGIP1	cmpl	cmpl	0,1,2,0,0,0,1,0,0,0,1,2,1,1,1,0,1,1,2,2,0,2,1,1,
0	NM_001376538.1	chr1	+	66999835	67216822	67000041	67208778	24	66999835,67091529,67098752,67099762,67105459,67108492,67109226,67126195,67133212,67136677,67137626,67138963,67142686,67145360,67147551,67154830,67155872,67184976,67194946,67199430,67205017,67206340,67206954,67208755,	67000051,67091593,67098777,67099846,67105516,67108547,67109402,67126207,67133224,67136702,67137678,67139049,67142779,67145435,67148052,67154958,67155999,67185088,67195102,67199563,67205220,67206405,67207119,67216822,	0	SGIP1	cmpl	cmpl	0,1,2,0,0,0,1,0,0,0,1,2,1,1,1,1,0,1,2,2,0,2,1,1,
0	NM_001350217.2	chr1	+	66999835	67216822	67000041	67208778	25	66999835,67091529,67098752,67099762,67105459,67108492,67109226,67126195,67133212,67136677,67137626,67138963,67142686,67145360,67147551,67154830,67155872,67161116,67184976,67194946,67199430,67205017,67206340,67206954,67208755,	67000051,67091593,67098777,67099846,67105516,67108547,67109402,67126207,67133224,67136702,67137678,67139049,67142779,67145435,67148052,67154958,67155999,67161176,67185088,67195102,67199563,67205220,67206405,67207119,67216822,	0	SGIP1	cmpl	cmpl	0,1,2,0,0,0,1,0,0,0,1,2,1,1,1,1,0,1,1,2,2,0,2,1,1,
1	NM_001379618.1	chr1	+	8378173	8404225	8385993	8404073	7	8378173,8385877,8390268,8395496,8397875,8399552,8403806,	8378246,8386102,8390996,8395650,8398052,8399758,8404225,	0	SLC45A1	cmpl	cmpl	-1,0,1,0,1,1,0,
1	NM_001379617.1	chr1	+	8378173	8404225	8385993	8404073	7	8378173,8385877,8390268,8395496,8397875,8399552,8403806,	8378246,8386102,8390996,8395674,8398052,8399758,8404225,	0	SLC45A1	cmpl	cmpl	-1,0,1,0,1,1,0,
1	NM_001379616.1	chr1	+	8378173	8404225	8384389	8404073	8	8378173,8384365,8385877,8390268,8395496,8397875,8399552,8403806,	8378246,8384786,8386102,8390996,8395650,8398052,8399758,8404225,	0	SLC45A1	cmpl	cmpl	-1,0,1,1,0,1,1,0,
1	NM_001379615.1	chr1	+	8378173	8404225	8384389	8404073	8	8378173,8384365,8385877,8390268,8395496,8397875,8399552,8403806,	8378246,8384786,8386102,8390996,8395674,8398052,8399758,8404225,	0	SLC45A1	cmpl	cmpl	-1,0,1,1,0,1,1,0,
1	NM_001080397.3	chr1	+	8378173	8404225	8384389	8404073	9	8378173,8384365,8385357,8385877,8390268,8395496,8397875,8399552,8403806,	8378246,8384786,8385450,8386102,8390996,8395650,8398052,8399758,8404225,	0	SLC45A1	cmpl	cmpl	-1,0,1,1,1,0,1,1,0,
1	NM_001379614.1	chr1	+	8378173	8404225	8384389	8404073	9	8378173,8384365,8385357,8385877,8390268,8395496,8397875,8399552,8403806,	8378246,8384786,8385450,8386102,8390996,8395674,8398052,8399758,8404225,	0	SLC45A1	cmpl	cmpl	-1,0,1,1,1,0,1,1,0,
1	NM_001145278.2	chr1	+	16767218	16786573	16767256	16785385	8	16767218,16770126,16774364,16774554,16775587,16778332,16782312,16785336,	16767270,16770227,16774469,16774636,16775696,16778510,16782388,16786573,	0	NECAP2	cmpl	cmpl	0,2,1,1,2,0,1,2,
1	NM_001145277.2	chr1	+	16767218	16786573	16767256	16785491	7	16767218,16770126,16774364,16774554,16775587,16778332,16785336,	16767348,16770227,16774469,16774636,16775696,16778510,16786573,	0	NECAP2	cmpl	cmpl	0,2,1,1,2,0,1,
1	NM_018090.5	chr1	+	16767218	16786573	16767256	16785385	8	16767218,16770126,16774364,16774554,16775587,16778332,16782312,16785336,	16767348,16770227,16774469,16774636,16775696,16778510,16782388,16786573,	0	NECAP2	cmpl	cmpl	0,2,1,1,2,0,1,2,
1	NM_013943.3	chr1	+	25071937	25170812	25072044	25167428	6	25071937,25124232,25140584,25153500,25166350,25167263,	25072116,25124342,25140710,25153607,25166532,25170812,	0	CLIC4	cmpl	cmpl	0,0,2,2,1,0,
1	NM_001376727.1	chr1	+	33546753	33589093	33557656	33585783	10	33546753,33546991,33549554,33557650,33558882,33560148,33562307,33563667,33583502,33585644,	33546895,33547109,33549728,33557823,33559017,33560314,33562470,33563780,33583717,33589093,	0	AZIN2	cmpl	cmpl	-1,-1,-1,0,2,2,0,1,0,2,
1	NM_001376730.1	chr1	+	33546753	33589093	33547850	33585783	10	33546753,33546991,33547778,33557650,33558882,33560148,33562307,33563667,33583502,33585644,	33546895,33547109,33547955,33557823,33559017,33560314,33562470,33563780,33583717,33589093,	0	AZIN2	cmpl	cmpl	-1,-1,0,0,2,2,0,1,0,2,
1	NM_001293562.2	chr1	+	33546753	33589093	33547850	33585783	11	33546753,33546991,33547778,33549554,33557650,33558882,33560148,33562307,33563667,33583502,33585644,	33546895,33547109,33547955,33549728,33557823,33559017,33560314,33562470,33563780,33583717,33589093,	0	AZIN2	cmpl	cmpl	-1,-1,0,0,0,2,2,0,1,0,2,
1	NM_001376732.1	chr1	+	33546753	33589093	33558883	33585783	11	33546753,33546991,33547778,33549554,33557650,33558845,33560148,33562307,33563667,33583502,33585644,	33546895,33547109,33547955,33549728,33557823,33559017,33560314,33562470,33563780,33583717,33589093,	0	AZIN2	cmpl	cmpl	-1,-1,-1,-1,-1,0,2,0,1,0,2,
1	NM_001350401.2	chr1	+	33546753	33589093	33557656	33585783	12	33546753,33546991,33547778,33548711,33549554,33557650,33558882,33560148,33562307,33563667,33583502,33585644,	33546895,33547109,33547955,33548743,33549728,33557823,33559017,33560314,33562470,33563780,33583717,33589093,	0	AZIN2	cmpl	cmpl	-1,-1,-1,-1,-1,0,2,2,0,1,0,2,
1	NM_001376729.1	chr1	+	33546753	33589093	33557656	33585783	12	33546753,33546991,33547778,33548663,33549554,33557650,33558882,33560148,33562307,33563667,33583502,33585644,	33546895,33547109,33547955,33548743,33549728,33557823,33559017,33560314,33562470,33563780,33583717,33589093,	0	AZIN2	cmpl	cmpl	-1,-1,-1,-1,-1,0,2,2,0,1,0,2,
1	NM_001376725.1	chr1	+	33546753	33589093	33557656	33585783	9	33546753,33546988,33557650,33558882,33560148,33562307,33563667,33583502,33585644,	33546895,33547109,33557823,33559017,33560314,33562470,33563780,33583717,33589093,	0	AZIN2	cmpl	cmpl	-1,-1,0,2,2,0,1,0,2,
1	NM_001376722.1	chr1	+	33546753	33589093	33547850	33585783	11	33546753,33546988,33547778,33549554,33557650,33558882,33560148,33562307,33563667,33583502,33585644,	33546895,33547109,33547955,33549728,33557823,33559017,33560314,33562470,33563780,33583717,33589093,	0	AZIN2	cmpl	cmpl	-1,-1,0,0,0,2,2,0,1,0,2,
1	NM_001350400.2	chr1	+	33546753	33589093	33557656	33585783	12	33546753,33546988,33547778,33548711,33549554,33557650,33558882,33560148,33562307,33563667,33583502,33585644,	33546895,33547109,33547955,33548743,33549728,33557823,33559017,33560314,33562470,33563780,33583717,33589093,	0	AZIN2	cmpl	cmpl	-1,-1,-1,-1,-1,0,2,2,0,1,0,2,
1	NM_001350398.2	chr1	+	33546753	33589093	33557656	33585783	12	33546753,33546988,33547778,33548618,33549554,33557650,33558882,33560148,33562307,33563667,33583502,33585644,	33546895,33547109,33547955,33548743,33549728,33557823,33559017,33560314,33562470,33563780,33583717,33589093,	0	AZIN2	cmpl	cmpl	-1,-1,-1,-1,-1,0,2,2,0,1,0,2,
1	NM_052998.4	chr1	+	33546753	33589093	33547850	33585783	12	33546753,33546988,33547201,33547778,33549554,33557650,33558882,33560148,33562307,33563667,33583502,33585644,	33546895,33547109,33547413,33547955,33549728,33557823,33559017,33560314,33562470,33563780,33583717,33589093,	0	AZIN2	cmpl	cmpl	-1,-1,-1,0,0,0,2,2,0,1,0,2,
1	NM_001301824.2	chr1	+	33546753	33589093	33557656	33585783	8	33546753,33557650,33558882,33560148,33562307,33563667,33583502,33585644,	33547109,33557823,33559017,33560314,33562470,33563780,33583717,33589093,	0	AZIN2	cmpl	cmpl	-1,0,2,2,0,1,0,2,
1	NM_001301823.2	chr1	+	33546753	33589093	33557656	33585783	9	33546753,33549554,33557650,33558882,33560148,33562307,33563667,33583502,33585644,	33547109,33549728,33557823,33559017,33560314,33562470,33563780,33583717,33589093,	0	AZIN2	cmpl	cmpl	-1,-1,0,2,2,0,1,0,2,
1	NM_001376724.1	chr1	+	33546753	33589093	33547850	33585783	10	33546753,33547778,33549554,33557650,33558882,33560148,33562307,33563667,33583502,33585644,	33547109,33547955,33549728,33557823,33559017,33560314,33562470,33563780,33583717,33589093,	0	AZIN2	cmpl	cmpl	-1,0,0,0,2,2,0,1,0,2,
1	NM_001350399.2	chr1	+	33546753	33589093	33557656	33585783	11	33546753,33547778,33548663,33549554,33557650,33558882,33560148,33562307,33563667,33583502,33585644,	33547109,33547955,33548743,33549728,33557823,33559017,33560314,33562470,33563780,33583717,33589093,	0	AZIN2	cmpl	cmpl	-1,-1,-1,-1,0,2,2,0,1,0,2,
1	NR_146649.2	chr1	+	33546753	33589093	33589093	33589093	11	33546753,33546991,33547778,33549554,33557650,33558845,33560148,33562307,33563667,33583502,33585644,	33546895,33547109,33547955,33549728,33557823,33559017,33560314,33562481,33563780,33583717,33589093,	0	AZIN2	none	none	-1,-1,-1,-1,-1,-1,-1,-1,-1,-1,-1,
1	NR_146648.2	chr1	+	33546753	33589093	33589093	33589093	12	33546753,33547778,33548618,33549554,33557650,33558882,33560148,33562307,33563667,33567433,33583502,33585644,	33547109,33547955,33548743,33549728,33557823,33559017,33560314,33562470,33563780,33567503,33583717,33589093,	0	AZIN2	none	none	-1,-1,-1,-1,-1,-1,-1,-1,-1,-1,-1,-1,
1	NM_001301826.1	chr1	+	33547778	33567493	33547850	33567493	8	33547778,33549554,33557650,33558882,33560148,33562307,33563667,33567433,	33547955,33549728,33557823,33559017,33560314,33562470,33563780,33567493,	0	AZIN2	cmpl	cmpl	0,0,0,2,2,0,1,0,
1	NM_001301825.1	chr1	+	33547778	33586132	33547850	33585783	9	33547778,33549554,33557650,33558882,33560148,33562307,33563607,33583502,33585644,	33547955,33549728,33557823,33559017,33560314,33562470,33563780,33583717,33586132,	0	AZIN2	cmpl	cmpl	0,0,0,2,2,0,1,0,2,
1	NM_001350402.1	chr1	+	33547778	33586132	33558883	33585783	10	33547778,33548663,33549554,33557650,33558845,33560148,33562307,33563667,33583502,33585644,	33547955,33548743,33549728,33557823,33559017,33560314,33562470,33563780,33583717,33586132,	0	AZIN2	cmpl	cmpl	-1,-1,-1,-1,0,2,0,1,0,2,
1	NR_126031.1	chr1	+	33547778	33567493	33567493	33567493	8	33547778,33549554,33557650,33558845,33560148,33562307,33563667,33567433,	33547955,33549728,33557823,33559017,33560314,33562470,33563780,33567493,	0	AZIN2	none	none	-1,-1,-1,-1,-1,-1,-1,-1,
1	NM_001323574.2	chr1	-	48998525	50489626	48999844	50489468	14	48998525,49000561,49005313,49052675,49056504,49100164,49119008,49128823,49332862,49511255,49711441,50162948,50317067,50489434,	48999965,49000588,49005410,49052838,49056657,49100276,49119123,49128913,49332902,49511472,49711536,50163109,50317190,50489626,	0	AGBL4	cmpl	cmpl	2,2,1,0,0,2,1,1,0,2,0,1,1,0,
1	NM_001323573.2	chr1	-	48998525	50489626	48999844	50489468	13	48998525,49005313,49052675,49056504,49100164,49119008,49128823,49332862,49511255,49711441,50162948,50317067,50489434,	48999965,49005410,49052838,49056657,49100276,49119123,49128913,49332902,49511472,49711536,50163109,50317190,50489626,	0	AGBL4	cmpl	cmpl	2,1,0,0,2,1,1,0,2,0,1,1,0,
1	NM_032785.4	chr1	-	48998525	50489626	48999844	50489468	14	48998525,49000561,49005313,49052675,49056504,49100164,49119008,49128823,49332862,49511255,49711441,50162984,50317067,50489434,	48999965,49000588,49005410,49052838,49056657,49100276,49119123,49128913,49332902,49511472,49711536,50163109,50317190,50489626,	0	AGBL4	cmpl	cmpl	2,2,1,0,0,2,1,1,0,2,0,1,1,0,
1	NM_001323575.2	chr1	-	48998525	50489626	48999844	50489468	13	48998525,49005313,49052675,49056504,49100164,49119008,49128823,49332862,49511255,49711441,50162984,50317067,50489434,	48999965,49005410,49052838,49056657,49100276,49119123,49128913,49332902,49511472,49711536,50163109,50317190,50489626,	0	AGBL4	cmpl	cmpl	2,1,0,0,2,1,1,0,2,0,1,1,0,
1	NR_136623.2	chr1	-	48998525	50489626	50489626	50489626	13	48998525,49005313,49052675,49056504,49100164,49119008,49128823,49155451,49332862,49511255,49711441,50317067,50489434,	48999965,49005410,49052838,49056657,49100276,49119123,49128913,49155575,49332902,49511472,49711536,50317190,50489626,	0	AGBL4	none	none	-1,-1,-1,-1,-1,-1,-1,-1,-1,-1,-1,-1,-1,
1	NM_001379461.1	chr1	-	57460450	59012398	57476367	57756702	21	57460450,57476352,57476817,57480555,57489203,57491653,57528562,57535032,57536695,57537194,57537955,57602215,57610962,57756635,58115263,58349670,58616182,58809023,58971731,58992932,59012374,	57463801,57476463,57476945,57481104,57489312,57491716,57528616,57535098,57536734,57537314,57538087,57602314,57611102,57756838,58115337,58349834,58616260,58809075,58971881,58993007,59012398,	0	DAB1	cmpl	cmpl	-1,0,1,1,0,0,0,0,0,0,0,0,1,0,-1,-1,-1,-1,-1,-1,-1,
2	NM_003243.5	chr1	-	92145899	92351708	92149295	92327088	17	92145899,92161228,92163645,92174219,92177799,92181792,92182124,92184868,92185449,92187511,92193215,92195361,92200332,92224169,92262843,92327027,92351434,	92149414,92161336,92163687,92174340,92178099,92181951,92182265,92185021,92185787,92187701,92193363,92195530,92200516,92224307,92263028,92327201,92351708,	0	TGFBR3	cmpl	cmpl	1,1,1,0,0,0,0,0,1,0,2,1,0,0,1,0,-1,
2	NM_001195683.2	chr1	-	92145899	92351708	92149295	92327088	17	92145899,92161228,92163645,92174219,92177799,92181792,92182124,92184868,92185449,92187511,92193215,92195361,92200332,92224169,92262843,92327027,92351434,	92149414,92161336,92163687,92174340,92178099,92181951,92182265,92185021,92185784,92187701,92193363,92195530,92200516,92224307,92263028,92327201,92351708,	0	TGFBR3	cmpl	cmpl	1,1,1,0,0,0,0,0,1,0,2,1,0,0,1,0,-1,
2	NM_001195684.1	chr1	-	92145899	92371559	92149295	92327088	18	92145899,92161228,92163645,92174219,92177799,92181792,92182124,92184868,92185449,92187511,92193215,92195361,92200332,92224169,92262843,92327027,92365193,92371382,	92149414,92161336,92163687,92174340,92178099,92181951,92182265,92185021,92185784,92187701,92193363,92195530,92200516,92224307,92263028,92327201,92365254,92371559,	0	TGFBR3	cmpl	cmpl	1,1,1,0,0,0,0,0,1,0,2,1,0,0,1,0,-1,-1,
2	NR_036634.2	chr1	-	92145899	92351708	92351708	92351708	18	92145899,92161228,92163645,92174219,92177799,92181792,92182124,92184868,92185449,92187511,92193215,92195361,92200332,92224169,92262843,92266515,92327027,92351434,	92149414,92161336,92163687,92174340,92178099,92181951,92182265,92185021,92185787,92187701,92193363,92195530,92200516,92224307,92263028,92266612,92327201,92351708,	0	TGFBR3	none	none	-1,-1,-1,-1,-1,-1,-1,-1,-1,-1,-1,-1,-1,-1,-1,-1,-1,-1,
2	NM_001399969.1	chr1	-	100652474	100715390	100661810	100684193	12	100652474,100671785,100672000,100676249,100680372,100681538,100684181,100696288,100700991,100706316,100714454,100715325,	100661978,100671857,100672192,100676327,100680539,100681755,100684303,100696470,100701067,100706440,100714641,100715390,	0	DBT	cmpl	cmpl	0,0,0,0,1,0,0,-1,-1,-1,-1,-1,
2	NM_001399972.1	chr1	-	100652474	100715390	100661810	100684193	12	100652474,100671785,100672000,100676249,100680372,100681538,100684181,100696288,100700991,100706316,100710098,100715325,	100661978,100671857,100672192,100676327,100680539,100681755,100684303,100696470,100701067,100706440,100710158,100715390,	0	DBT	cmpl	cmpl	0,0,0,0,1,0,0,-1,-1,-1,-1,-1,
2	NM_001918.5	chr1	-	100652474	100715390	100661810	100715376	11	100652474,100671785,100672000,100676249,100680372,100681538,100684181,100696288,100700991,100706316,100715325,	100661978,100671857,100672192,100676327,100680539,100681755,100684303,100696470,100701067,100706440,100715390,	0	DBT	cmpl	cmpl	0,0,0,0,1,0,1,2,1,0,0,
2	NR_174366.1	chr1	-	100652474	100715390	100715390	100715390	12	100652474,100671785,100672000,100676249,100676595,100680372,100681538,100684181,100696288,100700991,100706316,100715325,	100661978,100671857,100672192,100676327,100676680,100680539,100681755,100684303,100696470,100701067,100706440,100715390,	0	DBT	none	none	-1,-1,-1,-1,-1,-1,-1,-1,-1,-1,-1,-1,
2	NR_174364.1	chr1	-	100652474	100715390	100715390	100715390	12	100652474,100666198,100671785,100672000,100676249,100680372,100681538,100684181,100696288,100700991,100706316,100715325,	100661978,100666357,100671857,100672192,100676327,100680539,100681755,100684303,100696470,100701067,100706440,100715390,	0	DBT	none	none	-1,-1,-1,-1,-1,-1,-1,-1,-1,-1,-1,-1,
2	NR_174365.1	chr1	-	100652474	100715390	100715390	100715390	10	100652474,100671785,100672000,100676249,100680372,100684181,100696288,100700991,100706316,100715325,	100661978,100671857,100672192,100676327,100680539,100684303,100696470,100701067,100706440,100715390,	0	DBT	none	none	-1,-1,-1,-1,-1,-1,-1,-1,-1,-1,
2	NR_174363.1	chr1	-	100652474	100715390	100715390	100715390	10	100652474,100671785,100672000,100676249,100680372,100681538,100684181,100700991,100706316,100715325,	100661978,100671857,100672192,100676327,100680539,100681755,100684303,100701067,100706440,100715390,	0	DBT	none	none	-1,-1,-1,-1,-1,-1,-1,-1,-1,-1,
3	NM_001303229.2	chr1	+	150980924	151008189	150998016	151006710	7	150980924,150990287,150997086,150997990,150999708,151001261,151006281,	150981147,150990380,150997271,150998149,150999803,151001420,151008189,	0	PRUNE1	cmpl	cmpl	-1,-1,-1,0,1,0,0,
3	NM_001303243.2	chr1	+	150980924	151008189	150991069	151006710	6	150980924,150990287,150990942,150999708,151001261,151006281,	150981147,150990380,150991145,150999803,151001420,151008189,	0	PRUNE1	cmpl	cmpl	-1,-1,0,1,0,0,
3	NM_001303242.2	chr1	+	150980924	151008189	150981108	151006710	7	150980924,150990287,150990942,150997086,150997990,150999708,151006281,	150981147,150990380,150991145,150997271,150998149,150999803,151008189,	0	PRUNE1	cmpl	cmpl	0,0,0,2,1,1,0,
3	NM_021222.3	chr1	+	150980924	151008189	150981108	151006710	8	150980924,150990287,150990942,150997086,150997990,150999708,151001261,151006281,	150981147,150990380,150991145,150997271,150998149,150999803,151001420,151008189,	0	PRUNE1	cmpl	cmpl	0,0,0,2,1,1,0,0,
3	NR_130130.2	chr1	+	150980924	151008189	151008189	151008189	4	150980924,150997990,150999708,151006281,	150981147,150998149,150999803,151008189,	0	PRUNE1	none	none	-1,-1,-1,-1,
3	NR_130132.2	chr1	+	150980924	151008189	151008189	151008189	4	150980924,150990287,150999708,151006281,	150981147,150990380,150999803,151008189,	0	PRUNE1	none	none	-1,-1,-1,-1,
3	NR_130131.2	chr1	+	150980924	151008189	151008189	151008189	5	150980924,150990287,150999708,151001261,151006281,	150981147,150990380,150999803,151001420,151008189,	0	PRUNE1	none	none	-1,-1,-1,-1,-1,
3	NR_130135.2	chr1	+	150980924	151008189	151008189	151008189	5	150980924,150990287,150997990,150999708,151006281,	150981147,150990380,150998149,150999803,151008189,	0	PRUNE1	none	none	-1,-1,-1,-1,-1,
3	NM_001363558.2	chr1	+	159367254	159410757	159409581	159410511	4	159367254,159375094,159376036,159409565,	159367320,159375186,159376203,159410757,	0	OR10J1	cmpl	cmpl	-1,-1,-1,0,
3	NM_001363557.2	chr1	+	159367254	159410757	159409581	159410511	5	159367254,159375094,159376036,159401051,159409565,	159367320,159375186,159376203,159401261,159410757,	0	OR10J1	cmpl	cmpl	-1,-1,-1,-1,0,
3	NM_022457.7	chr1	-	175913966	176176422	175914288	176176114	20	175913966,175916330,175956078,175957423,175958497,175996707,176012321,176012845,176015316,176050287,176054911,176085759,176104145,176105623,176118141,176132004,176132950,176145045,176153768,176175707,	175914306,175916375,175956239,175957548,175958615,175996824,176012403,176012954,176015460,176050423,176055026,176085817,176104222,176105683,176118210,176132124,176133027,176145143,176153828,176176422,	0	COP1	cmpl	cmpl	0,0,1,2,1,1,0,2,2,1,0,2,0,0,0,0,1,2,2,0,
3	NM_001001740.4	chr1	-	175913966	176176422	175914288	176176114	19	175913966,175916330,175956078,175957423,175958497,175996707,176012321,176012845,176015316,176050287,176054911,176085759,176104145,176118141,176132004,176132962,176145045,176153768,176175707,	175914306,175916375,175956239,175957548,175958615,175996824,176012403,176012954,176015460,176050423,176055026,176085817,176104222,176118210,176132124,176133027,176145143,176153828,176176422,	0	COP1	cmpl	cmpl	0,0,1,2,1,1,0,2,2,1,0,2,0,0,0,1,2,2,0,
3	NM_001286644.2	chr1	-	175913966	176176422	175914288	176145087	18	175913966,175916330,175956078,175957423,175958497,175996707,176012321,176012845,176015316,176050287,176054911,176085759,176104145,176105623,176118141,176145045,176153768,176175707,	175914306,175916375,175956239,175957548,175958615,175996824,176012403,176012954,176015460,176050423,176055026,176085817,176104222,176105683,176118210,176145143,176153828,176176422,	0	COP1	cmpl	cmpl	0,0,1,2,1,1,0,2,2,1,0,2,0,0,0,0,-1,-1,
3	NM_030806.4	chr1	+	184356162	184598153	184446643	184588690	6	184356162,184446519,184476721,184559872,184567534,184588651,	184356502,184446737,184476816,184559949,184567595,184598153,	0	C1orf21	cmpl	cmpl	-1,0,1,0,2,0,
4	NM_001366241.1	chr1	-	226418849	226497204	226420201	226485422	15	226418849,226420796,226421044,226426671,226438539,226453233,226453913,226455657,226465475,226474033,226475364,226483542,226485419,226488873,226496809,	226420307,226420894,226421224,226426797,226438620,226453335,226454033,226455791,226465633,226474159,226475498,226483647,226485533,226488906,226497204,	0	LIN9	cmpl	cmpl	2,0,0,0,0,0,0,1,2,2,0,0,0,-1,-1,
4	NM_173083.3	chr1	-	226418849	226497204	226420201	226496888	15	226418849,226420796,226421044,226426671,226438539,226453233,226453913,226455657,226465475,226474033,226475364,226483542,226485419,226488873,226496809,	226420307,226420894,226421224,226426797,226438620,226453335,226454033,226455791,226465633,226474159,226475498,226483647,226485514,226488906,226497204,	0	LIN9	cmpl	cmpl	2,0,0,0,0,0,0,1,2,2,0,0,1,1,0,
4	NM_001366237.1	chr1	-	226418849	226497204	226420201	226496888	14	226418849,226420796,226421044,226426671,226453233,226453913,226455657,226465475,226474033,226475364,226483542,226485419,226488873,226496809,	226420307,226420894,226421224,226426797,226453335,226454033,226455791,226465633,226474159,226475498,226483647,226485514,226488906,226497204,	0	LIN9	cmpl	cmpl	2,0,0,0,0,0,1,2,2,0,0,1,1,0,
4	NM_001366239.1	chr1	-	226418849	226497204	226420201	226496888	14	226418849,226420796,226421044,226426671,226438539,226453913,226455657,226465475,226474033,226475364,226483542,226485419,226488873,226496809,	226420307,226420894,226421224,226426797,226438620,226454033,226455791,226465633,226474159,226475498,226483647,226485514,226488906,226497204,	0	LIN9	cmpl	cmpl	2,0,0,0,0,0,1,2,2,0,0,1,1,0,
4	NM_001270409.1	chr1	-	226418849	226497204	226420201	226496888	14	226418849,226420796,226421044,226426671,226438539,226453233,226453913,226455657,226465475,226474033,226475364,226485419,226488873,226496809,	226420307,226420894,226421224,226426797,226438620,226453335,226454033,226455791,226465633,226474159,226475498,226485514,226488906,226497204,	0	LIN9	cmpl	cmpl	2,0,0,0,0,0,0,1,2,2,0,1,1,0,
4	NM_001366238.1	chr1	-	226418849	226497204	226420201	226496888	15	226418849,226420796,226421044,226426671,226438539,226453233,226453913,226455657,226465475,226474033,226475364,226483542,226485419,226488873,226496809,	226420307,226420894,226421224,226426797,226438620,226453335,226454033,226455791,226465633,226474159,226475498,226483647,226485511,226488906,226497204,	0	LIN9	cmpl	cmpl	2,0,0,0,0,0,0,1,2,2,0,0,1,1,0,
4	NM_001366240.1	chr1	-	226418849	226497204	226420201	226475483	13	226418849,226420796,226421044,226426671,226438539,226453233,226453913,226455657,226465475,226474033,226475364,226488873,226496809,	226420307,226420894,226421224,226426797,226438620,226453335,226454033,226455791,226465633,226474159,226475498,226488906,226497204,	0	LIN9	cmpl	cmpl	2,0,0,0,0,0,0,1,2,2,0,-1,-1,
4	NM_001366245.2	chr1	-	226418857	226496865	226420201	226496840	15	226418857,226420796,226421044,226426671,226438539,226453233,226453913,226455657,226465475,226474033,226475364,226483542,226485419,226488873,226496809,	226420307,226420894,226421224,226426797,226438620,226453335,226454033,226455791,226465633,226474159,226475498,226483647,226485514,226488906,226496865,	0	LIN9	cmpl	cmpl	2,0,0,0,0,0,0,1,2,2,0,0,1,1,0,
4	NM_001270410.2	chr1	-	226418857	226497468	226420201	226485422	15	226418857,226420796,226421044,226426671,226438539,226453233,226453913,226455657,226465475,226474033,226475364,226483542,226485419,226488873,226497326,	226420307,226420894,226421224,226426797,226438620,226453335,226454033,226455791,226465633,226474159,226475498,226483647,226485514,226488906,226497468,	0	LIN9	cmpl	cmpl	2,0,0,0,0,0,0,1,2,2,0,0,0,-1,-1,
9	NM_001330306.2	chr1	-	1017202	1051469	1018272	1026923	12	1017202,1019294,1019860,1021257,1022518,1022881,1025732,1026255,1026851,1027370,1050401,1051439,	1018367,1019763,1019886,1021392,1022584,1022977,1025808,1026363,1026945,1027483,1050455,1051469,	0	C1orf159	cmpl	cmpl	1,0,1,1,1,1,0,0,0,-1,-1,-1,
9	NM_001363525.2	chr1	-	1017202	1051469	1018272	1026923	11	1017202,1019294,1019860,1021257,1022518,1022881,1025732,1026851,1027370,1050401,1051439,	1018367,1019763,1019886,1021392,1022584,1022977,1025808,1026945,1027483,1050455,1051469,	0	C1orf159	cmpl	cmpl	1,0,1,1,1,1,0,0,-1,-1,-1,
9	NM_017891.5	chr1	-	1017202	1051469	1018272	1026923	10	1017202,1019732,1019860,1021257,1022518,1022881,1025732,1026851,1027370,1051439,	1018367,1019763,1019886,1021392,1022584,1022977,1025808,1026945,1027483,1051469,	0	C1orf159	cmpl	cmpl	1,0,1,1,1,1,0,0,-1,-1,
9	NM_002744.6	chr1	+	1981849	2116834	1982069	2116448	18	1981849,1986879,1987922,1990979,2066700,2075648,2077465,2080310,2082228,2087433,2100956,2103493,2103739,2105335,2106192,2106662,2116021,2116360,	1982140,1987001,1988012,1991030,2066786,2075780,2077547,2080363,2082417,2087531,2101043,2103629,2103827,2105455,2106272,2106752,2116137,2116834,	0	PRKCZ	cmpl	cmpl	0,2,1,1,1,0,0,1,0,0,2,2,0,1,1,0,0,2,
9	NM_001033581.3	chr1	+	2005102	2116834	2075777	2116448	15	2005102,2066700,2075648,2077465,2080310,2082228,2087433,2100956,2103493,2103739,2105335,2106192,2106662,2116021,2116360,	2005368,2066786,2075780,2077547,2080363,2082417,2087531,2101043,2103629,2103827,2105455,2106272,2106752,2116137,2116834,	0	PRKCZ	cmpl	cmpl	-1,-1,0,0,1,0,0,2,2,0,1,1,0,0,2,
9	NM_001350803.2	chr1	+	2005102	2116834	2075777	2116448	15	2005102,2066700,2075648,2077465,2080310,2082228,2087433,2100932,2103493,2103739,2105335,2106192,2106662,2116021,2116360,	2005368,2066786,2075780,2077547,2080363,2082417,2087531,2101043,2103629,2103827,2105455,2106272,2106752,2116137,2116834,	0	PRKCZ	cmpl	cmpl	-1,-1,0,0,1,0,0,2,2,0,1,1,0,0,2,
9	NM_001350806.2	chr1	+	2005102	2116834	2082252	2116448	15	2005102,2066700,2075648,2077465,2080310,2082228,2087433,2100956,2103493,2103739,2105335,2106192,2106662,2116021,2116360,	2005368,2066786,2075780,2077744,2080363,2082417,2087531,2101043,2103629,2103827,2105455,2106272,2106752,2116137,2116834,	0	PRKCZ	cmpl	cmpl	-1,-1,-1,-1,-1,0,0,2,2,0,1,1,0,0,2,
9	NM_001350804.2	chr1	+	2005102	2116834	2075777	2116448	16	2005102,2029785,2066700,2075648,2077465,2080310,2082228,2087433,2100932,2103493,2103739,2105335,2106192,2106662,2116021,2116360,	2005368,2029994,2066786,2075780,2077547,2080363,2082417,2087531,2101043,2103629,2103827,2105455,2106272,2106752,2116137,2116834,	0	PRKCZ	cmpl	cmpl	-1,-1,-1,0,0,1,0,0,2,2,0,1,1,0,0,2,
9	NR_146911.2	chr1	+	2005102	2116834	2116834	2116834	16	2005102,2066700,2075648,2077465,2080310,2082228,2087433,2100956,2103493,2103739,2105335,2106192,2106662,2113270,2116021,2116360,	2005368,2066786,2075780,2077547,2080363,2082417,2087531,2101043,2103629,2103827,2105455,2106272,2106752,2113353,2116137,2116834,	0	PRKCZ	none	none	-1,-1,-1,-1,-1,-1,-1,-1,-1,-1,-1,-1,-1,-1,-1,-1,
9	NM_001242874.3	chr1	+	2005509	2116834	2005692	2116448	15	2005509,2066700,2075648,2077465,2080310,2082228,2087433,2100956,2103493,2103739,2105335,2106192,2106662,2116021,2116360,	2005714,2066786,2075780,2077547,2080363,2082417,2087531,2101043,2103629,2103827,2105455,2106272,2106752,2116137,2116834,	0	PRKCZ	cmpl	cmpl	0,1,0,0,1,0,0,2,2,0,1,1,0,0,2,
9	NM_001350805.2	chr1	+	2005509	2116834	2082252	2116448	15	2005509,2066700,2075648,2077465,2080310,2082228,2087433,2100956,2103493,2103739,2105335,2106192,2106662,2116021,2116360,	2005714,2066786,2075780,2077744,2080363,2082417,2087531,2101043,2103629,2103827,2105455,2106272,2106752,2116137,2116834,	0	PRKCZ	cmpl	cmpl	-1,-1,-1,-1,-1,0,0,2,2,0,1,1,0,0,2,
9	NM_001033582.3	chr1	+	2036154	2116834	2075777	2116448	15	2036154,2066700,2075648,2077465,2080310,2082228,2087433,2100956,2103493,2103739,2105335,2106192,2106662,2116021,2116360,	2036334,2066786,2075780,2077547,2080363,2082417,2087531,2101043,2103629,2103827,2105455,2106272,2106752,2116137,2116834,	0	PRKCZ	cmpl	cmpl	-1,-1,0,0,1,0,0,2,2,0,1,1,0,0,2,
9	NM_199454.3	chr1	+	2985766	3355185	2985823	3350375	17	2985766,3102688,3160650,3301715,3313054,3319354,3321302,3322058,3327947,3331123,3334391,3335230,3342144,3342614,3347435,3348529,3350297,	2985860,3103038,3160701,3301850,3313157,3319562,3321450,3322212,3329364,3331211,3334561,3335308,3342314,3342789,3347672,3348704,3355185,	0	PRDM16	cmpl	cmpl	0,1,0,0,0,1,2,0,1,2,0,2,2,1,2,2,0,
9	NM_022114.4	chr1	+	2985766	3355185	2985823	3350375	17	2985766,3102688,3160650,3301715,3313054,3319354,3321302,3322058,3327947,3331123,3334391,3335230,3342144,3342614,3347435,3348529,3350240,	2985860,3103038,3160701,3301850,3313157,3319562,3321450,3322212,3329364,3331211,3334561,3335308,3342314,3342789,3347672,3348704,3355185,	0	PRDM16	cmpl	cmpl	0,1,0,0,0,1,2,0,1,2,0,2,2,1,2,2,0,
9	NM_012405.4	chr1	-	6281252	6296024	6285139	6295971	5	6281252,6291961,6293533,6294945,6295776,	6285322,6292179,6293703,6295034,6296024,	0	ICMT	cmpl	cmpl	0,1,2,0,0,
9	NM_001349612.2	chr1	+	6845513	7829766	6845610	7826551	23	6845513,6885151,7151363,7309550,7527889,7700459,7721785,7723412,7730970,7737658,7792507,7796403,7796990,7797314,7798357,7804894,7805904,7807769,7809830,7811258,7812518,7815697,7826518,	6845635,6885270,7151431,7309686,7527961,7700613,7721926,7725259,7731097,7737793,7792659,7796600,7797069,7797630,7798542,7805082,7806151,7807841,7809851,7811452,7812593,7815728,7829766,	0	CAMTA1	cmpl	cmpl	0,1,0,2,0,0,1,1,0,1,1,0,2,0,1,0,2,0,0,0,2,2,0,
9	NM_001349608.2	chr1	+	6845513	7829766	6845610	7826551	22	6845513,6885151,7151363,7309550,7527889,7700459,7721785,7723412,7730970,7737658,7792507,7796403,7796990,7797314,7798018,7804894,7805904,7807769,7811258,7812518,7815697,7826518,	6845635,6885270,7151431,7309686,7527961,7700613,7721926,7725259,7731097,7737793,7792659,7796600,7797069,7797630,7798542,7805082,7806151,7807841,7811452,7812593,7815728,7829766,	0	CAMTA1	cmpl	cmpl	0,1,0,2,0,0,1,1,0,1,1,0,2,0,1,0,2,0,0,2,2,0,
9	NM_001349610.2	chr1	+	6845513	7829766	6845590	7826551	24	6845513,6880240,6885151,7151363,7309550,7527889,7700459,7721785,7723412,7730970,7737658,7792507,7796403,7796990,7797314,7798357,7804894,7805904,7807769,7809830,7811258,7812524,7815697,7826518,	6845635,6880310,6885270,7151431,7309686,7527961,7700613,7721926,7725259,7731097,7737793,7792659,7796600,7797069,7797630,7798542,7805082,7806151,7807841,7809851,7811452,7812593,7815728,7829766,	0	CAMTA1	cmpl	cmpl	0,0,1,0,2,0,0,1,1,0,1,1,0,2,0,1,0,2,0,0,0,2,2,0,
9	NM_001349609.2	chr1	+	6845513	7829766	6845590	7826582	23	6845513,6880240,6885151,7151363,7309550,7527889,7700459,7721785,7723412,7730970,7737658,7792507,7796403,7796990,7797314,7798357,7804894,7805904,7807769,7809830,7811258,7812518,7826518,	6845635,6880310,6885270,7151431,7309686,7527961,7700613,7721926,7725259,7731097,7737793,7792659,7796600,7797069,7797630,7798542,7805082,7806151,7807841,7809851,7811452,7812593,7829766,	0	CAMTA1	cmpl	cmpl	0,0,1,0,2,0,0,1,1,0,1,1,0,2,0,1,0,2,0,0,0,2,2,
9	NM_015215.4	chr1	+	6845513	7829766	6845590	7826551	23	6845513,6880240,6885151,7151363,7309550,7527889,7700459,7721785,7723412,7730970,7737658,7792507,7796403,7796990,7797314,7798018,7804894,7805904,7807769,7811258,7812518,7815697,7826518,	6845635,6880310,6885270,7151431,7309686,7527961,7700613,7721926,7725259,7731097,7737793,7792659,7796600,7797069,7797630,7798542,7805082,7806151,7807841,7811452,7812593,7815728,7829766,	0	CAMTA1	cmpl	cmpl	0,0,1,0,2,0,0,1,1,0,1,1,0,2,0,1,0,2,0,0,2,2,0,
10	NR_149058.1	chr1	-	14675449	14746469	14746469	14746469	5	14675449,14677363,14717181,14717954,14745989,	14675873,14677520,14717247,14718074,14746469,	0	KAZN-AS1	none	none	-1,-1,-1,-1,-1,
11	NR_135054.1	chr1	-	19918295	19923326	19923326	19923326	2	19918295,19923203,	19918379,19923326,	0	MICOS10-DT	none	none	-1,-1,
11	NM_032409.3	chr1	+	20959950	20978004	20960041	20977184	8	20959950,20964334,20966384,20970982,20972052,20974997,20975487,20976926,	20960428,20964622,20966485,20971165,20972216,20975125,20975724,20978004,	0	PINK1	cmpl	cmpl	0,0,0,2,2,1,0,0,
11	NR_046507.1	chr1	-	20969149	20978686	20978686	20978686	3	20969149,20972077,20974807,	20969611,20972179,20978686,	0	PINK1-AS	none	none	-1,-1,-1,
11	NM_032236.8	chr1	-	22004790	22109642	22005909	22109450	27	22004790,22007300,22013683,22016466,22021558,22027990,22030004,22030754,22032219,22032618,22032959,22033236,22041881,22047528,22048142,22050390,22055062,22056196,22062938,22073559,22074630,22077999,22079019,22079484,22083038,22084155,22109316,	22005932,22007327,22013732,22016592,22021714,22028095,22030111,22030885,22032330,22032680,22033082,22033361,22041950,22047659,22048257,22050588,22055212,22056325,22063118,22073642,22074764,22078108,22079144,22079612,22083195,22084276,22109642,	0	USP48	cmpl	cmpl	1,1,0,0,0,0,1,2,2,0,0,1,1,2,1,1,1,1,1,2,0,2,0,1,0,2,0,
11	NM_001330394.3	chr1	-	22004790	22109642	22005909	22109450	26	22004790,22007300,22013683,22016466,22027990,22030004,22030754,22032219,22032618,22032959,22033236,22041881,22047528,22048142,22050390,22055062,22056196,22062938,22073559,22074630,22077999,22079019,22079484,22083038,22084155,22109316,	22005932,22007327,22013732,22016592,22028095,22030111,22030885,22032330,22032680,22033082,22033361,22041950,22047659,22048257,22050588,22055212,22056325,22063118,22073642,22074764,22078108,22079144,22079612,22083195,22084276,22109642,	0	USP48	cmpl	cmpl	1,1,0,0,0,1,2,2,0,0,1,1,2,1,1,1,1,1,2,0,2,0,1,0,2,0,
11	NM_001350168.2	chr1	-	22004790	22109642	22005909	22109450	27	22004790,22007300,22013683,22016466,22021558,22027990,22030004,22030754,22032219,22032618,22032959,22033236,22041881,22047528,22048142,22050390,22055062,22056196,22062938,22073559,22074630,22077999,22079019,22079484,22083038,22084155,22109316,	22005932,22007327,22013732,22016592,22021714,22028095,22030111,22030885,22032330,22032680,22033082,22033361,22041950,22047656,22048257,22050588,22055212,22056325,22063118,22073642,22074764,22078108,22079144,22079612,22083195,22084276,22109642,	0	USP48	cmpl	cmpl	1,1,0,0,0,0,1,2,2,0,0,1,1,2,1,1,1,1,1,2,0,2,0,1,0,2,0,
11	NM_001350167.2	chr1	-	22004790	22109642	22005909	22109450	27	22004790,22007300,22013683,22016466,22021558,22027990,22030004,22030754,22032219,22032618,22032959,22033236,22041881,22047528,22048142,22050390,22055062,22056196,22062938,22073559,22074630,22077999,22079019,22079484,22083038,22084155,22109316,	22005932,22007327,22013732,22016592,22021714,22028095,22030111,22030885,22032330,22032680,22033082,22033361,22041950,22047659,22048257,22050588,22055212,22056322,22063118,22073642,22074764,22078108,22079144,22079612,22083195,22084276,22109642,	0	USP48	cmpl	cmpl	1,1,0,0,0,0,1,2,2,0,0,1,1,2,1,1,1,1,1,2,0,2,0,1,0,2,0,
11	NM_001350166.2	chr1	-	22004790	22109642	22005909	22109450	27	22004790,22007300,22013683,22016466,22021558,22027990,22030004,22030754,22032219,22032618,22032959,22033236,22041881,22047528,22048142,22050390,22055062,22056196,22062938,22073559,22074630,22077999,22079019,22079484,22083038,22084155,22109316,	22005932,22007327,22013732,22016592,22021714,22028095,22030111,22030885,22032330,22032680,22033082,22033361,22041950,22047656,22048257,22050588,22055212,22056322,22063118,22073642,22074764,22078108,22079144,22079612,22083195,22084276,22109642,	0	USP48	cmpl	cmpl	1,1,0,0,0,0,1,2,2,0,0,1,1,2,1,1,1,1,1,2,0,2,0,1,0,2,0,
11	NM_001350164.2	chr1	-	22004790	22109642	22005909	22109450	26	22004790,22007300,22013683,22016466,22021558,22027990,22030004,22030754,22032219,22032618,22032959,22033236,22041881,22047528,22048142,22055062,22056196,22062938,22073559,22074630,22077999,22079019,22079484,22083038,22084155,22109316,	22005932,22007327,22013732,22016592,22021714,22028095,22030111,22030885,22032330,22032680,22033082,22033361,22041950,22047659,22048257,22055212,22056322,22063118,22073642,22074764,22078108,22079144,22079612,22083195,22084276,22109642,	0	USP48	cmpl	cmpl	1,1,0,0,0,0,1,2,2,0,0,1,1,2,1,1,1,1,2,0,2,0,1,0,2,0,
11	NM_004442.7	chr1	+	23037330	23247993	23037475	23240063	16	23037330,23107913,23110884,23189529,23191369,23208851,23219376,23221964,23222903,23232479,23233202,23234445,23235514,23236874,23238936,23239954,	23037536,23107978,23111569,23189685,23191705,23208976,23219539,23222073,23222971,23232602,23233450,23234661,23235664,23237068,23239092,23247993,	0	EPHB2	cmpl	cmpl	0,1,0,1,1,1,0,1,2,1,1,0,0,0,2,2,
11	NM_001309192.2	chr1	+	23037331	23247993	23037475	23240063	14	23037331,23107913,23110884,23189529,23191369,23208851,23219376,23232479,23233202,23234445,23235514,23236874,23238936,23239954,	23037536,23107978,23111569,23189685,23191705,23208976,23219539,23232602,23233450,23234661,23235664,23237068,23239092,23247993,	0	EPHB2	cmpl	cmpl	0,1,0,1,1,1,0,1,1,0,0,0,2,2,
11	NM_001309193.2	chr1	+	23037331	23247993	23037475	23240363	17	23037331,23107913,23110884,23189529,23191369,23208851,23219376,23221964,23222906,23232479,23233202,23234445,23235514,23236874,23238936,23239954,23240150,	23037536,23107978,23111569,23189685,23191705,23208976,23219539,23222073,23222971,23232602,23233450,23234661,23235664,23237068,23239092,23240057,23247993,	0	EPHB2	cmpl	cmpl	0,1,0,1,1,1,0,1,2,1,1,0,0,0,2,2,0,
11	NM_017449.5	chr1	+	23037331	23247993	23037475	23240063	16	23037331,23107913,23110884,23189529,23191369,23208851,23219376,23221964,23222906,23232479,23233202,23234445,23235514,23236874,23238936,23239954,	23037536,23107978,23111569,23189685,23191705,23208976,23219539,23222073,23222971,23232602,23233450,23234661,23235664,23237068,23239092,23247993,	0	EPHB2	cmpl	cmpl	0,1,0,1,1,1,0,1,2,1,1,0,0,0,2,2,
12	NM_001145454.3	chr1	-	26210669	26232910	26212213	26231167	5	26210669,26227981,26230131,26231154,26232879,	26212360,26228173,26230304,26231229,26232910,	0	STMN1	cmpl	cmpl	0,0,1,0,-1,
12	NM_006600.4	chr1	+	27248233	27273362	27248339	27272672	9	27248233,27250579,27267947,27268243,27269150,27269361,27271880,27272058,27272620,	27248420,27250657,27268151,27268309,27269267,27269556,27271964,27272177,27273362,	0	NUDC	cmpl	cmpl	0,0,0,0,0,0,0,0,2,
12	NM_001990.4	chr1	-	28296854	28415121	28300976	28384537	18	28296854,28304884,28315045,28316207,28319910,28323830,28326470,28330846,28337457,28339621,28343664,28354299,28362054,28365349,28369081,28374893,28384504,28415034,	28301057,28304985,28315167,28316322,28320071,28323889,28326560,28330930,28337597,28339805,28343750,28354437,28362191,28365416,28369161,28374937,28384605,28415121,	0	EYA3	cmpl	cmpl	0,1,2,1,2,0,0,0,1,0,1,1,2,1,2,0,0,-1,
12	NM_001282561.2	chr1	-	28296854	28415121	28300976	28384537	17	28296854,28304884,28315045,28316207,28319910,28323830,28326470,28330846,28337457,28339621,28343664,28362054,28365349,28369081,28374893,28384504,28415034,	28301057,28304985,28315167,28316322,28320071,28323889,28326560,28330930,28337597,28339805,28343750,28362191,28365416,28369161,28374937,28384605,28415121,	0	EYA3	cmpl	cmpl	0,1,2,1,2,0,0,0,1,0,1,2,1,2,0,0,-1,
12	NM_001282562.2	chr1	-	28296854	28415121	28300976	28365414	17	28296854,28304884,28315045,28316207,28319910,28323830,28326470,28330846,28337457,28339621,28343664,28354299,28362054,28365349,28374893,28384504,28415034,	28301057,28304985,28315167,28316322,28320071,28323889,28326560,28330930,28337597,28339805,28343750,28354437,28362191,28365416,28374937,28384605,28415121,	0	EYA3	cmpl	cmpl	0,1,2,1,2,0,0,0,1,0,1,1,2,0,-1,-1,-1,
12	NM_001282560.2	chr1	-	28303780	28415121	28303792	28384537	17	28303780,28304884,28315045,28316207,28319910,28323830,28326470,28330846,28337457,28339621,28343664,28362054,28365349,28369081,28374893,28384504,28415034,	28303900,28304985,28315167,28316322,28320071,28323889,28326560,28330930,28337597,28339805,28343750,28362191,28365416,28369161,28374937,28384605,28415121,	0	EYA3	cmpl	cmpl	0,1,2,1,2,0,0,0,1,0,1,2,1,2,0,0,-1,
12	NM_001376028.1	chr1	+	29213611	29399085	29320000	29395806	15	29213611,29313959,29319841,29323726,29338376,29342203,29344735,29356911,29359604,29362337,29365765,29379618,29391493,29395244,29395677,	29213722,29314417,29320054,29323831,29338419,29342279,29344954,29356999,29359757,29362435,29365938,29379824,29391670,29395295,29399085,	0	EPB41	cmpl	cmpl	-1,-1,0,0,0,1,2,2,0,0,2,1,0,0,0,
12	NM_001376026.1	chr1	+	29213611	29399085	29320000	29395806	16	29213611,29313959,29319841,29323726,29338376,29342203,29344735,29356911,29359604,29362337,29365765,29379618,29385100,29391493,29395244,29395677,	29213722,29314417,29320054,29323831,29338419,29342279,29344954,29356999,29359757,29362435,29365938,29379824,29385157,29391670,29395295,29399085,	0	EPB41	cmpl	cmpl	-1,-1,0,0,0,1,2,2,0,0,2,1,0,0,0,0,
12	NM_001376027.1	chr1	+	29213611	29399085	29320000	29395806	15	29213611,29313959,29319841,29323726,29338376,29342203,29344735,29356911,29359604,29362337,29365765,29379615,29391493,29395244,29395677,	29213722,29314417,29320054,29323831,29338419,29342279,29344954,29356999,29359757,29362435,29365938,29379824,29391670,29395295,29399085,	0	EPB41	cmpl	cmpl	-1,-1,0,0,0,1,2,2,0,0,2,1,0,0,0,
12	NM_001376025.1	chr1	+	29213611	29399085	29320000	29395806	18	29213611,29313959,29319841,29323726,29338376,29342203,29344735,29356911,29359604,29362337,29365765,29379615,29385100,29385322,29386933,29391493,29395244,29395677,	29213722,29314417,29320054,29323831,29338419,29342279,29344954,29356999,29359757,29362435,29365938,29379824,29385157,29385364,29386996,29391670,29395280,29399085,	0	EPB41	cmpl	cmpl	-1,-1,0,0,0,1,2,2,0,0,2,1,0,0,0,0,0,0,
12	NM_001376023.1	chr1	+	29213611	29399085	29320000	29397127	18	29213611,29313959,29319841,29323726,29338376,29342203,29344735,29356911,29359604,29362337,29365765,29379615,29385100,29385322,29386933,29391493,29395244,29396875,	29213722,29314417,29320054,29323831,29338419,29342279,29344954,29356999,29359757,29362435,29365938,29379824,29385157,29385364,29386996,29391670,29395295,29399085,	0	EPB41	cmpl	cmpl	-1,-1,0,0,0,1,2,2,0,0,2,1,0,0,0,0,0,0,
12	NM_001376024.1	chr1	+	29213611	29399085	29320000	29395806	18	29213611,29313959,29319841,29323726,29338376,29342203,29344735,29356911,29359604,29362337,29365765,29379615,29385100,29385322,29386933,29391493,29395244,29395677,	29213722,29314417,29320054,29323831,29338419,29342279,29344954,29356999,29359757,29362435,29365938,29379824,29385157,29385364,29386996,29391670,29395295,29399085,	0	EPB41	cmpl	cmpl	-1,-1,0,0,0,1,2,2,0,0,2,1,0,0,0,0,0,0,
12	NM_001166007.2	chr1	+	29213611	29446553	29320000	29442309	18	29213611,29313959,29319841,29323726,29338376,29342203,29344735,29356911,29359604,29362337,29365765,29379615,29391493,29424318,29435847,29438879,29442210,29443330,	29213722,29314417,29320054,29323831,29338419,29342279,29344954,29356999,29359757,29362435,29365938,29379824,29391670,29424447,29435949,29438960,29442315,29446553,	0	EPB41	cmpl	cmpl	-1,-1,0,0,0,1,2,2,0,0,2,1,0,0,0,0,0,-1,
12	NM_001376022.1	chr1	+	29213611	29446553	29320000	29442309	21	29213611,29313959,29319841,29323726,29338376,29342203,29344735,29356911,29359604,29362337,29365765,29379615,29385100,29385322,29386933,29391493,29424318,29435847,29438879,29442210,29443330,	29213722,29314417,29320054,29323831,29338419,29342279,29344954,29356999,29359757,29362435,29365938,29379824,29385157,29385364,29386996,29391670,29424447,29435949,29438960,29442315,29446553,	0	EPB41	cmpl	cmpl	-1,-1,0,0,0,1,2,2,0,0,2,1,0,0,0,0,0,0,0,0,-1,
12	NM_004437.4	chr1	+	29213611	29446553	29320000	29442309	19	29213611,29313959,29315867,29319841,29323726,29338376,29342203,29344735,29356911,29359604,29362337,29365765,29379615,29386933,29391493,29424318,29438879,29442210,29443330,	29213722,29314417,29315947,29320054,29323831,29338419,29342279,29344954,29356999,29359757,29362435,29365938,29379824,29386996,29391670,29424447,29438960,29442315,29446553,	0	EPB41	cmpl	cmpl	-1,-1,-1,0,0,0,1,2,2,0,0,2,1,0,0,0,0,0,-1,
12	NM_203343.3	chr1	+	29213611	29446553	29313949	29442309	17	29213611,29313942,29319841,29338376,29342203,29344735,29356911,29359604,29362337,29365765,29379615,29391493,29424318,29435847,29438879,29442210,29443330,	29213722,29314417,29320054,29338419,29342279,29344954,29356999,29359757,29362435,29365938,29379824,29391670,29424447,29435949,29438960,29442315,29446553,	0	EPB41	cmpl	cmpl	-1,0,0,0,1,2,2,0,0,2,1,0,0,0,0,0,-1,
12	NM_001166005.2	chr1	+	29213611	29446553	29313949	29442309	21	29213611,29313942,29319841,29323726,29338376,29342203,29344735,29356911,29359604,29362337,29365765,29379615,29385100,29385322,29386933,29391493,29424318,29435847,29438879,29442210,29443330,	29213722,29314417,29320054,29323831,29338419,29342279,29344954,29356999,29359757,29362435,29365938,29379824,29385157,29385364,29386996,29391670,29424447,29435949,29438960,29442315,29446553,	0	EPB41	cmpl	cmpl	-1,0,0,0,0,1,2,2,0,0,2,1,0,0,0,0,0,0,0,0,-1,
12	NM_203342.3	chr1	+	29213611	29446553	29320000	29442309	21	29213611,29313942,29315867,29319841,29323726,29338376,29342203,29344735,29356911,29359604,29362337,29365765,29379615,29385100,29386933,29391493,29424318,29435847,29438879,29442210,29443330,	29213722,29314417,29315947,29320054,29323831,29338419,29342279,29344954,29356999,29359757,29362435,29365938,29379824,29385157,29386996,29391670,29424447,29435949,29438960,29442315,29446553,	0	EPB41	cmpl	cmpl	-1,-1,-1,0,0,0,1,2,2,0,0,2,1,0,0,0,0,0,0,0,-1,
12	NM_001166006.2	chr1	+	29241080	29391733	29313949	29391691	15	29241080,29313942,29319841,29323726,29338376,29342203,29344735,29356911,29359604,29362337,29365765,29379615,29385100,29386933,29391493,	29241280,29314417,29320054,29323831,29338419,29342279,29344954,29356999,29359757,29362435,29365938,29379824,29385157,29386996,29391733,	0	EPB41	cmpl	cmpl	-1,0,0,0,0,1,2,2,0,0,2,1,0,0,0,
12	NM_001376020.1	chr1	+	29241080	29399085	29313949	29395806	18	29241080,29313942,29319841,29323726,29338376,29342203,29344735,29356911,29359604,29362337,29365765,29379618,29385100,29385322,29386933,29391493,29395244,29395677,	29241280,29314417,29320054,29323831,29338419,29342279,29344954,29356999,29359757,29362435,29365938,29379824,29385157,29385364,29386996,29391670,29395280,29399085,	0	EPB41	cmpl	cmpl	-1,0,0,0,0,1,2,2,0,0,2,1,0,0,0,0,0,0,
12	NM_001376018.1	chr1	+	29241080	29399085	29313949	29395806	18	29241080,29313942,29319841,29323726,29338376,29342203,29344735,29356911,29359604,29362337,29365765,29379618,29385100,29385322,29386933,29391493,29395244,29395677,	29241280,29314417,29320054,29323831,29338419,29342279,29344954,29356999,29359757,29362435,29365938,29379824,29385157,29385364,29386996,29391670,29395295,29399085,	0	EPB41	cmpl	cmpl	-1,0,0,0,0,1,2,2,0,0,2,1,0,0,0,0,0,0,
12	NM_001376021.1	chr1	+	29241080	29399085	29313949	29395806	15	29241080,29313942,29319841,29323726,29338376,29342203,29344735,29356911,29359604,29362337,29365765,29379615,29391493,29395244,29395677,	29241280,29314417,29320054,29323831,29338419,29342279,29344954,29356999,29359757,29362435,29365938,29379824,29391670,29395295,29399085,	0	EPB41	cmpl	cmpl	-1,0,0,0,0,1,2,2,0,0,2,1,0,0,0,
12	NM_001376019.1	chr1	+	29241080	29399085	29313949	29395806	18	29241080,29313942,29319841,29323726,29338376,29342203,29344735,29356911,29359604,29362337,29365765,29379615,29385100,29385322,29386933,29391493,29395244,29395677,	29241280,29314417,29320054,29323831,29338419,29342279,29344954,29356999,29359757,29362435,29365938,29379824,29385157,29385364,29386996,29391670,29395280,29399085,	0	EPB41	cmpl	cmpl	-1,0,0,0,0,1,2,2,0,0,2,1,0,0,0,0,0,0,
12	NM_001376016.1	chr1	+	29241080	29399085	29313949	29397127	18	29241080,29313942,29319841,29323726,29338376,29342203,29344735,29356911,29359604,29362337,29365765,29379615,29385100,29385322,29386933,29391493,29395244,29396875,	29241280,29314417,29320054,29323831,29338419,29342279,29344954,29356999,29359757,29362435,29365938,29379824,29385157,29385364,29386996,29391670,29395295,29399085,	0	EPB41	cmpl	cmpl	-1,0,0,0,0,1,2,2,0,0,2,1,0,0,0,0,0,0,
12	NM_001376017.1	chr1	+	29241080	29399085	29313949	29395806	18	29241080,29313942,29319841,29323726,29338376,29342203,29344735,29356911,29359604,29362337,29365765,29379615,29385100,29385322,29386933,29391493,29395244,29395677,	29241280,29314417,29320054,29323831,29338419,29342279,29344954,29356999,29359757,29362435,29365938,29379824,29385157,29385364,29386996,29391670,29395295,29399085,	0	EPB41	cmpl	cmpl	-1,0,0,0,0,1,2,2,0,0,2,1,0,0,0,0,0,0,
12	NM_001376015.1	chr1	+	29241080	29446553	29313949	29442309	19	29241080,29313942,29319841,29323726,29338376,29342203,29344735,29356911,29359604,29362337,29365765,29379615,29385100,29391493,29424318,29435847,29438879,29442210,29443330,	29241280,29314417,29320054,29323831,29338419,29342279,29344954,29356999,29359757,29362435,29365938,29379824,29385157,29391670,29424447,29435949,29438960,29442315,29446553,	0	EPB41	cmpl	cmpl	-1,0,0,0,0,1,2,2,0,0,2,1,0,0,0,0,0,0,-1,
12	NM_001376014.1	chr1	+	29241080	29446553	29313949	29442309	20	29241080,29313942,29319841,29323726,29338376,29342203,29344735,29356911,29359604,29362337,29365765,29379615,29385100,29391493,29395244,29424318,29435847,29438879,29442210,29443330,	29241280,29314417,29320054,29323831,29338419,29342279,29344954,29356999,29359757,29362435,29365938,29379824,29385157,29391670,29395280,29424447,29435949,29438960,29442315,29446553,	0	EPB41	cmpl	cmpl	-1,0,0,0,0,1,2,2,0,0,2,1,0,0,0,0,0,0,0,-1,
12	NM_001376013.1	chr1	+	29241080	29446553	29313949	29442309	21	29241080,29313942,29319841,29323726,29338376,29342203,29344735,29356911,29359604,29362337,29365765,29379615,29385100,29385322,29386933,29391493,29424318,29435847,29438879,29442210,29443330,	29241280,29314417,29320054,29323831,29338419,29342279,29344954,29356999,29359757,29362435,29365938,29379824,29385157,29385364,29386996,29391670,29424447,29435949,29438960,29442315,29446553,	0	EPB41	cmpl	cmpl	-1,0,0,0,0,1,2,2,0,0,2,1,0,0,0,0,0,0,0,0,-1,
12	NM_001020658.2	chr1	-	31404352	31538564	31406057	31532413	22	31404352,31409489,31413997,31414844,31418192,31422973,31425080,31426560,31437520,31438828,31440013,31441200,31447497,31452908,31454158,31465236,31467900,31478699,31479840,31501642,31532050,31538462,	31406189,31409682,31414119,31414970,31418330,31423108,31425210,31426828,31437757,31439125,31440157,31441339,31447649,31453010,31454252,31465507,31468067,31478878,31479949,31501711,31532424,31538564,	0	PUM1	cmpl	cmpl	0,2,0,0,0,0,2,1,1,1,1,0,1,1,0,2,0,1,0,0,0,-1,
12	NM_014676.3	chr1	-	31404352	31538564	31406057	31532413	22	31404352,31409489,31413997,31414844,31418192,31422979,31425080,31426560,31437520,31438828,31440013,31441200,31447497,31452908,31454158,31465236,31467900,31478699,31479840,31501642,31532050,31538462,	31406189,31409682,31414119,31414970,31418330,31423108,31425210,31426828,31437757,31439125,31440157,31441339,31447649,31453010,31454252,31465507,31468067,31478878,31479949,31501711,31532424,31538564,	0	PUM1	cmpl	cmpl	0,2,0,0,0,0,2,1,1,1,1,0,1,1,0,2,0,1,0,0,0,-1,
12	NM_001271878.2	chr1	+	32479468	32509478	32479596	32508225	8	32479468,32495898,32498788,32502510,32503435,32504152,32505115,32508127,	32479978,32496023,32498935,32502644,32503637,32504220,32505174,32509478,	0	KHDRBS1	cmpl	cmpl	0,1,0,0,2,0,2,1,
12	NM_006559.3	chr1	+	32479468	32509478	32479596	32508225	9	32479468,32495898,32497124,32498788,32502510,32503435,32504152,32505115,32508127,	32479978,32496023,32497241,32498935,32502644,32503637,32504220,32505174,32509478,	0	KHDRBS1	cmpl	cmpl	0,1,0,0,0,2,0,2,1,
12	NR_073498.2	chr1	+	32479468	32509478	32509478	32509478	9	32479468,32495898,32497124,32498788,32502510,32503435,32504152,32505115,32508127,	32479978,32496023,32497241,32498935,32502644,32503720,32504220,32505174,32509478,	0	KHDRBS1	none	none	-1,-1,-1,-1,-1,-1,-1,-1,-1,
12	NR_073499.2	chr1	+	32479468	32526451	32526451	32526451	11	32479468,32495898,32497124,32498788,32502510,32503435,32504152,32505115,32508127,32510931,32525763,	32479978,32496023,32497241,32498935,32502644,32503637,32504220,32505174,32508320,32510991,32526451,	0	KHDRBS1	none	none	-1,-1,-1,-1,-1,-1,-1,-1,-1,-1,-1,
13	NM_001281956.2	chr1	-	33979597	34630831	33985117	34630698	71	33979597,33985064,33985411,33987062,33988906,33990481,33992795,33998649,33999395,34002621,34003035,34006124,34006729,34008319,34011636,34015776,34023333,34024899,34033192,34034973,34037131,34038105,34042895,34046352,34049241,34052103,34052687,34066464,34067968,34070881,34076640,34080103,34082505,34083098,34087766,34088969,34090118,34090650,34092085,34099021,34100813,34101959,34112247,34117922,341…	33982170,33985277,33985550,33987150,33989019,33990643,33992858,33998829,33999507,34002695,34003209,34006298,34006909,34008496,34011819,34015950,34023522,34025073,34033441,34035147,34037326,34038291,34043084,34046499,34049430,34052217,34052768,34066610,34068146,34071070,34076850,34080220,34082575,34083217,34087871,34089066,34090243,34090854,34092181,34099135,34100930,34102154,34112435,34118061,341…	0	CSMD2	cmpl	cmpl	-1,2,1,0,1,1,1,1,0,1,1,1,1,1,1,1,1,1,1,1,1,1,1,1,1,1,1,2,1,1,1,1,0,1,1,0,1,1,1,1,1,1,2,1,1,2,1,1,0,1,1,1,1,1,2,1,1,1,1,2,0,1,2,1,1,2,1,1,2,1,0,
13	NM_052896.5	chr1	-	33979597	34631443	33985117	34631414	70	33979597,33985064,33985411,33987062,33988906,33990481,33992795,33998649,33999395,34002621,34003035,34006124,34006729,34008319,34011636,34015776,34033192,34034973,34037131,34038105,34042895,34046352,34049241,34052103,34052687,34066464,34067968,34070881,34071462,34076640,34080103,34082505,34083098,34087766,34088969,34090118,34090650,34092085,34099021,34100813,34101959,34112247,34117922,34123545,341…	33982170,33985277,33985550,33987150,33989019,33990643,33992858,33998829,33999507,34002695,34003209,34006298,34006909,34008496,34011819,34015950,34033366,34035147,34037326,34038291,34043084,34046499,34049430,34052217,34052768,34066610,34068146,34071070,34071588,34076850,34080220,34082575,34083217,34087871,34089066,34090243,34090854,34092181,34099135,34100930,34102154,34112435,34118061,34123737,341…	0	CSMD2	cmpl	cmpl	-1,2,1,0,1,1,1,1,0,1,1,1,1,1,1,1,1,1,1,1,1,1,1,1,1,2,1,1,1,1,1,0,1,1,0,1,1,1,1,1,1,2,1,1,2,1,1,0,1,1,1,1,1,2,1,1,1,1,2,0,1,2,1,1,2,1,1,2,1,0,
13	NR_136703.2	chr1	-	35641980	35658746	35658746	35658746	12	35641980,35642919,35643589,35652601,35652803,35653573,35654603,35654774,35656098,35656294,35656941,35657822,	35642072,35643000,35643637,35652723,35652852,35653691,35654688,35654983,35656194,35656596,35657130,35658746,	0	SFPQ	none	none	-1,-1,-1,-1,-1,-1,-1,-1,-1,-1,-1,-1,
13	NR_136702.2	chr1	-	35641980	35658746	35658746	35658746	12	35641980,35642919,35643589,35652601,35652803,35653573,35654603,35654786,35656098,35656294,35656941,35657822,	35642075,35643000,35643637,35652723,35652852,35653691,35654688,35654983,35656194,35656596,35657130,35658746,	0	SFPQ	none	none	-1,-1,-1,-1,-1,-1,-1,-1,-1,-1,-1,-1,
13	NM_005066.3	chr1	-	35648536	35658746	35650056	35658650	10	35648536,35652601,35652803,35653573,35654603,35654786,35656098,35656294,35656941,35657822,	35650194,35652723,35652852,35653691,35654688,35654983,35656194,35656596,35657130,35658746,	0	SFPQ	cmpl	cmpl	0,1,0,2,1,2,2,0,0,0,
13	NM_001321473.2	chr1	+	36690043	36770958	36748164	36769618	12	36690043,36724982,36748133,36751968,36754660,36756974,36758198,36759451,36762183,36766486,36767156,36769396,	36690106,36725085,36748301,36752871,36755365,36757147,36758310,36759536,36762371,36766685,36767297,36770958,	0	THRAP3	cmpl	cmpl	-1,-1,0,2,2,2,1,2,0,2,0,0,
13	NM_005119.4	chr1	+	36690043	36770958	36748164	36769618	12	36690043,36724982,36748133,36751968,36754660,36756974,36758198,36759451,36762183,36766486,36767153,36769396,	36690106,36725085,36748301,36752871,36755365,36757147,36758310,36759536,36762371,36766685,36767297,36770958,	0	THRAP3	cmpl	cmpl	-1,-1,0,2,2,2,1,2,0,2,0,0,
13	NM_001321471.2	chr1	+	36690043	36770958	36748164	36769618	13	36690043,36690571,36724982,36748133,36751968,36754660,36756974,36758198,36759451,36762183,36766486,36767153,36769396,	36690106,36690703,36725085,36748301,36752871,36755365,36757147,36758310,36759536,36762371,36766685,36767297,36770958,	0	THRAP3	cmpl	cmpl	-1,-1,-1,0,2,2,2,1,2,0,2,0,0,
13	NM_012090.5	chr1	+	39549838	39952810	39549890	39951466	93	39549838,39696853,39715685,39719969,39723607,39747879,39748860,39749080,39749737,39750004,39750754,39750968,39751275,39752957,39757581,39758437,39759129,39760717,39761458,39763291,39765881,39768595,39775241,39775916,39776502,39781184,39782062,39782885,39784124,39785335,39788279,39788581,39789864,39790317,39792889,39815149,39816456,39818678,39823046,39824368,39824812,39826464,39827031,39833819,398…	39550110,39696915,39715775,39720047,39723700,39748046,39748973,39749187,39749857,39750100,39750882,39751062,39751430,39753234,39757710,39758515,39759291,39760822,39761554,39763417,39766034,39768750,39775368,39776100,39776672,39781363,39782201,39783079,39784287,39785419,39788387,39788680,39790017,39790406,39793025,39815299,39816690,39818903,39823565,39824545,39824936,39826673,39827349,39833986,398…	0	MACF1	cmpl	cmpl	0,1,0,0,0,0,2,1,0,0,0,2,0,2,0,0,0,0,0,0,0,0,2,0,1,0,2,0,2,0,0,0,0,0,2,0,0,0,0,0,0,1,0,0,2,0,1,1,0,1,0,1,0,0,0,2,0,0,1,0,0,0,0,0,0,0,1,0,0,0,0,0,0,0,0,0,0,0,0,2,0,0,0,0,0,1,0,1,0,0,1,0,1,
13	NM_001394062.1	chr1	+	39670366	39952810	39670694	39951466	101	39670366,39696853,39715685,39717517,39719969,39723607,39747879,39748860,39749080,39749737,39750004,39750754,39750968,39751275,39752957,39757581,39758437,39759129,39760717,39761458,39763291,39765881,39768595,39775241,39775916,39776502,39781184,39782062,39782885,39784124,39785335,39788279,39788581,39789864,39790317,39792889,39796874,39802853,39806173,39806475,39812648,39815149,39816456,39818678,398…	39670803,39696915,39715775,39717613,39720047,39723700,39748046,39748973,39749187,39749857,39750100,39750882,39751062,39751430,39753234,39757710,39758515,39759291,39760822,39761554,39763417,39766034,39768750,39775368,39776100,39776672,39781363,39782201,39783079,39784287,39785419,39788387,39788680,39790017,39790406,39793025,39802325,39803003,39806389,39806625,39812882,39815299,39816690,39818903,398…	0	MACF1	cmpl	cmpl	0,1,0,0,0,0,0,2,1,0,0,0,2,0,2,0,0,0,0,0,0,0,0,2,0,1,0,2,0,2,0,0,0,0,0,2,0,0,0,0,0,0,0,0,0,0,0,1,0,0,2,0,1,1,0,1,0,1,0,0,0,2,0,0,1,0,0,0,0,0,0,1,0,0,0,0,0,0,0,0,0,0,0,0,2,0,0,0,0,0,1,0,1,0,0,0,1,1,0,0,1,
14	NM_001355226.2	chr1	+	42921777	43122861	43042741	43119699	19	42921777,42922917,42946131,42948333,42955828,42962768,42964488,43000559,43031966,43042690,43047030,43054991,43076648,43102907,43108143,43110363,43111805,43119046,43119488,	42922170,42923021,42946237,42948487,42955900,42962884,42964587,43000660,43032146,43042900,43047185,43055154,43076761,43103049,43108280,43110478,43111988,43119114,43122861,	0	CCDC30	cmpl	cmpl	-1,-1,-1,-1,-1,-1,-1,-1,-1,0,0,2,0,2,0,2,0,0,2,
14	NM_001355227.2	chr1	+	42928956	43119861	43042741	43119193	19	42928956,42946131,42948333,42955828,42962768,42964488,43000559,43002146,43011080,43031966,43042690,43047030,43054991,43076648,43102907,43108143,43110363,43111805,43119046,	42929561,42946237,42948487,42955900,42962884,42964587,43000660,43002272,43011250,43032146,43042900,43047185,43055154,43076761,43103049,43108280,43110478,43111988,43119861,	0	CCDC30	cmpl	cmpl	-1,-1,-1,-1,-1,-1,-1,-1,-1,-1,0,0,2,0,2,0,2,0,0,
14	NM_001395383.1	chr1	+	42928956	43122861	42946222	43119699	17	42928956,42946131,42948333,42955828,42962768,42964488,43031966,43042690,43047030,43054991,43076648,43102907,43108143,43110363,43111805,43119046,43119488,	42929328,42946237,42948487,42955900,42962884,42964587,43032146,43042900,43047185,43055154,43076761,43103049,43108280,43110478,43111988,43119114,43122861,	0	CCDC30	cmpl	cmpl	-1,0,0,1,1,0,0,0,0,2,0,2,0,2,0,0,2,
14	NM_001355224.2	chr1	+	42928956	43122861	43042741	43119699	23	42928956,42938792,42946131,42948333,42955828,42962768,42964488,43000559,43002146,43011080,43021826,43023809,43031966,43042690,43047030,43054991,43076648,43102907,43108143,43110363,43111805,43119046,43119488,	42929328,42938974,42946237,42948487,42955900,42962884,42964587,43000660,43002272,43011250,43022076,43023947,43032146,43042900,43047185,43055154,43076761,43103049,43108280,43110478,43111988,43119114,43122861,	0	CCDC30	cmpl	cmpl	-1,-1,-1,-1,-1,-1,-1,-1,-1,-1,-1,-1,-1,0,0,2,0,2,0,2,0,0,2,
14	NM_001395385.1	chr1	+	42928956	43122861	42946222	43119699	17	42928956,42946131,42948333,42955828,42962768,42964488,43031966,43042690,43047030,43054991,43076648,43102907,43108143,43110363,43111805,43119046,43119488,	42929561,42946237,42948487,42955900,42962884,42964587,43032146,43042900,43047185,43055154,43076761,43103049,43108280,43110478,43111988,43119114,43122861,	0	CCDC30	cmpl	cmpl	-1,0,0,1,1,0,0,0,0,2,0,2,0,2,0,0,2,
14	NM_001395382.1	chr1	+	42928956	43122861	42946222	43119699	17	42928956,42946131,42948333,42955828,42962768,42964488,43031966,43042690,43047030,43054991,43076648,43102907,43108143,43110363,43111805,43119046,43119488,	42929569,42946237,42948487,42955900,42962884,42964587,43032146,43042900,43047185,43055154,43076761,43103049,43108280,43110478,43111988,43119114,43122861,	0	CCDC30	cmpl	cmpl	-1,0,0,1,1,0,0,0,0,2,0,2,0,2,0,0,2,
14	NM_001395379.1	chr1	+	42928956	43122861	42946222	43119699	18	42928956,42946131,42948333,42955828,42962768,42964488,43002146,43031966,43042690,43047030,43054991,43076648,43102907,43108143,43110363,43111805,43119046,43119488,	42929569,42946237,42948487,42955900,42962884,42964587,43002272,43032146,43042900,43047185,43055154,43076761,43103049,43108280,43110478,43111988,43119114,43122861,	0	CCDC30	cmpl	cmpl	-1,0,0,1,1,0,0,0,0,0,2,0,2,0,2,0,0,2,
14	NM_001395517.1	chr1	+	42928956	43122861	42946222	43119699	21	42928956,42946131,42948333,42955828,42962768,42964488,43002146,43004843,43011080,43021826,43031966,43042690,43047030,43054991,43076648,43102907,43108143,43110363,43111805,43119046,43119488,	42929569,42946237,42948487,42955900,42962884,42964587,43002272,43004981,43011250,43022076,43032146,43042900,43047185,43055154,43076761,43103049,43108280,43110478,43111988,43119114,43122861,	0	CCDC30	cmpl	cmpl	-1,0,0,1,1,0,0,0,0,2,0,0,0,2,0,2,0,2,0,0,2,
14	NM_001395384.1	chr1	+	42928956	43122861	42946222	43119699	18	42928956,42942778,42946131,42948333,42955828,42962768,42964488,43031966,43042690,43047030,43054991,43076648,43102907,43108143,43110363,43111805,43119046,43119488,	42929569,42942807,42946237,42948487,42955900,42962884,42964587,43032146,43042900,43047185,43055154,43076761,43103049,43108280,43110478,43111988,43119114,43122861,	0	CCDC30	cmpl	cmpl	-1,-1,0,0,1,1,0,0,0,0,2,0,2,0,2,0,0,2,
14	NM_001329137.2	chr1	+	43991707	44089337	44010746	44087674	35	43991707,43994327,44003868,44010701,44019162,44019470,44035260,44041580,44044480,44054401,44056642,44057482,44058127,44064390,44067741,44069086,44070573,44070860,44071199,44071910,44072484,44075053,44078438,44079288,44083115,44083406,44084300,44084718,44084958,44085350,44085765,44086124,44086508,44086767,44087605,	43991816,43994427,44003948,44010837,44019308,44019612,44035449,44041598,44044591,44054671,44057224,44057619,44058272,44064584,44067768,44069204,44070671,44071114,44071293,44072129,44072639,44075169,44078471,44079386,44083239,44083582,44084420,44084873,44085244,44085529,44085892,44086250,44086663,44086903,44089337,	0	PTPRF	cmpl	cmpl	-1,-1,-1,0,1,0,1,1,1,1,1,1,0,1,0,0,1,0,2,0,0,2,1,1,0,1,0,0,2,0,2,0,0,2,0,
14	NM_001329138.2	chr1	+	43991707	44089337	44010746	44087674	37	43991707,43994327,44003868,44010701,44019162,44019470,44035260,44041580,44044480,44048752,44054401,44056642,44057482,44058127,44064390,44067741,44069086,44070573,44070860,44071199,44071910,44072484,44073994,44075053,44078438,44079288,44083115,44083406,44084300,44084718,44084958,44085350,44085765,44086124,44086508,44086767,44087605,	43991816,43994427,44003948,44010837,44019308,44019612,44035449,44041598,44044591,44048764,44054671,44057224,44057619,44058272,44064584,44067768,44069204,44070671,44071114,44071293,44072129,44072639,44074006,44075169,44078471,44079386,44083239,44083582,44084420,44084873,44085244,44085529,44085892,44086250,44086663,44086903,44089337,	0	PTPRF	cmpl	cmpl	-1,-1,-1,0,1,0,1,1,1,1,1,1,1,0,1,0,0,1,0,2,0,0,2,2,1,1,0,1,0,0,2,0,2,0,0,2,0,
14	NM_001329140.2	chr1	+	43996553	44089337	44010746	44087674	31	43996553,44003868,44010701,44019162,44019470,44035260,44044480,44054401,44056642,44057482,44058127,44064390,44069086,44070573,44070860,44071199,44071910,44072484,44075053,44079288,44083115,44083406,44084300,44084718,44084958,44085350,44085765,44086124,44086508,44086767,44087605,	43996761,44003948,44010837,44019308,44019612,44035449,44044591,44054671,44057224,44057619,44058272,44064584,44069204,44070671,44071114,44071293,44072129,44072639,44075169,44079386,44083239,44083582,44084420,44084873,44085244,44085529,44085892,44086250,44086663,44086903,44089337,	0	PTPRF	cmpl	cmpl	-1,-1,0,1,0,1,1,1,1,1,0,1,0,1,0,2,0,0,2,1,0,1,0,0,2,0,2,0,0,2,0,
14	NM_001329139.2	chr1	+	43996553	44089337	44010746	44087674	33	43996553,44003868,44010701,44019162,44019470,44035260,44044480,44054401,44056642,44057482,44058127,44064390,44067741,44069086,44070573,44070860,44071199,44071910,44072484,44075053,44078438,44079288,44083115,44083406,44084300,44084718,44084958,44085350,44085765,44086124,44086508,44086767,44087605,	43996761,44003948,44010837,44019308,44019612,44035449,44044591,44054671,44057224,44057619,44058272,44064584,44067768,44069204,44070671,44071114,44071293,44072129,44072639,44075169,44078471,44079386,44083239,44083582,44084420,44084873,44085244,44085529,44085892,44086250,44086663,44086903,44089337,	0	PTPRF	cmpl	cmpl	-1,-1,0,1,0,1,1,1,1,1,0,1,0,0,1,0,2,0,0,2,1,1,0,1,0,0,2,0,2,0,0,2,0,
14	NM_130440.4	chr1	+	43996553	44089337	44010746	44087674	33	43996553,44003868,44010701,44019162,44019470,44035260,44044480,44054401,44056642,44057482,44058127,44063418,44064390,44069086,44069281,44070573,44070860,44071199,44071910,44072484,44075053,44079288,44083115,44083406,44084300,44084718,44084958,44085350,44085765,44086124,44086508,44086767,44087605,	43996761,44003948,44010837,44019308,44019612,44035449,44044591,44054671,44057224,44057619,44058272,44063724,44064584,44069204,44069860,44070671,44071114,44071293,44072129,44072639,44075169,44079386,44083239,44083582,44084420,44084873,44085244,44085529,44085892,44086250,44086663,44086903,44089337,	0	PTPRF	cmpl	cmpl	-1,-1,0,1,0,1,1,1,1,1,0,1,1,0,1,1,0,2,0,0,2,1,0,1,0,0,2,0,2,0,0,2,0,
14	NM_002840.5	chr1	+	43996553	44089337	44010746	44087674	34	43996553,44003868,44010701,44019162,44019470,44035260,44044480,44054401,44056642,44057482,44058127,44063418,44064390,44067741,44069086,44069281,44070573,44070860,44071199,44071910,44072484,44075053,44079288,44083115,44083406,44084300,44084718,44084958,44085350,44085765,44086124,44086508,44086767,44087605,	43996761,44003948,44010837,44019308,44019612,44035449,44044591,44054671,44057224,44057619,44058272,44063724,44064584,44067768,44069204,44069860,44070671,44071114,44071293,44072129,44072639,44075169,44079386,44083239,44083582,44084420,44084873,44085244,44085529,44085892,44086250,44086663,44086903,44089337,	0	PTPRF	cmpl	cmpl	-1,-1,0,1,0,1,1,1,1,1,0,1,1,0,0,1,1,0,2,0,0,2,1,0,1,0,0,2,0,2,0,0,2,0,
14	NM_001319956.1	chr1	+	44870831	45117396	44877769	45116447	15	44870831,44877652,45079836,45088413,45091968,45098014,45101216,45101701,45110369,45110666,45110892,45111081,45115332,45115554,45116375,	44871198,44878394,45079969,45088459,45092070,45098057,45101260,45101834,45110466,45110753,45110948,45111160,45115441,45115629,45117396,	0	RNF220	cmpl	cmpl	-1,0,1,2,0,0,1,0,1,2,2,1,2,0,0,
14	NM_001376487.1	chr1	+	44870926	45117395	44877769	45116447	15	44870926,44877652,45079836,45088413,45091968,45098014,45101216,45101701,45110369,45110666,45110892,45111081,45115332,45115554,45116375,	44871198,44878394,45079969,45088459,45092070,45098057,45101338,45101834,45110466,45110753,45110948,45111160,45115441,45115629,45117395,	0	RNF220	cmpl	cmpl	-1,0,1,2,0,0,1,0,1,2,2,1,2,0,0,
14	NM_018150.4	chr1	+	44870926	45117395	44877769	45116447	15	44870926,44877652,45079836,45088413,45091968,45098014,45101216,45101701,45110369,45110666,45110892,45111081,45115332,45115554,45116375,	44871202,44878394,45079969,45088459,45092070,45098057,45101260,45101834,45110466,45110753,45110948,45111160,45115441,45115629,45117395,	0	RNF220	cmpl	cmpl	-1,0,1,2,0,0,1,0,1,2,2,1,2,0,0,
14	NM_001376486.1	chr1	+	44870926	45117395	44877769	45116447	15	44870926,44877652,45079836,45088413,45091968,45098014,45101216,45101701,45110369,45110666,45110892,45111081,45115332,45115554,45116375,	44871202,44878394,45079969,45088459,45092070,45098057,45101338,45101834,45110466,45110753,45110948,45111160,45115441,45115629,45117395,	0	RNF220	cmpl	cmpl	-1,0,1,2,0,0,1,0,1,2,2,1,2,0,0,
14	NM_001376488.1	chr1	+	44872463	45117395	44877769	45116447	15	44872463,44877652,45079836,45088413,45091968,45098014,45101216,45101701,45110369,45110666,45110892,45111081,45115332,45115554,45116375,	44872753,44878394,45079969,45088459,45092070,45098057,45101260,45101834,45110466,45110753,45110948,45111160,45115441,45115629,45117395,	0	RNF220	cmpl	cmpl	-1,0,1,2,0,0,1,0,1,2,2,1,2,0,0,
14	NM_001319957.2	chr1	+	44889672	45117395	45079928	45116447	14	44889672,45079836,45088413,45091968,45098014,45101216,45101701,45110369,45110666,45110892,45111081,45115332,45115554,45116375,	44889811,45079969,45088459,45092070,45098057,45101338,45101834,45110466,45110753,45110948,45111160,45115441,45115629,45117395,	0	RNF220	cmpl	cmpl	-1,0,2,0,0,1,0,1,2,2,1,2,0,0,
14	NM_021639.5	chr1	-	46092975	46152205	46093927	46124759	13	46092975,46095247,46096153,46099160,46099767,46105881,46108098,46120214,46120861,46124699,46125855,46151247,46152083,	46094080,46095350,46096278,46099319,46099908,46106075,46108171,46120501,46120991,46124814,46126897,46151292,46152205,	0	GPBP1L1	cmpl	cmpl	0,2,0,0,0,1,0,1,0,0,-1,-1,-1,
14	NM_001194986.2	chr1	-	48226199	48463057	48231573	48462461	7	48226199,48240841,48244125,48260257,48267144,48459705,48462359,	48231778,48241111,48244216,48260432,48267291,48460269,48463057,	0	TRABD2B	cmpl	cmpl	2,2,1,0,0,0,0,
15	NM_007051.3	chr1	-	50902699	51425939	50907111	51425483	19	50902699,50941135,50956259,50957392,51001040,51005263,51032748,51048289,51049323,51050356,51061792,51121113,51171457,51204534,51210355,51253671,51267302,51323600,51425438,	50907195,50941351,50956337,50957473,51001129,51005400,51032903,51048371,51049387,51050483,51061888,51121200,51171563,51204626,51210447,51253877,51267349,51323669,51425939,	0	FAF1	cmpl	cmpl	0,0,0,0,1,2,0,2,1,0,0,0,2,0,1,2,0,0,0,
15	NM_002867.4	chr1	-	52373627	52456372	52385598	52442789	5	52373627,52398989,52402965,52442561,52456223,	52385786,52399114,52403084,52442789,52456372,	0	RAB3B	cmpl	cmpl	1,2,0,0,-1,
15	NM_001193617.2	chr1	+	53392947	53517370	53416470	53516376	15	53392947,53413680,53416426,53420411,53427174,53440440,53442354,53443888,53446067,53453700,53480561,53493640,53504588,53513529,53516280,	53393137,53413752,53416558,53420476,53427301,53440504,53442441,53444039,53446215,53453808,53480715,53493743,53504718,53513609,53517370,	0	SCP2	cmpl	cmpl	-1,-1,0,1,0,1,2,2,0,1,1,2,0,1,0,
15	NM_001193599.2	chr1	+	53392947	53517370	53393068	53516376	15	53392947,53407467,53416426,53420411,53427174,53440440,53442354,53443888,53446067,53453700,53480561,53493640,53504588,53513529,53516280,	53393137,53407525,53416558,53420476,53427301,53440504,53442441,53444039,53446215,53453808,53480715,53493743,53504718,53513609,53517370,	0	SCP2	cmpl	cmpl	0,0,1,1,0,1,2,2,0,1,1,2,0,1,0,
15	NM_001193600.2	chr1	+	53392947	53517370	53393068	53516376	15	53392947,53407467,53413680,53420411,53427174,53440440,53442354,53443888,53446067,53453700,53480561,53493640,53504588,53513529,53516280,	53393137,53407525,53413752,53420476,53427301,53440504,53442441,53444039,53446215,53453808,53480715,53493743,53504718,53513609,53517370,	0	SCP2	cmpl	cmpl	0,0,1,1,0,1,2,2,0,1,1,2,0,1,0,
15	NM_002979.5	chr1	+	53392947	53517370	53393068	53516376	16	53392947,53407467,53413680,53416426,53420411,53427174,53440440,53442354,53443888,53446067,53453700,53480561,53493640,53504588,53513529,53516280,	53393137,53407525,53413752,53416558,53420476,53427301,53440504,53442441,53444039,53446215,53453808,53480715,53493743,53504718,53513609,53517370,	0	SCP2	cmpl	cmpl	0,0,1,1,1,0,1,2,2,0,1,1,2,0,1,0,
15	NM_153035.3	chr1	+	54519280	54571755	54520095	54562146	5	54519280,54520053,54534428,54554269,54561957,	54519431,54520197,54534570,54554463,54571755,	0	TCEANC2	cmpl	cmpl	-1,0,0,1,0,
15	NR_130900.2	chr1	+	54519280	54578193	54578193	54578193	5	54519280,54520053,54554269,54561957,54576724,	54519431,54520197,54554463,54562517,54578193,	0	TCEANC2	none	none	-1,-1,-1,-1,-1,
15	NM_015306.3	chr1	-	55532031	55681037	55534717	55680786	68	55532031,55537486,55537989,55538458,55539500,55541129,55542907,55544210,55545210,55546994,55548944,55549444,55551614,55555299,55557695,55558493,55559609,55560927,55562170,55562624,55563270,55563615,55564148,55565443,55566511,55567256,55569548,55571818,55572911,55575857,55586268,55587108,55589119,55590141,55590992,55591335,55595149,55598217,55599742,55600000,55603187,55603478,55604280,55604616,556…	55534780,55537597,55538076,55538534,55539579,55541196,55542973,55544324,55545332,55547097,55549037,55549561,55551711,55555413,55557799,55558589,55559760,55561069,55562295,55562845,55563390,55563757,55564231,55565542,55566637,55567376,55569693,55571936,55573103,55575919,55586429,55587179,55589275,55590301,55591221,55591431,55595247,55598373,55599836,55600086,55603361,55603577,55604391,55604683,556…	0	USP24	cmpl	cmpl	0,0,0,2,1,0,0,0,1,0,0,0,2,2,0,0,2,1,2,0,0,2,0,0,0,0,2,1,1,2,0,1,1,0,2,2,0,0,2,0,0,0,0,2,0,0,0,1,0,0,0,0,0,0,0,0,1,0,0,0,0,0,0,0,0,1,0,0,
15	NM_001365793.1	chr1	-	57460450	57888784	57476367	57756702	15	57460450,57476352,57476817,57480555,57489203,57491653,57528556,57535032,57536695,57537194,57537955,57602215,57610962,57756635,57888688,	57463801,57476463,57476945,57481104,57489312,57491716,57528616,57535098,57536734,57537314,57538087,57602314,57611102,57756838,57888784,	0	DAB1	cmpl	cmpl	-1,0,1,1,0,0,0,0,0,0,0,0,1,0,-1,
15	NM_001365792.1	chr1	-	57460450	57889732	57476367	57756702	15	57460450,57476352,57476817,57480555,57489203,57491653,57528556,57535032,57536695,57537194,57537955,57602215,57610962,57756635,57889601,	57463801,57476463,57476945,57481104,57489312,57491716,57528616,57535098,57536734,57537314,57538087,57602314,57611102,57756838,57889732,	0	DAB1	cmpl	cmpl	-1,0,1,1,0,0,0,0,0,0,0,0,1,0,-1,
15	NM_001353986.2	chr1	-	57460450	57889732	57476367	57756702	15	57460450,57476352,57476817,57480555,57489203,57491653,57528562,57535032,57536695,57537194,57537955,57602215,57610962,57756635,57889601,	57463801,57476463,57476945,57481104,57489312,57491716,57528616,57535098,57536734,57537314,57538087,57602314,57611102,57756838,57889732,	0	DAB1	cmpl	cmpl	-1,0,1,1,0,0,0,0,0,0,0,0,1,0,-1,
15	NM_001353985.2	chr1	-	57460450	57889978	57476367	57756702	15	57460450,57476352,57476817,57480555,57489203,57491653,57528556,57535032,57536695,57537194,57537955,57602215,57610962,57756635,57889865,	57463801,57476463,57476945,57481104,57489312,57491716,57528616,57535098,57536734,57537314,57538087,57602314,57611102,57756838,57889978,	0	DAB1	cmpl	cmpl	-1,0,1,1,0,0,0,0,0,0,0,0,1,0,-1,
15	NM_001353983.2	chr1	-	57460450	57890426	57476367	57756702	15	57460450,57476352,57476817,57480555,57489203,57491653,57528556,57535032,57536695,57537194,57537955,57602215,57610962,57756635,57890290,	57463801,57476463,57476945,57481104,57489312,57491716,57528616,57535098,57536734,57537314,57538087,57602314,57611102,57756838,57890426,	0	DAB1	cmpl	cmpl	-1,0,1,1,0,0,0,0,0,0,0,0,1,0,-1,
15	NM_001379462.1	chr1	-	57460450	58716175	57476367	57756702	18	57460450,57476352,57476817,57480555,57489203,57491653,57528556,57535032,57536695,57537194,57537955,57602215,57610962,57756635,58115263,58349670,58436461,58715911,	57463801,57476463,57476945,57481104,57489312,57491716,57528616,57535098,57536734,57537314,57538087,57602314,57611102,57756838,58115337,58349834,58436537,58716175,	0	DAB1	cmpl	cmpl	-1,0,1,1,0,0,0,0,0,0,0,0,1,0,-1,-1,-1,-1,
15	NM_021080.5	chr1	-	57460450	58716175	57476367	57756702	17	57460450,57476352,57476817,57480555,57489203,57491653,57528556,57535032,57536695,57537194,57537955,57602215,57610962,57756635,58115263,58349670,58715911,	57463801,57476463,57476945,57481104,57489312,57491716,57528616,57535098,57536734,57537314,57538087,57602314,57611102,57756838,58115337,58349834,58716175,	0	DAB1	cmpl	cmpl	-1,0,1,1,0,0,0,0,0,0,0,0,1,0,-1,-1,-1,
15	NM_001365795.2	chr1	-	57609681	57889732	57610917	57756702	3	57609681,57756635,57889601,	57611102,57756838,57889732,	0	DAB1	cmpl	cmpl	1,0,-1,
15	NM_001365794.2	chr1	-	57609681	57889978	57610917	57756702	3	57609681,57756635,57889865,	57611102,57756838,57889978,	0	DAB1	cmpl	cmpl	1,0,-1,
15	NM_001353980.2	chr1	-	57609681	58716175	57610917	57756702	6	57609681,57756635,58115263,58349670,58436461,58715911,	57611102,57756838,58115337,58349834,58436537,58716175,	0	DAB1	cmpl	cmpl	1,0,-1,-1,-1,-1,
16	NM_001350796.2	chr1	+	59762484	60228399	59811941	60228256	15	59762484,59805629,59811918,59844420,59922632,59977982,60019795,60073474,60091659,60103899,60125890,60132954,60139710,60223602,60228174,	59762579,59805741,59812070,59844509,59922748,59978111,60019899,60073582,60091721,60104047,60125965,60133075,60139805,60223664,60228399,	0	FGGY	cmpl	cmpl	-1,-1,0,0,2,1,1,0,0,2,0,0,1,0,2,
16	NM_001350798.2	chr1	+	59762484	60228399	59811941	60223661	15	59762484,59805629,59811918,59844420,59922632,59977982,60019795,60073474,60091659,60103899,60106951,60125890,60132954,60223602,60228174,	59762579,59805741,59812070,59844509,59922748,59978111,60019899,60073582,60091721,60104047,60107023,60125965,60133075,60223664,60228399,	0	FGGY	cmpl	cmpl	-1,-1,0,0,2,1,1,0,0,2,0,0,0,1,-1,
16	NM_001350797.2	chr1	+	59762484	60228399	59805678	60228256	15	59762484,59787207,59805629,59844420,59922632,59977982,60019795,60073474,60091659,60103899,60125890,60132954,60139710,60223602,60228174,	59762579,59787422,59805741,59844509,59922748,59978111,60019899,60073582,60091721,60104047,60125965,60133075,60139805,60223664,60228399,	0	FGGY	cmpl	cmpl	-1,-1,0,0,2,1,1,0,0,2,0,0,1,0,2,
16	NM_001350793.2	chr1	+	59762484	60228399	59792476	60228256	18	59762484,59787207,59791420,59792443,59805629,59811918,59844420,59922632,59977982,60019795,60073474,60091659,60103899,60125890,60132954,60139710,60223602,60228174,	59762579,59787422,59791521,59792509,59805741,59812070,59844509,59922748,59978111,60019899,60073582,60091721,60104047,60125965,60133075,60139805,60223664,60228399,	0	FGGY	cmpl	cmpl	-1,-1,-1,0,0,1,0,2,1,1,0,0,2,0,0,1,0,2,
16	NM_001350795.2	chr1	+	59762765	60228399	59787221	60228256	15	59762765,59787207,59844420,59922632,59977982,60019795,60073474,60091659,60103899,60106951,60125890,60132954,60139710,60223602,60228174,	59762822,59787422,59844509,59922748,59978111,60019899,60073582,60091721,60104047,60107023,60125965,60133075,60139805,60223664,60228399,	0	FGGY	cmpl	cmpl	-1,0,0,2,1,1,0,0,2,0,0,0,1,0,2,
16	NM_001113411.2	chr1	+	59762765	60228399	59787221	60228256	17	59762765,59787207,59805629,59811918,59844420,59922632,59977982,60019795,60073474,60091659,60103899,60106951,60125890,60132954,60139710,60223602,60228174,	59762822,59787422,59805741,59812070,59844509,59922748,59978111,60019899,60073582,60091721,60104047,60107023,60125965,60133075,60139805,60223664,60228399,	0	FGGY	cmpl	cmpl	-1,0,0,1,0,2,1,1,0,0,2,0,0,0,1,0,2,
16	NM_018291.5	chr1	+	59762765	60228402	59787221	60228256	16	59762765,59787207,59805629,59811918,59844420,59922632,59977982,60019795,60073474,60091659,60103899,60125890,60132954,60139710,60223602,60228174,	59762822,59787422,59805741,59812070,59844509,59922748,59978111,60019899,60073582,60091721,60104047,60125965,60133075,60139805,60223664,60228402,	0	FGGY	cmpl	cmpl	-1,0,0,1,0,2,1,1,0,0,2,0,0,1,0,2,
16	NR_103473.2	chr1	+	59762765	60165066	60165066	60165066	17	59762765,59781391,59787207,59805629,59811918,59844420,59922632,59977982,60019795,60073474,60091659,60103899,60125890,60132954,60139710,60163319,60164356,	59762822,59781408,59787422,59805741,59812070,59844509,59922748,59978111,60019899,60073582,60091721,60104047,60125965,60133075,60139805,60163412,60165066,	0	FGGY	none	none	-1,-1,-1,-1,-1,-1,-1,-1,-1,-1,-1,-1,-1,-1,-1,-1,-1,
16	NM_001145511.2	chr1	+	61542898	61928460	61543297	61920992	11	61542898,61553820,61743191,61798183,61818121,61824818,61848908,61869775,61872233,61892136,61920974,	61543300,61554352,61743257,61798258,61818239,61824946,61849037,61869954,61872399,61892228,61928460,	0	NFIA	cmpl	cmpl	0,0,1,1,1,2,1,1,0,1,0,
16	NM_001145512.2	chr1	+	61547410	61928460	61547615	61920992	12	61547410,61548432,61553820,61743191,61798183,61818121,61824818,61848908,61869775,61872233,61892136,61920974,	61547719,61548490,61554352,61743257,61798258,61818239,61824946,61849037,61869954,61872399,61892228,61928460,	0	NFIA	cmpl	cmpl	0,2,0,1,1,1,2,1,1,0,1,0,
16	NM_005595.5	chr1	+	61548232	61928460	61548463	61921051	10	61548232,61553820,61743191,61798183,61818121,61824818,61848908,61869775,61872233,61920974,	61548490,61554352,61743257,61798258,61818239,61824946,61849037,61869954,61872399,61928460,	0	NFIA	cmpl	cmpl	0,0,1,1,1,2,1,1,0,1,
16	NM_001134673.4	chr1	+	61548232	61928460	61548463	61920992	11	61548232,61553820,61743191,61798183,61818121,61824818,61848908,61869775,61872233,61892136,61920974,	61548490,61554352,61743257,61798258,61818239,61824946,61849037,61869954,61872399,61892228,61928460,	0	NFIA	cmpl	cmpl	0,0,1,1,1,2,1,1,0,1,0,
16	NM_001017416.2	chr1	+	62902065	62917475	62905538	62916652	9	62902065,62905469,62907158,62907865,62908829,62910408,62913011,62914135,62915916,	62902138,62905708,62907279,62907970,62908990,62911100,62913182,62914337,62917475,	0	USP1	cmpl	cmpl	-1,0,2,0,0,2,1,1,2,
16	NM_001017415.2	chr1	+	62902065	62917475	62905538	62916652	9	62902065,62905469,62907158,62907865,62908829,62910408,62913011,62914135,62915916,	62902233,62905708,62907279,62907970,62908990,62911100,62913182,62914337,62917475,	0	USP1	cmpl	cmpl	-1,0,2,0,0,2,1,1,2,
16	NM_003368.5	chr1	+	62902719	62917475	62905538	62916652	9	62902719,62905469,62907158,62907865,62908829,62910408,62913011,62914135,62915916,	62903071,62905708,62907279,62907970,62908990,62911100,62913182,62914337,62917475,	0	USP1	cmpl	cmpl	-1,0,2,0,0,2,1,1,2,
16	NM_001206739.2	chr1	-	63906440	63988896	63912477	63988804	10	63906440,63912476,63919588,63920050,63920560,63944434,63955753,63974198,63975735,63988799,	63906774,63912527,63919645,63920144,63920639,63944504,63955889,63974241,63975852,63988896,	0	ITGB3BP	cmpl	cmpl	-1,1,1,0,2,1,0,2,2,0,
16	NM_014288.5	chr1	-	63906440	63988896	63912477	63988804	9	63906440,63912476,63919588,63920050,63920560,63944434,63955753,63974198,63988799,	63906774,63912527,63919645,63920144,63920639,63944504,63955889,63974241,63988896,	0	ITGB3BP	cmpl	cmpl	-1,1,1,0,2,1,0,2,0,
16	NM_001347145.2	chr1	-	63906440	63988896	63906712	63988804	8	63906440,63919588,63920050,63920560,63944434,63955753,63974198,63988799,	63906774,63919645,63920144,63920639,63944504,63955889,63974241,63988896,	0	ITGB3BP	cmpl	cmpl	1,1,0,2,1,0,2,0,
16	NM_001347148.2	chr1	-	63906440	63988896	63912477	63955817	8	63906440,63912476,63919588,63920050,63920560,63944434,63955753,63988799,	63906774,63912527,63919645,63920144,63920639,63944504,63955889,63988896,	0	ITGB3BP	cmpl	cmpl	-1,1,1,0,2,1,0,-1,
16	NR_045147.2	chr1	-	63906440	63988896	63988896	63988896	10	63906440,63912476,63913235,63919588,63920050,63920560,63944434,63955753,63974198,63988799,	63906774,63912527,63913285,63919645,63920144,63920639,63944504,63955889,63974241,63988896,	0	ITGB3BP	none	none	-1,-1,-1,-1,-1,-1,-1,-1,-1,-1,
16	NM_001347147.2	chr1	-	63915128	63988896	63915448	63988804	8	63915128,63919588,63920050,63920560,63944434,63955753,63974198,63988799,	63915486,63919645,63920144,63920639,63944504,63955889,63974241,63988896,	0	ITGB3BP	cmpl	cmpl	1,1,0,2,1,0,2,0,
16	NM_020925.4	chr1	+	64935811	65158736	64936427	65157244	27	64935811,65016276,65047838,65068488,65095037,65098281,65099726,65107502,65113483,65117843,65119440,65120368,65124387,65129377,65130180,65131739,65137246,65138840,65139030,65141083,65141579,65142577,65143841,65145277,65146940,65147687,65157005,	64936625,65016339,65047987,65068595,65095164,65098426,65099943,65107652,65113717,65117993,65119564,65120486,65124556,65129520,65130362,65131850,65137369,65138940,65139147,65141244,65141666,65142694,65143993,65145439,65147018,65147789,65158736,	0	CACHD1	cmpl	cmpl	0,0,0,2,1,2,0,1,1,1,1,2,0,1,0,2,2,2,0,0,2,2,2,1,1,1,1,
16	NM_001293274.2	chr1	+	64971583	65158736	65099825	65157244	26	64971583,65016276,65047838,65068488,65095037,65099726,65107502,65113483,65117843,65119440,65120368,65124387,65129377,65130180,65131739,65137246,65138840,65139030,65141083,65141579,65142577,65143841,65145277,65146940,65147687,65157005,	64972170,65016339,65047987,65068595,65095164,65099943,65107652,65113717,65117993,65119564,65120486,65124556,65129520,65130362,65131850,65137369,65138940,65139147,65141244,65141666,65142694,65143993,65145439,65147018,65147789,65158736,	0	CACHD1	cmpl	cmpl	-1,-1,-1,-1,-1,0,1,1,1,1,2,0,1,0,2,2,2,0,0,2,2,2,1,1,1,1,
16	NM_001003680.3	chr1	+	65886334	66096105	66031248	66096088	20	65886334,65890985,66031228,66036155,66038008,66058339,66062130,66064342,66067074,66067525,66070720,66074435,66075629,66075896,66081690,66083646,66085610,66087035,66088588,66095884,	65886423,65891061,66031288,66036485,66038132,66058548,66062276,66064487,66067365,66067643,66070920,66074584,66075789,66075979,66081907,66083829,66085706,66087141,66088664,66096105,	0	LEPR	cmpl	cmpl	-1,-1,0,1,1,2,1,0,1,1,2,1,0,1,0,1,1,1,2,0,
16	NM_001003679.3	chr1	+	65886334	66101111	66031248	66098852	20	65886334,65890985,66031228,66036155,66038008,66058339,66062130,66064342,66067074,66067525,66070720,66074435,66075629,66075896,66081690,66083646,66085610,66087035,66088588,66098834,	65886423,65891061,66031288,66036485,66038132,66058548,66062276,66064487,66067365,66067643,66070920,66074584,66075789,66075979,66081907,66083829,66085706,66087141,66088664,66101111,	0	LEPR	cmpl	cmpl	-1,-1,0,1,1,2,1,0,1,1,2,1,0,1,0,1,1,1,2,0,
16	NM_002303.6	chr1	+	65886350	66107242	66031248	66102698	20	65886350,65890985,66031228,66036155,66038008,66058339,66062130,66064342,66067074,66067525,66070720,66074435,66075629,66075896,66081690,66083646,66085610,66087035,66088588,66101873,	65886423,65891061,66031288,66036485,66038132,66058548,66062276,66064487,66067365,66067643,66070920,66074584,66075789,66075979,66081907,66083829,66085706,66087141,66088664,66107242,	0	LEPR	cmpl	cmpl	-1,-1,0,1,1,2,1,0,1,1,2,1,0,1,0,1,1,1,2,0,
16	NM_001198687.2	chr1	+	65991333	66096119	66031248	66096088	19	65991333,66031228,66036155,66038008,66058339,66062130,66064342,66067074,66067525,66070720,66074435,66075629,66075896,66081690,66083646,66085610,66087035,66088588,66095884,	65991501,66031288,66036485,66038132,66058548,66062276,66064487,66067365,66067643,66070920,66074584,66075789,66075979,66081907,66083829,66085706,66087141,66088664,66096119,	0	LEPR	cmpl	cmpl	-1,0,1,1,2,1,0,1,1,2,1,0,1,0,1,1,1,2,0,
16	NM_001198689.2	chr1	+	65991333	66101111	66031248	66098852	19	65991333,66031228,66036155,66038008,66058339,66062130,66064342,66067074,66067525,66070720,66074435,66075629,66075896,66081690,66083646,66085610,66087035,66088588,66098834,	65991501,66031288,66036485,66038132,66058548,66062276,66064487,66067365,66067643,66070920,66074584,66075789,66075979,66081907,66083829,66085706,66087141,66088664,66101111,	0	LEPR	cmpl	cmpl	-1,0,1,1,2,1,0,1,1,2,1,0,1,0,1,1,1,2,0,
16	NM_001198688.1	chr1	+	65991371	66091917	66031248	66091853	19	65991371,66031228,66036155,66038008,66058339,66062130,66064342,66067074,66067525,66070720,66074435,66075629,66075896,66081690,66083646,66085610,66087035,66088588,66091805,	65991501,66031288,66036485,66038132,66058548,66062276,66064487,66067365,66067643,66070920,66074584,66075789,66075979,66081907,66083829,66085706,66087141,66088664,66091917,	0	LEPR	cmpl	cmpl	-1,0,1,1,2,1,0,1,1,2,1,0,1,0,1,1,1,2,0,
17	NM_001366836.3	chr1	+	70033604	70340687	70034322	70339156	8	70033604,70144063,70225873,70257725,70291430,70300462,70303909,70339149,	70034324,70144161,70226076,70257843,70291509,70300552,70303966,70340687,	0	LRRC7	cmpl	cmpl	0,2,1,0,1,2,2,2,
17	NM_001366837.3	chr1	+	70033604	70340687	70181900	70339156	9	70033604,70144063,70181824,70225873,70257725,70291430,70300462,70303909,70339149,	70034324,70144161,70181901,70226076,70257843,70291509,70300552,70303966,70340687,	0	LRRC7	cmpl	cmpl	-1,-1,0,1,0,1,2,2,2,
17	NM_001366838.3	chr1	+	70033604	70610047	70034322	70587570	26	70033604,70144063,70225873,70257725,70291430,70300462,70303909,70397189,70446061,70451924,70460243,70477479,70478656,70482147,70484401,70486687,70488808,70493853,70501803,70502126,70503795,70518708,70541759,70555409,70573434,70587462,	70034324,70144161,70226076,70257843,70291509,70300552,70303966,70397253,70446136,70452069,70460316,70477609,70478772,70482217,70484501,70486812,70489057,70494054,70501915,70502307,70505476,70518828,70541981,70555502,70573509,70610047,	0	LRRC7	cmpl	cmpl	0,2,1,0,1,2,2,2,0,0,1,2,0,2,0,1,0,0,0,1,2,0,0,0,0,0,
17	NM_001370785.2	chr1	+	70033604	70610047	70034322	70587570	27	70033604,70144063,70225873,70257725,70291430,70300462,70303909,70397189,70446061,70451924,70460243,70477479,70478656,70482147,70484401,70486687,70488808,70493853,70501803,70502126,70503795,70509636,70518708,70541759,70555409,70573434,70587462,	70034324,70144161,70226076,70257843,70291509,70300552,70303966,70397253,70446136,70452069,70460316,70477609,70478772,70482217,70484501,70486812,70489057,70494054,70501915,70502307,70505476,70509777,70518828,70541981,70555502,70573509,70610047,	0	LRRC7	cmpl	cmpl	0,2,1,0,1,2,2,2,0,0,1,2,0,2,0,1,0,0,0,1,2,0,0,0,0,0,0,
17	NM_001366839.3	chr1	+	70033604	70610047	70181900	70587570	26	70033604,70144063,70181824,70225873,70257725,70291430,70300462,70303909,70397189,70446061,70451924,70460243,70477479,70478656,70482147,70484401,70486687,70488808,70493853,70501803,70502186,70503795,70541759,70555409,70573434,70587462,	70034324,70144161,70181901,70226076,70257843,70291509,70300552,70303966,70397253,70446136,70452069,70460316,70477609,70478772,70482217,70484501,70486812,70489057,70494054,70501915,70502307,70505476,70541981,70555502,70573509,70610047,	0	LRRC7	cmpl	cmpl	-1,-1,0,1,0,1,2,2,2,0,0,1,2,0,2,0,1,0,0,0,1,2,0,0,0,0,
17	NM_001330635.3	chr1	+	70033604	70610047	70181900	70587570	27	70033604,70144063,70181824,70225873,70257725,70291430,70300462,70303909,70397189,70446061,70451924,70460243,70477479,70478656,70482147,70484401,70486687,70488808,70493853,70501803,70502126,70503795,70518708,70541759,70555409,70573434,70587462,	70034324,70144161,70181901,70226076,70257843,70291509,70300552,70303966,70397253,70446136,70452069,70460316,70477609,70478772,70482217,70484501,70486812,70489057,70494054,70501915,70502307,70505476,70518828,70541981,70555502,70573509,70610047,	0	LRRC7	cmpl	cmpl	-1,-1,0,1,0,1,2,2,2,0,0,1,2,0,2,0,1,0,0,0,1,2,0,0,0,0,0,
17	NM_001366840.1	chr1	+	70034435	70340687	70034498	70339156	8	70034435,70144063,70225873,70257725,70291430,70300462,70303909,70339149,	70034503,70144161,70226076,70257843,70291509,70300552,70303966,70340687,	0	LRRC7	cmpl	cmpl	0,2,1,0,1,2,2,2,
17	NM_001350216.3	chr1	+	70034435	70610047	70034498	70573463	26	70034435,70144063,70225873,70257725,70291430,70300462,70303909,70397189,70446061,70451924,70460243,70477479,70478656,70482147,70484401,70486687,70488808,70493853,70501803,70502126,70503795,70518708,70541759,70555409,70573451,70587462,	70034503,70144161,70226076,70257843,70291509,70300552,70303966,70397253,70446136,70452069,70460316,70477609,70478772,70482217,70484501,70486812,70489057,70494054,70501915,70502307,70505476,70518828,70541981,70555502,70573509,70610047,	0	LRRC7	cmpl	cmpl	0,2,1,0,1,2,2,2,0,0,1,2,0,2,0,1,0,0,0,1,2,0,0,0,0,-1,
17	NM_001366841.1	chr1	+	70034435	70610047	70181900	70573463	27	70034435,70144063,70181824,70225873,70257725,70291430,70300462,70303909,70397189,70446061,70451924,70460243,70477479,70478656,70482147,70484401,70486687,70488808,70493853,70501803,70502126,70503795,70518708,70541759,70555409,70573451,70587462,	70034503,70144161,70181901,70226076,70257843,70291509,70300552,70303966,70397253,70446136,70452069,70460316,70477609,70478772,70482217,70484501,70486812,70489057,70494054,70501915,70502307,70505476,70518828,70541981,70555502,70573509,70610047,	0	LRRC7	cmpl	cmpl	-1,-1,0,1,0,1,2,2,2,0,0,1,2,0,2,0,1,0,0,0,1,2,0,0,0,0,-1,
17	NM_001366842.1	chr1	+	70035023	70340687	70035128	70339156	8	70035023,70144063,70225873,70257725,70291430,70300462,70303909,70339149,	70035187,70144161,70226076,70257843,70291509,70300552,70303966,70340687,	0	LRRC7	cmpl	cmpl	0,2,1,0,1,2,2,2,
17	NM_173808.3	chr1	-	71861625	72748222	71873128	72748177	7	71861625,72058499,72076708,72163690,72241854,72400761,72748001,	71873253,72058651,72076829,72163822,72241980,72400994,72748222,	0	NEGR1	cmpl	cmpl	1,2,1,1,1,2,0,
18	NM_001349110.2	chr1	+	76540430	77042894	76540551	77042554	4	76540430,76779489,76877692,77042535,	76540569,76779684,76878102,77042894,	0	ST6GALNAC3	cmpl	cmpl	0,0,0,2,
18	NM_001160011.3	chr1	+	76540430	77042894	76540551	77042540	4	76540430,76779489,76877692,77042530,	76540569,76779684,76878102,77042894,	0	ST6GALNAC3	cmpl	cmpl	0,0,0,2,
18	NM_001349105.2	chr1	+	76540430	77100288	76540551	77094491	3	76540430,76877692,77094304,	76540569,76878102,77100288,	0	ST6GALNAC3	cmpl	cmpl	0,0,2,
18	NM_001349108.2	chr1	+	76540430	77100288	76540551	77094491	4	76540430,76877692,77093136,77094304,	76540569,76878102,77093244,77100288,	0	ST6GALNAC3	cmpl	cmpl	0,0,2,2,
18	NM_001349107.2	chr1	+	76540430	77100288	76540551	77094491	4	76540430,76779489,76877692,77094304,	76540569,76779684,76878102,77100288,	0	ST6GALNAC3	cmpl	cmpl	0,0,0,2,
18	NM_152996.4	chr1	+	76540430	77100288	76540551	77094491	5	76540430,76779489,76877692,77093136,77094304,	76540569,76779684,76878102,77093244,77100288,	0	ST6GALNAC3	cmpl	cmpl	0,0,0,2,2,
18	NM_001349111.2	chr1	+	76540430	77100288	76775243	77094491	6	76540430,76775190,76779489,76877692,77093136,77094304,	76540569,76775297,76779684,76878102,77093244,77100288,	0	ST6GALNAC3	cmpl	cmpl	-1,0,0,0,2,2,
18	NM_001349106.2	chr1	+	76540430	77100288	76877743	77094491	6	76540430,76775190,76779357,76877692,77093136,77094304,	76540569,76775297,76779684,76878102,77093244,77100288,	0	ST6GALNAC3	cmpl	cmpl	-1,-1,-1,0,2,2,
18	NM_001349109.3	chr1	+	76540430	77103024	76540551	77099876	4	76540430,76779489,76877692,77099812,	76540569,76779684,76878102,77103024,	0	ST6GALNAC3	cmpl	cmpl	0,0,0,2,
18	NR_146056.2	chr1	+	76540430	77100288	77100288	77100288	6	76540430,76779489,76877692,77042927,77093136,77094304,	76540569,76779684,76878102,77043026,77093244,77100288,	0	ST6GALNAC3	none	none	-1,-1,-1,-1,-1,-1,
18	NM_005482.3	chr1	-	77554673	77685115	77558058	77685087	11	77554673,77587959,77620133,77626979,77627278,77629530,77632403,77634944,77672324,77676120,77684994,	77558175,77588044,77620306,77627090,77627396,77629627,77632515,77635080,77672416,77676174,77685115,	0	PIGK	cmpl	cmpl	0,2,0,0,2,1,0,2,0,0,0,
18	NM_001393349.1	chr1	+	81771816	82459616	82302669	82456829	26	81771816,81910705,82046560,82227495,82302569,82372701,82402411,82407717,82408652,82415872,82416701,82417640,82418670,82421560,82431741,82432087,82433709,82434861,82435997,82437535,82445552,82447491,82450266,82450942,82452584,82456074,	81772194,81910774,82046665,82227537,82302742,82372915,82402521,82407729,82409453,82416166,82416805,82417826,82418709,82421744,82431867,82432293,82433883,82435071,82436218,82437602,82445644,82447660,82450395,82451039,82452713,82459616,	0	ADGRL2	cmpl	cmpl	-1,-1,-1,-1,0,1,2,1,1,1,1,0,0,0,1,1,0,0,0,2,0,2,0,0,1,1,
18	NM_001366008.2	chr1	+	81771816	82459616	82302669	82455378	27	81771816,81910705,82046560,82227495,82302569,82372701,82402411,82407717,82408652,82415872,82416701,82417640,82418670,82421560,82431741,82432087,82433709,82434861,82435997,82437535,82445552,82447491,82450266,82450942,82452584,82455340,82456074,	81772194,81910774,82046665,82227537,82302742,82372915,82402521,82407729,82409453,82416166,82416805,82417826,82418709,82421744,82431867,82432293,82433883,82435071,82436218,82437602,82445644,82447660,82450395,82451039,82452713,82455393,82459616,	0	ADGRL2	cmpl	cmpl	-1,-1,-1,-1,0,1,2,1,1,1,1,0,0,0,1,1,0,0,0,2,0,2,0,0,1,1,-1,
18	NM_001366004.2	chr1	+	81771816	82459616	82302669	82456829	28	81771816,81879855,81910705,82046560,82165431,82227495,82302569,82372701,82402411,82407717,82408652,82415872,82416701,82417640,82418670,82421560,82431741,82432087,82433709,82434861,82435997,82437535,82445552,82447491,82450266,82450942,82452584,82456074,	81772194,81880036,81910774,82046665,82165493,82227537,82302742,82372915,82402521,82407729,82409453,82416166,82416805,82417826,82418709,82421744,82431867,82432293,82433883,82435071,82436218,82437602,82445644,82447660,82450395,82451039,82452713,82459616,	0	ADGRL2	cmpl	cmpl	-1,-1,-1,-1,-1,-1,0,1,2,1,1,1,1,0,0,0,1,1,0,0,0,2,0,2,0,0,1,1,
18	NM_001366003.2	chr1	+	81771816	82459616	82302669	82456829	28	81771816,81792401,81910705,82046560,82165431,82227495,82302569,82372701,82402411,82407717,82408652,82415872,82416701,82417640,82418670,82421560,82431741,82432087,82433709,82434861,82435997,82437535,82445552,82447491,82450266,82450942,82452584,82456074,	81772194,81792460,81910774,82046665,82165493,82227537,82302742,82372915,82402521,82407729,82409453,82416166,82416805,82417826,82418709,82421744,82431867,82432293,82433883,82435071,82436218,82437602,82445644,82447660,82450395,82451039,82452713,82459616,	0	ADGRL2	cmpl	cmpl	-1,-1,-1,-1,-1,-1,0,1,2,1,1,1,1,0,0,0,1,1,0,0,0,2,0,2,0,0,1,1,
19	NM_001134445.2	chr1	-	85784167	86043883	85787134	85824524	7	85784167,85790422,85816097,85817188,85824430,85961848,86043666,	85787251,85790566,85816217,85817262,85824530,85961964,86043883,	0	DDAH1	cmpl	cmpl	0,0,0,1,0,-1,-1,
19	NM_012128.4	chr1	+	87012760	87046437	87012802	87046028	14	87012760,87025614,87025893,87029343,87030956,87031484,87033106,87036759,87038296,87040222,87041014,87043584,87045036,87045624,	87012961,87025755,87026041,87029452,87031134,87031703,87033334,87036937,87038403,87040438,87041282,87043755,87045270,87046437,	0	CLCA4	cmpl	cmpl	0,0,0,1,2,0,0,0,1,0,0,1,1,1,
19	NR_024602.2	chr1	+	87012760	87046437	87046437	87046437	13	87012760,87025614,87025893,87030956,87031484,87033106,87036759,87038296,87040222,87041014,87043584,87045036,87045624,	87012961,87025755,87026041,87031134,87031703,87033334,87036937,87038403,87040438,87041282,87043755,87045270,87046437,	0	CLCA4	none	none	-1,-1,-1,-1,-1,-1,-1,-1,-1,-1,-1,-1,-1,
19	NR_110682.1	chr1	-	89003195	89150887	89150887	89150887	4	89003195,89022586,89035669,89150846,	89006342,89022731,89035878,89150887,	0	PKN2-AS1	none	none	-1,-1,-1,-1,
19	NM_032270.5	chr1	+	90098678	90185092	90152032	90180541	3	90098678,90152028,90178267,	90098881,90152170,90185092,	0	LRRC8C	cmpl	cmpl	-1,0,0,
20	NM_001252273.2	chr1	-	93298285	93427019	93298576	93426986	5	93298285,93312739,93316404,93341852,93426932,	93298591,93312916,93316512,93341987,93427019,	0	DIPK1A	cmpl	cmpl	0,0,0,0,0,
20	NM_001252271.2	chr1	-	93307723	93342707	93308939	93341966	5	93307723,93312739,93316404,93341852,93342517,	93309752,93312916,93316512,93341987,93342707,	0	DIPK1A	cmpl	cmpl	0,0,0,0,-1,
20	NM_001006605.5	chr1	-	93307723	93427019	93308939	93426986	5	93307723,93312739,93316404,93341852,93426932,	93309752,93312916,93316512,93341987,93427019,	0	DIPK1A	cmpl	cmpl	0,0,0,0,0,
20	NM_001252270.2	chr1	-	93307723	93427019	93308939	93426986	4	93307723,93316404,93341852,93426932,	93309752,93316512,93341987,93427019,	0	DIPK1A	cmpl	cmpl	0,0,0,0,
20	NM_001252269.2	chr1	-	93307723	93427019	93308939	93426986	4	93307723,93312739,93316404,93426932,	93309752,93312916,93316512,93427019,	0	DIPK1A	cmpl	cmpl	0,0,0,0,
20	NM_002061.4	chr1	-	94350754	94374986	94354545	94374719	7	94350754,94360169,94362173,94363394,94367140,94370078,94374593,	94354715,94360284,94362376,94363454,94367225,94370144,94374986,	0	GCLM	cmpl	cmpl	1,0,1,1,0,0,0,
20	NM_001308253.2	chr1	-	94350754	94374986	94354545	94374719	6	94350754,94360169,94362173,94363394,94367140,94374593,	94354715,94360284,94362376,94363454,94367225,94374986,	0	GCLM	cmpl	cmpl	1,0,1,1,0,0,
20	NR_168377.1	chr1	+	95391915	95428826	95428826	95428826	3	95391915,95397427,95428534,	95392296,95397541,95428826,	0	CNN3-DT	none	none	-1,-1,-1,
20	NR_168376.1	chr1	+	95391915	95428826	95428826	95428826	4	95391915,95397427,95426872,95428480,	95392296,95397541,95426989,95428826,	0	CNN3-DT	none	none	-1,-1,-1,-1,
20	NR_033998.1	chr1	+	95393583	95428826	95428826	95428826	4	95393583,95397427,95426872,95428480,	95393958,95397541,95426989,95428826,	0	CNN3-DT	none	none	-1,-1,-1,-1,
20	NR_125991.1	chr1	+	96457623	96488436	96488436	96488436	5	96457623,96457958,96461676,96471748,96488088,	96457678,96458065,96461750,96471977,96488436,	0	LINC02790	none	none	-1,-1,-1,-1,-1,
21	NM_014917.4	chr1	+	107682709	108027545	107691215	108023462	6	107682709,107690690,107866903,107937775,107950303,108023232,	107682821,107691461,107867544,107937948,107950330,108027545,	0	NTNG1	cmpl	cmpl	-1,0,0,2,1,1,
21	NM_001372167.1	chr1	+	107682709	108027545	107691215	108023462	8	107682709,107690690,107866903,107937775,107950303,107973371,107979286,108023232,	107682821,107691461,107867544,107937948,107950330,107973539,107979421,108027545,	0	NTNG1	cmpl	cmpl	-1,0,0,2,1,1,1,1,
21	NM_001312688.2	chr1	+	107682709	108027545	107691215	108023462	8	107682709,107690690,107866903,107937775,107950303,107961201,107979286,108023232,	107682821,107691461,107867544,107937948,107950330,107961267,107979421,108027545,	0	NTNG1	cmpl	cmpl	-1,0,0,2,1,1,1,1,
21	NM_001372168.1	chr1	+	107683660	108027545	107691215	108023462	6	107683660,107690690,107866903,107937775,107950303,108023232,	107683762,107691461,107867544,107937948,107950330,108027545,	0	NTNG1	cmpl	cmpl	-1,0,0,2,1,1,
21	NM_001372166.1	chr1	+	107683660	108027545	107691215	108023462	7	107683660,107690690,107866903,107937775,107950303,107979286,108023232,	107683762,107691461,107867544,107937948,107950330,107979421,108027545,	0	NTNG1	cmpl	cmpl	-1,0,0,2,1,1,1,
21	NM_001113226.3	chr1	+	107683660	108027545	107691215	108023462	8	107683660,107690690,107866903,107937775,107950303,107973371,107979286,108023232,	107683762,107691461,107867544,107937948,107950330,107973539,107979421,108027545,	0	NTNG1	cmpl	cmpl	-1,0,0,2,1,1,1,1,
21	NM_001330665.2	chr1	+	107683660	108027545	107691215	108023462	7	107683660,107690690,107866903,107937775,107950303,107961201,108023232,	107683762,107691461,107867544,107937948,107950330,107961267,108027545,	0	NTNG1	cmpl	cmpl	-1,0,0,2,1,1,1,
21	NM_001372169.1	chr1	+	107683660	108027545	107691215	108023462	8	107683660,107690690,107866903,107937775,107950303,107961201,107963705,108023232,	107683762,107691461,107867544,107937948,107950330,107961267,107963765,108027545,	0	NTNG1	cmpl	cmpl	-1,0,0,2,1,1,1,1,
21	NM_001372171.1	chr1	+	107683956	108027545	107691215	108023462	6	107683956,107690690,107866903,107937775,107950303,108023232,	107684081,107691461,107867544,107937948,107950330,108027545,	0	NTNG1	cmpl	cmpl	-1,0,0,2,1,1,
21	NM_001372170.1	chr1	+	107683956	108027545	107691215	108023462	8	107683956,107690690,107866903,107937775,107950303,107973371,107979286,108023232,	107684081,107691461,107867544,107937948,107950330,107973539,107979421,108027545,	0	NTNG1	cmpl	cmpl	-1,0,0,2,1,1,1,1,
21	NM_001113228.3	chr1	+	107683956	108027545	107691215	108023462	8	107683956,107690690,107866903,107937775,107950303,107961201,107963705,108023232,	107684081,107691461,107867544,107937948,107950330,107961267,107963765,108027545,	0	NTNG1	cmpl	cmpl	-1,0,0,2,1,1,1,1,
22	NM_006496.4	chr1	+	110091236	110142817	110091342	110134855	9	110091236,110116358,110116517,110121825,110125058,110128837,110129350,110134664,110134966,	110091460,110116401,110116659,110121983,110125187,110128967,110129504,110134877,110142817,	0	GNAI3	cmpl	cmpl	0,1,2,0,2,2,0,1,-1,
22	NM_001204269.2	chr1	-	111136201	111174062	111136514	111147404	5	111136201,111144651,111146510,111148012,111174016,	111136550,111144792,111147567,111148344,111174062,	0	KCNA2	cmpl	cmpl	0,0,0,-1,-1,
22	NM_001370216.2	chr1	+	112084630	112259313	112233982	112251857	8	112084630,112233955,112237962,112240062,112245957,112246964,112251770,112255052,	112085131,112234039,112238031,112240119,112246098,112247108,112251886,112259313,	0	RAP1A	cmpl	cmpl	-1,0,0,0,0,0,0,-1,
22	NM_002884.4	chr1	+	112162410	112259313	112233982	112251857	8	112162410,112233955,112237962,112240062,112245957,112246964,112251770,112255052,	112162556,112234039,112238031,112240119,112246098,112247108,112251886,112259313,	0	RAP1A	cmpl	cmpl	-1,0,0,0,0,0,0,-1,
22	NM_001370217.2	chr1	+	112162410	112259313	112233982	112251857	9	112162410,112207413,112233955,112237962,112240062,112245957,112246964,112251770,112255052,	112162556,112207493,112234039,112238031,112240119,112246098,112247108,112251886,112259313,	0	RAP1A	cmpl	cmpl	-1,-1,0,0,0,0,0,0,-1,
22	NM_001010935.3	chr1	+	112162410	112259313	112233982	112251857	9	112162410,112170091,112233955,112237962,112240062,112245957,112246964,112251770,112255052,	112162556,112170185,112234039,112238031,112240119,112246098,112247108,112251886,112259313,	0	RAP1A	cmpl	cmpl	-1,-1,0,0,0,0,0,0,-1,
22	NM_001394066.1	chr1	+	112162410	112259313	112233982	112251857	10	112162410,112170091,112207413,112233955,112237962,112240062,112245957,112246964,112251770,112255052,	112162556,112170185,112207493,112234039,112238031,112240119,112246098,112247108,112251886,112259313,	0	RAP1A	cmpl	cmpl	-1,-1,-1,0,0,0,0,0,0,-1,
22	NM_001291896.3	chr1	+	112162410	112259313	112233982	112251857	8	112162410,112233955,112237962,112240062,112245957,112246964,112251770,112255052,	112162969,112234039,112238031,112240119,112246098,112247108,112251886,112259313,	0	RAP1A	cmpl	cmpl	-1,0,0,0,0,0,0,-1,
22	NM_001042679.2	chr1	-	113243752	113249560	113244161	113246421	6	113243752,113245184,113245620,113246265,113247721,113249454,	113244335,113245315,113245741,113246428,113247790,113249560,	0	RHOC	cmpl	cmpl	0,1,0,0,-1,-1,
22	NM_175744.5	chr1	-	113243752	113249749	113244161	113246421	6	113243752,113245184,113245620,113246265,113247721,113249699,	113244335,113245315,113245741,113246428,113247790,113249749,	0	RHOC	cmpl	cmpl	0,1,0,0,-1,-1,
22	NM_001042678.2	chr1	-	113243752	113250030	113244161	113246421	5	113243752,113245184,113245620,113246265,113249699,	113244335,113245315,113245741,113246428,113250030,	0	RHOC	cmpl	cmpl	0,1,0,0,-1,
22	NM_001323044.2	chr1	-	114239452	114302108	114240326	114281397	19	114239452,114240883,114242325,114243415,114246702,114247287,114248511,114249215,114252875,114254367,114254561,114255900,114267380,114269039,114280731,114281351,114292127,114300320,114301280,	114240347,114241009,114242421,114243571,114246789,114247419,114248784,114249344,114253097,114254457,114254735,114256060,114267515,114269196,114280890,114281421,114292211,114300377,114302108,	0	PHTF1	cmpl	cmpl	0,0,0,0,0,0,0,0,0,0,0,2,2,1,1,0,-1,-1,-1,
22	NM_006608.3	chr1	-	114239452	114302108	114240326	114301325	18	114239452,114240883,114242325,114243415,114246702,114247287,114248511,114249215,114252875,114254367,114254561,114255900,114267380,114269039,114280731,114281351,114300320,114301280,	114240347,114241009,114242421,114243571,114246789,114247419,114248784,114249344,114253097,114254457,114254735,114256060,114267515,114269196,114280890,114281421,114300377,114302108,	0	PHTF1	cmpl	cmpl	0,0,0,0,0,0,0,0,0,0,0,2,2,1,1,0,0,0,
22	NM_001323041.2	chr1	-	114239452	114302108	114240326	114301325	19	114239452,114240883,114242325,114243415,114246702,114247287,114248511,114249215,114252875,114254367,114254561,114255900,114267380,114269039,114280731,114281351,114300320,114301280,114301644,	114240347,114241009,114242421,114243571,114246789,114247419,114248784,114249344,114253097,114254457,114254735,114256060,114267515,114269196,114280890,114281421,114300377,114301470,114302108,	0	PHTF1	cmpl	cmpl	0,0,0,0,0,0,0,0,0,0,0,2,2,1,1,0,0,0,-1,
22	NM_001323045.2	chr1	-	114239452	114302108	114240326	114281397	20	114239452,114240883,114242325,114243415,114246702,114247287,114248511,114249215,114252875,114254367,114254561,114255900,114267380,114269039,114280731,114281351,114292127,114300320,114301280,114301644,	114240347,114241009,114242421,114243571,114246789,114247419,114248784,114249344,114253097,114254457,114254735,114256060,114267515,114269196,114280890,114281421,114292211,114300377,114301355,114302108,	0	PHTF1	cmpl	cmpl	0,0,0,0,0,0,0,0,0,0,0,2,2,1,1,0,-1,-1,-1,-1,
22	NM_001323043.2	chr1	-	114239452	114302108	114240326	114301325	19	114239452,114240883,114242325,114243415,114246702,114247287,114248511,114249215,114252875,114254367,114254561,114255900,114267380,114269039,114280731,114281351,114300320,114301280,114301644,	114240347,114241009,114242421,114243571,114246789,114247419,114248784,114249344,114253097,114254457,114254735,114256060,114267515,114269196,114280890,114281421,114300377,114301355,114302108,	0	PHTF1	cmpl	cmpl	0,0,0,0,0,0,0,0,0,0,0,2,2,1,1,0,0,0,-1,
22	NM_001323046.2	chr1	-	114239452	114302108	114240326	114254660	16	114239452,114240883,114242325,114243415,114246702,114247287,114248511,114249215,114252875,114254367,114254561,114267380,114269039,114300320,114301280,114301644,	114240347,114241009,114242421,114243571,114246789,114247419,114248784,114249344,114253097,114254457,114254735,114267515,114269196,114300377,114301355,114302108,	0	PHTF1	cmpl	cmpl	0,0,0,0,0,0,0,0,0,0,0,-1,-1,-1,-1,-1,
22	NM_001323042.2	chr1	-	114239452	114302510	114240326	114301325	19	114239452,114240883,114242325,114243415,114246702,114247287,114248511,114249215,114252875,114254367,114254561,114255900,114267380,114269039,114280731,114281351,114300320,114301280,114302393,	114240347,114241009,114242421,114243571,114246789,114247419,114248784,114249344,114253097,114254457,114254735,114256060,114267515,114269196,114280890,114281421,114300377,114301355,114302510,	0	PHTF1	cmpl	cmpl	0,0,0,0,0,0,0,0,0,0,0,2,2,1,1,0,0,0,-1,
22	NR_136564.2	chr1	-	114239452	114302108	114302108	114302108	21	114239452,114240883,114242325,114242814,114243415,114246702,114247287,114248511,114249215,114252875,114254367,114254561,114255900,114267380,114269039,114280731,114281351,114292127,114300320,114301280,114301644,	114240347,114241009,114242421,114242865,114243571,114246789,114247419,114248784,114249344,114253097,114254457,114254735,114256060,114267515,114269196,114280890,114281421,114292211,114300377,114301470,114302108,	0	PHTF1	none	none	-1,-1,-1,-1,-1,-1,-1,-1,-1,-1,-1,-1,-1,-1,-1,-1,-1,-1,-1,-1,-1,
22	NR_136566.2	chr1	-	114239452	114302108	114302108	114302108	20	114239452,114240883,114242325,114242814,114243415,114246702,114247287,114248511,114249215,114252875,114254367,114254561,114255900,114267380,114269039,114280731,114281351,114300320,114301280,114301644,	114240347,114241009,114242421,114242865,114243571,114246789,114247419,114248784,114249344,114253097,114254457,114254735,114256060,114267515,114269196,114280890,114281421,114300377,114301470,114302108,	0	PHTF1	none	none	-1,-1,-1,-1,-1,-1,-1,-1,-1,-1,-1,-1,-1,-1,-1,-1,-1,-1,-1,-1,
22	NR_136567.2	chr1	-	114239452	114302108	114302108	114302108	20	114239452,114240883,114242325,114242814,114243415,114246702,114247287,114248511,114249215,114252875,114254367,114254561,114255900,114267380,114269039,114280731,114281351,114300320,114301280,114301644,	114240347,114241009,114242421,114242865,114243571,114246789,114247419,114248784,114249344,114253097,114254457,114254735,114256060,114267515,114269196,114280890,114281421,114300377,114301355,114302108,	0	PHTF1	none	none	-1,-1,-1,-1,-1,-1,-1,-1,-1,-1,-1,-1,-1,-1,-1,-1,-1,-1,-1,-1,
22	NR_136565.2	chr1	-	114239452	114302108	114302108	114302108	19	114239452,114240883,114242325,114242814,114243415,114246702,114247287,114248511,114249215,114252875,114254367,114254561,114267380,114269039,114280731,114281351,114300320,114301280,114301644,	114240347,114241009,114242421,114242865,114243571,114246789,114247419,114248784,114249344,114253097,114254457,114254735,114267515,114269196,114280890,114281421,114300377,114301355,114302108,	0	PHTF1	none	none	-1,-1,-1,-1,-1,-1,-1,-1,-1,-1,-1,-1,-1,-1,-1,-1,-1,-1,-1,
22	NM_001323049.2	chr1	-	114246441	114302108	114246678	114301325	14	114246441,114247287,114248511,114249215,114252875,114254367,114254561,114255900,114267380,114269039,114280731,114281351,114300320,114301280,	114246789,114247419,114248784,114249344,114253097,114254457,114254735,114256060,114267515,114269196,114280890,114281421,114300377,114302108,	0	PHTF1	cmpl	cmpl	0,0,0,0,0,0,0,2,2,1,1,0,0,0,
22	NM_001323047.2	chr1	-	114246441	114302108	114246678	114301325	15	114246441,114247287,114248511,114249215,114252875,114254367,114254561,114255900,114267380,114269039,114280731,114281351,114300320,114301280,114301644,	114246789,114247419,114248784,114249344,114253097,114254457,114254735,114256060,114267515,114269196,114280890,114281421,114300377,114301470,114302108,	0	PHTF1	cmpl	cmpl	0,0,0,0,0,0,0,2,2,1,1,0,0,0,-1,
22	NM_001323050.2	chr1	-	114246441	114302108	114246678	114281397	16	114246441,114247287,114248511,114249215,114252875,114254367,114254561,114255900,114267380,114269039,114280731,114281351,114292127,114300320,114301280,114301644,	114246789,114247419,114248784,114249344,114253097,114254457,114254735,114256060,114267515,114269196,114280890,114281421,114292211,114300377,114301355,114302108,	0	PHTF1	cmpl	cmpl	0,0,0,0,0,0,0,2,2,1,1,0,-1,-1,-1,-1,
22	NM_001323048.2	chr1	-	114246441	114302108	114246678	114301325	15	114246441,114247287,114248511,114249215,114252875,114254367,114254561,114255900,114267380,114269039,114280731,114281351,114300320,114301280,114301644,	114246789,114247419,114248784,114249344,114253097,114254457,114254735,114256060,114267515,114269196,114280890,114281421,114300377,114301355,114302108,	0	PHTF1	cmpl	cmpl	0,0,0,0,0,0,0,2,2,1,1,0,0,0,-1,
22	NR_136568.2	chr1	-	114246441	114302108	114302108	114302108	15	114246441,114247287,114248511,114249215,114252875,114254367,114254561,114267380,114269039,114280731,114281351,114292127,114300320,114301280,114301644,	114246789,114247419,114248784,114249344,114253097,114254457,114254735,114267515,114269196,114280890,114281421,114292211,114300377,114301355,114302108,	0	PHTF1	none	none	-1,-1,-1,-1,-1,-1,-1,-1,-1,-1,-1,-1,-1,-1,-1,
22	NM_001323051.2	chr1	-	114248386	114302108	114248454	114281397	13	114248386,114249215,114252875,114254367,114254561,114255900,114267380,114269039,114280731,114281351,114292127,114300320,114301280,	114248784,114249344,114253097,114254457,114254735,114256060,114267515,114269196,114280890,114281421,114292211,114300377,114302108,	0	PHTF1	cmpl	cmpl	0,0,0,0,0,2,2,1,1,0,-1,-1,-1,
22	NM_001323053.2	chr1	-	114248386	114302108	114248454	114301325	13	114248386,114249215,114252875,114254367,114254561,114255900,114267380,114269039,114280731,114281351,114300320,114301280,114301644,	114248784,114249344,114253097,114254457,114254735,114256060,114267515,114269196,114280890,114281421,114300377,114301470,114302108,	0	PHTF1	cmpl	cmpl	0,0,0,0,0,2,2,1,1,0,0,0,-1,
22	NM_001323052.2	chr1	-	114248386	114302108	114248454	114301325	13	114248386,114249215,114252875,114254367,114254561,114255900,114267380,114269039,114280731,114281351,114300320,114301280,114301644,	114248784,114249344,114253097,114254457,114254735,114256060,114267515,114269196,114280890,114281421,114300377,114301355,114302108,	0	PHTF1	cmpl	cmpl	0,0,0,0,0,2,2,1,1,0,0,0,-1,
23	NM_006784.3	chr1	+	118472361	118509166	118475942	118502070	27	118472361,118475910,118477095,118479391,118481102,118482099,118483449,118483746,118484372,118485059,118486018,118488708,118491027,118492373,118492617,118493456,118494598,118494919,118495150,118495568,118496098,118496629,118497202,118497937,118499690,118501532,118501914,	118472405,118476113,118477305,118479510,118481181,118482195,118483563,118483848,118484470,118485167,118486249,118488802,118491129,118492459,118492753,118493513,118494699,118495031,118495285,118495619,118496164,118496722,118497250,118497981,118499819,118501626,118509166,	0	WDR3	cmpl	cmpl	-1,0,0,0,2,0,0,0,0,2,2,2,0,0,2,0,0,2,0,0,0,0,0,0,2,2,0,
23	NM_024408.4	chr1	-	120454175	120612276	120457928	120612020	34	120454175,120460287,120461028,120461934,120462851,120464335,120464858,120465258,120466259,120467927,120469121,120471598,120478094,120479904,120480479,120483177,120484148,120491036,120491629,120493346,120496165,120497662,120502014,120506196,120508075,120508998,120510055,120510699,120512133,120529582,120539619,120547951,120572528,120611947,	120459317,120460385,120461176,120462236,120463020,120464432,120465069,120465401,120466607,120468433,120469234,120471835,120478227,120480089,120480633,120483379,120484377,120491189,120491749,120493460,120496311,120497855,120502125,120506430,120508189,120509112,120510244,120510855,120512367,120529705,120539955,120548211,120572610,120612276,	0	NOTCH2	cmpl	cmpl	0,1,0,1,0,2,1,2,2,0,1,1,0,1,0,2,1,1,1,1,2,1,1,1,1,1,1,1,1,1,1,2,1,0,
23	NM_001200001.2	chr1	-	120477735	120612276	120478041	120612020	22	120477735,120479904,120480479,120483177,120484148,120491036,120491629,120493346,120496165,120497662,120502014,120506196,120508075,120508998,120510055,120510699,120512133,120529582,120539619,120547951,120572528,120611947,	120478227,120480089,120480633,120483379,120484377,120491189,120491749,120493460,120496311,120497855,120502125,120506430,120508189,120509112,120510244,120510855,120512367,120529705,120539955,120548211,120572610,120612276,	0	NOTCH2	cmpl	cmpl	0,1,0,2,1,1,1,1,2,1,1,1,1,1,1,1,1,1,1,2,1,0,
26	NM_001388367.1	chr1	+	144593687	144832254	144615130	144828784	27	144593687,144594388,144595834,144598511,144606368,144614839,144615095,144615251,144617149,144618081,144619346,144619882,144621446,144813741,144814679,144815935,144816472,144817965,144821920,144823127,144823812,144824704,144825352,144826239,144826932,144827819,144828540,	144593936,144594483,144595952,144598780,144606510,144614998,144615250,144615303,144617252,144618296,144619419,144620094,144621656,144813844,144814894,144816008,144816678,144818017,144822084,144823179,144823985,144824756,144825524,144826286,144827105,144827928,144832254,	0	NBPF9	cmpl	cmpl	-1,-1,-1,-1,-1,-1,0,0,1,2,1,2,1,1,2,1,2,1,2,1,2,1,2,0,2,1,2,
26	NM_001388374.1	chr1	+	144593687	144832254	144615130	144828784	27	144593687,144594388,144595834,144598511,144606368,144614839,144615095,144615251,144617149,144618081,144619346,144619882,144621446,144813741,144814679,144815935,144816472,144817965,144821920,144823127,144823812,144824704,144825352,144826234,144826932,144827819,144828540,	144593936,144594483,144595952,144598780,144606510,144614998,144615250,144615303,144617252,144618296,144619419,144620094,144621656,144813844,144814894,144816008,144816678,144818017,144822084,144823179,144823985,144824756,144825525,144826286,144827105,144827928,144832254,	0	NBPF9	cmpl	cmpl	-1,-1,-1,-1,-1,-1,0,0,1,2,1,2,1,1,2,1,2,1,2,1,2,1,2,1,2,1,2,
26	NM_001388377.1	chr1	+	144593687	144832254	144615130	144828784	28	144593687,144594388,144595834,144596283,144598511,144606368,144614839,144615095,144615251,144617149,144618081,144619346,144619882,144621446,144813741,144814679,144815935,144816472,144817965,144821920,144823127,144823812,144824704,144825352,144826234,144826932,144827819,144828540,	144593936,144594483,144595952,144596473,144598780,144606510,144614998,144615250,144615303,144617252,144618296,144619419,144620094,144621656,144813844,144814894,144816008,144816678,144818017,144822084,144823179,144823985,144824756,144825525,144826286,144827105,144827928,144832254,	0	NBPF9	cmpl	cmpl	-1,-1,-1,-1,-1,-1,-1,0,0,1,2,1,2,1,1,2,1,2,1,2,1,2,1,2,1,2,1,2,
26	NM_001388375.1	chr1	+	144593687	144832254	144615130	144828784	29	144593687,144594388,144595834,144596283,144598511,144604477,144606368,144614839,144615095,144615251,144617149,144618081,144619346,144619882,144621446,144813741,144814679,144815935,144816472,144817965,144821920,144823127,144823812,144824704,144825352,144826234,144826932,144827819,144828540,	144593936,144594483,144595952,144596473,144598780,144604508,144606510,144614998,144615250,144615303,144617252,144618296,144619419,144620094,144621656,144813844,144814894,144816008,144816678,144818017,144822084,144823179,144823985,144824756,144825525,144826286,144827105,144827928,144832254,	0	NBPF9	cmpl	cmpl	-1,-1,-1,-1,-1,-1,-1,-1,0,0,1,2,1,2,1,1,2,1,2,1,2,1,2,1,2,1,2,1,2,
26	NM_001388383.1	chr1	+	144593687	144832254	144615130	144828784	25	144593687,144598511,144606368,144614839,144615095,144615251,144617149,144618081,144619346,144619882,144621446,144813741,144814679,144815935,144816472,144817965,144821920,144823127,144823812,144824704,144825352,144826234,144826932,144827819,144828540,	144593965,144598780,144606510,144614998,144615250,144615303,144617252,144618296,144619419,144620094,144621656,144813844,144814894,144816008,144816678,144818017,144822084,144823179,144823985,144824756,144825525,144826286,144827105,144827928,144832254,	0	NBPF9	cmpl	cmpl	-1,-1,-1,-1,0,0,1,2,1,2,1,1,2,1,2,1,2,1,2,1,2,1,2,1,2,
26	NM_001388379.1	chr1	+	144593687	144832254	144615130	144828784	28	144593687,144595834,144596283,144598511,144606368,144606837,144614839,144615095,144615251,144617149,144618081,144619346,144619882,144621446,144813741,144814679,144815935,144816472,144817965,144821920,144823127,144823812,144824704,144825352,144826234,144826932,144827819,144828540,	144593965,144595952,144596473,144598780,144606510,144607061,144614998,144615250,144615303,144617252,144618296,144619419,144620094,144621656,144813844,144814894,144816008,144816678,144818017,144822084,144823179,144823985,144824756,144825525,144826286,144827105,144827928,144832254,	0	NBPF9	cmpl	cmpl	-1,-1,-1,-1,-1,-1,-1,0,0,1,2,1,2,1,1,2,1,2,1,2,1,2,1,2,1,2,1,2,
26	NM_001388369.1	chr1	+	144593687	144832254	144615130	144828784	28	144593687,144594388,144595853,144596283,144598511,144606368,144614839,144615095,144615251,144617149,144618081,144619346,144619882,144621446,144813741,144814679,144815935,144816472,144817965,144821920,144823127,144823812,144824704,144825352,144826239,144826932,144827819,144828540,	144593965,144594483,144595952,144596473,144598780,144606510,144614998,144615250,144615303,144617252,144618296,144619419,144620094,144621656,144813844,144814894,144816008,144816678,144818017,144822084,144823179,144823985,144824756,144825524,144826286,144827105,144827928,144832254,	0	NBPF9	cmpl	cmpl	-1,-1,-1,-1,-1,-1,-1,0,0,1,2,1,2,1,1,2,1,2,1,2,1,2,1,2,0,2,1,2,
26	NM_001388372.1	chr1	+	144593687	144832254	144615130	144828784	28	144593687,144594388,144595853,144596283,144598511,144606368,144614839,144615095,144615251,144617149,144618081,144619346,144619882,144621446,144813741,144814679,144815935,144816472,144817965,144821920,144823127,144823812,144824704,144825352,144826234,144826932,144827819,144828540,	144593965,144594483,144595952,144596473,144598780,144606510,144614998,144615250,144615303,144617252,144618296,144619419,144620094,144621656,144813844,144814894,144816008,144816678,144818017,144822084,144823179,144823985,144824756,144825525,144826286,144827105,144827928,144832254,	0	NBPF9	cmpl	cmpl	-1,-1,-1,-1,-1,-1,-1,0,0,1,2,1,2,1,1,2,1,2,1,2,1,2,1,2,1,2,1,2,
26	NM_001388382.1	chr1	+	144593687	144832254	144615130	144828784	26	144593687,144594388,144595834,144598511,144614839,144615095,144615251,144617149,144618081,144619346,144619882,144621446,144813741,144814679,144815935,144816472,144817965,144821920,144823127,144823812,144824704,144825352,144826234,144826932,144827819,144828540,	144593965,144594483,144595952,144598780,144614998,144615250,144615303,144617252,144618296,144619419,144620094,144621656,144813844,144814894,144816008,144816678,144818017,144822084,144823179,144823985,144824756,144825525,144826286,144827105,144827928,144832254,	0	NBPF9	cmpl	cmpl	-1,-1,-1,-1,-1,0,0,1,2,1,2,1,1,2,1,2,1,2,1,2,1,2,1,2,1,2,
26	NM_001277444.2	chr1	+	144593687	144832254	144615130	144828784	27	144593687,144594388,144595834,144598511,144606368,144614839,144615095,144615251,144617149,144618081,144619346,144619882,144621446,144813741,144814679,144815935,144816472,144817965,144821920,144823127,144823812,144824704,144825352,144826239,144826932,144827819,144828540,	144593965,144594483,144595952,144598780,144606510,144614998,144615250,144615303,144617252,144618296,144619419,144620094,144621656,144813844,144814894,144816008,144816678,144818017,144822084,144823179,144823985,144824756,144825524,144826286,144827105,144827928,144832254,	0	NBPF9	cmpl	cmpl	-1,-1,-1,-1,-1,-1,0,0,1,2,1,2,1,1,2,1,2,1,2,1,2,1,2,0,2,1,2,
26	NM_001388384.1	chr1	+	144593687	144832254	144615130	144828784	27	144593687,144594388,144595834,144598511,144606368,144614839,144615095,144615251,144617149,144618081,144619346,144619882,144621446,144813741,144814679,144815935,144816472,144817965,144821920,144823127,144823812,144824704,144825352,144826234,144826932,144827819,144828540,	144593965,144594483,144595952,144598780,144606510,144614998,144615250,144615303,144617252,144618296,144619419,144620094,144621656,144813844,144814894,144816008,144816678,144818017,144822084,144823179,144823985,144824756,144825525,144826286,144827105,144827928,144832254,	0	NBPF9	cmpl	cmpl	-1,-1,-1,-1,-1,-1,0,0,1,2,1,2,1,1,2,1,2,1,2,1,2,1,2,1,2,1,2,
26	NM_001388370.1	chr1	+	144593687	144832254	144615130	144828784	28	144593687,144594388,144595834,144598511,144606368,144606837,144614839,144615095,144615251,144617149,144618081,144619346,144619882,144621446,144813741,144814679,144815935,144816472,144817965,144821920,144823127,144823812,144824704,144825352,144826239,144826932,144827819,144828540,	144593965,144594483,144595952,144598780,144606510,144607061,144614998,144615250,144615303,144617252,144618296,144619419,144620094,144621656,144813844,144814894,144816008,144816678,144818017,144822084,144823179,144823985,144824756,144825524,144826286,144827105,144827928,144832254,	0	NBPF9	cmpl	cmpl	-1,-1,-1,-1,-1,-1,-1,0,0,1,2,1,2,1,1,2,1,2,1,2,1,2,1,2,0,2,1,2,
26	NM_001388381.1	chr1	+	144593687	144832254	144615130	144828784	28	144593687,144594388,144595834,144598511,144606368,144606837,144614839,144615095,144615251,144617149,144618081,144619346,144619882,144621446,144813741,144814679,144815935,144816472,144817965,144821920,144823127,144823812,144824704,144825352,144826234,144826932,144827819,144828540,	144593965,144594483,144595952,144598780,144606510,144607061,144614998,144615250,144615303,144617252,144618296,144619419,144620094,144621656,144813844,144814894,144816008,144816678,144818017,144822084,144823179,144823985,144824756,144825525,144826286,144827105,144827928,144832254,	0	NBPF9	cmpl	cmpl	-1,-1,-1,-1,-1,-1,-1,0,0,1,2,1,2,1,1,2,1,2,1,2,1,2,1,2,1,2,1,2,
26	NM_001388371.1	chr1	+	144593687	144832254	144615130	144828784	28	144593687,144594388,144595834,144596283,144598511,144606368,144614839,144615095,144615251,144617149,144618081,144619346,144619882,144621446,144813741,144814679,144815935,144816472,144817965,144821920,144823127,144823812,144824704,144825352,144826239,144826932,144827819,144828540,	144593965,144594483,144595952,144596473,144598780,144606510,144614998,144615250,144615303,144617252,144618296,144619419,144620094,144621656,144813844,144814894,144816008,144816678,144818017,144821973,144823179,144823985,144824756,144825524,144826286,144827105,144827928,144832254,	0	NBPF9	cmpl	cmpl	-1,-1,-1,-1,-1,-1,-1,0,0,1,2,1,2,1,1,2,1,2,1,2,1,2,1,2,0,2,1,2,
26	NM_001388366.1	chr1	+	144593687	144832254	144615130	144828784	28	144593687,144594388,144595834,144596283,144598511,144606368,144614839,144615095,144615251,144617149,144618081,144619346,144619882,144621446,144813741,144814679,144815935,144816472,144817965,144821920,144823127,144823812,144824704,144825352,144826239,144826932,144827819,144828540,	144593965,144594483,144595952,144596473,144598780,144606510,144614998,144615250,144615303,144617252,144618296,144619419,144620094,144621656,144813844,144814894,144816008,144816678,144818017,144822084,144823179,144823985,144824756,144825524,144826286,144827105,144827928,144832254,	0	NBPF9	cmpl	cmpl	-1,-1,-1,-1,-1,-1,-1,0,0,1,2,1,2,1,1,2,1,2,1,2,1,2,1,2,0,2,1,2,
26	NM_001037675.4	chr1	+	144593687	144832254	144615130	144828784	28	144593687,144594388,144595834,144596283,144598511,144606368,144614839,144615095,144615251,144617149,144618081,144619346,144619882,144621446,144813741,144814679,144815935,144816472,144817965,144821920,144823127,144823812,144824704,144825352,144826234,144826932,144827819,144828540,	144593965,144594483,144595952,144596473,144598780,144606510,144614998,144615250,144615303,144617252,144618296,144619419,144620094,144621656,144813844,144814894,144816008,144816678,144818017,144822084,144823179,144823985,144824756,144825525,144826286,144827105,144827928,144832254,	0	NBPF9	cmpl	cmpl	-1,-1,-1,-1,-1,-1,-1,0,0,1,2,1,2,1,1,2,1,2,1,2,1,2,1,2,1,2,1,2,
26	NM_001388376.1	chr1	+	144593687	144832254	144615130	144828784	29	144593687,144594388,144595834,144596283,144598511,144606368,144612348,144614839,144615095,144615251,144617149,144618081,144619346,144619882,144621446,144813741,144814679,144815935,144816472,144817965,144821920,144823127,144823812,144824704,144825352,144826234,144826932,144827819,144828540,	144593965,144594483,144595952,144596473,144598780,144606510,144612599,144614998,144615250,144615303,144617252,144618296,144619419,144620094,144621656,144813844,144814894,144816008,144816678,144818017,144822084,144823179,144823985,144824756,144825525,144826286,144827105,144827928,144832254,	0	NBPF9	cmpl	cmpl	-1,-1,-1,-1,-1,-1,-1,-1,0,0,1,2,1,2,1,1,2,1,2,1,2,1,2,1,2,1,2,1,2,
26	NM_001388373.1	chr1	+	144593687	144832254	144615130	144828784	29	144593687,144594388,144595834,144596283,144598511,144606368,144606837,144614839,144615095,144615251,144617149,144618081,144619346,144619882,144621446,144813741,144814679,144815935,144816472,144817965,144821920,144823127,144823812,144824704,144825352,144826234,144826932,144827819,144828540,	144593965,144594483,144595952,144596473,144598780,144606510,144607061,144614998,144615250,144615303,144617252,144618296,144619419,144620094,144621656,144813844,144814894,144816008,144816678,144818017,144822084,144823179,144823985,144824756,144825525,144826286,144827105,144827928,144832254,	0	NBPF9	cmpl	cmpl	-1,-1,-1,-1,-1,-1,-1,-1,0,0,1,2,1,2,1,1,2,1,2,1,2,1,2,1,2,1,2,1,2,
26	NM_001388378.1	chr1	+	144593687	144832254	144615130	144828784	29	144593687,144594388,144595834,144596283,144598511,144604477,144606368,144614839,144615095,144615251,144617149,144618081,144619346,144619882,144621446,144813741,144814679,144815935,144816472,144817965,144821920,144823127,144823812,144824704,144825352,144826234,144826932,144827819,144828540,	144593965,144594483,144595952,144596473,144598780,144604508,144606510,144614998,144615250,144615303,144617252,144618296,144619419,144620094,144621656,144813844,144814894,144816008,144816678,144818017,144822084,144823179,144823985,144824756,144825525,144826286,144827105,144827928,144832254,	0	NBPF9	cmpl	cmpl	-1,-1,-1,-1,-1,-1,-1,-1,0,0,1,2,1,2,1,1,2,1,2,1,2,1,2,1,2,1,2,1,2,
26	NM_001388368.1	chr1	+	144593687	144832254	144615130	144828784	29	144593687,144594388,144595834,144596283,144598511,144604409,144606368,144614839,144615095,144615251,144617149,144618081,144619346,144619882,144621446,144813741,144814679,144815935,144816472,144817965,144821920,144823127,144823812,144824704,144825352,144826239,144826932,144827819,144828540,	144593965,144594483,144595952,144596473,144598780,144604508,144606510,144614998,144615250,144615303,144617252,144618296,144619419,144620094,144621656,144813844,144814894,144816008,144816678,144818017,144822084,144823179,144823985,144824756,144825524,144826286,144827105,144827928,144832254,	0	NBPF9	cmpl	cmpl	-1,-1,-1,-1,-1,-1,-1,-1,0,0,1,2,1,2,1,1,2,1,2,1,2,1,2,1,2,0,2,1,2,
26	NM_001201326.1	chr1	+	145727665	145764207	145747043	145763623	7	145727665,145747041,145748337,145756416,145761177,145762038,145763569,	145727749,145747253,145748587,145756613,145761402,145762329,145764207,	0	PDZK1	cmpl	cmpl	-1,0,0,1,0,0,0,
26	NM_002614.4	chr1	+	145727665	145764207	145747043	145763623	10	145727665,145743262,145747041,145748337,145752427,145753954,145756416,145761177,145762038,145763569,	145727749,145743333,145747253,145748587,145752564,145754150,145756613,145761402,145762329,145764207,	0	PDZK1	cmpl	cmpl	-1,-1,0,0,1,0,1,0,0,0,
26	NM_001371361.1	chr1	+	145727697	145764074	145753978	145763623	8	145727697,145747041,145748337,145753954,145756416,145761177,145762038,145763569,	145727749,145747253,145748587,145754150,145756613,145761402,145762329,145764074,	0	PDZK1	cmpl	cmpl	-1,-1,-1,0,1,0,0,0,
26	NM_001371359.1	chr1	+	145727697	145764074	145747043	145763815	10	145727697,145747041,145748337,145752427,145753954,145756416,145761177,145762038,145763794,145763934,	145727749,145747253,145748587,145752564,145754150,145756613,145761402,145762329,145763842,145764074,	0	PDZK1	cmpl	cmpl	-1,0,0,1,0,1,0,0,0,-1,
26	NM_001201325.2	chr1	+	145727697	145764074	145747043	145763623	9	145727697,145747041,145748337,145752427,145753954,145756416,145761177,145762038,145763569,	145727749,145747253,145748587,145752564,145754150,145756613,145761402,145762329,145764074,	0	PDZK1	cmpl	cmpl	-1,0,0,1,0,1,0,0,0,
26	NR_136328.1	chr1	+	148876039	148902123	148902123	148902123	10	148876039,148876289,148881947,148882241,148888060,148888471,148889580,148890196,148891528,148902022,	148876090,148876406,148882049,148882346,148888225,148888598,148889690,148890249,148891741,148902123,	0	KMT2CP1	none	none	-1,-1,-1,-1,-1,-1,-1,-1,-1,-1,
26	NM_020205.4	chr1	-	149909704	149982675	149915755	149949445	12	149909704,149919151,149920870,149921531,149921996,149931602,149936146,149937701,149939218,149942990,149949360,149982396,	149916964,149919236,149920985,149921681,149922124,149931715,149936274,149937803,149939446,149943179,149949511,149982675,	0	OTUD7B	cmpl	cmpl	0,2,1,1,2,0,1,1,1,1,0,-1,
27	NM_001278191.2	chr1	-	154127783	154150680	154130114	154145673	8	154127783,154142875,154143124,154143888,154145383,154145559,154148590,154150589,	154130197,154142945,154143187,154143964,154145454,154145677,154148724,154150680,	0	TPM3	cmpl	cmpl	1,0,0,2,0,0,-1,-1,
27	NM_001278189.2	chr1	-	154127783	154155694	154130193	154155595	9	154127783,154141780,154142875,154143124,154144504,154145383,154145559,154148590,154155463,	154130197,154141859,154142945,154143187,154144580,154145454,154145677,154148724,154155694,	0	TPM3	cmpl	cmpl	2,1,0,0,2,0,2,0,0,
27	NM_001043352.2	chr1	-	154127783	154155694	154131444	154155595	8	154127783,154142875,154143124,154144504,154145383,154145559,154148590,154155463,	154131524,154142945,154143187,154144580,154145454,154145677,154148724,154155694,	0	TPM3	cmpl	cmpl	1,0,0,2,0,2,0,0,
27	NM_153649.4	chr1	-	154127783	154155694	154130114	154155595	8	154127783,154142875,154143124,154144504,154145383,154145559,154148590,154155463,	154130197,154142945,154143187,154144580,154145454,154145677,154148724,154155694,	0	TPM3	cmpl	cmpl	1,0,0,2,0,2,0,0,
27	NM_001278190.2	chr1	-	154127783	154155694	154130114	154155595	7	154127783,154142875,154144504,154145383,154145559,154148590,154155463,	154130197,154142945,154144580,154145454,154145677,154148724,154155694,	0	TPM3	cmpl	cmpl	1,0,2,0,2,0,0,
27	NM_001349679.2	chr1	-	154127783	154155694	154130193	154155595	9	154127783,154141780,154142875,154143124,154143888,154145383,154145559,154148590,154155463,	154130197,154141859,154142945,154143187,154143964,154145454,154145677,154148724,154155694,	0	TPM3	cmpl	cmpl	2,1,0,0,2,0,2,0,0,
27	NM_001043353.2	chr1	-	154127783	154155694	154131444	154155595	8	154127783,154142875,154143124,154143888,154145383,154145559,154148590,154155463,	154131524,154142945,154143187,154143964,154145454,154145677,154148724,154155694,	0	TPM3	cmpl	cmpl	1,0,0,2,0,2,0,0,
27	NM_001043351.2	chr1	-	154127783	154155694	154130114	154155595	8	154127783,154142875,154143124,154143888,154145383,154145559,154148590,154155463,	154130197,154142945,154143187,154143964,154145454,154145677,154148724,154155694,	0	TPM3	cmpl	cmpl	1,0,0,2,0,2,0,0,
27	NM_001278188.2	chr1	-	154127783	154155694	154130114	154155531	7	154127783,154142875,154143124,154144504,154145383,154145559,154155463,	154130197,154142945,154143187,154144580,154145454,154145677,154155694,	0	TPM3	cmpl	cmpl	1,0,0,2,0,2,0,
27	NM_001364680.2	chr1	-	154127783	154164576	154130114	154164494	9	154127783,154142875,154143124,154144504,154145383,154145559,154148590,154163661,154164377,	154130197,154142945,154143187,154144580,154145454,154145677,154148724,154163787,154164576,	0	TPM3	cmpl	cmpl	1,0,0,2,0,2,0,0,0,
27	NM_001364681.2	chr1	-	154127783	154164576	154131444	154164494	9	154127783,154142875,154143124,154143888,154145383,154145559,154148590,154163661,154164377,	154131524,154142945,154143187,154143964,154145454,154145677,154148724,154163787,154164576,	0	TPM3	cmpl	cmpl	1,0,0,2,0,2,0,0,0,
27	NM_001364679.2	chr1	-	154127783	154164576	154130114	154164494	9	154127783,154142875,154143124,154143888,154145383,154145559,154148590,154163661,154164377,	154130197,154142945,154143187,154143964,154145454,154145677,154148724,154163787,154164576,	0	TPM3	cmpl	cmpl	1,0,0,2,0,2,0,0,0,
27	NR_103461.2	chr1	-	154127783	154155694	154155694	154155694	8	154127783,154142875,154143124,154144504,154145383,154145559,154148590,154155463,	154130197,154142941,154143187,154144580,154145454,154145677,154148724,154155694,	0	TPM3	none	none	-1,-1,-1,-1,-1,-1,-1,-1,
27	NM_001364683.1	chr1	-	154134288	154155694	154140412	154155595	9	154134288,154141780,154142875,154143124,154144504,154145383,154145559,154148590,154155463,	154140416,154141859,154142945,154143187,154144580,154145454,154145677,154148724,154155694,	0	TPM3	cmpl	cmpl	2,1,0,0,2,0,2,0,0,
27	NM_001364682.1	chr1	-	154134288	154164576	154140412	154164494	10	154134288,154141780,154142875,154143124,154144504,154145383,154145559,154148590,154163661,154164377,	154140416,154141859,154142945,154143187,154144580,154145454,154145677,154148724,154163787,154164576,	0	TPM3	cmpl	cmpl	2,1,0,0,2,0,2,0,0,0,
27	NM_152263.4	chr1	-	154134288	154164576	154140412	154164494	10	154134288,154141780,154142875,154143124,154143888,154145383,154145559,154148590,154163661,154164377,	154140416,154141859,154142945,154143187,154143964,154145454,154145677,154148724,154163787,154164576,	0	TPM3	cmpl	cmpl	2,1,0,0,2,0,2,0,0,0,
27	NR_002188.3	chr1	-	155183615	155197325	155197325	155197325	13	155183615,155184358,155184844,155185353,155185552,155186174,155186647,155187030,155187309,155187754,155188178,155188638,155197172,	155184264,155184475,155184953,155185442,155185578,155186412,155186820,155187164,155187384,155187840,155188270,155188733,155197325,	0	GBAP1	none	none	-1,-1,-1,-1,-1,-1,-1,-1,-1,-1,-1,-1,-1,
27	NM_001323616.2	chr1	-	156219014	156252616	156220377	156247814	23	156219014,156220648,156221193,156222204,156222709,156223239,156228795,156230241,156231123,156233185,156235571,156236331,156237260,156237905,156238080,156242110,156243151,156244387,156246875,156247715,156248726,156251583,156252397,	156220461,156220787,156221268,156222295,156222869,156223299,156228954,156230417,156231199,156233361,156236171,156236469,156237469,156237974,156238206,156242189,156243241,156244477,156247032,156247839,156248825,156251715,156252616,	0	SMG5	cmpl	cmpl	0,2,2,1,0,0,0,1,0,1,1,1,2,2,2,1,1,1,0,0,-1,-1,-1,
27	NM_015327.3	chr1	-	156219014	156252616	156220377	156252471	22	156219014,156220648,156221193,156222204,156222709,156223239,156228795,156230241,156231123,156233185,156235571,156236331,156237260,156237905,156238080,156242110,156243151,156244387,156246875,156247715,156248726,156252397,	156220461,156220787,156221268,156222295,156222869,156223299,156228954,156230417,156231199,156233361,156236171,156236469,156237469,156237974,156238206,156242189,156243241,156244477,156247032,156247839,156248825,156252616,	0	SMG5	cmpl	cmpl	0,2,2,1,0,0,0,1,0,1,1,1,2,2,2,1,1,1,0,2,2,0,
27	NM_001323614.2	chr1	-	156219014	156252616	156220377	156252471	21	156219014,156220648,156221193,156222204,156222709,156223239,156230241,156231123,156233185,156235571,156236331,156237260,156237905,156238080,156242110,156243151,156244387,156246875,156247715,156248726,156252397,	156220461,156220787,156221268,156222295,156222869,156223299,156230417,156231199,156233361,156236171,156236469,156237469,156237974,156238206,156242189,156243241,156244477,156247032,156247839,156248825,156252616,	0	SMG5	cmpl	cmpl	0,2,2,1,0,0,1,0,1,1,1,2,2,2,1,1,1,0,2,2,0,
27	NM_001323615.2	chr1	-	156219014	156252616	156220377	156252471	21	156219014,156220648,156221193,156222204,156222709,156223239,156228795,156230241,156231123,156233185,156235571,156237260,156237905,156238080,156242110,156243151,156244387,156246875,156247715,156248726,156252397,	156220461,156220787,156221268,156222295,156222869,156223299,156228954,156230417,156231199,156233361,156236171,156237469,156237974,156238206,156242189,156243241,156244477,156247032,156247839,156248825,156252616,	0	SMG5	cmpl	cmpl	0,2,2,1,0,0,0,1,0,1,1,2,2,2,1,1,1,0,2,2,0,
27	NM_001323617.2	chr1	-	156219014	156261307	156220377	156247814	23	156219014,156220648,156221193,156222204,156222709,156223239,156228795,156230241,156231123,156233185,156235571,156236331,156237260,156237905,156238080,156242110,156243151,156244387,156246875,156247715,156248726,156256423,156261193,	156220461,156220787,156221268,156222295,156222869,156223299,156228954,156230417,156231199,156233361,156236171,156236469,156237469,156237974,156238206,156242189,156243241,156244477,156247032,156247839,156248825,156256578,156261307,	0	SMG5	cmpl	cmpl	0,2,2,1,0,0,0,1,0,1,1,1,2,2,2,1,1,1,0,0,-1,-1,-1,
28	NM_001375297.1	chr1	+	161475246	161489619	161475257	161487938	6	161475246,161475776,161476126,161479609,161483684,161487764,	161475342,161475797,161476381,161479864,161483722,161489619,	0	FCGR2A	cmpl	cmpl	0,1,1,1,1,0,
28	NM_021642.5	chr1	+	161475246	161489619	161475257	161487938	7	161475246,161475776,161476126,161479609,161480623,161483684,161487764,	161475342,161475797,161476381,161479864,161480746,161483722,161489619,	0	FCGR2A	cmpl	cmpl	0,1,1,1,1,1,0,
28	NM_001375296.1	chr1	+	161475246	161489619	161475257	161487938	6	161475246,161475776,161476123,161479609,161483684,161487764,	161475342,161475797,161476381,161479864,161483722,161489619,	0	FCGR2A	cmpl	cmpl	0,1,1,1,1,0,
28	NM_001136219.3	chr1	+	161475246	161489619	161475257	161487938	7	161475246,161475776,161476123,161479609,161480623,161483684,161487764,	161475342,161475797,161476381,161479864,161480746,161483722,161489619,	0	FCGR2A	cmpl	cmpl	0,1,1,1,1,1,0,
28	NM_001204963.2	chr1	+	164528420	164821067	164529059	164818639	9	164528420,164532474,164761730,164768935,164776778,164781226,164789308,164790773,164818576,	164529250,164532548,164761975,164769126,164776914,164781386,164789421,164790863,164821067,	0	PBX1	cmpl	cmpl	0,2,1,0,2,0,1,0,0,
28	NM_001204961.2	chr1	+	164528420	164821068	164529059	164790820	8	164528420,164532474,164761730,164768935,164776778,164781226,164790773,164815820,	164529250,164532548,164761975,164769126,164776914,164781386,164790863,164821068,	0	PBX1	cmpl	cmpl	0,2,1,0,2,0,1,-1,
28	NM_002585.4	chr1	+	164528420	164821068	164529059	164815913	9	164528420,164532474,164761730,164768935,164776778,164781226,164789308,164790773,164815820,	164529250,164532548,164761975,164769126,164776914,164781386,164789421,164790863,164821068,	0	PBX1	cmpl	cmpl	0,2,1,0,2,0,1,0,0,
28	NM_001353131.2	chr1	+	164528420	164855284	164529059	164790820	8	164528420,164532474,164761730,164768935,164776778,164781226,164790773,164853778,	164529250,164532548,164761975,164769126,164776914,164781386,164790863,164855284,	0	PBX1	cmpl	cmpl	0,2,1,0,2,0,1,-1,
28	NM_001353130.1	chr1	+	164528958	164821067	164529234	164815913	8	164528958,164761730,164768935,164776778,164781226,164789308,164790773,164815820,	164529250,164761975,164769126,164776914,164781386,164789421,164790863,164821067,	0	PBX1	cmpl	cmpl	0,1,0,2,0,1,0,0,
28	NR_036683.1	chr1	+	165667986	165679205	165679205	165679205	4	165667986,165670917,165677811,165678601,	165668082,165671228,165678016,165679205,	0	LOC440700	none	none	-1,-1,-1,-1,
29	NM_025063.4	chr1	+	170904674	170967947	170914697	170967541	15	170904674,170914660,170916667,170927601,170928602,170931030,170934291,170940888,170952562,170955701,170958995,170961304,170964529,170965647,170967294,	170904728,170914722,170916714,170927681,170928738,170931117,170934396,170941024,170952675,170955851,170959144,170961470,170964672,170965785,170967947,	0	MROH9	cmpl	cmpl	-1,0,1,0,2,0,0,0,1,0,0,2,0,2,2,
29	NM_001163629.2	chr1	+	170904674	171033906	170914697	171033481	22	170904674,170914660,170916667,170927601,170928602,170931030,170934291,170940888,170952562,170955701,170958995,170961304,170964529,170965647,170967294,170983257,170985303,170993535,170993789,170994458,171031272,171033239,	170904728,170914722,170916714,170927681,170928738,170931117,170934396,170941024,170952675,170955851,170959144,170961470,170964672,170965785,170967415,170983395,170985477,170993688,170993906,170994561,171031335,171033906,	0	MROH9	cmpl	cmpl	-1,0,1,0,2,0,0,0,1,0,0,2,0,2,2,0,0,0,0,0,1,1,
29	NM_001278252.2	chr1	+	171810637	172102532	171810796	172102037	15	171810637,171890887,171956795,171958084,172001541,172002244,172007458,172011148,172013524,172017751,172037958,172050971,172061963,172100314,172102028,	171810957,171890961,171956945,171958288,172001640,172002405,172007601,172011284,172013592,172017890,172038045,172051042,172062015,172100428,172102532,	0	DNM3	cmpl	cmpl	0,2,1,1,1,1,0,2,0,2,0,0,2,0,0,
29	NM_001350205.2	chr1	+	171810637	172102532	171810796	172102037	16	171810637,171890887,171956795,171958084,172001541,172002244,172007458,172011148,172013524,172017751,172037958,172050971,172061963,172062835,172100314,172102028,	171810957,171890961,171956945,171958288,172001640,172002405,172007601,172011284,172013592,172017890,172038045,172051042,172062015,172062865,172100428,172102532,	0	DNM3	cmpl	cmpl	0,2,1,1,1,1,0,2,0,2,0,0,2,0,0,0,
29	NM_001136127.3	chr1	+	171810637	172381857	171810796	172376981	20	171810637,171890887,171956795,171958084,172001541,172002244,172007458,172011148,172013524,172017751,172037958,172050971,172061963,172100314,172222712,172277867,172348157,172356272,172357712,172376911,	171810957,171890961,171956945,171958288,172001640,172002405,172007601,172011284,172013592,172017890,172038045,172051042,172062015,172100428,172222822,172277979,172348322,172356499,172357949,172381857,	0	DNM3	cmpl	cmpl	0,2,1,1,1,1,0,2,0,2,0,0,2,0,0,2,0,0,2,2,
29	NM_015569.5	chr1	+	171810637	172381857	171810796	172376981	21	171810637,171890887,171956795,171958084,172001541,172002244,172007458,172011148,172013524,172017751,172037958,172050971,172061963,172100314,172222712,172277867,172292468,172348157,172356272,172357712,172376911,	171810957,171890961,171956945,171958288,172001640,172002405,172007601,172011284,172013592,172017890,172038045,172051042,172062015,172100428,172222822,172277979,172292480,172348322,172356499,172357949,172381857,	0	DNM3	cmpl	cmpl	0,2,1,1,1,1,0,2,0,2,0,0,2,0,0,2,0,0,0,2,2,
29	NM_001350204.2	chr1	+	171810637	172381857	171810796	172376981	21	171810637,171890887,171956795,171958084,172001541,172002244,172007458,172011148,172013524,172017751,172037958,172050971,172061963,172062835,172100314,172222712,172277867,172348157,172356272,172357712,172376911,	171810957,171890961,171956945,171958288,172001640,172002405,172007601,172011284,172013592,172017890,172038045,172051042,172062015,172062865,172100428,172222822,172277979,172348322,172356499,172357949,172381857,	0	DNM3	cmpl	cmpl	0,2,1,1,1,1,0,2,0,2,0,0,2,0,0,0,2,0,0,2,2,
29	NM_001350206.2	chr1	+	171810637	172387606	171810796	172387457	21	171810637,171890887,171956795,171958084,172001541,172002244,172007458,172011148,172013524,172017751,172037958,172050971,172061963,172062835,172100314,172222712,172277867,172348157,172356272,172357712,172387420,	171810957,171890961,171956945,171958288,172001640,172002405,172007601,172011284,172013592,172017890,172038045,172051042,172062015,172062865,172100428,172222822,172277979,172348322,172356499,172357949,172387606,	0	DNM3	cmpl	cmpl	0,2,1,1,1,1,0,2,0,2,0,0,2,0,0,0,2,0,0,2,2,
29	NR_146559.2	chr1	+	171810637	172381857	172381857	172381857	21	171810637,171890887,171956795,171958084,172001541,172002244,172007458,172011148,172013524,172017751,172037958,172050971,172061963,172062835,172100314,172222712,172277867,172348157,172356272,172357712,172376911,	171810957,171890961,171956945,171958288,172001640,172002405,172007601,172011284,172013592,172017890,172038045,172051042,172062015,172062881,172100428,172222822,172277979,172348322,172356499,172357949,172381857,	0	DNM3	none	none	-1,-1,-1,-1,-1,-1,-1,-1,-1,-1,-1,-1,-1,-1,-1,-1,-1,-1,-1,-1,-1,
29	NM_005092.4	chr1	-	173008341	173020081	173010506	173020036	3	173008341,173013078,173019880,	173010853,173013109,173020081,	0	TNFSF18	cmpl	cmpl	1,0,0,
29	NM_022093.2	chr1	+	175036968	175117211	175046554	175116207	19	175036968,175046519,175048468,175049298,175052885,175054540,175063125,175066552,175067467,175086074,175087696,175092535,175096090,175097167,175097730,175104980,175105956,175113522,175116066,	175037071,175046963,175048843,175049562,175053071,175054630,175063389,175066819,175067731,175086341,175087960,175092799,175096221,175097300,175097882,175105077,175106124,175113686,175117211,	0	TNN	cmpl	cmpl	-1,0,1,1,1,1,1,1,1,1,1,1,1,0,1,0,1,1,0,
30	NM_021165.4	chr1	+	177140093	177251558	177199012	177250664	8	177140093,177198936,177225054,177226311,177242623,177245333,177247698,177249547,	177140868,177199281,177225245,177226520,177242729,177245570,177247921,177251558,	0	BRINP2	cmpl	cmpl	-1,0,2,1,0,1,1,2,
30	NM_170692.4	chr1	+	178063238	178447985	178063627	178442374	18	178063238,178252698,178269126,178359234,178389645,178408556,178410683,178411809,178414652,178420705,178421550,178423581,178425855,178426817,178433412,178435054,178436468,178442209,	178063829,178252826,178269253,178359341,178389755,178408710,178410782,178412364,178414797,178420850,178421787,178423783,178426034,178427679,178433547,178435257,178436556,178447985,	0	RASAL2	cmpl	cmpl	0,1,0,1,0,2,0,0,0,1,2,2,0,2,0,0,2,0,
30	NM_001252512.2	chr1	+	179262931	179327815	179304658	179322776	15	179262931,179292571,179304640,179306971,179308572,179310162,179311248,179311996,179312724,179314081,179316734,179317978,179319430,179320451,179322719,	179263071,179292630,179304792,179307031,179308680,179310445,179311327,179312078,179312770,179314211,179316832,179318077,179319566,179320597,179327815,	0	SOAT1	cmpl	cmpl	-1,-1,0,2,2,2,0,1,2,0,1,0,0,1,0,
30	NM_001252511.2	chr1	+	179262931	179327815	179271934	179322776	15	179262931,179271811,179304640,179306971,179308572,179310162,179311248,179311996,179312724,179314081,179316734,179317978,179319430,179320451,179322719,	179263071,179271937,179304792,179307031,179308680,179310445,179311327,179312078,179312770,179314211,179316832,179318077,179319566,179320597,179327815,	0	SOAT1	cmpl	cmpl	-1,0,0,2,2,2,0,1,2,0,1,0,0,1,0,
30	NM_003101.6	chr1	+	179262931	179327815	179271819	179322776	16	179262931,179271811,179292571,179304640,179306971,179308572,179310162,179311248,179311996,179312724,179314081,179316734,179317978,179319430,179320451,179322719,	179263071,179271937,179292630,179304792,179307031,179308680,179310445,179311327,179312078,179312770,179314211,179316832,179318077,179319566,179320597,179327815,	0	SOAT1	cmpl	cmpl	-1,0,1,0,2,2,2,0,1,2,0,1,0,0,1,0,
30	NR_045530.2	chr1	+	179262931	179327815	179327815	179327815	14	179262931,179304640,179306971,179308572,179310162,179311144,179311996,179312724,179314081,179316734,179317978,179319430,179320451,179322719,	179263071,179304792,179307031,179308680,179310445,179311327,179312078,179312770,179314211,179316832,179318077,179319566,179320597,179327815,	0	SOAT1	none	none	-1,-1,-1,-1,-1,-1,-1,-1,-1,-1,-1,-1,-1,-1,
30	NM_032360.4	chr1	-	180257364	180471712	180257497	180471401	8	180257364,180283826,180366650,180382500,180399314,180461403,180464595,180471179,	180257652,180283857,180366740,180382606,180399397,180461500,180464660,180471712,	0	ACBD6	cmpl	cmpl	1,0,0,2,0,2,0,0,
30	NM_001137669.2	chr1	+	182419280	182529732	182419300	182525192	22	182419280,182423092,182427453,182429138,182441530,182442709,182457419,182458114,182462156,182491138,182496713,182499378,182499924,182501796,182509381,182517451,182517834,182520234,182522589,182523761,182525158,182529413,	182419313,182423175,182427528,182429268,182441692,182443677,182457482,182458337,182462264,182491244,182496907,182499496,182500045,182501926,182509556,182517590,182517959,182520344,182522676,182523828,182525357,182529732,	0	RGSL1	cmpl	cmpl	0,1,0,0,1,1,0,0,1,1,2,1,2,0,1,2,0,2,1,1,2,-1,
30	NM_001366934.1	chr1	+	182419280	182529732	182419300	182525192	23	182419280,182423092,182427453,182429138,182440416,182441530,182442709,182457419,182458114,182462156,182491138,182496713,182499378,182499924,182501796,182509381,182517451,182517834,182520234,182522589,182523761,182525158,182529413,	182419313,182423175,182427528,182429268,182440521,182441692,182443677,182457482,182458337,182462264,182491244,182496907,182499496,182500045,182501926,182509556,182517590,182517959,182520344,182522676,182523828,182525357,182529732,	0	RGSL1	cmpl	cmpl	0,1,0,0,1,1,1,0,0,1,1,2,1,2,0,1,2,0,2,1,1,2,-1,
30	NM_001394147.1	chr1	+	183441633	183523326	183485073	183521066	21	183441633,183485008,183486822,183495730,183497090,183498026,183498532,183502298,183502810,183506279,183507514,183510118,183511210,183513487,183514064,183515100,183518342,183518898,183519885,183520179,183520952,	183441784,183485126,183486955,183495902,183497162,183498177,183498668,183502461,183502967,183506350,183507575,183510238,183511499,183513632,183514447,183515472,183518423,183519058,183520056,183520325,183523326,	0	SMG7	cmpl	cmpl	-1,0,2,0,1,1,2,0,1,2,1,2,2,0,1,0,0,0,1,1,0,
30	NM_001394141.1	chr1	+	183441633	183523326	183485073	183521066	22	183441633,183485008,183486822,183495730,183497090,183498026,183498532,183502298,183502810,183506279,183507514,183510118,183511210,183513487,183514064,183515100,183516237,183518342,183518898,183519885,183520179,183520952,	183441784,183485126,183486955,183495902,183497162,183498177,183498668,183502461,183502967,183506350,183507575,183510238,183511499,183513632,183514447,183515472,183516387,183518423,183519058,183520056,183520325,183523326,	0	SMG7	cmpl	cmpl	-1,0,2,0,1,1,2,0,1,2,1,2,2,0,1,0,0,0,0,1,1,0,
30	NM_001394143.1	chr1	+	183441633	183523326	183485073	183521066	21	183441633,183485008,183486822,183495730,183497090,183498026,183498532,183502298,183502810,183506279,183507514,183510118,183511210,183513487,183514064,183515100,183518342,183518898,183519885,183520179,183520952,	183441784,183485126,183486955,183495902,183497162,183498177,183498668,183502461,183502967,183506350,183507575,183510238,183511637,183513632,183514447,183515472,183518423,183519058,183520056,183520325,183523326,	0	SMG7	cmpl	cmpl	-1,0,2,0,1,1,2,0,1,2,1,2,2,0,1,0,0,0,1,1,0,
30	NM_001174061.2	chr1	+	183441633	183523326	183485073	183521066	22	183441633,183485008,183486822,183495730,183497090,183498026,183498532,183502298,183502810,183506279,183507514,183510118,183511210,183513487,183514064,183515100,183516237,183518342,183518898,183519885,183520179,183520952,	183441784,183485126,183486955,183495902,183497162,183498177,183498668,183502461,183502967,183506350,183507575,183510238,183511637,183513632,183514447,183515472,183516387,183518423,183519058,183520056,183520325,183523326,	0	SMG7	cmpl	cmpl	-1,0,2,0,1,1,2,0,1,2,1,2,2,0,1,0,0,0,0,1,1,0,
30	NM_201568.3	chr1	+	183441633	183523326	183441755	183521066	22	183441633,183481971,183485008,183486822,183495730,183497090,183498026,183498532,183502298,183502810,183506279,183507514,183510118,183511210,183513487,183514064,183515100,183518342,183518898,183519885,183520179,183520952,	183441784,183482003,183485126,183486955,183495902,183497162,183498177,183498668,183502461,183502967,183506350,183507575,183510238,183511499,183513632,183514447,183515472,183518423,183519058,183520056,183520325,183523326,	0	SMG7	cmpl	cmpl	0,2,1,2,0,1,1,2,0,1,2,1,2,2,0,1,0,0,0,1,1,0,
30	NM_201569.3	chr1	+	183441633	183523326	183441755	183522336	23	183441633,183481971,183485008,183486822,183495730,183497090,183498026,183498532,183502298,183502810,183506279,183507514,183510118,183511210,183513487,183514064,183515100,183516237,183518342,183518898,183519885,183520179,183522111,	183441784,183482003,183485126,183486955,183495902,183497162,183498177,183498668,183502461,183502967,183506350,183507575,183510238,183511499,183513632,183514447,183515472,183516387,183518423,183519058,183520056,183520325,183523326,	0	SMG7	cmpl	cmpl	0,2,1,2,0,1,1,2,0,1,2,1,2,2,0,1,0,0,0,0,1,1,0,
30	NM_001375585.1	chr1	+	183441633	183523326	183441755	183521066	23	183441633,183481971,183485008,183486822,183495730,183497090,183498026,183498532,183502298,183502810,183506279,183507514,183510118,183511210,183513487,183514064,183515100,183516237,183518342,183518898,183519885,183520179,183520952,	183441784,183482003,183485126,183486955,183495902,183497162,183498177,183498668,183502461,183502967,183506350,183507575,183510238,183511499,183513632,183514447,183515472,183516387,183518423,183519058,183520056,183520325,183523326,	0	SMG7	cmpl	cmpl	0,2,1,2,0,1,1,2,0,1,2,1,2,2,0,1,0,0,0,0,1,1,0,
30	NM_173156.3	chr1	+	183441633	183523326	183441755	183521066	22	183441633,183481971,183485008,183486822,183495730,183497090,183498026,183498532,183502298,183502810,183506279,183507514,183510118,183511210,183513487,183514064,183515100,183518342,183518898,183519885,183520179,183520952,	183441784,183482003,183485126,183486955,183495902,183497162,183498177,183498668,183502461,183502967,183506350,183507575,183510238,183511637,183513632,183514447,183515472,183518423,183519058,183520056,183520325,183523326,	0	SMG7	cmpl	cmpl	0,2,1,2,0,1,1,2,0,1,2,1,2,2,0,1,0,0,0,1,1,0,
30	NM_001375584.1	chr1	+	183441633	183523326	183441755	183521066	23	183441633,183481971,183485008,183486822,183495730,183497090,183498026,183498532,183502298,183502810,183506279,183507514,183510118,183511210,183513487,183514064,183515100,183516237,183518342,183518898,183519885,183520179,183520952,	183441784,183482003,183485126,183486955,183495902,183497162,183498177,183498668,183502461,183502967,183506350,183507575,183510238,183511637,183513632,183514447,183515472,183516387,183518423,183519058,183520056,183520325,183523326,	0	SMG7	cmpl	cmpl	0,2,1,2,0,1,1,2,0,1,2,1,2,2,0,1,0,0,0,0,1,1,0,
30	NM_001394144.1	chr1	+	183441633	183523326	183486042	183521066	24	183441633,183481971,183485008,183485850,183486822,183495730,183497090,183498026,183498532,183502298,183502810,183506279,183507514,183510118,183511210,183513487,183514064,183515100,183516237,183518342,183518898,183519885,183520179,183520952,	183441784,183482003,183485126,183486053,183486955,183495902,183497162,183498177,183498668,183502461,183502967,183506350,183507575,183510238,183511499,183513632,183514447,183515472,183516387,183518423,183519058,183520056,183520325,183523326,	0	SMG7	cmpl	cmpl	-1,-1,-1,0,2,0,1,1,2,0,1,2,1,2,2,0,1,0,0,0,0,1,1,0,
30	NM_001394139.1	chr1	+	183441633	183523326	183471410	183521066	23	183441633,183471387,183481971,183485008,183486822,183495730,183497090,183498026,183498532,183502298,183502810,183506279,183507514,183510118,183511210,183513487,183514064,183515100,183518342,183518898,183519885,183520179,183520952,	183441784,183471526,183482003,183485126,183486955,183495902,183497162,183498177,183498668,183502461,183502967,183506350,183507575,183510238,183511499,183513632,183514447,183515472,183518423,183519058,183520056,183520325,183523326,	0	SMG7	cmpl	cmpl	-1,0,2,1,2,0,1,1,2,0,1,2,1,2,2,0,1,0,0,0,1,1,0,
30	NM_001331007.2	chr1	+	183441633	183523326	183471410	183521066	24	183441633,183471387,183481971,183485008,183486822,183495730,183497090,183498026,183498532,183502298,183502810,183506279,183507514,183510118,183511210,183513487,183514064,183515100,183516237,183518342,183518898,183519885,183520179,183520952,	183441784,183471526,183482003,183485126,183486955,183495902,183497162,183498177,183498668,183502461,183502967,183506350,183507575,183510238,183511499,183513632,183514447,183515472,183516387,183518423,183519058,183520056,183520325,183523326,	0	SMG7	cmpl	cmpl	-1,0,2,1,2,0,1,1,2,0,1,2,1,2,2,0,1,0,0,0,0,1,1,0,
30	NM_001394135.1	chr1	+	183441633	183523326	183471410	183521066	23	183441633,183471387,183481971,183485008,183486822,183495730,183497090,183498026,183498532,183502298,183502810,183506279,183507514,183510118,183511210,183513487,183514064,183515100,183518342,183518898,183519885,183520179,183520952,	183441784,183471526,183482003,183485126,183486955,183495902,183497162,183498177,183498668,183502461,183502967,183506350,183507575,183510238,183511637,183513632,183514447,183515472,183518423,183519058,183520056,183520325,183523326,	0	SMG7	cmpl	cmpl	-1,0,2,1,2,0,1,1,2,0,1,2,1,2,2,0,1,0,0,0,1,1,0,
30	NM_001394133.1	chr1	+	183441633	183523326	183471410	183521066	24	183441633,183471387,183481971,183485008,183486822,183495730,183497090,183498026,183498532,183502298,183502810,183506279,183507514,183510118,183511210,183513487,183514064,183515100,183516237,183518342,183518898,183519885,183520179,183520952,	183441784,183471526,183482003,183485126,183486955,183495902,183497162,183498177,183498668,183502461,183502967,183506350,183507575,183510238,183511637,183513632,183514447,183515472,183516387,183518423,183519058,183520056,183520325,183523326,	0	SMG7	cmpl	cmpl	-1,0,2,1,2,0,1,1,2,0,1,2,1,2,2,0,1,0,0,0,0,1,1,0,
30	NM_001394142.1	chr1	+	183441633	183523326	183485073	183521066	23	183441633,183470265,183471387,183485008,183486822,183495730,183497090,183498026,183498532,183502298,183502810,183506279,183507514,183510118,183511210,183513487,183514064,183515100,183518342,183518898,183519885,183520179,183520952,	183441784,183470402,183471526,183485126,183486955,183495902,183497162,183498177,183498668,183502461,183502967,183506350,183507575,183510238,183511637,183513632,183514447,183515472,183518423,183519058,183520056,183520325,183523326,	0	SMG7	cmpl	cmpl	-1,-1,-1,0,2,0,1,1,2,0,1,2,1,2,2,0,1,0,0,0,1,1,0,
30	NM_001394137.1	chr1	+	183441633	183523326	183485073	183521066	24	183441633,183470265,183471387,183485008,183486822,183495730,183497090,183498026,183498532,183502298,183502810,183506279,183507514,183510118,183511210,183513487,183514064,183515100,183516237,183518342,183518898,183519885,183520179,183520952,	183441784,183470402,183471526,183485126,183486955,183495902,183497162,183498177,183498668,183502461,183502967,183506350,183507575,183510238,183511637,183513632,183514447,183515472,183516387,183518423,183519058,183520056,183520325,183523326,	0	SMG7	cmpl	cmpl	-1,-1,-1,0,2,0,1,1,2,0,1,2,1,2,2,0,1,0,0,0,0,1,1,0,
30	NM_001350219.2	chr1	+	183441633	183523326	183471410	183521066	24	183441633,183470265,183471387,183481971,183485008,183486822,183495730,183497090,183498026,183498532,183502298,183502810,183506279,183507514,183510118,183511210,183513487,183514064,183515100,183518342,183518898,183519885,183520179,183520952,	183441784,183470402,183471526,183482003,183485126,183486955,183495902,183497162,183498177,183498668,183502461,183502967,183506350,183507575,183510238,183511499,183513632,183514447,183515472,183518423,183519058,183520056,183520325,183523326,	0	SMG7	cmpl	cmpl	-1,-1,0,2,1,2,0,1,1,2,0,1,2,1,2,2,0,1,0,0,0,1,1,0,
30	NM_001350221.2	chr1	+	183441633	183523326	183471410	183521066	25	183441633,183470265,183471387,183481971,183485008,183486822,183495730,183497090,183498026,183498532,183502298,183502810,183506279,183507514,183510118,183511210,183513487,183514064,183515100,183516237,183518342,183518898,183519885,183520179,183520952,	183441784,183470402,183471526,183482003,183485126,183486955,183495902,183497162,183498177,183498668,183502461,183502967,183506350,183507575,183510238,183511499,183513632,183514447,183515472,183516387,183518423,183519058,183520056,183520325,183523326,	0	SMG7	cmpl	cmpl	-1,-1,0,2,1,2,0,1,1,2,0,1,2,1,2,2,0,1,0,0,0,0,1,1,0,
30	NM_001394136.1	chr1	+	183441633	183523326	183471410	183521066	24	183441633,183470265,183471387,183481971,183485008,183486822,183495730,183497090,183498026,183498532,183502298,183502810,183506279,183507514,183510118,183511210,183513487,183514064,183515100,183518342,183518898,183519885,183520179,183520952,	183441784,183470402,183471526,183482003,183485126,183486955,183495902,183497162,183498177,183498668,183502461,183502967,183506350,183507575,183510238,183511637,183513632,183514447,183515472,183518423,183519058,183520056,183520325,183523326,	0	SMG7	cmpl	cmpl	-1,-1,0,2,1,2,0,1,1,2,0,1,2,1,2,2,0,1,0,0,0,1,1,0,
30	NM_001350220.2	chr1	+	183441633	183523326	183471410	183521066	25	183441633,183470265,183471387,183481971,183485008,183486822,183495730,183497090,183498026,183498532,183502298,183502810,183506279,183507514,183510118,183511210,183513487,183514064,183515100,183516237,183518342,183518898,183519885,183520179,183520952,	183441784,183470402,183471526,183482003,183485126,183486955,183495902,183497162,183498177,183498668,183502461,183502967,183506350,183507575,183510238,183511637,183513632,183514447,183515472,183516387,183518423,183519058,183520056,183520325,183523326,	0	SMG7	cmpl	cmpl	-1,-1,0,2,1,2,0,1,1,2,0,1,2,1,2,2,0,1,0,0,0,0,1,1,0,
30	NM_001394145.1	chr1	+	183441633	183523326	183481996	183521066	25	183441633,183470265,183471387,183477170,183481971,183485008,183486822,183495730,183497090,183498026,183498532,183502298,183502810,183506279,183507514,183510118,183511210,183513487,183514064,183515100,183518342,183518898,183519885,183520179,183520952,	183441784,183470402,183471526,183477317,183482003,183485126,183486955,183495902,183497162,183498177,183498668,183502461,183502967,183506350,183507575,183510238,183511499,183513632,183514447,183515472,183518423,183519058,183520056,183520325,183523326,	0	SMG7	cmpl	cmpl	-1,-1,-1,-1,0,1,2,0,1,1,2,0,1,2,1,2,2,0,1,0,0,0,1,1,0,
30	NM_001394146.1	chr1	+	183441633	183523326	183481996	183521066	23	183441633,183442855,183481971,183485008,183486822,183495730,183497090,183498026,183498532,183502298,183502810,183506279,183507514,183510118,183511210,183513487,183514064,183515100,183518342,183518898,183519885,183520179,183520952,	183441784,183443033,183482003,183485126,183486955,183495902,183497162,183498177,183498668,183502461,183502967,183506350,183507575,183510238,183511499,183513632,183514447,183515472,183518423,183519058,183520056,183520325,183523326,	0	SMG7	cmpl	cmpl	-1,-1,0,1,2,0,1,1,2,0,1,2,1,2,2,0,1,0,0,0,1,1,0,
30	NM_001394140.1	chr1	+	183441633	183523326	183481996	183521066	23	183441633,183442855,183481971,183485008,183486822,183495730,183497090,183498026,183498532,183502298,183502810,183506279,183507514,183510118,183511210,183513487,183514064,183515100,183518342,183518898,183519885,183520179,183520952,	183441784,183443033,183482003,183485126,183486955,183495902,183497162,183498177,183498668,183502461,183502967,183506350,183507575,183510238,183511637,183513632,183514447,183515472,183518423,183519058,183520056,183520325,183523326,	0	SMG7	cmpl	cmpl	-1,-1,0,1,2,0,1,1,2,0,1,2,1,2,2,0,1,0,0,0,1,1,0,
30	NM_001394138.1	chr1	+	183441633	183523326	183471410	183521066	25	183441633,183442855,183470265,183471387,183481971,183485008,183486822,183495730,183497090,183498026,183498532,183502298,183502810,183506279,183507514,183510118,183511210,183513487,183514064,183515100,183518342,183518898,183519885,183520179,183520952,	183441784,183443033,183470402,183471526,183482003,183485126,183486955,183495902,183497162,183498177,183498668,183502461,183502967,183506350,183507575,183510238,183511499,183513632,183514447,183515472,183518423,183519058,183520056,183520325,183523326,	0	SMG7	cmpl	cmpl	-1,-1,-1,0,2,1,2,0,1,1,2,0,1,2,1,2,2,0,1,0,0,0,1,1,0,
30	NM_001394134.1	chr1	+	183441633	183523326	183471410	183521066	25	183441633,183442855,183470265,183471387,183481971,183485008,183486822,183495730,183497090,183498026,183498532,183502298,183502810,183506279,183507514,183510118,183511210,183513487,183514064,183515100,183518342,183518898,183519885,183520179,183520952,	183441784,183443033,183470402,183471526,183482003,183485126,183486955,183495902,183497162,183498177,183498668,183502461,183502967,183506350,183507575,183510238,183511637,183513632,183514447,183515472,183518423,183519058,183520056,183520325,183523326,	0	SMG7	cmpl	cmpl	-1,-1,-1,0,2,1,2,0,1,1,2,0,1,2,1,2,2,0,1,0,0,0,1,1,0,
31	NM_000963.4	chr1	-	186640922	186649555	186643484	186649422	10	186640922,186644380,186645029,186645598,186645964,186646780,186647392,186648189,186648453,186649370,	186643894,186644528,186645316,186645845,186646048,186646962,186647536,186648333,186648570,186649555,	0	PTGS2	cmpl	cmpl	1,0,1,0,0,1,1,1,1,0,
32	NM_194314.3	chr1	-	197122811	197170423	197128488	197169603	11	197122811,197141289,197144139,197145693,197147546,197150117,197157421,197159891,197160821,197168483,197170352,	197129144,197141378,197144245,197145800,197147642,197150247,197157569,197159961,197161029,197169720,197170423,	0	ZBTB41	cmpl	cmpl	1,2,1,2,2,1,0,2,1,0,-1,
32	NR_135153.2	chr1	-	197122811	197170423	197170423	197170423	12	197122811,197141289,197144139,197145060,197145693,197147546,197150117,197157421,197159891,197160821,197168483,197170352,	197129144,197141378,197144245,197145144,197145800,197147642,197150247,197157569,197159961,197161029,197169720,197170423,	0	ZBTB41	none	none	-1,-1,-1,-1,-1,-1,-1,-1,-1,-1,-1,-1,
32	NM_133494.3	chr1	+	198126127	198291550	198201710	198288652	10	198126127,198201682,198222169,198231704,198233254,198247090,198248083,198262074,198266256,198288541,	198126406,198201767,198222310,198231767,198233365,198247199,198248191,198262169,198266370,198291550,	0	NEK7	cmpl	cmpl	-1,0,0,0,0,0,1,1,0,0,
32	NR_147896.1	chr1	+	199117725	199362435	199362435	199362435	4	199117725,199130550,199131592,199360448,	199117865,199130613,199131698,199362435,	0	LINC02789	none	none	-1,-1,-1,-1,
33	NM_001167858.2	chr1	+	202317826	202407370	202317979	202406968	9	202317826,202385914,202391747,202394693,202396167,202397982,202399858,202400607,202406948,	202318270,202386045,202391866,202394853,202396312,202398057,202399938,202400747,202407370,	0	PPP1R12B	cmpl	cmpl	0,0,2,1,2,0,0,2,1,
33	NM_001167857.2	chr1	+	202317826	202407370	202317979	202407242	10	202317826,202385914,202391747,202394693,202396167,202397982,202399858,202400607,202403783,202406948,	202318270,202386045,202391866,202394853,202396312,202398057,202399938,202400747,202403896,202407370,	0	PPP1R12B	cmpl	cmpl	0,0,2,1,2,0,0,2,1,0,
33	NM_002481.4	chr1	+	202317826	202561830	202317979	202549688	24	202317826,202385914,202391747,202394693,202396167,202397982,202399858,202400607,202403783,202406948,202409833,202411574,202418116,202457660,202462241,202464420,202464697,202465908,202528004,202531905,202533570,202536905,202538274,202549601,	202318270,202386045,202391866,202394853,202396312,202398057,202399938,202400747,202403896,202407152,202409916,202411700,202418299,202457751,202462445,202464610,202464810,202465950,202528021,202532050,202533675,202536959,202538325,202561830,	0	PPP1R12B	cmpl	cmpl	0,0,2,1,2,0,0,2,1,0,0,2,2,2,0,0,1,0,0,2,0,0,0,0,
33	NM_001331029.2	chr1	+	202317826	202561830	202317979	202549688	25	202317826,202385914,202391747,202394693,202396167,202397982,202399858,202400607,202403783,202406948,202409833,202411574,202414173,202418116,202457660,202462241,202464420,202464697,202465908,202528004,202531905,202533570,202536905,202538274,202549601,	202318270,202386045,202391866,202394853,202396312,202398057,202399938,202400747,202403896,202407152,202409916,202411700,202414356,202418299,202457751,202462445,202464610,202464810,202465950,202528021,202532050,202533675,202536959,202538325,202561830,	0	PPP1R12B	cmpl	cmpl	0,0,2,1,2,0,0,2,1,0,0,2,2,2,2,0,0,1,0,0,2,0,0,0,0,
33	NM_001377446.1	chr1	+	206516196	206629505	206516196	206629137	19	206516196,206557368,206566045,206566901,206574782,206578607,206579735,206589248,206592724,206594600,206603511,206610314,206611313,206613325,206619420,206623730,206626545,206628223,206629118,	206516362,206557431,206566261,206567030,206575004,206578709,206579933,206589333,206592752,206594625,206603572,206610392,206611448,206613431,206619645,206623810,206626726,206628370,206629505,	0	SRGAP2	cmpl	cmpl	2,0,0,0,0,0,0,0,1,2,0,1,1,1,2,2,1,2,2,
33	NM_001300952.2	chr1	+	206516196	206629505	206516196	206627502	18	206516196,206557368,206566045,206566901,206574782,206578607,206579735,206589248,206592724,206594600,206603511,206610314,206611313,206613325,206619420,206623730,206626545,206627489,	206516362,206557431,206566261,206567030,206575004,206578709,206579933,206589333,206592752,206594625,206603572,206610392,206611448,206613431,206619645,206623810,206626726,206629505,	0	SRGAP2	cmpl	cmpl	2,0,0,0,0,0,0,0,1,2,0,1,1,1,2,2,1,2,
33	NM_001377445.1	chr1	+	206516196	206629505	206516196	206629137	19	206516196,206557368,206566045,206566901,206574779,206578607,206579735,206589248,206592724,206594600,206603511,206610314,206611313,206613325,206619420,206623730,206626545,206628223,206629118,	206516362,206557431,206566261,206567030,206575004,206578709,206579933,206589333,206592752,206594625,206603572,206610392,206611448,206613431,206619645,206623810,206626726,206628370,206629505,	0	SRGAP2	cmpl	cmpl	2,0,0,0,0,0,0,0,1,2,0,1,1,1,2,2,1,2,2,
33	NM_001377447.1	chr1	+	206516196	206629505	206516196	206627502	18	206516196,206557368,206566045,206566901,206574779,206578607,206579735,206589248,206592724,206594600,206603511,206610314,206611313,206613325,206619420,206623730,206626545,206627489,	206516362,206557431,206566261,206567030,206575004,206578709,206579933,206589333,206592752,206594625,206603572,206610392,206611448,206613431,206619645,206623810,206626726,206629505,	0	SRGAP2	cmpl	cmpl	2,0,0,0,0,0,0,0,1,2,0,1,1,1,2,2,1,2,
33	NM_001170637.4	chr1	+	206516196	206637776	206516196	206634765	20	206516196,206557368,206566045,206566901,206574782,206578607,206579735,206589248,206592724,206594600,206603511,206610314,206611313,206613325,206619420,206623730,206626545,206628223,206631968,206634381,	206516362,206557431,206566261,206567030,206575004,206578709,206579933,206589333,206592752,206594625,206603572,206610392,206611448,206613431,206619645,206623810,206626726,206628370,206632293,206637776,	0	SRGAP2	cmpl	cmpl	2,0,0,0,0,0,0,0,1,2,0,1,1,1,2,2,1,2,2,0,
33	NM_015326.5	chr1	+	206516196	206637776	206516196	206634765	20	206516196,206557368,206566045,206566901,206574779,206578607,206579735,206589248,206592724,206594600,206603511,206610314,206611313,206613325,206619420,206623730,206626545,206628223,206631968,206634381,	206516362,206557431,206566261,206567030,206575004,206578709,206579933,206589333,206592752,206594625,206603572,206610392,206611448,206613431,206619645,206623810,206626726,206628370,206632293,206637776,	0	SRGAP2	cmpl	cmpl	2,0,0,0,0,0,0,0,1,2,0,1,1,1,2,2,1,2,2,0,
33	NM_001377444.1	chr1	+	206516196	206637776	206516196	206633020	21	206516196,206557368,206566045,206566901,206574779,206578607,206579735,206589248,206592724,206594600,206603511,206610314,206611313,206613325,206619420,206623730,206626545,206628223,206631968,206632930,206634381,	206516362,206557431,206566261,206567030,206575004,206578709,206579933,206589333,206592752,206594625,206603572,206610392,206611448,206613431,206619645,206623810,206626726,206628370,206632293,206633025,206637776,	0	SRGAP2	cmpl	cmpl	2,0,0,0,0,0,0,0,1,2,0,1,1,1,2,2,1,2,2,0,-1,
34	NM_001170564.3	chr1	+	210501595	210849632	210522319	210847721	10	210501595,210522276,210536195,210560811,210591497,210637848,210686496,210761241,210796869,210847629,	210501728,210522410,210536263,210560925,210591669,210637999,210686532,210761443,210797014,210849632,	0	HHAT	cmpl	cmpl	-1,0,1,0,0,1,2,2,0,1,
34	NM_001122834.4	chr1	+	210501595	210849632	210522319	210847721	12	210501595,210522276,210536195,210560811,210573811,210577807,210591497,210637848,210686496,210761241,210796869,210847629,	210501728,210522410,210536263,210560925,210574006,210578023,210591669,210637999,210686532,210761443,210797014,210849632,	0	HHAT	cmpl	cmpl	-1,0,1,0,0,0,0,1,2,2,0,1,
34	NM_001170587.3	chr1	+	210502245	210849632	210502354	210847721	11	210502245,210536195,210560811,210573811,210577807,210591497,210637848,210686496,210761241,210796869,210847629,	210502448,210536263,210560925,210574006,210578023,210591669,210637999,210686532,210761443,210797014,210849632,	0	HHAT	cmpl	cmpl	0,1,0,0,0,0,1,2,2,0,1,
34	NM_001170588.3	chr1	+	210502245	210849632	210522319	210847721	11	210502245,210522276,210536195,210560811,210577807,210591497,210637848,210686496,210761241,210796869,210847629,	210502448,210522410,210536263,210560925,210578023,210591669,210637999,210686532,210761443,210797014,210849632,	0	HHAT	cmpl	cmpl	-1,0,1,0,0,0,1,2,2,0,1,
34	NM_018194.6	chr1	+	210502245	210849632	210522319	210847721	12	210502245,210522276,210536195,210560811,210573811,210577807,210591497,210637848,210686496,210761241,210796869,210847629,	210502448,210522410,210536263,210560925,210574006,210578023,210591669,210637999,210686532,210761443,210797014,210849632,	0	HHAT	cmpl	cmpl	-1,0,1,0,0,0,0,1,2,2,0,1,
34	NM_001170580.3	chr1	+	210502709	210849632	210522319	210847721	12	210502709,210522276,210536195,210560811,210573811,210577807,210591497,210637848,210686496,210761241,210796869,210847629,	210502827,210522410,210536263,210560925,210574006,210578023,210591669,210637999,210686532,210761443,210797014,210849632,	0	HHAT	cmpl	cmpl	-1,0,1,0,0,0,0,1,2,2,0,1,
34	NM_018664.3	chr1	-	212859758	212873182	212860132	212873104	3	212859758,212870302,212873014,	212860321,212870407,212873182,	0	BATF3	cmpl	cmpl	0,0,0,
34	NM_206933.4	chr1	-	215796232	216596790	215799122	216595678	72	215796232,215802155,215807800,215812496,215813899,215820863,215821869,215823933,215844313,215847441,215853490,215901371,215914716,215916518,215931936,215933001,215940022,215953184,215955383,215956079,215960011,215963400,215972248,215987077,215990338,216011332,216017635,216019165,216040348,216051099,216052105,216061767,216073416,216074096,216107957,216138658,216143966,216166361,216172228,216173744…	215799212,215802377,215808045,215812580,215814076,215821072,215822108,215824143,215844635,215848958,215853718,215901726,215914879,215916677,215932094,215933185,215940130,215953383,215955538,215956277,215960216,215963624,215972467,215987246,215990537,216011445,216017838,216019375,216040512,216051222,216052440,216062396,216073559,216074247,216108137,216138821,216144118,216166509,216172400,216173904…	0	USH2A	cmpl	cmpl	0,0,1,1,1,2,0,0,2,0,0,2,1,1,2,1,1,0,1,1,0,1,1,0,2,0,1,1,2,2,0,1,2,1,1,0,1,0,2,1,1,1,1,1,1,0,1,1,1,0,1,1,0,1,1,1,1,2,1,1,0,1,0,2,2,0,2,1,0,2,0,-1,
34	NM_001243512.1	chr1	-	216676587	217113015	216680280	216850820	9	216676587,216692493,216737560,216741329,216824314,216850417,217038402,217110003,217112923,	216680525,216692763,216737722,216741440,216824431,216850833,217038520,217110041,217113015,	0	ESRRG	cmpl	cmpl	1,1,1,1,1,0,-1,-1,-1,
34	NM_001243513.1	chr1	-	216676587	217113015	216680280	216850820	8	216676587,216692493,216737560,216741329,216824314,216850417,216888415,217112923,	216680525,216692763,216737722,216741440,216824431,216850833,216888591,217113015,	0	ESRRG	cmpl	cmpl	1,1,1,1,1,0,-1,-1,
34	NM_001243509.2	chr1	-	216676592	217250334	216680280	216850820	9	216676592,216692493,216737560,216741329,216824314,216850417,217112923,217173594,217250193,	216680525,216692763,216737722,216741440,216824431,216850833,217113015,217174066,217250334,	0	ESRRG	cmpl	cmpl	1,1,1,1,1,0,-1,-1,-1,
34	NM_001243507.2	chr1	-	216676592	217250334	216680280	216850820	8	216676592,216692493,216737560,216741329,216850417,217038402,217173594,217250193,	216680525,216692763,216737722,216741440,216850833,217038520,217174066,217250334,	0	ESRRG	cmpl	cmpl	1,1,1,1,0,-1,-1,-1,
34	NM_001350125.2	chr1	-	216676592	217251629	216680280	216850820	9	216676592,216692493,216737560,216741329,216824314,216850417,217112923,217243036,217251477,	216680525,216692763,216737722,216741440,216824431,216850833,217113015,217243194,217251629,	0	ESRRG	cmpl	cmpl	1,1,1,1,1,0,-1,-1,-1,
34	NM_001350123.2	chr1	-	216676592	217262960	216680280	216850820	9	216676592,216692493,216737560,216741329,216824314,216850417,217078906,217112923,217262848,	216680525,216692763,216737722,216741440,216824431,216850833,217079025,217113015,217262960,	0	ESRRG	cmpl	cmpl	1,1,1,1,1,0,-1,-1,-1,
34	NM_206594.3	chr1	-	216676592	217262960	216680280	216850820	9	216676592,216692493,216737560,216741329,216824314,216850417,217038402,217112923,217262848,	216680525,216692763,216737722,216741440,216824431,216850833,217038520,217113015,217262960,	0	ESRRG	cmpl	cmpl	1,1,1,1,1,0,-1,-1,-1,
34	NM_206595.3	chr1	-	216676592	217262960	216680280	216850820	8	216676592,216692493,216737560,216741329,216824314,216850417,217112923,217262848,	216680525,216692763,216737722,216741440,216824431,216850833,217113015,217262960,	0	ESRRG	cmpl	cmpl	1,1,1,1,1,0,-1,-1,
34	NM_001243506.2	chr1	-	216676592	217262960	216680280	216824348	7	216676592,216692493,216737560,216741329,216824314,217112923,217262848,	216680525,216692763,216737722,216741440,216824431,217113015,217262960,	0	ESRRG	cmpl	cmpl	1,1,1,1,0,-1,-1,
34	NM_001243505.2	chr1	-	216676592	217263166	216680280	216737669	7	216676592,216692493,216737560,216741329,217038402,217112923,217263128,	216680525,216692763,216737722,216741440,217038520,217113015,217263166,	0	ESRRG	cmpl	cmpl	1,1,0,-1,-1,-1,-1,
34	NM_001350122.2	chr1	-	216676592	217263910	216680280	216850820	10	216676592,216692493,216737560,216741329,216824314,216850417,217028288,217112923,217243036,217263772,	216680525,216692763,216737722,216741440,216824431,216850833,217028467,217113015,217243194,217263910,	0	ESRRG	cmpl	cmpl	1,1,1,1,1,0,-1,-1,-1,-1,
34	NM_001134285.3	chr1	-	216676592	217311044	216680280	216850820	9	216676592,216692493,216737560,216741329,216824314,216850417,217112923,217132903,217311008,	216680525,216692763,216737722,216741440,216824431,216850833,217113015,217133027,217311044,	0	ESRRG	cmpl	cmpl	1,1,1,1,1,0,-1,-1,-1,
34	NM_001350124.2	chr1	-	216676592	217311044	216680280	216850820	10	216676592,216692493,216737560,216741329,216824314,216850417,217028288,217038402,217112923,217311008,	216680525,216692763,216737722,216741440,216824431,216850833,217028467,217038520,217113015,217311044,	0	ESRRG	cmpl	cmpl	1,1,1,1,1,0,-1,-1,-1,-1,
34	NM_001243510.3	chr1	-	216676592	217311044	216680280	216850820	9	216676592,216692493,216737560,216741329,216824314,216850417,217038402,217112923,217311008,	216680525,216692763,216737722,216741440,216824431,216850833,217038520,217113015,217311044,	0	ESRRG	cmpl	cmpl	1,1,1,1,1,0,-1,-1,-1,
34	NM_001243511.3	chr1	-	216676592	217311044	216680280	216850820	8	216676592,216692493,216737560,216741329,216824314,216850417,217112923,217311008,	216680525,216692763,216737722,216741440,216824431,216850833,217113015,217311044,	0	ESRRG	cmpl	cmpl	1,1,1,1,1,0,-1,-1,
35	NM_004446.3	chr1	-	220141941	220219847	220142147	220219730	32	220141941,220142399,220145410,220146579,220151887,220152759,220153426,220154097,220154719,220156113,220156530,220157547,220160483,220161931,220170324,220174479,220178589,220179447,220180543,220184287,220191790,220192336,220193329,220195688,220197605,220198473,220203727,220205728,220206843,220208255,220213526,220219684,	220142298,220142464,220145489,220146740,220152061,220152957,220153582,220154199,220154799,220156186,220156740,220157599,220160746,220162165,220170684,220174597,220178702,220179655,220180680,220184398,220191850,220192421,220193563,220195860,220197798,220198600,220203822,220205868,220207000,220208355,220213611,220219847,	0	EPRS1	cmpl	cmpl	2,0,2,0,0,0,0,0,1,0,0,2,0,0,0,2,0,2,0,0,0,2,2,1,0,2,0,1,0,2,1,0,
35	NM_001367479.1	chr1	+	225117376	225586988	225140404	225586971	86	225117376,225140371,225142660,225147854,225152180,225155132,225156460,225161792,225190484,225195114,225211316,225226395,225230536,225231445,225231587,225237911,225239152,225266908,225268080,225270250,225273245,225284819,225288414,225305385,225305582,225306921,225311228,225328469,225332098,225333027,225334805,225339706,225340398,225341451,225347015,225355640,225372992,225380397,225391884,225393672…	225117537,225140481,225142800,225148004,225152311,225155285,225156576,225161855,225190629,225195246,225211567,225226525,225230816,225231491,225231685,225238078,225239497,225267250,225268450,225270441,225273491,225284941,225288586,225305490,225305701,225306996,225311316,225328723,225332330,225333081,225334951,225339775,225340585,225341528,225347187,225355730,225373127,225380613,225391975,225393881…	0	DNAH14	cmpl	cmpl	-1,0,2,1,1,0,0,2,2,0,0,2,0,1,2,1,0,0,0,1,0,0,2,0,0,2,2,0,2,0,0,2,2,0,2,0,0,0,0,1,0,1,2,1,1,1,2,1,0,0,0,0,0,0,0,0,0,0,2,0,0,2,0,0,0,0,0,0,2,1,0,1,1,0,1,2,0,0,0,2,1,0,2,1,0,0,
36	NM_145214.3	chr1	-	228581376	228594536	228582405	228594262	6	228581376,228584647,228584843,228588664,228589766,228593854,	228582953,228584748,228584866,228588895,228589862,228594536,	0	TRIM11	cmpl	cmpl	1,2,0,0,0,0,
36	NM_018230.3	chr1	-	229576005	229644088	229577650	229643996	26	229576005,229580660,229584872,229586271,229588271,229593907,229596357,229599289,229600370,229601166,229602380,229606326,229611384,229613343,229619800,229622117,229623212,229625701,229631241,229631638,229633882,229635430,229636502,229637745,229641786,229643814,	229577787,229580749,229584937,229586352,229588390,229594043,229596516,229599423,229600622,229601266,229602503,229606551,229611479,229613507,229619892,229622275,229623360,229625849,229631312,229631794,229634053,229635565,229636610,229637849,229641905,229644088,	0	NUP133	cmpl	cmpl	1,2,0,0,1,0,0,1,1,0,0,0,1,2,0,1,0,2,0,0,0,0,0,1,2,0,
36	NR_028399.1	chr1	+	231664398	231838307	231838307	231838307	9	231664398,231665000,231672958,231678226,231696873,231752389,231753698,231829571,231837700,	231664572,231665105,231673073,231678357,231697001,231752652,231753805,231830551,231838307,	0	TSNAX-DISC1	none	none	-1,-1,-1,-1,-1,-1,-1,-1,-1,
36	NR_028400.1	chr1	+	231664398	231886365	231886365	231886365	8	231664398,231665000,231672958,231678226,231752389,231753698,231829571,231885671,	231664572,231665105,231673073,231678357,231752652,231753805,231830551,231886365,	0	TSNAX-DISC1	none	none	-1,-1,-1,-1,-1,-1,-1,-1,
36	NR_028398.1	chr1	+	231664398	231954990	231954990	231954990	11	231664398,231665000,231696873,231829571,231837700,231885671,231902885,231906580,231930987,231935853,231954074,	231664572,231665105,231697001,231830551,231837770,231885822,231903015,231906816,231931042,231935956,231954990,	0	TSNAX-DISC1	none	none	-1,-1,-1,-1,-1,-1,-1,-1,-1,-1,-1,
36	NR_028396.1	chr1	+	231664398	231954990	231954990	231954990	13	231664398,231665000,231672958,231678226,231752389,231829571,231837700,231885671,231902885,231906580,231930987,231935853,231954074,	231664572,231665105,231673073,231678357,231752652,231830551,231837770,231885822,231903015,231906816,231931042,231935956,231954990,	0	TSNAX-DISC1	none	none	-1,-1,-1,-1,-1,-1,-1,-1,-1,-1,-1,-1,-1,
36	NR_028397.1	chr1	+	231664398	231954990	231954990	231954990	13	231664398,231665000,231672958,231678226,231696873,231829571,231837700,231885671,231902885,231906580,231930987,231935853,231954074,	231664572,231665105,231673073,231678357,231697001,231830551,231837770,231885822,231903015,231906816,231931042,231935956,231954990,	0	TSNAX-DISC1	none	none	-1,-1,-1,-1,-1,-1,-1,-1,-1,-1,-1,-1,-1,
36	NR_028395.1	chr1	+	231664398	231954990	231954990	231954990	13	231664398,231665000,231672958,231678226,231696873,231752389,231829571,231837700,231885671,231902885,231906580,231930987,231954074,	231664572,231665105,231673073,231678357,231697001,231752652,231830551,231837770,231885822,231903015,231906816,231931042,231954990,	0	TSNAX-DISC1	none	none	-1,-1,-1,-1,-1,-1,-1,-1,-1,-1,-1,-1,-1,
36	NR_028394.1	chr1	+	231664398	231954990	231954990	231954990	14	231664398,231665000,231672958,231678226,231696873,231752389,231829571,231837700,231885671,231902885,231906580,231930987,231935853,231954074,	231664572,231665105,231673073,231678357,231697001,231752652,231830551,231837770,231885822,231903015,231906816,231931042,231935956,231954990,	0	TSNAX-DISC1	none	none	-1,-1,-1,-1,-1,-1,-1,-1,-1,-1,-1,-1,-1,-1,
36	NR_028393.1	chr1	+	231664398	232177018	232177018	232177018	16	231664398,231665000,231672958,231678226,231752389,231829571,231837700,231885671,231902885,231906580,231935853,231954074,232094573,232144530,232162180,232172437,	231664572,231665105,231673073,231678357,231752652,231830551,231837770,231885822,231903015,231906816,231935956,231954263,232094634,232144795,232162298,232177018,	0	TSNAX-DISC1	none	none	-1,-1,-1,-1,-1,-1,-1,-1,-1,-1,-1,-1,-1,-1,-1,-1,
36	NR_034037.1	chr1	-	231727037	231747836	231747836	231747836	2	231727037,231747748,	231727546,231747836,	0	LINC00582	none	none	-1,-1,
37	NM_001301365.1	chr1	-	235824330	236047008	235826239	235993717	53	235824330,235827283,235827764,235840390,235840779,235850248,235856649,235860382,235866046,235872390,235875356,235878500,235880011,235883960,235887327,235891375,235892895,235894146,235894331,235896802,235897129,235897782,235904721,235907278,235909635,235914509,235915304,235916343,235918777,235920580,235922271,235926019,235929378,235933459,235937141,235938212,235940362,235944164,235945226,235950499…	235826378,235827355,235827921,235840488,235840919,235850347,235856786,235860572,235866277,235872608,235875497,235878657,235880078,235884205,235887480,235891431,235892957,235894243,235894477,235896991,235897206,235897959,235904928,235907457,235909827,235914662,235915471,235916574,235918947,235920758,235922899,235926151,235929577,235933597,235937291,235938386,235940608,235944355,235945387,235950673…	0	LYST	cmpl	cmpl	2,2,1,2,0,0,1,0,0,1,1,0,2,0,0,1,2,1,2,2,0,0,0,1,1,1,2,2,0,2,1,1,0,0,0,0,0,1,2,2,1,0,1,0,1,0,0,2,1,0,0,-1,-1,
37	NM_000081.4	chr1	-	235824340	236030206	235826239	235993717	53	235824340,235827283,235827764,235840390,235840779,235850248,235856649,235860382,235866046,235872390,235875356,235878500,235880011,235883960,235887327,235891375,235892895,235894146,235894331,235896802,235897129,235897782,235904721,235907278,235909635,235914509,235915304,235916343,235918777,235920580,235922271,235926019,235929378,235933459,235937141,235938212,235940362,235944164,235945226,235950499…	235826378,235827355,235827921,235840488,235840919,235850347,235856786,235860572,235866277,235872608,235875497,235878657,235880078,235884205,235887480,235891431,235892957,235894243,235894477,235896991,235897206,235897959,235904928,235907457,235909827,235914662,235915471,235916574,235918947,235920758,235922899,235926151,235929577,235933597,235937291,235938386,235940608,235944355,235945387,235950673…	0	LYST	cmpl	cmpl	2,2,1,2,0,0,1,0,0,1,1,0,2,0,0,1,2,1,2,2,0,0,0,1,1,1,2,2,0,2,1,1,0,0,0,0,0,1,2,2,1,0,1,0,1,0,0,2,1,0,0,-1,-1,
37	NM_001291939.1	chr1	+	236958580	237067281	236959003	237060944	32	236958580,236966727,236969443,236972003,236973802,236976037,236978903,236979748,236987418,236988637,236990128,236992488,236995265,236998846,237001713,237013643,237015820,237016247,237023132,237025535,237026753,237037072,237038025,237044054,237048420,237049591,237052480,237054432,237057656,237058657,237060305,237060857,	236959037,236966942,236969533,236972073,236973895,236976144,236978963,236979843,236987519,236988699,236990196,236992568,236995378,236998987,237001899,237013823,237015937,237016388,237023222,237025643,237026854,237037140,237038146,237044136,237048519,237049667,237052636,237054629,237057857,237058850,237060418,237067281,	0	MTR	cmpl	cmpl	0,1,0,0,1,1,0,0,2,1,0,2,1,0,0,0,0,0,0,0,0,2,1,2,0,0,1,1,0,0,1,0,
37	NM_001291940.2	chr1	+	236958591	237067281	236998879	237060944	32	236958591,236966727,236969443,236972003,236973802,236976037,236978903,236979748,236987418,236988637,236990128,236992488,236998846,237001713,237013643,237015820,237016247,237023132,237024424,237025535,237026753,237037072,237038025,237044054,237048420,237049591,237052480,237054432,237057656,237058657,237060305,237060857,	236959037,236966942,236969533,236972073,236973895,236976144,236978963,236979843,236987519,236988699,236990196,236992568,236998987,237001899,237013823,237015937,237016388,237023222,237024577,237025643,237026854,237037140,237038146,237044136,237048519,237049667,237052636,237054629,237057857,237058850,237060418,237067281,	0	MTR	cmpl	cmpl	-1,-1,-1,-1,-1,-1,-1,-1,-1,-1,-1,-1,0,0,0,0,0,0,0,0,0,2,1,2,0,0,1,1,0,0,1,0,
37	NM_000254.3	chr1	+	236958591	237067281	236959003	237060944	33	236958591,236966727,236969443,236972003,236973802,236976037,236978903,236979748,236987418,236988637,236990128,236992488,236995265,236998846,237001713,237013643,237015820,237016247,237023132,237024424,237025535,237026753,237037072,237038025,237044054,237048420,237049591,237052480,237054432,237057656,237058657,237060305,237060857,	236959037,236966942,236969533,236972073,236973895,236976144,236978963,236979843,236987519,236988699,236990196,236992568,236995378,236998987,237001899,237013823,237015937,237016388,237023222,237024577,237025643,237026854,237037140,237038146,237044136,237048519,237049667,237052636,237054629,237057857,237058850,237060418,237067281,	0	MTR	cmpl	cmpl	0,1,0,0,1,1,0,0,2,1,0,2,1,0,0,0,0,0,0,0,0,0,2,1,2,0,0,1,1,0,0,1,0,
37	NR_027247.2	chr1	+	238025474	238091621	238091621	238091621	12	238025474,238025699,238030322,238045765,238067273,238068726,238069236,238070246,238079532,238084177,238084544,238090048,	238025505,238025822,238030475,238045868,238067422,238068901,238069410,238070475,238079696,238084358,238084616,238091621,	0	LOC100130331	none	none	-1,-1,-1,-1,-1,-1,-1,-1,-1,-1,-1,-1,
37	NM_001374807.1	chr1	-	240938041	241520258	240939462	241519076	16	240938041,240966203,240969439,240975217,240976917,240978015,240979616,240990397,241031886,241032075,241033354,241094016,241099899,241261965,241518998,241520198,	240939513,240966293,240969626,240975343,240977028,240978077,240979715,240990472,241031968,241032152,241033419,241094068,241100006,241262062,241519126,241520258,	0	RGS7	cmpl	cmpl	0,0,2,2,2,0,0,0,2,0,1,0,1,0,0,-1,
37	NM_001374808.1	chr1	-	240938041	241520505	240963946	241262062	19	240938041,240963940,240966203,240969439,240975217,240976917,240978015,240979616,240990397,241031886,241032075,241033354,241094016,241099899,241146378,241261965,241265132,241518998,241520198,	240939513,240964021,240966293,240969626,240975343,240977028,240978077,240979715,240990472,241031968,241032152,241033419,241094068,241100006,241146429,241262062,241265278,241519126,241520505,	0	RGS7	cmpl	cmpl	-1,0,0,2,2,2,0,0,0,2,0,1,0,1,1,0,-1,-1,-1,
37	NM_001374810.1	chr1	-	240938041	241520505	240963946	241099943	19	240938041,240963940,240964754,240966203,240969439,240975217,240976917,240978015,240979616,240990397,241031886,241032065,241033354,241094016,241099899,241146378,241261965,241518998,241520198,	240939513,240964021,240964808,240966293,240969626,240975343,240977028,240978077,240979715,240990472,241031968,241032152,241033419,241094068,241100006,241146429,241262062,241519126,241520505,	0	RGS7	cmpl	cmpl	-1,0,0,0,2,2,2,0,0,0,2,2,0,2,0,-1,-1,-1,-1,
37	NM_001374809.1	chr1	-	240938041	241520505	240939462	241099943	17	240938041,240966203,240969439,240975217,240976917,240978015,240979616,240990397,241031886,241032065,241033354,241094016,241099899,241146378,241261965,241518998,241520198,	240939513,240966293,240969626,240975343,240977028,240978077,240979715,240990472,241031968,241032152,241033419,241094068,241100006,241146429,241262062,241519126,241520505,	0	RGS7	cmpl	cmpl	0,0,2,2,2,0,0,0,2,2,0,2,0,-1,-1,-1,-1,
37	NM_001374815.1	chr1	-	240938041	241520505	240963946	241519076	17	240938041,240963940,240966203,240969439,240975217,240978015,240979616,240990397,241031886,241032075,241033354,241094016,241099899,241146378,241261965,241518998,241520198,	240939513,240964021,240966293,240969626,240975343,240978077,240979715,240990472,241031968,241032152,241033419,241094068,241100006,241146429,241262062,241519126,241520505,	0	RGS7	cmpl	cmpl	-1,0,0,2,2,0,0,0,2,0,1,0,1,1,0,0,-1,
37	NM_001374816.1	chr1	-	240938041	241520505	240939462	241519076	16	240938041,240966203,240969439,240975217,240978015,240979616,240990397,241031886,241032075,241033354,241094016,241099899,241146378,241261965,241518998,241520198,	240939513,240966293,240969626,240975343,240978077,240979715,240990472,241031968,241032152,241033419,241094068,241100006,241146429,241262062,241519126,241520505,	0	RGS7	cmpl	cmpl	0,0,2,2,0,0,0,2,0,1,0,1,1,0,0,-1,
37	NM_001374812.1	chr1	-	240938041	241520505	240939462	241519076	16	240938041,240966203,240969439,240975217,240976917,240978015,240979616,241031886,241032075,241033354,241094016,241099899,241146378,241261965,241518998,241520198,	240939513,240966293,240969626,240975343,240977028,240978077,240979715,241031968,241032152,241033419,241094068,241100006,241146429,241262062,241519126,241520505,	0	RGS7	cmpl	cmpl	0,0,2,2,2,0,0,2,0,1,0,1,1,0,0,-1,
37	NM_001374813.1	chr1	-	240938041	241520505	240939462	241099943	14	240938041,240966203,240969439,240975217,240976917,240978015,240979616,240990397,241094016,241099899,241146378,241261965,241518998,241520198,	240939513,240966293,240969626,240975343,240977028,240978077,240979715,240990472,241094068,241100006,241146429,241262062,241519126,241520505,	0	RGS7	cmpl	cmpl	0,0,2,2,2,0,0,0,2,0,-1,-1,-1,-1,
37	NM_001374814.1	chr1	-	240938041	241520505	240963946	241519076	17	240938041,240963940,240964754,240966203,240969439,240975217,240976917,240978015,240979616,240990397,241031886,241032075,241033354,241146378,241261965,241518998,241520198,	240939513,240964021,240964808,240966293,240969626,240975343,240977028,240978077,240979715,240990472,241031968,241032152,241033419,241146429,241262062,241519126,241520505,	0	RGS7	cmpl	cmpl	-1,0,0,0,2,2,2,0,0,0,2,0,1,1,0,0,-1,
37	NM_001374811.1	chr1	-	240938041	241520505	240939462	241519076	15	240938041,240966203,240969439,240975217,240976917,240978015,240979616,240990397,241031886,241032075,241033354,241146378,241261965,241518998,241520198,	240939513,240966293,240969626,240975343,240977028,240978077,240979715,240990472,241031968,241032152,241033419,241146429,241262062,241519126,241520505,	0	RGS7	cmpl	cmpl	0,0,2,2,2,0,0,0,2,0,1,1,0,0,-1,
37	NM_001374806.1	chr1	-	240938041	241520505	240963946	241519076	17	240938041,240963940,240966203,240969439,240975217,240976917,240978015,240979616,240990397,241031886,241032075,241033354,241094016,241099899,241261965,241518998,241520198,	240939513,240964021,240966293,240969626,240975343,240977028,240978077,240979715,240990472,241031968,241032152,241033419,241094068,241100006,241262062,241519126,241520505,	0	RGS7	cmpl	cmpl	-1,0,0,2,2,2,0,0,0,2,0,1,0,1,0,0,-1,
37	NM_001350116.1	chr1	-	240938813	241519126	240939462	241262062	17	240938813,240966203,240969439,240975217,240976917,240978015,240979616,240990397,241031886,241032075,241033354,241094016,241099899,241146378,241261965,241478863,241518998,	240939513,240966293,240969626,240975343,240977028,240978077,240979715,240990472,241031968,241032152,241033419,241094068,241100006,241146429,241262062,241478935,241519126,	0	RGS7	cmpl	cmpl	0,0,2,2,2,0,0,0,2,0,1,0,1,1,0,-1,-1,
37	NM_001350113.2	chr1	-	240938813	241520505	240963946	241262062	19	240938813,240963940,240966203,240969439,240975217,240976917,240978015,240979616,240990397,241031886,241032075,241033354,241094016,241099899,241146378,241261965,241517876,241518998,241520198,	240939513,240964021,240966293,240969626,240975343,240977028,240978077,240979715,240990472,241031968,241032152,241033419,241094068,241100006,241146429,241262062,241517980,241519126,241520505,	0	RGS7	cmpl	cmpl	-1,0,0,2,2,2,0,0,0,2,0,1,0,1,1,0,-1,-1,-1,
37	NM_001350115.2	chr1	-	240938813	241520505	240939462	241262062	18	240938813,240966203,240969439,240975217,240976917,240978015,240979616,240990397,241031886,241032075,241033354,241094016,241099899,241146378,241261965,241517876,241518998,241520198,	240939513,240966293,240969626,240975343,240977028,240978077,240979715,240990472,241031968,241032152,241033419,241094068,241100006,241146429,241262062,241517980,241519126,241520505,	0	RGS7	cmpl	cmpl	0,0,2,2,2,0,0,0,2,0,1,0,1,1,0,-1,-1,-1,
37	NM_001350114.2	chr1	-	240938813	241520505	240963946	241262062	19	240938813,240963940,240966203,240969439,240975217,240976917,240978015,240979616,240990397,241031886,241032075,241033354,241094016,241099899,241146378,241261965,241478863,241518998,241520198,	240939513,240964021,240966293,240969626,240975343,240977028,240978077,240979715,240990472,241031968,241032152,241033419,241094068,241100006,241146429,241262062,241478935,241519126,241520505,	0	RGS7	cmpl	cmpl	-1,0,0,2,2,2,0,0,0,2,0,1,0,1,1,0,-1,-1,-1,
37	NM_001364886.1	chr1	-	240938813	241520505	240963946	241519076	19	240938813,240963940,240964754,240966203,240969439,240975217,240976917,240978015,240979616,240990397,241031886,241032075,241033354,241094016,241099899,241146378,241261965,241518998,241520198,	240939513,240964021,240964808,240966293,240969626,240975343,240977028,240978077,240979715,240990472,241031968,241032152,241033419,241094068,241100006,241146429,241262062,241519126,241520505,	0	RGS7	cmpl	cmpl	-1,0,0,0,2,2,2,0,0,0,2,0,1,0,1,1,0,0,-1,
37	NM_002924.6	chr1	-	240938813	241520530	240939462	241519076	18	240938813,240964754,240966203,240969439,240975217,240976917,240978015,240979616,240990397,241031886,241032075,241033354,241094016,241099899,241146378,241261965,241518998,241520198,	240939513,240964808,240966293,240969626,240975343,240977028,240978077,240979715,240990472,241031968,241032152,241033419,241094068,241100006,241146429,241262062,241519126,241520530,	0	RGS7	cmpl	cmpl	0,0,0,2,2,2,0,0,0,2,0,1,0,1,1,0,0,-1,
37	NM_001282775.2	chr1	-	240938813	241520530	240963946	241519076	18	240938813,240963940,240966203,240969439,240975217,240976917,240978015,240979616,240990397,241031886,241032075,241033354,241094016,241099899,241146378,241261965,241518998,241520198,	240939513,240964021,240966293,240969626,240975343,240977028,240978077,240979715,240990472,241031968,241032152,241033419,241094068,241100006,241146429,241262062,241519126,241520530,	0	RGS7	cmpl	cmpl	-1,0,0,2,2,2,0,0,0,2,0,1,0,1,1,0,0,-1,
37	NM_001282778.2	chr1	-	240938813	241520530	240939462	241519076	17	240938813,240966203,240969439,240975217,240976917,240978015,240979616,240990397,241031886,241032075,241033354,241094016,241099899,241146378,241261965,241518998,241520198,	240939513,240966293,240969626,240975343,240977028,240978077,240979715,240990472,241031968,241032152,241033419,241094068,241100006,241146429,241262062,241519126,241520530,	0	RGS7	cmpl	cmpl	0,0,2,2,2,0,0,0,2,0,1,0,1,1,0,0,-1,
37	NM_001282773.2	chr1	-	240938813	241520530	240963946	241519076	16	240938813,240963940,240966203,240969439,240975217,240976917,240978015,240979616,240990397,241031886,241032075,241033354,241146378,241261965,241518998,241520198,	240939513,240964021,240966293,240969626,240975343,240977028,240978077,240979715,240990472,241031968,241032152,241033419,241146429,241262062,241519126,241520530,	0	RGS7	cmpl	cmpl	-1,0,0,2,2,2,0,0,0,2,0,1,1,0,0,-1,
38	NM_018012.4	chr1	+	245318286	245872734	245318726	245865908	15	245318286,245319583,245530135,245582880,245704068,245765878,245770952,245772567,245775094,245809422,245847534,245848706,245861407,245862188,245865759,	245318789,245319985,245530669,245583047,245704252,245766085,245771046,245772830,245775278,245809582,245847697,245852109,245861610,245862339,245872734,	0	KIF26B	cmpl	cmpl	0,0,0,0,2,0,0,1,0,1,2,0,1,0,1,
38	NM_001375963.1	chr1	-	245912648	246518842	245912864	246518383	12	245912648,245927342,246021797,246027100,246078831,246091232,246093171,246490502,246493781,246498668,246518332,246518725,	245912966,245927451,246021972,246027188,246078942,246091335,246093239,246490639,246493839,246498776,246518396,246518842,	0	SMYD3	cmpl	cmpl	0,2,1,0,0,2,0,1,0,0,0,-1,
38	NM_022743.3	chr1	-	245912648	246580714	245912864	246518383	12	245912648,245927342,246021797,246027100,246078831,246091232,246093171,246490502,246493781,246498668,246518332,246580597,	245912966,245927451,246021972,246027188,246078942,246091335,246093239,246490639,246493839,246498776,246518396,246580714,	0	SMYD3	cmpl	cmpl	0,2,1,0,0,2,0,1,0,0,0,-1,
38	NM_001167740.2	chr1	-	245912648	246670581	245912864	246670519	12	245912648,245927342,246021797,246027100,246078831,246091232,246093171,246490502,246493781,246498668,246518332,246670355,	245912966,245927451,246021972,246027188,246078942,246091335,246093239,246490639,246493839,246498776,246518396,246670581,	0	SMYD3	cmpl	cmpl	0,2,1,0,0,2,0,1,0,0,2,0,
38	NM_001375962.1	chr1	-	245912648	246670581	245912864	246670519	11	245912648,245927342,246021797,246027100,246091232,246093171,246490502,246493781,246498668,246518332,246670355,	245912966,245927451,246021972,246027188,246091335,246093239,246490639,246493839,246498776,246518396,246670581,	0	SMYD3	cmpl	cmpl	0,2,1,0,2,0,1,0,0,2,0,
38	NM_032752.3	chr1	-	247460716	247495169	247463820	247492880	10	247460716,247471776,247473000,247473625,247486455,247491984,247492490,247493267,247494733,247495091,	247464578,247471890,247473108,247473758,247486532,247492168,247492917,247493383,247494949,247495169,	0	ZNF496	cmpl	cmpl	1,1,1,0,1,0,0,-1,-1,-1,
38	NM_001001918.1	chr1	+	248512076	248513015	248512076	248513015	1	248512076,	248513015,	0	OR14C36	cmpl	cmpl	0,
73	NR_047524.1	chr1	+	762970	794826	794826	794826	4	762970,764382,788050,788770,	763155,764484,788146,794826,	0	LINC01128	none	none	-1,-1,-1,-1,
73	NR_047523.1	chr1	+	762970	794826	794826	794826	4	762970,764382,787306,788770,	763155,764484,787490,794826,	0	LINC01128	none	none	-1,-1,-1,-1,
73	NR_047521.1	chr1	+	762970	794826	794826	794826	5	762970,764382,787306,788050,788770,	763155,764484,787490,788146,794826,	0	LINC01128	none	none	-1,-1,-1,-1,-1,
73	NR_047519.1	chr1	+	762970	794826	794826	794826	6	762970,764382,783033,787306,788050,788770,	763155,764484,783186,787490,788146,794826,	0	LINC01128	none	none	-1,-1,-1,-1,-1,-1,
73	NR_047525.1	chr1	+	763177	794826	794826	794826	5	763177,764382,787306,788050,788770,	763229,764484,787490,788146,794826,	0	LINC01128	none	none	-1,-1,-1,-1,-1,
74	NM_001014980.3	chr1	-	1177832	1182102	1177927	1182070	8	1177832,1178214,1178441,1178823,1179333,1179570,1179760,1181893,	1178026,1178293,1178532,1178932,1179485,1179655,1179877,1182102,	0	C1QTNF12	cmpl	cmpl	0,2,1,0,1,0,0,0,
74	NM_033489.3	chr1	-	1570602	1590465	1571125	1588714	19	1570602,1571298,1571694,1572043,1572258,1572442,1572769,1573123,1573861,1575637,1576408,1577022,1577266,1577746,1580486,1586818,1588705,1588824,1590374,	1571218,1571488,1571843,1572160,1572366,1572564,1572875,1573245,1573952,1575813,1576474,1577181,1577362,1577869,1580625,1586938,1588752,1588948,1590465,	0	CDK11B	cmpl	cmpl	0,2,0,0,0,1,0,1,0,1,1,1,1,1,0,0,0,-1,-1,
74	NM_033490.3	chr1	-	1570602	1590465	1571125	1577849	17	1570602,1571298,1571694,1572043,1572258,1572442,1572769,1573123,1573861,1575637,1576408,1577022,1577266,1577746,1586817,1588824,1590374,	1571218,1571488,1571843,1572160,1572366,1572564,1572875,1573245,1573952,1575813,1576474,1577181,1577362,1577871,1586938,1588948,1590465,	0	CDK11B	cmpl	cmpl	0,2,0,0,0,1,0,1,0,1,1,1,1,0,-1,-1,-1,
74	NM_033487.3	chr1	-	1570602	1590465	1571125	1577348	16	1570602,1571298,1571694,1572043,1572258,1572442,1572769,1573123,1573861,1575637,1576408,1577022,1577266,1586817,1588824,1590374,	1571218,1571488,1571843,1572160,1572366,1572564,1572875,1573245,1573952,1575813,1576474,1577181,1577365,1586938,1588948,1590465,	0	CDK11B	cmpl	cmpl	0,2,0,0,0,1,0,1,0,1,1,1,0,-1,-1,-1,
74	NM_001787.3	chr1	-	1570602	1590465	1571125	1588935	18	1570602,1571298,1571694,1572043,1572258,1572442,1572769,1573123,1573861,1575637,1576408,1577022,1577266,1577707,1580486,1586818,1588824,1590374,	1571218,1571488,1571843,1572160,1572366,1572564,1572875,1573245,1573952,1575813,1576474,1577181,1577362,1577869,1580625,1586938,1588948,1590465,	0	CDK11B	cmpl	cmpl	0,2,0,0,0,1,0,1,0,1,1,1,1,1,0,0,0,-1,
74	NM_033486.3	chr1	-	1570602	1590465	1571125	1588935	18	1570602,1571298,1571694,1572043,1572258,1572442,1572769,1573123,1573861,1575637,1576408,1577022,1577266,1577746,1580486,1586818,1588824,1590374,	1571218,1571488,1571843,1572160,1572366,1572564,1572875,1573245,1573952,1575813,1576474,1577181,1577362,1577869,1580625,1586938,1588948,1590465,	0	CDK11B	cmpl	cmpl	0,2,0,0,0,1,0,1,0,1,1,1,1,1,0,0,0,-1,
74	NM_001291345.2	chr1	-	1570602	1590465	1571125	1588935	18	1570602,1571298,1571694,1572043,1572258,1572442,1572769,1573123,1573861,1575637,1576408,1577022,1577266,1577746,1580486,1586824,1588824,1590374,	1571218,1571488,1571843,1572160,1572366,1572564,1572875,1573245,1573952,1575813,1576474,1577181,1577362,1577869,1580625,1586938,1588948,1590465,	0	CDK11B	cmpl	cmpl	0,2,0,0,0,1,0,1,0,1,1,1,1,1,0,0,0,-1,
74	NM_001353642.2	chr1	-	1682670	1709909	1684342	1693331	12	1682670,1685005,1685489,1685722,1685982,1686812,1687696,1687941,1688619,1693329,1696666,1709727,	1684499,1685088,1685647,1685822,1686137,1686915,1687782,1688047,1688749,1693474,1696885,1709909,	0	NADK	cmpl	cmpl	2,0,1,0,1,0,1,0,2,0,-1,-1,
74	NM_023018.5	chr1	-	1682670	1709909	1684342	1696845	12	1682670,1685005,1685489,1685722,1685982,1686812,1687696,1687941,1688619,1693390,1696666,1709727,	1684499,1685088,1685647,1685822,1686137,1686915,1687782,1688047,1688749,1693474,1696885,1709909,	0	NADK	cmpl	cmpl	2,0,1,0,1,0,1,0,2,2,0,-1,
74	NM_001198993.2	chr1	-	1682670	1710255	1684342	1696845	12	1682670,1685005,1685489,1685722,1685982,1686812,1687696,1687941,1688619,1693390,1696666,1710184,	1684499,1685088,1685647,1685822,1686137,1686915,1687782,1688047,1688749,1693474,1696885,1710255,	0	NADK	cmpl	cmpl	2,0,1,0,1,0,1,0,2,2,0,-1,
74	NM_001198994.2	chr1	-	1682670	1711470	1684342	1696845	14	1682670,1685005,1685489,1685722,1685982,1686812,1687696,1687941,1688545,1690539,1691172,1693390,1696666,1711343,	1684499,1685088,1685647,1685822,1686137,1686915,1687782,1688096,1688749,1690682,1691341,1693474,1696885,1711470,	0	NADK	cmpl	cmpl	2,0,1,0,1,0,1,2,2,0,2,2,0,-1,
74	NM_001353641.2	chr1	-	1682670	1711470	1684342	1696845	12	1682670,1685005,1685489,1685722,1685982,1686812,1687696,1687941,1688619,1693390,1696666,1711343,	1684499,1685088,1685647,1685822,1686137,1686915,1687782,1688047,1688749,1693474,1696885,1711470,	0	NADK	cmpl	cmpl	2,0,1,0,1,0,1,0,2,2,0,-1,
75	NM_003036.4	chr1	+	2159757	2241652	2160205	2238204	7	2159757,2234416,2234723,2235278,2235731,2237458,2238015,	2161174,2234542,2234839,2235541,2236024,2237689,2241652,	0	SKI	cmpl	cmpl	0,0,0,2,1,0,0,
75	NM_001297605.2	chr1	+	2487809	2495268	2488103	2494307	7	2487809,2489164,2489781,2491261,2492062,2494303,2494586,	2488172,2489273,2489907,2491417,2492153,2494335,2495268,	0	TNFRSF14	cmpl	cmpl	0,0,1,1,1,2,-1,
75	NM_003820.4	chr1	+	2487809	2495268	2488103	2494712	8	2487809,2489164,2489781,2491261,2492062,2493111,2494303,2494586,	2488172,2489273,2489907,2491417,2492153,2493254,2494335,2495268,	0	TNFRSF14	cmpl	cmpl	0,0,1,1,1,2,1,0,
75	NM_001242672.3	chr1	-	2568424	2718258	2572806	2717392	9	2568424,2575702,2576731,2700153,2702383,2704045,2706067,2716608,2718141,	2573334,2575917,2577002,2700320,2702588,2704271,2706911,2717433,2718258,	0	TTC34	cmpl	cmpl	0,1,0,1,0,2,1,0,-1,
76	NM_001409.4	chr1	-	3404514	3528072	3407091	3527832	37	3404514,3407475,3409202,3410334,3410559,3410934,3411176,3412453,3413218,3413551,3413796,3414934,3415261,3415701,3416151,3416359,3417196,3417529,3417740,3418359,3421771,3421985,3422671,3424358,3425121,3425638,3426433,3427346,3428113,3428569,3431113,3431965,3440687,3496388,3511901,3519029,3527701,	3407153,3407523,3409331,3410463,3410688,3411063,3411305,3412582,3413347,3413683,3413925,3415063,3415390,3415830,3416280,3416488,3417328,3417658,3417872,3418485,3421906,3422120,3422800,3424487,3425253,3425809,3426556,3427466,3428251,3428692,3431236,3432091,3440810,3496493,3512011,3519164,3528072,	0	MEGF6	cmpl	cmpl	1,1,1,1,1,1,1,1,1,1,1,1,1,1,1,1,1,1,1,1,1,1,1,1,1,1,1,1,1,1,1,1,1,1,2,2,0,
76	NM_152492.3	chr1	+	3669013	3688209	3669045	3688087	12	3669013,3670681,3672020,3673296,3677844,3679183,3679671,3680269,3683098,3683796,3686346,3687964,	3669363,3670805,3672131,3673454,3677994,3679276,3680038,3680400,3683176,3684009,3686451,3688209,	0	CCDC27	cmpl	cmpl	0,0,1,1,0,0,0,1,0,0,0,0,
76	NM_004402.4	chr1	+	3774039	3801993	3774167	3800305	7	3774039,3775281,3782375,3784537,3786168,3789035,3800070,	3774281,3775408,3782564,3784617,3786339,3789136,3801993,	0	DFFB	cmpl	cmpl	0,0,1,1,0,0,2,
76	NM_001320136.2	chr1	+	3774039	3801993	3782326	3800305	7	3774039,3775281,3782325,3784537,3786168,3789035,3800070,	3774281,3775408,3782564,3784617,3786339,3789136,3801993,	0	DFFB	cmpl	cmpl	-1,-1,0,1,0,0,2,
76	NM_001320132.2	chr1	+	3774039	3801993	3782281	3800305	7	3774039,3775281,3782206,3784537,3786168,3789035,3800070,	3774281,3775408,3782564,3784617,3786339,3789136,3801993,	0	DFFB	cmpl	cmpl	-1,-1,0,1,0,0,2,
76	NM_001282669.2	chr1	+	3774039	3801993	3774167	3800305	7	3774039,3775281,3782325,3784537,3786168,3789035,3800070,	3774281,3775430,3782564,3784617,3786339,3789136,3801993,	0	DFFB	cmpl	cmpl	0,0,2,1,0,0,2,
76	NR_135150.2	chr1	+	3774039	3801993	3801993	3801993	8	3774039,3775281,3782375,3784537,3786168,3789035,3789577,3800070,	3774281,3775408,3782564,3784617,3786339,3789136,3789701,3801993,	0	DFFB	none	none	-1,-1,-1,-1,-1,-1,-1,-1,
76	NR_135151.2	chr1	+	3774039	3801993	3801993	3801993	8	3774039,3775281,3776983,3782375,3784537,3786168,3789035,3800070,	3774281,3775408,3777070,3782564,3784617,3786339,3789136,3801993,	0	DFFB	none	none	-1,-1,-1,-1,-1,-1,-1,-1,
76	NR_135152.2	chr1	+	3774039	3801993	3801993	3801993	7	3774039,3775281,3782375,3784537,3786168,3789035,3800070,	3774281,3775430,3782564,3784617,3786339,3789136,3801993,	0	DFFB	none	none	-1,-1,-1,-1,-1,-1,-1,
76	NR_104222.2	chr1	+	3774039	3801993	3801993	3801993	8	3774039,3775281,3782375,3782847,3784537,3786168,3789035,3800070,	3774281,3775430,3782564,3782962,3784617,3786339,3789136,3801993,	0	DFFB	none	none	-1,-1,-1,-1,-1,-1,-1,-1,
77	NM_001042478.2	chr1	+	4714668	4837855	4715485	4834559	6	4714668,4771959,4829912,4832339,4834486,4837460,	4715514,4772759,4830000,4832585,4834618,4837855,	0	AJAP1	cmpl	cmpl	0,2,1,2,2,-1,
77	NM_018836.4	chr1	+	4714668	4852594	4715485	4834559	6	4714668,4771959,4829912,4832339,4834486,4842604,	4715514,4772759,4830000,4832585,4834618,4852594,	0	AJAP1	cmpl	cmpl	0,2,1,2,2,-1,
78	NM_015102.5	chr1	-	5922870	6052485	5923324	6046349	30	5922870,5923949,5924397,5925161,5926432,5927089,5927799,5933311,5934530,5934933,5937152,5940173,5947345,5950927,5964676,5965351,5965691,5967174,5969211,5987708,5993206,6007163,6008129,6012759,6021853,6027358,6029146,6038329,6046214,6052303,	5923465,5924093,5924577,5925333,5926518,5927175,5927956,5933395,5934717,5935160,5937358,5940299,5947526,5951088,5964864,5965543,5965843,5967282,5969273,5987847,5993389,6007290,6008311,6012896,6022009,6027423,6029319,6038473,6046387,6052485,	0	NPHP4	cmpl	cmpl	0,0,0,2,0,1,0,0,2,0,1,1,0,1,2,2,0,0,1,0,0,2,0,1,1,2,0,0,0,-1,
78	NM_001291593.2	chr1	-	5922870	6052485	5923324	5987783	27	5922870,5923949,5924397,5925161,5926432,5927089,5927799,5933311,5934530,5934933,5937152,5940173,5947345,5950927,5964676,5965351,5965691,5987708,5993206,6007163,6008129,6021853,6027358,6029146,6038329,6046214,6052303,	5923465,5924093,5924577,5925333,5926518,5927175,5927956,5933395,5934717,5935160,5937358,5940299,5947526,5951088,5964864,5965543,5965840,5987847,5993389,6007290,6008311,6022009,6027423,6029319,6038473,6046387,6052485,	0	NPHP4	cmpl	cmpl	0,0,0,2,0,1,0,0,2,0,1,1,0,1,2,2,0,0,-1,-1,-1,-1,-1,-1,-1,-1,-1,
78	NM_001291594.2	chr1	-	5922870	6052485	5923324	5987783	26	5922870,5923949,5924397,5925161,5926432,5927089,5927799,5933311,5934530,5934933,5937152,5940173,5947345,5950927,5964676,5965351,5965691,5987708,5993206,6007163,6008129,6012759,6021853,6027358,6029146,6052303,	5923465,5924093,5924577,5925333,5926518,5927175,5927956,5933395,5934717,5935160,5937358,5940299,5947526,5951088,5964864,5965543,5965843,5987847,5993389,6007290,6008311,6012896,6022009,6027423,6029319,6052485,	0	NPHP4	cmpl	cmpl	0,0,0,2,0,1,0,0,2,0,1,1,0,1,2,2,0,0,-1,-1,-1,-1,-1,-1,-1,-1,
78	NR_111987.2	chr1	-	5922870	6052485	6052485	6052485	33	5922870,5923949,5924397,5925161,5926432,5927089,5927799,5933311,5934530,5934933,5936013,5936445,5937152,5939405,5940173,5947345,5950927,5964676,5965351,5965691,5967174,5969211,5987708,5993206,6007163,6008129,6012759,6021853,6027358,6029146,6038329,6046214,6052303,	5923465,5924093,5924577,5925333,5926518,5927175,5927956,5933395,5934717,5935160,5936138,5936583,5937358,5939692,5940299,5947526,5951088,5964864,5965543,5965840,5967282,5969273,5987847,5993389,6007290,6008311,6012896,6022009,6027423,6029319,6038473,6046387,6052485,	0	NPHP4	none	none	-1,-1,-1,-1,-1,-1,-1,-1,-1,-1,-1,-1,-1,-1,-1,-1,-1,-1,-1,-1,-1,-1,-1,-1,-1,-1,-1,-1,-1,-1,-1,-1,-1,
78	NM_001199861.2	chr1	+	6052735	6161240	6100628	6158634	16	6052735,6100576,6101890,6132814,6133792,6142254,6145263,6147526,6149067,6150448,6154459,6155382,6155589,6156695,6157328,6158544,	6052848,6100705,6101932,6132858,6133830,6142334,6145308,6147571,6149111,6150535,6154545,6155503,6155684,6156816,6157417,6161240,	0	KCNAB2	cmpl	cmpl	-1,0,2,2,1,0,2,2,2,1,1,0,1,0,1,0,
78	NM_172130.3	chr1	+	6086392	6161240	6100628	6158634	15	6086392,6100576,6132814,6133792,6142254,6145263,6147526,6149067,6150448,6154459,6155382,6155589,6156695,6157328,6158544,	6086505,6100705,6132858,6133830,6142334,6145308,6147571,6149111,6150535,6154545,6155503,6155684,6156816,6157417,6161240,	0	KCNAB2	cmpl	cmpl	-1,0,2,1,0,2,2,2,1,1,0,1,0,1,0,
78	NM_003636.4	chr1	+	6086392	6161240	6100628	6158634	16	6086392,6100576,6101890,6132814,6133792,6142254,6145263,6147526,6149067,6150448,6154459,6155382,6155589,6156695,6157328,6158544,	6086505,6100705,6101932,6132858,6133830,6142334,6145308,6147571,6149111,6150535,6154545,6155503,6155684,6156816,6157417,6161240,	0	KCNAB2	cmpl	cmpl	-1,0,2,2,1,0,2,2,2,1,1,0,1,0,1,0,
78	NM_001199860.2	chr1	+	6094747	6161240	6100628	6158634	16	6094747,6100576,6101890,6132814,6133792,6142254,6145263,6147526,6149067,6150448,6154459,6155382,6155589,6156695,6157328,6158544,	6094854,6100705,6101932,6132858,6133830,6142334,6145308,6147571,6149111,6150535,6154545,6155503,6155684,6156816,6157417,6161240,	0	KCNAB2	cmpl	cmpl	-1,0,2,2,1,0,2,2,2,1,1,0,1,0,1,0,
78	NM_001199863.2	chr1	+	6105947	6161240	6142254	6158634	14	6105947,6132814,6133792,6142254,6145263,6147526,6149067,6150448,6154459,6155382,6155589,6156695,6157328,6158544,	6106243,6132858,6133830,6142334,6145308,6147571,6149111,6150535,6154545,6155503,6155684,6156816,6157417,6161240,	0	KCNAB2	cmpl	cmpl	-1,-1,-1,0,2,2,2,1,1,0,1,0,1,0,
78	NM_001199862.2	chr1	+	6105947	6161240	6111596	6158634	16	6105947,6111570,6132814,6133792,6142254,6145263,6147526,6149067,6150448,6151322,6154459,6155382,6155589,6156695,6157328,6158544,	6106243,6111814,6132858,6133830,6142334,6145308,6147571,6149111,6150535,6151367,6154545,6155503,6155684,6156816,6157417,6161240,	0	KCNAB2	cmpl	cmpl	-1,0,2,1,0,2,2,2,1,1,1,0,1,0,1,0,
79	NM_181864.3	chr1	-	6324331	6445828	6324656	6445726	9	6324331,6341161,6354923,6378551,6387358,6393536,6399492,6409808,6445553,	6324755,6341346,6355040,6378638,6387473,6393628,6399649,6409926,6445828,	0	ACOT7	cmpl	cmpl	0,1,1,1,0,1,0,2,0,
79	NM_007274.4	chr1	-	6324331	6453827	6324656	6453459	9	6324331,6341161,6354923,6378551,6387358,6393536,6399492,6409808,6453316,	6324755,6341346,6355040,6378638,6387473,6393628,6399649,6409926,6453827,	0	ACOT7	cmpl	cmpl	0,1,1,1,0,1,0,2,0,
79	NM_001265592.2	chr1	-	6527181	6557291	6527622	6556576	22	6527181,6527884,6529101,6529394,6529603,6530295,6530565,6530794,6531049,6531547,6531817,6532586,6533045,6533310,6534072,6534510,6535106,6535521,6535990,6537588,6556552,6557018,	6527632,6528646,6529301,6529510,6529736,6530415,6530703,6530944,6531160,6531697,6531868,6532682,6533234,6533514,6534224,6534647,6535198,6535582,6536096,6537718,6556629,6557291,	0	PLEKHG5	cmpl	cmpl	2,2,0,1,0,0,0,0,0,0,0,0,0,0,1,2,0,2,1,0,0,-1,
79	NM_001042663.3	chr1	-	6527181	6557472	6527622	6556576	22	6527181,6527884,6529101,6529394,6529603,6530295,6530565,6530794,6531049,6531547,6531817,6532586,6533045,6533310,6534072,6534510,6535106,6535521,6535990,6537588,6556552,6557379,	6527632,6528646,6529301,6529510,6529736,6530415,6530703,6530944,6531160,6531697,6531868,6532682,6533234,6533514,6534224,6534647,6535198,6535582,6536096,6537718,6556629,6557472,	0	PLEKHG5	cmpl	cmpl	2,2,0,1,0,0,0,0,0,0,0,0,0,0,1,2,0,2,1,0,0,-1,
79	NM_198681.4	chr1	-	6527181	6580152	6527622	6537631	22	6527181,6527884,6529101,6529394,6529603,6530295,6530565,6530794,6531049,6531547,6531817,6532586,6533045,6533310,6534072,6534510,6535106,6535521,6535990,6537588,6556552,6579504,	6527632,6528646,6529301,6529510,6529736,6530415,6530703,6530944,6531160,6531697,6531868,6532682,6533234,6533514,6534224,6534647,6535198,6535582,6536096,6537718,6556629,6580152,	0	PLEKHG5	cmpl	cmpl	2,2,0,1,0,0,0,0,0,0,0,0,0,0,1,2,0,2,1,0,-1,-1,
79	NM_001242701.2	chr1	+	6845513	6948261	6845590	6947785	4	6845513,6880240,6885151,6947713,	6845635,6880310,6885270,6948261,	0	CAMTA1	cmpl	cmpl	0,0,1,0,
79	NR_038934.2	chr1	+	6845513	6948261	6948261	6948261	4	6845513,6885151,6931816,6947713,	6845635,6885270,6931900,6948261,	0	CAMTA1	none	none	-1,-1,-1,-1,
79	NR_146202.2	chr1	+	6845513	6948261	6948261	6948261	5	6845513,6885151,6931816,6946299,6947713,	6845635,6885270,6931900,6946406,6948261,	0	CAMTA1	none	none	-1,-1,-1,-1,-1,
79	NR_146203.2	chr1	+	6845513	6948261	6948261	6948261	4	6845513,6885151,6931816,6946299,	6845635,6885270,6931900,6948261,	0	CAMTA1	none	none	-1,-1,-1,-1,
80	NM_001349623.1	chr1	+	7729789	7829766	7792521	7826582	14	7729789,7730970,7737658,7792507,7796403,7796990,7797314,7798357,7804894,7805904,7807769,7811258,7812518,7826518,	7729915,7731097,7737793,7792659,7796600,7797069,7797630,7798542,7805082,7806151,7807841,7811452,7812593,7829766,	0	CAMTA1	cmpl	cmpl	-1,-1,-1,0,0,2,0,1,0,2,0,0,2,2,
80	NM_001349625.2	chr1	+	7729789	7829766	7792521	7826551	15	7729789,7730970,7737658,7792507,7796403,7796990,7797314,7798357,7804894,7805904,7807769,7811258,7812518,7815697,7826518,	7729915,7731097,7737793,7792659,7796600,7797069,7797630,7798542,7805082,7806151,7807841,7811452,7812593,7815728,7829766,	0	CAMTA1	cmpl	cmpl	-1,-1,-1,0,0,2,0,1,0,2,0,0,2,2,0,
80	NM_001349621.1	chr1	+	7729789	7829766	7792521	7826582	15	7729789,7730970,7737658,7792507,7796403,7796990,7797314,7798357,7804894,7805904,7807769,7809830,7811258,7812518,7826518,	7729915,7731097,7737793,7792659,7796600,7797069,7797630,7798542,7805082,7806151,7807841,7809851,7811452,7812593,7829766,	0	CAMTA1	cmpl	cmpl	-1,-1,-1,0,0,2,0,1,0,2,0,0,0,2,2,
80	NM_001349620.1	chr1	+	7729789	7829766	7792521	7826551	16	7729789,7730970,7737658,7792507,7796403,7796990,7797314,7798357,7804894,7805904,7807769,7809830,7811258,7812518,7815697,7826518,	7729915,7731097,7737793,7792659,7796600,7797069,7797630,7798542,7805082,7806151,7807841,7809851,7811452,7812593,7815728,7829766,	0	CAMTA1	cmpl	cmpl	-1,-1,-1,0,0,2,0,1,0,2,0,0,0,2,2,0,
80	NM_001349614.1	chr1	+	7729789	7829766	7792521	7826582	15	7729789,7730970,7737658,7792507,7796403,7796990,7797314,7798018,7804894,7805904,7807769,7809830,7811258,7812518,7826518,	7729915,7731097,7737793,7792659,7796600,7797069,7797630,7798542,7805082,7806151,7807841,7809851,7811452,7812593,7829766,	0	CAMTA1	cmpl	cmpl	-1,-1,-1,0,0,2,0,1,0,2,0,0,0,2,2,
80	NM_001349617.1	chr1	+	7729824	7829766	7792521	7826551	15	7729824,7730970,7737658,7792507,7796403,7796990,7797314,7798018,7804894,7805904,7807769,7811258,7812518,7815697,7826518,	7729915,7731097,7737793,7792659,7796600,7797069,7797630,7798542,7805082,7806151,7807841,7811452,7812593,7815728,7829766,	0	CAMTA1	cmpl	cmpl	-1,-1,-1,0,0,2,0,1,0,2,0,0,2,2,0,
80	NM_001377276.1	chr1	+	7844350	7905237	7844937	7902815	22	7844350,7844713,7845500,7846780,7848104,7854016,7858584,7861172,7863106,7863751,7868952,7869952,7870497,7879344,7880174,7880526,7886539,7887177,7889896,7895821,7897058,7902731,	7844436,7845065,7845646,7846896,7848306,7854068,7858733,7861251,7863213,7863908,7869058,7870081,7870627,7879480,7880299,7880700,7886770,7887875,7890221,7896005,7897209,7905237,	0	PER3	cmpl	cmpl	-1,0,2,1,0,1,2,1,2,1,2,0,0,1,2,1,1,1,0,1,2,0,
80	NM_001377275.1	chr1	+	7844350	7905237	7844937	7902815	22	7844350,7844713,7845500,7846780,7848104,7854016,7858584,7861172,7863106,7863751,7868952,7869952,7870497,7879344,7880174,7880526,7886539,7887177,7889893,7895821,7897058,7902731,	7844436,7845065,7845646,7846896,7848306,7854068,7858733,7861251,7863213,7863908,7869058,7870081,7870648,7879480,7880299,7880700,7886770,7887875,7890221,7896005,7897209,7905237,	0	PER3	cmpl	cmpl	-1,0,2,1,0,1,2,1,2,1,2,0,0,1,2,1,1,1,0,1,2,0,
80	NM_016831.4	chr1	+	7844350	7905237	7844937	7902815	22	7844350,7844713,7845500,7846780,7848104,7854019,7858584,7861172,7863106,7863751,7868952,7869952,7870497,7879344,7880174,7880526,7886539,7887177,7889896,7895821,7897058,7902731,	7844528,7845065,7845646,7846896,7848306,7854068,7858733,7861251,7863213,7863908,7869058,7870081,7870627,7879480,7880299,7880700,7886770,7887875,7890221,7896005,7897209,7905237,	0	PER3	cmpl	cmpl	-1,0,2,1,0,1,2,1,2,1,2,0,0,1,2,1,1,1,0,1,2,0,
80	NM_001289864.3	chr1	+	7844350	7905237	7863191	7902815	22	7844350,7844713,7845500,7846780,7848104,7854019,7858520,7861172,7863106,7863751,7868952,7869952,7870497,7879344,7880174,7880526,7886539,7887177,7889896,7895821,7897058,7902731,	7844528,7845065,7845646,7846896,7848306,7854068,7858733,7861251,7863213,7863908,7869058,7870081,7870648,7879480,7880299,7880700,7886770,7887875,7890221,7896005,7897209,7905237,	0	PER3	cmpl	cmpl	-1,-1,-1,-1,-1,-1,-1,-1,0,1,2,0,0,1,2,1,1,1,0,1,2,0,
80	NM_001289863.3	chr1	+	7844350	7905237	7844937	7902815	23	7844350,7844713,7845500,7846780,7848104,7854016,7858584,7861172,7863106,7863751,7868952,7869952,7870497,7879344,7880174,7880526,7886539,7887177,7889896,7890065,7895821,7897058,7902731,	7844528,7845065,7845646,7846896,7848306,7854068,7858733,7861251,7863213,7863908,7869058,7870081,7870627,7879480,7880299,7880700,7886770,7887875,7890011,7890221,7896005,7897209,7905237,	0	PER3	cmpl	cmpl	-1,0,2,1,0,1,2,1,2,1,2,0,0,1,2,1,1,1,0,1,1,2,0,
80	NM_001289861.2	chr1	+	7844350	7905237	7844937	7902815	23	7844350,7844713,7845500,7846780,7848104,7854016,7858584,7861172,7863106,7863751,7868952,7869952,7870497,7879344,7880174,7880526,7886539,7887177,7889896,7890065,7895821,7897058,7902731,	7844528,7845065,7845646,7846896,7848306,7854068,7858733,7861251,7863213,7863908,7869058,7870081,7870648,7879480,7880299,7880700,7886770,7887875,7890011,7890221,7896005,7897209,7905237,	0	PER3	cmpl	cmpl	-1,0,2,1,0,1,2,1,2,1,2,0,0,1,2,1,1,1,0,1,1,2,0,
80	NM_001289862.2	chr1	+	7844488	7905237	7844937	7902815	22	7844488,7844713,7845500,7846780,7848104,7854016,7858584,7861172,7863106,7863751,7868952,7869952,7870497,7879344,7880174,7880526,7886539,7887177,7889893,7895821,7897058,7902731,	7844528,7845065,7845646,7846896,7848306,7854068,7858733,7861251,7863213,7863908,7869058,7870081,7870648,7879480,7880299,7880700,7886770,7887875,7890221,7896005,7897209,7905237,	0	PER3	cmpl	cmpl	-1,0,2,1,0,1,2,1,2,1,2,0,0,1,2,1,1,1,0,1,2,0,
80	NM_001561.6	chr1	-	7975930	8000899	7980894	8000054	8	7975930,7993221,7995072,7997749,7998252,7998780,7999954,8000843,	7980983,7993356,7995203,7997816,7998390,7998888,8000138,8000899,	0	TNFRSF9	cmpl	cmpl	1,1,2,1,1,1,0,-1,
81	NM_012102.4	chr1	-	8412463	8877699	8415146	8716356	24	8412463,8415478,8416159,8418255,8419823,8420171,8421822,8422742,8424115,8424805,8425871,8482786,8525984,8555122,8557464,8568685,8601272,8616533,8617476,8674619,8684368,8716031,8852462,8877218,	8415180,8415659,8416306,8418976,8420046,8421550,8421936,8422904,8424315,8424898,8426034,8482867,8526083,8555222,8557589,8568734,8601377,8616630,8617582,8674745,8684439,8716500,8852647,8877699,	0	RERE	cmpl	cmpl	2,1,1,0,2,0,0,0,1,1,0,0,0,2,0,2,2,1,0,0,1,0,-1,-1,
81	NM_001042681.2	chr1	-	8412463	8877699	8415146	8716356	23	8412463,8415478,8416159,8418255,8419823,8420171,8421822,8422742,8424115,8424805,8425871,8482786,8525984,8555122,8557464,8568685,8601272,8616533,8617476,8674619,8684368,8716031,8877218,	8415180,8415659,8416306,8418976,8420046,8421550,8421936,8422904,8424315,8424898,8426034,8482867,8526083,8555222,8557589,8568734,8601377,8616630,8617582,8674745,8684439,8716500,8877699,	0	RERE	cmpl	cmpl	2,1,1,0,2,0,0,0,1,1,0,0,0,2,0,2,2,1,0,0,1,0,-1,
81	NM_024980.5	chr1	-	9160363	9189161	9164477	9189086	4	9160363,9165544,9171334,9188703,	9164693,9165739,9171548,9189161,	0	GPR157	cmpl	cmpl	0,0,2,0,
81	NM_004285.4	chr1	+	9294832	9331396	9304993	9324928	5	9294832,9304983,9307024,9322117,9323567,	9295125,9305620,9307142,9322387,9331396,	0	H6PD	cmpl	cmpl	-1,0,0,1,1,
81	NM_001282587.2	chr1	+	9299905	9331396	9300054	9324928	5	9299905,9304983,9307024,9322117,9323567,	9300077,9305620,9307142,9322387,9331396,	0	H6PD	cmpl	cmpl	0,2,0,1,1,
82	NM_001009566.3	chr1	-	9788983	9884023	9790565	9883791	19	9788983,9791263,9791818,9793458,9794029,9795005,9795524,9795942,9797555,9801151,9803941,9804452,9809518,9809821,9811530,9815171,9816538,9833329,9883700,	9790763,9791448,9791954,9793604,9794200,9795232,9795673,9796100,9797612,9801314,9804063,9804701,9809704,9809971,9811739,9815367,9816568,9833452,9884023,	0	CLSTN1	cmpl	cmpl	0,1,0,1,1,2,0,1,1,0,1,1,1,1,2,1,1,1,0,
82	NM_001302883.1	chr1	-	9789078	9884584	9790565	9883791	18	9789078,9791263,9791818,9793458,9794029,9795005,9795524,9795942,9801151,9803941,9804452,9809518,9809821,9811530,9815171,9816538,9833329,9883700,	9790763,9791448,9791954,9793604,9794200,9795232,9795673,9796100,9801314,9804063,9804701,9809704,9809971,9811739,9815367,9816568,9833452,9884584,	0	CLSTN1	cmpl	cmpl	0,1,0,1,1,2,0,1,0,1,1,1,1,2,1,1,1,0,
82	NM_014944.4	chr1	-	9789078	9884584	9790565	9883791	18	9789078,9791263,9791818,9793458,9794029,9795005,9795524,9795942,9797555,9801151,9803941,9804452,9809518,9809821,9811530,9815171,9833329,9883700,	9790763,9791448,9791954,9793604,9794200,9795232,9795673,9796100,9797612,9801314,9804063,9804701,9809704,9809971,9811739,9815367,9833452,9884584,	0	CLSTN1	cmpl	cmpl	0,1,0,1,1,2,0,1,1,0,1,1,1,1,2,1,1,0,
82	NM_020248.3	chr1	-	9908333	9970327	9910775	9932122	6	9908333,9931244,9932026,9937962,9943762,9970152,	9910834,9931335,9932146,9938047,9943796,9970327,	0	CTNNBIP1	cmpl	cmpl	1,0,0,-1,-1,-1,
82	NM_001012329.2	chr1	-	9908333	9970327	9910775	9932122	5	9908333,9931244,9932026,9937962,9970152,	9910834,9931335,9932146,9938047,9970327,	0	CTNNBIP1	cmpl	cmpl	1,0,0,-1,-1,
82	NM_006048.5	chr1	+	10093015	10241297	10093728	10240014	27	10093015,10132085,10155518,10161165,10163005,10165573,10177516,10179570,10182019,10186851,10189449,10190557,10190772,10192426,10195045,10197124,10204997,10207020,10209241,10211383,10218413,10221199,10228193,10231195,10238701,10239473,10239952,	10093752,10132272,10155654,10161253,10163150,10165802,10177658,10179671,10182134,10186935,10189506,10190674,10190871,10192540,10195244,10197263,10205097,10207148,10209340,10211619,10218540,10221344,10228328,10231387,10238876,10239620,10241297,	0	UBE4B	cmpl	cmpl	0,0,1,2,0,1,2,0,2,0,0,0,0,0,0,1,2,0,2,2,1,2,0,0,0,1,1,
82	NM_001105562.3	chr1	+	10093015	10241297	10093728	10240014	28	10093015,10132085,10155518,10161165,10163005,10165573,10166254,10177516,10179570,10182019,10186851,10189449,10190557,10190772,10192426,10195045,10197124,10204997,10207020,10209241,10211383,10218413,10221199,10228193,10231195,10238701,10239473,10239952,	10093752,10132272,10155654,10161253,10163150,10165802,10166641,10177658,10179671,10182134,10186935,10189506,10190674,10190871,10192540,10195244,10197263,10205097,10207148,10209340,10211619,10218540,10221344,10228328,10231387,10238876,10239620,10241297,	0	UBE4B	cmpl	cmpl	0,0,1,2,0,1,2,2,0,2,0,0,0,0,0,0,1,2,0,2,2,1,2,0,0,0,1,1,
82	NM_183416.4	chr1	+	10270627	10368655	10292386	10364705	21	10270627,10292307,10316304,10318550,10321962,10327437,10328209,10331559,10332298,10335485,10336378,10338043,10342457,10351139,10352104,10355143,10355717,10356639,10356954,10357231,10363220,	10270936,10292492,10316381,10318730,10322028,10327616,10328321,10331637,10332364,10335561,10336457,10338186,10342591,10351219,10352180,10355223,10355824,10356723,10357135,10357304,10368655,	0	KIF1B	cmpl	cmpl	-1,0,1,0,0,0,2,0,0,0,1,2,1,0,2,0,2,1,1,2,0,
82	NM_001365951.3	chr1	+	10270627	10441661	10292386	10436645	49	10270627,10292307,10316304,10318550,10321962,10327437,10328209,10331559,10332298,10333071,10335485,10336378,10338043,10339154,10342379,10351139,10352104,10355143,10355717,10356639,10356954,10357231,10380100,10381766,10383941,10384815,10386168,10394577,10396714,10397131,10397428,10399826,10402107,10403289,10405902,10407818,10408706,10412688,10420986,10421749,10423340,10425157,10425466,10428524,104…	10270936,10292492,10316381,10318730,10322028,10327616,10328321,10331637,10332364,10333089,10335561,10336457,10338186,10339196,10342591,10351219,10352180,10355223,10355824,10356723,10357135,10357304,10380194,10381915,10384120,10384953,10386417,10394696,10396800,10397261,10397591,10399917,10402226,10403345,10406011,10407885,10408791,10412794,10421101,10421883,10423402,10425303,10425706,10428596,104…	0	KIF1B	cmpl	cmpl	-1,0,1,0,0,0,2,0,0,0,0,1,2,1,1,0,2,0,2,1,1,2,0,1,0,2,2,2,1,0,1,2,0,2,1,2,0,1,2,0,2,1,0,0,0,2,2,0,2,
82	NM_015074.3	chr1	+	10270763	10441661	10292386	10436645	47	10270763,10292307,10316304,10318550,10321962,10327437,10328209,10331559,10332298,10335485,10336378,10338043,10342457,10351139,10352104,10355143,10355717,10356639,10356954,10357231,10380100,10381766,10383941,10384815,10386168,10394577,10396714,10397131,10397428,10399826,10402107,10403289,10405902,10407818,10408706,10412688,10420986,10421749,10423340,10425157,10425466,10428524,10431198,10434373,104…	10270936,10292492,10316381,10318730,10322028,10327616,10328321,10331637,10332364,10335561,10336457,10338186,10342591,10351219,10352180,10355223,10355824,10356723,10357135,10357304,10380194,10381915,10384120,10384953,10386417,10394696,10396800,10397261,10397591,10399917,10402226,10403345,10406011,10407885,10408791,10412794,10421101,10421883,10423402,10425303,10425706,10428596,10431320,10434523,104…	0	KIF1B	cmpl	cmpl	-1,0,1,0,0,0,2,0,0,0,1,2,1,0,2,0,2,1,1,2,0,1,0,2,2,2,1,0,1,2,0,2,1,2,0,1,2,0,2,1,0,0,0,2,2,0,2,
82	NM_001365952.1	chr1	+	10271673	10441661	10292386	10436645	49	10271673,10292307,10316304,10318550,10321962,10327437,10328209,10331559,10332298,10333071,10335485,10336378,10338043,10339154,10342379,10351139,10352104,10355143,10355717,10356639,10356954,10357231,10380100,10381766,10383941,10384815,10386168,10394577,10396714,10397131,10397428,10399826,10402107,10403289,10405902,10407818,10408706,10412688,10420986,10421749,10423340,10425157,10425466,10428524,104…	10271796,10292492,10316381,10318730,10322028,10327616,10328321,10331637,10332364,10333089,10335561,10336457,10338186,10339196,10342591,10351219,10352180,10355223,10355824,10356723,10357135,10357304,10380194,10381915,10384120,10384953,10386417,10394696,10396800,10397261,10397591,10399917,10402226,10403345,10406011,10407885,10408791,10412794,10421101,10421883,10423402,10425303,10425706,10428596,104…	0	KIF1B	cmpl	cmpl	-1,0,1,0,0,0,2,0,0,0,0,1,2,1,1,0,2,0,2,1,1,2,0,1,0,2,2,2,1,0,1,2,0,2,1,2,0,1,2,0,2,1,0,0,0,2,2,0,2,
82	NM_001365953.1	chr1	+	10290821	10368655	10292386	10364705	21	10290821,10292307,10316304,10318550,10321962,10327437,10328209,10331559,10332298,10335485,10336378,10338043,10342457,10351139,10352104,10355143,10355717,10356639,10356954,10357231,10363220,	10291055,10292492,10316381,10318730,10322028,10327616,10328321,10331637,10332364,10335561,10336457,10338186,10342591,10351219,10352180,10355223,10355824,10356723,10357135,10357304,10368655,	0	KIF1B	cmpl	cmpl	-1,0,1,0,0,0,2,0,0,0,1,2,1,0,2,0,2,1,1,2,0,
83	NM_004565.3	chr1	+	10535006	10690815	10535023	10690044	9	10535006,10555330,10596269,10659294,10678388,10683075,10684396,10687328,10689587,	10535059,10555378,10596354,10659423,10678474,10683178,10684494,10687420,10690815,	0	PEX14	cmpl	cmpl	0,0,0,1,1,0,1,0,2,
83	NM_001079843.3	chr1	-	10696660	10856703	10698998	10753946	21	10696660,10702915,10703216,10704973,10706184,10707857,10709126,10709339,10710748,10710997,10713433,10714475,10715705,10716702,10718564,10719758,10725139,10753930,10765548,10820757,10856620,	10700116,10703057,10703368,10705145,10706383,10708196,10709249,10709494,10710812,10711133,10714275,10714648,10715870,10716793,10718633,10720593,10725628,10753969,10765601,10820914,10856703,	0	CASZ1	cmpl	cmpl	1,0,1,0,2,2,2,0,2,1,2,0,0,2,2,1,1,0,-1,-1,-1,
83	NM_017766.5	chr1	-	10707267	10856703	10707853	10753946	16	10707267,10709126,10709339,10710748,10710997,10713433,10714475,10715705,10716702,10718564,10719758,10725139,10753930,10765548,10820757,10856620,	10708196,10709249,10709494,10710812,10711133,10714275,10714648,10715870,10716793,10718633,10720593,10725628,10753969,10765601,10820914,10856703,	0	CASZ1	cmpl	cmpl	2,2,0,2,1,2,0,0,2,2,1,1,0,-1,-1,-1,
83	NM_001366227.2	chr1	-	11006531	11026744	11007719	11024283	11	11006531,11007699,11009680,11014075,11015046,11017079,11017672,11018770,11024184,11026414,11026652,	11006655,11008901,11009871,11014199,11015243,11017164,11017810,11018809,11024328,11026539,11026744,	0	C1orf127	cmpl	cmpl	-1,0,1,0,1,0,0,0,0,-1,-1,
83	NM_001170754.2	chr1	-	11006531	11042133	11007719	11042094	13	11006531,11007699,11009680,11014075,11015046,11017079,11017672,11018770,11024184,11026414,11030026,11036212,11042068,	11006798,11008901,11009871,11014199,11015243,11017164,11017810,11018809,11024328,11026539,11030146,11036313,11042133,	0	C1orf127	cmpl	cmpl	-1,0,1,0,1,0,0,0,0,1,1,2,0,
83	NM_001001998.3	chr1	-	11126674	11159926	11126774	11159888	25	11126674,11128064,11128701,11129615,11130956,11132143,11133990,11134287,11136898,11137421,11137657,11139767,11140555,11140820,11141138,11142744,11147504,11147856,11148179,11150610,11151070,11151549,11155814,11158076,11159777,	11126805,11128141,11128763,11129787,11131030,11132228,11134065,11134383,11137005,11137500,11137708,11139879,11140606,11140969,11141295,11142935,11147648,11147967,11148255,11150725,11151236,11151654,11155938,11158213,11159926,	0	EXOSC10	cmpl	cmpl	2,0,1,0,1,0,0,0,1,0,0,2,2,0,2,0,0,0,2,1,0,0,2,0,0,
83	NM_002685.4	chr1	-	11126674	11159926	11126774	11159888	24	11126674,11128064,11128701,11129615,11130956,11132143,11134287,11136898,11137421,11137657,11139767,11140555,11140820,11141138,11142744,11147504,11147856,11148179,11150610,11151070,11151549,11155814,11158076,11159777,	11126805,11128141,11128763,11129787,11131030,11132228,11134383,11137005,11137500,11137708,11139879,11140606,11140969,11141295,11142935,11147648,11147967,11148255,11150725,11151236,11151654,11155938,11158213,11159926,	0	EXOSC10	cmpl	cmpl	2,0,1,0,1,0,0,1,0,0,2,2,0,2,0,0,0,2,1,0,0,2,0,0,
83	NM_001386500.1	chr1	-	11166591	11322608	11167541	11319466	58	11166591,11168237,11169346,11169705,11172908,11174374,11174869,11175452,11177060,11181302,11182035,11184554,11186678,11187066,11187680,11188060,11188510,11188911,11189794,11190585,11193136,11194407,11199360,11199589,11204704,11205024,11206732,11210182,11217208,11227498,11259314,11259597,11264617,11269368,11270870,11272368,11272852,11273455,11276204,11288724,11290981,11291356,11292492,11293454,112…	11167557,11168343,11169427,11169786,11172974,11174510,11174944,11175525,11177143,11181425,11182183,11184690,11186853,11187201,11187863,11188183,11188609,11189008,11189895,11190834,11193254,11194523,11199492,11199715,11204812,11205102,11206848,11210283,11217348,11227574,11259460,11259760,11264760,11269515,11270963,11272531,11272965,11273623,11276291,11288975,11291111,11291491,11292585,11293544,112…	0	MTOR	cmpl	cmpl	2,1,1,1,1,0,0,2,0,0,2,1,0,0,0,0,0,2,0,0,2,0,0,0,0,0,1,2,0,2,0,2,0,0,0,2,0,0,0,1,0,0,0,0,0,1,1,2,2,1,0,0,0,0,1,0,0,-1,
83	NM_004958.4	chr1	-	11166591	11322608	11167541	11319466	58	11166591,11168237,11169346,11169705,11172908,11174374,11174869,11175452,11177060,11181302,11182035,11184554,11186678,11187066,11187680,11188060,11188510,11188911,11189794,11190585,11193136,11194407,11199360,11199589,11204704,11205024,11206732,11210182,11217208,11227498,11259314,11259597,11264617,11269368,11270870,11272368,11272852,11273455,11276204,11288724,11290981,11291356,11292492,11293454,112…	11167557,11168343,11169427,11169786,11172974,11174510,11174944,11175525,11177143,11181425,11182183,11184690,11186853,11187201,11187863,11188183,11188609,11189008,11189895,11190834,11193254,11194523,11199492,11199715,11204812,11205102,11206848,11210283,11217348,11227574,11259460,11259760,11264760,11269515,11270963,11272531,11272965,11273623,11276291,11288975,11291111,11291491,11292585,11293544,112…	0	MTOR	cmpl	cmpl	2,1,1,1,1,0,0,2,0,0,2,1,0,0,0,0,0,2,0,0,2,0,0,0,0,0,1,2,0,2,0,2,0,0,0,2,0,0,0,1,0,0,0,0,0,1,1,2,2,1,0,0,0,0,1,0,0,-1,
83	NM_001386501.1	chr1	-	11166591	11322608	11167541	11303334	57	11166591,11168237,11169346,11169705,11172908,11174374,11174869,11175452,11177060,11181302,11182035,11184554,11186678,11187066,11187680,11188060,11188510,11188911,11189794,11190585,11193136,11194407,11199360,11199589,11204704,11205024,11206732,11210182,11217208,11227498,11259314,11259597,11264617,11269368,11270870,11272368,11272852,11273455,11276204,11288724,11290981,11291356,11292492,11293454,112…	11167557,11168343,11169427,11169786,11172974,11174510,11174944,11175525,11177143,11181425,11182183,11184690,11186853,11187201,11187863,11188183,11188609,11189008,11189895,11190834,11193254,11194523,11199492,11199715,11204812,11205102,11206848,11210283,11217348,11227574,11259460,11259760,11264760,11269515,11270963,11272531,11272965,11273623,11276291,11288975,11291111,11291491,11292585,11293544,112…	0	MTOR	cmpl	cmpl	2,1,1,1,1,0,0,2,0,0,2,1,0,0,0,0,0,2,0,0,2,0,0,0,0,0,1,2,0,2,0,2,0,0,0,2,0,0,0,1,0,0,0,0,0,1,1,2,2,0,-1,-1,-1,-1,-1,-1,-1,
84	NM_001040195.2	chr1	+	11796192	11810826	11796265	11810161	4	11796192,11807496,11808471,11810133,	11796292,11807602,11808646,11810826,	0	AGTRAP	cmpl	cmpl	0,0,1,2,
84	NM_001040194.2	chr1	+	11796192	11810826	11796265	11810249	5	11796192,11805859,11807496,11808471,11810133,	11796292,11805894,11807602,11808646,11810826,	0	AGTRAP	cmpl	cmpl	0,0,2,0,1,
84	NM_020350.5	chr1	+	11796192	11810826	11796265	11810249	5	11796192,11805859,11807496,11808471,11810133,	11796292,11805894,11807602,11808667,11810826,	0	AGTRAP	cmpl	cmpl	0,0,2,0,1,
84	NM_001040196.2	chr1	+	11796192	11810826	11796265	11810161	6	11796192,11805859,11806183,11807496,11808471,11810133,	11796292,11805894,11806280,11807602,11808646,11810826,	0	AGTRAP	cmpl	cmpl	0,0,2,0,1,2,
84	NM_001040197.2	chr1	+	11796192	11810826	11796265	11808650	6	11796192,11805859,11806183,11807496,11808471,11810133,	11796292,11805894,11806280,11807602,11808667,11810826,	0	AGTRAP	cmpl	cmpl	0,0,2,0,1,-1,
84	NM_001127660.2	chr1	+	12040500	12073565	12049225	12071622	18	12040500,12049221,12052611,12056212,12057353,12058826,12059044,12061457,12061825,12062038,12064048,12064565,12064881,12065767,12066594,12067109,12069648,12071552,	12040541,12049400,12052747,12056375,12057478,12058935,12059152,12061611,12061893,12062160,12064175,12064670,12064984,12065988,12066750,12067306,12069783,12073565,	0	MFN2	cmpl	cmpl	-1,0,1,2,0,2,0,0,1,0,2,0,0,1,0,0,2,2,
84	NM_014874.4	chr1	+	12040500	12073565	12049225	12071622	19	12040500,12042026,12049221,12052611,12056212,12057353,12058826,12059044,12061457,12061825,12062038,12064048,12064565,12064881,12065767,12066594,12067109,12069648,12071552,	12040541,12042171,12049400,12052747,12056375,12057478,12058935,12059152,12061611,12061893,12062160,12064175,12064670,12064984,12065988,12066750,12067306,12069783,12073565,	0	MFN2	cmpl	cmpl	-1,-1,0,1,2,0,2,0,0,1,0,2,0,0,1,0,0,2,2,
84	NM_001281430.3	chr1	+	12123359	12204264	12164500	12202588	14	12123359,12157157,12164435,12169622,12170097,12171954,12175633,12183340,12183771,12186007,12186239,12195644,12198288,12202343,	12123718,12157274,12164588,12169713,12170261,12172071,12175786,12183434,12183884,12186109,12186293,12195670,12198493,12204264,	0	TNFRSF8	cmpl	cmpl	-1,-1,0,1,2,1,1,1,2,1,1,1,0,1,
84	NM_001243.5	chr1	+	12123359	12204264	12123655	12202588	15	12123359,12144520,12157157,12164435,12169622,12170097,12171954,12175633,12183340,12183771,12186007,12186239,12195644,12198285,12202343,	12123718,12144608,12157274,12164588,12169713,12170261,12172071,12175786,12183434,12183884,12186109,12186293,12195670,12198493,12204264,	0	TNFRSF8	cmpl	cmpl	0,0,1,1,1,2,1,1,1,2,1,1,1,0,1,
84	NM_018156.4	chr1	+	12290086	12572099	12294323	12569078	69	12290086,12294247,12302569,12304302,12304593,12309279,12313778,12316389,12317043,12317991,12320749,12321004,12321957,12326937,12327901,12328762,12331050,12333059,12335881,12339555,12342761,12348279,12351054,12353580,12359258,12364562,12368487,12371510,12371869,12374171,12378128,12379553,12381865,12382592,12383762,12387704,12389885,12393282,12395761,12401836,12402955,12405430,12406661,12408879,124…	12290177,12294420,12302647,12304493,12304674,12309396,12313883,12316560,12317144,12318160,12320851,12321206,12322137,12327068,12327977,12328933,12331181,12333192,12338095,12339707,12343793,12348370,12351181,12353761,12359441,12364785,12368698,12371682,12371982,12374384,12378394,12379687,12382021,12382803,12383837,12387911,12389975,12393423,12395884,12401942,12403108,12405566,12406709,12409030,124…	0	VPS13D	cmpl	cmpl	-1,0,1,1,0,0,0,0,0,2,0,0,1,1,0,1,1,0,1,1,0,0,1,2,0,0,1,2,0,2,2,1,0,0,1,1,1,1,1,1,2,2,0,0,1,2,1,1,2,1,0,2,0,2,0,2,0,0,0,0,0,1,0,0,0,1,2,2,0,
84	NM_015378.4	chr1	+	12290086	12572099	12294323	12569078	70	12290086,12294247,12302569,12304302,12304593,12309279,12313778,12316389,12317043,12317991,12320749,12321004,12321957,12326937,12327901,12328762,12331050,12333059,12335881,12339555,12342761,12348279,12351054,12353580,12359258,12364562,12368487,12371510,12371869,12374171,12378128,12379553,12381865,12382592,12383762,12387704,12389885,12393282,12395761,12398287,12401836,12402955,12405430,12406661,124…	12290177,12294420,12302647,12304493,12304674,12309396,12313883,12316560,12317144,12318160,12320851,12321206,12322137,12327068,12327977,12328933,12331181,12333192,12338095,12339707,12343793,12348370,12351181,12353761,12359441,12364785,12368698,12371682,12371982,12374384,12378394,12379687,12382021,12382803,12383837,12387911,12389975,12393423,12395884,12398362,12401942,12403108,12405566,12406709,124…	0	VPS13D	cmpl	cmpl	-1,0,1,1,0,0,0,0,0,2,0,0,1,1,0,1,1,0,1,1,0,0,1,2,0,0,1,2,0,2,2,1,0,0,1,1,1,1,1,1,1,2,2,0,0,1,2,1,1,2,1,0,2,0,2,0,2,0,0,0,0,0,1,0,0,0,1,2,2,0,
85	NM_001013630.2	chr1	+	12704103	12727087	12704565	12726746	4	12704103,12711141,12721801,12725971,	12704733,12711358,12721865,12727087,	0	AADACL4	cmpl	cmpl	0,0,1,2,
87	NM_001370230.1	chr1	+	14925180	15394651	14925493	15392142	8	14925180,15287214,15361244,15370484,15382586,15386667,15390067,15392125,	14925559,15287371,15361381,15370655,15382776,15386793,15390118,15394651,	0	KAZN	cmpl	cmpl	0,0,1,0,0,1,1,1,
87	NM_201628.3	chr1	+	14925180	15444539	14925493	15441131	15	14925180,15287179,15361244,15370484,15382586,15386667,15390067,15392125,15420675,15421310,15428038,15429854,15430518,15438922,15440966,	14925719,15287371,15361381,15370655,15382776,15386798,15390118,15392249,15420881,15421429,15428270,15429956,15430685,15439037,15444539,	0	KAZN	cmpl	cmpl	0,1,1,0,0,1,0,0,1,0,2,0,0,2,0,
87	NM_015209.2	chr1	+	14925212	15394651	14925493	15392293	8	14925212,15287179,15361244,15370484,15382586,15386667,15390067,15392125,	14925719,15287371,15361381,15370655,15382776,15386798,15390118,15394651,	0	KAZN	cmpl	cmpl	0,1,1,0,0,1,0,0,
87	NM_001370229.1	chr1	+	15250624	15394651	15251047	15392293	8	15250624,15287179,15361244,15370484,15382586,15386667,15390067,15392125,	15251246,15287371,15361381,15370655,15382776,15386798,15390118,15394651,	0	KAZN	cmpl	cmpl	0,1,1,0,0,1,0,0,
87	NM_001018000.4	chr1	+	15250649	15394648	15250860	15392293	8	15250649,15287179,15361244,15370484,15382586,15386667,15390067,15392125,	15251068,15287371,15361381,15370655,15382776,15386798,15390118,15394648,	0	KAZN	cmpl	cmpl	0,1,1,0,0,1,0,0,
87	NM_001370231.1	chr1	+	15256161	15394651	15256199	15392293	9	15256161,15256369,15287179,15361244,15370484,15382586,15386667,15390067,15392125,	15256251,15256540,15287371,15361381,15370655,15382776,15386798,15390118,15394651,	0	KAZN	cmpl	cmpl	0,1,1,1,0,0,1,0,0,
87	NM_001018001.3	chr1	+	15256235	15394648	15287235	15392293	8	15256235,15287179,15361244,15370484,15382586,15386667,15390067,15392125,	15256540,15287371,15361381,15370655,15382776,15386798,15390118,15394648,	0	KAZN	cmpl	cmpl	-1,0,1,0,0,1,0,0,
87	NM_001017999.3	chr1	+	15272276	15394648	15287235	15392293	8	15272276,15287179,15361244,15370484,15382586,15386667,15390067,15392125,	15272669,15287371,15361381,15370655,15382776,15386798,15390118,15394648,	0	KAZN	cmpl	cmpl	-1,0,1,0,0,1,0,0,
87	NR_027136.1	chr1	-	15438310	15478960	15478960	15478960	5	15438310,15444822,15447467,15450723,15478786,	15444303,15445400,15447555,15450869,15478960,	0	TMEM51-AS1	none	none	-1,-1,-1,-1,-1,
87	NM_001391957.1	chr1	+	15573718	15724824	15578280	15723909	34	15573718,15578266,15598818,15615894,15623179,15627700,15635108,15639552,15642873,15644319,15650947,15653554,15654772,15655841,15665976,15668231,15671578,15671911,15675537,15679372,15684605,15686973,15689137,15692322,15693958,15695865,15700997,15702098,15707196,15707726,15708523,15714546,15717705,15723792,	15573891,15578373,15599025,15616162,15623289,15627937,15635232,15639683,15642963,15644424,15651055,15653638,15654925,15656037,15666047,15668384,15671686,15672019,15675645,15679480,15684779,15687199,15689222,15692429,15694118,15695998,15701127,15702226,15707292,15707947,15708689,15714627,15717759,15724824,	0	FHAD1	cmpl	cmpl	-1,0,0,0,1,0,0,1,0,0,0,0,0,0,1,0,0,0,0,0,0,0,1,2,1,2,0,1,0,0,2,0,0,0,
87	NM_052929.2	chr1	+	15573720	15724623	15578280	15723909	31	15573720,15578266,15598818,15615894,15623179,15627700,15635108,15639552,15642873,15644319,15650947,15653554,15654772,15655841,15668231,15671578,15671911,15675537,15679372,15684605,15686973,15689137,15692322,15693958,15695865,15700997,15702098,15707196,15707726,15708523,15723792,	15573891,15578373,15599025,15616162,15623289,15627937,15635232,15639683,15642963,15644424,15651055,15653638,15654925,15656037,15668389,15671686,15672019,15675645,15679480,15684779,15687199,15689222,15692429,15694118,15695998,15701127,15702226,15707292,15707947,15708689,15724623,	0	FHAD1	cmpl	cmpl	-1,0,0,0,1,0,0,1,0,0,0,0,0,0,1,0,0,0,0,0,0,1,2,1,2,0,1,0,0,2,0,
88	NM_001287811.2	chr1	+	15853342	15898228	15874836	15894672	14	15853342,15860731,15862969,15870893,15873261,15874764,15886020,15888636,15890423,15890777,15892413,15892576,15893593,15894272,	15853453,15860798,15863309,15871078,15873366,15874923,15886151,15888820,15890606,15890854,15892494,15892675,15893764,15898228,	0	DNAJC16	cmpl	cmpl	-1,-1,-1,-1,-1,0,0,2,0,0,2,2,2,2,
88	NM_015291.4	chr1	+	15853342	15898228	15855600	15894672	15	15853342,15855582,15860731,15862969,15870893,15873261,15874764,15886020,15888636,15890423,15890777,15892413,15892576,15893593,15894272,	15853453,15855767,15860798,15863309,15871078,15873366,15874923,15886151,15888820,15890606,15890854,15892494,15892675,15893764,15898228,	0	DNAJC16	cmpl	cmpl	-1,0,2,0,1,0,0,0,2,0,0,2,2,2,2,
88	NR_109898.2	chr1	+	15853342	15898228	15898228	15898228	15	15853342,15855582,15860731,15862969,15870893,15873261,15874764,15886020,15888636,15890423,15890777,15892413,15892576,15893593,15894272,	15853453,15855767,15860798,15863309,15871078,15873366,15874923,15886151,15888820,15890606,15890854,15892494,15892905,15893764,15898228,	0	DNAJC16	none	none	-1,-1,-1,-1,-1,-1,-1,-1,-1,-1,-1,-1,-1,-1,-1,
88	NM_032341.5	chr1	+	15943952	15995539	15944165	15983128	10	15943952,15953163,15956819,15959933,15964801,15970016,15976214,15978200,15983111,15986331,	15944303,15953293,15957056,15960060,15964929,15970145,15976318,15978390,15983174,15995539,	0	DDI2	cmpl	cmpl	0,0,1,1,2,1,1,0,1,-1,
88	NM_015001.3	chr1	+	16174201	16266951	16174562	16265922	15	16174201,16199310,16202696,16235815,16237595,16242622,16245420,16245898,16247364,16248743,16254585,16263657,16264306,16265212,16265790,	16174645,16199631,16203173,16235976,16237796,16242774,16245546,16246012,16247478,16248844,16262761,16264140,16264501,16265371,16266951,	0	SPEN	cmpl	cmpl	0,2,2,2,1,1,0,0,0,0,2,0,0,0,0,
88	NM_018994.3	chr1	-	16573334	16678975	16577164	16641913	10	16573334,16578782,16579590,16580129,16582205,16583100,16621277,16632297,16641663,16678749,	16578280,16578899,16579647,16580226,16582316,16583254,16621412,16632414,16641930,16678975,	0	FBXO42	cmpl	cmpl	0,0,0,2,2,1,1,1,0,-1,
89	NM_017940.6	chr1	-	16888817	16940059	16890437	16918516	28	16888817,16891301,16892127,16893674,16894473,16895567,16899636,16900981,16901651,16902761,16903811,16905687,16907239,16907914,16909038,16910088,16911983,16913544,16914219,16915343,16916393,16918341,16918653,16919935,16921086,16921425,16935002,16939832,	16890681,16891413,16892302,16893846,16894525,16895731,16899688,16901187,16901724,16902976,16903914,16905897,16907451,16907987,16909253,16910191,16912193,16913756,16914292,16915558,16916496,16918551,16918808,16920062,16921156,16921504,16935274,16940059,	0	NBPF1	cmpl	cmpl	2,1,0,2,1,2,1,2,1,2,1,1,2,1,2,1,1,2,1,2,1,0,-1,-1,-1,-1,-1,-1,
89	NR_026567.1	chr1	-	17017712	17046652	17046652	17046652	11	17017712,17022925,17023273,17025920,17026353,17029195,17030437,17033782,17034039,17034386,17046458,	17017789,17023189,17023419,17026116,17026515,17029467,17030639,17033914,17034222,17034573,17046652,	0	ESPNP	none	none	-1,-1,-1,-1,-1,-1,-1,-1,-1,-1,-1,
89	NM_002403.4	chr1	-	17300996	17307115	17301414	17304768	9	17300996,17301763,17302137,17302995,17303202,17303391,17303603,17304731,17307081,	17301518,17301837,17302225,17303040,17303289,17303418,17303693,17304809,17307115,	0	MFAP2	cmpl	cmpl	1,2,1,1,1,1,1,0,-1,
89	NM_001135248.2	chr1	-	17300996	17307115	17301414	17304768	9	17300996,17301763,17302137,17302995,17303202,17303391,17303603,17304731,17307081,	17301518,17301837,17302225,17303040,17303289,17303418,17303690,17304809,17307115,	0	MFAP2	cmpl	cmpl	1,2,1,1,1,1,1,0,-1,
89	NM_017459.3	chr1	-	17300996	17308078	17301414	17304768	9	17300996,17301763,17302137,17302995,17303202,17303391,17303603,17304731,17308008,	17301518,17301837,17302225,17303040,17303289,17303418,17303693,17304809,17308078,	0	MFAP2	cmpl	cmpl	1,2,1,1,1,1,1,0,-1,
89	NM_001135247.2	chr1	-	17300996	17308078	17301414	17304768	9	17300996,17301763,17302137,17302995,17303202,17303391,17303603,17304731,17308008,	17301518,17301837,17302225,17303040,17303289,17303418,17303690,17304809,17308078,	0	MFAP2	cmpl	cmpl	1,2,1,1,1,1,1,0,-1,
89	NM_007365.3	chr1	-	17393255	17445946	17395538	17445866	16	17393255,17396582,17397900,17401350,17402173,17405758,17409039,17410220,17411093,17413015,17418902,17420061,17422403,17429481,17431372,17445774,	17395772,17396711,17397986,17401444,17402318,17405910,17409147,17410332,17411197,17413194,17419028,17420179,17422465,17429554,17431556,17445946,	0	PADI2	cmpl	cmpl	0,0,1,0,2,0,0,2,0,1,1,0,1,0,2,0,
89	NM_013358.3	chr1	+	17531622	17572502	17531712	17570738	16	17531622,17548784,17550115,17550861,17552305,17552527,17555119,17555442,17556579,17557066,17559313,17563808,17565110,17566198,17567129,17570504,	17531804,17548965,17550188,17550923,17552423,17552653,17555292,17555546,17556703,17557174,17559465,17563953,17565204,17566278,17567255,17572502,	0	PADI1	cmpl	cmpl	0,2,0,1,0,1,1,0,2,0,0,2,0,1,0,0,
90	NM_018125.4	chr1	+	17866192	18024364	17907090	18023875	29	17866192,17907047,17913954,17914940,17928621,17930002,17934296,17939552,17942588,17945833,17948358,17949490,17950881,17952450,17953824,17958815,17961042,17961329,17964382,17965056,17966696,17975048,17981130,17982373,17983048,17990941,18014067,18021652,18023342,	17866445,17907127,17914140,17914974,17928713,17930086,17934472,17939669,17942697,17945940,17948436,17949670,17950998,17952543,17953998,17958961,17961057,17961511,17964498,17965184,17966797,17975170,17981217,17982597,17983203,17991090,18014242,18021775,18024364,	0	ARHGEF10L	cmpl	cmpl	-1,0,1,1,2,1,1,0,0,1,0,0,0,0,0,0,2,2,1,0,2,1,0,0,2,1,0,1,1,
90	NR_137288.2	chr1	+	17866192	18024364	18024364	18024364	29	17866192,17907047,17913954,17914940,17928621,17930002,17934296,17942588,17945833,17948358,17949490,17950881,17952450,17953824,17958815,17961042,17961329,17964382,17965056,17965732,17966696,17975048,17981130,17982373,17983048,17990941,18014067,18021652,18023342,	17866445,17907127,17914140,17914974,17928713,17930086,17934472,17942697,17945940,17948436,17949670,17950998,17952543,17953998,17958961,17961057,17961511,17964498,17965184,17966476,17966797,17975170,17981217,17982597,17983203,17991090,18014242,18021775,18024364,	0	ARHGEF10L	none	none	-1,-1,-1,-1,-1,-1,-1,-1,-1,-1,-1,-1,-1,-1,-1,-1,-1,-1,-1,-1,-1,-1,-1,-1,-1,-1,-1,-1,-1,
90	NR_137287.2	chr1	+	17866192	18024364	18024364	18024364	30	17866192,17907047,17913954,17914940,17928621,17930002,17934293,17939552,17942588,17945833,17948358,17949490,17950881,17952450,17953824,17958815,17961042,17961329,17964382,17965056,17965732,17966696,17975048,17981130,17982373,17983048,17990941,18014067,18021652,18023342,	17866445,17907127,17914140,17914974,17928713,17930086,17934472,17939669,17942697,17945940,17948436,17949670,17950998,17952543,17953998,17958961,17961057,17961511,17964498,17965184,17966476,17966797,17975170,17981217,17982597,17983203,17991090,18014242,18021775,18024364,	0	ARHGEF10L	none	none	-1,-1,-1,-1,-1,-1,-1,-1,-1,-1,-1,-1,-1,-1,-1,-1,-1,-1,-1,-1,-1,-1,-1,-1,-1,-1,-1,-1,-1,-1,
90	NM_001319837.1	chr1	+	17907047	18024370	17907090	18023875	26	17907047,17913954,17914940,17928621,17930002,17934296,17942588,17945833,17948358,17949490,17950881,17952450,17953824,17958815,17961329,17964382,17965056,17966696,17975048,17981130,17982373,17983048,17990941,18014067,18021652,18023342,	17907127,17914140,17914974,17928713,17930086,17934472,17942697,17945940,17948436,17949670,17950998,17952543,17953998,17958961,17961511,17964498,17965184,17966797,17975170,17981217,17982597,17983203,17991090,18014242,18021775,18024370,	0	ARHGEF10L	cmpl	cmpl	0,1,1,2,1,1,0,1,0,0,0,0,0,0,2,1,0,2,1,0,0,2,1,0,1,1,
90	NM_001011722.2	chr1	+	17907047	18024370	17907090	18023875	27	17907047,17913954,17914940,17928621,17930002,17934296,17942588,17945833,17948358,17949490,17950881,17952450,17953824,17958815,17961042,17961329,17964382,17965056,17966696,17975048,17981130,17982373,17983048,17990941,18014067,18021652,18023342,	17907127,17914140,17914974,17928713,17930086,17934472,17942697,17945940,17948436,17949670,17950998,17952543,17953998,17958961,17961057,17961511,17964498,17965184,17966797,17975170,17981217,17982597,17983203,17991090,18014242,18021775,18024370,	0	ARHGEF10L	cmpl	cmpl	0,1,1,2,1,1,0,1,0,0,0,0,0,0,2,2,1,0,2,1,0,0,2,1,0,1,1,
90	NM_001328124.1	chr1	+	17944807	18024364	17944848	18023875	21	17944807,17945833,17948358,17949490,17950881,17952450,17953824,17958815,17961042,17961329,17964382,17965056,17966696,17975048,17981130,17982373,17983048,17990941,18014067,18021652,18023342,	17945017,17945940,17948436,17949670,17950998,17952543,17953998,17958961,17961057,17961511,17964498,17965184,17966797,17975170,17981217,17982597,17983203,17991090,18014242,18021775,18024364,	0	ARHGEF10L	cmpl	cmpl	0,1,0,0,0,0,0,0,2,2,1,0,2,1,0,0,2,1,0,1,1,
90	NM_001319838.1	chr1	+	17944807	18024370	17944848	18023875	18	17944807,17945833,17948358,17949490,17953824,17958815,17961329,17964382,17965056,17966696,17975048,17981130,17982373,17983048,17990941,18014067,18021652,18023342,	17945017,17945940,17948436,17949670,17953998,17958961,17961511,17964498,17965184,17966797,17975170,17981217,17982597,17983203,17991090,18014242,18021775,18024370,	0	ARHGEF10L	cmpl	cmpl	0,1,0,0,0,0,2,1,0,2,1,0,0,2,1,0,1,1,
90	NM_030812.3	chr1	+	18081827	18153558	18149503	18153014	3	18081827,18149479,18152261,	18081999,18149851,18153558,	0	ACTL8	cmpl	cmpl	-1,0,0,
90	NM_032880.5	chr1	+	18434291	18704977	18434622	18704820	10	18434291,18554391,18618359,18661385,18688608,18691716,18702803,18703293,18703886,18704749,	18434692,18554504,18618481,18661504,18688724,18692191,18702889,18703486,18703925,18704977,	0	IGSF21	cmpl	cmpl	0,1,0,2,1,0,1,0,1,1,
91	NM_013945.3	chr1	+	18957339	19062632	18958097	19062533	8	18957339,18960796,18961604,18962736,19018247,19027146,19029587,19062125,	18958182,18961032,18961734,18962865,19018447,19027312,19029790,19062632,	0	PAX7	cmpl	cmpl	0,1,0,1,1,0,1,0,
91	NM_002584.3	chr1	+	18957339	19062632	18958097	19062533	8	18957339,18960796,18961604,18962730,19018247,19027146,19029587,19062125,	18958182,18961032,18961734,18962865,19018447,19027312,19029790,19062632,	0	PAX7	cmpl	cmpl	0,1,0,1,1,0,1,0,
91	NM_001135254.2	chr1	+	18957339	19075360	18958097	19071423	9	18957339,18960796,18961604,18962730,19018247,19027146,19029587,19062125,19071307,	18958182,18961032,18961734,18962865,19018447,19027312,19029790,19062372,19075360,	0	PAX7	cmpl	cmpl	0,1,0,1,1,0,1,0,1,
91	NM_001136265.2	chr1	-	19230773	19283170	19235054	19282826	9	19230773,19236835,19237877,19238456,19243396,19244855,19246171,19247554,19282161,	19235160,19236966,19237970,19238577,19243536,19244996,19246267,19247615,19283170,	0	IFFO2	cmpl	cmpl	2,0,0,2,0,0,0,2,0,
91	NM_020765.3	chr1	-	19401003	19536760	19401325	19536742	106	19401003,19403233,19404469,19407842,19410997,19412638,19413172,19414309,19415252,19419312,19419806,19420442,19421399,19422038,19423016,19423686,19426090,19426869,19428013,19430577,19431078,19431541,19432226,19433062,19433330,19436589,19436873,19437235,19439017,19440192,19440438,19441304,19441891,19443714,19444316,19445365,19446050,19446673,19447682,19448427,19449326,19451034,19452939,19454116,194…	19401390,19403396,19404560,19408067,19411192,19412764,19413315,19414423,19415471,19419412,19419980,19420633,19421519,19422146,19423144,19423774,19426171,19427067,19428135,19430751,19431160,19431683,19432336,19433220,19433460,19436717,19436958,19437326,19439361,19440321,19440564,19441443,19442131,19443908,19444404,19445451,19446195,19446842,19447928,19448506,19449554,19451184,19453149,19454233,194…	0	UBR4	cmpl	cmpl	1,0,2,2,2,2,0,0,0,2,2,0,0,0,1,0,0,0,1,1,0,2,0,1,0,1,0,2,0,0,0,2,2,0,2,0,2,1,1,0,0,0,0,0,0,2,1,1,1,0,1,0,1,1,0,0,2,1,0,1,0,2,0,0,0,0,0,0,0,2,0,0,2,2,1,2,2,2,0,1,2,0,0,0,0,1,0,2,0,1,0,1,0,0,2,0,0,1,2,1,0,1,0,1,2,0,
91	NM_001282162.2	chr1	-	19665268	19810789	19666023	19810773	9	19665268,19670851,19671680,19683128,19683915,19705033,19711998,19746154,19810683,	19666111,19670928,19671746,19683245,19684057,19705147,19712120,19746244,19810789,	0	CAPZB	cmpl	cmpl	2,0,0,0,2,2,0,0,0,
91	NM_001206541.3	chr1	-	19665268	19812033	19666060	19775408	9	19665268,19671680,19683128,19683915,19705033,19711998,19746154,19775327,19811929,	19666111,19671746,19683245,19684057,19705147,19712120,19746244,19775824,19812033,	0	CAPZB	cmpl	cmpl	0,0,0,2,2,0,0,0,-1,
91	NM_001206540.3	chr1	-	19665268	19812033	19669255	19811932	10	19665268,19669245,19670851,19671680,19683128,19683915,19705033,19711998,19746154,19811929,	19666111,19669358,19670928,19671746,19683245,19684057,19705147,19712120,19746244,19812033,	0	CAPZB	cmpl	cmpl	-1,2,0,0,0,2,2,0,0,0,
91	NM_004930.5	chr1	-	19665268	19812033	19666023	19811932	9	19665268,19670851,19671680,19683128,19683915,19705033,19711998,19746154,19811929,	19666111,19670928,19671746,19683245,19684057,19705147,19712120,19746244,19812033,	0	CAPZB	cmpl	cmpl	2,0,0,0,2,2,0,0,0,
91	NM_001313932.2	chr1	-	19700668	19812033	19700939	19811932	5	19700668,19705033,19711998,19746154,19811929,	19700949,19705147,19712120,19746244,19812033,	0	CAPZB	cmpl	cmpl	2,2,0,0,0,
92	NM_001349114.3	chr1	-	20008732	20126409	20009532	20107251	17	20008732,20020926,20027260,20063864,20066316,20067269,20072024,20072948,20073655,20082126,20097034,20097800,20107072,20113518,20119924,20125666,20126347,	20009937,20021044,20027378,20063949,20066453,20067434,20072144,20073092,20073753,20082259,20097062,20097975,20107259,20113610,20120141,20125842,20126409,	0	TMCO4	cmpl	cmpl	0,2,1,0,1,1,1,1,2,1,0,2,0,-1,-1,-1,-1,
92	NM_001349113.3	chr1	-	20008732	20126409	20009532	20107251	16	20008732,20020926,20027260,20063864,20066316,20067269,20072024,20072948,20073655,20082126,20097034,20097800,20107072,20113518,20125666,20126347,	20009937,20021044,20027378,20063949,20066453,20067434,20072144,20073092,20073753,20082259,20097062,20097975,20107259,20113610,20125842,20126409,	0	TMCO4	cmpl	cmpl	0,2,1,0,1,1,1,1,2,1,0,2,0,-1,-1,-1,
92	NM_181719.7	chr1	-	20008732	20126409	20009532	20107251	16	20008732,20020926,20027260,20063864,20066316,20067269,20072024,20072948,20073655,20082126,20097034,20097800,20107072,20113518,20124629,20126347,	20009937,20021044,20027378,20063949,20066453,20067434,20072144,20073092,20073753,20082259,20097062,20097975,20107259,20113610,20124708,20126409,	0	TMCO4	cmpl	cmpl	0,2,1,0,1,1,1,1,2,1,0,2,0,-1,-1,-1,
92	NM_001349112.3	chr1	-	20008732	20126409	20009532	20107251	15	20008732,20020926,20027260,20063864,20066316,20067269,20072024,20072948,20073655,20082126,20097034,20097800,20107072,20113518,20126347,	20009937,20021044,20027378,20063949,20066453,20067434,20072144,20073092,20073753,20082259,20097062,20097975,20107259,20113610,20126409,	0	TMCO4	cmpl	cmpl	0,2,1,0,1,1,1,1,2,1,0,2,0,-1,-1,
92	NR_033887.1	chr1	-	20686293	20755287	20755287	20755287	12	20686293,20688636,20700087,20703873,20704803,20705465,20724975,20725972,20727427,20732067,20732679,20755076,	20688534,20688887,20700231,20704002,20704925,20705519,20725280,20726042,20727480,20732187,20732762,20755287,	0	LINC01141	none	none	-1,-1,-1,-1,-1,-1,-1,-1,-1,-1,-1,-1,
93	NM_001376788.1	chr1	-	21066758	21113145	21071289	21106933	13	21066758,21072035,21074036,21076215,21083658,21091869,21094076,21097422,21099943,21103089,21106304,21106837,21112678,	21071584,21072149,21074148,21076375,21083749,21092024,21094157,21097566,21100103,21103243,21106404,21107033,21113145,	0	HP1BP3	cmpl	cmpl	2,2,1,0,2,0,0,0,2,1,0,0,-1,
93	NM_001376791.1	chr1	-	21066758	21113145	21071289	21106386	13	21066758,21072035,21074036,21076215,21083658,21091869,21094076,21097422,21099943,21103089,21106304,21106842,21112678,	21071584,21072149,21074148,21076375,21083749,21092024,21094157,21097566,21100103,21103243,21106404,21107033,21113145,	0	HP1BP3	cmpl	cmpl	2,2,1,0,2,0,0,0,2,1,0,-1,-1,
93	NM_001376789.1	chr1	-	21066758	21113145	21071289	21106933	13	21066758,21072035,21074036,21076215,21083658,21091869,21094076,21097422,21099943,21103089,21106304,21106837,21112745,	21071584,21072149,21074148,21076375,21083749,21092024,21094157,21097566,21100103,21103243,21106404,21107033,21113145,	0	HP1BP3	cmpl	cmpl	2,2,1,0,2,0,0,0,2,1,0,0,-1,
93	NM_001376792.1	chr1	-	21066758	21113145	21071289	21106386	12	21066758,21072035,21074036,21076215,21083658,21091869,21094076,21097422,21099943,21103089,21106304,21112745,	21071584,21072149,21074148,21076375,21083749,21092024,21094157,21097566,21100103,21103243,21106404,21113145,	0	HP1BP3	cmpl	cmpl	2,2,1,0,2,0,0,0,2,1,0,-1,
93	NM_001376787.1	chr1	-	21066758	21113145	21071289	21106933	13	21066758,21072035,21074036,21076215,21083658,21091869,21094076,21097422,21099943,21103089,21106304,21106837,21113006,	21071584,21072149,21074148,21076375,21083749,21092024,21094157,21097566,21100103,21103243,21106404,21107033,21113145,	0	HP1BP3	cmpl	cmpl	2,2,1,0,2,0,0,0,2,1,0,0,-1,
93	NM_001399823.1	chr1	-	21066758	21113145	21071289	21106386	13	21066758,21072035,21074036,21076215,21083658,21091869,21094076,21097422,21099943,21103089,21106304,21106842,21113006,	21071584,21072149,21074148,21076375,21083749,21092024,21094157,21097566,21100103,21103243,21106404,21107033,21113145,	0	HP1BP3	cmpl	cmpl	2,2,1,0,2,0,0,0,2,1,0,-1,-1,
93	NM_001376790.1	chr1	-	21066758	21113145	21071289	21106933	13	21066758,21072035,21074036,21076215,21083658,21091869,21094076,21097422,21099943,21103089,21106304,21106837,21113061,	21071584,21072149,21074148,21076375,21083749,21092024,21094157,21097566,21100103,21103243,21106404,21107033,21113145,	0	HP1BP3	cmpl	cmpl	2,2,1,0,2,0,0,0,2,1,0,0,-1,
93	NM_001376794.1	chr1	-	21066758	21113159	21071289	21106386	12	21066758,21072035,21074036,21076215,21083658,21091869,21094076,21097422,21099943,21103089,21106304,21113141,	21071584,21072149,21074148,21076375,21083749,21092024,21094157,21097566,21100103,21103243,21106404,21113159,	0	HP1BP3	cmpl	cmpl	2,2,1,0,2,0,0,0,2,1,0,-1,
93	NM_001399821.1	chr1	-	21066758	21113165	21071289	21106386	13	21066758,21072035,21074036,21076215,21083658,21091869,21094076,21097422,21099943,21103089,21106304,21106842,21113141,	21071584,21072149,21074148,21076375,21083749,21092024,21094157,21097566,21100103,21103243,21106404,21107033,21113165,	0	HP1BP3	cmpl	cmpl	2,2,1,0,2,0,0,0,2,1,0,-1,-1,
93	NM_001372052.1	chr1	-	21066758	21113800	21071289	21106933	13	21066758,21072035,21074036,21076215,21083658,21091869,21094076,21097422,21099943,21103089,21106304,21106837,21113687,	21071584,21072149,21074148,21076375,21083749,21092024,21094157,21097566,21100103,21103243,21106404,21107033,21113800,	0	HP1BP3	cmpl	cmpl	2,2,1,0,2,0,0,0,2,1,0,0,-1,
93	NM_001399820.1	chr1	-	21066758	21113800	21071289	21106933	13	21066758,21072035,21074036,21076215,21083658,21091869,21094076,21097422,21099943,21103089,21106304,21106837,21113687,	21071584,21072149,21074148,21076375,21083749,21092024,21094157,21097566,21100103,21103243,21106401,21107033,21113800,	0	HP1BP3	cmpl	cmpl	2,2,1,0,2,0,0,0,2,1,0,0,-1,
93	NM_001376793.1	chr1	-	21066758	21113800	21071289	21106386	12	21066758,21072035,21074036,21076215,21083658,21091869,21094076,21097422,21099943,21103089,21106304,21113687,	21071584,21072149,21074148,21076375,21083749,21092024,21094157,21097566,21100103,21103243,21106404,21113800,	0	HP1BP3	cmpl	cmpl	2,2,1,0,2,0,0,0,2,1,0,-1,
93	NR_164850.1	chr1	-	21066758	21113800	21113800	21113800	13	21066758,21072035,21074036,21076215,21083658,21091869,21094076,21097422,21099943,21103089,21106304,21106837,21113687,	21071584,21072149,21074148,21076468,21083749,21092024,21094157,21097566,21100103,21103243,21106404,21107033,21113800,	0	HP1BP3	none	none	-1,-1,-1,-1,-1,-1,-1,-1,-1,-1,-1,-1,-1,
93	NR_164851.1	chr1	-	21066758	21113800	21113800	21113800	12	21066758,21072035,21074036,21076215,21083658,21091869,21094076,21097422,21099943,21103089,21106304,21113687,	21071584,21072149,21074148,21076468,21083749,21092024,21094157,21097566,21100103,21103243,21106404,21113800,	0	HP1BP3	none	none	-1,-1,-1,-1,-1,-1,-1,-1,-1,-1,-1,-1,
93	NM_016287.5	chr1	-	21069171	21113165	21071289	21106933	13	21069171,21072035,21074036,21076215,21083658,21091869,21094076,21097422,21099943,21103089,21106304,21106837,21113141,	21071584,21072149,21074148,21076375,21083749,21092024,21094157,21097566,21100103,21103243,21106404,21107033,21113165,	0	HP1BP3	cmpl	cmpl	2,2,1,0,2,0,0,0,2,1,0,0,-1,
93	NM_001376796.1	chr1	-	21080548	21113145	21081843	21106933	10	21080548,21083658,21091869,21094076,21097422,21099943,21103089,21106304,21106837,21112745,	21081897,21083749,21092024,21094157,21097566,21100103,21103243,21106404,21107033,21113145,	0	HP1BP3	cmpl	cmpl	0,2,0,0,0,2,1,0,0,-1,
93	NM_001376795.1	chr1	-	21080548	21113800	21081843	21106933	10	21080548,21083658,21091869,21094076,21097422,21099943,21103089,21106304,21106837,21113687,	21081897,21083749,21092024,21094157,21097566,21100103,21103243,21106404,21107033,21113800,	0	HP1BP3	cmpl	cmpl	0,2,0,0,0,2,1,0,0,-1,
93	NM_001376797.1	chr1	-	21080548	21113800	21081843	21106386	9	21080548,21083658,21091869,21094076,21097422,21099943,21103089,21106304,21113687,	21081897,21083749,21092024,21094157,21097566,21100103,21103243,21106404,21113800,	0	HP1BP3	cmpl	cmpl	0,2,0,0,0,2,1,0,-1,
93	NM_003760.4	chr1	-	21132784	21437876	21133811	21329235	32	21132784,21137230,21139650,21143884,21151592,21154109,21155639,21167348,21175907,21177750,21180052,21181470,21183895,21186877,21188720,21190968,21191608,21205815,21212693,21220009,21221860,21226189,21231375,21267983,21276495,21295966,21299494,21306826,21307540,21329205,21377358,21437815,	21133993,21137377,21139732,21144031,21151691,21154191,21155765,21167521,21176023,21177971,21180170,21181564,21183990,21187010,21188825,21191205,21191755,21206013,21212864,21220129,21221994,21226436,21231464,21268823,21276604,21296089,21299592,21306941,21307720,21329301,21377487,21437876,	0	EIF4G3	cmpl	cmpl	1,1,0,0,0,2,2,0,1,2,1,0,1,0,0,0,0,0,0,0,1,0,1,1,0,0,1,0,0,0,-1,-1,
93	NM_001198802.2	chr1	-	21132784	21503390	21133811	21329235	35	21132784,21137230,21139650,21143884,21151592,21154109,21155639,21167348,21175907,21177750,21180052,21181470,21183895,21186877,21188720,21190968,21191608,21205815,21212693,21220009,21221860,21226189,21231375,21267983,21276495,21295966,21299494,21306826,21307540,21308880,21329205,21377358,21415630,21502667,21503214,	21133993,21137377,21139732,21144031,21151691,21154191,21155765,21167521,21176023,21177971,21180170,21181564,21183990,21187010,21188825,21191205,21191755,21206013,21212864,21220129,21221994,21226436,21231464,21268823,21276601,21296089,21299592,21306941,21307720,21308901,21329301,21377487,21415706,21502851,21503390,	0	EIF4G3	cmpl	cmpl	1,1,0,0,0,2,2,0,1,2,1,0,1,0,0,0,0,0,0,0,1,0,1,1,0,0,1,0,0,0,0,-1,-1,-1,-1,
93	NM_001198801.2	chr1	-	21132784	21503390	21133811	21329235	35	21132784,21137230,21139650,21143884,21151592,21154109,21155639,21167348,21175907,21177750,21180052,21181470,21183895,21186877,21188720,21190968,21191608,21205815,21212693,21219111,21220009,21221860,21226189,21231375,21267983,21276495,21295966,21299494,21306826,21307540,21329205,21377358,21415630,21502667,21503214,	21133993,21137377,21139732,21144031,21151691,21154191,21155765,21167521,21176023,21177971,21180170,21181564,21183990,21187010,21188825,21191205,21191755,21206013,21212864,21219222,21220129,21221994,21226436,21231464,21268823,21276601,21296089,21299592,21306941,21307720,21329301,21377487,21415706,21502851,21503390,	0	EIF4G3	cmpl	cmpl	1,1,0,0,0,2,2,0,1,2,1,0,1,0,0,0,0,0,0,0,0,1,0,1,1,0,0,1,0,0,0,-1,-1,-1,-1,
93	NM_001391897.1	chr1	-	21132971	21503390	21133811	21307606	35	21132971,21137230,21139650,21143884,21151592,21154109,21155639,21167348,21175907,21177750,21180052,21181470,21183895,21186877,21188720,21190968,21191608,21205815,21212693,21220009,21221860,21226189,21231375,21267983,21276495,21295966,21299494,21306826,21307540,21327691,21329205,21377358,21415630,21502667,21503214,	21133993,21137377,21139732,21144031,21151691,21154191,21155765,21167521,21176023,21177971,21180170,21181564,21183990,21187010,21188825,21191205,21191755,21206013,21212864,21220129,21221994,21226436,21231464,21268823,21276601,21296089,21299592,21306941,21307720,21327817,21329301,21377487,21415706,21502851,21503390,	0	EIF4G3	cmpl	cmpl	1,1,0,0,0,2,2,0,1,2,1,0,1,0,0,0,0,0,0,0,1,0,1,1,0,0,1,0,0,-1,-1,-1,-1,-1,-1,
93	NM_001391906.1	chr1	-	21132971	21503390	21133811	21329235	37	21132971,21137230,21139650,21143884,21151592,21154109,21155639,21167348,21175907,21177750,21180052,21181470,21183895,21186877,21188720,21190968,21191608,21205815,21212693,21220009,21221860,21226189,21231375,21267983,21276495,21295966,21299494,21306826,21307540,21308880,21324093,21327691,21329205,21377358,21415630,21502667,21503214,	21133993,21137377,21139732,21144031,21151691,21154191,21155765,21167521,21176023,21177971,21180170,21181564,21183990,21187010,21188825,21191205,21191755,21206013,21212864,21220129,21221994,21226436,21231464,21268823,21276604,21296089,21299592,21306941,21307720,21308901,21324126,21327805,21329301,21377487,21415706,21502851,21503390,	0	EIF4G3	cmpl	cmpl	1,1,0,0,0,2,2,0,1,2,1,0,1,0,0,0,0,0,0,0,1,0,1,1,0,0,1,0,0,0,0,0,0,-1,-1,-1,-1,
93	NM_001391907.1	chr1	-	21132971	21503390	21133811	21329235	37	21132971,21137230,21139650,21143884,21151592,21154109,21155639,21167348,21175907,21177750,21180052,21181470,21183895,21186877,21188720,21190968,21191608,21205815,21212693,21219111,21220009,21221860,21226189,21231375,21267983,21276495,21295966,21299494,21306826,21307540,21324093,21327691,21329205,21377358,21415630,21502667,21503214,	21133993,21137377,21139732,21144031,21151691,21154191,21155765,21167521,21176023,21177971,21180170,21181564,21183990,21187010,21188825,21191205,21191755,21206013,21212864,21219222,21220129,21221994,21226436,21231464,21268823,21276604,21296089,21299592,21306941,21307720,21324126,21327805,21329301,21377487,21415706,21502851,21503390,	0	EIF4G3	cmpl	cmpl	1,1,0,0,0,2,2,0,1,2,1,0,1,0,0,0,0,0,0,0,0,1,0,1,1,0,0,1,0,0,0,0,0,-1,-1,-1,-1,
93	NM_001391902.1	chr1	-	21132971	21503390	21133811	21329235	35	21132971,21137230,21139650,21143884,21151592,21154109,21155639,21167348,21175907,21177750,21180052,21181470,21183895,21186877,21188720,21190968,21191608,21205815,21212693,21220009,21221860,21226189,21231375,21267983,21276495,21295966,21299494,21306826,21307540,21327691,21329205,21377358,21415630,21502667,21503214,	21133993,21137377,21139732,21144031,21151691,21154191,21155765,21167521,21176023,21177971,21180170,21181564,21183990,21187010,21188825,21191205,21191755,21206013,21212864,21220129,21221994,21226436,21231464,21268823,21276601,21296089,21299592,21306941,21307720,21327805,21329301,21377487,21415706,21502851,21503390,	0	EIF4G3	cmpl	cmpl	1,1,0,0,0,2,2,0,1,2,1,0,1,0,0,0,0,0,0,0,1,0,1,1,0,0,1,0,0,0,0,-1,-1,-1,-1,
93	NM_001391898.1	chr1	-	21132971	21503390	21133811	21329235	34	21132971,21139650,21143884,21151592,21154109,21155639,21167348,21175907,21177750,21180052,21181470,21183895,21186877,21188720,21190968,21191608,21205815,21212693,21220009,21221860,21226189,21231375,21267983,21276495,21295966,21299494,21306826,21307540,21324093,21329205,21377358,21415630,21502667,21503214,	21133993,21139732,21144031,21151691,21154191,21155765,21167521,21176023,21177971,21180170,21181564,21183990,21187010,21188825,21191205,21191755,21206013,21212864,21220129,21221994,21226436,21231464,21268823,21276604,21296089,21299592,21306941,21307720,21324126,21329301,21377487,21415706,21502851,21503390,	0	EIF4G3	cmpl	cmpl	1,0,0,0,2,2,0,1,2,1,0,1,0,0,0,0,0,0,0,1,0,1,1,0,0,1,0,0,0,0,-1,-1,-1,-1,
93	NM_001391901.1	chr1	-	21132971	21503390	21133811	21329235	35	21132971,21137230,21139650,21143884,21151592,21154109,21155639,21167348,21175907,21177750,21180052,21181470,21183895,21186877,21188720,21190968,21191608,21205815,21212693,21220009,21221860,21226189,21231375,21267983,21276495,21295966,21299494,21306826,21307540,21308880,21329205,21377358,21415630,21502667,21503214,	21133993,21137377,21139732,21144031,21151691,21154191,21155765,21167521,21176023,21177971,21180170,21181564,21183990,21187010,21188825,21191205,21191755,21206013,21212864,21220129,21221994,21226436,21231464,21268823,21276604,21296089,21299592,21306941,21307720,21308901,21329301,21377487,21415706,21502851,21503390,	0	EIF4G3	cmpl	cmpl	1,1,0,0,0,2,2,0,1,2,1,0,1,0,0,0,0,0,0,0,1,0,1,1,0,0,1,0,0,0,0,-1,-1,-1,-1,
93	NM_001391904.1	chr1	-	21132971	21503390	21133811	21329235	35	21132971,21137230,21139650,21143884,21151592,21154109,21155639,21167348,21175907,21177750,21180052,21181470,21183895,21186877,21188720,21190968,21191608,21205815,21212693,21219111,21220009,21221860,21226189,21231375,21267983,21276495,21295966,21299494,21306826,21307540,21329205,21377358,21415630,21502667,21503214,	21133993,21137377,21139732,21144031,21151691,21154191,21155765,21167521,21176023,21177971,21180170,21181564,21183990,21187010,21188825,21191205,21191755,21206013,21212864,21219222,21220129,21221994,21226436,21231464,21268823,21276604,21296089,21299592,21306941,21307720,21329301,21377487,21415706,21502851,21503390,	0	EIF4G3	cmpl	cmpl	1,1,0,0,0,2,2,0,1,2,1,0,1,0,0,0,0,0,0,0,0,1,0,1,1,0,0,1,0,0,0,-1,-1,-1,-1,
93	NM_001391892.1	chr1	-	21132971	21503390	21133811	21329235	34	21132971,21137230,21139650,21143884,21151592,21154109,21155639,21167348,21175907,21177750,21180052,21181470,21183895,21186877,21188720,21190968,21191608,21205815,21212693,21220009,21221860,21226189,21231375,21267983,21276495,21295966,21299494,21306826,21307540,21329205,21377358,21415630,21502667,21503214,	21133993,21137377,21139732,21144031,21151691,21154191,21155765,21167521,21176023,21177971,21180170,21181564,21183990,21187010,21188825,21191205,21191755,21206013,21212864,21220129,21221994,21226436,21231464,21268823,21276604,21296089,21299592,21306941,21307720,21329301,21377487,21415706,21502851,21503390,	0	EIF4G3	cmpl	cmpl	1,1,0,0,0,2,2,0,1,2,1,0,1,0,0,0,0,0,0,0,1,0,1,1,0,0,1,0,0,0,-1,-1,-1,-1,
93	NM_001391900.1	chr1	-	21132971	21503390	21133811	21329235	34	21132971,21137230,21139650,21143884,21151592,21154109,21155639,21167348,21175907,21177750,21180052,21181470,21183895,21186877,21188720,21190968,21191608,21205815,21212693,21220009,21221860,21226189,21231375,21267983,21276495,21295966,21299494,21306826,21307540,21329205,21377358,21415630,21502667,21503214,	21133993,21137377,21139732,21144031,21151691,21154191,21155765,21167521,21176023,21177971,21180170,21181564,21183990,21187010,21188825,21191205,21191755,21206013,21212864,21220129,21221994,21226436,21231464,21268823,21276601,21296089,21299592,21306941,21307720,21329301,21377487,21415706,21502851,21503390,	0	EIF4G3	cmpl	cmpl	1,1,0,0,0,2,2,0,1,2,1,0,1,0,0,0,0,0,0,0,1,0,1,1,0,0,1,0,0,0,-1,-1,-1,-1,
93	NM_001391896.1	chr1	-	21132971	21503390	21133811	21329235	33	21132971,21139650,21143884,21151592,21154109,21155639,21167348,21175907,21177750,21180052,21181470,21183895,21186877,21188720,21190968,21191608,21205815,21212693,21220009,21221860,21226189,21231375,21267983,21276495,21295966,21299494,21306826,21307540,21329205,21377358,21415630,21502667,21503214,	21133993,21139732,21144031,21151691,21154191,21155765,21167521,21176023,21177971,21180170,21181564,21183990,21187010,21188825,21191205,21191755,21206013,21212864,21220129,21221994,21226436,21231464,21268823,21276601,21296089,21299592,21306941,21307720,21329301,21377487,21415706,21502851,21503390,	0	EIF4G3	cmpl	cmpl	1,0,0,0,2,2,0,1,2,1,0,1,0,0,0,0,0,0,0,1,0,1,1,0,0,1,0,0,0,-1,-1,-1,-1,
93	NM_001391905.1	chr1	-	21132971	21503390	21133811	21329235	36	21132971,21137230,21139650,21143884,21151592,21154109,21155639,21167348,21175907,21177750,21180052,21181470,21183895,21186877,21188720,21190968,21191608,21205815,21212693,21220009,21221860,21226189,21231375,21267983,21276495,21295966,21299494,21306826,21307540,21324093,21327691,21329205,21377358,21415630,21437815,21503214,	21133993,21137377,21139732,21144031,21151691,21154191,21155765,21167521,21176023,21177971,21180170,21181564,21183990,21187010,21188825,21191205,21191755,21206013,21212864,21220129,21221994,21226436,21231464,21268823,21276601,21296089,21299592,21306941,21307720,21324126,21327805,21329301,21377487,21415706,21437876,21503390,	0	EIF4G3	cmpl	cmpl	1,1,0,0,0,2,2,0,1,2,1,0,1,0,0,0,0,0,0,0,1,0,1,1,0,0,1,0,0,0,0,0,-1,-1,-1,-1,
93	NM_001391894.1	chr1	-	21132971	21503390	21133811	21329235	34	21132971,21137230,21139650,21143884,21151592,21154109,21155639,21167348,21175907,21177750,21180052,21181470,21183895,21186877,21188720,21190968,21191608,21205815,21212693,21220009,21221860,21226189,21231375,21267983,21276495,21295966,21299494,21306826,21307540,21329205,21377358,21415630,21437815,21503214,	21133993,21137377,21139732,21144031,21151691,21154191,21155765,21167521,21176023,21177971,21180170,21181564,21183990,21187010,21188825,21191205,21191755,21206013,21212864,21220129,21221994,21226436,21231464,21268823,21276604,21296089,21299592,21306941,21307720,21329301,21377487,21415706,21437876,21503390,	0	EIF4G3	cmpl	cmpl	1,1,0,0,0,2,2,0,1,2,1,0,1,0,0,0,0,0,0,0,1,0,1,1,0,0,1,0,0,0,-1,-1,-1,-1,
93	NM_001391903.1	chr1	-	21132971	21503390	21133811	21329235	34	21132971,21137230,21139650,21143884,21151592,21154109,21155639,21167348,21175907,21177750,21180052,21181470,21183895,21186877,21188720,21190968,21191608,21205815,21212693,21220009,21221860,21226189,21231375,21267983,21276495,21295966,21299494,21306826,21307540,21327691,21329205,21377358,21415630,21503214,	21133993,21137377,21139732,21144031,21151691,21154191,21155765,21167521,21176023,21177971,21180170,21181564,21183990,21187010,21188825,21191205,21191755,21206013,21212864,21220129,21221994,21226436,21231464,21268823,21276601,21296089,21299592,21306941,21307720,21327805,21329301,21377487,21415706,21503390,	0	EIF4G3	cmpl	cmpl	1,1,0,0,0,2,2,0,1,2,1,0,1,0,0,0,0,0,0,0,1,0,1,1,0,0,1,0,0,0,0,-1,-1,-1,
93	NM_001391893.1	chr1	-	21132971	21503390	21133811	21329235	32	21132971,21137230,21139650,21143884,21151592,21154109,21155639,21167348,21175907,21177750,21180052,21181470,21183895,21186877,21188720,21190968,21191608,21205815,21212693,21220009,21221860,21226189,21231375,21267983,21276495,21295966,21299494,21306826,21307540,21329205,21377358,21503214,	21133993,21137377,21139732,21144031,21151691,21154191,21155765,21167521,21176023,21177971,21180170,21181564,21183990,21187010,21188825,21191205,21191755,21206013,21212864,21220129,21221994,21226436,21231464,21268823,21276604,21296089,21299592,21306941,21307720,21329301,21377487,21503390,	0	EIF4G3	cmpl	cmpl	1,1,0,0,0,2,2,0,1,2,1,0,1,0,0,0,0,0,0,0,1,0,1,1,0,0,1,0,0,0,-1,-1,
93	NM_001391899.1	chr1	-	21132971	21503390	21133811	21329235	32	21132971,21137230,21139650,21143884,21151592,21154109,21155639,21167348,21175907,21177750,21180052,21181470,21183895,21186877,21188720,21190968,21191608,21205815,21212693,21220009,21221860,21226189,21231375,21267983,21276495,21295966,21299494,21306826,21307540,21329205,21377358,21503214,	21133993,21137377,21139732,21144031,21151691,21154191,21155765,21167521,21176023,21177971,21180170,21181564,21183990,21187010,21188825,21191205,21191755,21206013,21212864,21220129,21221994,21226436,21231464,21268823,21276601,21296089,21299592,21306941,21307720,21329301,21377487,21503390,	0	EIF4G3	cmpl	cmpl	1,1,0,0,0,2,2,0,1,2,1,0,1,0,0,0,0,0,0,0,1,0,1,1,0,0,1,0,0,0,-1,-1,
93	NM_001198803.2	chr1	-	21267736	21494532	21267868	21329235	13	21267736,21267983,21276495,21295966,21299494,21306826,21307540,21324093,21329205,21377358,21415630,21437815,21494453,	21267888,21268823,21276604,21296089,21299592,21306941,21307720,21324126,21329301,21377487,21415706,21437876,21494532,	0	EIF4G3	cmpl	cmpl	1,1,0,0,1,0,0,0,0,-1,-1,-1,-1,
93	NM_001391895.1	chr1	-	21267736	21503390	21267868	21329235	12	21267736,21267983,21276495,21295966,21299494,21306826,21307540,21329205,21377358,21415630,21502667,21503214,	21267888,21268823,21276604,21296089,21299592,21306941,21307720,21329301,21377487,21415706,21502851,21503390,	0	EIF4G3	cmpl	cmpl	1,1,0,0,1,0,0,0,-1,-1,-1,-1,
93	NM_001113348.2	chr1	-	21543742	21671997	21546447	21671871	19	21543742,21548239,21551742,21553651,21554423,21560050,21562342,21563238,21564626,21571481,21573713,21582439,21584017,21585185,21586763,21599191,21605683,21616562,21671868,	21546624,21548335,21551933,21553719,21554534,21560154,21562420,21563337,21564737,21571596,21573856,21582631,21584083,21585332,21586885,21599404,21605825,21616649,21671997,	0	ECE1	cmpl	cmpl	0,0,1,2,2,0,0,0,0,2,0,0,0,0,1,1,0,0,0,
93	NM_001369804.2	chr1	+	21835476	21904903	21880574	21904141	12	21835476,21880470,21887118,21887589,21889602,21890533,21894596,21896797,21900157,21902225,21903014,21903875,	21835569,21880635,21887238,21887705,21889777,21890709,21894740,21896867,21900292,21902417,21903134,21904903,	0	ALPL	cmpl	cmpl	-1,0,1,1,0,1,0,0,1,1,1,1,
93	NM_001369805.2	chr1	+	21835476	21904903	21880574	21904141	12	21835476,21880470,21887118,21887589,21889602,21890533,21894596,21896797,21900157,21902225,21903014,21903875,	21835604,21880635,21887238,21887705,21889777,21890709,21894740,21896867,21900292,21902417,21903134,21904903,	0	ALPL	cmpl	cmpl	-1,0,1,1,0,1,0,0,1,1,1,1,
93	NM_001177520.3	chr1	+	21835915	21904903	21887172	21904141	10	21835915,21887118,21889602,21890533,21894596,21896797,21900157,21902225,21903014,21903875,	21836010,21887238,21889777,21890709,21894740,21896867,21900292,21902417,21903134,21904903,	0	ALPL	cmpl	cmpl	-1,0,0,1,0,0,1,1,1,1,
93	NM_001127501.4	chr1	+	21835915	21904903	21887222	21904141	11	21835915,21887118,21887589,21889602,21890533,21894596,21896797,21900157,21902225,21903014,21903875,	21836010,21887238,21887705,21889777,21890709,21894740,21896867,21900292,21902417,21903134,21904903,	0	ALPL	cmpl	cmpl	-1,0,1,0,1,0,0,1,1,1,1,
93	NM_000478.6	chr1	+	21835915	21904903	21880574	21904141	12	21835915,21880470,21887118,21887589,21889602,21890533,21894596,21896797,21900157,21902225,21903014,21903875,	21836010,21880635,21887238,21887705,21889777,21890709,21894740,21896867,21900292,21902417,21903134,21904903,	0	ALPL	cmpl	cmpl	-1,0,1,1,0,1,0,0,1,1,1,1,
93	NM_001369803.2	chr1	+	21877762	21904903	21880574	21904141	12	21877762,21880470,21887118,21887589,21889602,21890533,21894596,21896797,21900157,21902225,21903014,21903875,	21877921,21880635,21887238,21887705,21889777,21890709,21894740,21896867,21900292,21902417,21903134,21904903,	0	ALPL	cmpl	cmpl	-1,0,1,1,0,1,0,0,1,1,1,1,
94	NM_001013693.3	chr1	+	22138757	22151718	22138944	22148708	5	22138757,22140890,22142435,22147942,22148694,	22139029,22141316,22142567,22148104,22151718,	0	LDLRAD2	cmpl	cmpl	0,1,1,1,1,
94	NM_001291860.2	chr1	-	22148736	22263803	22149808	22263710	97	22148736,22150108,22150613,22150798,22151029,22151196,22154355,22154522,22154747,22155327,22155875,22156485,22157474,22157707,22157955,22158144,22158987,22159760,22159959,22160308,22161171,22162032,22163294,22165317,22165863,22166314,22167593,22168031,22168494,22168731,22169262,22169789,22170640,22172600,22172940,22173846,22174181,22174450,22175135,22175385,22176533,22176855,22178038,22178283,221…	22149981,22150212,22150697,22150869,22151108,22151272,22154412,22154645,22154919,22155572,22156097,22156584,22157583,22157817,22158055,22158289,22159099,22159877,22160107,22160418,22161438,22162130,22163499,22165578,22166043,22166510,22167778,22168166,22168635,22168873,22169414,22169931,22170792,22172748,22173092,22173985,22174333,22174586,22175287,22175524,22176685,22176991,22178190,22178419,221…	0	HSPG2	cmpl	cmpl	1,2,2,0,2,1,1,1,0,1,1,1,0,1,0,2,1,1,0,1,1,2,1,1,1,0,1,1,1,0,1,0,1,0,1,0,1,0,1,0,1,0,1,0,1,0,1,0,1,0,1,1,1,0,1,1,1,2,2,0,0,0,0,0,0,0,1,2,2,0,0,2,0,0,0,0,1,2,2,0,2,0,0,1,1,2,1,1,1,1,1,2,0,1,1,0,0,
94	NM_005529.7	chr1	-	22148736	22263803	22149808	22263710	97	22148736,22150108,22150613,22150798,22151029,22151196,22154355,22154522,22154747,22155327,22155875,22156485,22157474,22157707,22157955,22158144,22158987,22159760,22159959,22160308,22161171,22162032,22163294,22165317,22165863,22166314,22167593,22168031,22168494,22168731,22169262,22169789,22170640,22172600,22172940,22173846,22174181,22174450,22175135,22175385,22176533,22176855,22178038,22178283,221…	22149981,22150212,22150697,22150869,22151108,22151272,22154412,22154645,22154919,22155572,22156097,22156584,22157583,22157817,22158055,22158289,22159099,22159877,22160107,22160418,22161438,22162130,22163499,22165578,22166043,22166510,22167778,22168166,22168635,22168873,22169414,22169931,22170792,22172748,22173092,22173985,22174333,22174586,22175287,22175524,22176685,22176991,22178190,22178419,221…	0	HSPG2	cmpl	cmpl	1,2,2,0,2,1,1,1,0,1,1,1,0,1,0,2,1,1,0,1,1,2,1,1,1,0,1,1,1,0,1,0,1,0,1,0,1,0,1,0,1,0,1,0,1,0,1,0,1,0,1,1,1,0,1,1,1,2,2,0,0,0,0,0,0,0,1,2,2,0,0,2,0,0,0,0,1,2,2,0,2,0,0,1,1,2,1,1,1,1,1,2,0,1,1,0,0,
94	NM_044472.3	chr1	+	22379201	22417300	22404971	22416525	6	22379201,22404921,22408214,22412931,22413161,22416435,	22379235,22405076,22408287,22413041,22413359,22417300,	0	CDC42	cmpl	cmpl	-1,0,0,1,0,0,
94	NM_001791.4	chr1	+	22379201	22427853	22404971	22418010	6	22379201,22404921,22408214,22412931,22413161,22417920,	22379235,22405076,22408287,22413041,22413359,22427853,	0	CDC42	cmpl	cmpl	-1,0,0,1,0,0,
94	NM_001039802.2	chr1	+	22379201	22427853	22404971	22418010	7	22379201,22400586,22404921,22408214,22412931,22413161,22417920,	22379235,22400712,22405076,22408287,22413041,22413359,22427853,	0	CDC42	cmpl	cmpl	-1,-1,0,0,1,0,0,
94	NM_001330398.2	chr1	+	22778343	22857647	22816441	22852889	16	22778343,22816372,22817892,22832541,22834493,22835022,22835592,22837671,22838168,22839416,22843792,22846553,22847988,22848869,22850710,22852694,	22778497,22817138,22818026,22832734,22834630,22835224,22835726,22837840,22838627,22839623,22843957,22846768,22848151,22848956,22850937,22857647,	0	ZBTB40	cmpl	cmpl	-1,0,1,0,1,0,1,0,1,1,1,1,0,1,1,0,
94	NM_014870.4	chr1	+	22778343	22857647	22816441	22852889	18	22778343,22816372,22817892,22827984,22828791,22832541,22834493,22835022,22835592,22837671,22838168,22839416,22843792,22846553,22847988,22848869,22850710,22852694,	22778497,22817138,22818026,22828177,22828934,22832734,22834630,22835224,22835726,22837840,22838627,22839623,22843957,22846768,22848151,22848956,22850937,22857647,	0	ZBTB40	cmpl	cmpl	-1,0,1,0,1,0,1,0,1,0,1,1,1,1,0,1,1,0,
94	NM_001083621.2	chr1	+	22778343	22857647	22816441	22852889	19	22778343,22779151,22816372,22817892,22827984,22828791,22832541,22834493,22835022,22835592,22837671,22838168,22839416,22843792,22846553,22847988,22848869,22850710,22852694,	22778497,22779439,22817138,22818026,22828177,22828934,22832734,22834630,22835224,22835726,22837840,22838627,22839623,22843957,22846768,22848151,22848956,22850937,22857647,	0	ZBTB40	cmpl	cmpl	-1,-1,0,1,0,1,0,1,0,1,0,1,1,1,1,0,1,1,0,
95	NM_033631.5	chr1	-	23410134	23495349	23415387	23420754	5	23410134,23417682,23435514,23436077,23495258,	23415546,23420873,23435620,23436143,23495349,	0	LUZP1	cmpl	cmpl	0,0,-1,-1,-1,
95	NM_001395462.1	chr1	-	23410134	23495349	23415387	23420754	4	23410134,23417682,23435514,23495258,	23415546,23420873,23435620,23495349,	0	LUZP1	cmpl	cmpl	0,0,-1,-1,
95	NM_001142546.4	chr1	-	23410134	23504182	23415387	23420754	5	23410134,23417682,23435514,23495258,23503983,	23415546,23420873,23435620,23495517,23504182,	0	LUZP1	cmpl	cmpl	0,0,-1,-1,-1,
95	NM_001395461.1	chr1	-	23410134	23504182	23415387	23420754	4	23410134,23417682,23435514,23503983,	23415546,23420873,23435620,23504182,	0	LUZP1	cmpl	cmpl	0,0,-1,-1,
95	NM_003196.3	chr1	-	23707401	23751241	23707958	23751126	11	23707401,23710838,23713765,23720371,23724037,23724284,23735156,23743741,23744396,23745569,23751057,	23707967,23710910,23713912,23720526,23724094,23724448,23735219,23743883,23744502,23745632,23751241,	0	TCEA3	cmpl	cmpl	0,0,0,1,1,2,2,1,0,0,0,
95	NM_004091.4	chr1	-	23832929	23857725	23836371	23857285	7	23832929,23842826,23845507,23847404,23848328,23850874,23857033,	23836640,23843019,23845622,23847563,23848548,23850980,23857725,	0	E2F2	cmpl	cmpl	1,0,2,2,1,0,0,
96	NM_170743.4	chr1	-	24480657	24513779	24483619	24513738	7	24480657,24485541,24485963,24488031,24495906,24507220,24513680,	24484381,24485672,24486123,24488174,24496091,24507344,24513779,	0	IFNLR1	cmpl	cmpl	0,1,0,1,2,1,0,
96	NM_173064.3	chr1	-	24480657	24513779	24483619	24513738	7	24480657,24485541,24485963,24488031,24495906,24507220,24513680,	24484294,24485672,24486123,24488174,24496091,24507344,24513779,	0	IFNLR1	cmpl	cmpl	0,1,0,1,2,1,0,
96	NM_173065.3	chr1	-	24480657	24513779	24484316	24513738	6	24480657,24485963,24488031,24495906,24507220,24513680,	24484381,24486123,24488174,24496091,24507344,24513779,	0	IFNLR1	cmpl	cmpl	1,0,1,2,1,0,
96	NM_001322854.2	chr1	+	24740013	24799466	24746037	24795675	12	24740013,24745780,24766661,24768544,24771674,24775970,24779897,24782627,24785377,24786970,24790515,24795475,	24740264,24746130,24766730,24768716,24771734,24776116,24779994,24782763,24785466,24787034,24790610,24799466,	0	NIPAL3	cmpl	cmpl	-1,0,0,0,1,1,0,1,2,1,2,1,
96	NM_001322865.2	chr1	+	24742291	24781314	24746037	24780587	8	24742291,24745780,24766661,24768544,24771674,24775970,24779897,24780543,	24742394,24746130,24766730,24768716,24771734,24776116,24779994,24781314,	0	NIPAL3	cmpl	cmpl	-1,0,0,0,1,1,0,1,
96	NM_001330409.2	chr1	+	24742291	24792828	24746037	24792579	13	24742291,24742514,24745780,24766661,24768544,24771674,24775970,24779897,24782627,24785377,24786970,24790515,24792493,	24742394,24742789,24746130,24766730,24768716,24771734,24776116,24779994,24782763,24785466,24787034,24790610,24792828,	0	NIPAL3	cmpl	cmpl	-1,-1,0,0,0,1,1,0,1,2,1,2,1,
96	NM_001322861.2	chr1	+	24742291	24799466	24776059	24795675	9	24742291,24771674,24775970,24779897,24782627,24785377,24786970,24790515,24795475,	24742394,24771734,24776116,24779994,24782763,24785466,24787034,24790610,24799466,	0	NIPAL3	cmpl	cmpl	-1,-1,0,0,1,2,1,2,1,
96	NM_001322864.2	chr1	+	24742291	24799466	24742304	24795675	11	24742291,24766661,24768544,24771674,24775970,24779897,24782627,24785377,24786970,24790515,24795475,	24742394,24766730,24768716,24771734,24776116,24779994,24782763,24785466,24787034,24790610,24799466,	0	NIPAL3	cmpl	cmpl	0,0,0,1,1,0,1,2,1,2,1,
96	NM_001322866.2	chr1	+	24742291	24799466	24746037	24795675	12	24742291,24745780,24766661,24768544,24771674,24775970,24779897,24782627,24785377,24786970,24790515,24795475,	24742394,24746103,24766730,24768716,24771734,24776116,24779994,24782763,24785466,24787034,24790610,24799466,	0	NIPAL3	cmpl	cmpl	-1,0,0,0,1,1,0,1,2,1,2,1,
96	NM_001322860.2	chr1	+	24742291	24799466	24776059	24795675	9	24742291,24745780,24775970,24779897,24782627,24785377,24786970,24790515,24795475,	24742394,24746130,24776116,24779994,24782763,24785466,24787034,24790610,24799466,	0	NIPAL3	cmpl	cmpl	-1,-1,0,0,1,2,1,2,1,
96	NM_001322859.2	chr1	+	24742291	24799466	24776059	24795675	10	24742291,24745780,24771674,24775970,24779897,24782627,24785377,24786970,24790515,24795475,	24742394,24746130,24771734,24776116,24779994,24782763,24785466,24787034,24790610,24799466,	0	NIPAL3	cmpl	cmpl	-1,-1,-1,0,0,1,2,1,2,1,
96	NM_001322868.2	chr1	+	24742291	24799466	24746037	24795675	10	24742291,24745780,24766661,24768544,24771674,24775970,24779897,24782627,24790515,24795475,	24742394,24746130,24766730,24768716,24771734,24776116,24779994,24782763,24790610,24799466,	0	NIPAL3	cmpl	cmpl	-1,0,0,0,1,1,0,1,2,1,
96	NM_020448.5	chr1	+	24742291	24799466	24746037	24795675	12	24742291,24745780,24766661,24768544,24771674,24775970,24779897,24782627,24785377,24786970,24790515,24795475,	24742394,24746130,24766730,24768716,24771734,24776116,24779994,24782763,24785466,24787034,24790610,24799466,	0	NIPAL3	cmpl	cmpl	-1,0,0,0,1,1,0,1,2,1,2,1,
96	NM_001322858.2	chr1	+	24742291	24799466	24776059	24795675	13	24742291,24745780,24766661,24768544,24770524,24771674,24775970,24779897,24782627,24785377,24786970,24790515,24795475,	24742394,24746130,24766730,24768716,24770674,24771734,24776116,24779994,24782763,24785466,24787034,24790610,24799466,	0	NIPAL3	cmpl	cmpl	-1,-1,-1,-1,-1,-1,0,0,1,2,1,2,1,
96	NM_001322863.2	chr1	+	24742291	24799466	24768628	24795675	12	24742291,24745780,24766579,24768544,24771674,24775970,24779897,24782627,24785377,24786970,24790515,24795475,	24742394,24746130,24766730,24768716,24771734,24776116,24779994,24782763,24785466,24787034,24790610,24799466,	0	NIPAL3	cmpl	cmpl	-1,-1,-1,0,1,1,0,1,2,1,2,1,
96	NM_001322862.2	chr1	+	24742291	24799466	24768628	24795675	13	24742291,24745780,24759593,24766661,24768544,24771674,24775970,24779897,24782627,24785377,24786970,24790515,24795475,	24742394,24746130,24759703,24766730,24768716,24771734,24776116,24779994,24782763,24785466,24787034,24790610,24799466,	0	NIPAL3	cmpl	cmpl	-1,-1,-1,-1,0,1,1,0,1,2,1,2,1,
96	NM_001322856.2	chr1	+	24742291	24799466	24746037	24795675	13	24742291,24742557,24745780,24766661,24768544,24771674,24775970,24779897,24782627,24785377,24786970,24790515,24795475,	24742394,24742789,24746130,24766730,24768716,24771734,24776116,24779994,24782763,24785466,24787034,24790610,24799466,	0	NIPAL3	cmpl	cmpl	-1,-1,0,0,0,1,1,0,1,2,1,2,1,
96	NM_001322855.2	chr1	+	24742291	24799466	24746037	24795675	13	24742291,24742514,24745780,24766661,24768544,24771674,24775970,24779897,24782627,24785377,24786970,24790515,24795475,	24742394,24742789,24746130,24766730,24768716,24771734,24776116,24779994,24782763,24785466,24787034,24790610,24799466,	0	NIPAL3	cmpl	cmpl	-1,-1,0,0,0,1,1,0,1,2,1,2,1,
96	NR_136507.2	chr1	+	24742291	24799466	24799466	24799466	6	24742291,24745780,24775970,24779897,24790515,24795475,	24742394,24746130,24776116,24779994,24790610,24799466,	0	NIPAL3	none	none	-1,-1,-1,-1,-1,-1,
96	NR_136506.2	chr1	+	24742291	24799466	24799466	24799466	11	24742291,24745780,24766661,24768544,24771674,24775970,24782627,24785377,24786970,24790515,24795475,	24742394,24746130,24766730,24768716,24771734,24776116,24782763,24785466,24787034,24790610,24799466,	0	NIPAL3	none	none	-1,-1,-1,-1,-1,-1,-1,-1,-1,-1,-1,
96	NR_136508.2	chr1	+	24742291	24799466	24799466	24799466	11	24742291,24745780,24766661,24768544,24771674,24775970,24779897,24785377,24786970,24790515,24795475,	24742394,24746130,24766730,24768716,24771734,24776116,24779994,24785466,24787034,24790610,24799466,	0	NIPAL3	none	none	-1,-1,-1,-1,-1,-1,-1,-1,-1,-1,-1,
96	NM_001322857.1	chr1	+	24742514	24799473	24746037	24795675	12	24742514,24745780,24766661,24768544,24771674,24775970,24779897,24782627,24785377,24786970,24790515,24795475,	24742722,24746130,24766730,24768716,24771734,24776116,24779994,24782763,24785466,24787034,24790610,24799473,	0	NIPAL3	cmpl	cmpl	-1,0,0,0,1,1,0,1,2,1,2,1,
96	NM_001010980.5	chr1	+	24882577	24935819	24921921	24932238	4	24882577,24921914,24927430,24932096,	24882660,24922003,24927515,24935819,	0	NCMAP	cmpl	cmpl	-1,0,1,2,
97	NM_020485.8	chr1	-	25688739	25747316	25689017	25747277	10	25688739,25696957,25701839,25712201,25715466,25717239,25718484,25729086,25735173,25747129,	25689044,25697031,25701919,25712335,25715604,25717406,25718632,25729237,25735360,25747316,	0	RHCE	cmpl	cmpl	0,1,2,0,0,1,0,2,1,0,
97	NM_001330430.4	chr1	-	25688739	25747426	25696985	25747277	9	25688739,25696957,25712201,25715466,25717239,25718484,25729086,25735173,25747129,	25689044,25697031,25712335,25715604,25717406,25718632,25729237,25735360,25747426,	0	RHCE	cmpl	cmpl	-1,2,0,0,1,0,2,1,0,
97	NM_138618.6	chr1	-	25688739	25747426	25696985	25747277	9	25688739,25696957,25701839,25715466,25717239,25718484,25729086,25735173,25747129,	25689044,25697031,25701919,25715604,25717406,25718632,25729237,25735360,25747426,	0	RHCE	cmpl	cmpl	-1,2,0,0,1,0,2,1,0,
97	NM_138617.5	chr1	-	25688739	25747426	25696985	25747277	7	25688739,25696957,25712201,25715466,25729086,25735173,25747129,	25689044,25697031,25712335,25715604,25729237,25735360,25747426,	0	RHCE	cmpl	cmpl	-1,2,0,0,2,1,0,
97	NM_138616.5	chr1	-	25688739	25747426	25689017	25747277	7	25688739,25696957,25701839,25712201,25729086,25735173,25747129,	25689044,25697031,25701919,25712335,25729237,25735360,25747426,	0	RHCE	cmpl	cmpl	0,1,2,0,2,1,0,
97	NM_001282564.2	chr1	+	25757387	25826700	25757589	25824957	9	25757387,25773252,25775298,25780749,25810606,25812103,25815663,25817900,25824754,	25757669,25773394,25775425,25780873,25810765,25812286,25815784,25818075,25826700,	0	MACO1	cmpl	cmpl	0,2,0,1,2,2,2,0,1,
97	NM_018202.6	chr1	+	25757387	25826700	25757589	25824957	11	25757387,25773252,25775298,25780749,25783143,25784881,25810606,25812103,25815663,25817900,25824754,	25757669,25773394,25775425,25780873,25783322,25785383,25810765,25812286,25815784,25818075,25826700,	0	MACO1	cmpl	cmpl	0,2,0,1,2,1,2,2,2,0,1,
97	NM_001385184.1	chr1	+	25943281	26110941	25944288	26110280	7	25943281,26012930,26098147,26104595,26107430,26109075,26110153,	25944828,26013027,26098263,26104815,26107603,26109191,26110941,	0	MAN1C1	cmpl	cmpl	0,0,1,0,1,0,2,
97	NM_001289010.2	chr1	+	25943281	26110941	25944288	26110341	12	25943281,26012930,26073158,26075745,26079974,26085082,26090364,26098147,26104595,26107430,26109075,26110334,	25944828,26013027,26073274,26075826,26080069,26085200,26090458,26098263,26104815,26107603,26109191,26110941,	0	MAN1C1	cmpl	cmpl	0,0,1,0,0,2,0,1,0,1,0,2,
97	NM_020379.4	chr1	+	25943281	26110941	25944288	26110280	12	25943281,26012930,26073158,26075745,26079974,26085082,26090364,26098147,26104595,26107430,26109075,26110153,	25944828,26013027,26073274,26075826,26080069,26085200,26090458,26098263,26104815,26107603,26109191,26110941,	0	MAN1C1	cmpl	cmpl	0,0,1,0,0,2,0,1,0,1,0,2,
97	NM_001385183.1	chr1	+	25943281	26110941	25944288	26110280	12	25943281,26012930,26073158,26075745,26079974,26085082,26090364,26098147,26104595,26107430,26109075,26110153,	25944828,26013027,26073274,26075826,26080069,26085272,26090458,26098263,26104815,26107603,26109191,26110941,	0	MAN1C1	cmpl	cmpl	0,0,1,0,0,2,0,1,0,1,0,2,
97	NM_001385182.1	chr1	+	25943281	26110941	25944288	26110280	13	25943281,26012930,26066560,26073158,26075745,26079974,26085082,26090364,26098147,26104595,26107430,26109075,26110153,	25944828,26013027,26066662,26073274,26075826,26080069,26085200,26090458,26098263,26104815,26107603,26109191,26110941,	0	MAN1C1	cmpl	cmpl	0,0,1,1,0,0,2,0,1,0,1,0,2,
97	NM_001385185.1	chr1	+	26022645	26110941	26073208	26110280	11	26022645,26073158,26075745,26079974,26085082,26090364,26098147,26104595,26107430,26109075,26110153,	26022742,26073274,26075826,26080069,26085200,26090458,26098263,26104815,26107603,26109191,26110941,	0	MAN1C1	cmpl	cmpl	-1,0,0,0,2,0,1,0,1,0,2,
98	NM_031286.4	chr1	+	26606576	26608013	26606646	26607614	3	26606576,26607255,26607548,	26606694,26607423,26608013,	0	SH3BGRL3	cmpl	cmpl	0,0,0,
98	NM_024674.6	chr1	+	26737307	26756219	26737382	26752949	4	26737307,26737876,26751793,26752732,	26737413,26738073,26751978,26756219,	0	LIN28A	cmpl	cmpl	0,1,0,2,
98	NM_002953.4	chr1	+	26856251	26901516	26856411	26900692	22	26856251,26863415,26873357,26873679,26877887,26878134,26879881,26880704,26881086,26881641,26882027,26883144,26883488,26885297,26887216,26887535,26887995,26897939,26898339,26898666,26899714,26900569,	26856474,26863460,26873474,26873761,26877968,26878214,26879988,26880742,26881229,26881712,26882116,26883209,26883591,26885428,26887342,26887625,26888154,26898101,26898416,26898784,26899852,26901516,	0	RPS6KA1	cmpl	cmpl	0,0,0,0,1,1,0,2,1,0,2,1,0,1,0,0,0,0,0,2,0,0,
98	NM_001330441.2	chr1	+	26869602	26901516	26869652	26900692	21	26869602,26873357,26873679,26877887,26878134,26879881,26880704,26881086,26881641,26882027,26883144,26883488,26885297,26887216,26887535,26887995,26897939,26898339,26898666,26899714,26900569,	26869712,26873474,26873761,26877968,26878214,26879988,26880742,26881229,26881712,26882116,26883209,26883591,26885428,26887342,26887625,26888154,26898101,26898416,26898784,26899852,26901516,	0	RPS6KA1	cmpl	cmpl	0,0,0,1,1,0,2,1,0,2,1,0,1,0,0,0,0,0,2,0,0,
99	NM_032125.3	chr1	+	27648653	27662891	27648688	27661957	6	27648653,27657210,27658560,27660448,27660641,27661869,	27648882,27657295,27658592,27660545,27660772,27662891,	0	TMEM222	cmpl	cmpl	0,2,0,2,0,2,
99	NR_037577.2	chr1	+	27648735	27662891	27662891	27662891	7	27648735,27657210,27658560,27660448,27660641,27661157,27661869,	27648882,27657295,27658592,27660545,27660772,27661245,27662891,	0	TMEM222	none	none	-1,-1,-1,-1,-1,-1,-1,
99	NR_037576.2	chr1	+	27648735	27662891	27662891	27662891	7	27648735,27657210,27657475,27658560,27660448,27660641,27661869,	27648882,27657295,27657628,27658592,27660545,27660772,27662891,	0	TMEM222	none	none	-1,-1,-1,-1,-1,-1,-1,
99	NR_037580.2	chr1	+	27648735	27662891	27662891	27662891	8	27648735,27657210,27657475,27658560,27660448,27660641,27661157,27661869,	27648882,27657295,27657628,27658592,27660545,27660772,27661245,27662891,	0	TMEM222	none	none	-1,-1,-1,-1,-1,-1,-1,-1,
99	NM_006990.5	chr1	-	27730733	27816678	27734682	27755400	9	27730733,27736185,27739065,27741326,27742478,27744769,27745454,27755270,27816496,	27734840,27736700,27739221,27741457,27742596,27744923,27745589,27755443,27816678,	0	WASF2	cmpl	cmpl	1,2,2,0,2,1,1,0,-1,
99	NM_001201404.3	chr1	-	27730733	27816678	27734818	27755400	8	27730733,27739065,27741326,27742478,27744769,27745454,27755270,27816496,	27734840,27739221,27741457,27742596,27744923,27745589,27755443,27816678,	0	WASF2	cmpl	cmpl	2,2,0,2,1,1,0,-1,
99	NM_001029882.3	chr1	-	27860755	27930005	27873814	27878626	7	27860755,27873771,27879402,27879584,27884815,27885216,27929907,	27861427,27878700,27879440,27879801,27885041,27885394,27930005,	0	AHDC1	cmpl	cmpl	-1,0,-1,-1,-1,-1,-1,
99	NM_001371928.1	chr1	-	27860755	27930655	27873814	27878626	9	27860755,27873771,27879402,27879584,27884815,27885216,27929907,27930238,27930616,	27861427,27878700,27879440,27879696,27885041,27885394,27930005,27930374,27930655,	0	AHDC1	cmpl	cmpl	-1,0,-1,-1,-1,-1,-1,-1,-1,
100	NM_001048183.3	chr1	+	28696250	28826876	28733958	28823061	14	28696250,28733920,28785595,28786722,28792195,28792892,28800065,28802618,28806962,28815681,28817462,28818161,28819526,28823045,	28696336,28733974,28785769,28786803,28792360,28793279,28800663,28802803,28807116,28815737,28817524,28818299,28819603,28826876,	0	PHACTR4	cmpl	cmpl	-1,0,1,1,1,1,1,2,1,2,1,0,0,2,
100	NM_001350158.2	chr1	+	28696250	28826876	28733958	28823061	15	28696250,28733920,28784342,28785595,28786722,28792195,28792892,28800065,28802618,28806962,28815681,28817462,28818161,28819526,28823045,	28696336,28733974,28784366,28785769,28786803,28792360,28793279,28800663,28802803,28807116,28815737,28817524,28818299,28819603,28826876,	0	PHACTR4	cmpl	cmpl	-1,0,1,1,1,1,1,1,2,1,2,1,0,0,2,
100	NM_001350161.2	chr1	+	28696250	28826876	28785627	28823061	15	28696250,28733920,28784342,28785595,28786722,28792195,28792892,28800065,28802618,28806962,28815681,28817462,28818161,28819526,28823045,	28696336,28733974,28784370,28785769,28786803,28792360,28793279,28800663,28802803,28807116,28815737,28817524,28818299,28819603,28826876,	0	PHACTR4	cmpl	cmpl	-1,-1,-1,0,1,1,1,1,2,1,2,1,0,0,2,
100	NM_001350160.2	chr1	+	28696250	28826876	28733958	28823061	15	28696250,28719352,28733920,28785595,28786722,28792195,28792892,28800065,28802618,28806962,28815681,28817462,28818161,28819526,28823045,	28696336,28719452,28733974,28785769,28786803,28792360,28793279,28800663,28802803,28807116,28815737,28817524,28818299,28819603,28826876,	0	PHACTR4	cmpl	cmpl	-1,-1,0,1,1,1,1,1,2,1,2,1,0,0,2,
100	NM_001350159.2	chr1	+	28696250	28826876	28733958	28823061	16	28696250,28719352,28733920,28784342,28785595,28786722,28792195,28792892,28800065,28802618,28806962,28815681,28817462,28818161,28819526,28823045,	28696336,28719452,28733974,28784366,28785769,28786803,28792360,28793279,28800663,28802803,28807116,28815737,28817524,28818299,28819603,28826876,	0	PHACTR4	cmpl	cmpl	-1,-1,0,1,1,1,1,1,1,2,1,2,1,0,0,2,
100	NR_002909.2	chr1	+	28832454	28837404	28837404	28837404	3	28832454,28834639,28835341,	28832596,28834672,28837404,	0	SNHG3	none	none	-1,-1,-1,
100	NR_036473.1	chr1	+	28832454	28837404	28837404	28837404	4	28832454,28832731,28834639,28835341,	28832596,28832839,28834672,28837404,	0	SNHG3	none	none	-1,-1,-1,-1,
100	NM_001381866.2	chr1	+	28832554	28865501	28856378	28864519	13	28832554,28834639,28835341,28843236,28856369,28858314,28858682,28861561,28861769,28862382,28862773,28863258,28864343,	28832596,28834672,28835413,28843379,28856451,28858502,28858862,28861658,28861892,28862538,28862893,28863411,28865501,	0	RCC1	cmpl	cmpl	-1,-1,-1,-1,0,1,0,0,1,1,1,1,1,
100	NM_001048199.3	chr1	+	28832554	28865501	28856378	28864519	12	28832554,28834639,28835341,28856369,28858314,28858682,28861561,28861769,28862382,28862773,28863258,28864343,	28832596,28834672,28835417,28856451,28858502,28858862,28861658,28861892,28862538,28862893,28863411,28865501,	0	RCC1	cmpl	cmpl	-1,-1,-1,0,1,0,0,1,1,1,1,1,
100	NM_001381865.2	chr1	+	28832554	28865501	28856378	28864519	13	28832554,28834639,28835341,28843236,28856369,28858314,28858682,28861561,28861769,28862382,28862773,28863258,28864343,	28832596,28834672,28835417,28843379,28856451,28858502,28858862,28861658,28861892,28862538,28862893,28863411,28865501,	0	RCC1	cmpl	cmpl	-1,-1,-1,-1,0,1,0,0,1,1,1,1,1,
100	NM_001135218.2	chr1	-	28929361	28969579	28930050	28948593	6	28929361,28931883,28939758,28944464,28948425,28969166,	28930086,28931972,28939873,28944542,28948677,28969579,	0	TAF12	cmpl	cmpl	0,1,0,0,0,-1,
100	NM_005644.4	chr1	-	28929361	28969579	28930050	28948593	6	28929361,28931883,28939758,28944464,28948425,28969503,	28930086,28931972,28939873,28944542,28948677,28969579,	0	TAF12	cmpl	cmpl	0,1,0,0,0,-1,
101	NM_005626.5	chr1	-	29474254	29508412	29474921	29508264	6	29474254,29476614,29481207,29485885,29486886,29508157,	29475738,29476704,29481422,29485998,29487029,29508412,	0	SRSF4	cmpl	cmpl	2,2,0,1,2,0,
101	NM_001195001.2	chr1	+	29563033	29653312	29563156	29652173	30	29563033,29581786,29585016,29585772,29585960,29586381,29587121,29601959,29605523,29605967,29606550,29609187,29610451,29611242,29618380,29630366,29631285,29631863,29637255,29637967,29638154,29639063,29641883,29642513,29644259,29647196,29649882,29650142,29651702,29652110,	29563229,29581918,29585288,29585854,29586076,29586556,29587415,29602268,29605633,29606169,29606653,29609461,29610488,29611381,29618538,29630557,29631361,29631940,29637292,29638056,29638271,29639218,29642019,29642663,29644433,29647337,29650008,29650300,29651838,29653312,	0	PTPRU	cmpl	cmpl	0,1,1,0,1,0,1,1,1,0,1,2,0,1,2,1,0,1,0,1,0,0,2,0,0,0,0,0,2,0,
101	NM_133178.4	chr1	+	29563033	29653312	29563156	29652173	30	29563033,29581786,29585016,29585772,29585960,29586381,29587121,29601959,29605523,29605967,29606550,29609187,29610451,29611242,29618380,29630366,29631285,29631863,29637255,29637967,29638154,29639063,29641883,29642513,29644259,29647196,29649882,29650142,29651702,29652110,	29563229,29581918,29585288,29585854,29586076,29586556,29587415,29602268,29605633,29606169,29606653,29609461,29610488,29611381,29618538,29630557,29631361,29631940,29637292,29638065,29638271,29639218,29642019,29642663,29644433,29647337,29650008,29650300,29651838,29653312,	0	PTPRU	cmpl	cmpl	0,1,1,0,1,0,1,1,1,0,1,2,0,1,2,1,0,1,0,1,0,0,2,0,0,0,0,0,2,0,
101	NM_133177.4	chr1	+	29563033	29653312	29563156	29652173	31	29563033,29581786,29585016,29585772,29585960,29586381,29587121,29601959,29605523,29605967,29606550,29609187,29610451,29611242,29618380,29630366,29631285,29631863,29633640,29637255,29637967,29638154,29639063,29641883,29642513,29644259,29647196,29649882,29650148,29651702,29652110,	29563229,29581918,29585288,29585854,29586076,29586556,29587415,29602268,29605633,29606169,29606653,29609461,29610488,29611381,29618538,29630557,29631361,29631940,29633658,29637292,29638065,29638271,29639218,29642019,29642663,29644433,29647337,29650008,29650300,29651838,29653312,	0	PTPRU	cmpl	cmpl	0,1,1,0,1,0,1,1,1,0,1,2,0,1,2,1,0,1,0,0,1,0,0,2,0,0,0,0,0,2,0,
101	NM_005704.5	chr1	+	29563033	29653312	29563156	29652173	31	29563033,29581786,29585016,29585772,29585960,29586381,29587121,29601959,29605523,29605967,29606550,29609187,29610451,29611242,29616194,29618380,29630366,29631285,29631863,29637255,29637967,29638154,29639063,29641883,29642513,29644259,29647196,29649882,29650142,29651702,29652110,	29563229,29581918,29585288,29585854,29586076,29586556,29587415,29602268,29605633,29606169,29606653,29609461,29610488,29611381,29616224,29618538,29630557,29631361,29631940,29637292,29638065,29638271,29639218,29642019,29642663,29644433,29647337,29650008,29650300,29651838,29653312,	0	PTPRU	cmpl	cmpl	0,1,1,0,1,0,1,1,1,0,1,2,0,1,2,2,1,0,1,0,1,0,0,2,0,0,0,0,0,2,0,
102	NM_002379.3	chr1	-	31184123	31196432	31186428	31196398	8	31184123,31187093,31188003,31188755,31189636,31191581,31194251,31196304,	31186478,31187174,31188156,31189172,31189762,31191804,31194598,31196432,	0	MATN1	cmpl	cmpl	1,1,1,1,1,0,1,0,
102	NR_034182.1	chr1	+	31191618	31199593	31199593	31199593	4	31191618,31194134,31198581,31199089,	31192412,31194569,31198898,31199593,	0	MATN1-AS1	none	none	-1,-1,-1,-1,
103	NM_001369859.1	chr1	-	32372021	32403419	32374452	32384666	7	32372021,32375638,32377296,32381495,32384570,32396533,32403355,	32374561,32375713,32377427,32381588,32385259,32396743,32403419,	0	PTP4A2	cmpl	cmpl	2,2,0,0,0,-1,-1,
103	NM_001369860.1	chr1	-	32372021	32403419	32374452	32384666	6	32372021,32375638,32377296,32381495,32384570,32403355,	32374561,32375713,32377427,32381588,32385259,32403419,	0	PTP4A2	cmpl	cmpl	2,2,0,0,0,-1,
103	NM_001369858.1	chr1	-	32372021	32403419	32374452	32384666	5	32372021,32375638,32377296,32384570,32403378,	32374561,32375713,32377427,32385259,32403419,	0	PTP4A2	cmpl	cmpl	2,2,0,0,-1,
103	NM_080391.4	chr1	-	32372021	32403969	32374452	32384666	6	32372021,32375638,32377296,32381495,32384570,32403587,	32374561,32375713,32377427,32381588,32385259,32403969,	0	PTP4A2	cmpl	cmpl	2,2,0,0,0,-1,
103	NM_001195100.2	chr1	-	32372021	32403969	32374452	32384666	5	32372021,32377296,32381495,32384570,32403587,	32374561,32377427,32381588,32385259,32403969,	0	PTP4A2	cmpl	cmpl	2,0,0,0,-1,
103	NM_001195101.2	chr1	-	32372021	32403969	32374452	32384666	5	32372021,32375638,32377296,32384570,32403587,	32374561,32375713,32377427,32385259,32403969,	0	PTP4A2	cmpl	cmpl	2,2,0,0,-1,
104	NM_012316.5	chr1	+	32573656	32642164	32573731	32636495	14	32573656,32620188,32622453,32622946,32623867,32625000,32626215,32627547,32627961,32628835,32631705,32632769,32635482,32636307,	32573735,32620322,32622546,32623046,32623962,32625132,32626304,32627647,32628125,32628914,32631831,32632897,32635661,32642164,	0	KPNA6	cmpl	cmpl	0,1,0,0,1,0,0,2,0,2,0,0,2,1,
104	NM_004964.3	chr1	+	32757683	32799227	32757770	32798645	14	32757683,32768221,32782265,32790079,32792539,32793136,32794668,32796178,32796368,32797074,32797276,32797690,32798301,32798617,	32757819,32768334,32782383,32790154,32792678,32793278,32794761,32796287,32796509,32797183,32797407,32797843,32798350,32799227,	0	HDAC1	cmpl	cmpl	0,1,0,1,1,2,0,0,1,1,2,1,1,2,
104	NM_001291496.2	chr1	+	33005027	33071542	33058532	33065898	5	33005027,33019059,33058531,33060654,33065868,	33005173,33019141,33059355,33060824,33071542,	0	ZBTB8A	cmpl	cmpl	-1,-1,0,1,0,
104	NM_001040441.3	chr1	+	33005027	33071542	33058532	33066020	5	33005027,33019059,33058531,33060654,33065687,	33005173,33019141,33059355,33060824,33071542,	0	ZBTB8A	cmpl	cmpl	-1,-1,0,1,0,
104	NR_111980.2	chr1	+	33005027	33071542	33071542	33071542	4	33005027,33019059,33060654,33065868,	33005173,33019141,33060824,33071542,	0	ZBTB8A	none	none	-1,-1,-1,-1,
104	NM_030786.3	chr1	-	33145506	33168371	33147450	33168261	5	33145506,33149610,33149858,33160465,33168208,	33147461,33149690,33149983,33161645,33168371,	0	SYNC	cmpl	cmpl	1,2,0,2,0,
104	NM_001161708.2	chr1	-	33145506	33168371	33147388	33168261	4	33145506,33149858,33160465,33168208,	33147461,33149983,33161645,33168371,	0	SYNC	cmpl	cmpl	2,0,2,0,
104	NM_001256121.2	chr1	+	33283042	33324476	33291700	33321639	7	33283042,33290913,33291698,33293593,33295564,33318679,33321524,	33283200,33291030,33292531,33293682,33295668,33318767,33324476,	0	S100PBP	cmpl	cmpl	-1,-1,0,0,2,1,2,
104	NM_022753.4	chr1	+	33283253	33324476	33291700	33321639	7	33283253,33290913,33291698,33293593,33295564,33318679,33321524,	33283290,33291030,33292531,33293682,33295668,33318767,33324476,	0	S100PBP	cmpl	cmpl	-1,-1,0,0,2,1,2,
104	NR_135106.1	chr1	+	33290913	33324480	33324480	33324480	8	33290913,33291698,33293596,33295564,33297934,33299634,33318679,33321524,	33291030,33292531,33293682,33295668,33297980,33299662,33318767,33324480,	0	S100PBP	none	none	-1,-1,-1,-1,-1,-1,-1,-1,
104	NR_135107.1	chr1	+	33290913	33324480	33324480	33324480	7	33290913,33291698,33293593,33295564,33299634,33318679,33321524,	33291030,33292531,33293682,33295668,33299662,33318767,33324480,	0	S100PBP	none	none	-1,-1,-1,-1,-1,-1,-1,
104	NM_153341.4	chr1	-	33402049	33430410	33402406	33430286	9	33402049,33403997,33407852,33409619,33411114,33412002,33413822,33415169,33429651,	33402860,33404129,33408060,33409760,33411229,33412165,33413967,33415375,33430410,	0	RNF19B	cmpl	cmpl	2,2,1,1,0,2,1,2,0,
104	NM_001127361.3	chr1	-	33402049	33430410	33402888	33430286	9	33402049,33403997,33407852,33409619,33411114,33412002,33413822,33415169,33429651,	33402910,33404129,33408060,33409760,33411229,33412165,33413964,33415375,33430410,	0	RNF19B	cmpl	cmpl	2,2,1,1,0,2,1,2,0,
104	NM_001300826.2	chr1	-	33402049	33430410	33402406	33430286	9	33402049,33403997,33407852,33409619,33411114,33412002,33413822,33415169,33429651,	33402860,33404129,33408060,33409760,33411229,33412165,33413964,33415375,33430410,	0	RNF19B	cmpl	cmpl	2,2,1,1,0,2,1,2,0,
105	NM_001385120.1	chr1	-	33789226	33858386	33790465	33841140	15	33789226,33794470,33795671,33796948,33797875,33799690,33820001,33820438,33832716,33834136,33836021,33836617,33837889,33840966,33858282,	33790620,33794747,33795813,33797063,33798005,33799893,33820167,33820854,33833029,33834223,33836186,33836695,33838048,33841194,33858386,	0	PHC2	cmpl	cmpl	1,0,2,1,0,1,0,1,0,0,0,0,0,0,-1,
105	NM_001385122.1	chr1	-	33789226	33858386	33790465	33841140	14	33789226,33794470,33795671,33796948,33797875,33799690,33820001,33820438,33832716,33836021,33836617,33837889,33840966,33858282,	33790620,33794747,33795813,33797063,33798005,33799893,33820167,33820854,33833029,33836186,33836695,33838048,33841194,33858386,	0	PHC2	cmpl	cmpl	1,0,2,1,0,1,0,1,0,0,0,0,0,-1,
105	NM_001385119.1	chr1	-	33789226	33896696	33790465	33841140	16	33789226,33794470,33795671,33796948,33797875,33799690,33820001,33820438,33832716,33834136,33836021,33836617,33837889,33840966,33895781,33896576,	33790620,33794747,33795813,33797063,33798005,33799893,33820167,33820854,33833029,33834223,33836186,33836695,33838048,33841194,33895838,33896696,	0	PHC2	cmpl	cmpl	1,0,2,1,0,1,0,1,0,0,0,0,0,0,-1,-1,
105	NM_001385112.1	chr1	-	33789226	33896696	33790465	33841140	15	33789226,33794470,33795671,33796948,33797875,33799690,33820001,33820438,33832716,33834136,33836021,33836617,33837889,33840966,33896576,	33790620,33794747,33795813,33797063,33798005,33799893,33820167,33820854,33833029,33834289,33836186,33836695,33838048,33841194,33896696,	0	PHC2	cmpl	cmpl	1,0,2,1,0,1,0,1,0,0,0,0,0,0,-1,
105	NM_001385109.1	chr1	-	33789226	33896696	33790465	33841140	15	33789226,33794470,33795671,33796948,33797875,33799690,33820001,33820438,33832716,33834136,33836021,33836617,33837889,33840966,33896576,	33790620,33794747,33795813,33797063,33798005,33799893,33820167,33820854,33833029,33834223,33836186,33836695,33838048,33841194,33896696,	0	PHC2	cmpl	cmpl	1,0,2,1,0,1,0,1,0,0,0,0,0,0,-1,
105	NM_198040.3	chr1	-	33789226	33896696	33790465	33841140	15	33789226,33794470,33795671,33796948,33797875,33799690,33820001,33820441,33832716,33834136,33836021,33836617,33837889,33840966,33896576,	33790620,33794747,33795813,33797063,33798005,33799893,33820167,33820854,33833029,33834223,33836186,33836695,33838048,33841194,33896696,	0	PHC2	cmpl	cmpl	1,0,2,1,0,1,0,1,0,0,0,0,0,0,-1,
105	NM_001385121.1	chr1	-	33789226	33896696	33790465	33841140	15	33789226,33794470,33795671,33796948,33797875,33799690,33820001,33820438,33832716,33834136,33836021,33836617,33837889,33840966,33896576,	33790620,33794747,33795813,33797063,33798005,33799893,33820167,33820854,33833023,33834223,33836186,33836695,33838048,33841194,33896696,	0	PHC2	cmpl	cmpl	1,0,2,1,0,1,0,1,0,0,0,0,0,0,-1,
105	NM_001330488.2	chr1	-	33789226	33896696	33790465	33841140	14	33789226,33794470,33795671,33796948,33797875,33799690,33820001,33820438,33832716,33836021,33836617,33837889,33840966,33896576,	33790620,33794747,33795813,33797063,33798005,33799893,33820167,33820854,33833029,33836186,33836695,33838048,33841194,33896696,	0	PHC2	cmpl	cmpl	1,0,2,1,0,1,0,1,0,0,0,0,0,-1,
105	NM_001385123.1	chr1	-	33789226	33896696	33790465	33841140	11	33789226,33794470,33795671,33796948,33797875,33799690,33820001,33820438,33837889,33840966,33896576,	33790620,33794747,33795813,33797063,33798005,33799893,33820167,33820771,33838048,33841194,33896696,	0	PHC2	cmpl	cmpl	1,0,2,1,0,1,0,0,0,0,-1,
105	NR_125978.1	chr1	+	33815952	33828846	33828846	33828846	3	33815952,33824461,33828666,	33816048,33824675,33828846,	0	PHC2-AS1	none	none	-1,-1,-1,
105	NM_145238.6	chr1	+	33938245	33967243	33944889	33961076	8	33938245,33944779,33954064,33954714,33955117,33956624,33958786,33959817,	33938288,33945306,33954251,33954791,33955202,33957302,33959215,33967243,	0	ZSCAN20	cmpl	cmpl	-1,0,0,1,0,1,1,1,
105	NM_001377378.1	chr1	+	33938245	33967243	33944889	33961076	6	33938245,33944779,33954064,33956624,33958786,33959817,	33938292,33945306,33954251,33957302,33959215,33967243,	0	ZSCAN20	cmpl	cmpl	-1,0,0,1,1,1,
105	NM_001377379.1	chr1	+	33938245	33967243	33956812	33961076	7	33938245,33944779,33954064,33954714,33956624,33958786,33959817,	33938292,33945306,33954251,33954791,33957302,33959215,33967243,	0	ZSCAN20	cmpl	cmpl	-1,-1,-1,-1,0,1,1,
105	NM_001377377.1	chr1	+	33938245	33967243	33944889	33961076	8	33938245,33944779,33954064,33954714,33955117,33956624,33958789,33959817,	33938292,33945306,33954251,33954791,33955202,33957302,33959215,33967243,	0	ZSCAN20	cmpl	cmpl	-1,0,0,1,0,1,1,1,
105	NM_001377376.1	chr1	+	33938245	33967243	33944889	33961076	8	33938245,33944779,33954064,33954714,33955117,33956624,33958786,33959817,	33938292,33945306,33954251,33954791,33955202,33957302,33959215,33967243,	0	ZSCAN20	cmpl	cmpl	-1,0,0,1,0,1,1,1,
105	NR_038372.1	chr1	+	34334556	34351059	34351059	34351059	8	34334556,34334803,34336472,34341066,34343770,34347763,34350170,34350686,	34334650,34334938,34336609,34341193,34343951,34347835,34350415,34351059,	0	CSMD2-AS1	none	none	-1,-1,-1,-1,-1,-1,-1,-1,
106	NM_001080418.3	chr1	-	35331036	35395251	35331683	35370984	12	35331036,35332648,35333136,35334205,35350578,35351078,35351672,35365269,35365668,35369877,35372955,35395051,	35331902,35332792,35333228,35334690,35350664,35351392,35351886,35365342,35365874,35371035,35373038,35395251,	0	DLGAP3	cmpl	cmpl	0,0,1,2,0,1,0,2,0,0,-1,-1,
107	NM_001375653.1	chr1	+	35734309	35887545	35734647	35885278	30	35734309,35790960,35824525,35826794,35827219,35835629,35835972,35846859,35847146,35851042,35851674,35852603,35853054,35854510,35855548,35857812,35858247,35859195,35862152,35862977,35864013,35864464,35865082,35870623,35870973,35873608,35879572,35881066,35884043,35885070,	35734695,35791006,35825047,35826856,35827390,35835714,35836228,35847034,35847359,35851193,35851790,35852879,35853205,35854683,35855699,35857953,35858285,35859340,35862271,35863146,35864067,35864644,35865177,35870795,35871069,35873760,35879684,35881315,35884173,35887545,	0	ZMYM4	cmpl	cmpl	0,0,1,1,0,0,1,2,0,0,1,0,0,1,0,1,1,0,1,0,1,1,1,0,1,1,0,1,1,2,
107	NM_005095.3	chr1	+	35734309	35887659	35734647	35885278	30	35734309,35790960,35824525,35826794,35827219,35835629,35835972,35846859,35847146,35851042,35851674,35852603,35853054,35854510,35855548,35857812,35858247,35859195,35862152,35862977,35864013,35864464,35865082,35870623,35870973,35873608,35879572,35881066,35884043,35885070,	35734686,35791006,35825047,35826856,35827390,35835714,35836228,35847034,35847359,35851193,35851790,35852879,35853205,35854683,35855699,35857953,35858285,35859340,35862271,35863146,35864067,35864644,35865177,35870795,35871069,35873760,35879684,35881315,35884173,35887659,	0	ZMYM4	cmpl	cmpl	0,0,1,1,0,0,1,2,0,0,1,0,0,1,0,1,1,0,1,0,1,1,1,0,1,1,0,1,1,2,
107	NM_001350139.2	chr1	+	35734309	35887659	35836019	35885278	31	35734309,35790960,35824525,35826794,35827219,35827791,35835629,35835972,35846859,35847146,35851042,35851674,35852603,35853054,35854510,35855548,35857812,35858247,35859195,35862152,35862977,35864013,35864464,35865082,35870623,35870973,35873608,35879572,35881066,35884043,35885070,	35734686,35791006,35825047,35826856,35827390,35827867,35835714,35836228,35847034,35847359,35851193,35851790,35852879,35853205,35854683,35855699,35857953,35858285,35859340,35862271,35863146,35864067,35864644,35865177,35870795,35871069,35873760,35879684,35881315,35884173,35887659,	0	ZMYM4	cmpl	cmpl	-1,-1,-1,-1,-1,-1,-1,0,2,0,0,1,0,0,1,0,1,1,0,1,0,1,1,1,0,1,1,0,1,1,2,
107	NM_001350140.2	chr1	+	35734309	35887659	35836019	35885278	28	35734309,35761527,35790960,35835629,35835972,35846859,35847146,35851042,35851674,35852603,35853054,35854510,35855548,35857812,35858247,35859195,35862152,35862977,35864013,35864464,35865082,35870623,35870973,35873608,35879572,35881066,35884043,35885070,	35734686,35761589,35791006,35835714,35836228,35847034,35847359,35851193,35851790,35852879,35853205,35854683,35855699,35857953,35858285,35859340,35862271,35863146,35864067,35864644,35865177,35870795,35871069,35873760,35879684,35881315,35884173,35887659,	0	ZMYM4	cmpl	cmpl	-1,-1,-1,-1,0,2,0,0,1,0,0,1,0,1,1,0,1,0,1,1,1,0,1,1,0,1,1,2,
107	NM_001350138.2	chr1	+	35734309	35887659	35824536	35885278	31	35734309,35761527,35790960,35824525,35826794,35827219,35835629,35835972,35846859,35847146,35851042,35851674,35852603,35853054,35854510,35855548,35857812,35858247,35859195,35862152,35862977,35864013,35864464,35865082,35870623,35870973,35873608,35879572,35881066,35884043,35885070,	35734686,35761589,35791006,35825047,35826856,35827390,35835714,35836228,35847034,35847359,35851193,35851790,35852879,35853205,35854683,35855699,35857953,35858285,35859340,35862271,35863146,35864067,35864644,35865177,35870795,35871069,35873760,35879684,35881315,35884173,35887659,	0	ZMYM4	cmpl	cmpl	-1,-1,-1,0,1,0,0,1,2,0,0,1,0,0,1,0,1,1,0,1,0,1,1,1,0,1,1,0,1,1,2,
107	NM_024874.5	chr1	-	35899092	36023004	35900494	36020092	21	35899092,35906647,35907846,35908506,35909761,35913773,35915467,35915958,35917228,35919157,35919962,35921613,35925905,35928221,35932208,35936463,35940405,35944566,35972212,36019950,36022807,	35900682,35906739,35907937,35908629,35909904,35913933,35915606,35916110,35917377,35919290,35920086,35921842,35926038,35928314,35932296,35936561,35940507,35944813,35972736,36020120,36023004,	0	KIAA0319L	cmpl	cmpl	1,2,1,1,2,1,0,1,2,1,0,2,1,1,0,1,1,0,1,0,-1,
107	NM_178548.4	chr1	+	36038914	36060929	36039178	36060277	7	36038914,36039527,36040549,36053930,36055530,36056234,36059994,	36039205,36040010,36040601,36054153,36055649,36056376,36060929,	0	TFAP2E	cmpl	cmpl	0,0,0,1,2,1,2,
107	NR_146062.2	chr1	+	36273236	36323491	36323491	36323491	20	36273236,36282482,36288462,36290913,36291279,36291526,36292348,36297027,36297412,36297657,36298037,36299590,36301434,36306765,36307216,36315757,36316454,36319097,36320277,36321302,	36273324,36282648,36288583,36291095,36291416,36291661,36292436,36297175,36297532,36297786,36298171,36299775,36301594,36307081,36307351,36315859,36316654,36319303,36320423,36323491,	0	AGO4	none	none	-1,-1,-1,-1,-1,-1,-1,-1,-1,-1,-1,-1,-1,-1,-1,-1,-1,-1,-1,-1,
107	NM_017629.4	chr1	+	36273616	36323491	36274017	36319206	18	36273616,36282482,36288462,36290913,36291279,36291526,36292348,36297027,36297412,36297657,36298037,36299590,36301434,36306765,36307216,36315757,36316454,36319097,	36274036,36282648,36288583,36291095,36291416,36291661,36292436,36297175,36297532,36297786,36298171,36299775,36301594,36307081,36307351,36315859,36316654,36323491,	0	AGO4	cmpl	cmpl	0,1,2,0,2,1,1,2,0,0,0,2,1,2,0,0,0,2,
107	NM_177422.3	chr1	+	36396705	36538101	36469985	36521346	17	36396705,36411292,36437624,36469941,36474290,36474497,36475075,36479230,36479515,36492714,36499774,36501777,36505390,36505907,36509047,36520546,36521237,	36397046,36411464,36437833,36470076,36474378,36474645,36475195,36479353,36479649,36492899,36499934,36501868,36505585,36506042,36509149,36520746,36538101,	0	AGO3	cmpl	cmpl	-1,-1,-1,0,1,2,0,0,0,2,1,2,0,0,0,0,2,
107	NM_024852.4	chr1	+	36396705	36538101	36397027	36521346	19	36396705,36411292,36432555,36437624,36438975,36469941,36474290,36474497,36475075,36479230,36479515,36492714,36499774,36501777,36505390,36505907,36509047,36520546,36521237,	36397046,36411464,36432676,36437833,36439112,36470076,36474378,36474645,36475195,36479353,36479649,36492899,36499934,36501868,36505585,36506042,36509149,36520746,36538101,	0	AGO3	cmpl	cmpl	0,1,2,0,2,1,1,2,0,0,0,2,1,2,0,0,0,0,2,
107	NM_005202.4	chr1	-	36560839	36590823	36563169	36565843	4	36560839,36565650,36581308,36590657,	36565088,36565859,36581353,36590823,	0	COL8A2	cmpl	cmpl	1,0,-1,-1,
107	NM_001294347.2	chr1	-	36560839	36590823	36563169	36565086	4	36560839,36565795,36581308,36590657,	36565088,36565859,36581353,36590823,	0	COL8A2	cmpl	cmpl	0,-1,-1,-1,
108	NM_032017.3	chr1	-	36805228	36851525	36807355	36826933	12	36805228,36808964,36809460,36809720,36814300,36819964,36820806,36823839,36824337,36826821,36833448,36851323,	36807574,36809049,36809580,36809865,36814416,36820017,36821034,36823983,36824423,36826941,36833685,36851525,	0	STK40	cmpl	cmpl	0,2,2,1,2,0,0,0,1,0,-1,-1,
108	NM_001282546.2	chr1	-	36805228	36851525	36807355	36826933	11	36805228,36808964,36809460,36809720,36814300,36819964,36820806,36823839,36824337,36826821,36851323,	36807574,36809049,36809580,36809865,36814416,36820017,36821034,36823983,36824438,36826941,36851525,	0	STK40	cmpl	cmpl	0,2,2,1,2,0,0,0,1,0,-1,
108	NM_001282547.2	chr1	-	36805228	36851525	36807355	36826933	11	36805228,36808964,36809460,36809720,36814300,36819964,36820806,36823839,36824337,36826821,36851323,	36807574,36809049,36809580,36809865,36814416,36820017,36821034,36823983,36824423,36826941,36851525,	0	STK40	cmpl	cmpl	0,2,2,1,2,0,0,0,1,0,-1,
108	NM_000831.4	chr1	-	37261127	37500116	37267451	37499709	16	37261127,37270587,37271704,37282660,37285336,37291203,37307336,37315911,37319215,37324708,37325444,37335348,37337788,37346234,37356520,37499594,	37267646,37270838,37271927,37282878,37285455,37291427,37307540,37316025,37319323,37324852,37325618,37335402,37337970,37346492,37356697,37500116,	0	GRIK3	cmpl	cmpl	0,1,0,1,2,0,0,0,0,0,0,0,1,1,1,0,
109	NM_024700.4	chr1	-	38000049	38019894	38003348	38019830	4	38000049,38005757,38018245,38019606,	38003613,38006356,38018348,38019894,	0	SNIP1	cmpl	cmpl	2,0,2,0,
109	NM_024640.4	chr1	-	38268616	38273880	38269596	38273852	5	38268616,38269973,38272528,38272772,38273463,	38269669,38270116,38272648,38272887,38273880,	0	YRDC	cmpl	cmpl	2,0,0,2,0,
109	NM_001350228.1	chr1	-	38326368	38407936	38327986	38355365	21	38326368,38329983,38331432,38332130,38334172,38338601,38339664,38341277,38343859,38345756,38348478,38351309,38352559,38353022,38353914,38355228,38356287,38357029,38397584,38406359,38407754,	38328102,38330095,38331560,38332215,38334286,38338837,38339827,38341388,38343995,38345866,38348590,38351497,38352676,38353137,38354016,38355396,38356353,38357126,38397725,38406470,38407936,	0	INPP5B	cmpl	cmpl	1,0,1,0,0,1,0,0,2,0,2,0,0,2,2,0,-1,-1,-1,-1,-1,
109	NM_001365820.1	chr1	-	38326368	38412541	38327986	38411980	24	38326368,38329983,38331432,38332130,38334172,38338601,38339664,38341277,38343859,38345756,38348478,38351309,38352559,38353022,38353914,38355228,38357029,38397584,38406359,38409311,38409467,38411427,38411923,38412445,	38328102,38330095,38331560,38332215,38334286,38338837,38339827,38341388,38343995,38345866,38348590,38351497,38352676,38353137,38354016,38355396,38357126,38397725,38406470,38409341,38409565,38411522,38412006,38412541,	0	INPP5B	cmpl	cmpl	1,0,1,0,0,1,0,0,2,0,2,0,0,2,2,2,1,1,1,1,2,0,0,-1,
109	NM_001365822.1	chr1	-	38326368	38412541	38327986	38412451	23	38326368,38329983,38331432,38332130,38334172,38338601,38339664,38341277,38343859,38345756,38348478,38351309,38352559,38353022,38353914,38355228,38357029,38397584,38406359,38409311,38411427,38411923,38412445,	38328102,38330095,38331560,38332215,38334286,38338837,38339827,38341388,38343995,38345866,38348590,38351497,38352676,38353137,38354016,38355396,38357126,38397725,38406470,38409341,38411522,38412006,38412541,	0	INPP5B	cmpl	cmpl	1,0,1,0,0,1,0,0,2,0,2,0,0,2,2,2,1,1,1,1,2,0,0,
109	NM_005540.3	chr1	-	38326368	38412725	38327986	38411980	24	38326368,38329983,38331432,38332130,38334172,38338601,38339664,38341277,38343859,38345756,38348478,38351309,38352559,38353022,38353914,38355228,38357029,38397584,38406359,38409311,38409467,38411427,38411923,38412661,	38328102,38330095,38331560,38332215,38334286,38338837,38339827,38341388,38343995,38345866,38348590,38351497,38352676,38353137,38354016,38355396,38357126,38397725,38406470,38409341,38409565,38411522,38412006,38412725,	0	INPP5B	cmpl	cmpl	1,0,1,0,0,1,0,0,2,0,2,0,0,2,2,2,1,1,1,1,2,0,0,-1,
109	NM_001365824.1	chr1	-	38326368	38412729	38327986	38407839	25	38326368,38329983,38331432,38332130,38334172,38338601,38339664,38341277,38343859,38345756,38348478,38351309,38352559,38353022,38353914,38355228,38357029,38397584,38406359,38407754,38409311,38409467,38411427,38411923,38412661,	38328102,38330095,38331560,38332215,38334286,38338837,38339827,38341388,38343995,38345866,38348590,38351497,38352676,38353137,38354016,38355396,38357126,38397725,38406470,38407936,38409341,38409565,38411522,38412006,38412729,	0	INPP5B	cmpl	cmpl	1,0,1,0,0,1,0,0,2,0,2,0,0,2,2,2,1,1,1,0,-1,-1,-1,-1,-1,
109	NM_001365823.1	chr1	-	38326368	38412729	38327986	38407839	25	38326368,38329983,38331432,38332130,38334172,38338601,38339664,38341277,38343859,38345756,38348478,38351309,38352559,38353022,38353914,38355228,38357029,38397584,38406359,38407754,38409311,38409467,38411427,38411923,38412661,	38328102,38330095,38331560,38332215,38334286,38338837,38339827,38341388,38343995,38345866,38348590,38351497,38352676,38353137,38354016,38355396,38357126,38397725,38406470,38407933,38409341,38409565,38411522,38412006,38412729,	0	INPP5B	cmpl	cmpl	1,0,1,0,0,1,0,0,2,0,2,0,0,2,2,2,1,1,1,0,-1,-1,-1,-1,-1,
109	NM_001365821.1	chr1	-	38326368	38412729	38327986	38411980	24	38326368,38329983,38331432,38332130,38334172,38338601,38339664,38341277,38343859,38345756,38348478,38351309,38352559,38353022,38353914,38355228,38357029,38397584,38406359,38409311,38409467,38411427,38411923,38412661,	38328102,38330095,38331560,38332215,38334286,38338837,38339827,38341388,38343995,38345866,38348590,38351497,38352676,38353137,38354016,38355396,38357126,38397725,38406464,38409341,38409565,38411522,38412006,38412729,	0	INPP5B	cmpl	cmpl	1,0,1,0,0,1,0,0,2,0,2,0,0,2,2,2,1,1,1,1,2,0,0,-1,
109	NM_001365825.1	chr1	-	38326368	38412729	38327986	38406393	23	38326368,38329983,38331432,38332130,38334172,38338601,38339664,38341277,38343859,38345756,38348478,38351309,38352559,38353022,38353914,38355228,38357029,38397584,38406359,38409311,38411427,38411923,38412661,	38328102,38330095,38331560,38332215,38334286,38338837,38339827,38341388,38343995,38345866,38348590,38351497,38352676,38353137,38354016,38355396,38357126,38397725,38406470,38409341,38411522,38412006,38412729,	0	INPP5B	cmpl	cmpl	1,0,1,0,0,1,0,0,2,0,2,0,0,2,2,2,1,1,0,-1,-1,-1,-1,
109	NR_158629.1	chr1	-	38326368	38412729	38412729	38412729	25	38326368,38329983,38331432,38332130,38334172,38338601,38339664,38341277,38343859,38345756,38348478,38351309,38352559,38353022,38353914,38355228,38357029,38397604,38406359,38407754,38409311,38409467,38411427,38411923,38412661,	38328102,38330095,38331560,38332215,38334286,38338837,38339827,38341388,38344164,38345866,38348590,38351497,38352676,38353137,38354016,38355340,38357126,38397725,38406470,38407936,38409341,38409565,38411522,38412006,38412729,	0	INPP5B	none	none	-1,-1,-1,-1,-1,-1,-1,-1,-1,-1,-1,-1,-1,-1,-1,-1,-1,-1,-1,-1,-1,-1,-1,-1,-1,
109	NR_158628.1	chr1	-	38326368	38412729	38412729	38412729	25	38326368,38329983,38331432,38332130,38334172,38338601,38339664,38341277,38343859,38345756,38348478,38351309,38352559,38353022,38353914,38355228,38357029,38397584,38406359,38407754,38409311,38409467,38411427,38411923,38412661,	38328102,38330095,38331560,38332215,38334286,38338837,38339827,38341388,38344242,38345866,38348590,38351497,38352676,38353137,38354016,38355396,38357126,38397725,38406470,38407933,38409341,38409565,38411522,38412006,38412729,	0	INPP5B	none	none	-1,-1,-1,-1,-1,-1,-1,-1,-1,-1,-1,-1,-1,-1,-1,-1,-1,-1,-1,-1,-1,-1,-1,-1,-1,
109	NR_158630.1	chr1	-	38326368	38412729	38412729	38412729	25	38326368,38329983,38331432,38332130,38334172,38338601,38339664,38341277,38343859,38345756,38348478,38349332,38351309,38352559,38353022,38353914,38355228,38357029,38397604,38406359,38409311,38409467,38411427,38411923,38412661,	38328102,38330095,38331560,38332215,38334286,38338837,38339827,38341388,38344164,38345866,38348590,38349404,38351497,38352676,38353137,38354016,38355396,38357126,38397725,38406470,38409341,38409565,38411522,38412006,38412729,	0	INPP5B	none	none	-1,-1,-1,-1,-1,-1,-1,-1,-1,-1,-1,-1,-1,-1,-1,-1,-1,-1,-1,-1,-1,-1,-1,-1,-1,
109	NR_168386.1	chr1	+	38512805	38585202	38585202	38585202	5	38512805,38568088,38569217,38571303,38584631,	38513286,38568168,38569333,38571424,38585202,	0	MIR3659HG	none	none	-1,-1,-1,-1,-1,
110	NM_022157.4	chr1	-	39303869	39325444	39305224	39325318	7	39303869,39311610,39317286,39318045,39321379,39322550,39325081,	39305376,39311759,39317429,39318160,39321579,39322754,39325444,	0	RRAGC	cmpl	cmpl	1,2,0,2,0,0,0,
110	NM_001271851.2	chr1	-	39303869	39325444	39305224	39325318	7	39303869,39311610,39317286,39318045,39321379,39322550,39325081,	39305376,39311759,39317429,39318160,39321579,39322652,39325444,	0	RRAGC	cmpl	cmpl	1,2,0,2,0,0,0,
111	NM_181809.4	chr1	+	39957307	39995541	39957663	39991470	7	39957307,39976845,39977427,39987047,39988074,39988678,39991320,	39957997,39977035,39977576,39987242,39988154,39988789,39995541,	0	BMP8A	cmpl	cmpl	0,1,2,1,1,0,0,
111	NM_001720.5	chr1	-	40222853	40254537	40226090	40254157	7	40222853,40228763,40229383,40230294,40239979,40240520,40253823,	40226240,40228874,40229463,40230489,40240128,40240710,40254537,	0	BMP8B	cmpl	cmpl	0,0,1,1,2,1,0,
111	NM_012421.4	chr1	+	40627058	40706593	40627071	40706119	8	40627058,40654726,40656443,40661303,40668083,40688245,40697188,40701463,	40627308,40654881,40656525,40661436,40668286,40688382,40697330,40706593,	0	RLF	cmpl	cmpl	0,0,2,0,1,0,2,0,
112	NR_024567.1	chr1	-	41154751	41157933	41157933	41157933	1	41154751,	41157933,	0	NFYC-AS1	none	none	-1,
112	NM_172163.3	chr1	+	41249458	41306124	41249765	41304195	13	41249458,41282936,41283835,41284176,41285018,41285546,41285836,41287985,41296755,41298685,41300638,41303336,41303982,	41250079,41283027,41283962,41284352,41285144,41285657,41285932,41288074,41296976,41298785,41300770,41303466,41306124,	0	KCNQ4	cmpl	cmpl	0,2,0,1,0,0,0,0,2,1,2,2,0,
112	NM_004700.4	chr1	+	41249458	41306124	41249765	41304195	14	41249458,41282936,41283835,41284176,41285018,41285546,41285836,41287985,41289768,41296755,41298685,41300638,41303336,41303982,	41250079,41283027,41283962,41284352,41285144,41285657,41285932,41288074,41289930,41296976,41298785,41300770,41303466,41306124,	0	KCNQ4	cmpl	cmpl	0,2,0,1,0,0,0,0,2,2,1,2,2,0,
112	NM_001394302.1	chr1	-	41492873	41707978	41493865	41618346	19	41492873,41494255,41499654,41503033,41512078,41514361,41536266,41540890,41578954,41582593,41608549,41617285,41618270,41625396,41626546,41627035,41651792,41659994,41707730,	41493991,41494398,41499720,41503213,41512270,41514562,41536393,41541123,41579198,41582682,41608784,41617356,41618413,41625605,41626570,41627104,41651922,41660071,41707978,	0	SCMH1	cmpl	cmpl	0,1,1,1,1,1,0,1,0,1,0,1,0,-1,-1,-1,-1,-1,-1,
112	NM_001394305.1	chr1	-	41492873	41707978	41493865	41618346	18	41492873,41494255,41503033,41512078,41514361,41536266,41540890,41578954,41582593,41608549,41617285,41618270,41625396,41626546,41627035,41651792,41659994,41707730,	41493991,41494398,41503213,41512270,41514562,41536393,41541123,41579198,41582682,41608784,41617356,41618413,41625605,41626570,41627104,41651922,41660071,41707978,	0	SCMH1	cmpl	cmpl	0,1,1,1,1,0,1,0,1,0,1,0,-1,-1,-1,-1,-1,-1,
112	NM_001350668.2	chr1	-	41492873	41707978	41493865	41579165	16	41492873,41494255,41503033,41512078,41514361,41536266,41540890,41578954,41582593,41608549,41617285,41625396,41626546,41627035,41659994,41707730,	41493991,41494398,41503213,41512270,41514562,41536393,41541123,41579225,41582682,41608784,41617356,41625605,41626570,41627104,41660071,41707978,	0	SCMH1	cmpl	cmpl	0,1,1,1,1,0,1,0,-1,-1,-1,-1,-1,-1,-1,-1,
112	NM_001394300.1	chr1	-	41492873	41707978	41493865	41618346	19	41492873,41494255,41499654,41503033,41512078,41514361,41536266,41540890,41578954,41582593,41608549,41617285,41618270,41625396,41626546,41627035,41628450,41651792,41707730,	41493991,41494398,41499720,41503213,41512270,41514562,41536393,41541123,41579198,41582682,41608784,41617356,41618413,41625605,41626570,41627104,41628651,41651922,41707978,	0	SCMH1	cmpl	cmpl	0,1,1,1,1,1,0,1,0,1,0,1,0,-1,-1,-1,-1,-1,-1,
112	NM_001394299.1	chr1	-	41492873	41707978	41493865	41618346	18	41492873,41494255,41503033,41512078,41514361,41536266,41540890,41578954,41582593,41608549,41617285,41618270,41625396,41626546,41627035,41628450,41651792,41707730,	41493991,41494398,41503213,41512270,41514562,41536393,41541123,41579198,41582682,41608784,41617356,41618413,41625605,41626570,41627104,41628651,41651922,41707978,	0	SCMH1	cmpl	cmpl	0,1,1,1,1,0,1,0,1,0,1,0,-1,-1,-1,-1,-1,-1,
112	NM_001172221.3	chr1	-	41492873	41707978	41493865	41608748	17	41492873,41494255,41499654,41503033,41512078,41514361,41536266,41540890,41578954,41582593,41608549,41617285,41626546,41627035,41628450,41651792,41707730,	41493991,41494398,41499720,41503213,41512270,41514562,41536393,41541123,41579198,41582682,41608784,41617356,41626570,41627104,41628651,41651922,41707978,	0	SCMH1	cmpl	cmpl	0,1,1,1,1,1,0,1,0,1,0,-1,-1,-1,-1,-1,-1,
112	NM_001031694.3	chr1	-	41492873	41707978	41493865	41618346	18	41492873,41494255,41499654,41503033,41512078,41514361,41536266,41540890,41578954,41582593,41608549,41617285,41618270,41625396,41626546,41627035,41651792,41707730,	41493991,41494398,41499720,41503213,41512270,41514562,41536393,41541123,41579198,41582682,41608784,41617356,41618413,41625605,41626570,41627104,41651922,41707978,	0	SCMH1	cmpl	cmpl	0,1,1,1,1,1,0,1,0,1,0,1,0,-1,-1,-1,-1,-1,
112	NM_001394306.1	chr1	-	41492873	41707978	41493865	41618346	17	41492873,41494255,41503033,41512078,41514361,41536266,41540890,41578954,41582593,41608549,41617285,41618270,41625396,41626546,41627035,41651792,41707730,	41493991,41494398,41503213,41512270,41514562,41536393,41541123,41579198,41582682,41608784,41617356,41618413,41625605,41626570,41627104,41651922,41707978,	0	SCMH1	cmpl	cmpl	0,1,1,1,1,0,1,0,1,0,1,0,-1,-1,-1,-1,-1,
112	NM_001350667.2	chr1	-	41492873	41707978	41493865	41608654	17	41492873,41494255,41499654,41503033,41512078,41514361,41536266,41540890,41578954,41582593,41608545,41617285,41625396,41626546,41627035,41651792,41707730,	41493991,41494398,41499720,41503213,41512270,41514562,41536393,41541123,41579198,41582682,41608784,41617356,41625605,41626570,41627104,41651922,41707978,	0	SCMH1	cmpl	cmpl	0,1,1,1,1,1,0,1,0,1,0,-1,-1,-1,-1,-1,-1,
112	NM_001394303.1	chr1	-	41492873	41707978	41493865	41608748	17	41492873,41494255,41499654,41503033,41512078,41514361,41536266,41540890,41578954,41582593,41608549,41617285,41625396,41626546,41627035,41651792,41707730,	41493991,41494398,41499720,41503213,41512270,41514562,41536393,41541123,41579198,41582682,41608784,41617356,41625605,41626570,41627104,41651922,41707978,	0	SCMH1	cmpl	cmpl	0,1,1,1,1,1,0,1,0,1,0,-1,-1,-1,-1,-1,-1,
112	NM_001172218.2	chr1	-	41492873	41707978	41493865	41608748	16	41492873,41494255,41503033,41512078,41514361,41536266,41540890,41578954,41582593,41608549,41617285,41625396,41626546,41627035,41651792,41707730,	41493991,41494398,41503213,41512270,41514562,41536393,41541123,41579198,41582682,41608784,41617356,41625605,41626570,41627104,41651922,41707978,	0	SCMH1	cmpl	cmpl	0,1,1,1,1,0,1,0,1,0,-1,-1,-1,-1,-1,-1,
112	NM_001394307.1	chr1	-	41492873	41707978	41493865	41625402	16	41492873,41494255,41499654,41503033,41512078,41514361,41536266,41540890,41578954,41582593,41608549,41625396,41626546,41627035,41651792,41707730,	41493991,41494398,41499720,41503213,41512270,41514562,41536393,41541123,41579198,41582682,41608784,41625605,41626570,41627104,41651922,41707978,	0	SCMH1	cmpl	cmpl	0,1,1,1,1,1,0,1,0,1,0,0,-1,-1,-1,-1,
112	NM_012236.4	chr1	-	41492873	41707978	41493865	41625402	15	41492873,41494255,41503033,41512078,41514361,41536266,41540890,41578954,41582593,41608549,41625396,41626546,41627035,41651792,41707730,	41493991,41494398,41503213,41512270,41514562,41536393,41541123,41579198,41582682,41608784,41625605,41626570,41627104,41651922,41707978,	0	SCMH1	cmpl	cmpl	0,1,1,1,1,0,1,0,1,0,0,-1,-1,-1,-1,
112	NM_001394304.1	chr1	-	41492873	41707978	41493865	41618346	16	41492873,41494255,41503033,41512078,41514361,41536266,41540890,41578954,41582593,41608549,41617285,41618270,41626546,41627035,41651792,41707730,	41493991,41494398,41503213,41512270,41514562,41536393,41541123,41579198,41582682,41608784,41617356,41618413,41626570,41627104,41651922,41707978,	0	SCMH1	cmpl	cmpl	0,1,1,1,1,0,1,0,1,0,1,0,-1,-1,-1,-1,
112	NM_001394311.1	chr1	-	41492873	41707978	41493865	41651805	16	41492873,41494255,41499654,41503033,41512078,41514361,41536266,41540890,41578954,41582593,41608549,41617285,41626546,41627035,41651792,41707730,	41493991,41494398,41499720,41503213,41512270,41514562,41536393,41541123,41579198,41582682,41608784,41617356,41626570,41627104,41651922,41707978,	0	SCMH1	cmpl	cmpl	0,1,1,1,1,1,0,1,0,1,0,1,1,1,0,-1,
112	NM_001172219.2	chr1	-	41492873	41707978	41493865	41651805	15	41492873,41494255,41503033,41512078,41514361,41536266,41540890,41578954,41582593,41608549,41617285,41626546,41627035,41651792,41707730,	41493991,41494398,41503213,41512270,41514562,41536393,41541123,41579198,41582682,41608784,41617356,41626570,41627104,41651922,41707978,	0	SCMH1	cmpl	cmpl	0,1,1,1,1,0,1,0,1,0,1,1,1,0,-1,
112	NM_001394308.1	chr1	-	41492873	41707978	41493865	41651805	14	41492873,41494255,41499654,41503033,41512078,41514361,41578954,41582593,41608549,41617285,41626546,41627035,41651792,41707730,	41493991,41494398,41499720,41503213,41512270,41514562,41579198,41582682,41608784,41617356,41626570,41627104,41651922,41707978,	0	SCMH1	cmpl	cmpl	0,1,1,1,1,1,0,1,0,1,1,1,0,-1,
112	NM_001172220.2	chr1	-	41492873	41707978	41493865	41608748	14	41492873,41494255,41503033,41512078,41514361,41536266,41540890,41578954,41582593,41608549,41626546,41627035,41651792,41707730,	41493991,41494398,41503213,41512270,41514562,41536393,41541123,41579198,41582682,41608784,41626570,41627104,41651922,41707978,	0	SCMH1	cmpl	cmpl	0,1,1,1,1,0,1,0,1,0,-1,-1,-1,-1,
112	NM_001394301.1	chr1	-	41492873	41707978	41493865	41618346	18	41492873,41494255,41499654,41503033,41512078,41514361,41536266,41540890,41578954,41582593,41608549,41617285,41618270,41625396,41626546,41627035,41628450,41707730,	41493991,41494398,41499720,41503213,41512270,41514562,41536393,41541123,41579198,41582682,41608784,41617356,41618413,41625605,41626570,41627104,41628651,41707978,	0	SCMH1	cmpl	cmpl	0,1,1,1,1,1,0,1,0,1,0,1,0,-1,-1,-1,-1,-1,
112	NM_001394309.1	chr1	-	41492873	41707978	41493865	41579165	17	41492873,41494255,41499654,41503033,41512078,41514361,41536266,41540890,41578954,41582593,41608549,41617285,41618270,41625396,41626546,41627035,41707730,	41493991,41494398,41499720,41503213,41512270,41514562,41536393,41541123,41579225,41582682,41608784,41617356,41618413,41625605,41626570,41627104,41707978,	0	SCMH1	cmpl	cmpl	0,1,1,1,1,1,0,1,0,-1,-1,-1,-1,-1,-1,-1,-1,
112	NM_001172222.3	chr1	-	41492873	41707978	41493865	41625402	12	41492873,41494255,41503033,41512078,41514361,41536266,41540890,41608549,41625396,41626546,41627035,41707730,	41493991,41494398,41503213,41512270,41514562,41536393,41541123,41608784,41625605,41626570,41627104,41707978,	0	SCMH1	cmpl	cmpl	0,1,1,1,1,0,1,0,0,-1,-1,-1,
112	NR_135092.2	chr1	-	41492873	41707978	41707978	41707978	18	41492873,41494255,41499654,41503033,41512078,41514361,41536266,41540890,41578954,41582593,41608549,41617285,41618270,41625396,41626546,41627035,41651792,41707730,	41493991,41494398,41499774,41503213,41512270,41514562,41536393,41541123,41579198,41582682,41608784,41617356,41618413,41625605,41626570,41627104,41651922,41707978,	0	SCMH1	none	none	-1,-1,-1,-1,-1,-1,-1,-1,-1,-1,-1,-1,-1,-1,-1,-1,-1,-1,
113	NM_024503.5	chr1	-	41972035	42384593	41976121	42050468	9	41972035,41978486,41984072,41990405,42041214,42045407,42094419,42166586,42384083,	41976937,41979421,41984159,41990581,42041360,42050989,42094618,42166666,42384593,	0	HIVEP3	cmpl	cmpl	0,1,1,2,0,0,-1,-1,-1,
113	NM_001127714.3	chr1	-	41972035	42384593	41976121	42050468	8	41972035,41978486,41984072,41990405,42041214,42045407,42094419,42384083,	41976934,41979421,41984159,41990581,42041360,42050989,42094618,42384593,	0	HIVEP3	cmpl	cmpl	0,1,1,2,0,0,-1,-1,
113	NR_038260.2	chr1	-	42312859	42384593	42384593	42384593	3	42312859,42314541,42384083,	42314116,42314760,42384593,	0	HIVEP3	none	none	-1,-1,-1,
113	NR_038261.2	chr1	-	42312859	42501605	42501605	42501605	4	42312859,42314541,42384083,42501477,	42314116,42314760,42384195,42501605,	0	HIVEP3	none	none	-1,-1,-1,-1,
113	NM_001198851.2	chr1	-	42642218	42800626	42645380	42776764	15	42642218,42647587,42654407,42654973,42656973,42660560,42664772,42671432,42693553,42730785,42744018,42776720,42781016,42789354,42800595,	42645496,42647695,42654599,42655075,42657390,42660735,42664901,42671534,42693637,42730860,42744343,42776781,42781126,42789498,42800626,	0	FOXJ3	cmpl	cmpl	1,1,1,1,1,0,0,0,0,0,2,0,-1,-1,-1,
113	NM_014947.5	chr1	-	42642218	42800906	42645380	42776764	13	42642218,42647587,42654407,42654973,42656973,42660560,42664772,42671432,42693553,42730785,42744018,42776720,42800729,	42645496,42647695,42654599,42655075,42657390,42660735,42664901,42671534,42693637,42730860,42744343,42776781,42800906,	0	FOXJ3	cmpl	cmpl	1,1,1,1,1,0,0,0,0,0,2,0,-1,
113	NM_001198852.2	chr1	-	42642218	42800906	42645380	42776764	12	42642218,42647587,42654407,42654973,42656973,42660560,42664772,42693553,42730785,42744018,42776720,42800729,	42645496,42647695,42654599,42655075,42657390,42660735,42664901,42693637,42730860,42744343,42776781,42800906,	0	FOXJ3	cmpl	cmpl	1,1,1,1,1,0,0,0,0,2,0,-1,
113	NM_001198850.2	chr1	-	42642218	42801551	42645380	42776764	13	42642218,42647587,42654407,42654973,42656973,42660560,42664772,42671432,42693553,42730785,42744018,42776720,42801296,	42645496,42647695,42654599,42655075,42657390,42660735,42664901,42671534,42693637,42730860,42744343,42776781,42801551,	0	FOXJ3	cmpl	cmpl	1,1,1,1,1,0,0,0,0,0,2,0,-1,
113	NM_173642.4	chr1	+	42846462	42889903	42846605	42880645	5	42846462,42865074,42870181,42875654,42880154,	42846768,42865305,42870268,42875858,42889903,	0	RIMKLA	cmpl	cmpl	0,1,1,1,1,
114	NM_001080850.4	chr1	+	42998928	43122861	43002155	43119699	17	42998928,43000559,43002146,43004843,43011080,43021826,43031966,43042690,43047030,43054991,43076648,43102907,43108143,43110363,43111805,43119046,43119488,	42999622,43000660,43002272,43004981,43011250,43022076,43032146,43042900,43047185,43055154,43076761,43103049,43108280,43110478,43111988,43119114,43122861,	0	CCDC30	cmpl	cmpl	-1,-1,0,0,0,2,0,0,0,2,0,2,0,2,0,0,2,
114	NM_001354602.2	chr1	+	43250661	43266498	43255564	43263896	6	43250661,43255466,43258475,43259271,43260083,43263768,	43250753,43255605,43258573,43259415,43260284,43266498,	0	TMEM269	cmpl	cmpl	-1,0,2,1,1,1,
114	NM_001167965.1	chr1	+	43638000	43676549	43638424	43675755	11	43638000,43638405,43647204,43649261,43650819,43652377,43663223,43664151,43665060,43672390,43675413,	43638124,43638581,43647521,43649548,43651027,43652530,43663363,43664317,43665174,43672603,43676549,	0	CFAP57	cmpl	cmpl	-1,0,1,0,2,0,0,2,0,0,0,
114	NM_152498.3	chr1	+	43638000	43676549	43638424	43675755	11	43638000,43638402,43647204,43649261,43650819,43652377,43663223,43664151,43665060,43672390,43675413,	43638124,43638581,43647521,43649548,43651027,43652530,43663363,43664317,43665174,43672603,43676549,	0	CFAP57	cmpl	cmpl	-1,0,1,0,2,0,0,2,0,0,0,
114	NM_001378189.1	chr1	+	43638000	43720029	43638424	43719862	23	43638000,43638405,43647204,43649261,43650819,43652377,43663223,43664151,43665060,43672390,43675413,43680925,43685052,43687042,43687775,43688494,43689716,43692653,43698178,43699949,43700165,43708897,43719647,	43638124,43638581,43647521,43649548,43651027,43652530,43663363,43664317,43665174,43672603,43675587,43681087,43685208,43687136,43687966,43688668,43689875,43692797,43698295,43700084,43700309,43709030,43720029,	0	CFAP57	cmpl	cmpl	-1,0,1,0,2,0,0,2,0,0,0,0,0,0,1,0,0,0,0,0,0,0,1,
114	NM_001195831.3	chr1	+	43638000	43720029	43638424	43719862	24	43638000,43638402,43647204,43649261,43650819,43652377,43663223,43664151,43665060,43672390,43675413,43680925,43685052,43687042,43687775,43688494,43689716,43692653,43697736,43698178,43699949,43700165,43708897,43719647,	43638124,43638581,43647521,43649548,43651027,43652530,43663363,43664317,43665174,43672603,43675587,43681087,43685208,43687136,43687966,43688668,43689875,43692797,43697835,43698295,43700084,43700309,43709030,43720029,	0	CFAP57	cmpl	cmpl	-1,0,1,0,2,0,0,2,0,0,0,0,0,0,1,0,0,0,0,0,0,0,0,1,
114	NM_001253357.2	chr1	+	43766652	43788779	43766794	43788393	23	43766652,43770604,43770903,43772510,43772812,43773102,43773466,43774656,43775058,43777341,43777664,43777975,43778805,43779448,43782869,43783234,43783552,43784905,43785129,43786939,43787066,43787286,43788321,	43766800,43770836,43771014,43772666,43772944,43773243,43773595,43774802,43775203,43777500,43777802,43778272,43779096,43779639,43783080,43783345,43783743,43785019,43785200,43786980,43787163,43787386,43788779,	0	TIE1	cmpl	cmpl	0,0,1,1,1,1,1,1,0,1,1,1,1,1,0,1,1,0,0,2,1,2,0,
114	NM_005424.5	chr1	+	43766652	43788779	43766742	43788393	23	43766652,43770521,43770903,43772510,43772812,43773102,43773466,43774656,43775058,43777341,43777664,43777975,43778805,43779448,43782869,43783234,43783552,43784905,43785129,43786939,43787066,43787286,43788321,	43766800,43770836,43771014,43772666,43772944,43773243,43773595,43774802,43775203,43777500,43777802,43778272,43779096,43779639,43783080,43783345,43783743,43785019,43785200,43786980,43787163,43787386,43788779,	0	TIE1	cmpl	cmpl	0,1,1,1,1,1,1,1,0,1,1,1,1,1,0,1,1,0,0,2,1,2,0,
114	NM_015284.4	chr1	+	43855569	43919918	43855639	43916151	71	43855569,43868847,43869271,43870050,43880752,43881630,43882205,43885404,43885823,43886419,43886844,43887753,43888150,43888439,43888769,43889887,43890454,43890783,43891144,43891505,43891708,43892385,43892726,43892951,43893200,43893673,43893910,43895373,43895681,43895981,43896166,43896619,43896935,43897130,43897386,43897942,43898187,43898398,43898659,43900056,43900870,43902841,43903076,43903265,439…	43855666,43868973,43869445,43870221,43880884,43881772,43882312,43885615,43885994,43886654,43886974,43887896,43888303,43888554,43888987,43890103,43890533,43890878,43891313,43891620,43891822,43892480,43892850,43893116,43893405,43893789,43894157,43895515,43895774,43896060,43896460,43896761,43897043,43897194,43897572,43898110,43898275,43898470,43898861,43900156,43901000,43902994,43903179,43903371,439…	0	SZT2	cmpl	cmpl	0,0,0,0,0,0,1,0,1,1,2,0,2,2,0,2,2,0,2,0,1,1,0,1,1,2,1,2,0,0,1,1,2,2,0,0,0,1,1,2,0,1,1,2,0,1,0,0,1,1,1,0,2,1,2,1,0,0,1,0,0,2,0,0,0,1,2,2,0,0,0,
114	NM_001365999.1	chr1	+	43855569	43919918	43855639	43916151	72	43855569,43868847,43869271,43870050,43880752,43881630,43882205,43885404,43885823,43886419,43886844,43887753,43888150,43888439,43888769,43889887,43890454,43890783,43891144,43891505,43891708,43892038,43892385,43892726,43892951,43893200,43893673,43893910,43895373,43895681,43895981,43896166,43896619,43896935,43897130,43897386,43897942,43898187,43898398,43898659,43900056,43900870,43902841,43903076,439…	43855666,43868973,43869445,43870221,43880884,43881772,43882312,43885615,43885994,43886654,43886974,43887896,43888303,43888554,43888987,43890103,43890533,43890878,43891313,43891620,43891822,43892209,43892480,43892850,43893116,43893405,43893789,43894157,43895515,43895774,43896060,43896460,43896761,43897043,43897194,43897572,43898110,43898275,43898470,43898861,43900156,43901000,43902994,43903179,439…	0	SZT2	cmpl	cmpl	0,0,0,0,0,0,1,0,1,1,2,0,2,2,0,2,2,0,2,0,1,1,1,0,1,1,2,1,2,0,0,1,1,2,2,0,0,0,1,1,2,0,1,1,2,0,1,0,0,1,1,1,0,2,1,2,1,0,0,1,0,0,2,0,0,0,1,2,2,0,0,0,
115	NR_033827.1	chr1	-	44165394	44173012	44173012	44173012	5	44165394,44168326,44169234,44170023,44172729,	44166423,44168399,44169318,44170128,44173012,	0	KDM4A-AS1	none	none	-1,-1,-1,-1,-1,
115	NM_001270462.3	chr1	+	44173206	44396831	44201933	44395893	8	44173206,44201903,44280562,44360054,44363906,44364839,44365212,44395803,	44173364,44202051,44280605,44360149,44363970,44364935,44365399,44396831,	0	ST3GAL3	cmpl	cmpl	-1,0,1,2,1,2,2,0,
115	NM_001270466.3	chr1	+	44173206	44396831	44201933	44395855	5	44173206,44201903,44280562,44303890,44395803,	44173364,44202051,44280605,44303983,44396831,	0	ST3GAL3	cmpl	cmpl	-1,0,1,2,2,
115	NM_174970.4	chr1	+	44173206	44396831	44201933	44395874	6	44173206,44201903,44280562,44303890,44360054,44395803,	44173364,44202051,44280605,44303983,44360149,44396831,	0	ST3GAL3	cmpl	cmpl	-1,0,1,2,2,1,
115	NM_001270464.3	chr1	+	44173206	44396831	44201933	44395855	8	44173206,44201903,44280562,44303890,44360054,44363906,44364839,44395803,	44173364,44202051,44280605,44303983,44360149,44363970,44364935,44396831,	0	ST3GAL3	cmpl	cmpl	-1,0,1,2,2,1,2,2,
115	NM_001270461.3	chr1	+	44173206	44396831	44201933	44395893	9	44173206,44201903,44280562,44303890,44360054,44363906,44364839,44365212,44395803,	44173364,44202051,44280605,44303983,44360149,44363970,44364935,44365399,44396831,	0	ST3GAL3	cmpl	cmpl	-1,0,1,2,2,1,2,2,0,
115	NM_174969.4	chr1	+	44173206	44396831	44201933	44395893	11	44173206,44201903,44280562,44303890,44360054,44363906,44364839,44365212,44386075,44386453,44395803,	44173364,44202051,44280605,44303983,44360149,44363970,44364935,44365399,44386222,44386600,44396831,	0	ST3GAL3	cmpl	cmpl	-1,0,1,2,2,1,2,2,0,0,0,
115	NM_174971.5	chr1	+	44173206	44396831	44201933	44395893	12	44173206,44201903,44280562,44290402,44303890,44360054,44363906,44364839,44365212,44386075,44386453,44395803,	44173364,44202051,44280605,44290564,44303983,44360149,44363970,44364935,44365399,44386222,44386600,44396831,	0	ST3GAL3	cmpl	cmpl	-1,0,1,2,2,2,1,2,2,0,0,0,
115	NM_001270460.2	chr1	+	44173206	44396831	44201933	44395893	11	44173206,44201903,44257772,44280562,44360054,44363906,44364839,44365212,44386075,44386453,44395803,	44173364,44202051,44257820,44280605,44360149,44363970,44364935,44365399,44386222,44386600,44396831,	0	ST3GAL3	cmpl	cmpl	-1,0,1,1,2,1,2,2,0,0,0,
115	NM_174967.4	chr1	+	44173206	44396831	44201933	44395874	7	44173206,44201903,44257772,44280562,44303890,44360054,44395803,	44173364,44202051,44257820,44280605,44303983,44360149,44396831,	0	ST3GAL3	cmpl	cmpl	-1,0,1,1,2,2,1,
115	NM_174966.4	chr1	+	44173206	44396831	44201933	44395893	10	44173206,44201903,44257772,44280562,44303890,44360054,44363906,44364839,44365212,44395803,	44173364,44202051,44257820,44280605,44303983,44360149,44363970,44364935,44365399,44396831,	0	ST3GAL3	cmpl	cmpl	-1,0,1,1,2,2,1,2,2,0,
115	NM_001270459.2	chr1	+	44173206	44396831	44201933	44395893	12	44173206,44201903,44257772,44280562,44303890,44360054,44363906,44364839,44365212,44386165,44386453,44395803,	44173364,44202051,44257820,44280605,44303983,44360149,44363970,44364935,44365399,44386222,44386600,44396831,	0	ST3GAL3	cmpl	cmpl	-1,0,1,1,2,2,1,2,2,0,0,0,
115	NM_006279.5	chr1	+	44173206	44396831	44201933	44395893	12	44173206,44201903,44257772,44280562,44303890,44360054,44363906,44364839,44365212,44386075,44386453,44395803,	44173364,44202051,44257820,44280605,44303983,44360149,44363970,44364935,44365399,44386222,44386600,44396831,	0	ST3GAL3	cmpl	cmpl	-1,0,1,1,2,2,1,2,2,0,0,0,
115	NM_001350620.2	chr1	+	44173206	44396831	44201933	44395874	13	44173206,44201903,44257772,44280562,44303890,44360054,44363906,44364839,44365212,44386075,44386453,44387114,44395803,	44173364,44202051,44257820,44280605,44303983,44360149,44363970,44364935,44365399,44386222,44386600,44387310,44396831,	0	ST3GAL3	cmpl	cmpl	-1,0,1,1,2,2,1,2,2,0,0,0,1,
115	NM_001350621.2	chr1	+	44173206	44396831	44323957	44395874	14	44173206,44201903,44257772,44280562,44303890,44323806,44360054,44363906,44364839,44365212,44386075,44386453,44387114,44395803,	44173364,44202051,44257820,44280605,44303983,44323980,44360149,44363970,44364935,44365399,44386222,44386600,44387310,44396831,	0	ST3GAL3	cmpl	cmpl	-1,-1,-1,-1,-1,0,2,1,2,2,0,0,0,1,
115	NM_001363573.2	chr1	+	44173206	44396831	44201933	44395893	11	44173206,44201903,44257772,44280562,44290402,44303890,44360054,44363906,44364839,44365212,44395803,	44173364,44202051,44257820,44280605,44290564,44303983,44360149,44363970,44364935,44365399,44396831,	0	ST3GAL3	cmpl	cmpl	-1,0,1,1,2,2,2,1,2,2,0,
115	NM_174968.5	chr1	+	44173206	44396831	44201933	44395893	13	44173206,44201903,44257772,44280562,44290402,44303890,44360054,44363906,44364839,44365212,44386075,44386453,44395803,	44173364,44202051,44257820,44280605,44290564,44303983,44360149,44363970,44364935,44365399,44386222,44386600,44396831,	0	ST3GAL3	cmpl	cmpl	-1,0,1,1,2,2,2,1,2,2,0,0,0,
115	NM_001270463.3	chr1	+	44173206	44396831	44201933	44395855	8	44173206,44201903,44280562,44303890,44360054,44363906,44364839,44395803,	44173364,44202096,44280605,44303983,44360149,44363970,44364935,44396831,	0	ST3GAL3	cmpl	cmpl	-1,0,1,2,2,1,2,2,
115	NM_001270465.3	chr1	+	44173206	44396831	44201933	44364939	8	44173206,44201903,44280562,44303890,44360054,44363906,44364839,44395803,	44173364,44202096,44280605,44303983,44360149,44363970,44364961,44396831,	0	ST3GAL3	cmpl	cmpl	-1,0,1,2,2,1,2,-1,
115	NM_174965.4	chr1	+	44173206	44396831	44201933	44395874	7	44173206,44201903,44257772,44280562,44303890,44360054,44395803,	44173364,44202096,44257820,44280605,44303983,44360149,44396831,	0	ST3GAL3	cmpl	cmpl	-1,0,1,1,2,2,1,
115	NM_174964.4	chr1	+	44173206	44396831	44201933	44395893	12	44173206,44201903,44257772,44280562,44303890,44360054,44363906,44364839,44365212,44386075,44386453,44395803,	44173364,44202096,44257820,44280605,44303983,44360149,44363970,44364935,44365399,44386222,44386600,44396831,	0	ST3GAL3	cmpl	cmpl	-1,0,1,1,2,2,1,2,2,0,0,0,
115	NM_001350619.2	chr1	+	44173206	44396831	44201933	44395874	13	44173206,44201903,44257772,44280562,44303890,44360054,44363906,44364839,44365212,44386075,44386453,44387114,44395803,	44173364,44202096,44257820,44280605,44303983,44360149,44363970,44364935,44365399,44386222,44386600,44387310,44396831,	0	ST3GAL3	cmpl	cmpl	-1,0,1,1,2,2,1,2,2,0,0,0,1,
115	NM_174963.5	chr1	+	44173206	44396831	44201933	44395893	13	44173206,44201903,44257772,44280562,44290402,44303890,44360054,44363906,44364839,44365212,44386075,44386453,44395803,	44173364,44202096,44257820,44280605,44290564,44303983,44360149,44363970,44364935,44365399,44386222,44386600,44396831,	0	ST3GAL3	cmpl	cmpl	-1,0,1,1,2,2,2,1,2,2,0,0,0,
115	NR_073019.3	chr1	+	44173206	44396831	44396831	44396831	9	44173206,44201903,44360054,44363906,44364839,44365180,44386075,44386453,44395803,	44173364,44202051,44360149,44363970,44364935,44365399,44386222,44386600,44396831,	0	ST3GAL3	none	none	-1,-1,-1,-1,-1,-1,-1,-1,-1,
115	NR_073017.3	chr1	+	44173206	44396831	44396831	44396831	10	44173206,44201903,44303890,44360054,44363906,44364839,44365212,44386075,44386453,44395803,	44173364,44202051,44303983,44360149,44363970,44364935,44365399,44386222,44386600,44396831,	0	ST3GAL3	none	none	-1,-1,-1,-1,-1,-1,-1,-1,-1,-1,
115	NR_073020.3	chr1	+	44173206	44396831	44396831	44396831	10	44173206,44201903,44280562,44303890,44360054,44363906,44364839,44386075,44386453,44395803,	44173364,44202051,44280605,44303983,44360149,44363970,44364935,44386222,44386600,44396831,	0	ST3GAL3	none	none	-1,-1,-1,-1,-1,-1,-1,-1,-1,-1,
115	NR_073023.3	chr1	+	44173206	44396831	44396831	44396831	9	44173206,44201903,44257772,44280562,44303890,44360054,44386075,44386453,44395803,	44173364,44202051,44257820,44280605,44303983,44360149,44386222,44386600,44396831,	0	ST3GAL3	none	none	-1,-1,-1,-1,-1,-1,-1,-1,-1,
115	NR_073016.3	chr1	+	44173206	44396831	44396831	44396831	12	44173206,44201903,44257772,44280562,44303890,44360054,44363906,44364839,44365180,44386075,44386453,44395803,	44173364,44202051,44257820,44280605,44303983,44360149,44363970,44364935,44365399,44386222,44386600,44396831,	0	ST3GAL3	none	none	-1,-1,-1,-1,-1,-1,-1,-1,-1,-1,-1,-1,
115	NR_146867.2	chr1	+	44173206	44396831	44396831	44396831	13	44173206,44201903,44257772,44280562,44303890,44360054,44363906,44364839,44365180,44386075,44386453,44387114,44395803,	44173364,44202051,44257820,44280605,44303983,44360149,44363970,44364935,44365399,44386222,44386600,44387310,44396831,	0	ST3GAL3	none	none	-1,-1,-1,-1,-1,-1,-1,-1,-1,-1,-1,-1,-1,
115	NR_073018.3	chr1	+	44173206	44396831	44396831	44396831	11	44173206,44201903,44257772,44280562,44303890,44345006,44360054,44363906,44364839,44365212,44395803,	44173364,44202051,44257820,44280605,44303983,44345179,44360149,44363970,44364935,44365399,44396831,	0	ST3GAL3	none	none	-1,-1,-1,-1,-1,-1,-1,-1,-1,-1,-1,
115	NR_073021.3	chr1	+	44173206	44396831	44396831	44396831	10	44173206,44201903,44257772,44280562,44303890,44323806,44360054,44363906,44364839,44395803,	44173364,44202051,44257820,44280605,44303983,44323980,44360149,44363970,44364935,44396831,	0	ST3GAL3	none	none	-1,-1,-1,-1,-1,-1,-1,-1,-1,-1,
115	NM_014652.4	chr1	+	44412621	44433694	44413272	44433354	20	44412621,44415088,44421991,44422231,44422481,44422866,44423073,44423648,44423913,44424132,44424417,44425920,44426547,44426837,44429940,44432246,44432395,44432601,44432986,44433257,	44413356,44415825,44422132,44422373,44422648,44422987,44423221,44423830,44423940,44424267,44424561,44426001,44426685,44426934,44429993,44432313,44432454,44432691,44433168,44433694,	0	IPO13	cmpl	cmpl	0,0,2,2,0,2,0,1,0,0,0,0,0,0,1,0,1,0,0,2,
115	NM_024066.3	chr1	-	44686741	44820929	44687229	44820698	9	44686741,44713610,44750506,44773981,44778840,44785299,44804716,44818521,44820563,	44687312,44713710,44750579,44774073,44778900,44785416,44804994,44818597,44820929,	0	ERI3	cmpl	cmpl	1,0,2,0,0,0,1,0,0,
115	NM_001301698.2	chr1	-	44686741	44820929	44687229	44804971	8	44686741,44713610,44750506,44773981,44778840,44785299,44804716,44820563,	44687312,44713710,44750579,44774073,44778900,44785416,44804994,44820929,	0	ERI3	cmpl	cmpl	1,0,2,0,0,0,0,-1,
115	NM_001301700.1	chr1	-	44686741	44820951	44687282	44804971	8	44686741,44750506,44773981,44778840,44785299,44804716,44818521,44820931,	44687312,44750579,44774073,44778900,44785416,44804994,44818597,44820951,	0	ERI3	cmpl	cmpl	0,2,0,0,0,0,-1,-1,
115	NM_001301701.1	chr1	-	44686741	44820951	44687229	44785374	8	44686741,44713610,44750506,44773981,44778840,44785299,44818521,44820931,	44687312,44713710,44750579,44774073,44778900,44785416,44818597,44820951,	0	ERI3	cmpl	cmpl	1,0,2,0,0,0,-1,-1,
115	NM_001301699.1	chr1	-	44686741	44820951	44687229	44804971	8	44686741,44713610,44750506,44773981,44778840,44785299,44804716,44820931,	44687312,44713710,44750579,44774073,44778900,44785416,44804994,44820951,	0	ERI3	cmpl	cmpl	1,0,2,0,0,0,0,-1,
115	NR_110056.1	chr1	-	44688266	44709955	44709955	44709955	4	44688266,44691437,44707586,44709916,	44688321,44691675,44707752,44709955,	0	ERI3-IT1	none	none	-1,-1,-1,-1,
116	NM_001297655.2	chr1	+	45205508	45233439	45205604	45232851	20	45205508,45206584,45213055,45213323,45216113,45219404,45220421,45221600,45221746,45223227,45223579,45223720,45224877,45225951,45226263,45227587,45228017,45228216,45232497,45232768,	45205674,45206679,45213157,45213372,45216236,45219505,45220517,45221655,45221909,45223318,45223643,45223812,45225020,45226156,45226374,45227655,45228123,45228330,45232621,45233439,	0	KIF2C	cmpl	cmpl	0,1,0,0,1,1,0,0,1,2,0,1,0,2,0,0,2,0,0,1,
116	NM_006845.4	chr1	+	45205508	45233439	45205604	45232851	21	45205508,45206584,45213055,45213323,45216113,45218803,45219404,45220421,45221600,45221746,45223227,45223579,45223720,45224877,45225951,45226263,45227587,45228017,45228216,45232497,45232768,	45205674,45206679,45213157,45213372,45216236,45218926,45219505,45220517,45221655,45221909,45223318,45223643,45223812,45225020,45226156,45226374,45227655,45228123,45228330,45232621,45233439,	0	KIF2C	cmpl	cmpl	0,1,0,0,1,1,1,0,0,1,2,0,1,0,2,0,0,2,0,0,1,
116	NM_001297657.2	chr1	+	45212065	45233439	45216136	45232851	20	45212065,45213055,45213323,45216113,45218803,45219404,45220421,45221600,45221746,45223227,45223579,45223720,45224877,45225951,45226263,45227587,45228017,45228216,45232497,45232768,	45212118,45213157,45213372,45216236,45218926,45219505,45220517,45221655,45221909,45223318,45223643,45223812,45225020,45226156,45226374,45227655,45228123,45228330,45232621,45233439,	0	KIF2C	cmpl	cmpl	-1,-1,-1,0,1,1,0,0,1,2,0,1,0,2,0,0,2,0,0,1,
116	NM_001297656.2	chr1	+	45212065	45233439	45212428	45232851	20	45212065,45213055,45213323,45216113,45218803,45219404,45220421,45221600,45221746,45223227,45223579,45223720,45224877,45225951,45226263,45227587,45228017,45228216,45232497,45232768,	45212431,45213157,45213372,45216236,45218926,45219505,45220517,45221655,45221909,45223318,45223643,45223812,45225020,45226156,45226374,45227655,45228123,45228330,45232621,45233439,	0	KIF2C	cmpl	cmpl	0,0,0,1,1,1,0,0,1,2,0,1,0,2,0,0,2,0,0,1,
116	NM_020365.5	chr1	-	45316193	45452267	45316622	45446840	12	45316193,45323375,45340349,45341289,45345489,45347283,45363026,45392299,45407177,45443986,45446692,45452164,	45316675,45323479,45340498,45341367,45345680,45347411,45363116,45392411,45407337,45444132,45446849,45452267,	0	EIF2B3	cmpl	cmpl	1,2,0,0,1,2,2,1,0,1,0,-1,
116	NM_001261418.2	chr1	-	45316193	45452267	45316671	45446840	11	45316193,45340349,45341289,45345489,45347283,45363026,45392299,45407177,45443986,45446692,45452164,	45316675,45340498,45341367,45345680,45347411,45363116,45392411,45407337,45444132,45446849,45452267,	0	EIF2B3	cmpl	cmpl	2,0,0,1,2,2,1,0,1,0,-1,
116	NM_001166588.3	chr1	-	45340198	45452267	45340312	45446840	10	45340198,45341289,45345489,45347283,45363026,45392299,45407177,45443986,45446692,45452164,	45340498,45341367,45345680,45347411,45363116,45392411,45407337,45444132,45446849,45452267,	0	EIF2B3	cmpl	cmpl	0,0,1,2,2,1,0,1,0,-1,
116	NM_020883.2	chr1	-	45482070	45672277	45484125	45672022	14	45482070,45485737,45486296,45499983,45501359,45501710,45504607,45506063,45508890,45516745,45524280,45525770,45553552,45671427,	45484988,45485819,45486460,45500141,45501495,45501971,45504745,45506210,45509067,45516925,45524431,45525919,45553909,45672277,	0	ZSWIM5	cmpl	cmpl	1,0,1,2,1,1,1,1,1,1,0,1,1,0,
116	NM_007170.3	chr1	-	45809554	45956835	45810511	45923457	11	45809554,45811548,45812364,45812650,45813280,45813589,45820974,45851583,45887396,45923235,45956523,	45811230,45811666,45812451,45812734,45813365,45813672,45821121,45851632,45887518,45923543,45956835,	0	TESK2	cmpl	cmpl	1,0,0,0,2,0,0,2,0,0,-1,
116	NM_001320800.2	chr1	-	45809554	45956835	45810511	45887491	10	45809554,45811548,45812364,45812650,45813280,45813589,45820974,45851583,45887396,45956523,	45811230,45811666,45812451,45812734,45813365,45813672,45821121,45851632,45887518,45956835,	0	TESK2	cmpl	cmpl	1,0,0,0,2,0,0,2,0,-1,
117	NM_001319245.2	chr1	+	46269283	46501794	46269567	46501738	29	46269283,46290104,46295110,46348035,46425057,46463395,46468476,46471912,46473967,46476401,46485267,46487621,46488581,46488904,46489443,46491348,46493402,46494439,46495137,46495502,46495800,46496278,46496678,46497062,46497849,46498267,46499473,46499747,46500209,	46269744,46290252,46295253,46348067,46425149,46463471,46468555,46472067,46474043,46476611,46485369,46487754,46488643,46488990,46489652,46491487,46493535,46494605,46495239,46495625,46495910,46496433,46496962,46497257,46498076,46498390,46499610,46499938,46501794,	0	MAST2	cmpl	cmpl	0,0,1,0,2,1,2,0,2,0,0,0,1,0,2,1,2,0,1,1,1,0,2,1,1,0,0,2,1,
117	NM_015112.3	chr1	+	46269283	46501794	46269567	46501738	29	46269283,46290104,46295110,46348035,46425057,46463395,46468476,46471912,46473967,46476401,46485267,46487621,46488581,46488904,46489443,46491348,46493402,46494439,46495137,46495502,46495800,46496278,46496678,46497062,46497849,46498267,46499473,46499744,46500209,	46269744,46290252,46295253,46348067,46425149,46463471,46468555,46472067,46474043,46476611,46485369,46487754,46488643,46488990,46489652,46491487,46493535,46494605,46495239,46495625,46495910,46496433,46496962,46497257,46498076,46498390,46499610,46499938,46501794,	0	MAST2	cmpl	cmpl	0,0,1,0,2,1,2,0,2,0,0,0,1,0,2,1,2,0,1,1,1,0,2,1,1,0,0,2,1,
117	NM_001324320.2	chr1	+	46269283	46501794	46269567	46501738	30	46269283,46290104,46295110,46348035,46425057,46463395,46466630,46468476,46471912,46473967,46476401,46485267,46487621,46488581,46488904,46489443,46491348,46493402,46494439,46495137,46495502,46495800,46496278,46496678,46497062,46497849,46498267,46499473,46499744,46500209,	46269744,46290252,46295253,46348067,46425149,46463471,46466651,46468555,46472067,46474043,46476611,46485369,46487754,46488643,46488990,46489652,46491487,46493535,46494605,46495239,46495625,46495910,46496433,46496962,46497257,46498076,46498390,46499610,46499938,46501794,	0	MAST2	cmpl	cmpl	0,0,1,0,2,1,2,2,0,2,0,0,0,1,0,2,1,2,0,1,1,1,0,2,1,1,0,0,2,1,
117	NM_001324321.2	chr1	+	46330049	46501794	46397928	46501738	29	46330049,46348035,46397894,46425057,46463395,46466630,46468476,46471912,46473967,46476401,46485267,46487621,46488581,46488904,46489443,46491348,46493402,46494439,46495137,46495502,46495800,46496278,46496678,46497062,46497849,46498267,46499473,46499744,46500209,	46330811,46348067,46397945,46425149,46463471,46466651,46468555,46472067,46474043,46476611,46485369,46487754,46488643,46488990,46489652,46491487,46493535,46494605,46495239,46495625,46495910,46496433,46496962,46497257,46498076,46498390,46499610,46499938,46501794,	0	MAST2	cmpl	cmpl	-1,-1,0,2,1,2,2,0,2,0,0,0,1,0,2,1,2,0,1,1,1,0,2,1,1,0,0,2,1,
117	NM_001328651.1	chr1	-	46505811	46596345	46509344	46546396	10	46505811,46511589,46512222,46521466,46527600,46531725,46532582,46543186,46546313,46596294,	46509543,46511760,46512297,46521643,46527743,46531851,46532763,46543285,46546422,46596345,	0	PIK3R3	cmpl	cmpl	2,2,2,2,0,0,2,2,0,-1,
117	NM_001328650.1	chr1	-	46505811	46597443	46509344	46546396	10	46505811,46511589,46512222,46521466,46527600,46531725,46532582,46543186,46546313,46597382,	46509543,46511760,46512297,46521643,46527743,46531851,46532763,46543285,46546422,46597443,	0	PIK3R3	cmpl	cmpl	2,2,2,2,0,0,2,2,0,-1,
117	NM_003629.4	chr1	-	46505811	46598301	46509344	46597624	10	46505811,46511589,46512222,46521466,46527600,46531725,46532582,46543186,46546313,46597518,	46509543,46511760,46512297,46521643,46527743,46531851,46532763,46543285,46546422,46598301,	0	PIK3R3	cmpl	cmpl	2,2,2,2,0,0,2,2,1,0,
117	NM_001328652.2	chr1	-	46505811	46598301	46509344	46597624	9	46505811,46512222,46521466,46527600,46531725,46532582,46543186,46546313,46597518,	46509543,46512297,46521643,46527743,46531851,46532763,46543285,46546422,46598301,	0	PIK3R3	cmpl	cmpl	2,2,2,0,0,2,2,1,0,
117	NM_001303429.2	chr1	-	46505811	46598301	46509344	46597624	9	46505811,46511589,46512222,46527600,46531725,46532582,46543186,46546313,46597518,	46509543,46511760,46512297,46527743,46531851,46532763,46543285,46546422,46598301,	0	PIK3R3	cmpl	cmpl	2,2,2,0,0,2,2,1,0,
117	NM_001328653.2	chr1	-	46505811	46598301	46509344	46543257	9	46505811,46511589,46512222,46521466,46527600,46531725,46532582,46543186,46597518,	46509543,46511760,46512297,46521643,46527743,46531851,46532763,46543285,46598301,	0	PIK3R3	cmpl	cmpl	2,2,2,2,0,0,2,0,-1,
117	NM_001328654.2	chr1	-	46505811	46598301	46509344	46532609	8	46505811,46511589,46512222,46521466,46527600,46531725,46532582,46597518,	46509543,46511760,46512297,46521643,46527743,46531851,46532763,46598301,	0	PIK3R3	cmpl	cmpl	2,2,2,2,0,0,0,-1,
117	NM_001303428.1	chr1	-	46505811	46598467	46509344	46598417	11	46505811,46511589,46512222,46521466,46527600,46531725,46532582,46543186,46546313,46597518,46598370,	46509543,46511760,46512297,46521643,46527743,46531851,46532763,46543285,46546422,46597628,46598467,	0	PIK3R3	cmpl	cmpl	2,2,2,2,0,0,2,2,1,2,0,
117	NM_001114172.1	chr1	-	46505811	46598708	46509344	46597624	11	46505811,46511589,46512222,46521466,46527600,46531725,46532582,46543186,46546313,46597518,46598455,	46509543,46511760,46512297,46521643,46527743,46531851,46532763,46543285,46546422,46597628,46598708,	0	PIK3R3	cmpl	cmpl	2,2,2,2,0,0,2,2,1,0,-1,
117	NM_001328649.1	chr1	-	46505811	46598708	46509344	46546396	10	46505811,46511589,46512222,46521466,46527600,46531725,46532582,46543186,46546313,46598455,	46509543,46511760,46512297,46521643,46527743,46531851,46532763,46543285,46546422,46598708,	0	PIK3R3	cmpl	cmpl	2,2,2,2,0,0,2,2,0,-1,
117	NM_001328648.1	chr1	-	46505811	46640573	46509344	46546396	10	46505811,46511589,46512222,46521466,46527600,46531725,46532582,46543186,46546313,46640508,	46509543,46511760,46512297,46521643,46527743,46531851,46532763,46543285,46546422,46640573,	0	PIK3R3	cmpl	cmpl	2,2,2,2,0,0,2,2,0,-1,
117	NR_137329.2	chr1	-	46505811	46598301	46598301	46598301	9	46505811,46511589,46512222,46521466,46527600,46531725,46543186,46546313,46597518,	46509543,46511760,46512297,46521643,46527743,46531851,46543285,46546422,46598301,	0	PIK3R3	none	none	-1,-1,-1,-1,-1,-1,-1,-1,-1,
117	NM_001303427.2	chr1	-	46505811	46642160	46509344	46642143	10	46505811,46511589,46512222,46521466,46527600,46531725,46532582,46543186,46546313,46641899,	46509543,46511760,46512297,46521643,46527743,46531851,46532763,46543285,46546422,46642160,	0	P3R3URF-PIK3R3	cmpl	cmpl	2,2,2,2,0,0,2,2,1,0,
117	NM_001290129.2	chr1	-	46654354	46663171	46654941	46663033	22	46654354,46654913,46655129,46655525,46656144,46656391,46657769,46657979,46658189,46658571,46658845,46658976,46659235,46659526,46659945,46660224,46660515,46661482,46661683,46662402,46662641,46662979,	46654652,46655029,46655239,46655661,46656189,46656456,46657895,46658108,46658262,46658630,46658887,46659060,46659311,46659597,46660073,46660323,46660633,46661596,46661749,46662521,46662756,46663171,	0	POMGNT1	cmpl	cmpl	-1,2,0,2,2,0,0,0,2,0,0,0,2,0,1,1,0,0,0,1,0,0,
117	NM_001290130.2	chr1	-	46654354	46663171	46654941	46661587	22	46654354,46654913,46655129,46655525,46656144,46656391,46657769,46657979,46658189,46658571,46658845,46658976,46659235,46659526,46659945,46660224,46660515,46661482,46661683,46662402,46662641,46663009,	46654652,46655029,46655239,46655661,46656189,46656456,46657895,46658108,46658262,46658630,46658887,46659060,46659311,46659597,46660073,46660323,46660633,46661596,46661749,46662521,46662752,46663171,	0	POMGNT1	cmpl	cmpl	-1,2,0,2,2,0,0,0,2,0,0,0,2,0,1,1,0,0,-1,-1,-1,-1,
117	NM_017739.4	chr1	-	46654354	46664106	46654941	46663493	22	46654354,46655129,46655525,46656144,46656391,46657769,46657979,46658189,46658571,46658845,46658976,46659235,46659526,46659945,46660224,46660515,46661482,46661683,46662402,46662641,46663373,46664007,	46655029,46655239,46655661,46656189,46656456,46657895,46658108,46658262,46658630,46658887,46659060,46659311,46659597,46660073,46660323,46660633,46661596,46661749,46662521,46662756,46663543,46664106,	0	POMGNT1	cmpl	cmpl	2,0,2,2,0,0,0,2,0,0,0,2,0,1,1,0,0,0,1,0,0,-1,
117	NM_001243766.2	chr1	-	46654354	46685977	46654390	46663493	23	46654354,46654913,46655155,46655525,46656144,46656391,46657769,46657979,46658189,46658571,46658845,46658976,46659235,46659526,46659945,46660224,46660515,46661482,46661683,46662402,46662641,46663373,46685376,	46654652,46655029,46655239,46655661,46656189,46656456,46657895,46658108,46658262,46658630,46658887,46659060,46659311,46659597,46660073,46660323,46660633,46661596,46661749,46662521,46662756,46663543,46685977,	0	POMGNT1	cmpl	cmpl	2,0,0,2,2,0,0,0,2,0,0,0,2,0,1,1,0,0,0,1,0,0,-1,
117	NM_001377375.1	chr1	-	47023078	47069940	47024433	47048999	12	47023078,47027149,47028320,47030712,47034114,47037734,47040618,47042246,47046201,47048899,47059784,47069836,	47024472,47027314,47028515,47030808,47034170,47037839,47040692,47042326,47046299,47049001,47059952,47069940,	0	MKNK1	cmpl	cmpl	0,0,0,0,1,1,2,0,1,0,-1,-1,
117	NM_001377338.1	chr1	-	47023078	47069940	47024246	47051561	14	47023078,47025905,47027149,47028320,47030712,47034114,47037734,47040618,47042246,47046201,47048899,47051545,47059784,47069856,	47024472,47025949,47027314,47028515,47030808,47034170,47037839,47040692,47042326,47046299,47049001,47051646,47059952,47069940,	0	MKNK1	cmpl	cmpl	2,0,0,0,0,1,1,2,0,1,1,0,-1,-1,
117	NM_001377342.1	chr1	-	47023078	47069940	47024433	47051561	13	47023078,47027149,47028320,47030712,47034114,47037734,47040618,47042246,47046201,47048899,47051545,47059784,47069856,	47024472,47027314,47028515,47030808,47034170,47037839,47040692,47042326,47046299,47049001,47051646,47059952,47069940,	0	MKNK1	cmpl	cmpl	0,0,0,0,1,1,2,0,1,1,0,-1,-1,
117	NM_003684.7	chr1	-	47023078	47069940	47024246	47048999	14	47023078,47025905,47027149,47028320,47030712,47034114,47037088,47037734,47040618,47042246,47046201,47048899,47059784,47069856,	47024472,47025949,47027314,47028515,47030808,47034170,47037211,47037839,47040692,47042326,47046299,47049001,47059952,47069940,	0	MKNK1	cmpl	cmpl	2,0,0,0,0,1,1,1,2,0,1,0,-1,-1,
117	NM_001135553.4	chr1	-	47023078	47069940	47024246	47048999	13	47023078,47025905,47027149,47028320,47030712,47034114,47037734,47040618,47042246,47046201,47048899,47059784,47069856,	47024472,47025949,47027314,47028515,47030808,47034170,47037839,47040692,47042326,47046299,47049001,47059952,47069940,	0	MKNK1	cmpl	cmpl	2,0,0,0,0,1,1,2,0,1,0,-1,-1,
117	NM_001377374.1	chr1	-	47023078	47069940	47024433	47048999	12	47023078,47027149,47028320,47030712,47034114,47037734,47040618,47042246,47046201,47048899,47059784,47069856,	47024472,47027314,47028515,47030808,47034170,47037839,47040692,47042326,47046299,47049001,47059952,47069940,	0	MKNK1	cmpl	cmpl	0,0,0,0,1,1,2,0,1,0,-1,-1,
117	NM_001377337.1	chr1	-	47023078	47069940	47024246	47051561	14	47023078,47025905,47027149,47028320,47030712,47034114,47037734,47040618,47042246,47046201,47048899,47051545,47059784,47069898,	47024472,47025949,47027314,47028515,47030808,47034170,47037839,47040692,47042326,47046299,47049001,47051646,47059952,47069940,	0	MKNK1	cmpl	cmpl	2,0,0,0,0,1,1,2,0,1,1,0,-1,-1,
117	NM_001377341.1	chr1	-	47023078	47069940	47024433	47051561	13	47023078,47027149,47028320,47030712,47034114,47037734,47040618,47042246,47046201,47048899,47051545,47059784,47069898,	47024472,47027314,47028515,47030808,47034170,47037839,47040692,47042326,47046299,47049001,47051646,47059952,47069940,	0	MKNK1	cmpl	cmpl	0,0,0,0,1,1,2,0,1,1,0,-1,-1,
117	NM_001377373.1	chr1	-	47023078	47069940	47024246	47048999	13	47023078,47025905,47027149,47028320,47030712,47034114,47037734,47040618,47042246,47046201,47048899,47059784,47069898,	47024472,47025949,47027314,47028515,47030808,47034170,47037839,47040692,47042326,47046299,47049001,47059952,47069940,	0	MKNK1	cmpl	cmpl	2,0,0,0,0,1,1,2,0,1,0,-1,-1,
117	NM_198973.5	chr1	-	47023078	47069940	47024433	47048999	12	47023078,47027149,47028320,47030712,47034114,47037734,47040618,47042246,47046201,47048899,47059784,47069898,	47024472,47027314,47028515,47030808,47034170,47037839,47040692,47042326,47046299,47049001,47059952,47069940,	0	MKNK1	cmpl	cmpl	0,0,0,0,1,1,2,0,1,0,-1,-1,
[truncated: 90,316 more rows]
