# Supplementary material for: Mechanistic basis of atypical TERT promoter mutations
Source: Nat Commun. 2024 Nov 18;15:9965. doi: 10.1038/s41467-024-54158-5 (PMC11574208; doi:10.1038/s41467-024-54158-5)
Supplement: Supplementary file 3 — Supplementary Data 1 [file 41467_2024_54158_MOESM3_ESM.zip › Code/SIMSEN/data/CTRL.tsv]

Consensus_read_324_CGTATTTGTTTC_a_Count=7	chr5	1295037	AGCGCTGCCTGAAACTCGCGCCGCGAGGAGAGGGCGGGGCCGCGGAAAGGAAGGGGAGGGGCTGGGAGGGCCCGGAGGGGGCTGGGCCGGGGACCCGGAAGGGGTCGGGACGGGGCGGGGTCC
Consensus_read_324_AGCATCATAAGT_a_Count=10	chr5	1295037	AGCGCTGCCTGAAACTCGCGCCGCGAGGAGAGGGCGGGGCCGCGGAAAGGAAGGGGAGGGGCTGGGAGGGCCCGGAGGGGGCTGGGCCGGGGACCCGGAAGGGGTCGGGACGGGGCGGGGTCC
Consensus_read_324_TTCATGCCAGTG_a_Count=9	chr5	1295037	AGCGCTGCCTGAAACTCGCGCCGCGAGGAGAGGGCGGGGCCGCGGAAAGGAAGGGGAGGGGCTGGGAGGGCCCGGAGGGGGCTGGGCCGGGGACCCGGGAGGGGTCGGGACGGGGCGGGGTCC
Consensus_read_324_TTATTTGTTTCT_a_Count=7	chr5	1295037	AGCGCTGCCTGAAACTCGCGCCGCGAGGAGAGGGCGGGGCCGCGGAAAGGAAGGGGAGGGGCTGGGAGGGCCCGGAGGGGGCTGGGCCGGGGACCCGGGAGGGGTCGGGACGGGGCGGGGTCC
Consensus_read_324_AGGGCATTTTTT_a_Count=12	chr5	1295037	AGCGCTGCCTGAAACTCGCGCCGCGAGGAGAGGGCGGGGCCGCGGAAAGGAAGGGGAGGGGCTGGGAGGGCCCGGAGGGGGCTGGGCCGGGGACCCGGAAGGGGTCGGGACGGGGCGGGGTCC
Consensus_read_324_TCGGTTTTATAC_a_Count=18	chr5	1295037	AGCGCTGCCTGAAACTCGCGCCGCGAGGAGAGGGCGGGGCCGCGGAAAGGAAGGGGAGGGGCTGGGAGGGCCCGGAGGGGGCTGGGCCGGGGACCCGGGAGGGGTCGGGACGGGGCGGGGTCC
Consensus_read_324_GCCAATGGACGT_Count=7	chr5	1295037	AGCGCTGCCTGAAACTCGCGCCGCGAGGAGAGGGCGGGGCCGCGGAAAGGAAGGGGAGGGGCTGGGAGGGCCCGGAGGGGGCTGGGCCGGGGACCCGGGAGGGGTCGGGACGGGGCGGGGTCC
Consensus_read_324_AAATTTTAAATA_Count=5	chr5	1295037	AGCGCTGCCTGAAACTCGCGCCGCGAGGAGAGGGCGGGGCCGCGGAAAGGAAGGGGAGGGGCTGGGAGGGCCCGGAGGGGGCTGGGCCGGGGACCCGGAAGGGGTCGGGACGGGGCGGGGTCC
Consensus_read_324_AGAGCAGTGATG_Count=13	chr5	1295037	AGCGCTGCCTGAAACTCGCGCCGCGAGGAGAGGGCGGGGCCGCGGAAAGGAAGGGGAGGGGCTGGGAGGGCCCGGAGGGGGCTGGGCCGGGGACCCGGAAGGGGTCGGGACGGGGCGGGGTCC
Consensus_read_324_GGGCGTTTGAAA_Count=14	chr5	1295037	AGCGCTGCCTGAAACTCGCGCCGCGAGGAGAGGGCGGGGCCGCGGAAAGGAAGGGGAGGGGCTGGGAGGGCCCGGAGGGGGCTGGGCCGGGGACCCGGAAGGGGTCGGGACGGGGCGGGGTCC
Consensus_read_324_GGGGCCGGGCAA_Count=5	chr5	1295037	AGCGCTGCCTGAAACTCGCGCCGCGAGGAGAGGGCGGGGCCGCGGAAAGGAAGGGGAGGGGCTGGGAGGGCCCGGAGGGGGCTGGGCCGGGGACCCGGAAGGGGTCGGGACGGGGCGGGGTCC
Consensus_read_324_TCGCGTTTCAAT_Count=22	chr5	1295037	AGCGCTGCCTGAAACTCGCGCCGCGAGGAGAGGGCGGGGCCGCGGAAAGGAAGGGGAGGGGCTGGGAGGGCCCGGAGGGGGCTGGGCCGGGGACCCGGAAGGGGTCGGGACGGGGCGGGGTCC
Consensus_read_324_AGCTCTTACAAG_Count=8	chr5	1295037	AGCGCTGCCTGAAACTCGCGCCGCGAGGAGAGGGCGGGGCCGCGGAAAGGAAGGGGAGGGGCTGGGAGGGCCCGGAGGGGGCTGGGCCGGGGACCCGGAAGGGGTCGGGACGGGGCGGGGTCC
Consensus_read_324_GTTTCCGAACCT_Count=5	chr5	1295037	AGCGCTGCCTGAAACTCGCGCCGCGAGGAGAGGGCGGGGCCGCGGAAAGGAAGGGGAGGGGCTGGGAGGGCCCGGAGGGGGCTGGGCCGGGGACCCGGAAGGGGTCGGGACGGGGCGGGGTCC
Consensus_read_324_AAGGAGCTCTTA_Count=9	chr5	1295037	AGCGCTGCCTGAAACTCGCGCCGCGAGGAGAGGGCGGGGCCGCGGAAAGGAAGGGGAGGGGCTGGGAGGGCCCGGAGGGGGCTGGGCCGGGGACCCGGAAGGGGTCGGGACGGGGCGGGGTCC
Consensus_read_324_GCTTGCTTATTG_a_Count=6	chr5	1295037	AGCGCTGCCTGAAACTCGCGCCGCGAGGAGAGGGCGGGGCCGCGGAAAGGAAGGGGAGGGGCTGGGAGGGCCCGGAGGGGGCTGGGCCGGGGACCCGGAAGGGGTCGGGACGGGGCGGGGTCC
Consensus_read_324_TGATCGAATTGT_Count=17	chr5	1295037	AGCGCTGCCTGAAACTCGCGCCGCGAGGAGAGGGCGGGGCCGCGGAAAGGAAGGGGAGGGGCTGGGAGGGCCCGGAGGGGGCTGGGCCGGGGACCCGGAAGGGGTCGGGACGGGGCGGGGTCC
Consensus_read_324_GCAGTTAGTTTT_Count=22	chr5	1295037	AGCGCTGCCTGAAACTCGCGCCGCGAGGAGAGGGCGGGGCCGCGGAAAGGAAGGGGAGGGGCTGGGAGGGCCCGGAGGGGGCTGGGCCGGGGACCCGGGAGGGGTCGGGACGGGGCGGGGTCC
Consensus_read_324_TGTGGGGGGCTT_Count=9	chr5	1295037	AGCGCTGCCTGAAACTCGCGCCGCGAGGAGAGGGCGGGGCCGCGGAAAGGAAGGGGAGGGGCTGGGAGGGCCCGGAGGGGGCTGGGCCGGGGACCCGGAAGGGGTCGGGACGGGGCGGGGTCC
Consensus_read_324_GTGTCGATAAGG_Count=6	chr5	1295037	AGCGCTGCCTGAAACTCGCGCCGCGAGGAGAGGGCGGGGCCGCGGAAAGGAAGGGGAGGGGCTGGGAGGGCCCGGAGGGGGCTGGGCCGGGGACCCGGGAGGGGTCGGGACGGGGCGGGGTCC
Consensus_read_324_TTATTCTGTTTA_Count=13	chr5	1295037	AGCGCTGCCTGAAACTCGCGCCGCGAGGAGAGGGCGGGGCCGCGGAAAGGAAGGGGAGGGGCTGGGAGGGCCCGGAGGGGGCTGGGCCGGGGACCCGGAAGGGGTCGGGACGGGGCGGGGTCC
Consensus_read_324_TTAGCATAATAA_Count=10	chr5	1295037	AGCGCTGCCTGAAACTCGCGCCGCGAGGAGAGGGCGGGGCCGCGGAAAGGAAGGGGAGGGGCTGGGAGGGCCCGGAGGGGGCTGGGCCGGGGACCCGGAAGGGGTCGGGACGGGGCGGGGTCC
Consensus_read_324_GCCTCTGGCTGG_Count=10	chr5	1295037	AGCGCTGCCTGAAACTCGCGCCGCGAGGAGAGGGCGGGGCCGCGGAAAGGAAGGGGAGGGGCTGGGAGGGCCCGGAGGGGGCTGGGCCGGGGACCCGGAAGGGGTCGGGACGGGGCGGGGTCC
Consensus_read_324_TTATTAAGTTCA_Count=6	chr5	1295037	AGCGCTGCCTGAAACTCGCGCCGCGAGGAGAGGGCGGGGCCGCGGAAAGGAAGGGGAGGGGCTGGGAGGGCCCGGAGGGGGCTGGGCCGGGGACCCGGGAGGGGTCGGGACGGGGCGGGGTCC
Consensus_read_324_TGCCCAGTTTAT_Count=9	chr5	1295037	AGCGCTGCCTGAAACTCGCGCCGCGAGGAGAGGGCGGGGCCGCGGAAAGGAAGGGGAGGGGCTGGGAGGGCCCGGAGGGGGCTGGGCCGGGGACCCGGGAGGGGTCGGGACGGGGCGGGGTCC
Consensus_read_324_TCCCACGTATGC_Count=7	chr5	1295037	AGCGCTGCCTGAAACTCGCGCCGCGAGGAGAGGGCGGGGCCGCGGAAAGGAAGGGGAGGGGCTGGGAGGGCCCGGAGGGGGCTGGGCCGGGGACCCGGAAGGGGTCGGGACGGGGCGGGGTCC
Consensus_read_324_TTCAGTATTGCT_Count=9	chr5	1295037	AGCGCTGCCTGAAACTCGCGCCGCGAGGAGAGGGCGGGGCCGCGGAAAGGAAGGGGAGGGGCTGGGAGGGCCCGGAGGGGGCTGGGCCGGGGACCCGGAAGGGGTCGGGACGGGGCGGGGTCC
Consensus_read_324_AAATATTTGGGA_Count=11	chr5	1295037	AGCGCTGCCTGAAACTCGCGCCGCGAGGAGAGGGCGGGGCCGCGGAAAGGAAGGGGAGGGGCTGGGAGGGCCCGGAGGGGGCTGGGCCGGGGACCCGGAAGGGGTCGGGACGGGGCGGGGTCC
Consensus_read_324_ACCTGTCATATG_Count=14	chr5	1295037	AGCGCTGCCTGAAACTCGCGCCGCGAGGAGAGGGCGGGGCCGCGGAAAGGAAGGGGAGGGGCTGGGAGGGCCCGGAGGGGGCTGGGCCGGGGACCCGGAAGGGGTCGGGACGGGGCGGGGTCC
Consensus_read_324_TGCTCAACTCAT_Count=10	chr5	1295037	AGCGCTGCCTGAAACTCGCGCCGCGAGGAGAGGGCGGGGCCGCGGAAAGGAAGGGGAGGGGCTGGGAGGGCCCGGAGGGGGCTGGGCCGGGGACCCGGAAGGGGTCGGGACGGGGCGGGGTCC
Consensus_read_324_GATTTCGCAGGT_Count=9	chr5	1295037	AGCGCTGCCTGAAACTCGCGCCGCGAGGAGAGGGCGGGGCCGCGGAAAGGAAGGGGAGGGGCTGGGAGGGCCCGGAGGGGGCTGGGCCGGGGACCCGGGAGGGGTCGGGACGGGGCGGGGTCC
Consensus_read_324_GCGCATGGTTTG_Count=12	chr5	1295037	AGCGCTGCCTGAAACTCGCGCCGCGAGGAGAGGGCGGGGCCGCGGAAAGGAAGGGGAGGGGCTGGGAGGGCCCGGAGGGGGCTGGGCCGGGGACCCGGAAGGGGTCGGGACGGGGCGGGGTCC
Consensus_read_324_TGGAAAGTTCTG_Count=14	chr5	1295037	AGCGCTGCCTGAAACTCGCGCCGCGAGGAGAGGGCGGGGCCGCGGAAAGGAAGGGGAGGGGCTGGGAGGGCCCGGAGGGGGCTGGGCCGGGGACCCGGAAGGGGTCGGGACGGGGCGGGGTCC
Consensus_read_324_ATTTCATATCTA_Count=18	chr5	1295037	AGCGCTGCCTGAAACTCGCGCCGCGAGGAGAGGGCGGGGCCGCGGAAAGGAAGGGGAGGGGCTGGGAGGGCCCGGAGGGGGCTGGGCCGGGGACCCGGAAGGGGTCGGGACGGGGCGGGGTCC
Consensus_read_324_CTTTGTTGAACC_Count=7	chr5	1295037	AGCGCTGCCTGAAACTCGCGCCGCGAGGAGAGGGCGGGGCCGCGGAAAGGAAGGGGAGGGGCTGGGAGGGCCCGGAGGGGGCTGGGCCGGGGACCCGGGAGGGGTCGGGACGGGGCGGGGTCC
Consensus_read_324_GATTACGTCTAT_Count=6	chr5	1295037	AGCGCTGCCTGAAACTCGCGCCGCGAGGAGAGGGCGGGGCCGCGGAAAGGAAGGGGAGGGGCTGGGAGGGCCCGGAGGGGGCTGGGCCGGGGACCCGGGAGGGGTCGGGACGGGGCGGGGTCC
Consensus_read_324_CGGAGCGTGTTG_Count=5	chr5	1295037	AGCGCTGCCTGAAACTCGCGCCGCGAGGAGAGGGCGGGGCCGCGGAAAGGAAGGGGAGGGGCTGGGAGGGCCCGGAGGGGGCTGGGCCGGGGACCCGGGAGGGGTCGGGACGGGGCGGGGTCC
Consensus_read_324_TTCATATGATTT_Count=8	chr5	1295037	AGCGCTGCCTGAAACTCGCGCCGCGAGGAGAGGGCGGGGCCGCGGAAAGGAAGGGGAGGGGCTGGGAGGGCCCGGAGGGGGCTGGGCCGGGGACCCGGGAGGGGTCGGGACGGGGCGGGGTCC
Consensus_read_324_ACACTGCGCTCT_a_Count=37	chr5	1295037	AGCGCTGCCTGAAACTCGCGCCGCGAGGAGAGGGCGGGGCCGCGGAAAGGAAGGGGAGGGGCTGGGAGGGCCCGGAGGGGGCTGGGCCGGGGACCCGGAAGGGGTCGGGACGGGGCGGGGTCC
Consensus_read_324_CTCATGGTTCAA_Count=8	chr5	1295037	AGCGCTGCCTGAAACTCGCGCCGCGAGGAGAGGGCGGGGCCGCGGAAAGGAAGGGGAGGGGCTGGGAGGGCCCGGAGGGGGCTGGGCCGGGGACCCGGGAGGGGTCGGGACGGGGCGGGGTCC
Consensus_read_324_GTCTTTTACATG_Count=16	chr5	1295037	AGCGCTGCCTGAAACTCGCGCCGCGAGGAGAGGGCGGGGCCGCGGAAAGGAAGGGGAGGGGCTGGGAGGGCCCGGAGGGGGCTGGGCCGGGGACCCGGAAGGGGTCGGGACGGGGCGGGGTCC
Consensus_read_324_TGAACGCCAGAG_Count=10	chr5	1295037	AGCGCTGCCTGAAACTCGCGCCGCGAGGAGAGGGCGGGGCCGCGGAAAGGAAGGGGAGGGGCTGGGAGGGCCCGGAGGGGGCTGGGCCGGGGACCCGGAAGGGGTCGGGACGGGGCGGGGTCC
Consensus_read_324_TCCATACTTTTT_Count=10	chr5	1295037	AGCGCTGCCTGAAACTCGCGCCGCGAGGAGAGGGCGGGGCCGCGGAAAGGAAGGGGAGGGGCTGGGAGGGCCCGGAGGGGGCTGGGCCGGGGACCCGGAAGGGGTCGGGACGGGGCGGGGTCCG
Consensus_read_324_GAAAGTTGCGCT_Count=6	chr5	1295037	AGCGCTGCCTGAAACTCGCGCCGCGAGGAGAGGGCGGGGCCGCGGAAAGGAAGGGGAGGGGCTGGGAGGGCCCGGAGGGGGCTGGGCCGGGGACCCGGGAGGGGTCGGGACGGGGCGGGGTCC
Consensus_read_324_TTCCCTCGGAAC_Count=7	chr5	1295037	AGCGCTGCCTGAAACTCGCGCCGCGAGGAGAGGGCGGGGCCGCGGAAAGGAAGGGGAGGGGCTGGGAGGGCCCGGAGGGGGCTGGGCCGGGGACCCGGAAGGGGTCGGGACGGGGCGGGGTCC
Consensus_read_324_ATTGGCGTATAT_Count=7	chr5	1295037	AGCGCTGCCTGAAACTCGCGCCGCGAGGAGAGGGCGGGGCCGCGGAAAGGAAGGGGAGGGGCTGGGAGGGCCCGGAGGGGGCTGGGCCGGGGACCCGGGAGGGGTCGGGACGGGGCGGGGTCC
Consensus_read_324_TGGTTCCATTTT_Count=7	chr5	1295037	AGCGCTGCCTGAAACTCGCGCCGCGAGGAGAGGGCGGGGCCGCGGAAAGGAAGGGGAGGGGCTGGGAGGGCCCGGAGGGGGCTGGGCCGGGGACCCGGAAGGGGTCGGGACGGGGCGGGGTCC
Consensus_read_324_CGTCACTTTATA_Count=17	chr5	1295037	AGCGCTGCCTGAAACTCGCGCCGCGAGGAGAGGGCGGGGCCGCGGAAAGGAAGGGGAGGGGCTGGGAGGGCCCGGAGGGGGCTGGGCCGGGGACCCGGGAGGGGTCGGGACGGGGCGGGGTCC
Consensus_read_324_AGATGCAGCGGA_Count=21	chr5	1295037	AGCGCTGCCTGAAACTCGCGCCGCGAGGAGAGGGCGGGGCCGCGGAAAGGAAGGGGAGGGGCTGGGAGGGCCCGGAGGGGGCTGGGCCGGGGACCCGGAAGGGGTCGGGACGGGGCGGGGTCC
Consensus_read_324_GCTCTACCATTA_Count=14	chr5	1295037	AGCGCTGCCTGAAACTCGCGCCGCGAGGAGAGGGCGGGGCCGCGGAAAGGAAGGGGAGGGGCTGGGAGGGCCCGGAGGGGGCTGGGCCGGGGACCCGGAAGGGGTCGGGACGGGGCGGGGTCC
Consensus_read_324_GACTTAGATTCG_Count=5	chr5	1295037	AGCGCTGCCTGAAACTCGCGCCGCGAGGAGAGGGCGGGGCCGCGGAAAGGAAGGGGAGGGGCTGGGAGGGCCCGGAGGGGGCTGGGCCGGGGACCCGGAAGGGGTCGGGACGGGGCGGGGTCC
Consensus_read_324_CTTTTGTCCCTG_Count=9	chr5	1295037	AGCGCTGCCTGAAACTCGCGCCGCGAGGAGAGGGCGGGGCCGCGGAAAGGAAGGGGAGGGGCTGGGAGGGCCCGGAGGGGGCTGGGCCGGGGACCCGGAAGGGGTCGGGACGGGGCGGGGTCC
Consensus_read_324_TCCTTTCGCGGA_Count=13	chr5	1295037	AGCGCTGCCTGAAACTCGCGCCGCGAGGAGAGGGCGGGGCCGCGGAAAGGAAGGGGAGGGGCTGGGAGGGCCCGGAGGGGGCTGGGCCGGGGACCCGGAAGGGGTCGGGACGGGGCGGGGTCC
Consensus_read_324_ATTTTTCTGCTT_Count=22	chr5	1295037	AGCGCTGCCTGAAACTCGCGCCGCGAGGAGAGGGCGGGGCCGCGGAAAGGAAGGGGAGGGGCTGGGAGGGCCCGGAGGGGGCTGGGCCGGGGACCCGGAAGGGGTCGGGACGGGGCGGGGTCC
Consensus_read_324_AGGTCAGGGGTC_Count=21	chr5	1295037	AGCGCTGCCTGAAACTCGCGCCGCGAGGAGAGGGCGGGGCCGCGGAAAGGAAGGGGAGGGGCTGGGAGGGCCCGGAGGGGGCTGGGCCGGGGACCCGGAAGGGGTCGGGACGGGGCGGGGTCC
Consensus_read_324_TTGCTAGTTGGA_Count=5	chr5	1295037	AGCGCTGCCTGAAACTCGCGCCGCGAGGAGAGGGCGGGGCCGCGGAAAGGAAGGGGAGGGGCTGGGAGGGCCCGGAGGGGGCTGGGCCGGGGACCCGGGAGGGGTCGGGACGGGGCGGGGTCC
Consensus_read_324_TAACCTGTTGAA_Count=6	chr5	1295037	AGCGCTGCCTGAAACTCGCGCCGCGAGGAGAGGGCGGGGCCGCGGAAAGGAAGGGGAGGGGCTGGGAGGGCCCGGAGGGGGCTGGGCCGGGGACCCGGGAGGGGTCGGGACGGGGCGGGGTCC
Consensus_read_324_CAAAATAGGTGG_Count=19	chr5	1295037	AGCGCTGCCTGAAACTCGCGCCGCGAGGAGAGGGCGGGGCCGCGGAAAGGAAGGGGAGGGGCTGGGAGGGCCCGGAGGGGGCTGGGCCGGGGACCCGGAAGGGGTCGGGACGGGGCGGGGTCC
Consensus_read_324_GGGCTTTTACCT_Count=13	chr5	1295037	AGCGCTGCCTGAAACTCGCGCCGCGAGGAGAGGGCGGGGCCGCGGAAAGGAAGGGGAGGGGCTGGGAGGGCCCGGAGGGGGCTGGGCCGGGGACCCGGAAGGGGTCGGGACGGGGCGGGGTCC
Consensus_read_324_GATCATCGGGTC_Count=7	chr5	1295037	AGCGCTGCCTGAAACTCGCGCCGCGAGGAGAGGGCGGGGCCGCGGAAAGGAAGGGGAGGGGCTGGGAGGGCCCGGAGGGGGCTGGGCCGGGGACCCGGAAGGGGTCGGGACGGGGCGGGGTCC
Consensus_read_324_TATTTAGCTTCA_Count=6	chr5	1295037	AGCGCTGCCTGAAACTCGCGCCGCGAGGAGAGGGCGGGGCCGCGGAAAGGAAGGGGAGGGGCTGGGAGGGCCCGGAGGGGGCTGGGCCGGGGACCCGGGAGGGGTCGGGACGGGGCGGGGTCC
Consensus_read_324_AGTATAAACAAC_Count=8	chr5	1295037	AGCGCTGCCTGAAACTCGCGCCGCGAGGAGAGGGCGGGGCCGCGGAAAGGAAGGGGAGGGGCTGGGAGGGCCCGGAGGGGGCTGGGCCGGGGACCCGGGAGGGGTCGGGACGGGGCGGGGTCC
Consensus_read_324_GGCCGGAGCGAT_Count=5	chr5	1295037	AGCGCTGCCTGAAACTCGCGCCGCGAGGAGAGGGCGGGGCCGCGGAAAGGAAGGGGAGGGGCTGGGAGGGCCCGGAGGGGGCTGGGCCGGGGACCCGGAAGGGGTCGGGACGGGGCGGGGTCC
Consensus_read_324_TAAGGGCGGTGC_Count=10	chr5	1295037	AGCGCTGCCTGAAACTCGCGCCGCGAGGAGAGGGCGGGGCCGCGGAAAGGAAGGGGAGGGGCTGGGAGGGCCCGGAGGGGGCTGGGCCGGGGACCCGGAAGGGGTCGGGACGGGGCGGGGTCC
Consensus_read_324_GGAGCTCACTTA_Count=8	chr5	1295037	AGCGCTGCCTGAAACTCGCGCCGCGAGGAGAGGGCGGGGCCGCGGAAAGGAAGGGGAGGGGCTGGGAGGGCCCGGAGGGGGCTGGGCCGGGGACCCGGAAGGGGTCGGGACGGGGCGGGGTCC
Consensus_read_324_CGTGACCACACG_Count=17	chr5	1295037	AGCGCTGCCTGAAACTCGCGCCGCGAGGAGAGGGCGGGGCCGCGGAAAGGAAGGGGAGGGGCTGGGAGGGCCCGGAGGGGGCTGGGCCGGGGACCCGGAAGGGGTCGGGACGGGGCGGGGTCC
Consensus_read_324_ATTTTTCTGAAA_Count=6	chr5	1295037	AGCGCTGCCTGAAACTCGCGCCGCGAGGAGAGGGCGGGGCCGCGGAAAGGAAGGGGAGGGGCTGGGAGGGCCCGGAGGGGGCTGGGCCGGGGACCCGGGAGGGGTCGGGACGGGGCGGGGTCC
Consensus_read_324_AATGGGGATATT_Count=15	chr5	1295037	AGCGCTGCCTGAAACTCGCGCCGCGAGGAGAGGGCGGGGCCGCGGAAAGGAAGGGGAGGGGCTGGGAGGGCCCGGAGGGGGCTGGGCCGGGGACCCGGGAGGGGTCGGGACGGGGCGGGGTCC
Consensus_read_324_CAAACTTACGAC_Count=6	chr5	1295037	AGCGCTGCCTGAAACTCGCGCCGCGAGGAGAGGGCGGGGCCGCGGAAAGGAAGGGGAGGGGCTGGGAGGGCCCGGAGGGGGCTGGGCCGGGGACCCGGGAGGGGTCGGGACGGGGCGGGGTCC
Consensus_read_324_TAGTGGGGTCAT_Count=14	chr5	1295037	AGCGCTGCCTGAAACTCGCGCCGCGAGGAGAGGGCGGGGCCGCGGAAAGGAAGGGGAGGGGCTGGGAGGGCCCGGAGGGGGCTGGGCCGGGGACCCGGAAGGGGTCGGGACGGGGCGGGGTCC
Consensus_read_324_CTCGCTAGTCCT_Count=22	chr5	1295037	AGCGCTGCCTGAAACTCGCGCCGCGAGGAGAGGGCGGGGCCGCGGAAAGGAAGGGGAGGGGCTGGGAGGGCCCGGAGGGGGCTGGGCCGGGGACCCGGAAGGGGTCGGGACGGGGCGGGGTCC
Consensus_read_324_TGTACTGTATTT_Count=6	chr5	1295037	AGCGCTGCCTGAAACTCGCGCCGCGAGGAGAGGGCGGGGCCGCGGAAAGGAAGGGGAGGGGCTGGGAGGGCCCGGAGGGGGCTGGGCCGGGGACCCGGAAGGGGTCGGGACGGGGCGGGGTCC
Consensus_read_324_GTATTTTGGTCC_Count=14	chr5	1295037	AGCGCTGCCTGAAACTCGCGCCGCGAGGAGAGGGCGGGGCCGCGGAAAGGAAGGGGAGGGGCTGGGAGGGCCCGGAGGGGGCTGGGCCGGGGACCCGGAAGGGGTCGGGACGGGGCGGGGTCC
Consensus_read_324_CTCGCGTCCGGT_Count=6	chr5	1295037	AGCGCTGCCTGAAACTCGCGCCGCGAGGAGAGGGCGGGGCCGCGGAAAGGAAGGGGAGGGGCTGGGAGGGCCCGGAGGGGGCTGGGCCGGGGACCCGGAAGGGGTCGGGACGGGGCGGGGTCC
Consensus_read_324_CTTGAATGTTAG_Count=7	chr5	1295037	AGCGCTGCCTGAAACTCGCGCCGCGAGGAGAGGGCGGGGCCGCGGAAAGGAAGGGGAGGGGCTGGGAGGGCCCGGAGGGGGCTGGGCCGGGGACCCGGAAGGGGTCGGGACGGGGCGGGGTCC
Consensus_read_324_GCAATTTATTCT_Count=18	chr5	1295037	AGCGCTGCCTGAAACTCGCGCCGCGAGGAGAGGGCGGGGCCGCGGAAAGGAAGGGGAGGGGCTGGGAGGGCCCGGAGGGGGCTGGGCCGGGGACCCGGAAGGGGTCGGGACGGGGCGGGGTCC
Consensus_read_324_TTATTGTGTTAC_Count=11	chr5	1295037	AGCGCTGCCTGAAACTCGCGCCGCGAGGAGAGGGCGGGGCCGCGGAAAGGAAGGGGAGGGGCTGGGAGGGCCCGGAGGGGGCTGGGCCGGGGACCCGGAAGGGGTCGGGACGGGGCGGGGTCC
Consensus_read_324_CACCCGTCCTAT_Count=5	chr5	1295037	AGCGCTGCCTGAAACTCGCGCCGCGAGGAGAGGGCGGGGCCGCGGAAAGGAAGGGGAGGGGCTGGGAGGGCCCGGAGGGGGCTGGGCCGGGGACCCGGAAGGGGTCGGGACGGGGCGGGGTCC
Consensus_read_324_TTTTCTAAGCCC_Count=7	chr5	1295037	AGCGCTGCCTGAAACTCGCGCCGCGAGGAGAGGGCGGGGCCGCGGAAAGGAAGGGGAGGGGCTGGGAGGGCCCGGAGGGGGCTGGGCCGGGGACCCGGAAGGGGTCGGGACGGGGCGGGGTCC
Consensus_read_324_CGTTCTTACATA_Count=10	chr5	1295037	AGCGCTGCCTGAAACTCGCGCCGCGAGGAGAGGGCGGGGCCGCGGAAAGGAAGGGGAGGGGCTGGGAGGGCCCGGAGGGGGCTGGGCCGGGGACCCGGAAGGGGTCGGGACGGGGCGGGGTCC
Consensus_read_324_GCTAACGTTCGA_Count=8	chr5	1295037	AGCGCTGCCTGAAACTCGCGCCGCGAGGAGAGGGCGGGGCCGCGGAAAGGAAGGGGAGGGGCTGGGAGGGCCCGGAGGGGGCTGGGCCGGGGACCCGGAAGGGGTCGGGACGGGGCGGGGTCC
Consensus_read_324_ACAGTTAGCTCC_Count=5	chr5	1295037	AGCGCTGCCTGAAACTCGCGCCGCGAGGAGAGGGCGGGGCCGCGGAAAGGAAGGGGAGGGGCTGGGAGGGCCCGGAGGGGGCTGGGCCGGGGACCCGGGAGGGGTCGGGACGGGGCGGGGTCC
Consensus_read_324_GCGCGGTTGTTT_Count=11	chr5	1295037	AGCGCTGCCTGAAACTCGCGCCGCGAGGAGAGGGCGGGGCCGCGGAAAGGAAGGGGAGGGGCTGGGAGGGCCCGGAGGGGGCTGGGCCGGGGACCCGGAAGGGGTCGGGACGGGGCGGGGTCC
Consensus_read_324_CCTCATTTTCAC_Count=14	chr5	1295037	AGCGCTGCCTGAAACTCGCGCCGCGAGGAGAGGGCGGGGCCGCGGAAAGGAAGGGGAGGGGCTGGGAGGGCCCGGAGGGGGCTGGGCCGGGGACCCGGAAGGGGTCGGGACGGGGCGGGGTCC
Consensus_read_324_CTTTTTTTGAAT_Count=10	chr5	1295037	AGCGCTGCCTGAAACTCGCGCCGCGAGGAGAGGGCGGGGCCGCGGAAAGGAAGGGGAGGGGCTGGGAGGGCCCGGAGGGGGCTGGGCCGGGGACCCGGAAGGGGTCGGGACGGGGCGGGGTCC
Consensus_read_324_CTGCCTAGTATT_Count=10	chr5	1295037	AGCGCTGCCTGAAACTCGCGCCGCGAGGAGAGGGCGGGGCCGCGGAAAGGAAGGGGAGGGGCTGGGAGGGCCCGGAGGGGGCTGGGCCGGGGACCCGGGAGGGGTCGGGACGGGGCGGGGTCC
Consensus_read_324_CCTACCACTCCT_a_Count=16	chr5	1295037	AGCGCTGCCTGAAACTCGCGCCGCGAGGAGAGGGCGGGGCCGCGGAAAGGAAGGGGAGGGGCTGGGAGGGCCCGGAGGGGGCTGGGCCGGGGACCCGGGAGGGGTCGGGACGGGGCGGGGTCC
Consensus_read_324_GGTAGCAAGCGT_Count=9	chr5	1295037	AGCGCTGCCTGAAACTCGCGCCGCGAGGAGAGGGCGGGGCCGCGGAAAGGAAGGGGAGGGGCTGGGAGGGCCCGGAGGGGGCTGGGCCGGGGACCCGGAAGGGGTCGGGACGGGGCGGGGTCC
Consensus_read_324_TATGGAGTCTTA_Count=5	chr5	1295037	AGCGCTGCCTGAAACTCGCGCCGCGAGGAGAGGGCGGGGCCGCGGAAAGGAAGGGGAGGGGCTGGGAGGGCCCGGAGGGGGCTGGGCCGGGGACCCGGAAGGGGTCGGGACGGGGCGGGGTCC
Consensus_read_324_TCATTAGCTGTT_Count=11	chr5	1295037	AGCGCTGCCTGAAACTCGCGCCGCGAGGAGAGGGCGGGGCCGCGGAAAGGAAGGGGAGGGGCTGGGAGGGCCCGGAGGGGGCTGGGCCGGGGACCCGGAAGGGGTCGGGACGGGGCGGGGTCC
Consensus_read_324_CTTGTGGTATGG_Count=13	chr5	1295037	AGCGCTGCCTGAAACTCGCGCCGCGAGGAGAGGGCGGGGCCGCGGAAAGGAAGGGGAGGGGCTGGGAGGGCCCGGAGGGGGCTGGGCCGGGGACCCGGAAGGGGTCGGGACGGGGCGGGGTCC
Consensus_read_324_ATGGGGTTGAAG_Count=9	chr5	1295037	AGCGCTGCCTGAAACTCGCGCCGCGAGGAGAGGGCGGGGCCGCGGAAAGGAAGGGGAGGGGCTGGGAGGGCCCGGAGGGGGCTGGGCCGGGGACCCGGGAGGGGTCGGGACGGGGCGGGGTCC
Consensus_read_324_TCAGTCGTTCGA_Count=9	chr5	1295037	AGCGCTGCCTGAAACTCGCGCCGCGAGGAGAGGGCGGGGCCGCGGAAAGGAAGGGGAGGGGCTGGGAGGGCCCGGAGGGGGCTGGGCCGGGGACCCGGAAGGGGTCGGGACGGGGCGGGGTCC
Consensus_read_324_TTTTAAGTACTT_Count=11	chr5	1295037	AGCGCTGCCTGAAACTCGCGCCGCGAGGAGAGGGCGGGGCCGCGGAAAGGAAGGGGAGGGGCTGGGAGGGCCCGGAGGGGGCTGGGCCGGGGACCCGGGAGGGGTCGGGACGGGGCGGGGTCC
Consensus_read_324_TTTTTGCTTTGC_Count=6	chr5	1295037	AGCGCTGCCTGAAACTCGCGCCGCGAGGAGAGGGCGGGGCCGCGGAAAGGAAGGGGAGGGGCTGGGAGGGCCCGGAGGGGGCTGGGCCGGGGACCCGGGAGGGGTCGGGACGGGGCGGGGTCC
Consensus_read_324_CAACATTTTGTA_Count=5	chr5	1295037	AGCGCTGCCTGAAACTCGCGCCGCGAGGAGAGGGCGGGGCCGCGGAAAGGAAGGGGAGGGGCTGGGAGGGCCCGGAGGGGGCTGGGCCGGGGACCCGGAAGGGGTCGGGACGGGGCGGGGTCC
Consensus_read_324_CGAATTTTAGGT_Count=8	chr5	1295037	AGCGCTGCCTGAAACTCGCGCCGCGAGGAGAGGGCGGGGCCGCGGAAAGGAAGGGGAGGGGCTGGGAGGGCCCGGAGGGGGCTGGGCCGGGGACCCGGAAGGGGTCGGGACGGGGCGGGGTCC
Consensus_read_324_TCTCCGTTGTTT_Count=18	chr5	1295037	AGCGCTGCCTGAAACTCGCGCCGCGAGGAGAGGGCGGGGCCGCGGAAAGGAAGGGGAGGGGCTGGGAGGGCCCGGAGGGGGCTGGGCCGGGGACCCGGGAGGGGTCGGGACGGGGCGGGGTCC
Consensus_read_324_GAGATTGTCAAA_Count=19	chr5	1295037	AGCGCTGCCTGAAACTCGCGCCGCGAGGAGAGGGCGGGGCCGCGGAAAGGAAGGGGAGGGGCTGGGAGGGCCCGGAGGGGGCTGGGCCGGGGACCCGGAAGGGGTCGGGACGGGGCGGGGTCC
Consensus_read_324_CATTCGTGCTTT_Count=8	chr5	1295037	AGCGCTGCCTGAAACTCGCGCCGCGAGGAGAGGGCGGGGCCGCGGAAAGGAAGGGGAGGGGCTGGGAGGGCCCGGAGGGGGCTGGGCCGGGGACCCGGAAGGGGTCGGGACGGGGCGGGGTCC
Consensus_read_324_TTGAACGAAATA_Count=8	chr5	1295037	AGCGCTGCCTGAAACTCGCGCCGCGAGGAGAGGGCGGGGCCGCGGAAAGGAAGGGGAGGGGCTGGGAGGGCCCGGAGGGGGCTGGGCCGGGGACCCGGAAGGGGTCGGGACGGGGCGGGGTCC
Consensus_read_324_ACGGGCTATGAT_Count=6	chr5	1295037	AGCGCTGCCTGAAACTCGCGCCGCGAGGAGAGGGCGGGGCCGCGGAAAGGAAGGGGAGGGGCTGGGAGGGCCCGGAGGGGGCTGGGCCGGGGACCCGGAAGGGGTCGGGACGGGGCGGGGTCC
Consensus_read_324_TATGATGTAGTT_Count=8	chr5	1295037	AGCGCTGCCTGAAACTCGCGCCGCGAGGAGAGGGCGGGGCCGCGGAAAGGAAGGGGAGGGGCTGGGAGGGCCCGGAGGGGGCTGGGCCGGGGACCCGGAAGGGGTCGGGACGGGGCGGGGTCC
Consensus_read_324_TTTATGATTTAT_Count=6	chr5	1295037	AGCGCTGCCTGAAACTCGCGCCGCGAGGAGAGGGCGGGGCCGCGGAAAGGAAGGGGAGGGGCTGGGAGGGCCCGGAGGGGGCTGGGCCGGGGACCCGGAAGGGGTCGGGACGGGGCGGGGTCC
Consensus_read_324_GGTGGGGGAGGC_Count=7	chr5	1295037	AGCGCTGCCTGAAACTCGCGCCGCGAGGAGAGGGCGGGGCCGCGGAAAGGAAGGGGAGGGGCTGGGAGGGCCCGGAGGGGGCTGGGCCGGGGACCCGGAAGGGGTCGGGACGGGGCGGGGTCC
Consensus_read_324_TAGCTTATTCCG_Count=10	chr5	1295037	AGCGCTGCCTGAAACTCGCGCCGCGAGGAGAGGGCGGGGCCGCGGAAAGGAAGGGGAGGGGCTGGGAGGGCCCGGAGGGGGCTGGGCCGGGGACCCGGGAGGGGTCGGGACGGGGCGGGGTCC
Consensus_read_324_TATCTTCCGGAT_Count=10	chr5	1295037	AGCGCTGCCTGAAACTCGCGCCGCGAGGAGAGGGCGGGGCCGCGGAAAGGAAGGGGAGGGGCTGGGAGGGCCCGGAGGGGGCTGGGCCGGGGACCCGGAAGGGGTCGGGACGGGGCGGGGTCC
Consensus_read_324_TGTCATAGAGTC_Count=11	chr5	1295037	AGCGCTGCCTGAAACTCGCGCCGCGAGGAGAGGGCGGGGCCGCGGAAAGGAAGGGGAGGGGCTGGGAGGGCCCGGAGGGGGCTGGGCCGGGGACCCGGGAGGGGTCGGGACGGGGCGGGGTCC
Consensus_read_324_GATCTCGGTGTT_Count=10	chr5	1295037	AGCGCTGCCTGAAACTCGCGCCGCGAGGAGAGGGCGGGGCCGCGGAAAGGAAGGGGAGGGGCTGGGAGGGCCCGGAGGGGGCTGGGCCGGGGACCCGGAAGGGGTCGGGACGGGGCGGGGTCC
Consensus_read_324_GAGTTCGTAAAG_Count=9	chr5	1295037	AGCGCTGCCTGAAACTCGCGCCGCGAGGAGAGGGCGGGGCCGCGGAAAGGAAGGGGAGGGGCTGGGAGGGCCCGGAGGGGGCTGGGCCGGGGACCCGGAAGGGGTCGGGACGGGGCGGGGTCC
Consensus_read_324_GAGGTGGATAGT_a_Count=11	chr5	1295037	AGCGCTGCCTGAAACTCGCGCCGCGAGGAGAGGGCGGGGCCGCGGAAAGGAAGGGGAGGGGCTGGGAGGGCCCGGAGGGGGCTGGGCCGGGGACCCGGGAGGGGTCGGGACGGGGCGGGGTCC
Consensus_read_324_TGTGGTTTCTTA_Count=14	chr5	1295037	AGCGCTGCCTGAAACTCGCGCCGCGAGGAGAGGGCGGGGCCGCGGAAAGGAAGGGGAGGGGCTGGGAGGGCCCGGAGGGGGCTGGGCCGGGGACCCGGGAGGGGTCGGGACGGGGCGGGGTCC
Consensus_read_324_GCAATGGCATGG_Count=11	chr5	1295037	AGCGCTGCCTGAAACTCGCGCCGCGAGGAGAGGGCGGGGCCGCGGAAAGGAAGGGGAGGGGCTGGGAGGGCCCGGAGGGGGCTGGGCCGGGGACCCGGGAGGGGTCGGGACGGGGCGGGGTCC
Consensus_read_324_ACCGCAATTACT_Count=9	chr5	1295037	AGCGCTGCCTGAAACTCGCGCCGCGAGGAGAGGGCGGGGCCGCGGAAAGGAAGGGGAGGGGCTGGGAGGGCCCGGAGGGGGCTGGGCCGGGGACCCGGAAGGGGTCGGGACGGGGCGGGGTCC
Consensus_read_324_TTGATTCGGTTG_Count=8	chr5	1295037	AGCGCTGCCTGAAACTCGCGCCGCGAGGAGAGGGCGGGGCCGCGGAAAGGAAGGGGAGGGGCTGGGAGGGCCCGGAGGGGGCTGGGCCGGGGACCCGGGAGGGGTCGGGACGGGGCGGGGTCC
Consensus_read_324_TTAGCTCCTTTT_Count=13	chr5	1295037	AGCGCTGCCTGAAACTCGCGCCGCGAGGAGAGGGCGGGGCCGCGGAAAGGAAGGGGAGGGGCTGGGAGGGCCCGGAGGGGGCTGGGCCGGGGACCCGGAAGGGGTCGGGACGGGGCGGGGTCC
Consensus_read_324_TGTCTAATTGTT_Count=10	chr5	1295037	AGCGCTGCCTGAAACTCGCGCCGCGAGGAGAGGGCGGGGCCGCGGAAAGGAAGGGGAGGGGCTGGGAGGGCCCGGAGGGGGCTGGGCCGGGGACCCGGAAGGGGTCGGGACGGGGCGGGGTCC
Consensus_read_324_GCCGTGGGGCAT_Count=8	chr5	1295037	AGCGCTGCCTGAAACTCGCGCCGCGAGGAGAGGGCGGGGCCGCGGAAAGGAAGGGGAGGGGCTGGGAGGGCCCGGAGGGGGCTGGGCCGGGGACCCGGGAGGGGTCGGGACGGGGCGGGGTCC
Consensus_read_324_AAATCTGTTTAC_Count=10	chr5	1295037	AGCGCTGCCTGAAACTCGCGCCGCGAGGAGAGGGCGGGGCCGCGGAAAGGAAGGGGAGGGGCTGGGAGGGCCCGGAGGGGGCTGGGCCGGGGACCCGGAAGGGGTCGGGACGGGGCGGGGTCC
Consensus_read_324_TGATCGTTTTTA_Count=9	chr5	1295037	AGCGCTGCCTGAAACTCGCGCCGCGAGGAGAGGGCGGGGCCGCGGAAAGGAAGGGGAGGGGCTGGGAGGGCCCGGAGGGGGCTGGGCCGGGGACCCGGGAGGGGTCGGGACGGGGCGGGGTCC
Consensus_read_324_TATTTACAAATG_Count=9	chr5	1295037	AGCGCTGCCTGAAACTCGCGCCGCGAGGAGAGGGCGGGGCCGCGGAAAGGAAGGGGAGGGGCTGGGAGGGCCCGGAGGGGGCTGGGCCGGGGACCCGGAAGGGGTCGGGACGGGGCGGGGTCC
Consensus_read_324_ACAACTGGAAGT_Count=22	chr5	1295037	AGCGCTGCCTGAAACTCGCGCCGCGAGGAGAGGGCGGGGCCGCGGAAAGGAAGGGGAGGGGCTGGGAGGGCCCGGAGGGGGCTGGGCCGGGGACCCGGGAGGGGTCGGGACGGGGCGGGGTCC
Consensus_read_324_CTGGGGCTATGT_Count=9	chr5	1295037	AGCGCTGCCTGAAACTCGCGCCGCGAGGAGAGGGCGGGGCCGCGGAAAGGAAGGGGAGGGGCTGGGAGGGCCCGGAGGGGGCTGGGCCGGGGACCCGGAAGGGGTCGGGACGGGGCGGGGTCC
Consensus_read_324_ATCTTAAATTGT_Count=14	chr5	1295037	AGCGCTGCCTGAAACTCGCGCCGCGAGGAGAGGGCGGGGCCGCGGAAAGGAAGGGGAGGGGCTGGGAGGGCCCGGAGGGGGCTGGGCCGGGGACCCGGAAGGGGTCGGGACGGGGCGGGGTCC
Consensus_read_324_ACATTAATGCAT_Count=6	chr5	1295037	AGCGCTGCCTGAAACTCGCGCCGCGAGGAGAGGGCGGGGCCGCGGAAAGGAAGGGGAGGGGCTGGGAGGGCCCGGAGGGGGCTGGGCCGGGGACCCGGAAGGGGTCGGGACGGGGCGGGGTCC
Consensus_read_324_TGGCAGTTGGAT_Count=7	chr5	1295037	AGCGCTGCCTGAAACTCGCGCCGCGAGGAGAGGGCGGGGCCGCGGAAAGGAAGGGGAGGGGCTGGGAGGGCCCGGAGGGGGCTGGGCCGGGGACCCGGAAGGGGTCGGGACGGGGCGGGGTCC
Consensus_read_324_TTTTCATGCTCC_Count=16	chr5	1295037	AGCGCTGCCTGAAACTCGCGCCGCGAGGAGAGGGCGGGGCCGCGGAAAGGAAGGGGAGGGGCTGGGAGGGCCCGGAGGGGGCTGGGCCGGGGACCCGGAAGGGGTCGGGACGGGGCGGGGTCC
Consensus_read_324_ATAGGTTGGCAA_Count=5	chr5	1295037	AGCGCTGCCTGAAACTCGCGCCGCGAGGAGAGGGCGGGGCCGCGGAAAGGAAGGGGAGGGGCTGGGAGGGCCCGGAGGGGGCTGGGCCGGGGACCCGGAAGGGGTCGGGACGGGGCGGGGTCC
Consensus_read_324_TTGGGATTGAGC_Count=14	chr5	1295037	AGCGCTGCCTGAAACTCGCGCCGCGAGGAGAGGGCGGGGCCGCGGAAAGGAAGGGGAGGGGCTGGGAGGGCCCGGAGGGGGCTGGGCCGGGGACCCGGGAGGGGTCGGGACGGGGCGGGGTCC
Consensus_read_324_AATTTGTTGTAG_Count=9	chr5	1295037	AGCGCTGCCTGAAACTCGCGCCGCGAGGAGAGGGCGGGGCCGCGGAAAGGAAGGGGAGGGGCTGGGAGGGCCCGGAGGGGGCTGGGCCGGGGACCCGGAAGGGGTCGGGACGGGGCGGGGTCC
Consensus_read_324_TTAAAATTTGGT_Count=13	chr5	1295037	AGCGCTGCCTGAAACTCGCGCCGCGAGGAGAGGGCGGGGCCGCGGAAAGGAAGGGGAGGGGCTGGGAGGGCCCGGAGGGGGCTGGGCCGGGGACCCGGAAGGGGTCGGGACGGGGCGGGGTCC
Consensus_read_324_GCATATCTATTT_a_Count=19	chr5	1295037	AGCGCTGCCTGAAACTCGCGCCGCGAGGAGAGGGCGGGGCCGCGGAAAGGAAGGGGAGGGGCTGGGAGGGCCCGGAGGGGGCTGGGCCGGGGACCCGGGAGGGGTCGGGACGGGGCGGGGTCC
Consensus_read_324_GGTAGTCGGTTA_Count=9	chr5	1295037	AGCGCTGCCTGAAACTCGCGCCGCGAGGAGAGGGCGGGGCCGCGGAAAGGAAGGGGAGGGGCTGGGAGGGCCCGGAGGGGGCTGGGCCGGGGACCCGGAAGGGGTCGGGACGGGGCGGGGTCC
Consensus_read_324_GTCTTTGTGGAT_Count=6	chr5	1295037	AGCGCTGCCTGAAACTCGCGCCGCGAGGAGAGGGCGGGGCCGCGGAAAGGAAGGGGAGGGGCTGGGAGGGCCCGGAGGGGGCTGGGCCGGGGACCCGGAAGGGGTCGGGACGGGGCGGGGTCC
Consensus_read_324_GATGTGCTACCG_Count=10	chr5	1295037	AGCGCTGCCTGAAACTCGCGCCGCGAGGAGAGGGCGGGGCCGCGGAAAGGAAGGGGAGGGGCTGGGAGGGCCCGGAGGGGGCTGGGCCGGGGACCCGGGAGGGGTCGGGACGGGGCGGGGTCC
Consensus_read_324_GGTTAGATTTTT_Count=9	chr5	1295037	AGCGCTGCCTGAAACTCGCGCCGCGAGGAGAGGGCGGGGCCGCGGAAAGGAAGGGGAGGGGCTGGGAGGGCCCGGAGGGGGCTGGGCCGGGGACCCGGAAGGGGTCGGGACGGGGCGGGGTCC
Consensus_read_324_AACCTTGACGTT_Count=13	chr5	1295037	AGCGCTGCCTGAAACTCGCGCCGCGAGGAGAGGGCGGGGCCGCGGAAAGGAAGGGGAGGGGCTGGGAGGGCCCGGAGGGGGCTGGGCCGGGGACCCGGAAGGGGTCGGGACGGGGCGGGGTCC
Consensus_read_324_TGGATTTCGTGC_a_Count=18	chr5	1295037	AGCGCTGCCTGAAACTCGCGCCGCGAGGAGAGGGCGGGGCCGCGGAAAGGAAGGGGAGGGGCTGGGAGGGCCCGGAGGGGGCTGGGCCGGGGACCCGGAAGGGGTCGGGACGGGGCGGGGTCC
Consensus_read_324_GGGGTTAACCTT_Count=7	chr5	1295037	AGCGCTGCCTGAAACTCGCGCCGCGAGGAGAGGGCGGGGCCGCGGAAAGGAAGGGGAGGGGCTGGGAGGGCCCGGAGGGGGCTGGGCCGGGGACCCGGAAGGGGTCGGGACGGGGCGGGGTCC
Consensus_read_324_GGTCTTGTAACT_a_Count=11	chr5	1295037	AGCGCTGCCTGAAACTCGCGCCGCGAGGAGAGGGCGGGGCCGCGGAAAGGAAGGGGAGGGGCTGGGAGGGCCCGGAGGGGGCTGGGCCGGGGACCCGGAAGGGGTCGGGACGGGGCGGGGTCC
Consensus_read_324_AACATTCCATTC_Count=16	chr5	1295037	AGCGCTGCCTGAAACTCGCGCCGCGAGGAGAGGGCGGGGCCGCGGAAAGGAAGGGGAGGGGCTGGGAGGGCCCGGAGGGGGCTGGGCCGGGGACCCGGAAGGGGTCGGGACGGGGCGGGGTCC
Consensus_read_324_AGGTTAGTTCAC_Count=12	chr5	1295037	AGCGCTGCCTGAAACTCGCGCCGCGAGGAGAGGGCGGGGCCGCGGAAAGGAAGGGGAGGGGCTGGGAGGGCCCGGAGGGGGCTGGGCCGGGGACCCGGGAGGGGTCGGGACGGGGCGGGGTCC
Consensus_read_324_GGCACGATTGTC_Count=20	chr5	1295037	AGCGCTGCCTGAAACTCGCGCCGCGAGGAGAGGGCGGGGCCGCGGAAAGGAAGGGGAGGGGCTGGGAGGGCCCGGAGGGGGCTGGGCCGGGGACCCGGAAGGGGTCGGGACGGGGCGGGGTCC
Consensus_read_324_AGGAAGCTGTTT_Count=6	chr5	1295037	AGCGCTGCCTGAAACTCGCGCCGCGAGGAGAGGGCGGGGCCGCGGAAAGGAAGGGGAGGGGCTGGGAGGGCCCGGAGGGGGCTGGGCCGGGGACCCGGAAGGGGTCGGGACGGGGCGGGGTCC
Consensus_read_324_TCAGACATAATA_Count=18	chr5	1295037	AGCGCTGCCTGAAACTCGCGCCGCGAGGAGAGGGCGGGGCCGCGGAAAGGAAGGGGAGGGGCTGGGAGGGCCCGGAGGGGGCTGGGCCGGGGACCCGGAAGGGGTCGGGACGGGGCGGGGTCC
Consensus_read_324_TTTCTTCTCTTT_Count=17	chr5	1295037	AGCGCTGCCTGAAACTCGCGCCGCGAGGAGAGGGCGGGGCCGCGGAAAGGAAGGGGAGGGGCTGGGAGGGCCCGGAGGGGGCTGGGCCGGGGACCCGGAAGGGGTCGGGACGGGGCGGGGTCC
Consensus_read_324_TTTACGTCAATG_Count=16	chr5	1295037	AGCGCTGCCTGAAACTCGCGCCGCGAGGAGAGGGCGGGGCCGCGGAAAGGAAGGGGAGGGGCTGGGAGGGCCCGGAGGGGGCTGGGCCGGGGACCCGGAAGGGGTCGGGACGGGGCGGGGTCC
Consensus_read_324_TCGTCGCTTGAA_Count=15	chr5	1295037	AGCGCTGCCTGAAACTCGCGCCGCGAGGAGAGGGCGGGGCCGCGGAAAGGAAGGGGAGGGGCTGGGAGGGCCCGGAGGGGGCTGGGCCGGGGACCCGGGAGGGGTCGGGACGGGGCGGGGTCC
Consensus_read_324_TTACATGGTATC_Count=9	chr5	1295037	AGCGCTGCCTGAAACTCGCGCCGCGAGGAGAGGGCGGGGCCGCGGAAAGGAAGGGGAGGGGCTGGGAGGGCCCGGAGGGGGCTGGGCCGGGGACCCGGAAGGGGTCGGGACGGGGCGGGGTCC
Consensus_read_324_GATGACGGCTGC_Count=7	chr5	1295037	AGCGCTGCCTGAAACTCGCGCCGCGAGGAGAGGGCGGGGCCGCGGAAAGGAAGGGGAGGGGCTGGGAGGGCCCGGAGGGGGCTGGGCCGGGGACCCGGAAGGGGTCGGGACGGGGCGGGGTCC
Consensus_read_324_TGCAGTTTAGTC_Count=11	chr5	1295037	AGCGCTGCCTGAAACTCGCGCCGCGAGGAGAGGGCGGGGCCGCGGAAAGGAAGGGGAGGGGCTGGGAGGGCCCGGAGGGGGCTGGGCCGGGGACCCGGAAGGGGTCGGGACGGGGCGGGGTCC
Consensus_read_324_AATTAGTATTTC_Count=21	chr5	1295037	AGCGCTGCCTGAAACTCGCGCCGCGAGGAGAGGGCGGGGCCGCGGAAAGGAAGGGGAGGGGCTGGGAGGGCCCGGAGGGGGCTGGGCCGGGGACCCGGAAGGGGTCGGGACGGGGCGGGGTCC
Consensus_read_324_TAATTGTGACGA_Count=8	chr5	1295037	AGCGCTGCCTGAAACTCGCGCCGCGAGGAGAGGGCGGGGCCGCGGAAAGGAAGGGGAGGGGCTGGGAGGGCCCGGAGGGGGCTGGGCCGGGGACCCGGAAGGGGTCGGGACGGGGCGGGGTCC
Consensus_read_324_AGGTTAATGCTG_Count=12	chr5	1295037	AGCGCTGCCTGAAACTCGCGCCGCGAGGAGAGGGCGGGGCCGCGGAAAGGAAGGGGAGGGGCTGGGAGGGCCCGGAGGGGGCTGGGCCGGGGACCCGGAAGGGGTCGGGACGGGGCGGGGTCC
Consensus_read_324_GGCCTTCGTTCT_Count=6	chr5	1295037	AGCGCTGCCTGAAACTCGCGCCGCGAGGAGAGGGCGGGGCCGCGGAAAGGAAGGGGAGGGGCTGGGAGGGCCCGGAGGGGGCTGGGCCGGGGACCCGGAAGGGGTCGGGACGGGGCGGGGTCC
Consensus_read_324_GCTTATTTGAGC_Count=13	chr5	1295037	AGCGCTGCCTGAAACTCGCGCCGCGAGGAGAGGGCGGGGCCGCGGAAAGGAAGGGGAGGGGCTGGGAGGGCCCGGAGGGGGCTGGGCCGGGGACCCGGAAGGGGTCGGGACGGGGCGGGGTCC
Consensus_read_324_ATCCTCCATCGT_Count=5	chr5	1295037	AGCGCTGCCTGAAACTCGCGCCGCGAGGAGAGGGCGGGGCCGCGGAAAGGAAGGGGAGGGGCTGGGAGGGCCCGGAGGGGGCTGGGCCGGGGACCCGGGAGGGGTCGGGACGGGGCGGGGTCC
Consensus_read_324_CCCAGGTGGGGT_Count=13	chr5	1295037	AGCGCTGCCTGAAACTCGCGCCGCGAGGAGAGGGCGGGGCCGCGGAAAGGAAGGGGAGGGGCTGGGAGGGCCCGGAGGGGGCTGGGCCGGGGACCCGGAAGGGGTCGGGACGGGGCGGGGTCC
Consensus_read_324_TTCACCATGTTT_Count=8	chr5	1295037	AGCGCTGCCTGAAACTCGCGCCGCGAGGAGAGGGCGGGGCCGCGGAAAGGAAGGGGAGGGGCTGGGAGGGCCCGGAGGGGGCTGGGCCGGGGACCCGGAAGGGGTCGGGACGGGGCGGGGTCC
Consensus_read_324_AGTTTATAGCTC_Count=6	chr5	1295037	AGCGCTGCCTGAAACTCGCGCCGCGAGGAGAGGGCGGGGCCGCGGAAAGGAAGGGGAGGGGCTGGGAGGGCCCGGAGGGGGCTGGGCCGGGGACCCGGAAGGGGTCGGGACGGGGCGGGGTCC
Consensus_read_324_TATCGTTGTTTC_Count=9	chr5	1295037	AGCGCTGCCTGAAACTCGCGCCGCGAGGAGAGGGCGGGGCCGCGGAAAGGAAGGGGAGGGGCTGGGAGGGCCCGGAGGGGGCTGGGCCGGGGACCCGGAAGGGGTCGGGACGGGGCGGGGTCC
Consensus_read_324_ACTTTCATCTTT_Count=8	chr5	1295037	AGCGCTGCCTGAAACTCGCGCCGCGAGGAGAGGGCGGGGCCGCGGAAAGGAAGGGGAGGGGCTGGGAGGGCCCGGAGGGGGCTGGGCCGGGGACCCGGAAGGGGTCGGGACGGGGCGGGGTCC
Consensus_read_324_GTTAGCTTAGTT_Count=12	chr5	1295037	AGCGCTGCCTGAAACTCGCGCCGCGAGGAGAGGGCGGGGCCGCGGAAAGGAAGGGGAGGGGCTGGGAGGGCCCGGAGGGGGCTGGGCCGGGGACCCGGAAGGGGTCGGGACGGGGCGGGGTCC
Consensus_read_324_CGCGGCTTTTTG_Count=11	chr5	1295037	AGCGCTGCCTGAAACTCGCGCCGCGAGGAGAGGGCGGGGCCGCGGAAAGGAAGGGGAGGGGCTGGGAGGGCCCGGAGGGGGCTGGGCCGGGGACCCGGAAGGGGTCGGGACGGGGCGGGGTCC
Consensus_read_324_AGGAAACATCTT_Count=18	chr5	1295037	AGCGCTGCCTGAAACTCGCGCCGCGAGGAGAGGGCGGGGCCGCGGAAAGGAAGGGGAGGGGCTGGGAGGGCCCGGAGGGGGCTGGGCCGGGGACCCGGGAGGGGTCGGGACGGGGCGGGGTCC
Consensus_read_324_GTATTATTTAAC_Count=5	chr5	1295037	AGCGCTGCCTGAAACTCGCGCCGCGAGGAGAGGGCGGGGCCGCGGAAAGGAAGGGGAGGGGCTGGGAGGGCCCGGAGGGGGCTGGGCCGGGGACCCGGAAGGGGTCGGGACGGGGCGGGGTCC
Consensus_read_324_TTTTTTTTCTGT_Count=20	chr5	1295037	AGCGCTGCCTGAAACTCGCGCCGCGAGGAGAGGGCGGGGCCGCGGAAAGGAAGGGGAGGGGCTGGGAGGGCCCGGAGGGGGCTGGGCCGGGGACCCGGAAGGGGTCGGGACGGGGCGGGGTCC
Consensus_read_324_GGTTTTGGTGCT_Count=5	chr5	1295037	AGCGCTGCCTGAAACTCGCGCCGCGAGGAGAGGGCGGGGCCGCGGAAAGGAAGGGGAGGGGCTGGGAGGGCCCGGAGGGGGCTGGGCCGGGGACCCGGAAGGGGTCGGGACGGGGCGGGGTCC
Consensus_read_324_TTATCAGTATTT_Count=6	chr5	1295037	AGCGCTGCCTGAAACTCGCGCCGCGAGGAGAGGGCGGGGCCGCGGAAAGGAAGGGGAGGGGCTGGGAGGGCCCGGAGGGGGCTGGGCCGGGGACCCGGAAGGGGTCGGGACGGGGCGGGGTCC
Consensus_read_324_TCAATCGCTTTT_Count=8	chr5	1295037	AGCGCTGCCTGAAACTCGCGCCGCGAGGAGAGGGCGGGGCCGCGGAAAGGAAGGGGAGGGGCTGGGAGGGCCCGGAGGGGGCTGGGCCGGGGACCCGGAAGGGGTCGGGACGGGGCGGGGTCC
Consensus_read_324_TGTGAGTGTATT_Count=16	chr5	1295037	AGCGCTGCCTGAAACTCGCGCCGCGAGGAGAGGGCGGGGCCGCGGAAAGGAAGGGGAGGGGCTGGGAGGGCCCGGAGGGGGCTGGGCCGGGGACCCGGGAGGGGTCGGGACGGGGCGGGGTCC
Consensus_read_324_CTTATTTCTTCT_Count=11	chr5	1295037	AGCGCTGCCTGAAACTCGCGCCGCGAGGAGAGGGCGGGGCCGCGGAAAGGAAGGGGAGGGGCTGGGAGGGCCCGGAGGGGGCTGGGCCGGGGACCCGGGAGGGGTCGGGACGGGGCGGGGTCC
Consensus_read_324_TTAGTTTTAGAT_Count=7	chr5	1295037	AGCGCTGCCTGAAACTCGCGCCGCGAGGAGAGGGCGGGGCCGCGGAAAGGAAGGGGAGGGGCTGGGAGGGCCCGGAGGGGGCTGGGCCGGGGACCCGGGAGGGGTCGGGACGGGGCGGGGTCC
Consensus_read_324_ACTAACGTATGA_Count=9	chr5	1295037	AGCGCTGCCTGAAACTCGCGCCGCGAGGAGAGGGCGGGGCCGCGGAAAGGAAGGGGAGGGGCTGGGAGGGCCCGGAGGGGGCTGGGCCGGGGACCCGGAAGGGGTCGGGACGGGGCGGGGTCC
Consensus_read_324_GTGTGTAGCTCT_Count=9	chr5	1295037	AGCGCTGCCTGAAACTCGCGCCGCGAGGAGAGGGCGGGGCCGCGGAAAGGAAGGGGAGGGGCTGGGAGGGCCCGGAGGGGGCTGGGCCGGGGACCCGGAAGGGGTCGGGACGGGGCGGGGTCC
Consensus_read_324_TCCAGCCCTTAC_Count=6	chr5	1295037	AGCGCTGCCTGAAACTCGCGCCGCGAGGAGAGGGCGGGGCCGCGGAAAGGAAGGGGAGGGGCTGGGAGGGCCCGGAGGGGGCTGGGCCGGGGACCCGGGAGGGGTCGGGACGGGGCGGGGTCC
Consensus_read_324_GAATGATGTATT_Count=5	chr5	1295037	AGCGCTGCCTGAAACTCGCGCCGCGAGGAGAGGGCGGGGCCGCGGAAAGGAAGGGGAGGGGCTGGGAGGGCCCGGAGGGGGCTGGGCCGGGGACCCGGAAGGGGTCGGGACGGGGCGGGGTCC
Consensus_read_324_TAGGTCTTTTGT_Count=9	chr5	1295037	AGCGCTGCCTGAAACTCGCGCCGCGAGGAGAGGGCGGGGCCGCGGAAAGGAAGGGGAGGGGCTGGGAGGGCCCGGAGGGGGCTGGGCCGGGGACCCGGAAGGGGTCGGGACGGGGCGGGGTCC
Consensus_read_324_TTTGGATTCATC_Count=24	chr5	1295037	AGCGCTGCCTGAAACTCGCGCCGCGAGGAGAGGGCGGGGCCGCGGAAAGGAAGGGGAGGGGCTGGGAGGGCCCGGAGGGGGCTGGGCCGGGGACCCGGGAGGGGTCGGGACGGGGCGGGGTCC
Consensus_read_324_TGATTTACCCTA_Count=9	chr5	1295037	AGCGCTGCCTGAAACTCGCGCCGCGAGGAGAGGGCGGGGCCGCGGAAAGGAAGGGGAGGGGCTGGGAGGGCCCGGAGGGGGCTGGGCCGGGGACCCGGAAGGGGTCGGGACGGGGCGGGGTCC
Consensus_read_324_GGAATTGTGATA_Count=6	chr5	1295037	AGCGCTGCCTGAAACTCGCGCCGCGAGGAGAGGGCGGGGCCGCGGAAAGGAAGGGGAGGGGCTGGGAGGGCCCGGAGGGGGCTGGGCCGGGGACCCGGAAGGGGTCGGGACGGGGCGGGGTCC
Consensus_read_324_TCCGTCTCTTAT_Count=9	chr5	1295037	AGCGCTGCCTGAAACTCGCGCCGCGAGGAGAGGGCGGGGCCGCGGAAAGGAAGGGGAGGGGCTGGGAGGGCCCGGAGGGGGCTGGGCCGGGGACCCGGGAGGGGTCGGGACGGGGCGGGGTCC
Consensus_read_324_TTTTCTGACCAT_Count=8	chr5	1295037	AGCGCTGCCTGAAACTCGCGCCGCGAGGAGAGGGCGGGGCCGCGGAAAGGAAGGGGAGGGGCTGGGAGGGCCCGGAGGGGGCTGGGCCGGGGACCCGGGAGGGGTCGGGACGGGGCGGGGTCC
Consensus_read_324_TTTGTTTTTGGA_Count=9	chr5	1295037	AGCGCTGCCTGAAACTCGCGCCGCGAGGAGAGGGCGGGGCCGCGGAAAGGAAGGGGAGGGGCTGGGAGGGCCCGGAGGGGGCTGGGCCGGGGACCCGGAAGGGGTCGGGACGGGGCGGGGTCC
Consensus_read_324_TCCGAAGTAGTT_Count=8	chr5	1295037	AGCGCTGCCTGAAACTCGCGCCGCGAGGAGAGGGCGGGGCCGCGGAAAGGAAGGGGAGGGGCTGGGAGGGCCCGGAGGGGGCTGGGCCGGGGACCCGGAAGGGGTCGGGACGGGGCGGGGTCC
Consensus_read_324_CATAAGACGTAG_Count=10	chr5	1295037	AGCGCTGCCTGAAACTCGCGCCGCGAGGAGAGGGCGGGGCCGCGGAAAGGAAGGGGAGGGGCTGGGAGGGCCCGGAGGGGGCTGGGCCGGGGACCCGGAAGGGGTCGGGACGGGGCGGGGTCC
Consensus_read_324_CATTGTTGGCTT_Count=7	chr5	1295037	AGCGCTGCCTGAAACTCGCGCCGCGAGGAGAGGGCGGGGCCGCGGAAAGGAAGGGGAGGGGCTGGGAGGGCCCGGAGGGGGCTGGGCCGGGGACCCGGAAGGGGTCGGGACGGGGCGGGGTCC
Consensus_read_324_ATCGAGCTCAGA_Count=10	chr5	1295037	AGCGCTGCCTGAAACTCGCGCCGCGAGGAGAGGGCGGGGCCGCGGAAAGGAAGGGGAGGGGCTGGGAGGGCCCGGAGGGGGCTGGGCCGGGGACCCGGAAGGGGTCGGGACGGGGCGGGGTCC
Consensus_read_324_GGATCAGATTAG_Count=10	chr5	1295037	AGCGCTGCCTGAAACTCGCGCCGCGAGGAGAGGGCGGGGCCGCGGAAAGGAAGGGGAGGGGCTGGGAGGGCCCGGAGGGGGCTGGGCCGGGGACCCGGGAGGGGTCGGGACGGGGCGGGGTCC
Consensus_read_324_CATACGACGCCG_Count=17	chr5	1295037	AGCGCTGCCTGAAACTCGCGCCGCGAGGAGAGGGCGGGGCCGCGGAAAGGAAGGGGAGGGGCTGGGAGGGCCCGGAGGGGGCTGGGCCGGGGACCCGGAAGGGGTCGGGACGGGGCGGGGTCC
Consensus_read_324_CAATTGTCTTTG_Count=15	chr5	1295037	AGCGCTGCCTGAAACTCGCGCCGCGAGGAGAGGGCGGGGCCGCGGAAAGGAAGGGGAGGGGCTGGGAGGGCCCGGAGGGGGCTGGGCCGGGGACCCGGAAGGGGTCGGGACGGGGCGGGGTCC
Consensus_read_324_AGCCAGTTTTTA_Count=9	chr5	1295037	AGCGCTGCCTGAAACTCGCGCCGCGAGGAGAGGGCGGGGCCGCGGAAAGGAAGGGGAGGGGCTGGGAGGGCCCGGAGGGGGCTGGGCCGGGGACCCGGGAGGGGTCGGGACGGGGCGGGGTCC
Consensus_read_324_ATATTCTGAGGC_Count=7	chr5	1295037	AGCGCTGCCTGAAACTCGCGCCGCGAGGAGAGGGCGGGGCCGCGGAAAGGAAGGGGAGGGGCTGGGAGGGCCCGGAGGGGGCTGGGCCGGGGACCCGGGAGGGGTCGGGACGGGGCGGGGTCC
Consensus_read_324_CTTGGGGGGACG_Count=6	chr5	1295037	AGCGCTGCCTGAAACTCGCGCCGCGAGGAGAGGGCGGGGCCGCGGAAAGGAAGGGGAGGGGCTGGGAGGGCCCGGAGGGGGCTGGGCCGGGGACCCGGGAGGGGTCGGGACGGGGCGGGGTCC
Consensus_read_324_TTGTCATGTCGC_Count=7	chr5	1295037	AGCGCTGCCTGAAACTCGCGCCGCGAGGAGAGGGCGGGGCCGCGGAAAGGAAGGGGAGGGGCTGGGAGGGCCCGGAGGGGGCTGGGCCGGGGACCCGGAAGGGGTCGGGACGGGGCGGGGTCC
Consensus_read_324_AAGATCTTAAAA_Count=14	chr5	1295037	AGCGCTGCCTGAAACTCGCGCCGCGAGGAGAGGGCGGGGCCGCGGAAAGGAAGGGGAGGGGCTGGGAGGGCCCGGAGGGGGCTGGGCCGGGGACCCGGAAGGGGTCGGGACGGGGCGGGGTCC
Consensus_read_324_AGTTGCTTACTT_Count=6	chr5	1295037	AGCGCTGCCTGAAACTCGCGCCGCGAGGAGAGGGCGGGGCCGCGGAAAGGAAGGGGAGGGGCTGGGAGGGCCCGGAGGGGGCTGGGCCGGGGACCCGGAAGGGGTCGGGACGGGGCGGGGTCC
Consensus_read_324_ATCGGGATTCAA_Count=15	chr5	1295037	AGCGCTGCCTGAAACTCGCGCCGCGAGGAGAGGGCGGGGCCGCGGAAAGGAAGGGGAGGGGCTGGGAGGGCCCGGAGGGGGCTGGGCCGGGGACCCGGAAGGGGTCGGGACGGGGCGGGGTCC
Consensus_read_324_TCTGCGATGTCG_Count=11	chr5	1295037	AGCGCTGCCTGAAACTCGCGCCGCGAGGAGAGGGCGGGGCCGCGGAAAGGAAGGGGAGGGGCTGGGAGGGCCCGGAGGGGGCTGGGCCGGGGACCCGGAAGGGGTCGGGACGGGGCGGGGTCC
Consensus_read_324_AGATTTTCAGCG_Count=10	chr5	1295037	AGCGCTGCCTGAAACTCGCGCCGCGAGGAGAGGGCGGGGCCGCGGAAAGGAAGGGGAGGGGCTGGGAGGGCCCGGAGGGGGCTGGGCCGGGGACCCGGAAGGGGTCGGGACGGGGCGGGGTCC
Consensus_read_324_TTTGTAGGGGTG_Count=13	chr5	1295037	AGCGCTGCCTGAAACTCGCGCCGCGAGGAGAGGGCGGGGCCGCGGAAAGGAAGGGGAGGGGCTGGGAGGGCCCGGAGGGGGCTGGGCCGGGGACCCGGAAGGGGTCGGGACGGGGCGGGGTCC
Consensus_read_324_GTATGTGTGCAT_Count=7	chr5	1295037	AGCGCTGCCTGAAACTCGCGCCGCGAGGAGAGGGCGGGGCCGCGGAAAGGAAGGGGAGGGGCTGGGAGGGCCCGGAGGGGGCTGGGCCGGGGACCCGGAAGGGGTCGGGACGGGGCGGGGTCC
Consensus_read_324_TTTTCTTCTGAC_Count=7	chr5	1295037	AGCGCTGCCTGAAACTCGCGCCGCGAGGAGAGGGCGGGGCCGCGGAAAGGAAGGGGAGGGGCTGGGAGGGCCCGGAGGGGGCTGGGCCGGGGACCCGGGAGGGGTCGGGACGGGGCGGGGTCC
Consensus_read_324_GATTTTATTTAT_Count=10	chr5	1295037	AGCGCTGCCTGAAACTCGCGCCGCGAGGAGAGGGCGGGGCCGCGGAAAGGAAGGGGAGGGGCTGGGAGGGCCCGGAGGGGGCTGGGCCGGGGACCCGGAAGGGGTCGGGACGGGGCGGGGTCC
Consensus_read_324_GAGTAAAGATTC_Count=9	chr5	1295037	AGCGCTGCCTGAAACTCGCGCCGCGAGGAGAGGGCGGGGCCGCGGAAAGGAAGGGGAGGGGCTGGGAGGGCCCGGAGGGGGCTGGGCCGGGGACCCGGGAGGGGTCGGGACGGGGCGGGGTCC
Consensus_read_324_CATATTTATTAT_Count=6	chr5	1295037	AGCGCTGCCTGAAACTCGCGCCGCGAGGAGAGGGCGGGGCCGCGGAAAGGAAGGGGAGGGGCTGGGAGGGCCCGGAGGGGGCTGGGCCGGGGACCCGGAAGGGGTCGGGACGGGGCGGGGTCC
Consensus_read_324_GCCCAGCGCATC_Count=22	chr5	1295037	AGCGCTGCCTGAAACTCGCGCCGCGAGGAGAGGGCGGGGCCGCGGAAAGGAAGGGGAGGGGCTGGGAGGGCCCGGAGGGGGCTGGGCCGGGGACCCGGAAGGGGTCGGGACGGGGCGGGGTCC
Consensus_read_324_ATTATTCCGAGG_Count=5	chr5	1295037	AGCGCTGCCTGAAACTCGCGCCGCGAGGAGAGGGCGGGGCCGCGGAAAGGAAGGGGAGGGGCTGGGAGGGCCCGGAGGGGGCTGGGCCGGGGACCCGGGAGGGGTCGGGACGGGGCGGGGTCC
Consensus_read_324_AGTTTGTTAAAT_Count=9	chr5	1295037	AGCGCTGCCTGAAACTCGCGCCGCGAGGAGAGGGCGGGGCCGCGGAAAGGAAGGGGAGGGGCTGGGAGGGCCCGGAGGGGGCTGGGCCGGGGACCCGGGAGGGGTCGGGACGGGGCGGGGTCC
Consensus_read_324_TATTTTGTGACT_Count=15	chr5	1295037	AGCGCTGCCTGAAACTCGCGCCGCGAGGAGAGGGCGGGGCCGCGGAAAGGAAGGGGAGGGGCTGGGAGGGCCCGGAGGGGGCTGGGCCGGGGACCCGGAAGGGGTCGGGACGGGGCGGGGTCC
Consensus_read_324_ACTTTAGGACTT_Count=6	chr5	1295037	AGCGCTGCCTGAAACTCGCGCCGCGAGGAGAGGGCGGGGCCGCGGAAAGGAAGGGGAGGGGCTGGGAGGGCCCGGAGGGGGCTGGGCCGGGGACCCGGAAGGGGTCGGGACGGGGCGGGGTCC
Consensus_read_324_ATTGATGTCTAA_Count=15	chr5	1295037	AGCGCTGCCTGAAACTCGCGCCGCGAGGAGAGGGCGGGGCCGCGGAAAGGAAGGGGAGGGGCTGGGAGGGCCCGGAGGGGGCTGGGCCGGGGACCCGGGAGGGGTCGGGACGGGGCGGGGTCC
Consensus_read_324_TGTGAAATTTAA_Count=10	chr5	1295037	AGCGCTGCCTGAAACTCGCGCCGCGAGGAGAGGGCGGGGCCGCGGAAAGGAAGGGGAGGGGCTGGGAGGGCCCGGAGGGGGCTGGGCCGGGGACCCGGAAGGGGTCGGGACGGGGCGGGGTCC
Consensus_read_324_TAGTCACCGGTC_Count=14	chr5	1295037	AGCGCTGCCTGAAACTCGCGCCGCGAGGAGAGGGCGGGGCCGCGGAAAGGAAGGGGAGGGGCTGGGAGGGCCCGGAGGGGGCTGGGCCGGGGACCCGGAAGGGGTCGGGACGGGGCGGGGTCC
Consensus_read_324_CAAATCTGTAGG_Count=6	chr5	1295037	AGCGCTGCCTGAAACTCGCGCCGCGAGGAGAGGGCGGGGCCGCGGAAAGGAAGGGGAGGGGCTGGGAGGGCCCGGAGGGGGCTGGGCCGGGGACCCGGGAGGGGTCGGGACGGGGCGGGGTCC
Consensus_read_324_CTTAGTGCGAAG_Count=15	chr5	1295037	AGCGCTGCCTGAAACTCGCGCCGCGAGGAGAGGGCGGGGCCGCGGAAAGGAAGGGGAGGGGCTGGGAGGGCCCGGAGGGGGCTGGGCCGGGGACCCGGGAGGGGTCGGGACGGGGCGGGGTCC
Consensus_read_324_TGTAAAATAGCT_Count=20	chr5	1295037	AGCGCTGCCTGAAACTCGCGCCGCGAGGAGAGGGCGGGGCCGCGGAAAGGAAGGGGAGGGGCTGGGAGGGCCCGGAGGGGGCTGGGCCGGGGACCCGGGAGGGGTCGGGACGGGGCGGGGTCC
Consensus_read_324_GGGATTTTTACA_Count=6	chr5	1295037	AGCGCTGCCTGAAACTCGCGCCGCGAGGAGAGGGCGGGGCCGCGGAAAGGAAGGGGAGGGGCTGGGAGGGCCCGGAGGGGGCTGGGCCGGGGACCCGGGAGGGGTCGGGACGGGGCGGGGTCC
Consensus_read_324_TTGTCCATATTG_Count=7	chr5	1295037	AGCGCTGCCTGAAACTCGCGCCGCGAGGAGAGGGCGGGGCCGCGGAAAGGAAGGGGAGGGGCTGGGAGGGCCCGGAGGGGGCTGGGCCGGGGACCCGGAAGGGGTCGGGACGGGGCGGGGTCC
Consensus_read_324_CTTACTGTACTT_Count=8	chr5	1295037	AGCGCTGCCTGAAACTCGCGCCGCGAGGAGAGGGCGGGGCCGCGGAAAGGAAGGGGAGGGGCTGGGAGGGCCCGGAGGGGGCTGGGCCGGGGACCCGGAAGGGGTCGGGACGGGGCGGGGTCC
Consensus_read_324_ATTAAGAACCCA_Count=10	chr5	1295037	AGCGCTGCCTGAAACTCGCGCCGCGAGGAGAGGGCGGGGCCGCGGAAAGGAAGGGGAGGGGCTGGGAGGGCCCGGAGGGGGCTGGGCCGGGGACCCGGAAGGGGTCGGGACGGGGCGGGGTCC
Consensus_read_324_GTGATTTTGATT_Count=8	chr5	1295037	AGCGCTGCCTGAAACTCGCGCCGCGAGGAGAGGGCGGGGCCGCGGAAAGGAAGGGGAGGGGCTGGGAGGGCCCGGAGGGGGCTGGGCCGGGGACCCGGGAGGGGTCGGGACGGGGCGGGGTCC
Consensus_read_324_GTTGTCTCTCAG_Count=9	chr5	1295037	AGCGCTGCCTGAAACTCGCGCCGCGAGGAGAGGGCGGGGCCGCGGAAAGGAAGGGGAGGGGCTGGGAGGGCCCGGAGGGGGCTGGGCCGGGGACCCGGAAGGGGTCGGGACGGGGCGGGGTCC
Consensus_read_324_AATTTTGGCTAG_Count=15	chr5	1295037	AGCGCTGCCTGAAACTCGCGCCGCGAGGAGAGGGCGGGGCCGCGGAAAGGAAGGGGAGGGGCTGGGAGGGCCCGGAGGGGGCTGGGCCGGGGACCCGGAAGGGGTCGGGACGGGGCGGGGTCC
Consensus_read_324_TAAATGTTACTG_Count=10	chr5	1295037	AGCGCTGCCTGAAACTCGCGCCGCGAGGAGAGGGCGGGGCCGCGGAAAGGAAGGGGAGGGGCTGGGAGGGCCCGGAGGGGGCTGGGCCGGGGACCCGGGAGGGGTCGGGACGGGGCGGGGTCC
Consensus_read_324_TGGTCTTTACTC_Count=13	chr5	1295037	AGCGCTGCCTGAAACTCGCGCCGCGAGGAGAGGGCGGGGCCGCGGAAAGGAAGGGGAGGGGCTGGGAGGGCCCGGAGGGGGCTGGGCCGGGGACCCGGAAGGGGTCGGGACGGGGCGGGGTCC
Consensus_read_324_TGAGTGGATTCT_a_Count=16	chr5	1295037	AGCGCTGCCTGAAACTCGCGCCGCGAGGAGAGGGCGGGGCCGCGGAAAGGAAGGGGAGGGGCTGGGAGGGCCCGGAGGGGGCTGGGCCGGGGACCCGGAAGGGGTCGGGACGGGGCGGGGTCC
Consensus_read_324_CACTTAATATAG_Count=5	chr5	1295037	AGCGCTGCCTGAAACTCGCGCCGCGAGGAGAGGGCGGGGCCGCGGAAAGGAAGGGGAGGGGCTGGGAGGGCCCGGAGGGGGCTGGGCCGGGGACCCGGAAGGGGTCGGGACGGGGCGGGGTCC
Consensus_read_324_CTTTCTAATTCT_Count=15	chr5	1295037	AGCGCTGCCTGAAACTCGCGCCGCGAGGAGAGGGCGGGGCCGCGGAAAGGAAGGGGAGGGGCTGGGAGGGCCCGGAGGGGGCTGGGCCGGGGACCCGGGAGGGGTCGGGACGGGGCGGGGTCC
Consensus_read_324_TTCATGAATACC_Count=9	chr5	1295037	AGCGCTGCCTGAAACTCGCGCCGCGAGGAGAGGGCGGGGCCGCGGAAAGGAAGGGGAGGGGCTGGGAGGGCCCGGAGGGGGCTGGGCCGGGGACCCGGAAGGGGTCGGGACGGGGCGGGGTCC
Consensus_read_324_GGTTTAATGCAT_Count=7	chr5	1295037	AGCGCTGCCTGAAACTCGCGCCGCGAGGAGAGGGCGGGGCCGCGGAAAGGAAGGGGAGGGGCTGGGAGGGCCCGGAGGGGGCTGGGCCGGGGACCCGGGAGGGTCGGGACGGGGCGGGGTCCG
Consensus_read_324_TTTTGGATACTC_Count=11	chr5	1295037	AGCGCTGCCTGAAACTCGCGCCGCGAGGAGAGGGCGGGGCCGCGGAAAGGAAGGGGAGGGGCTGGGAGGGCCCGGAGGGGGCTGGGCCGGGGACCCGGGAGGGGTCGGGACGGGGCGGGGTCC
Consensus_read_324_CAGGGCCAGGCG_Count=8	chr5	1295037	AGCGCTGCCTGAAACTCGCGCCGCGAGGAGAGGGCGGGGCCGCGGAAAGGAAGGGGAGGGGCTGGGAGGGCCCGGAGGGGGCTGGGCCGGGGACCCGGAAGGGGTCGGGACGGGGCGGGGTCC
Consensus_read_324_GACCAATAGAGA_Count=5	chr5	1295037	AGCGCTGCCTGAAACTCGCGCCGCGAGGAGAGGGCGGGGCCGCGGAAAGGAAGGGGAGGGGCTGGGAGGGCCCGGAGGGGGCTGGGCCGGGGACCCGGAAGGGGTCGGGACGGGGCGGGGTCC
Consensus_read_324_AAAGTGTATAGG_Count=7	chr5	1295037	AGCGCTGCCTGAAACTCGCGCCGCGAGGAGAGGGCGGGGCCGCGGAAAGGAAGGGGAGGGGCTGGGAGGGCCCGGAGGGGGCTGGGCCGGGGACCCGGGAGGGGTCGGGACGGGGCGGGGTCC
Consensus_read_324_TTGAATATATTA_Count=20	chr5	1295037	AGCGCTGCCTGAAACTCGCGCCGCGAGGAGAGGGCGGGGCCGCGGAAAGGAAGGGGAGGGGCTGGGAGGGCCCGGAGGGGGCTGGGCCGGGGACCCGGAAGGGGTCGGGACGGGGCGGGGTCC
Consensus_read_324_GTTAATTTTGAA_Count=8	chr5	1295037	AGCGCTGCCTGAAACTCGCGCCGCGAGGAGAGGGCGGGGCCGCGGAAAGGAAGGGGAGGGGCTGGGAGGGCCCGGAGGGGGCTGGGCCGGGGACCCGGGAGGGGTCGGGACGGGGCGGGGTCC
Consensus_read_324_GTATTTACGTTT_Count=6	chr5	1295037	AGCGCTGCCTGAAACTCGCGCCGCGAGGAGAGGGCGGGGCCGCGGAAAGGAAGGGGAGGGGCTGGGAGGGCCCGGAGGGGGCTGGGCCGGGGACCCGGAAGGGGTCGGGACGGGGCGGGGTCC
Consensus_read_324_CGTCGGGGCTGA_Count=23	chr5	1295037	AGCGCTGCCTGAAACTCGCGCCGCGAGGAGAGGGCGGGGCCGCGGAAAGGAAGGGGAGGGGCTGGGAGGGCCCGGAGGGGGCTGGGCCGGGGACCCGGAAGGGGTCGGGACGGGGCGGGGTCC
Consensus_read_324_CATAATGTAAAT_Count=15	chr5	1295037	AGCGCTGCCTGAAACTCGCGCCGCGAGGAGAGGGCGGGGCCGCGGAAAGGAAGGGGAGGGGCTGGGAGGGCCCGGAGGGGGCTGGGCCGGGGACCCGGAAGGGGTCGGGACGGGGCGGGGTCC
Consensus_read_324_ATTTCGGGTTAT_Count=20	chr5	1295037	AGCGCTGCCTGAAACTCGCGCCGCGAGGAGAGGGCGGGGCCGCGGAAAGGAAGGGGAGGGGCTGGGAGGGCCCGGAGGGGGCTGGGCCGGGGACCCGGAAGGGGTCGGGACGGGGCGGGGTCC
Consensus_read_324_GCTTTCAACACG_Count=6	chr5	1295037	AGCGCTGCCTGAAACTCGCGCCGCGAGGAGAGGGCGGGGCCGCGGAAAGGAAGGGGAGGGGCTGGGAGGGCCCGGAGGGGGCTGGGCCGGGGACCCGGGAGGGGTCGGGACGGGGCGGGGTCC
Consensus_read_324_AGTCTGCGGCAC_Count=5	chr5	1295037	AGCGCTGCCTGAAACTCGCGCCGCGAGGAGAGGGCGGGGCCGCGGAAAGGAAGGGGAGGGGCTGGGAGGGCCCGGAGGGGGCTGGGCCGGGGACCCGGAAGGGGTCGGGACGGGGCGGGGTCC
Consensus_read_324_ATCTTCGGACTT_Count=8	chr5	1295037	AGCGCTGCCTGAAACTCGCGCCGCGAGGAGAGGGCGGGGCCGCGGAAAGGAAGGGGAGGGGCTGGGAGGGCCCGGAGGGGGCTGGGCCGGGGACCCGGGAGGGGTCGGGACGGGGCGGGGTCC
Consensus_read_324_AAACGATTGTCA_Count=20	chr5	1295037	AGCGCTGCCTGAAACTCGCGCCGCGAGGAGAGGGCGGGGCCGCGGAAAGGAAGGGGAGGGGCTGGGAGGGCCCGGAGGGGGCTGGGCCGGGGACCCGGAAGGGGTCGGGACGGGGCGGGGTCC
Consensus_read_324_TTTAAACGGTGT_Count=5	chr5	1295037	AGCGCTGCCTGAAACTCGCGCCGCGAGGAGAGGGCGGGGCCGCGGAAAGGAAGGGGAGGGGCTGGGAGGGCCCGGAGGGGGCTGGGCCGGGGACCCGGAAGGGGTCGGGACGGGGCGGGGTCC
Consensus_read_324_GCTGTTTTTTTT_Count=18	chr5	1295037	AGCGCTGCCTGAAACTCGCGCCGCGAGGAGAGGGCGGGGCCGCGGAAAGGAAGGGGAGGGGCTGGGAGGGCCCGGAGGGGGCTGGGCCGGGGACCCGGAAGGGGTCGGGACGGGGCGGGGTCC
Consensus_read_324_ATACGCCTTTCT_Count=9	chr5	1295037	AGCGCTGCCTGAAACTCGCGCCGCGAGGAGAGGGCGGGGCCGCGGAAAGGAAGGGGAGGGGCTGGGAGGGCCCGGAGGGGGCTGGGCCGGGGACCCGGGAGGGGTCGGGACGGGGCGGGGTCC
Consensus_read_324_TGTACTATTCTT_Count=6	chr5	1295037	AGCGCTGCCTGAAACTCGCGCCGCGAGGAGAGGGCGGGGCCGCGGAAAGGAAGGGGAGGGGCTGGGAGGGCCCGGAGGGGGCTGGGCCGGGGACCCGGAAGGGGTCGGGACGGGGCGGGGTCC
Consensus_read_324_CAGATATGCGCA_Count=8	chr5	1295037	AGCGCTGCCTGAAACTCGCGCCGCGAGGAGAGGGCGGGGCCGCGGAAAGGAAGGGGAGGGGCTGGGAGGGCCCGGAGGGGGCTGGGCCGGGGACCCGGAAGGGGTCGGGACGGGGCGGGGTCC
Consensus_read_324_CCGTCAATACAC_Count=11	chr5	1295037	AGCGCTGCCTGAAACTCGCGCCGCGAGGAGAGGGCGGGGCCGCGGAAAGGAAGGGGAGGGGCTGGGAGGGCCCGGAGGGGGCTGGGCCGGGGACCCGGAAGGGGTCGGGACGGGGCGGGGTCC
Consensus_read_324_TGCTTACTCAAC_Count=10	chr5	1295037	AGCGCTGCCTGAAACTCGCGCCGCGAGGAGAGGGCGGGGCCGCGGAAAGGAAGGGGAGGGGCTGGGAGGGCCCGGAGGGGGCTGGGCCGGGGACCCGGAAGGGGTCGGGACGGGGCGGGGTCC
Consensus_read_324_ATTGCAGTACAA_Count=14	chr5	1295037	AGCGCTGCCTGAAACTCGCGCCGCGAGGAGAGGGCGGGGCCGCGGAAAGGAAGGGGAGGGGCTGGGAGGGCCCGGAGGGGGCTGGGCCGGGGACCCGGAAGGGGTCGGGACGGGGCGGGGTCC
Consensus_read_324_CCTTTGTCCAGA_Count=16	chr5	1295037	AGCGCTGCCTGAAACTCGCGCCGCGAGGAGAGGGCGGGGCCGCGGAAAGGAAGGGGAGGGGCTGGGAGGGCCCGGAGGGGGCTGGGCCGGGGACCCGGAAGGGGTCGGGACGGGGCGGGGTCC
Consensus_read_324_TGAGTCGATTCG_Count=13	chr5	1295037	AGCGCTGCCTGAAACTCGCGCCGCGAGGAGAGGGCGGGGCCGCGGAAAGGAAGGGGAGGGGCTGGGAGGGCCCGGAGGGGGCTGGGCCGGGGACCCGGAAGGGGTCGGGACGGGGCGGGGTCC
Consensus_read_324_AACTACGATAAT_Count=15	chr5	1295037	AGCGCTGCCTGAAACTCGCGCCGCGAGGAGAGGGCGGGGCCGCGGAAAGGAAGGGGAGGGGCTGGGAGGGCCCGGAGGGGGCTGGGCCGGGGACCCGGAAGGGGTCGGGACGGGGCGGGGTCC
Consensus_read_324_CTCCGGCGAGTT_Count=25	chr5	1295037	AGCGCTGCCTGAAACTCGCGCCGCGAGGAGAGGGCGGGGCCGCGGAAAGGAAGGGGAGGGGCTGGGAGGGCCCGGAGGGGGCTGGGCCGGGGACCCGGAAGGGGTCGGGACGGGGCGGGGTCC
Consensus_read_324_GGGTTGGCGATA_Count=19	chr5	1295037	AGCGCTGCCTGAAACTCGCGCCGCGAGGAGAGGGCGGGGCCGCGGAAAGGAAGGGGAGGGGCTGGGAGGGCCCGGAGGGGGCTGGGCCGGGGACCCGGAAGGGGTCGGGACGGGGCGGGGTCC
Consensus_read_324_TAGTGATTTTCT_Count=7	chr5	1295037	AGCGCTGCCTGAAACTCGCGCCGCGAGGAGAGGGCGGGGCCGCGGAAAGGAAGGGGAGGGGCTGGGAGGGCCCGGAGGGGGCTGGGCCGGGGACCCGGAAGGGGTCGGGACGGGGCGGGGTCC
Consensus_read_324_CTTGTGTTTTTC_Count=14	chr5	1295037	AGCGCTGCCTGAAACTCGCGCCGCGAGGAGAGGGCGGGGCCGCGGAAAGGAAGGGGAGGGGCTGGGAGGGCCCGGAGGGGGCTGGGCCGGGGACCCGGGAGGGGTCGGGACGGGGCGGGGTCC
Consensus_read_324_TTTTTCACAATC_Count=18	chr5	1295037	AGCGCTGCCTGAAACTCGCGCCGCGAGGAGAGGGCGGGGCCGCGGAAAGGAAGGGGAGGGGCTGGGAGGGCCCGGAGGGGGCTGGGCCGGGGACCCGGAAGGGGTCGGGACGGGGCGGGGTCC
Consensus_read_324_GTATTCACAGTA_Count=20	chr5	1295037	AGCGCTGCCTGAAACTCGCGCCGCGAGGAGAGGGCGGGGCCGCGGAAAGGAAGGGGAGGGGCTGGGAGGGCCCGGAGGGGGCTGGGCCGGGGACCCGGAAGGGGTCGGGACGGGGCGGGGTCC
Consensus_read_324_AAACGCCAATGC_Count=19	chr5	1295037	AGCGCTGCCTGAAACTCGCGCCGCGAGGAGAGGGCGGGGCCGCGGAAAGGAAGGGGAGGGGCTGGGAGGGCCCGGAGGGGGCTGGGCCGGGGACCCGGAAGGGGTCGGGACGGGGCGGGGTCC
Consensus_read_324_TGTCTACTCGTG_Count=11	chr5	1295037	AGCGCTGCCTGAAACTCGCGCCGCGAGGAGAGGGCGGGGCCGCGGAAAGGAAGGGGAGGGGCTGGGAGGGCCCGGAGGGGGCTGGGCCGGGGACCCGGGAGGGGTCGGGACGGGGCGGGGTCC
Consensus_read_324_GATGGAGTTTTT_Count=7	chr5	1295037	AGCGCTGCCTGAAACTCGCGCCGCGAGGAGAGGGCGGGGCCGCGGAAAGGAAGGGGAGGGGCTGGGAGGGCCCGGAGGGGGCTGGGCCGGGGACCCGGAAGGGGTCGGGACGGGGCGGGGTCC
Consensus_read_324_GGAACGGATATT_Count=19	chr5	1295037	AGCGCTGCCTGAAACTCGCGCCGCGAGGAGAGGGCGGGGCCGCGGAAAGGAAGGGGAGGGGCTGGGAGGGCCCGGAGGGGGCTGGGCCGGGGACCCGGAAGGGGTCGGGACGGGGCGGGGTCC
Consensus_read_324_TCTATGGTGGTT_a_Count=8	chr5	1295037	AGCGCTGCCTGAAACTCGCGCCGCGAGGAGAGGGCGGGGCCGCGGAAAGGAAGGGGAGGGGCTGGGAGGGCCCGGAGGGGGCTGGGCCGGGGACCCGGAAGGGGTCGGGACGGGGCGGGGTCC
Consensus_read_324_GCATAATAATAA_Count=8	chr5	1295037	AGCGCTGCCTGAAACTCGCGCCGCGAGGAGAGGGCGGGGCCGCGGAAAGGAAGGGGAGGGGCTGGGAGGGCCCGGAGGGGGCTGGGCCGGGGACCCGGAAGGGGTCGGGACGGGGCGGGGTCC
Consensus_read_324_CTTTGTACATTG_Count=8	chr5	1295037	AGCGCTGCCTGAAACTCGCGCCGCGAGGAGAGGGCGGGGCCGCGGAAAGGAAGGGGAGGGGCTGGGAGGGCCCGGAGGGGGCTGGGCCGGGGACCCGGAAGGGGTCGGGACGGGGCGGGGTCC
Consensus_read_324_TAGCTAGTGTAC_Count=19	chr5	1295037	AGCGCTGCCTGAAACTCGCGCCGCGAGGAGAGGGCGGGGCCGCGGAAAGGAAGGGGAGGGGCTGGGAGGGCCCGGAGGGGGCTGGGCCGGGGACCCGGAAGGGGTCGGGACGGGGCGGGGTCC
Consensus_read_324_CCAGTTCAAGGC_Count=7	chr5	1295037	AGCGCTGCCTGAAACTCGCGCCGCGAGGAGAGGGCGGGGCCGCGGAAAGGAAGGGGAGGGGCTGGGAGGGCCCGGAGGGGGCTGGGCCGGGGACCCGGGAGGGGTCGGGACGGGGCGGGGTCC
Consensus_read_324_AAATTAATTTGT_Count=17	chr5	1295037	AGCGCTGCCTGAAACTCGCGCCGCGAGGAGAGGGCGGGGCCGCGGAAAGGAAGGGGAGGGGCTGGGAGGGCCCGGAGGGGGCTGGGCCGGGGACCCGGAAGGGGTCGGGACGGGGCGGGGTCC
Consensus_read_324_TGATAAAAGCCC_Count=8	chr5	1295037	AGCGCTGCCTGAAACTCGCGCCGCGAGGAGAGGGCGGGGCCGCGGAAAGGAAGGGGAGGGGCTGGGAGGGCCCGGAGGGGGCTGGGCCGGGGACCCGGAAGGGGTCGGGACGGGGCGGGGTCC
Consensus_read_324_CAGCTCGGTAGT_Count=6	chr5	1295037	AGCGCTGCCTGAAACTCGCGCCGCGAGGAGAGGGCGGGGCCGCGGAAAGGAAGGGGAGGGGCTGGGAGGGCCCGGAGGGGGCTGGGCCGGGGACCCGGGAGGGGTCGGGACGGGGCGGGGTCC
Consensus_read_324_GTATCATCGCTT_Count=6	chr5	1295037	AGCGCTGCCTGAAACTCGCGCCGCGAGGAGAGGGCGGGGCCGCGGAAAGGAAGGGGAGGGGCTGGGAGGGCCCGGAGGGGGCTGGGCCGGGGACCCGGAAGGGGTCGGGACGGGGCGGGGTCC
Consensus_read_324_AAGGCTTGTTGT_Count=9	chr5	1295037	AGCGCTGCCTGAAACTCGCGCCGCGAGGAGAGGGCGGGGCCGCGGAAAGGAAGGGGAGGGGCTGGGAGGGCCCGGAGGGGGCTGGGCCGGGGACCCGGGAGGGGTCGGGACGGGGCGGGGTCC
Consensus_read_324_AGTCGGGAGTTT_Count=11	chr5	1295037	AGCGCTGCCTGAAACTCGCGCCGCGAGGAGAGGGCGGGGCCGCGGAAAGGAAGGGGAGGGGCTGGGAGGGCCCGGAGGGGGCTGGGCCGGGGACCCGGAAGGGGTCGGGACGGGGCGGGGTCC
Consensus_read_324_AGGATTATTTCA_Count=14	chr5	1295037	AGCGCTGCCTGAAACTCGCGCCGCGAGGAGAGGGCGGGGCCGCGGAAAGGAAGGGGAGGGGCTGGGAGGGCCCGGAGGGGGCTGGGCCGGGGACCCGGAAGGGGTCGGGACGGGGCGGGGTCC
Consensus_read_324_TGTTTCACATGT_Count=9	chr5	1295037	AGCGCTGCCTGAAACTCGCGCCGCGAGGAGAGGGCGGGGCCGCGGAAAGGAAGGGGAGGGGCTGGGAGGGCCCGGAGGGGGCTGGGCCGGGGACCCGGGAGGGGTCGGGACGGGGCGGGGTCC
Consensus_read_324_AGGTTCAGATTT_Count=9	chr5	1295037	AGCGCTGCCTGAAACTCGCGCCGCGAGGAGAGGGCGGGGCCGCGGAAAGGAAGGGGAGGGGCTGGGAGGGCCCGGAGGGGGCTGGGCCGGGGACCCGGGAGGGGTCGGGACGGGGCGGGGTCC
Consensus_read_324_AAGCCTATTGCT_Count=11	chr5	1295037	AGCGCTGCCTGAAACTCGCGCCGCGAGGAGAGGGCGGGGCCGCGGAAAGGAAGGGGAGGGGCTGGGAGGGCCCGGAGGGGGCTGGGCCGGGGACCCGGAAGGGGTCGGGACGGGGCGGGGTCC
Consensus_read_324_CTTCCTTCTTGT_Count=8	chr5	1295037	AGCGCTGCCTGAAACTCGCGCCGCGAGGAGAGGGCGGGGCCGCGGAAAGGAAGGGGAGGGGCTGGGAGGGCCCGGAGGGGGCTGGGCCGGGGACCCGGAAGGGGTCGGGACGGGGCGGGGTCC
Consensus_read_324_TATTTTTAGCTT_Count=6	chr5	1295037	AGCGCTGCCTGAAACTCGCGCCGCGAGGAGAGGGCGGGGCCGCGGAAAGGAAGGGGAGGGGCTGGGAGGGCCCGGAGGGGGCTGGGCCGGGGACCCGGGAGGGGTCGGGACGGGGCGGGGTCC
Consensus_read_324_AAGACCGACTGT_Count=11	chr5	1295037	AGCGCTGCCTGAAACTCGCGCCGCGAGGAGAGGGCGGGGCCGCGGAAAGGAAGGGGAGGGGCTGGGAGGGCCCGGAGGGGGCTGGGCCGGGGACCCGGAAGGGGTCGGGACGGGGCGGGGTCC
Consensus_read_324_CGAATGTTTTTT_Count=11	chr5	1295037	AGCGCTGCCTGAAACTCGCGCCGCGAGGAGAGGGCGGGGCCGCGGAAAGGAAGGGGAGGGGCTGGGAGGGCCCGGAGGGGGCTGGGCCGGGGACCCGGAAGGGGTCGGGACGGGGCGGGGTCC
Consensus_read_324_TGTACTCAGTAC_Count=5	chr5	1295037	AGCGCTGCCTGAAACTCGCGCCGCGAGGAGAGGGCGGGGCCGCGGAAAGGAAGGGGAGGGGCTGGGAGGGCCCGGAGGGGGCTGGGCCGGGGACCCGGGAGGGGTCGGGACGGGGCGGGGTCC
Consensus_read_324_TGGTTTTTGTAT_Count=30	chr5	1295037	AGCGCTGCCTGAAACTCGCGCCGCGAGGAGAGGGCGGGGCCGCGGAAAGGAAGGGGAGGGGCTGGGAGGGCCCGGAGGGGGCTGGGCCGGGGACCCGGAAGGGGTCGGGACGGGGCGGGGTCC
Consensus_read_324_AATTTCGTTCCG_Count=6	chr5	1295037	AGCGCTGCCTGAAACTCGCGCCGCGAGGAGAGGGCGGGGCCGCGGAAAGGAAGGGGAGGGGCTGGGAGGGCCCGGAGGGGGCTGGGCCGGGGACCCGGGAGGGGTCGGGACGGGGCGGGGTCC
Consensus_read_324_TGTTGAATAATT_Count=12	chr5	1295037	AGCGCTGCCTGAAACTCGCGCCGCGAGGAGAGGGCGGGGCCGCGGAAAGGAAGGGGAGGGGCTGGGAGGGCCCGGAGGGGGCTGGGCCGGGGACCCGGGAGGGGTCGGGACGGGGCGGGGTCC
Consensus_read_324_AATCAGGAGAGT_Count=13	chr5	1295037	AGCGCTGCCTGAAACTCGCGCCGCGAGGAGAGGGCGGGGCCGCGGAAAGGAAGGGGAGGGGCTGGGAGGGCCCGGAGGGGGCTGGGCCGGGGACCCGGAAGGGGTCGGGACGGGGCGGGGTCC
Consensus_read_324_TACATTCCTTTC_Count=6	chr5	1295037	AGCGCTGCCTGAAACTCGCGCCGCGAGGAGAGGGCGGGGCCGCGGAAAGGAAGGGGAGGGGCTGGGAGGGCCCGGAGGGGGCTGGGCCGGGGACCCGGAAGGGGTCGGGACGGGGCGGGGTCC
Consensus_read_324_TTCTTGAGGCTT_Count=15	chr5	1295037	AGCGCTGCCTGAAACTCGCGCCGCGAGGAGAGGGCGGGGCCGCGGAAAGGAAGGGGAGGGGCTGGGAGGGCCCGGAGGGGGCTGGGCCGGGGACCCGGAAGGGGTCGGGACGGGGCGGGGTCC
Consensus_read_324_AGCCTCACCGGC_Count=11	chr5	1295037	AGCGCTGCCTGAAACTCGCGCCGCGAGGAGAGGGCGGGGCCGCGGAAAGGAAGGGGAGGGGCTGGGAGGGCCCGGAGGGGGCTGGGCCGGGGACCCGGAAGGGGTCGGGACGGGGCGGGGTCC
Consensus_read_324_TTTCAGGTTCTA_Count=21	chr5	1295037	AGCGCTGCCTGAAACTCGCGCCGCGAGGAGAGGGCGGGGCCGCGGAAAGGAAGGGGAGGGGCTGGGAGGGCCCGGAGGGGGCTGGGCCGGGGACCCGGAAGGGGTCGGGACGGGGCGGGGTCC
Consensus_read_324_TAGTGCGTCCTT_Count=17	chr5	1295037	AGCGCTGCCTGAAACTCGCGCCGCGAGGAGAGGGCGGGGCCGCGGAAAGGAAGGGGAGGGGCTGGGAGGGCCCGGAGGGGGCTGGGCCGGGGACCCGGGAGGGGTCGGGACGGGGCGGGGTCC
Consensus_read_324_AGATGGTTAGTT_Count=9	chr5	1295037	AGCGCTGCCTGAAACTCGCGCCGCGAGGAGAGGGCGGGGCCGCGGAAAGGAAGGGGAGGGGCTGGGAGGGCCCGGAGGGGGCTGGGCCGGGGACCCGGAAGGGGTCGGGACGGGGCGGGGTCC
Consensus_read_324_TACCCACTTCGA_Count=12	chr5	1295037	AGCGCTGCCTGAAACTCGCGCCGCGAGGAGAGGGCGGGGCCGCGGAAAGGAAGGGGAGGGGCTGGGAGGGCCCGGAGGGGGCTGGGCCGGGGACCCGGAAGGGGTCGGGACGGGGCGGGGTCC
Consensus_read_324_AAATGTCGCCGA_Count=8	chr5	1295037	AGCGCTGCCTGAAACTCGCGCCGCGAGGAGAGGGCGGGGCCGCGGAAAGGAAGGGGAGGGGCTGGGAGGGCCCGGAGGGGGCTGGGCCGGGGACCCGGGAGGGGTCGGGACGGGGCGGGGTCC
Consensus_read_324_TGTATGGTTTGA_Count=9	chr5	1295037	AGCGCTGCCTGAAACTCGCGCCGCGAGGAGAGGGCGGGGCCGCGGAAAGGAAGGGGAGGGGCTGGGAGGGCCCGGAGGGGGCTGGGCCGGGGACCCGGAAGGGGTCGGGACGGGGCGGGGTCC
Consensus_read_324_TGTCGTCTGGGT_Count=10	chr5	1295037	AGCGCTGCCTGAAACTCGCGCCGCGAGGAGAGGGCGGGGCCGCGGAAAGGAAGGGGAGGGGCTGGGAGGGCCCGGAGGGGGCTGGGCCGGGGACCCGGAAGGGGTCGGGACGGGGCGGGGTCC
Consensus_read_324_GGGTGATATTTT_Count=5	chr5	1295037	AGCGCTGCCTGAAACTCGCGCCGCGAGGAGAGGGCGGGGCCGCGGAAAGGAAGGGGAGGGGCTGGGAGGGCCCGGAGGGGGCTGGGCCGGGGACCCGGGAGGGGTCGGGACGGGGCGGGGTCC
Consensus_read_324_TCAGGTTTCTTA_Count=16	chr5	1295037	AGCGCTGCCTGAAACTCGCGCCGCGAGGAGAGGGCGGGGCCGCGGAAAGGAAGGGGAGGGGCTGGGAGGGCCCGGAGGGGGCTGGGCCGGGGACCCGGAAGGGGTCGGGACGGGGCGGGGTCC
Consensus_read_324_CATCGTTTGTGA_Count=15	chr5	1295037	AGCGCTGCCTGAAACTCGCGCCGCGAGGAGAGGGCGGGGCCGCGGAAAGGAAGGGGAGGGGCTGGGAGGGCCCGGAGGGGGCTGGGCCGGGGACCCGGGAGGGGTCGGGACGGGGCGGGGTCC
Consensus_read_324_ACACCAGGCTTA_Count=19	chr5	1295037	AGCGCTGCCTGAAACTCGCGCCGCGAGGAGAGGGCGGGGCCGCGGAAAGGAAGGGGAGGGGCTGGGAGGGCCCGGAGGGGGCTGGGCCGGGGACCCGGAAGGGGTCGGGACGGGGCGGGGTCC
Consensus_read_324_TCCATCGATGTT_Count=14	chr5	1295037	AGCGCTGCCTGAAACTCGCGCCGCGAGGAGAGGGCGGGGCCGCGGAAAGGAAGGGGAGGGGCTGGGAGGGCCCGGAGGGGGCTGGGCCGGGGACCCGGGAGGGGTCGGGACGGGGCGGGGTCC
Consensus_read_324_TGTGTGAGAAAT_Count=6	chr5	1295037	AGCGCTGCCTGAAACTCGCGCCGCGAGGAGAGGGCGGGGCCGCGGAAAGGAAGGGGAGGGGCTGGGAGGGCCCGGAGGGGGCTGGGCCGGGGACCCGGAAGGGGTCGGGACGGGGCGGGGTCC
Consensus_read_324_CTATTAAATTTT_Count=10	chr5	1295037	AGCGCTGCCTGAAACTCGCGCCGCGAGGAGAGGGCGGGGCCGCGGAAAGGAAGGGGAGGGGCTGGGAGGGCCCGGAGGGGGCTGGGCCGGGGACCCGGAAGGGGTCGGGACGGGGCGGGGTCC
Consensus_read_324_TCGCTTGTGGAG_Count=10	chr5	1295037	AGCGCTGCCTGAAACTCGCGCCGCGAGGAGAGGGCGGGGCCGCGGAAAGGAAGGGGAGGGGCTGGGAGGGCCCGGAGGGGGCTGGGCCGGGGACCCGGAAGGGGTCGGGACGGGGCGGGGTCC
Consensus_read_324_CATACTTAGCTG_Count=18	chr5	1295037	AGCGCTGCCTGAAACTCGCGCCGCGAGGAGAGGGCGGGGCCGCGGAAAGGAAGGGGAGGGGCTGGGAGGGCCCGGAGGGGGCTGGGCCGGGGACCCGGGAGGGGTCGGGACGGGGCGGGGTCC
Consensus_read_324_AATATTTTGGTC_Count=6	chr5	1295037	AGCGCTGCCTGAAACTCGCGCCGCGAGGAGAGGGCGGGGCCGCGGAAAGGAAGGGGAGGGGCTGGGAGGGCCCGGAGGGGGCTGGGCCGGGGACCCGGAAGGGGTCGGGACGGGGCGGGGTCC
Consensus_read_324_ACGGCTATTCTG_Count=13	chr5	1295037	AGCGCTGCCTGAAACTCGCGCCGCGAGGAGAGGGCGGGGCCGCGGAAAGGAAGGGGAGGGGCTGGGAGGGCCCGGAGGGGGCTGGGCCGGGGACCCGGAAGGGGTCGGGACGGGGCGGGGTCC
Consensus_read_324_TCCTCGTTCGTC_Count=14	chr5	1295037	AGCGCTGCCTGAAACTCGCGCCGCGAGGAGAGGGCGGGGCCGCGGAAAGGAAGGGGAGGGGCTGGGAGGGCCCGGAGGGGGCTGGGCCGGGGACCCGGAAGGGGTCGGGACGGGGCGGGGTCC
Consensus_read_324_CTCCCTTTGGCT_Count=16	chr5	1295037	AGCGCTGCCTGAAACTCGCGCCGCGAGGAGAGGGCGGGGCCGCGGAAAGGAAGGGGAGGGGCTGGGAGGGCCCGGAGGGGGCTGGGCCGGGGACCCGGAAGGGGTCGGGACGGGGCGGGGTCC
Consensus_read_324_ATGTTTAGAACT_Count=12	chr5	1295037	AGCGCTGCCTGAAACTCGCGCCGCGAGGAGAGGGCGGGGCCGCGGAAAGGAAGGGGAGGGGCTGGGAGGGCCCGGAGGGGGCTGGGCCGGGGACCCGGAAGGGGTCGGGACGGGGCGGGGTCC
Consensus_read_324_CGTTAATCATTT_Count=11	chr5	1295037	AGCGCTGCCTGAAACTCGCGCCGCGAGGAGAGGGCGGGGCCGCGGAAAGGAAGGGGAGGGGCTGGGAGGGCCCGGAGGGGGCTGGGCCGGGGACCCGGAAGGGGTCGGGACGGGGCGGGGTCC
Consensus_read_324_TAGGCGGTGTTT_Count=11	chr5	1295037	AGCGCTGCCTGAAACTCGCGCCGCGAGGAGAGGGCGGGGCCGCGGAAAGGAAGGGGAGGGGCTGGGAGGGCCCGGAGGGGGCTGGGCCGGGGACCCGGGAGGGGTCGGGACGGGGCGGGGTCC
Consensus_read_324_GTGAGCTGCCGT_Count=9	chr5	1295037	AGCGCTGCCTGAAACTCGCGCCGCGAGGAGAGGGCGGGGCCGCGGAAAGGAAGGGGAGGGGCTGGGAGGGCCCGGAGGGGGCTGGGCCGGGGACCCGGAAGGGGTCGGGACGGGGCGGGGTCC
Consensus_read_324_CCCTAGAATAAG_Count=10	chr5	1295037	AGCGCTGCCTGAAACTCGCGCCGCGAGGAGAGGGCGGGGCCGCGGAAAGGAAGGGGAGGGGCTGGGAGGGCCCGGAGGGGGCTGGGCCGGGGACCCGGAAGGGGTCGGGACGGGGCGGGGTCC
Consensus_read_324_AATTTGGGGTGT_Count=9	chr5	1295037	AGCGCTGCCTGAAACTCGCGCCGCGAGGAGAGGGCGGGGCCGCGGAAAGGAAGGGGAGGGGCTGGGAGGGCCCGGAGGGGGCTGGGCCGGGGACCCGGGAGGGGTCGGGACGGGGCGGGGTCC
Consensus_read_324_TTTAAGTAACTG_Count=13	chr5	1295037	AGCGCTGCCTGAAACTCGCGCCGCGAGGAGAGGGCGGGGCCGCGGAAAGGAAGGGGAGGGGCTGGGAGGGCCCGGAGGGGGCTGGGCCGGGGACCCGGGAGGGGTCGGGACGGGGCGGGGTCC
Consensus_read_324_ATCTCCATTTTG_Count=6	chr5	1295037	AGCGCTGCCTGAAACTCGCGCCGCGAGGAGAGGGCGGGGCCGCGGAAAGGAAGGGGAGGGGCTGGGAGGGCCCGGAGGGGGCTGGGCCGGGGACCCGGAAGGGGTCGGGACGGGGCGGGGTCC
Consensus_read_324_TTTTAGGTTTGG_Count=14	chr5	1295037	AGCGCTGCCTGAAACTCGCGCCGCGAGGAGAGGGCGGGGCCGCGGAAAGGAAGGGGAGGGGCTGGGAGGGCCCGGAGGGGGCTGGGCCGGGGACCCGGAAGGGGTCGGGACGGGGCGGGGTCC
Consensus_read_324_TTAAAAAATCTG_Count=7	chr5	1295037	AGCGCTGCCTGAAACTCGCGCCGCGAGGAGAGGGCGGGGCCGCGGAAAGGAAGGGGAGGGGCTGGGAGGGCCCGGAGGGGGCTGGGCCGGGGACCCGGAAGGGGTCGGGACGGGGCGGGGTCC
Consensus_read_324_TGATGCTCTTAT_Count=7	chr5	1295037	AGCGCTGCCTGAAACTCGCGCCGCGAGGAGAGGGCGGGGCCGCGGAAAGGAAGGGGAGGGGCTGGGAGGGCCCGGAGGGGGCTGGGCCGGGGACCCGGGAGGGGTCGGGACGGGGCGGGGTCC
Consensus_read_324_TCGACATACGAA_Count=37	chr5	1295037	AGCGCTGCCTGAAACTCGCGCCGCGAGGAGAGGGCGGGGCCGCGGAAAGGAAGGGGAGGGGCTGGGAGGGCCCGGAGGGGGCTGGGCCGGGGACCCGGAAGGGGTCGGGACGGGGCGGGGTCC
Consensus_read_324_CATCTCTGATAA_Count=6	chr5	1295037	AGCGCTGCCTGAAACTCGCGCCGCGAGGAGAGGGCGGGGCCGCGGAAAGGAAGGGGAGGGGCTGGGAGGGCCCGGAGGGGGCTGGGCCGGGGACCCGGAAGGGGTCGGGACGGGGCGGGGTCC
Consensus_read_324_TGAGTAGGTCCG_Count=14	chr5	1295037	AGCGCTGCCTGAAACTCGCGCCGCGAGGAGAGGGCGGGGCCGCGGAAAGGAAGGGGAGGGGCTGGGAGGGCCCGGAGGGGGCTGGGCCGGGGACCCGGGAGGGGTCGGGACGGGGCGGGGTCC
Consensus_read_324_GTTCTATTTAGT_Count=6	chr5	1295037	AGCGCTGCCTGAAACTCGCGCCGCGAGGAGAGGGCGGGGCCGCGGAAAGGAAGGGGAGGGGCTGGGAGGGCCCGGAGGGGGCTGGGCCGGGGACCCGGAAGGGGTCGGGACGGGGCGGGGTCC
Consensus_read_324_ACAATTCGTGGA_Count=7	chr5	1295037	AGCGCTGCCTGAAACTCGCGCCGCGAGGAGAGGGCGGGGCCGCGGAAAGGAAGGGGAGGGGCTGGGAGGGCCCGGAGGGGGCTGGGCCGGGGACCCGGGAGGGGTCGGGACGGGGCGGGGTCC
Consensus_read_324_ATGACTTTAAAC_Count=20	chr5	1295037	AGCGCTGCCTGAAACTCGCGCCGCGAGGAGAGGGCGGGGCCGCGGAAAGGAAGGGGAGGGGCTGGGAGGGCCCGGAGGGGGCTGGGCCGGGGACCCGGAAGGGGTCGGGACGGGGCGGGGTCC
Consensus_read_324_TTAGTGGCCGCC_Count=12	chr5	1295037	AGCGCTGCCTGAAACTCGCGCCGCGAGGAGAGGGCGGGGCCGCGGAAAGGAAGGGGAGGGGCTGGGAGGGCCCGGAGGGGGCTGGGCCGGGGACCCGGAAGGGGTCGGGACGGGGCGGGGTCC
Consensus_read_324_GCCACGGGGTTT_Count=10	chr5	1295037	AGCGCTGCCTGAAACTCGCGCCGCGAGGAGAGGGCGGGGCCGCGGAAAGGAAGGGGAGGGGCTGGGAGGGCCCGGAGGGGGCTGGGCCGGGGACCCGGGAGGGGTCGGGACGGGGCGGGGTCC
Consensus_read_324_TTGCAGGGTCAG_Count=14	chr5	1295037	AGCGCTGCCTGAAACTCGCGCCGCGAGGAGAGGGCGGGGCCGCGGAAAGGAAGGGGAGGGGCTGGGAGGGCCCGGAGGGGGCTGGGCCGGGGACCCGGAAGGGGTCGGGACGGGGCGGGGTCC
Consensus_read_324_TTTTCCGAGTCC_Count=5	chr5	1295037	AGCGCTGCCTGAAACTCGCGCCGCGAGGAGAGGGCGGGGCCGCGGAAAGGAAGGGGAGGGGCTGGGAGGGCCCGGAGGGGGCTGGGCCGGGGACCCGGAAGGGGTCGGGACGGGGCGGGGTCC
Consensus_read_324_GTACTTAGCACC_Count=13	chr5	1295037	AGCGCTGCCTGAAACTCGCGCCGCGAGGAGAGGGCGGGGCCGCGGAAAGGAAGGGGAGGGGCTGGGAGGGCCCGGAGGGGGCTGGGCCGGGGACCCGGGAGGGGTCGGGACGGGGCGGGGTCC
Consensus_read_324_ATCCTACGTCTT_Count=14	chr5	1295037	AGCGCTGCCTGAAACTCGCGCCGCGAGGAGAGGGCGGGGCCGCGGAAAGGAAGGGGAGGGGCTGGGAGGGCCCGGAGGGGGCTGGGCCGGGGACCCGGGAGGGGTCGGGACGGGGCGGGGTCC
Consensus_read_324_GGCATTAGGGGT_Count=7	chr5	1295037	AGCGCTGCCTGAAACTCGCGCCGCGAGGAGAGGGCGGGGCCGCGGAAAGGAAGGGGAGGGGCTGGGAGGGCCCGGAGGGGGCTGGGCCGGGGACCCGGGAGGGGTCGGGACGGGGCGGGGTCC
Consensus_read_324_TCTGATTAGTTC_Count=13	chr5	1295037	AGCGCTGCCTGAAACTCGCGCCGCGAGGAGAGGGCGGGGCCGCGGAAAGGAAGGGGAGGGGCTGGGAGGGCCCGGAGGGGGCTGGGCCGGGGACCCGGAAGGGGTCGGGACGGGGCGGGGTCC
Consensus_read_324_TTTGTTCGTCCC_Count=16	chr5	1295037	AGCGCTGCCTGAAACTCGCGCCGCGAGGAGAGGGCGGGGCCGCGGAAAGGAAGGGGAGGGGCTGGGAGGGCCCGGAGGGGGCTGGGCCGGGGACCCGGAAGGGGTCGGGACGGGGCGGGGTCC
Consensus_read_324_ATAATGGTATGA_Count=5	chr5	1295037	AGCGCTGCCTGAAACTCGCGCCGCGAGGAGAGGGCGGGGCCGCGGAAAGGAAGGGGAGGGGCTGGGAGGGCCCGGAGGGGGCTGGGCCGGGGACCCGGAAGGGGTCGGGACGGGGCGGGGTCC
Consensus_read_324_ATTTTGCGTTCG_Count=10	chr5	1295037	AGCGCTGCCTGAAACTCGCGCCGCGAGGAGAGGGCGGGGCCGCGGAAAGGAAGGGGAGGGGCTGGGAGGGCCCGGAGGGGGCTGGGCCGGGGACCCGGAAGGGGTCGGGACGGGGCGGGGTCC
Consensus_read_324_GGTGCGTTTAGA_Count=5	chr5	1295037	AGCGCTGCCTGAAACTCGCGCCGCGAGGAGAGGGCGGGGCCGCGGAAAGGAAGGGGAGGGGCTGGGAGGGCCCGGAGGGGGCTGGGCCGGGGACCCGGGAGGGGTCGGGACGGGGCGGGGTCC
Consensus_read_324_ACTATTTGACTA_Count=13	chr5	1295037	AGCGCTGCCTGAAACTCGCGCCGCGAGGAGAGGGCGGGGCCGCGGAAAGGAAGGGGAGGGGCTGGGAGGGCCCGGAGGGGGCTGGGCCGGGGACCCGGGAGGGGTCGGGACGGGGCGGGGTCC
Consensus_read_324_CATTTCATTCAC_Count=11	chr5	1295037	AGCGCTGCCTGAAACTCGCGCCGCGAGGAGAGGGCGGGGCCGCGGAAAGGAAGGGGAGGGGCTGGGAGGGCCCGGAGGGGGCTGGGCCGGGGACCCGGAAGGGGTCGGGACGGGGCGGGGTCC
Consensus_read_324_TTCTATAGCAAT_Count=6	chr5	1295037	AGCGCTGCCTGAAACTCGCGCCGCGAGGAGAGGGCGGGGCCGCGGAAAGGAAGGGGAGGGGCTGGGAGGGCCCGGAGGGGGCTGGGCCGGGGACCCGGAAGGGGTCGGGACGGGGCGGGGTCC
Consensus_read_324_GAATTTAAGAAT_Count=7	chr5	1295037	AGCGCTGCCTGAAACTCGCGCCGCGAGGAGAGGGCGGGGCCGCGGAAAGGAAGGGGAGGGGCTGGGAGGGCCCGGAGGGGGCTGGGCCGGGGACCCGGGAGGGGTCGGGACGGGGCGGGGTCC
Consensus_read_324_GGACATGTGATT_Count=12	chr5	1295037	AGCGCTGCCTGAAACTCGCGCCGCGAGGAGAGGGCGGGGCCGCGGAAAGGAAGGGGAGGGGCTGGGAGGGCCCGGAGGGGGCTGGGCCGGGGACCCGGGAGGGGTCGGGACGGGGCGGGGTCC
Consensus_read_324_AGGTGCGGCCGT_Count=9	chr5	1295037	AGCGCTGCCTGAAACTCGCGCCGCGAGGAGAGGGCGGGGCCGCGGAAAGGAAGGGGAGGGGCTGGGAGGGCCCGGAGGGGGCTGGGCCGGGGACCCGGGAGGGGTCGGGACGGGGCGGGGTCC
Consensus_read_324_TAAATGGATTGT_Count=8	chr5	1295037	AGCGCTGCCTGAAACTCGCGCCGCGAGGAGAGGGCGGGGCCGCGGAAAGGAAGGGGAGGGGCTGGGAGGGCCCGGAGGGGGCTGGGCCGGGGACCCGGAAGGGGTCGGGACGGGGCGGGGTCC
Consensus_read_324_CTTGGCTACATT_Count=8	chr5	1295037	AGCGCTGCCTGAAACTCGCGCCGCGAGGAGAGGGCGGGGCCGCGGAAAGGAAGGGGAGGGGCTGGGAGGGCCCGGAGGGGGCTGGGCCGGGGACCCGGAAGGGGTCGGGACGGGGCGGGGTCC
Consensus_read_324_TAGAGGTTCATA_Count=6	chr5	1295037	AGCGCTGCCTGAAACTCGCGCCGCGAGGAGAGGGCGGGGCCGCGGAAAGGAAGGGGAGGGGCTGGGAGGGCCCGGAGGGGGCTGGGCCGGGGACCCGGAAGGGGTCGGGACGGGGCGGGGTCC
Consensus_read_324_GGTTGAATTTTC_Count=11	chr5	1295037	AGCGCTGCCTGAAACTCGCGCCGCGAGGAGAGGGCGGGGCCGCGGAAAGGAAGGGGAGGGGCTGGGAGGGCCCGGAGGGGGCTGGGCCGGGGACCCGGAAGGGGTCGGGACGGGGCGGGGTCC
Consensus_read_324_ATTAAACTAACC_Count=18	chr5	1295037	AGCGCTGCCTGAAACTCGCGCCGCGAGGAGAGGGCGGGGCCGCGGAAAGGAAGGGGAGGGGCTGGGAGGGCCCGGAGGGGGCTGGGCCGGGGACCCGGAAGGGGTCGGGACGGGGCGGGGTCC
Consensus_read_324_CTAGTTGTCTAT_Count=7	chr5	1295037	AGCGCTGCCTGAAACTCGCGCCGCGAGGAGAGGGCGGGGCCGCGGAAAGGAAGGGGAGGGGCTGGGAGGGCCCGGAGGGGGCTGGGCCGGGGACCCGGAAGGGGTCGGGACGGGGCGGGGTCC
Consensus_read_324_TGGGAGGGAATT_a_Count=13	chr5	1295037	AGCGCTGCCTGAAACTCGCGCCGCGAGGAGAGGGCGGGGCCGCGGAAAGGAAGGGGAGGGGCTGGGAGGGCCCGGAGGGGGCTGGGCCGGGGACCCGGAAGGGGTCGGGACGGGGCGGGGTCC
Consensus_read_324_TGAGACAGTATT_Count=6	chr5	1295037	AGCGCTGCCTGAAACTCGCGCCGCGAGGAGAGGGCGGGGCCGCGGAAAGGAAGGGGAGGGGCTGGGAGGGCCCGGAGGGGGCTGGGCCGGGGACCCGGGAGGGGTCGGGACGGGGCGGGGTCC
Consensus_read_324_CCGTTTCCTTAT_Count=10	chr5	1295037	AGCGCTGCCTGAAACTCGCGCCGCGAGGAGAGGGCGGGGCCGCGGAAAGGAAGGGGAGGGGCTGGGAGGGCCCGGAGGGGGCTGGGCCGGGGACCCGGAAGGGGTCGGGACGGGGCGGGGTCC
Consensus_read_324_CTCGGGTTCATT_Count=15	chr5	1295037	AGCGCTGCCTGAAACTCGCGCCGCGAGGAGAGGGCGGGGCCGCGGAAAGGAAGGGGAGGGGCTGGGAGGGCCCGGAGGGGGCTGGGCCGGGGACCCGGAAGGGGTCGGGACGGGGCGGGGTCC
Consensus_read_324_ACTGTCTACTCG_Count=15	chr5	1295037	AGCGCTGCCTGAAACTCGCGCCGCGAGGAGAGGGCGGGGCCGCGGAAAGGAAGGGGAGGGGCTGGGAGGGCCCGGAGGGGGCTGGGCCGGGGACCCGGAAGGGGTCGGGACGGGGCGGGGTCC
Consensus_read_324_CAGCTTCGATCT_Count=13	chr5	1295037	AGCGCTGCCTGAAACTCGCGCCGCGAGGAGAGGGCGGGGCCGCGGAAAGGAAGGGGAGGGGCTGGGAGGGCCCGGAGGGGGCTGGGCCGGGGACCCGGAAGGGGTCGGGACGGGGCGGGGTCC
Consensus_read_324_GGTAATGTGGTT_Count=28	chr5	1295037	AGCGCTGCCTGAAACTCGCGCCGCGAGGAGAGGGCGGGGCCGCGGAAAGGAAGGGGAGGGGCTGGGAGGGCCCGGAGGGGGCTGGGCCGGGGACCCGGAAGGGGTCGGGACGGGGCGGGGTCC
Consensus_read_324_ATTGCTAGTATC_Count=11	chr5	1295037	AGCGCTGCCTGAAACTCGCGCCGCGAGGAGAGGGCGGGGCCGCGGAAAGGAAGGGGAGGGGCTGGGAGGGCCCGGAGGGGGCTGGGCCGGGGACCCGGAAGGGGTCGGGACGGGGCGGGGTCC
Consensus_read_324_GGCCCAACGCTT_Count=16	chr5	1295037	AGCGCTGCCTGAAACTCGCGCCGCGAGGAGAGGGCGGGGCCGCGGAAAGGAAGGGGAGGGGCTGGGAGGGCCCGGAGGGGGCTGGGCCGGGGACCCGGAAGGGGTCGGGACGGGGCGGGGTCC
Consensus_read_324_TCATATCATTTG_Count=9	chr5	1295037	AGCGCTGCCTGAAACTCGCGCCGCGAGGAGAGGGCGGGGCCGCGGAAAGGAAGGGGAGGGGCTGGGAGGGCCCGGAGGGGGCTGGGCCGGGGACCCGGAAGGGGTCGGGACGGGGCGGGGTCC
Consensus_read_324_AAGAGTGGCCAT_Count=20	chr5	1295037	AGCGCTGCCTGAAACTCGCGCCGCGAGGAGAGGGCGGGGCCGCGGAAAGGAAGGGGAGGGGCTGGGAGGGCCCGGAGGGGGCTGGGCCGGGGACCCGGGAGGGGTCGGGACGGGGCGGGGTCC
Consensus_read_324_TTATACATTGGT_Count=33	chr5	1295037	AGCGCTGCCTGAAACTCGCGCCGCGAGGAGAGGGCGGGGCCGCGGAAAGGAAGGGGAGGGGCTGGGAGGGCCCGGAGGGGGCTGGGCCGGGGACCCGGAAGGGGTCGGGACGGGGCGGGGTCC
Consensus_read_324_TACTTCTTGAAT_Count=12	chr5	1295037	AGCGCTGCCTGAAACTCGCGCCGCGAGGAGAGGGCGGGGCCGCGGAAAGGAAGGGGAGGGGCTGGGAGGGCCCGGAGGGGGCTGGGCCGGGGACCCGGAAGGGGTCGGGACGGGGCGGGGTCC
Consensus_read_324_AGTGCTTCTAGT_Count=13	chr5	1295037	AGCGCTGCCTGAAACTCGCGCCGCGAGGAGAGGGCGGGGCCGCGGAAAGGAAGGGGAGGGGCTGGGAGGGCCCGGAGGGGGCTGGGCCGGGGACCCGGAAGGGGTCGGGACGGGGCGGGGTCC
Consensus_read_324_ATGGTTGGGCGA_Count=11	chr5	1295037	AGCGCTGCCTGAAACTCGCGCCGCGAGGAGAGGGCGGGGCCGCGGAAAGGAAGGGGAGGGGCTGGGAGGGCCCGGAGGGGGCTGGGCCGGGGACCCGGAAGGGGTCGGGACGGGGCGGGGTCC
Consensus_read_324_TTTGATCATAGT_Count=13	chr5	1295037	AGCGCTGCCTGAAACTCGCGCCGCGAGGAGAGGGCGGGGCCGCGGAAAGGAAGGGGAGGGGCTGGGAGGGCCCGGAGGGGGCTGGGCCGGGGACCCGGAAGGGGTCGGGACGGGGCGGGGTCC
Consensus_read_324_TACAGCGTAGAT_Count=9	chr5	1295037	AGCGCTGCCTGAAACTCGCGCCGCGAGGAGAGGGCGGGGCCGCGGAAAGGAAGGGGAGGGGCTGGGAGGGCCCGGAGGGGGCTGGGCCGGGGACCCGGGAGGGGTCGGGACGGGGCGGGGTCC
Consensus_read_324_AAGTAGACGCTG_Count=9	chr5	1295037	AGCGCTGCCTGAAACTCGCGCCGCGAGGAGAGGGCGGGGCCGCGGAAAGGAAGGGGAGGGGCTGGGAGGGCCCGGAGGGGGCTGGGCCGGGGACCCGGAAGGGGTCGGGACGGGGCGGGGTCC
Consensus_read_324_GTATTTTCTTTT_Count=18	chr5	1295037	AGCGCTGCCTGAAACTCGCGCCGCGAGGAGAGGGCGGGGCCGCGGAAAGGAAGGGGAGGGGCTGGGAGGGCCCGGAGGGGGCTGGGCCGGGGACCCGGGAGGGGTCGGGACGGGGCGGGGTCC
Consensus_read_324_CGCTCCCTCGGC_Count=17	chr5	1295037	AGCGCTGCCTGAAACTCGCGCCGCGAGGAGAGGGCGGGGCCGCGGAAAGGAAGGGGAGGGGCTGGGAGGGCCCGGAGGGGGCTGGGCCGGGGACCCGGAAGGGGTCGGGACGGGGCGGGGTCC
Consensus_read_324_ATTTGGTAATTA_Count=6	chr5	1295037	AGCGCTGCCTGAAACTCGCGCCGCGAGGAGAGGGCGGGGCCGCGGAAAGGAAGGGGAGGGGCTGGGAGGGCCCGGAGGGGGCTGGGCCGGGGACCCGGAAGGGGTCGGGACGGGGCGGGGTCC
Consensus_read_324_ATTCGGAGTATC_Count=5	chr5	1295037	AGCGCTGCCTGAAACTCGCGCCGCGAGGAGAGGGCGGGGCCGCGGAAAGGAAGGGGAGGGGCTGGGAGGGCCCGGAGGGGGCTGGGCCGGGGACCCGGAAGGGGTCGGGACGGGGCGGGGTCC
Consensus_read_324_TCAAACGGAGCC_Count=16	chr5	1295037	AGCGCTGCCTGAAACTCGCGCCGCGAGGAGAGGGCGGGGCCGCGGAAAGGAAGGGGAGGGGCTGGGAGGGCCCGGAGGGGGCTGGGCCGGGGACCCGGAAGGGGTCGGGACGGGGCGGGGTCC
Consensus_read_324_ACATGGTATAGT_Count=9	chr5	1295037	AGCGCTGCCTGAAACTCGCGCCGCGAGGAGAGGGCGGGGCCGCGGAAAGGAAGGGGAGGGGCTGGGAGGGCCCGGAGGGGGCTGGGCCGGGGACCCGGGAGGGGTCGGGACGGGGCGGGGTCC
Consensus_read_324_CTCGCTCATCTC_Count=9	chr5	1295037	AGCGCTGCCTGAACTCGCGCCGCGAGGAGAGGGCGGGGCCGCGGAAAGGAAGGGGAGGGGCTGGGAGGGCCCGGAGGGGGCTGGGCCGGGGACCCGGAAGGGGTCGGGACGGGGCGGGGTCCG
Consensus_read_324_GTTTATATTTTT_Count=13	chr5	1295037	AGCGCTGCCTGAAACTCGCGCCGCGAGGAGAGGGCGGGGCCGCGGAAAGGAAGGGGAGGGGCTGGGAGGGCCCGGAGGGGGCTGGGCCGGGGACCCGGAAGGGGTCGGGACGGGGCGGGGTCC
Consensus_read_324_CCACGGTTACTT_Count=12	chr5	1295037	AGCGCTGCCTGAAACTCGCGCCGCGAGGAGAGGGCGGGGCCGCGGAAAGGAAGGGGAGGGGCTGGGAGGGCCCGGAGGGGGCTGGGCCGGGGACCCGGAAGGGGTCGGGACGGGGCGGGGTCC
Consensus_read_324_CTCCTTGCTTAT_Count=9	chr5	1295037	AGCGCTGCCTGAAACTCGCGCCGCGAGGAGAGGGCGGGGCCGCGGAAAGGAAGGGGAGGGGCTGGGAGGGCCCGGAGGGGGCTGGGCCGGGGACCCGGGAGGGGTCGGGACGGGGCGGGGTCC
Consensus_read_324_ATGGGTGTGAGG_Count=12	chr5	1295037	AGCGCTGCCTGAAACTCGCGCCGCGAGGAGAGGGCGGGGCCGCGGAAAGGAAGGGGAGGGGCTGGGAGGGCCCGGAGGGGGCTGGGCCGGGGACCCGGAAGGGGTCGGGACGGGGCGGGGTCC
Consensus_read_324_AATTACAACATT_a_Count=16	chr5	1295037	AGCGCTGCCTGAAACTCGCGCCGCGAGGAGAGGGCGGGGCCGCGGAAAGGAAGGGGAGGGGCTGGGAGGGCCCGGAGGGGGCTGGGCCGGGGACCCGGAAGGGGTCGGGACGGGGCGGGGTCC
Consensus_read_324_GGCCTGTCTTTG_Count=29	chr5	1295037	AGCGCTGCCTGAAACTCGCGCCGCGAGGAGAGGGCGGGGCCGCGGAAAGGAAGGGGAGGGGCTGGGAGGGCCCGGAGGGGGCTGGGCCGGGGACCCGGAAGGGGTCGGGACGGGGCGGGGTCC
Consensus_read_324_TTTTCGGTCATT_Count=6	chr5	1295037	AGCGCTGCCTGAAACTCGCGCCGCGAGGAGAGGGCGGGGCCGCGGAAAGGAAGGGGAGGGGCTGGGAGGGCCCGGAGGGGGCTGGGCCGGGGACCCGGAAGGGGTCGGGACGGGGCGGGGTCC
Consensus_read_324_TTGGATTGCGCA_Count=8	chr5	1295037	AGCGCTGCCTGAAACTCGCGCCGCGAGGAGAGGGCGGGGCCGCGGAAAGGAAGGGGAGGGGCTGGGAGGGCCCGGAGGGGGCTGGGCCGGGGACCCGGAAGGGGTCGGGACGGGGCGGGGTCC
Consensus_read_324_GTAGCATCTTAG_Count=5	chr5	1295037	AGCGCTGCCTGAAACTCGCGCCGCGAGGAGAGGGCGGGGCCGCGGAAAGGAAGGGGAGGGGCTGGGAGGGCCCGGAGGGGGCTGGGCCGGGGACCCGGGAGGGGTCGGGACGGGGCGGGGTCC
Consensus_read_324_TATTCTGGGAGA_Count=8	chr5	1295037	AGCGCTGCCTGAAACTCGCGCCGCGAGGAGAGGGCGGGGCCGCGGAAAGGAAGGGGAGGGGCTGGGAGGGCCCGGAGGGGGCTGGGCCGGGGACCCGGAAGGGGTCGGGACGGGGCGGGGTCC
Consensus_read_324_GGGGAGGACCGT_Count=9	chr5	1295037	AGCGCTGCCTGAAACTCGCGCCGCGAGGAGAGGGCGGGGCCGCGGAAAGGAAGGGGAGGGGCTGGGAGGGCCCGGAGGGGGCTGGGCCGGGGACCCGGAAGGGGTCGGGACGGGGCGGGGTCC
Consensus_read_324_TTAAACTACATT_Count=12	chr5	1295037	AGCGCTGCCTGAAACTCGCGCCGCGAGGAGAGGGCGGGGCCGCGGAAAGGAAGGGGAGGGGCTGGGAGGGCCCGGAGGGGGCTGGGCCGGGGACCCGGGAGGGGTCGGGACGGGGCGGGGTCC
Consensus_read_324_GGATTAGGATAT_Count=13	chr5	1295037	AGCGCTGCCTGAAACTCGCGCCGCGAGGAGAGGGCGGGGCCGCGGAAAGGAAGGGGAGGGGCTGGGAGGGCCCGGAGGGGGCTGGGCCGGGGACCCGGAAGGGGTCGGGACGGGGCGGGGTCC
Consensus_read_324_TTATATTCTCAT_Count=13	chr5	1295037	AGCGCTGCCTGAAACTCGCGCCGCGAGGAGAGGGCGGGGCCGCGGAAAGGAAGGGGAGGGGCTGGGAGGGCCCGGAGGGGGCTGGGCCGGGGACCCGGGAGGGGTCGGGACGGGGCGGGGTCC
Consensus_read_324_TTTAAGCTTTGT_Count=15	chr5	1295037	AGCGCTGCCTGAAACTCGCGCCGCGAGGAGAGGGCGGGGCCGCGGAAAGGAAGGGGAGGGGCTGGGAGGGCCCGGAGGGGGCTGGGCCGGGGACCCGGAAGGGGTCGGGACGGGGCGGGGTCC
Consensus_read_324_TTCACACGTGAA_Count=18	chr5	1295037	AGCGCTGCCTGAAACTCGCGCCGCGAGGAGAGGGCGGGGCCGCGGAAAGGAAGGGGAGGGGCTGGGAGGGCCCGGAGGGGGCTGGGCCGGGGACCCGGGAGGGGTCGGGACGGGGCGGGGTCC
Consensus_read_324_AATAATCTTGGT_Count=9	chr5	1295037	AGCGCTGCCTGAAACTCGCGCCGCGAGGAGAGGGCGGGGCCGCGGAAAGGAAGGGGAGGGGCTGGGAGGGCCCGGAGGGGGCTGGGCCGGGGACCCGGAAGGGGTCGGGACGGGGCGGGGTCC
Consensus_read_324_GATAAGTCAAGA_Count=11	chr5	1295037	AGCGCTGCCTGAAACTCGCGCCGCGAGGAGAGGGCGGGGCCGCGGAAAGGAAGGGGAGGGGCTGGGAGGGCCCGGAGGGGGCTGGGCCGGGGACCCGGAAGGGGTCGGGACGGGGCGGGGTCC
Consensus_read_324_AACATGGTTTGG_Count=15	chr5	1295037	AGCGCTGCCTGAAACTCGCGCCGCGAGGAGAGGGCGGGGCCGCGGAAAGGAAGGGGAGGGGCTGGGAGGGCCCGGAGGGGGCTGGGCCGGGGACCCGGGAGGGGTCGGGACGGGGCGGGGTCC
Consensus_read_324_CCAGCTCAATGC_Count=14	chr5	1295037	AGCGCTGCCTGAAACTCGCGCCGCGAGGAGAGGGCGGGGCCGCGGAAAGGAAGGGGAGGGGCTGGGAGGGCCCGGAGGGGGCTGGGCCGGGGACCCGGAAGGGGTCGGGACGGGGCGGGGTCC
Consensus_read_324_GATCTTACTTTA_Count=20	chr5	1295037	AGCGCTGCCTGAAACTCGCGCCGCGAGGAGAGGGCGGGGCCGCGGAAAGGAAGGGGAGGGGCTGGGAGGGCCCGGAGGGGGCTGGGCCGGGGACCCGGGAGGGGTCGGGACGGGGCGGGGTCC
Consensus_read_324_TGTGTTATTTAT_Count=5	chr5	1295037	AGCGCTGCCTGAAACTCGCGCCGCGAGGAGAGGGCGGGGCCGCGGAAAGGAAGGGGAGGGGCTGGGAGGGCCCGGAGGGGGCTGGGCCGGGGACCCGGGAGGGGTCGGGACGGGGCGGGGTCC
Consensus_read_324_GTACTTTTATTC_Count=5	chr5	1295037	AGCGCTGCCTGAAACTCGCGCCGCGAGGAGAGGGCGGGGCCGCGGAAAGGAAGGGGAGGGGCTGGGAGGGCCCGGAGGGGGCTGGGCCGGGGACCCGGAAGGGGTCGGGACGGGGCGGGGTCC
Consensus_read_324_AATTCTTAAATA_Count=6	chr5	1295037	AGCGCTGCCTGAAACTCGCGCCGCGAGGAGAGGGCGGGGCCGCGGAAAGGAAGGGGAGGGGCTGGGAGGGCCCGGAGGGGGCTGGGCCGGGGACCCGGAAGGGGTCGGGACGGGGCGGGGTCC
Consensus_read_324_CATTAATCTTGT_Count=6	chr5	1295037	AGCGCTGCCTGAAACTCGCGCCGCGAGGAGAGGGCGGGGCCGCGGAAAGGAAGGGGAGGGGCTGGGAGGGCCCGGAGGGGGCTGGGCCGGGGACCCGGAAGGGGTCGGGACGGGGCGGGGTCC
Consensus_read_324_TCACCAGTGCGA_a_Count=10	chr5	1295037	AGCGCTGCCTGAAACTCGCGCCGCGAGGAGAGGGCGGGGCCGCGGAAAGGAAGGGGAGGGGCTGGGAGGGCCCGGAGGGGGCTGGGCCGGGGACCCGGAAGGGGTCGGGACGGGGCGGGGTCC
Consensus_read_324_CGATTTTAACAA_a_Count=12	chr5	1295037	AGCGCTGCCTGAAACTCGCGCCGCGAGGAGAGGGCGGGGCCGCGGAAAGGAAGGGGAGGGGCTGGGAGGGCCCGGAGGGGGCTGGGCCGGGGACCCGGAAGGGGTCGGGACGGGGCGGGGTCC
Consensus_read_324_AGGACGTTCTCT_Count=7	chr5	1295037	AGCGCTGCCTGAAACTCGCGCCGCGAGGAGAGGGCGGGGCCGCGGAAAGGAAGGGGAGGGGCTGGGAGGGCCCGGAGGGGGCTGGGCCGGGGACCCGGGAGGGGTCGGGACGGGGCGGGGTCC
Consensus_read_324_TTAGAGTGGAGT_Count=9	chr5	1295037	AGCGCTGCCTGAAACTCGCGCCGCGAGGAGAGGGCGGGGCCGCGGAAAGGAAGGGGAGGGGCTGGGAGGGCCCGGAGGGGGCTGGGCCGGGGACCCGGAAGGGGTCGGGACGGGGCGGGGTCC
Consensus_read_324_TTATTGGATTCC_a_Count=20	chr5	1295037	AGCGCTGCCTGAAACTCGCGCCGCGAGGAGAGGGCGGGGCCGCGGAAAGGAAGGGGAGGGGCTGGGAGGGCCCGGAGGGGGCTGGGCCGGGGACCCGGAAGGGGTCGGGACGGGGCGGGGTCC
Consensus_read_324_TAAGTATCTGAT_Count=8	chr5	1295037	AGCGCTGCCTGAAACTCGCGCCGCGAGGAGAGGGCGGGGCCGCGGAAAGGAAGGGGAGGGGCTGGGAGGGCCCGGAGGGGGCTGGGCCGGGGACCCGGAAGGGGTCGGGACGGGGCGGGGTCC
Consensus_read_324_ATCGTTTCATAC_Count=21	chr5	1295037	AGCGCTGCCTGAAACTCGCGCCGCGAGGAGAGGGCGGGGCCGCGGAAAGGAAGGGGAGGGGCTGGGAGGGCCCGGAGGGGGCTGGGCCGGGGACCCGGAAGGGGTCGGGACGGGGCGGGGTCC
Consensus_read_324_TTATATTCTGCA_Count=8	chr5	1295037	AGCGCTGCCTGAAACTCGCGCCGCGAGGAGAGGGCGGGGCCGCGGAAAGGAAGGGGAGGGGCTGGGAGGGCCCGGAGGGGGCTGGGCCGGGGACCCGGAAGGGGTCGGGACGGGGCGGGGTCC
Consensus_read_324_AAGTTACTTGAT_Count=11	chr5	1295037	AGCGCTGCCTGAAACTCGCGCCGCGAGGAGAGGGCGGGGCCGCGGAAAGGAAGGGGAGGGGCTGGGAGGGCCCGGAGGGGGCTGGGCCGGGGACCCGGGAGGGGTCGGGACGGGGCGGGGTCC
Consensus_read_324_GCTGATGTCCAA_Count=8	chr5	1295037	AGCGCTGCCTGAAACTCGCGCCGCGAGGAGAGGGCGGGGCCGCGGAAAGGAAGGGGAGGGGCTGGGAGGGCCCGGAGGGGGCTGGGCCGGGGACCCGGGAGGGGTCGGGACGGGGCGGGGTCC
Consensus_read_324_TCTGGTCTCCGC_Count=13	chr5	1295037	AGCGCTGCCTGAAACTCGCGCCGCGAGGAGAGGGCGGGGCCGCGGAAAGGAAGGGGAGGGGCTGGGAGGGCCCGGAGGGGGCTGGGCCGGGGACCCGGAAGGGGTCGGGACGGGGCGGGGTCC
Consensus_read_324_GCAAAGTCCGTC_Count=7	chr5	1295037	AGCGCTGCCTGAAACTCGCGCCGCGAGGAGAGGGCGGGGCCGCGGAAAGGAAGGGGAGGGGCTGGGAGGGCCCGGAGGGGGCTGGGCCGGGGACCCGGAAGGGGTCGGGACGGGGCGGGGTCC
Consensus_read_324_TACATAAGCACA_Count=8	chr5	1295037	AGCGCTGCCTGAAACTCGCGCCGCGAGGAGAGGGCGGGGCCGCGGAAAGGAAGGGGAGGGGCTGGGAGGGCCCGGAGGGGGCTGGGCCGGGGACCCGGAAGGGGTCGGGACGGGGCGGGGTCC
Consensus_read_324_GTTTGGCTCGTA_Count=5	chr5	1295037	AGCGCTGCCTGAAACTCGCGCCGCGAGGAGAGGGCGGGGCCGCGGAAAGGAAGGGGAGGGGCTGGGAGGGCCCGGAGGGGGCTGGGCCGGGGACCCGGGAGGGGTCGGGACGGGGCGGGGTCC
Consensus_read_324_AGCTGGTTATGT_Count=9	chr5	1295037	AGCGCTGCCTGAAACTCGCGCCGCGAGGAGAGGGCGGGGCCGCGGAAAGGAAGGGGAGGGGCTGGGAGGGCCCGGAGGGGGCTGGGCCGGGGACCCGGAAGGGGTCGGGACGGGGCGGGGTCC
Consensus_read_324_TTGCCCAGTAAA_Count=12	chr5	1295037	AGCGCTGCCTGAAACTCGCGCCGCGAGGAGAGGGCGGGGCCGCGGAAAGGAAGGGGAGGGGCTGGGAGGGCCCGGAGGGGGCTGGGCCGGGGACCCGGGAGGGGTCGGGACGGGGCGGGGTCC
Consensus_read_324_GTTTTTTTTCCG_Count=16	chr5	1295037	AGCGCTGCCTGAAACTCGCGCCGCGAGGAGAGGGCGGGGCCGCGGAAAGGAAGGGGAGGGGCTGGGAGGGCCCGGAGGGGGCTGGGCCGGGGACCCGGAAGGGGTCGGGACGGGGCGGGGTCC
Consensus_read_324_AAGGCAACTTTT_Count=12	chr5	1295037	AGCGCTGCCTGAAACTCGCGCCGCGAGGAGAGGGCGGGGCCGCGGAAAGGAAGGGGAGGGGCTGGGAGGGCCCGGAGGGGGCTGGGCCGGGGACCCGGAAGGGGTCGGGACGGGGCGGGGTCC
Consensus_read_324_GCTTAGTGAGCT_Count=8	chr5	1295037	AGCGCTGCCTGAAACTCGCGCCGCGAGGAGAGGGCGGGGCCGCGGAAAGGAAGGGGAGGGGCTGGGAGGGCCCGGAGGGGGCTGGGCCGGGGACCCGGGAGGGGTCGGGACGGGGCGGGGTCC
Consensus_read_324_GGACCTGATTAA_Count=16	chr5	1295037	AGCGCTGCCTGAAACTCGCGCCGCGAGGAGAGGGCGGGGCCGCGGAAAGGAAGGGGAGGGGCTGGGAGGGCCCGGAGGGGGCTGGGCCGGGGACCCGGAAGGGGTCGGGACGGGGCGGGGTCC
Consensus_read_324_TTTTCAGAGGGT_Count=13	chr5	1295037	AGCGCTGCCTGAAACTCGCGCCGCGAGGAGAGGGCGGGGCCGCGGAAAGGAAGGGGAGGGGCTGGGAGGGCCCGGAGGGGGCTGGGCCGGGGACCCGGAAGGGGTCGGGACGGGGCGGGGTCC
Consensus_read_324_GTTCCAGATGGT_Count=11	chr5	1295037	AGCGCTGCCTGAAACTCGCGCCGCGAGGAGAGGGCGGGGCCGCGGAAAGGAAGGGGAGGGGCTGGGAGGGCCCGGAGGGGGCTGGGCCGGGGACCCGGAAGGGGTCGGGACGGGGCGGGGTCC
Consensus_read_324_TGAATATTCTGT_Count=10	chr5	1295037	AGCGCTGCCTGAAACTCGCGCCGCGAGGAGAGGGCGGGGCCGCGGAAAGGAAGGGGAGGGGCTGGGAGGGCCCGGAGGGGGCTGGGCCGGGGACCCGGGAGGGGTCGGGACGGGGCGGGGTCC
Consensus_read_324_GGGAGGAACGGT_Count=6	chr5	1295037	AGCGCTGCCTGAAACTCGCGCCGCGAGGAGAGGGCGGGGCCGCGGAAAGGAAGGGGAGGGGCTGGGAGGGCCCGGAGGGGGCTGGGCCGGGGACCCGGAAGGGGTCGGGACGGGGCGGGGTCC
Consensus_read_324_TTTGTTTGTCCG_Count=19	chr5	1295037	AGCGCTGCCTGAAACTCGCGCCGCGAGGAGAGGGCGGGGCCGCGGAAAGGAAGGGGAGGGGCTGGGAGGGCCCGGAGGGGGCTGGGCCGGGGACCCGGAAGGGGTCGGGACGGGGCGGGGTCC
Consensus_read_324_GATTATTCACAC_Count=5	chr5	1295037	AGCGCTGCCTGAAACTCGCGCCGCGAGGAGAGGGCGGGGCCGCGGAAAGGAAGGGGAGGGGCTGGGAGGGCCCGGAGGGGGCTGGGCCGGGGACCCGGAAGGGGTCGGGACGGGGCGGGGTCC
Consensus_read_324_CCTCTATTCAAA_Count=9	chr5	1295037	AGCGCTGCCTGAAACTCGCGCCGCGAGGAGAGGGCGGGGCCGCGGAAAGGAAGGGGAGGGGCTGGGAGGGCCCGGAGGGGGCTGGGCCGGGGACCCGGAAGGGGTCGGGACGGGGCGGGGTCC
Consensus_read_324_GTTGACAGGCCA_Count=9	chr5	1295037	AGCGCTGCCTGAAACTCGCGCCGCGAGGAGAGGGCGGGGCCGCGGAAAGGAAGGGGAGGGGCTGGGAGGGCCCGGAGGGGGCTGGGCCGGGGACCCGGAAGGGGTCGGGACGGGGCGGGGTCC
Consensus_read_324_AGTATGACCTTG_Count=16	chr5	1295037	AGCGCTGCCTGAAACTCGCGCCGCGAGGAGAGGGCGGGGCCGCGGAAAGGAAGGGGAGGGGCTGGGAGGGCCCGGAGGGGGCTGGGCCGGGGACCCGGGAGGGGTCGGGACGGGGCGGGGTCC
Consensus_read_324_CCTGATCGATAC_Count=12	chr5	1295037	AGCGCTGCCTGAAACTCGCGCCGCGAGGAGAGGGCGGGGCCGCGGAAAGGAAGGGGAGGGGCTGGGAGGGCCCGGAGGGGGCTGGGCCGGGGACCCGGGAGGGGTCGGGACGGGGCGGGGTCC
Consensus_read_324_GTATTTCTGTTT_Count=36	chr5	1295037	AGCGCTGCCTGAAACTCGCGCCGCGAGGAGAGGGCGGGGCCGCGGAAAGGAAGGGGAGGGGCTGGGAGGGCCCGGAGGGGGCTGGGCCGGGGACCCGGGAGGGGTCGGGACGGGGCGGGGTCC
Consensus_read_324_ATACGAACTCCT_Count=7	chr5	1295037	AGCGCTGCCTGAAACTCGCGCCGCGAGGAGAGGGCGGGGCCGCGGAAAGGAAGGGGAGGGGCTGGGAGGGCCCGGAGGGGGCTGGGCCGGGGACCCGGAAGGGGTCGGGACGGGGCGGGGTCC
Consensus_read_324_CCTTTTTTTAAT_Count=8	chr5	1295037	AGCGCTGCCTGAAACTCGCGCCGCGAGGAGAGGGCGGGGCCGCGGAAAGGAAGGGGAGGGGCTGGGAGGGCCCGGAGGGGGCTGGGCCGGGGACCCGGGAGGGGTCGGGACGGGGCGGGGTCC
Consensus_read_324_TCGCTCAGGTAC_Count=8	chr5	1295037	AGCGCTGCCTGAAACTCGCGCCGCGAGGAGAGGGCGGGGCCGCGGAAAGGAAGGGGAGGGGCTGGGAGGGCCCGGAGGGGGCTGGGCCGGGGACCCGGAAGGGGTCGGGACGGGGCGGGGTCC
Consensus_read_324_GAGATTCGTCGA_Count=6	chr5	1295037	AGCGCTGCCTGAAACTCGCGCCGCGAGGAGAGGGCGGGGCCGCGGAAAGGAAGGGGAGGGGCTGGGAGGGCCCGGAGGGGGCTGGGCCGGGGACCCGGGAGGGGTCGGGACGGGGCGGGGTCC
Consensus_read_324_TGTGCATCCCAT_Count=17	chr5	1295037	AGCGCTGCCTGAAACTCGCGCCGCGAGGAGAGGGCGGGGCCGCGGAAAGGAAGGGGAGGGGCTGGGAGGGCCCGGAGGGGGCTGGGCCGGGGACCCGGAAGGGGTCGGGACGGGGCGGGGTCC
Consensus_read_324_TTGCCTTGACTC_Count=16	chr5	1295037	AGCGCTGCCTGAAACTCGCGCCGCGAGGAGAGGGCGGGGCCGCGGAAAGGAAGGGGAGGGGCTGGGAGGGCCCGGAGGGGGCTGGGCCGGGGACCCGGAAGGGGTCGGGACGGGGCGGGGTCC
Consensus_read_324_GATTCATATTTT_Count=22	chr5	1295037	AGCGCTGCCTGAAACTCGCGCCGCGAGGAGAGGGCGGGGCCGCGGAAAGGAAGGGGAGGGGCTGGGAGGGCCCGGAGGGGGCTGGGCCGGGGACCCGGAAGGGGTCGGGACGGGGCGGGGTCC
Consensus_read_324_GTAATCGATGTT_Count=31	chr5	1295037	AGCGCTGCCTGAAACTCGCGCCGCGAGGAGAGGGCGGGGCCGCGGAAAGGAAGGGGAGGGGCTGGGAGGGCCCGGAGGGGGCTGGGCCGGGGACCCGGAAGGGGTCGGGACGGGGCGGGGTCC
Consensus_read_324_GTCATCCTCTAC_Count=12	chr5	1295037	AGCGCTGCCTGAAACTCGCGCCGCGAGGAGAGGGCGGGGCCGCGGAAAGGAAGGGGAGGGGCTGGGAGGGCCCGGAGGGGGCTGGGCCGGGGACCCGGAAGGGGTCGGGACGGGGCGGGGTCC
Consensus_read_324_AAATCGATGTTT_Count=7	chr5	1295037	AGCGCTGCCTGAAACTCGCGCCGCGAGGAGAGGGCGGGGCCGCGGAAAGGAAGGGGAGGGGCTGGGAGGGCCCGGAGGGGGCTGGGCCGGGGACCCGGGAGGGGTCGGGACGGGGCGGGGTCC
Consensus_read_324_GATCCCTAATTT_Count=8	chr5	1295037	AGCGCTGCCTGAAACTCGCGCCGCGAGGAGAGGGCGGGGCCGCGGAAAGGAAGGGGAGGGGCTGGGAGGGCCCGGAGGGGGCTGGGCCGGGGACCCGGAAGGGGTCGGGACGGGGCGGGGTCC
Consensus_read_324_GGTTTCGTTCTA_Count=10	chr5	1295037	AGCGCTGCCTGAAACTCGCGCCGCGAGGAGAGGGCGGGGCCGCGGAAAGGAAGGGGAGGGGCTGGGAGGGCCCGGAGGGGGCTGGGCCGGGGACCCGGAAGGGGTCGGGACGGGGCGGGGTCC
Consensus_read_324_TTATGATTAGCA_Count=7	chr5	1295037	AGCGCTGCCTGAAACTCGCGCCGCGAGGAGAGGGCGGGGCCGCGGAAAGGAAGGGGAGGGGCTGGGAGGGCCCGGAGGGGGCTGGGCCGGGGACCCGGGAGGGGTCGGGACGGGGCGGGGTCC
Consensus_read_324_CTCGAATGACTA_Count=17	chr5	1295037	AGCGCTGCCTGAAACTCGCGCCGCGAGGAGAGGGCGGGGCCGCGGAAAGGAAGGGGAGGGGCTGGGAGGGCCCGGAGGGGGCTGGGCCGGGGACCCGGAAGGGGTCGGGACGGGGCGGGGTCC
Consensus_read_324_TAATTGGATTAT_Count=7	chr5	1295037	AGCGCTGCCTGAAACTCGCGCCGCGAGGAGAGGGCGGGGCCGCGGAAAGGAAGGGGAGGGGCTGGGAGGGCCCGGAGGGGGCTGGGCCGGGGACCCGGAAGGGGTCGGGACGGGGCGGGGTCC
Consensus_read_324_GTGATATTGTAT_Count=22	chr5	1295037	AGCGCTGCCTGAAACTCGCGCCGCGAGGAGAGGGCGGGGCCGCGGAAAGGAAGGGGAGGGGCTGGGAGGGCCCGGAGGGGGCTGGGCCGGGGACCCGGGAGGGGTCGGGACGGGGCGGGGTCCG
Consensus_read_324_TTGCATGACTCG_Count=19	chr5	1295037	AGCGCTGCCTGAAACTCGCGCCGCGAGGAGAGGGCGGGGCCGCGGAAAGGAAGGGGAGGGGCTGGGAGGGCCCGGAGGGGGCTGGGCCGGGGACCCGGGAGGGGTCGGGACGGGGCGGGGTCC
Consensus_read_324_TATCCAAGATGA_Count=8	chr5	1295037	AGCGCTGCCTGAAACTCGCGCCGCGAGGAGAGGGCGGGGCCGCGGAAAGGAAGGGGAGGGGCTGGGAGGGCCCGGAGGGGGCTGGGCCGGGGACCCGGAAGGGGTCGGGACGGGGCGGGGTCC
Consensus_read_324_CTTACCGCTAGA_Count=6	chr5	1295037	AGCGCTGCCTGAAACTCGCGCCGCGAGGAGAGGGCGGGGCCGCGGAAAGGAAGGGGAGGGGCTGGGAGGGCCCGGAGGGGGCTGGGCCGGGGACCCGGAAGGGGTCGGGACGGGGCGGGGTCC
Consensus_read_324_GAATACGCTAGA_Count=5	chr5	1295037	AGCGCTGCCTGAAACTCGCGCCGCGAGGAGAGGGCGGGGCCGCGGAAAGGAAGGGGAGGGGCTGGGAGGGCCCGGAGGGGGCTGGGCCGGGGACCCGGAAGGGGTCGGGACGGGGCGGGGTCC
Consensus_read_324_TGCGCTTTGAAT_Count=10	chr5	1295037	AGCGCTGCCTGAAACTCGCGCCGCGAGGAGAGGGCGGGGCCGCGGAAAGGAAGGGGAGGGGCTGGGAGGGCCCGGAGGGGGCTGGGCCGGGGACCCGGAAGGGGTCGGGACGGGGCGGGGTCC
Consensus_read_324_TGCGATTGGGCG_Count=14	chr5	1295037	AGCGCTGCCTGAAACTCGCGCCGCGAGGAGAGGGCGGGGCCGCGGAAAGGAAGGGGAGGGGCTGGGAGGGCCCGGAGGGGGCTGGGCCGGGGACCCGGAAGGGGTCGGGACGGGGCGGGGTCC
Consensus_read_324_ACTCCCTTTTTC_Count=14	chr5	1295037	AGCGCTGCCTGAAACTCGCGCCGCGAGGAGAGGGCGGGGCCGCGGAAAGGAAGGGGAGGGGCTGGGAGGGCCCGGAGGGGGCTGGGCCGGGGACCCGGAAGGGGTCGGGACGGGGCGGGGTCC
Consensus_read_324_TTCAGTCAAAAT_Count=15	chr5	1295037	AGCGCTGCCTGAAACTCGCGCCGCGAGGAGAGGGCGGGGCCGCGGAAAGGAAGGGGAGGGGCTGGGAGGGCCCGGAGGGGGCTGGGCCGGGGACCCGGAAGGGGTCGGGACGGGGCGGGGTCC
Consensus_read_324_CTGAGTAGGTTC_a_Count=6	chr5	1295037	AGCGCTGCCTGAAACTCGCGCCGCGAGGAGAGGGCGGGGCCGCGGAAAGGAAGGGGAGGGGCTGGGAGGGCCCGGAGGGGGCTGGGCCGGGGACCCGGGAGGGGTCGGGACGGGGCGGGGTCC
Consensus_read_324_TATTGCGTTCGT_Count=28	chr5	1295037	AGCGCTGCCTGAAACTCGCGCCGCGAGGAGAGGGCGGGGCCGCGGAAAGGAAGGGGAGGGGCTGGGAGGGCCCGGAGGGGGCTGGGCCGGGGACCCGGAAGGGGTCGGGACGGGGCGGGGTCC
Consensus_read_324_CTACGAACAATG_Count=18	chr5	1295037	AGCGCTGCCTGAAACTCGCGCCGCGAGGAGAGGGCGGGGCCGCGGAAAGGAAGGGGAGGGGCTGGGAGGGCCCGGAGGGGGCTGGGCCGGGGACCCGGAAGGGGTCGGGACGGGGCGGGGTCC
Consensus_read_324_AGAAGGTTAGGG_Count=5	chr5	1295037	AGCGCTGCCTGAAACTCGCGCCGCGAGGAGAGGGCGGGGCCGCGGAAAGGAAGGGGAGGGGCTGGGAGGGCCCGGAGGGGGCTGGGCCGGGGACCCGGGAGGGGTCGGGACGGGGCGGGGTCC
Consensus_read_324_TCATACGGTTCA_Count=5	chr5	1295037	AGCGCTGCCTGAAACTCGCGCCGCGAGGAGAGGGCGGGGCCGCGGAAAGGAAGGGGAGGGGCTGGGAGGGCCCGGAGGGGGCTGGGCCGGGGACCCGGAAGGGGTCGGGACGGGGCGGGGTCC
Consensus_read_324_GTGTATTTACTT_Count=10	chr5	1295037	AGCGCTGCCTGAAACTCGCGCCGCGAGGAGAGGGCGGGGCCGCGGAAAGGAAGGGGAGGGGCTGGGAGGGCCCGGAGGGGGCTGGGCCGGGGACCCGGGAGGGGTCGGGACGGGGCGGGGTCC
Consensus_read_324_TTATTGGTTGTC_Count=12	chr5	1295037	AGCGCTGCCTGAAACTCGCGCCGCGAGGAGAGGGCGGGGCCGCGGAAAGGAAGGGGAGGGGCTGGGAGGGCCCGGAGGGGGCTGGGCCGGGGACCCGGAAGGGGTCGGGACGGGGCGGGGTCC
Consensus_read_324_GGGACTGAATGT_Count=8	chr5	1295037	AGCGCTGCCTGAAACTCGCGCCGCGAGGAGAGGGCGGGGCCGCGGAAAGGAAGGGGAGGGGCTGGGAGGGCCCGGAGGGGGCTGGGCCGGGGACCCGGGAGGGGTCGGGACGGGGCGGGGTCC
Consensus_read_324_GCTGTCTGGGCT_Count=10	chr5	1295037	AGCGCTGCCTGAAACTCGCGCCGCGAGGAGAGGGCGGGGCCGCGGAAAGGAAGGGGAGGGGCTGGGAGGGCCCGGAGGGGGCTGGGCCGGGGACCCGGGAGGGGTCGGGACGGGGCGGGGTCC
Consensus_read_324_CTTTACATTGAC_Count=29	chr5	1295037	AGCGCTGCCTGAAACTCGCGCCGCGAGGAGAGGGCGGGGCCGCGGAAAGGAAGGGGAGGGGCTGGGAGGGCCCGGAGGGGGCTGGGCCGGGGACCCGGGAGGGGTCGGGACGGGGCGGGGTCC
Consensus_read_324_TTTCTTCATCAT_Count=8	chr5	1295037	AGCGCTGCCTGAAACTCGCGCCGCGAGGAGAGGGCGGGGCCGCGGAAAGGAAGGGGAGGGGCTGGGAGGGCCCGGAGGGGGCTGGGCCGGGGACCCGGAAGGGGTCGGGACGGGGCGGGGTCC
Consensus_read_324_TCCGGTATTTTG_Count=18	chr5	1295037	AGCGCTGCCTGAAACTCGCGCCGCGAGGAGAGGGCGGGGCCGCGGAAAGGAAGGGGAGGGGCTGGGAGGGCCCGGAGGGGGCTGGGCCGGGGACCCGGAAGGGGTCGGGACGGGGCGGGGTCC
Consensus_read_324_TACGTTCATATG_Count=13	chr5	1295037	AGCGCTGCCTGAAACTCGCGCCGCGAGGAGAGGGCGGGGCCGCGGAAAGGAAGGGGAGGGGCTGGGAGGGCCCGGAGGGGGCTGGGCCGGGGACCCGGAAGGGGTCGGGACGGGGCGGGGTCC
Consensus_read_324_ATAGGCTTGTTA_Count=5	chr5	1295037	AGCGCTGCCTGAAACTCGCGCCGCGAGGAGAGGGCGGGGCCGCGGAAAGGAAGGGGAGGGGCTGGGAGGGCCCGGAGGGGGCTGGGCCGGGGACCCGGAAGGGGTCGGGACGGGGCGGGGTCC
Consensus_read_324_CTCACGACCCTC_a_Count=14	chr5	1295037	AGCGCTGCCTGAAACTCGCGCCGCGAGGAGAGGGCGGGGCCGCGGAAAGGAAGGGGAGGGGCTGGGAGGGCCCGGAGGGGGCTGGGCCGGGGACCCGGAAGGGGTCGGGACGGGGCGGGGTCC
Consensus_read_324_TACATATTGTCC_Count=13	chr5	1295037	AGCGCTGCCTGAAACTCGCGCCGCGAGGAGAGGGCGGGGCCGCGGAAAGGAAGGGGAGGGGCTGGGAGGGCCCGGAGGGGGCTGGGCCGGGGACCCGGAAGGGGTCGGGACGGGGCGGGGTCC
Consensus_read_324_TGGGTTTTGGGG_Count=9	chr5	1295037	AGCGCTGCCTGAAACTCGCGCCGCGAGGAGAGGGCGGGGCCGCGGAAAGGAAGGGGAGGGGCTGGGAGGGCCCGGAGGGGGCTGGGCCGGGGACCCGGAAGGGGTCGGGACGGGGCGGGGTCC
Consensus_read_324_TAACTTATGATT_Count=13	chr5	1295037	AGCGCTGCCTGAAACTCGCGCCGCGAGGAGAGGGCGGGGCCGCGGAAAGGAAGGGGAGGGGCTGGGAGGGCCCGGAGGGGGCTGGGCCGGGGACCCGGGAGGGGTCGGGACGGGGCGGGGTCC
Consensus_read_324_CCAAGTATCCCC_Count=9	chr5	1295037	AGCGCTGCCTGAAACTCGCGCCGCGAGGAGAGGGCGGGGCCGCGGAAAGGAAGGGGAGGGGCTGGGAGGGCCCGGAGGGGGCTGGGCCGGGGACCCGGAAGGGGTCGGGACGGGGCGGGGTCC
Consensus_read_324_GGATCAATCTGT_Count=11	chr5	1295037	AGCGCTGCCTGAAACTCGCGCCGCGAGGAGAGGGCGGGGCCGCGGAAAGGAAGGGGAGGGGCTGGGAGGGCCCGGAGGGGGCTGGGCCGGGGACCCGGAAGGGGTCGGGACGGGGCGGGGTCC
Consensus_read_324_TCGCCTTGTGTT_Count=8	chr5	1295037	AGCGCTGCCTGAAACTCGCGCCGCGAGGAGAGGGCGGGGCCGCGGAAAGGAAGGGGAGGGGCTGGGAGGGCCCGGAGGGGGCTGGGCCGGGGACCCGGGAGGGGTCGGGACGGGGCGGGGTCC
Consensus_read_324_TTTATTATTAAT_Count=23	chr5	1295037	AGCGCTGCCTGAAACTCGCGCCGCGAGGAGAGGGCGGGGCCGCGGAAAGGAAGGGGAGGGGCTGGGAGGGCCCGGAGGGGGCTGGGCCGGGGACCCGGAAGGGGTCGGGACGGGGCGGGGTCC
Consensus_read_324_GTGAATCTCTAA_Count=6	chr5	1295037	AGCGCTGCCTGAAACTCGCGCCGCGAGGAGAGGGCGGGGCCGCGGAAAGGAAGGGGAGGGGCTGGGAGGGCCCGGAGGGGGCTGGGCCGGGGACCCGGGAGGGGTCGGGACGGGGCGGGGTCC
Consensus_read_324_ATGTTTATTATA_Count=5	chr5	1295037	AGCGCTGCCTGAAACTCGCGCCGCGAGGAGAGGGCGGGGCCGCGGAAAGGAAGGGGAGGGGCTGGGAGGGCCCGGAGGGGGCTGGGCCGGGGACCCGGGAGGGGTCGGGACGGGGCGGGGTCC
Consensus_read_324_TTGGCCATTTAT_Count=12	chr5	1295037	AGCGCTGCCTGAAACTCGCGCCGCGAGGAGAGGGCGGGGCCGCGGAAAGGAAGGGGAGGGGCTGGGAGGGCCCGGAGGGGGCTGGGCCGGGGACCCGGAAGGGGTCGGGACGGGGCGGGGTCC
Consensus_read_324_GCAGAATCTCGC_Count=6	chr5	1295037	AGCGCTGCCTGAAACTCGCGCCGCGAGGAGAGGGCGGGGCCGCGGAAAGGAAGGGGAGGGGCTGGGAGGGCCCGGAGGGGGCTGGGCCGGGGACCCGGGAGGGGTCGGGACGGGGCGGGGTCC
Consensus_read_324_TAATTTCATGTA_Count=5	chr5	1295037	AGCGCTGCCTGAAACTCGCGCCGCGAGGAGAGGGCGGGGCCGCGGAAAGGAAGGGGAGGGGCTGGGAGGGCCCGGAGGGGGCTGGGCCGGGGACCCGGAAGGGGTCGGGACGGGGCGGGGTCC
Consensus_read_324_ATTGGATTTCTT_Count=22	chr5	1295037	AGCGCTGCCTGAAACTCGCGCCGCGAGGAGAGGGCGGGGCCGCGGAAAGGAAGGGGAGGGGCTGGGAGGGCCCGGAGGGGGCTGGGCCGGGGACCCGGAAGGGGTCGGGACGGGGCGGGGTCC
Consensus_read_324_TGTTGCTGGTCA_Count=9	chr5	1295037	AGCGCTGCCTGAAACTCGCGCCGCGAGGAGAGGGCGGGGCCGCGGAAAGGAAGGGGAGGGGCTGGGAGGGCCCGGAGGGGGCTGGGCCGGGGACCCGGGAGGGGTCGGGACGGGGCGGGGTCC
Consensus_read_324_TCAGAATATCGA_Count=16	chr5	1295037	AGCGCTGCCTGAAACTCGCGCCGCGAGGAGAGGGCGGGGCCGCGGAAAGGAAGGGGAGGGGCTGGGAGGGCCCGGAGGGGGCTGGGCCGGGGACCCGGAAGGGGTCGGGACGGGGCGGGGTCC
Consensus_read_324_TTGTTTTGACGA_a_Count=15	chr5	1295037	AGCGCTGCCTGAAACTCGCGCCGCGAGGAGAGGGCGGGGCCGCGGAAAGGAAGGGGAGGGGCTGGGAGGGCCCGGAGGGGGCTGGGCCGGGGACCCGGGAGGGGTCGGGACGGGGCGGGGTCC
Consensus_read_324_GTAGAGATCCAC_Count=9	chr5	1295037	AGCGCTGCCTGAAACTCGCGCCGCGAGGAGAGGGCGGGGCCGCGGAAAGGAAGGGGAGGGGCTGGGAGGGCCCGGAGGGGGCTGGGCCGGGGACCCGGAAGGGGTCGGGACGGGGCGGGGTCC
Consensus_read_324_CAGAGTTTCGCT_Count=5	chr5	1295037	AGCGCTGCCTGAAACTCGCGCCGCGAGGAGAGGGCGGGGCCGCGGAAAGGAAGGGGAGGGGCTGGGAGGGCCCGGAGGGGGCTGGGCCGGGGACCCGGAAGGGGTCGGGACGGGGCGGGGTCC
Consensus_read_324_CTGATGGTACCT_Count=11	chr5	1295037	AGCGCTGCCTGAAACTCGCGCCGCGAGGAGAGGGCGGGGCCGCGGAAAGGAAGGGGAGGGGCTGGGAGGGCCCGGAGGGGGCTGGGCCGGGGACCCGGAAGGGGTCGGGACGGGGCGGGGTCC
Consensus_read_324_TTTTGATCAGTA_Count=30	chr5	1295037	AGCGCTGCCTGAAACTCGCGCCGCGAGGAGAGGGCGGGGCCGCGGAAAGGAAGGGGAGGGGCTGGGAGGGCCCGGAGGGGGCTGGGCCGGGGACCCGGGAGGGGTCGGGACGGGGCGGGGTCC
Consensus_read_324_CCCCCACCCTTA_Count=15	chr5	1295037	AGCGCTGCCTGAAACTCGCGCCGCGAGGAGAGGGCGGGGCCGCGGAAAGGAAGGGGAGGGGCTGGGAGGGCCCGGAGGGGGCTGGGCCGGGGACCCGGAAGGGGTCGGGACGGGGCGGGGTCC
Consensus_read_324_TTGGCAGTACCG_Count=22	chr5	1295037	AGCGCTGCCTGAAACTCGCGCCGCGAGGAGAGGGCGGGGCCGCGGAAAGGAAGGGGAGGGGCTGGGAGGGCCCGGAGGGGGCTGGGCCGGGGACCCGGAAGGGGTCGGGACGGGGCGGGGTCC
Consensus_read_324_ACGGGACGTTTC_Count=12	chr5	1295037	AGCGCTGCCTGAAACTCGCGCCGCGAGGAGAGGGCGGGGCCGCGGAAAGGAAGGGGAGGGGCTGGGAGGGCCCGGAGGGGGCTGGGCCGGGGACCCGGAAGGGGTCGGGACGGGGCGGGGTCC
Consensus_read_324_ACGTACATTGAT_Count=13	chr5	1295037	AGCGCTGCCTGAAACTCGCGCCGCGAGGAGAGGGCGGGGCCGCGGAAAGGAAGGGGAGGGGCTGGGAGGGCCCGGAGGGGGCTGGGCCGGGGACCCGGAAGGGGTCGGGACGGGGCGGGGTCC
Consensus_read_324_GTGCTTCTAGTT_Count=8	chr5	1295037	AGCGCTGCCTGAAACTCGCGCCGCGAGGAGAGGGCGGGGCCGCGGAAAGGAAGGGGAGGGGCTGGGAGGGCCCGGAGGGGGCTGGGCCGGGGACCCGGAAGGGGTCGGGACGGGGCGGGGTCC
Consensus_read_324_CCCTGCTTTATC_Count=27	chr5	1295037	AGCGCTGCCTGAAACTCGCGCCGCGAGGAGAGGGCGGGGCCGCGGAAAGGAAGGGGAGGGGCTGGGAGGGCCCGGAGGGGGCTGGGCCGGGGACCCGGGAGGGGTCGGGACGGGGCGGGGTCC
Consensus_read_324_GTAATCCAAGCC_Count=11	chr5	1295037	AGCGCTGCCTGAAACTCGCGCCGCGAGGAGAGGGCGGGGCCGCGGAAAGGAAGGGGAGGGGCTGGGAGGGCCCGGAGGGGGCTGGGCCGGGGACCCGGAAGGGGTCGGGACGGGGCGGGGTCC
Consensus_read_324_ACTTCTTTCCTT_Count=7	chr5	1295037	AGCGCTGCCTGAAACTCGCGCCGCGAGGAGAGGGCGGGGCCGCGGAAAGGAAGGGGAGGGGCTGGGAGGGCCCGGAGGGGGCTGGGCCGGGGACCCGGGAGGGGTCGGGACGGGGCGGGGTCC
Consensus_read_324_TGATTTTCCCCT_Count=20	chr5	1295037	AGCGCTGCCTGAAACTCGCGCCGCGAGGAGAGGGCGGGGCCGCGGAAAGGAAGGGGAGGGGCTGGGAGGGCCCGGAGGGGGCTGGGCCGGGGACCCGGGAGGGGTCGGGACGGGGCGGGGTCC
Consensus_read_324_ATTCCCCCAAAG_Count=10	chr5	1295037	AGCGCTGCCTGAAACTCGCGCCGCGAGGAGAGGGCGGGGCCGCGGAAAGGAAGGGGAGGGGCTGGGAGGGCCCGGAGGGGGCTGGGCCGGGGACCCGGAAGGGGTCGGGACGGGGCGGGGTCC
Consensus_read_324_ATCTTAGATATT_Count=7	chr5	1295037	AGCGCTGCCTGAAACTCGCGCCGCGAGGAGAGGGCGGGGCCGCGGAAAGGAAGGGGAGGGGCTGGGAGGGCCCGGAGGGGGCTGGGCCGGGGACCCGGAAGGGGTCGGGACGGGGCGGGGTCC
Consensus_read_324_CAATTATTTCCG_Count=13	chr5	1295037	AGCGCTGCCTGAAACTCGCGCCGCGAGGAGAGGGCGGGGCCGCGGAAAGGAAGGGGAGGGGCTGGGAGGGCCCGGAGGGGGCTGGGCCGGGGACCCGGGAGGGGTCGGGACGGGGCGGGGTCC
Consensus_read_324_AGCCATGAAAGT_Count=5	chr5	1295037	AGCGCTGCCTGAAACTCGCGCCGCGAGGAGAGGGCGGGGCCGCGGAAAGGAAGGGGAGGGGCTGGGAGGGCCCGGAGGGGGCTGGGCCGGGGACCCGGAAGGGGTCGGGACGGGGCGGGGTCC
Consensus_read_324_AAGTTCTTTTAC_Count=8	chr5	1295037	AGCGCTGCCTGAAACTCGCGCCGCGAGGAGAGGGCGGGGCCGCGGAAAGGAAGGGGAGGGGCTGGGAGGGCCCGGAGGGGGCTGGGCCGGGGACCCGGGAGGGGTCGGGACGGGGCGGGGTCC
Consensus_read_324_GGCTCACGCGTT_Count=11	chr5	1295037	AGCGCTGCCTGAAACTCGCGCCGCGAGGAGAGGGCGGGGCCGCGGAAAGGAAGGGGAGGGGCTGGGAGGGCCCGGAGGGGGCTGGGCCGGGGACCCGGAAGGGGTCGGGACGGGGCGGGGTCC
Consensus_read_324_TGTGGGTATTTG_Count=8	chr5	1295037	AGCGCTGCCTGAAACTCGCGCCGCGAGGAGAGGGCGGGGCCGCGGAAAGGAAGGGGAGGGGCTGGGAGGGCCCGGAGGGGGCTGGGCCGGGGACCCGGGAGGGGTCGGGACGGGGCGGGGTCC
Consensus_read_324_CTCCGGGGTATA_Count=5	chr5	1295037	AGCGCTGCCTGAAACTCGCGCCGCGAGGAGAGGGCGGGGCCGCGGAAAGGAAGGGGAGGGGCTGGGAGGGCCCGGAGGGGGCTGGGCCGGGGACCCGGAAGGGGTCGGGACGGGGCGGGGTCC
Consensus_read_324_ATTTAGTTTGTT_Count=8	chr5	1295037	AGCGCTGCCTGAAACTCGCGCCGCGAGGAGAGGGCGGGGCCGCGGAAAGGAAGGGGAGGGGCTGGGAGGGCCCGGAGGGGGCTGGGCCGGGGACCCGGGAGGGGTCGGGACGGGGCGGGGTCC
Consensus_read_324_GATTTCTGGCTT_Count=12	chr5	1295037	AGCGCTGCCTGAAACTCGCGCCGCGAGGAGAGGGCGGGGCCGCGGAAAGGAAGGGGAGGGGCTGGGAGGGCCCGGAGGGGGCTGGGCCGGGGACCCGGAAGGGGTCGGGACGGGGCGGGGTCC
Consensus_read_324_GCTGCACTGTTT_Count=15	chr5	1295037	AGCGCTGCCTGAAACTCGCGCCGCGAGGAGAGGGCGGGGCCGCGGAAAGGAAGGGGAGGGGCTGGGAGGGCCCGGAGGGGGCTGGGCCGGGGACCCGGAAGGGGTCGGGACGGGGCGGGGTCC
Consensus_read_324_GTCTTAGTTGCA_Count=5	chr5	1295037	AGCGCTGCCTGAAACTCGCGCCGCGAGGAGAGGGCGGGGCCGCGGAAAGGAAGGGGAGGGGCTGGGAGGGCCCGGAGGGGGCTGGGCCGGGGACCCGGGAGGGGTCGGGACGGGGCGGGGTCC
Consensus_read_324_TAAACTAGCGGC_Count=15	chr5	1295037	AGCGCTGCCTGAAACTCGCGCCGCGAGGAGAGGGCGGGGCCGCGGAAAGGAAGGGGAGGGGCTGGGAGGGCCCGGAGGGGGCTGGGCCGGGGACCCGGGAGGGGTCGGGACGGGGCGGGGTCC
Consensus_read_324_CTTGGTTTACCA_Count=12	chr5	1295037	AGCGCTGCCTGAAACTCGCGCCGCGAGGAGAGGGCGGGGCCGCGGAAAGGAAGGGGAGGGGCTGGGAGGGCCCGGAGGGGGCTGGGCCGGGGACCCGGAAGGGGTCGGGACGGGGCGGGGTCC
Consensus_read_324_GAGTTTATATTA_Count=5	chr5	1295037	AGCGCTGCCTGAAACTCGCGCCGCGAGGAGAGGGCGGGGCCGCGGAAAGGAAGGGGAGGGGCTGGGAGGGCCCGGAGGGGGCTGGGCCGGGGACCCGGAAGGGGTCGGGACGGGGCGGGGTCC
Consensus_read_324_CAGAGTCTTCTA_Count=8	chr5	1295037	AGCGCTGCCTGAAACTCGCGCCGCGAGGAGAGGGCGGGGCCGCGGAAAGGAAGGGGAGGGGCTGGGAGGGCCCGGAGGGGGCTGGGCCGGGGACCCGGAAGGGGTCGGGACGGGGCGGGGTCC
Consensus_read_324_AAGTCAGCGACG_Count=14	chr5	1295037	AGCGCTGCCTGAAACTCGCGCCGCGAGGAGAGGGCGGGGCCGCGGAAAGGAAGGGGAGGGGCTGGGAGGGCCCGGAGGGGGCTGGGCCGGGGACCCGGGAGGGGTCGGGACGGGGCGGGGTCC
Consensus_read_324_ACCTATAGCCAT_Count=11	chr5	1295037	AGCGCTGCCTGAAACTCGCGCCGCGAGGAGAGGGCGGGGCCGCGGAAAGGAAGGGGAGGGGCTGGGAGGGCCCGGAGGGGGCTGGGCCGGGGACCCGGAAGGGGTCGGGACGGGGCGGGGTCC
Consensus_read_324_ATGCAGATGGGC_Count=19	chr5	1295037	AGCGCTGCCTGAAACTCGCGCCGCGAGGAGAGGGCGGGGCCGCGGAAAGGAAGGGGAGGGGCTGGGAGGGCCCGGAGGGGGCTGGGCCGGGGACCCGGGAGGGGTCGGGACGGGGCGGGGTCC
Consensus_read_324_TATCTAAAGTTC_Count=6	chr5	1295037	AGCGCTGCCTGAAACTCGCGCCGCGAGGAGAGGGCGGGGCCGCGGAAAGGAAGGGGAGGGGCTGGGAGGGCCCGGAGGGGGCTGGGCCGGGGACCCGGGAGGGGTCGGGACGGGGCGGGGTCC
Consensus_read_324_TCATGATTCATG_Count=12	chr5	1295037	AGCGCTGCCTGAAACTCGCGCCGCGAGGAGAGGGCGGGGCCGCGGAAAGGAAGGGGAGGGGCTGGGAGGGCCCGGAGGGGGCTGGGCCGGGGACCCGGAAGGGGTCGGGACGGGGCGGGGTCC
Consensus_read_324_ATAGTGTTTTTA_Count=5	chr5	1295037	AGCGCTGCCTGAAACTCGCGCCGCGAGGAGAGGGCGGGGCCGCGGAAAGGAAGGGGAGGGGCTGGGAGGGCCCGGAGGGGGCTGGGCCGGGGACCCGGGAGGGGTCGGGACGGGGCGGGGTCC
Consensus_read_324_TCGGCCACTAAG_Count=11	chr5	1295037	AGCGCTGCCTGAAACTCGCGCCGCGAGGAGAGGGCGGGGCCGCGGAAAGGAAGGGGAGGGGCTGGGAGGGCCCGGAGGGGGCTGGGCCGGGGACCCGGAAGGGGTCGGGACGGGGCGGGGTCC
Consensus_read_324_GCTTACTTTCAG_Count=6	chr5	1295037	AGCGCTGCCTGAAACTCGCGCCGCGAGGAGAGGGCGGGGCCGCGGAAAGGAAGGGGAGGGGCTGGGAGGGCCCGGAGGGGGCTGGGCCGGGGACCCGGAAGGGGTCGGGACGGGGCGGGGTCC
Consensus_read_324_CGTTTTTTCTGT_Count=9	chr5	1295037	AGCGCTGCCTGAAACTCGCGCCGCGAGGAGAGGGCGGGGCCGCGGAAAGGAAGGGGAGGGGCTGGGAGGGCCCGGAGGGGGCTGGGCCGGGGACCCGGGAGGGGTCGGGACGGGGCGGGGTCC
Consensus_read_324_TTATTCAGTTGT_Count=6	chr5	1295037	AGCGCTGCCTGAAACTCGCGCCGCGAGGAGAGGGCGGGGCCGCGGAAAGGAAGGGGAGGGGCTGGGAGGGCCCGGAGGGGGCTGGGCCGGGGACCCGGAAGGGGTCGGGACGGGGCGGGGTCC
Consensus_read_324_TGGCTTTTTTCT_Count=12	chr5	1295037	AGCGCTGCCTGAAACTCGCGCCGCGAGGAGAGGGCGGGGCCGCGGAAAGGAAGGGGAGGGGCTGGGAGGGCCCGGAGGGGGCTGGGCCGGGGACCCGGAAGGGGTCGGGACGGGGCGGGGTCC
Consensus_read_324_TGTGTTATGTGG_Count=6	chr5	1295037	AGCGCTGCCTGAAACTCGCGCCGCGAGGAGAGGGCGGGGCCGCGGAAAGGAAGGGGAGGGGCTGGGAGGGCCCGGAGGGGGCTGGGCCGGGGACCCGGAAGGGGTCGGGACGGGGCGGGGTCC
Consensus_read_324_TGACATTTGAAC_a_Count=9	chr5	1295037	AGCGCTGCCTGAAACTCGCGCCGCGAGGAGAGGGCGGGGCCGCGGAAAGGAAGGGGAGGGGCTGGGAGGGCCCGGAGGGGGCTGGGCCGGGGACCCGGAAGGGGTCGGGACGGGGCGGGGTCC
Consensus_read_324_ATAAGATGATGT_Count=6	chr5	1295037	AGCGCTGCCTGAAACTCGCGCCGCGAGGAGAGGGCGGGGCCGCGGAAAGGAAGGGGAGGGGCTGGGAGGGCCCGGAGGGGGCTGGGCCGGGGACCCGGGAGGGGTCGGGACGGGGCGGGGTCC
Consensus_read_324_ATCTAGAGGTTT_Count=26	chr5	1295037	AGCGCTGCCTGAAACTCGCGCCGCGAGGAGAGGGCGGGGCCGCGGAAAGGAAGGGGAGGGGCTGGGAGGGCCCGGAGGGGGCTGGGCCGGGGACCCGGGAGGGGTCGGGACGGGGCGGGGTCC
Consensus_read_324_TACTACCGTTTT_Count=6	chr5	1295037	AGCGCTGCCTGAAACTCGCGCCGCGAGGAGAGGGCGGGGCCGCGGAAAGGAAGGGGAGGGGCTGGGAGGGCCCGGAGGGGGCTGGGCCGGGGACCCGGAAGGGGTCGGGACGGGGCGGGGTCC
Consensus_read_324_ATCCTGATGAAA_Count=5	chr5	1295037	AGCGCTGCCTGAAACTCGCGCCGCGAGGAGAGGGCGGGGCCGCGGAAAGGAAGGGGAGGGGCTGGGAGGGCCCGGAGGGGGCTGGGCCGGGGACCCGGAAGGGGTCGGGACGGGGCGGGGTCC
Consensus_read_324_ATCTACACATAT_Count=12	chr5	1295037	AGCGCTGCCTGAAACTCGCGCCGCGAGGAGAGGGCGGGGCCGCGGAAAGGAAGGGGAGGGGCTGGGAGGGCCCGGAGGGGGCTGGGCCGGGGACCCGGAAGGGGTCGGGACGGGGCGGGGTCC
Consensus_read_324_AAGAATATACGG_Count=7	chr5	1295037	AGCGCTGCCTGAAACTCGCGCCGCGAGGAGAGGGCGGGGCCGCGGAAAGGAAGGGGAGGGGCTGGGAGGGCCCGGAGGGGGCTGGGCCGGGGACCCGGAAGGGGTCGGGACGGGGCGGGGTCC
Consensus_read_324_ATGGTGTGTGTT_Count=7	chr5	1295037	AGCGCTGCCTGAAACTCGCGCCGCGAGGAGAGGGCGGGGCCGCGGAAAGGAAGGGGAGGGGCTGGGAGGGCCCGGAGGGGGCTGGGCCGGGGACCCGGGAGGGGTCGGGACGGGGCGGGGTCC
Consensus_read_324_TTGGTCCGTCAT_Count=7	chr5	1295037	AGCGCTGCCTGAAACTCGCGCCGCGAGGAGAGGGCGGGGCCGCGGAAAGGAAGGGGAGGGGCTGGGAGGGCCCGGAGGGGGCTGGGCCGGGGACCCGGAAGGGGTCGGGACGGGGCGGGGTCC
Consensus_read_324_TGATCAATACCC_Count=9	chr5	1295037	AGCGCTGCCTGAAACTCGCGCCGCGAGGAGAGGGCGGGGCCGCGGAAAGGAAGGGGAGGGGCTGGGAGGGCCCGGAGGGGGCTGGGCCGGGGACCCGGGAGGGGTCGGGACGGGGCGGGGTCC
Consensus_read_324_CGGCTGCTCTTT_a_Count=19	chr5	1295037	AGCGCTGCCTGAAACTCGCGCCGCGAGGAGAGGGCGGGGCCGCGGAAAGGAAGGGGAGGGGCTGGGAGGGCCCGGAGGGGGCTGGGCCGGGGACCCGGAAGGGGTCGGGACGGGGCGGGGTCC
Consensus_read_324_GTGTTTATGTAA_Count=9	chr5	1295037	AGCGCTGCCTGAAACTCGCGCCGCGAGGAGAGGGCGGGGCCGCGGAAAGGAAGGGGAGGGGCTGGGAGGGCCCGGAGGGGGCTGGGCCGGGGACCCGGAAGGGGTCGGGACGGGGCGGGGTCC
Consensus_read_324_TGACTGTTCTGC_Count=8	chr5	1295037	AGCGCTGCCTGAAACTCGCGCCGCGAGGAGAGGGCGGGGCCGCGGAAAGGAAGGGGAGGGGCTGGGAGGGCCCGGAGGGGGCTGGGCCGGGGACCCGGAAGGGGTCGGGACGGGGCGGGGTCC
Consensus_read_324_TTTTTGAATGTA_a_Count=7	chr5	1295037	AGCGCTGCCTGAAACTCGCGCCGCGAGGAGAGGGCGGGGCCGCGGAAAGGAAGGGGAGGGGCTGGGAGGGCCCGGAGGGGGCTGGGCCGGGGACCCGGAAGGGGTCGGGACGGGGCGGGGTCC
Consensus_read_324_TTAGAAATTGAA_Count=11	chr5	1295037	AGCGCTGCCTGAAACTCGCGCCGCGAGGAGAGGGCGGGGCCGCGGAAAGGAAGGGGAGGGGCTGGGAGGGCCCGGAGGGGGCTGGGCCGGGGACCCGGGAGGGGTCGGGACGGGGCGGGGTCC
Consensus_read_324_GGGTTAAGTTTT_Count=8	chr5	1295037	AGCGCTGCCTGAAACTCGCGCCGCGAGGAGAGGGCGGGGCCGCGGAAAGGAAGGGGAGGGGCTGGGAGGGCCCGGAGGGGGCTGGGCCGGGGACCCGGGAGGGGTCGGGACGGGGCGGGGTCC
Consensus_read_324_TGGTCCAGTCCG_Count=9	chr5	1295037	AGCGCTGCCTGAAACTCGCGCCGCGAGGAGAGGGCGGGGCCGCGGAAAGGAAGGGGAGGGGCTGGGAGGGCCCGGAGGGGGCTGGGCCGGGGACCCGGAAGGGGTCGGGACGGGGCGGGGTCC
Consensus_read_324_AAATGGCATATA_Count=9	chr5	1295037	AGCGCTGCCTGAAACTCGCGCCGCGAGGAGAGGGCGGGGCCGCGGAAAGGAAGGGGAGGGGCTGGGAGGGCCCGGAGGGGGCTGGGCCGGGGACCCGGAAGGGGTCGGGACGGGGCGGGGTCC
Consensus_read_324_TGTGCTGAAATC_Count=9	chr5	1295037	AGCGCTGCCTGAAACTCGCGCCGCGAGGAGAGGGCGGGGCCGCGGAAAGGAAGGGGAGGGGCTGGGAGGGCCCGGAGGGGGCTGGGCCGGGGACCCGGAAGGGGTCGGGACGGGGCGGGGTCC
Consensus_read_324_TTTTTCCATGCG_Count=11	chr5	1295037	AGCGCTGCCTGAAACTCGCGCCGCGAGGAGAGGGCGGGGCCGCGGAAAGGAAGGGGAGGGGCTGGGAGGGCCCGGAGGGGGCTGGGCCGGGGACCCGGAAGGGGTCGGGACGGGGCGGGGTCC
Consensus_read_324_TTTTTCTTGTTA_Count=7	chr5	1295037	AGCGCTGCCTGAAACTCGCGCCGCGAGGAGAGGGCGGGGCCGCGGAAAGGAAGGGGAGGGGCTGGGAGGGCCCGGAGGGGGCTGGGCCGGGGACCCGGGAGGGGTCGGGACGGGGCGGGGTCC
Consensus_read_324_ATCAGAGGGTTC_Count=7	chr5	1295037	AGCGCTGCCTGAAACTCGCGCCGCGAGGAGAGGGCGGGGCCGCGGAAAGGAAGGGGAGGGGCTGGGAGGGCCCGGAGGGGGCTGGGCCGGGGACCCGGGAGGGGTCGGGACGGGGCGGGGTCC
Consensus_read_324_TACTGAAGTCTA_Count=18	chr5	1295037	AGCGCTGCCTGAAACTCGCGCCGCGAGGAGAGGGCGGGGCCGCGGAAAGGAAGGGGAGGGGCTGGGAGGGCCCGGAGGGGGCTGGGCCGGGGACCCGGAAGGGGTCGGGACGGGGCGGGGTCC
Consensus_read_324_AGGATAGTCCCT_Count=11	chr5	1295037	AGCGCTGCCTGAAACTCGCGCCGCGAGGAGAGGGCGGGGCCGCGGAAAGGAAGGGGAGGGGCTGGGAGGGCCCGGAGGGGGCTGGGCCGGGGACCCGGGAGGGGTCGGGACGGGGCGGGGTCC
Consensus_read_324_ATGAAATTTTTT_Count=9	chr5	1295037	AGCGCTGCCTGAAACTCGCGCCGCGAGGAGAGGGCGGGGCCGCGGAAAGGAAGGGGAGGGGCTGGGAGGGCCCGGAGGGGGCTGGGCCGGGGACCCGGAAGGGGTCGGGACGGGGCGGGGTCC
Consensus_read_324_TGGGGGTTGCGG_Count=9	chr5	1295037	AGCGCTGCCTGAAACTCGCGCCGCGAGGAGAGGGCGGGGCCGCGGAAAGGAAGGGGAGGGGCTGGGAGGGCCCGGAGGGGGCTGGGCCGGGGACCCGGAAGGGGTCGGGACGGGGCGGGGTCC
Consensus_read_324_TAGGTTGCATTG_Count=11	chr5	1295037	AGCGCTGCCTGAAACTCGCGCCGCGAGGAGAGGGCGGGGCCGCGGAAAGGAAGGGGAGGGGCTGGGAGGGCCCGGAGGGGGCTGGGCCGGGGACCCGGAAGGGGTCGGGACGGGGCGGGGTCC
Consensus_read_324_ATGACATATCTC_Count=7	chr5	1295037	AGCGCTGCCTGAAACTCGCGCCGCGAGGAGAGGGCGGGGCCGCGGAAAGGAAGGGGAGGGGCTGGGAGGGCCCGGAGGGGGCTGGGCCGGGGACCCGGAAGGGGTCGGGACGGGGCGGGGTCC
Consensus_read_324_TCTCCTTGTAAG_Count=13	chr5	1295037	AGCGCTGCCTGAAACTCGCGCCGCGAGGAGAGGGCGGGGCCGCGGAAAGGAAGGGGAGGGGCTGGGAGGGCCCGGAGGGGGCTGGGCCGGGGACCCGGAAGGGGTCGGGACGGGGCGGGGTCC
Consensus_read_324_TTTGCCTATGCG_Count=5	chr5	1295037	AGCGCTGCCTGAAACTCGCGCCGCGAGGAGAGGGCGGGGCCGCGGAAAGGAAGGGGAGGGGCTGGGAGGGCCCGGAGGGGGCTGGGCCGGGGACCCGGGAGGGGTCGGGACGGGGCGGGGTCC
Consensus_read_324_TATCGTTATTAT_Count=5	chr5	1295037	AGCGCTGCCTGAAACTCGCGCCGCGAGGAGAGGGCGGGGCCGCGGAAAGGAAGGGGAGGGGCTGGGAGGGCCCGGAGGGGGCTGGGCCGGGGACCCGGGAGGGGTCGGGACGGGGCGGGGTCC
Consensus_read_324_ATGTATCGTCGA_Count=12	chr5	1295037	AGCGCTGCCTGAAACTCGCGCCGCGAGGAGAGGGCGGGGCCGCGGAAAGGAAGGGGAGGGGCTGGGAGGGCCCGGAGGGGGCTGGGCCGGGGACCCGGGAGGGGTCGGGACGGGGCGGGGTCC
Consensus_read_324_TTGAATGTGTGA_Count=6	chr5	1295037	AGCGCTGCCTGAAACTCGCGCCGCGAGGAGAGGGCGGGGCCGCGGAAAGGAAGGGGAGGGGCTGGGAGGGCCCGGAGGGGGCTGGGCCGGGGACCCGGGAGGGGTCGGGACGGGGCGGGGTCC
Consensus_read_324_CTTATTTTCATT_Count=5	chr5	1295037	AGCGCTGCCTGAAACTCGCGCCGCGAGGAGAGGGCGGGGCCGCGGAAAGGAAGGGGAGGGGCTGGGAGGGCCCGGAGGGGGCTGGGCCGGGGACCCGGAAGGGGTCGGGACGGGGCGGGGTCC
Consensus_read_324_CTGGGTCTTTCA_Count=8	chr5	1295037	AGCGCTGCCTGAAACTCGCGCCGCGAGGAGAGGGCGGGGCCGCGGAAAGGAAGGGGAGGGGCTGGGAGGGCCCGGAGGGGGCTGGGCCGGGGACCCGGAAGGGGTCGGGACGGGGCGGGGTCC
Consensus_read_324_TTGTAAGTATCG_a_Count=6	chr5	1295037	AGCGCTGCCTGAAACTCGCGCCGCGAGGAGAGGGCGGGGCCGCGGAAAGGAAGGGGAGGGGCTGGGAGGGCCCGGAGGGGGCTGGGCCGGGGACCCGGGAGGGGTCGGGACGGGGCGGGGTCC
Consensus_read_324_TTGTTATCGTTC_Count=6	chr5	1295037	AGCGCTGCCTGAAACTCGCGCCGCGAGGAGAGGGCGGGGCCGCGGAAAGGAAGGGGAGGGGCTGGGAGGGCCCGGAGGGGGCTGGGCCGGGGACCCGGAAGGGGTCGGGACGGGGCGGGGTCC
Consensus_read_324_TTTGTAGTCTAA_Count=8	chr5	1295037	AGCGCTGCCTGAAACTCGCGCCGCGAGGAGAGGGCGGGGCCGCGGAAAGGAAGGGGAGGGGCTGGGAGGGCCCGGAGGGGGCTGGGCCGGGGACCCGGAAGGGGTCGGGACGGGGCGGGGTCC
Consensus_read_324_CTACTCATCGTT_Count=6	chr5	1295037	AGCGCTGCCTGAAACTCGCGCCGCGAGGAGAGGGCGGGGCCGCGGAAAGGAAGGGGAGGGGCTGGGAGGGCCCGGAGGGGGCTGGGCCGGGGACCCGGGAGGGGTCGGGACGGGGCGGGGTCC
Consensus_read_324_TGGCAAACTCCT_Count=23	chr5	1295037	AGCGCTGCCTGAAACTCGCGCCGCGAGGAGAGGGCGGGGCCGCGGAAAGGAAGGGGAGGGGCTGGGAGGGCCCGGAGGGGGCTGGGCCGGGGACCCGGAAGGGGTCGGGACGGGGCGGGGTCC
Consensus_read_324_ATTCTACTGGAT_Count=15	chr5	1295037	AGCGCTGCCTGAAACTCGCGCCGCGAGGAGAGGGCGGGGCCGCGGAAAGGAAGGGGAGGGGCTGGGAGGGCCCGGAGGGGGCTGGGCCGGGGACCCGGAAGGGGTCGGGACGGGGCGGGGTCC
Consensus_read_324_TTTTCTATGTTT_Count=8	chr5	1295037	AGCGCTGCCTGAAACTCGCGCCGCGAGGAGAGGGCGGGGCCGCGGAAAGGAAGGGGAGGGGCTGGGAGGGCCCGGAGGGGGCTGGGCCGGGGACCCGGAAGGGGTCGGGACGGGGCGGGGTCC
Consensus_read_324_CAATAGGGATAT_Count=14	chr5	1295037	AGCGCTGCCTGAAACTCGCGCCGCGAGGAGAGGGCGGGGCCGCGGAAAGGAAGGGGAGGGGCTGGGAGGGCCCGGAGGGGGCTGGGCCGGGGACCCGGAAGGGGTCGGGACGGGGCGGGGTCC
Consensus_read_324_ATAAAATATTTT_Count=12	chr5	1295037	AGCGCTGCCTGAAACTCGCGCCGCGAGGAGAGGGCGGGGCCGCGGAAAGGAAGGGGAGGGGCTGGGAGGGCCCGGAGGGGGCTGGGCCGGGGACCCGGAAGGGGTCGGGACGGGGCGGGGTCC
Consensus_read_324_TATATCTTAGTC_Count=9	chr5	1295037	AGCGCTGCCTGAAACTCGCGCCGCGAGGAGAGGGCGGGGCCGCGGAAAGGAAGGGGAGGGGCTGGGAGGGCCCGGAGGGGGCTGGGCCGGGGACCCGGGAGGGGTCGGGACGGGGCGGGGTCC
Consensus_read_324_TCTTCGCAATGG_Count=23	chr5	1295037	AGCGCTGCCTGAAACTCGCGCCGCGAGGAGAGGGCGGGGCCGCGGAAAGGAAGGGGAGGGGCTGGGAGGGCCCGGAGGGGGCTGGGCCGGGGACCCGGAAGGGGTCGGGACGGGGCGGGGTCC
Consensus_read_324_CCTTAACATGTA_Count=5	chr5	1295037	AGCGCTGCCTGAAACTCGCGCCGCGAGGAGAGGGCGGGGCCGCGGAAAGGAAGGGGAGGGGCTGGGAGGGCCCGGAGGGGGCTGGGCCGGGGACCCGGGAGGGGTCGGGACGGGGCGGGGTCC
Consensus_read_324_ATTGTATTCTTG_Count=13	chr5	1295037	AGCGCTGCCTGAAACTCGCGCCGCGAGGAGAGGGCGGGGCCGCGGAAAGGAAGGGGAGGGGCTGGGAGGGCCCGGAGGGGGCTGGGCCGGGGACCCGGAAGGGGTCGGGACGGGGCGGGGTCC
Consensus_read_324_AATGCCACCAAA_Count=12	chr5	1295037	AGCGCTGCCTGAAACTCGCGCCGCGAGGAGAGGGCGGGGCCGCGGAAAGGAAGGGGAGGGGCTGGGAGGGCCCGGAGGGGGCTGGGCCGGGGACCCGGAAGGGGTCGGGACGGGGCGGGGTCC
Consensus_read_324_CGCTCGCGTATG_Count=6	chr5	1295037	AGCGCTGCCTGAAACTCGCGCCGCGAGGAGAGGGCGGGGCCGCGGAAAGGAAGGGGAGGGGCTGGGAGGGCCCGGAGGGGGCTGGGCCGGGGACCCGGGAGGGGTCGGGACGGGGCGGGGTCC
Consensus_read_324_CTACTTACGGGC_Count=7	chr5	1295037	AGCGCTGCCTGAAACTCGCGCCGCGAGGAGAGGGCGGGGCCGCGGAAAGGAAGGGGAGGGGCTGGGAGGGCCCGGAGGGGGCTGGGCCGGGGACCCGGAAGGGGTCGGGACGGGGCGGGGTCC
Consensus_read_324_GATCGTTTTATT_Count=8	chr5	1295037	AGCGCTGCCTGAAACTCGCGCCGCGAGGAGAGGGCGGGGCCGCGGAAAGGAAGGGGAGGGGCTGGGAGGGCCCGGAGGGGGCTGGGCCGGGGACCCGGGAGGGGTCGGGACGGGGCGGGGTCC
Consensus_read_324_GAAATTGTTCTA_Count=14	chr5	1295037	AGCGCTGCCTGAAACTCGCGCCGCGAGGAGAGGGCGGGGCCGCGGAAAGGAAGGGGAGGGGCTGGGAGGGCCCGGAGGGGGCTGGGCCGGGGACCCGGAAGGGGTCGGGACGGGGCGGGGTCC
Consensus_read_324_ACAATGTGGAAA_Count=5	chr5	1295037	AGCGCTGCCTGAAACTCGCGCCGCGAGGAGAGGGCGGGGCCGCGGAAAGGAAGGGGAGGGGCTGGGAGGGCCCGGAGGGGGCTGGGCCGGGGACCCGGAAGGGGTCGGGACGGGGCGGGGTCC
Consensus_read_324_GTGATAGCATAT_Count=9	chr5	1295037	AGCGCTGCCTGAAACTCGCGCCGCGAGGAGAGGGCGGGGCCGCGGAAAGGAAGGGGAGGGGCTGGGAGGGCCCGGAGGGGGCTGGGCCGGGGACCCGGAAGGGGTCGGGACGGGGCGGGGTCC
Consensus_read_324_TGATTGCAGAAA_Count=11	chr5	1295037	AGCGCTGCCTGAAACTCGCGCCGCGAGGAGAGGGCGGGGCCGCGGAAAGGAAGGGGAGGGGCTGGGAGGGCCCGGAGGGGGCTGGGCCGGGGACCCGGAAGGGGTCGGGACGGGGCGGGGTCC
Consensus_read_324_AGATTGTGTACT_Count=12	chr5	1295037	AGCGCTGCCTGAAACTCGCGCCGCGAGGAGAGGGCGGGGCCGCGGAAAGGAAGGGGAGGGGCTGGGAGGGCCCGGAGGGGGCTGGGCCGGGGACCCGGGAGGGGTCGGGACGGGGCGGGGTCC
Consensus_read_324_ACTGTATCCCTT_Count=5	chr5	1295037	AGCGCTGCCTGAAACTCGCGCCGCGAGGAGAGGGCGGGGCCGCGGAAAGGAAGGGGAGGGGCTGGGAGGGCCCGGAGGGGGCTGGGCCGGGGACCCGGAAGGGGTCGGGACGGGGCGGGGTCC
Consensus_read_324_TTTCAATACAAA_Count=13	chr5	1295037	AGCGCTGCCTGAAACTCGCGCCGCGAGGAGAGGGCGGGGCCGCGGAAAGGAAGGGGAGGGGCTGGGAGGGCCCGGAGGGGGCTGGGCCGGGGACCCGGAAGGGGTCGGGACGGGGCGGGGTCC
Consensus_read_324_TACTCTCAGTTA_Count=8	chr5	1295037	AGCGCTGCCTGAAACTCGCGCCGCGAGGAGAGGGCGGGGCCGCGGAAAGGAAGGGGAGGGGCTGGGAGGGCCCGGAGGGGGCTGGGCCGGGGACCCGGAAGGGGTCGGGACGGGGCGGGGTCC
Consensus_read_324_GTGTTTCTGCAA_Count=11	chr5	1295037	AGCGCTGCCTGAAACTCGCGCCGCGAGGAGAGGGCGGGGCCGCGGAAAGGAAGGGGAGGGGCTGGGAGGGCCCGGAGGGGGCTGGGCCGGGGACCCGGGAGGGGTCGGGACGGGGCGGGGTCC
Consensus_read_324_ATTCTAAGGAAT_a_Count=18	chr5	1295037	AGCGCTGCCTGAAACTCGCGCCGCGAGGAGAGGGCGGGGCCGCGGAAAGGAAGGGGAGGGGCTGGGAGGGCCCGGAGGGGGCTGGGCCGGGGACCCGGAAGGGGTCGGGACGGGGCGGGGTCC
Consensus_read_324_ACCCTGATTGTC_Count=8	chr5	1295037	AGCGCTGCCTGAAACTCGCGCCGCGAGGAGAGGGCGGGGCCGCGGAAAGGAAGGGGAGGGGCTGGGAGGGCCCGGAGGGGGCTGGGCCGGGGACCCGGAAGGGGTCGGGACGGGGCGGGGTCC
Consensus_read_324_ATTCCTTGTTTA_Count=7	chr5	1295037	AGCGCTGCCTGAAACTCGCGCCGCGAGGAGAGGGCGGGGCCGCGGAAAGGAAGGGGAGGGGCTGGGAGGGCCCGGAGGGGGCTGGGCCGGGGACCCGGAAGGGGTCGGGACGGGGCGGGGTCC
Consensus_read_324_TGCTGCATCGGT_Count=7	chr5	1295037	AGCGCTGCCTGAAACTCGCGCCGCGAGGAGAGGGCGGGGCCGCGGAAAGGAAGGGGAGGGGCTGGGAGGGCCCGGAGGGGGCTGGGCCGGGGACCCGGAAGGGGTCGGGACGGGGCGGGGTCC
Consensus_read_324_GTAAGCTCCGTA_Count=5	chr5	1295037	AGCGCTGCCTGAAACTCGCGCCGCGAGGAGAGGGCGGGGCCGCGGAAAGGAAGGGGAGGGGCTGGGAGGGCCCGGAGGGGGCTGGGCCGGGGACCCGGAAGGGGTCGGGACGGGGCGGGGTCC
Consensus_read_324_TTGTATTAAATT_Count=10	chr5	1295037	AGCGCTGCCTGAAACTCGCGCCGCGAGGAGAGGGCGGGGCCGCGGAAAGGAAGGGGAGGGGCTGGGAGGGCCCGGAGGGGGCTGGGCCGGGGACCCGGAAGGGGTCGGGACGGGGCGGGGTCC
Consensus_read_324_TTTGATTTTTCA_Count=5	chr5	1295037	AGCGCTGCCTGAAACTCGCGCCGCGAGGAGAGGGCGGGGCCGCGGAAAGGAAGGGGAGGGGCTGGGAGGGCCCGGAGGGGGCTGGGCCGGGGACCCGGAAGGGGTCGGGACGGGGCGGGGTCC
Consensus_read_324_GACATCATCTTG_Count=15	chr5	1295037	AGCGCTGCCTGAAACTCGCGCCGCGAGGAGAGGGCGGGGCCGCGGAAAGGAAGGGGAGGGGCTGGGAGGGCCCGGAGGGGGCTGGGCCGGGGACCCGGAAGGGGTCGGGACGGGGCGGGGTCC
Consensus_read_324_GATTTTATCAGG_Count=10	chr5	1295037	AGCGCTGCCTGAAACTCGCGCCGCGAGGAGAGGGCGGGGCCGCGGAAAGGAAGGGGAGGGGCTGGGAGGGCCCGGAGGGGGCTGGGCCGGGGACCCGGAAGGGGTCGGGACGGGGCGGGGTCC
Consensus_read_324_TTCCATTGATAT_Count=8	chr5	1295037	AGCGCTGCCTGAAACTCGCGCCGCGAGGAGAGGGCGGGGCCGCGGAAAGGAAGGGGAGGGGCTGGGAGGGCCCGGAGGGGGCTGGGCCGGGGACCCGGGAGGGGTCGGGACGGGGCGGGGTCC
Consensus_read_324_GTCCGGCTGATC_Count=6	chr5	1295037	AGCGCTGCCTGAAACTCGCGCCGCGAGGAGAGGGCGGGGCCGCGGAAAGGAAGGGGAGGGGCTGGGAGGGCCCGGAGGGGGCTGGGCCGGGGACCCGGGAGGGGTCGGGACGGGGCGGGGTCC
Consensus_read_324_TTTTTTTGGAAC_Count=7	chr5	1295037	AGCGCTGCCTGAAACTCGCGCCGCGAGGAGAGGGCGGGGCCGCGGAAAGGAAGGGGAGGGGCTGGGAGGGCCCGGAGGGGGCTGGGCCGGGGACCCGGAAGGGGTCGGGACGGGGCGGGGTCC
Consensus_read_324_TGCTTTACGTTG_Count=8	chr5	1295037	AGCGCTGCCTGAAACTCGCGCCGCGAGGAGAGGGCGGGGCCGCGGAAAGGAAGGGGAGGGGCTGGGAGGGCCCGGAGGGGGCTGGGCCGGGGACCCGGAAGGGGTCGGGACGGGGCGGGGTCC
Consensus_read_324_TTAAGATCAACA_Count=8	chr5	1295037	AGCGCTGCCTGAAACTCGCGCCGCGAGGAGAGGGCGGGGCCGCGGAAAGGAAGGGGAGGGGCTGGGAGGGCCCGGAGGGGGCTGGGCCGGGGACCCGGGAGGGGTCGGGACGGGGCGGGGTCC
Consensus_read_324_TATTGAATTTGT_Count=9	chr5	1295037	AGCGCTGCCTGAAACTCGCGCCGCGAGGAGAGGGCGGGGCCGCGGAAAGGAAGGGGAGGGGCTGGGAGGGCCCGGAGGGGGCTGGGCCGGGGACCCGGGAGGGGTCGGGACGGGGCGGGGTCC
Consensus_read_324_TTCCCCCGCTTA_Count=8	chr5	1295037	AGCGCTGCCTGAAACTCGCGCCGCGAGGAGAGGGCGGGGCCGCGGAAAGGAAGGGGAGGGGCTGGGAGGGCCCGGAGGGGGCTGGGCCGGGGACCCGGGAGGGGTCGGGACGGGGCGGGGTCC
Consensus_read_324_AAGGTATTCGGC_Count=15	chr5	1295037	AGCGCTGCCTGAAACTCGCGCCGCGAGGAGAGGGCGGGGCCGCGGAAAGGAAGGGGAGGGGCTGGGAGGGCCCGGAGGGGGCTGGGCCGGGGACCCGGAAGGGGTCGGGACGGGGCGGGGTCC
Consensus_read_324_GTACGAATCTCA_Count=9	chr5	1295037	AGCGCTGCCTGAAACTCGCGCCGCGAGGAGAGGGCGGGGCCGCGGAAAGGAAGGGGAGGGGCTGGGAGGGCCCGGAGGGGGCTGGGCCGGGGACCCGGAAGGGGTCGGGACGGGGCGGGGTCC
Consensus_read_324_TTCTTTTTTGAC_Count=16	chr5	1295037	AGCGCTGCCTGAAACTCGCGCCGCGAGGAGAGGGCGGGGCCGCGGAAAGGAAGGGGAGGGGCTGGGAGGGCCCGGAGGGGGCTGGGCCGGGGACCCGGAAGGGGTCGGGACGGGGCGGGGTCC
Consensus_read_324_AGTTACTAGGTG_Count=6	chr5	1295037	AGCGCTGCCTGAAACTCGCGCCGCGAGGAGAGGGCGGGGCCGCGGAAAGGAAGGGGAGGGGCTGGGAGGGCCCGGAGGGGGCTGGGCCGGGGACCCGGAAGGGGTCGGGACGGGGCGGGGTCC
Consensus_read_324_TTAGGGGTGATT_a_Count=15	chr5	1295037	AGCGCTGCCTGAAACTCGCGCCGCGAGGAGAGGGCGGGGCCGCGGAAAGGAAGGGGAGGGGCTGGGAGGGCCCGGAGGGGGCTGGGCCGGGGACCCGGAAGGGGTCGGGACGGGGCGGGGTCC
Consensus_read_324_AGTAAAGCTTTT_Count=16	chr5	1295037	AGCGCTGCCTGAAACTCGCGCCGCGAGGAGAGGGCGGGGCCGCGGAAAGGAAGGGGAGGGGCTGGGAGGGCCCGGAGGGGGCTGGGCCGGGGACCCGGGAGGGGTCGGGACGGGGCGGGGTCC
Consensus_read_324_TCATAATTACGA_Count=5	chr5	1295037	AGCGCTGCCTGAAACTCGCGCCGCGAGGAGAGGGCGGGGCCGCGGAAAGGAAGGGGAGGGGCTGGGAGGGCCCGGAGGGGGCTGGGCCGGGGACCCGGAAGGGGTCGGGACGGGGCGGGGTCC
Consensus_read_324_CTGCTTGTTTAA_Count=6	chr5	1295037	AGCGCTGCCTGAAACTCGCGCCGCGAGGAGAGGGCGGGGCCGCGGAAAGGAAGGGGAGGGGCTGGGAGGGCCCGGAGGGGGCTGGGCCGGGGACCCGGGAGGGGTCGGGACGGGGCGGGGTCC
Consensus_read_324_AGAAATTAAAAT_Count=9	chr5	1295037	AGCGCTGCCTGAAACTCGCGCCGCGAGGAGAGGGCGGGGCCGCGGAAAGGAAGGGGAGGGGCTGGGAGGGCCCGGAGGGGGCTGGGCCGGGGACCCGGAAGGGGTCGGGACGGGGCGGGGTCC
Consensus_read_324_TTTTTGATAGTA_Count=8	chr5	1295037	AGCGCTGCCTGAAACTCGCGCCGCGAGGAGAGGGCGGGGCCGCGGAAAGGAAGGGGAGGGGCTGGGAGGGCCCGGAGGGGGCTGGGCCGGGGACCCGGAAGGGGTCGGGACGGGGCGGGGTCC
Consensus_read_324_TTGTCACGGATG_Count=10	chr5	1295037	AGCGCTGCCTGAAACTCGCGCCGCGAGGAGAGGGCGGGGCCGCGGAAAGGAAGGGGAGGGGCTGGGAGGGCCCGGAGGGGGCTGGGCCGGGGACCCGGAAGGGGTCGGGACGGGGCGGGGTCC
Consensus_read_324_CATCGTCTGTTT_Count=9	chr5	1295037	AGCGCTGCCTGAAACTCGCGCCGCGAGGAGAGGGCGGGGCCGCGGAAAGGAAGGGGAGGGGCTGGGAGGGCCCGGAGGGGGCTGGGCCGGGGACCCGGAAGGGGTCGGGACGGGGCGGGGTCC
Consensus_read_324_TGATTTGCTTAG_Count=24	chr5	1295037	AGCGCTGCCTGAAACTCGCGCCGCGAGGAGAGGGCGGGGCCGCGGAAAGGAAGGGGAGGGGCTGGGAGGGCCCGGAGGGGGCTGGGCCGGGGACCCGGAAGGGGTCGGGACGGGGCGGGGTCC
Consensus_read_324_GGGCCATTGTTC_Count=6	chr5	1295037	AGCGCTGCCTGAAACTCGCGCCGCGAGGAGAGGGCGGGGCCGCGGAAAGGAAGGGGAGGGGCTGGGAGGGCCCGGAGGGGGCTGGGCCGGGGACCCGGAAGGGGTCGGGACGGGGCGGGGTCC
Consensus_read_324_TATACTTCACTC_Count=7	chr5	1295037	AGCGCTGCCTGAAACTCGCGCCGCGAGGAGAGGGCGGGGCCGCGGAAAGGAAGGGGAGGGGCTGGGAGGGCCCGGAGGGGGCTGGGCCGGGGACCCGGAAGGGGTCGGGACGGGGCGGGGTCC
Consensus_read_324_GATCAATTCATA_Count=24	chr5	1295037	AGCGCTGCCTGAAACTCGCGCCGCGAGGAGAGGGCGGGGCCGCGGAAAGGAAGGGGAGGGGCTGGGAGGGCCCGGAGGGGGCTGGGCCGGGGACCCGGAAGGGGTCGGGACGGGGCGGGGTCC
Consensus_read_324_AGGCCTTTTCGC_Count=6	chr5	1295037	AGCGCTGCCTGAAACTCGCGCCGCGAGGAGAGGGCGGGGCCGCGGAAAGGAAGGGGAGGGGCTGGGAGGGCCCGGAGGGGGCTGGGCCGGGGACCCGGAAGGGGTCGGGACGGGGCGGGGTCC
Consensus_read_324_TTGGTCGCTTTC_Count=23	chr5	1295037	AGCGCTGCCTGAAACTCGCGCCGCGAGGAGAGGGCGGGGCCGCGGAAAGGAAGGGGAGGGGCTGGGAGGGCCCGGAGGGGGCTGGGCCGGGGACCCGGAAGGGGTCGGGACGGGGCGGGGTCC
Consensus_read_324_CCCCATCACTCT_Count=16	chr5	1295037	AGCGCTGCCTGAAACTCGCGCCGCGAGGAGAGGGCGGGGCCGCGGAAAGGAAGGGGAGGGGCTGGGAGGGCCCGGAGGGGGCTGGGCCGGGGACCCGGGAGGGGTCGGGACGGGGCGGGGTCC
Consensus_read_324_TTAAAATTAGTA_Count=13	chr5	1295037	AGCGCTGCCTGAAACTCGCGCCGCGAGGAGAGGGCGGGGCCGCGGAAAGGAAGGGGAGGGGCTGGGAGGGCCCGGAGGGGGCTGGGCCGGGGACCCGGAAGGGGTCGGGACGGGGCGGGGTCC
Consensus_read_324_TCATCCTGGATT_Count=13	chr5	1295037	AGCGCTGCCTGAAACTCGCGCCGCGAGGAGAGGGCGGGGCCGCGGAAAGGAAGGGGAGGGGCTGGGAGGGCCCGGAGGGGGCTGGGCCGGGGACCCGGAAGGGGTCGGGACGGGGCGGGGTCC
Consensus_read_324_TCCCACGACCAT_Count=12	chr5	1295037	AGCGCTGCCTGAAACTCGCGCCGCGAGGAGAGGGCGGGGCCGCGGAAAGGAAGGGGAGGGGCTGGGAGGGCCCGGAGGGGGCTGGGCCGGGGACCCGGAAGGGGTCGGGACGGGGCGGGGTCC
Consensus_read_324_TTTAAGTGCGCA_Count=10	chr5	1295037	AGCGCTGCCTGAAACTCGCGCCGCGAGGAGAGGGCGGGGCCGCGGAAAGGAAGGGGAGGGGCTGGGAGGGCCCGGAGGGGGCTGGGCCGGGGACCCGGAAGGGGTCGGGACGGGGCGGGGTCC
Consensus_read_324_GAACTTCTTGTT_Count=8	chr5	1295037	AGCGCTGCCTGAAACTCGCGCCGCGAGGAGAGGGCGGGGCCGCGGAAAGGAAGGGGAGGGGCTGGGAGGGCCCGGAGGGGGCTGGGCCGGGGACCCGGAAGGGGTCGGGACGGGGCGGGGTCC
Consensus_read_324_ATTGTTTGCCTT_Count=9	chr5	1295037	AGCGCTGCCTGAAACTCGCGCCGCGAGGAGAGGGCGGGGCCGCGGAAAGGAAGGGGAGGGGCTGGGAGGGCCCGGAGGGGGCTGGGCCGGGGACCCGGAAGGGGTCGGGACGGGGCGGGGTCC
Consensus_read_324_AAGGTTGGGTTG_Count=8	chr5	1295037	AGCGCTGCCTGAAACTCGCGCCGCGAGGAGAGGGCGGGGCCGCGGAAAGGAAGGGGAGGGGCTGGGAGGGCCCGGAGGGGGCTGGGCCGGGGACCCGGGAGGGGTCGGGACGGGGCGGGGTCC
Consensus_read_324_TGCAGGATCTCT_Count=5	chr5	1295037	AGCGCTGCCTGAAACTCGCGCCGCGAGGAGAGGGCGGGGCCGCGGAAAGGAAGGGGAGGGGCTGGGAGGGCCCGGAGGGGGCTGGGCCGGGGACCCGGAAGGGGTCGGGACGGGGCGGGGTCC
Consensus_read_324_GGTTAGGCAATT_Count=12	chr5	1295037	AGCGCTGCCTGAAACTCGCGCCGCGAGGAGAGGGCGGGGCCGCGGAAAGGAAGGGGAGGGGCTGGGAGGGCCCGGAGGGGGCTGGGCCGGGGACCCGGAAGGGGTCGGGACGGGGCGGGGTCC
Consensus_read_324_TTGGTTTCAGGA_Count=9	chr5	1295037	AGCGCTGCCTGAAACTCGCGCCGCGAGGAGAGGGCGGGGCCGCGGAAAGGAAGGGGAGGGGCTGGGAGGGCCCGGAGGGGGCTGGGCCGGGGACCCGGGAGGGGTCGGGACGGGGCGGGGTCC
Consensus_read_324_TATAAAATAATT_Count=8	chr5	1295037	AGCGCTGCCTGAAACTCGCGCCGCGAGGAGAGGGCGGGGCCGCGGAAAGGAAGGGGAGGGGCTGGGAGGGCCCGGAGGGGGCTGGGCCGGGGACCCGGAAGGGGTCGGGACGGGGCGGGGTCC
Consensus_read_324_GTCATACGACTT_Count=5	chr5	1295037	AGCGCTGCCTGAAACTCGCGCCGCGAGGAGAGGGCGGGGCCGCGGAAAGGAAGGGGAGGGGCTGGGAGGGCCCGGAGGGGGCTGGGCCGGGGACCCGGAAGGGGTCGGGACGGGGCGGGGTCC
Consensus_read_324_ATACTCAGAAAG_Count=5	chr5	1295037	AGCGCTGCCTGAAACTCGCGCCGCGAGGAGAGGGCGGGGCCGCGGAAAGGAAGGGGAGGGGCTGGGAGGGCCCGGAGGGGGCTGGGCCGGGGACCCGGAAGGGGTCGGGACGGGGCGGGGTCC
Consensus_read_324_ATTTGTAACTAT_Count=9	chr5	1295037	AGCGCTGCCTGAAACTCGCGCCGCGAGGAGAGGGCGGGGCCGCGGAAAGGAAGGGGAGGGGCTGGGAGGGCCCGGAGGGGGCTGGGCCGGGGACCCGGAAGGGGTCGGGACGGGGCGGGGTCC
Consensus_read_324_GATCCACATCCT_Count=22	chr5	1295037	AGCGCTGCCTGAAACTCGCGCCGCGAGGAGAGGGCGGGGCCGCGGAAAGGAAGGGGAGGGGCTGGGAGGGCCCGGAGGGGGCTGGGCCGGGGACCCGGAAGGGGTCGGGACGGGGCGGGGTCC
Consensus_read_324_TGCTTGTGTAAT_Count=8	chr5	1295037	AGCGCTGCCTGAAACTCGCGCCGCGAGGAGAGGGCGGGGCCGCGGAAAGGAAGGGGAGGGGCTGGGAGGGCCCGGAGGGGGCTGGGCCGGGGACCCGGAAGGGGTCGGGACGGGGCGGGGTCC
Consensus_read_324_TTTCAAAGCTAG_Count=9	chr5	1295037	AGCGCTGCCTGAAACTCGCGCCGCGAGGAGAGGGCGGGGCCGCGGAAAGGAAGGGGAGGGGCTGGGAGGGCCCGGAGGGGGCTGGGCCGGGGACCCGGAAGGGGTCGGGACGGGGCGGGGTCC
Consensus_read_324_TTTTTTAGATGG_Count=7	chr5	1295037	AGCGCTGCCTGAAACTCGCGCCGCGAGGAGAGGGCGGGGCCGCGGAAAGGAAGGGGAGGGGCTGGGAGGGCCCGGAGGGGGCTGGGCCGGGGACCCGGAAGGGGTCGGGACGGGGCGGGGTCC
Consensus_read_324_TCGAAAAGGGTT_Count=16	chr5	1295037	AGCGCTGCCTGAAACTCGCGCCGCGAGGAGAGGGCGGGGCCGCGGAAAGGAAGGGGAGGGGCTGGGAGGGCCCGGAGGGGGCTGGGCCGGGGACCCGGAAGGGGTCGGGACGGGGCGGGGTCC
Consensus_read_324_GTAATATTGTAG_Count=6	chr5	1295037	AGCGCTGCCTGAAACTCGCGCCGCGAGGAGAGGGCGGGGCCGCGGAAAGGAAGGGGAGGGGCTGGGAGGGCCCGGAGGGGGCTGGGCCGGGGACCCGGAAGGGGTCGGGACGGGGCGGGGTCC
Consensus_read_324_TTTTCACGTCCA_Count=9	chr5	1295037	AGCGCTGCCTGAAACTCGCGCCGCGAGGAGAGGGCGGGGCCGCGGAAAGGAAGGGGAGGGGCTGGGAGGGCCCGGAGGGGGCTGGGCCGGGGACCCGGAAGGGGTCGGGACGGGGCGGGGTCC
Consensus_read_324_ATTAGGGCTTTA_Count=20	chr5	1295037	AGCGCTGCCTGAAACTCGCGCCGCGAGGAGAGGGCGGGGCCGCGGAAAGGAAGGGGAGGGGCTGGGAGGGCCCGGAGGGGGCTGGGCCGGGGACCCGGGAGGGGTCGGGACGGGGCGGGGTCC
Consensus_read_324_TCTTTTATTTTT_Count=22	chr5	1295037	AGCGCTGCCTGAAACTCGCGCCGCGAGGAGAGGGCGGGGCCGCGGAAAGGAAGGGGAGGGGCTGGGAGGGCCCGGAGGGGGCTGGGCCGGGGACCCGGAAGGGGTCGGGACGGGGCGGGGTCC
Consensus_read_324_TTAATTTGTTTA_Count=10	chr5	1295037	AGCGCTGCCTGAAACTCGCGCCGCGAGGAGAGGGCGGGGCCGCGGAAAGGAAGGGGAGGGGCTGGGAGGGCCCGGAGGGGGCTGGGCCGGGGACCCGGAAGGGGTCGGGACGGGGCGGGGTCC
Consensus_read_324_GTTGGATCAGTA_Count=9	chr5	1295037	AGCGCTGCCTGAAACTCGCGCCGCGAGGAGAGGGCGGGGCCGCGGAAAGGAAGGGGAGGGGCTGGGAGGGCCCGGAGGGGGCTGGGCCGGGGACCCGGAAGGGGTCGGGACGGGGCGGGGTCC
Consensus_read_324_ATATGTCTTTTT_Count=6	chr5	1295037	AGCGCTGCCTGAAACTCGCGCCGCGAGGAGAGGGCGGGGCCGCGGAAAGGAAGGGGAGGGGCTGGGAGGGCCCGGAGGGGGCTGGGCCGGGGACCCGGAAGGGGTCGGGACGGGGCGGGGTCC
Consensus_read_324_TGGTTAATCATG_Count=15	chr5	1295037	AGCGCTGCCTGAAACTCGCGCCGCGAGGAGAGGGCGGGGCCGCGGAAAGGAAGGGGAGGGGCTGGGAGGGCCCGGAGGGGGCTGGGCCGGGGACCCGGAAGGGGTCGGGACGGGGCGGGGTCC
Consensus_read_324_TATTAGGTCAAG_Count=8	chr5	1295037	AGCGCTGCCTGAAACTCGCGCCGCGAGGAGAGGGCGGGGCCGCGGAAAGGAAGGGGAGGGGCTGGGAGGGCCCGGAGGGGGCTGGGCCGGGGACCCGGAAGGGGTCGGGACGGGGCGGGGTCC
Consensus_read_324_TGGTTAGGTATA_Count=6	chr5	1295037	AGCGCTGCCTGAAACTCGCGCCGCGAGGAGAGGGCGGGGCCGCGGAAAGGAAGGGGAGGGGCTGGGAGGGCCCGGAGGGGGCTGGGCCGGGGACCCGGGAGGGGTCGGGACGGGGCGGGGTCC
Consensus_read_324_ACGATAAAGGCG_Count=30	chr5	1295037	AGCGCTGCCTGAAACTCGCGCCGCGAGGAGAGGGCGGGGCCGCGGAAAGGAAGGGGAGGGGCTGGGAGGGCCCGGAGGGGGCTGGGCCGGGGACCCGGAAGGGGTCGGGACGGGGCGGGGTCC
Consensus_read_324_CCTATCCTAGTC_Count=21	chr5	1295037	AGCGCTGCCTGAAACTCGCGCCGCGAGGAGAGGGCGGGGCCGCGGAAAGGAAGGGGAGGGGCTGGGAGGGCCCGGAGGGGGCTGGGCCGGGGACCCGGAAGGGGTCGGGACGGGGCGGGGTCC
Consensus_read_324_TAGGCTGTGCTG_Count=16	chr5	1295037	AGCGCTGCCTGAAACTCGCGCCGCGAGGAGAGGGCGGGGCCGCGGAAAGGAAGGGGAGGGGCTGGGAGGGCCCGGAGGGGGCTGGGCCGGGGACCCGGAAGGGGTCGGGACGGGGCGGGGTCC
Consensus_read_324_ACCTTGTGGCAA_Count=13	chr5	1295037	AGCGCTGCCTGAAACTCGCGCCGCGAGGAGAGGGCGGGGCCGCGGAAAGGAAGGGGAGGGGCTGGGAGGGCCCGGAGGGGGCTGGGCCGGGGACCCGGAAGGGGTCGGGACGGGGCGGGGTCC
Consensus_read_324_TTTGATCATGCC_Count=6	chr5	1295037	AGCGCTGCCTGAAACTCGCGCCGCGAGGAGAGGGCGGGGCCGCGGAAAGGAAGGGGAGGGGCTGGGAGGGCCCGGAGGGGGCTGGGCCGGGGACCCGGAAGGGGTCGGGACGGGGCGGGGTCC
Consensus_read_324_CCTTCCTGCCGA_Count=12	chr5	1295037	AGCGCTGCCTGAAACTCGCGCCGCGAGGAGAGGGCGGGGCCGCGGAAAGGAAGGGGAGGGGCTGGGAGGGCCCGGAGGGGGCTGGGCCGGGGACCCGGAAGGGGTCGGGACGGGGCGGGGTCC
Consensus_read_324_CTCTTTATTTAT_Count=10	chr5	1295037	AGCGCTGCCTGAAACTCGCGCCGCGAGGAGAGGGCGGGGCCGCGGAAAGGAAGGGGAGGGGCTGGGAGGGCCCGGAGGGGGCTGGGCCGGGGACCCGGAAGGGGTCGGGACGGGGCGGGGTCC
Consensus_read_324_TGTATATCGTTA_Count=13	chr5	1295037	AGCGCTGCCTGAAACTCGCGCCGCGAGGAGAGGGCGGGGCCGCGGAAAGGAAGGGGAGGGGCTGGGAGGGCCCGGAGGGGGCTGGGCCGGGGACCCGGAAGGGGTCGGGACGGGGCGGGGTCC
Consensus_read_324_TTTTTATTGATA_Count=11	chr5	1295037	AGCGCTGCCTGAAACTCGCGCCGCGAGGAGAGGGCGGGGCCGCGGAAAGGAAGGGGAGGGGCTGGGAGGGCCCGGAGGGGGCTGGGCCGGGGACCCGGGAGGGGTCGGGACGGGGCGGGGTCC
Consensus_read_324_TCGCTCCAAATT_Count=11	chr5	1295037	AGCGCTGCCTGAAACTCGCGCCGCGAGGAGAGGGCGGGGCCGCGGAAAGGAAGGGGAGGGGCTGGGAGGGCCCGGAGGGGGCTGGGCCGGGGACCCGGAAGGGGTCGGGACGGGGCGGGGTCC
Consensus_read_324_TTAGCTTTTTAA_Count=11	chr5	1295037	AGCGCTGCCTGAAACTCGCGCCGCGAGGAGAGGGCGGGGCCGCGGAAAGGAAGGGGAGGGGCTGGGAGGGCCCGGAGGGGGCTGGGCCGGGGACCCGGAAGGGGTCGGGACGGGGCGGGGTCC
Consensus_read_324_ATTTTCCGCTTA_Count=34	chr5	1295037	AGCGCTGCCTGAAACTCGCGCCGCGAGGAGAGGGCGGGGCCGCGGAAAGGAAGGGGAGGGGCTGGGAGGGCCCGGAGGGGGCTGGGCCGGGGACCCGGAAGGGGTCGGGACGGGGCGGGGTCC
Consensus_read_324_AAGAAATCTTTA_Count=6	chr5	1295037	AGCGCTGCCTGAAACTCGCGCCGCGAGGAGAGGGCGGGGCCGCGGAAAGGAAGGGGAGGGGCTGGGAGGGCCCGGAGGGGGCTGGGCCGGGGACCCGGGAGGGGTCGGGACGGGGCGGGGTCC
Consensus_read_324_AAAGGCATATCT_Count=11	chr5	1295037	AGCGCTGCCTGAAACTCGCGCCGCGAGGAGAGGGCGGGGCCGCGGAAAGGAAGGGGAGGGGCTGGGAGGGCCCGGAGGGGGCTGGGCCGGGGACCCGGGAGGGGTCGGGACGGGGCGGGGTCC
Consensus_read_324_CTTTCTTGGTTA_Count=5	chr5	1295037	AGCGCTGCCTGAAACTCGCGCCGCGAGGAGAGGGCGGGGCCGCGGAAAGGAAGGGGAGGGGCTGGGAGGGCCCGGAGGGGGCTGGGCCGGGGACCCGGAAGGGGTCGGGACGGGGCGGGGTCC
Consensus_read_324_TGTTCGCATATG_Count=10	chr5	1295037	AGCGCTGCCTGAAACTCGCGCCGCGAGGAGAGGGCGGGGCCGCGGAAAGGAAGGGGAGGGGCTGGGAGGGCCCGGAGGGGGCTGGGCCGGGGACCCGGGAGGGGTCGGGACGGGGCGGGGTCC
Consensus_read_324_TTTCTGATGAGC_Count=15	chr5	1295037	AGCGCTGCCTGAAACTCGCGCCGCGAGGAGAGGGCGGGGCCGCGGAAAGGAAGGGGAGGGGCTGGGAGGGCCCGGAGGGGGCTGGGCCGGGGACCCGGGAGGGGTCGGGACGGGGCGGGGTCC
Consensus_read_324_TTATCTAATTAT_Count=10	chr5	1295037	AGCGCTGCCTGAAACTCGCGCCGCGAGGAGAGGGCGGGGCCGCGGAAAGGAAGGGGAGGGGCTGGGAGGGCCCGGAGGGGGCTGGGCCGGGGACCCGGAAGGGGTCGGGACGGGGCGGGGTCC
Consensus_read_324_TCTACAAGTTCA_Count=16	chr5	1295037	AGCGCTGCCTGAAACTCGCGCCGCGAGGAGAGGGCGGGGCCGCGGAAAGGAAGGGGAGGGGCTGGGAGGGCCCGGAGGGGGCTGGGCCGGGGACCCGGAAGGGGTCGGGACGGGGCGGGGTCC
Consensus_read_324_AAATTCGCCTAA_Count=14	chr5	1295037	AGCGCTGCCTGAAACTCGCGCCGCGAGGAGAGGGCGGGGCCGCGGAAAGGAAGGGGAGGGGCTGGGAGGGCCCGGAGGGGGCTGGGCCGGGGACCCGGGAGGGGTCGGGACGGGGCGGGGTCC
Consensus_read_324_TTCGTCTCCCGA_Count=6	chr5	1295037	AGCGCTGCCTGAAACTCGCGCCGCGAGGAGAGGGCGGGGCCGCGGAAAGGAAGGGGAGGGGCTGGGAGGGCCCGGAGGGGGCTGGGCCGGGGACCCGGAAGGGGTCGGGACGGGGCGGGGTCC
Consensus_read_324_TTGCAGTAGTTT_a_Count=21	chr5	1295037	AGCGCTGCCTGAAACTCGCGCCGCGAGGAGAGGGCGGGGCCGCGGAAAGGAAGGGGAGGGGCTGGGAGGGCCCGGAGGGGGCTGGGCCGGGGACCCGGAAGGGGTCGGGACGGGGCGGGGTCC
Consensus_read_324_TTTTGAATGATC_Count=11	chr5	1295037	AGCGCTGCCTGAAACTCGCGCCGCGAGGAGAGGGCGGGGCCGCGGAAAGGAAGGGGAGGGGCTGGGAGGGCCCGGAGGGGGCTGGGCCGGGGACCCGGAAGGGGTCGGGACGGGGCGGGGTCC
Consensus_read_324_ATAAGCAGCCTT_Count=16	chr5	1295037	AGCGCTGCCTGAAACTCGCGCCGCGAGGAGAGGGCGGGGCCGCGGAAAGGAAGGGGAGGGGCTGGGAGGGCCCGGAGGGGGCTGGGCCGGGGACCCGGAAGGGGTCGGGACGGGGCGGGGTCC
Consensus_read_324_GTAAATGTGGAC_Count=6	chr5	1295037	AGCGCTGCCTGAAACTCGCGCCGCGAGGAGAGGGCGGGGCCGCGGAAAGGAAGGGGAGGGGCTGGGAGGGCCCGGAGGGGGCTGGGCCGGGGACCCGGAAGGGGTCGGGACGGGGCGGGGTCC
Consensus_read_324_GACCTATAAATG_Count=6	chr5	1295037	AGCGCTGCCTGAAACTCGCGCCGCGAGGAGAGGGCGGGGCCGCGGAAAGGAAGGGGAGGGGCTGGGAGGGCCCGGAGGGGGCTGGGCCGGGGACCCGGGAGGGGTCGGGACGGGGCGGGGTCC
Consensus_read_324_TAGACTCATCTC_Count=10	chr5	1295037	AGCGCTGCCTGAAACTCGCGCCGCGAGGAGAGGGCGGGGCCGCGGAAAGGAAGGGGAGGGGCTGGGAGGGCCCGGAGGGGGCTGGGCCGGGGACCCGGAAGGGGTCGGGACGGGGCGGGGTCC
Consensus_read_324_GACTATCTCTGA_Count=6	chr5	1295037	AGCGCTGCCTGAAACTCGCGCCGCGAGGAGAGGGCGGGGCCGCGGAAAGGAAGGGGAGGGGCTGGGAGGGCCCGGAGGGGGCTGGGCCGGGGACCCGGAAGGGGTCGGGACGGGGCGGGGTCC
Consensus_read_324_AGTGTTGTAAAT_Count=12	chr5	1295037	AGCGCTGCCTGAAACTCGCGCCGCGAGGAGAGGGCGGGGCCGCGGAAAGGAAGGGGAGGGGCTGGGAGGGCCCGGAGGGGGCTGGGCCGGGGACCCGGAAGGGGTCGGGACGGGGCGGGGTCC
Consensus_read_324_TAGTATGCCGCC_Count=8	chr5	1295037	AGCGCTGCCTGAAACTCGCGCCGCGAGGAGAGGGCGGGGCCGCGGAAAGGAAGGGGAGGGGCTGGGAGGGCCCGGAGGGGGCTGGGCCGGGGACCCGGGAGGGGTCGGGACGGGGCGGGGTCC
Consensus_read_324_TCAAGTTGTGAG_Count=17	chr5	1295037	AGCGCTGCCTGAAACTCGCGCCGCGAGGAGAGGGCGGGGCCGCGGAAAGGAAGGGGAGGGGCTGGGAGGGCCCGGAGGGGGCTGGGCCGGGGACCCGGAAGGGGTCGGGACGGGGCGGGGTCC
Consensus_read_324_GTTTGTACGTTG_Count=7	chr5	1295037	AGCGCTGCCTGAAACTCGCGCCGCGAGGAGAGGGCGGGGCCGCGGAAAGGAAGGGGAGGGGCTGGGAGGGCCCGGAGGGGGCTGGGCCGGGGACCCGGAAGGGGTCGGGACGGGGCGGGGTCC
Consensus_read_324_GTCATGTTTCAT_Count=7	chr5	1295037	AGCGCTGCCTGAAACTCGCGCCGCGAGGAGAGGGCGGGGCCGCGGAAAGGAAGGGGAGGGGCTGGGAGGGCCCGGAGGGGGCTGGGCCGGGGACCCGGAAGGGGTCGGGACGGGGCGGGGTCC
Consensus_read_324_TACAAGCTATTC_Count=5	chr5	1295037	AGCGCTGCCTGAAACTCGCGCCGCGAGGAGAGGGCGGGGCCGCGGAAAGGAAGGGGAGGGGCTGGGAGGGCCCGGAGGGGGCTGGGCCGGGGACCCGGAAGGGGTCGGGACGGGGCGGGGTCC
Consensus_read_324_AGCCCAAACATA_Count=9	chr5	1295037	AGCGCTGCCTGAAACTCGCGCCGCGAGGAGAGGGCGGGGCCGCGGAAAGGAAGGGGAGGGGCTGGGAGGGCCCGGAGGGGGCTGGGCCGGGGACCCGGAAGGGGTCGGGACGGGGCGGGGTCC
Consensus_read_324_CTGTTATGGTGG_Count=7	chr5	1295037	AGCGCTGCCTGAAACTCGCGCCGCGAGGAGAGGGCGGGGCCGCGGAAAGGAAGGGGAGGGGCTGGGAGGGCCCGGAGGGGGCTGGGCCGGGGACCCGGAAGGGGTCGGGACGGGGCGGGGTCC
Consensus_read_324_GTTAGGTCAGCA_Count=10	chr5	1295037	AGCGCTGCCTGAAACTCGCGCCGCGAGGAGAGGGCGGGGCCGCGGAAAGGAAGGGGAGGGGCTGGGAGGGCCCGGAGGGGGCTGGGCCGGGGACCCGGGAGGGGTCGGGACGGGGCGGGGTCC
Consensus_read_324_TCTGGCCTTCGT_Count=8	chr5	1295037	AGCGCTGCCTGAAACTCGCGCCGCGAGGAGAGGGCGGGGCCGCGGAAAGGAAGGGGAGGGGCTGGGAGGGCCCGGAGGGGGCTGGGCCGGGGACCCGGGAGGGGTCGGGACGGGGCGGGGTCC
Consensus_read_324_CGGGATCCCCCT_Count=16	chr5	1295037	AGCGCTGCCTGAAACTCGCGCCGCGAGGAGAGGGCGGGGCCGCGGAAAGGAAGGGGAGGGGCTGGGAGGGCCCGGAGGGGGCTGGGCCGGGGACCCGGAAGGGGTCGGGACGGGGCGGGGTCC
Consensus_read_324_TTGATTCAGTTT_Count=12	chr5	1295037	AGCGCTGCCTGAAACTCGCGCCGCGAGGAGAGGGCGGGGCCGCGGAAAGGAAGGGGAGGGGCTGGGAGGGCCCGGAGGGGGCTGGGCCGGGGACCCGGGAGGGGTCGGGACGGGGCGGGGTCC
Consensus_read_324_CTATTTTAGGTT_Count=5	chr5	1295037	AGCGCTGCCTGAAACTCGCGCCGCGAGGAGAGGGCGGGGCCGCGGAAAGGAAGGGGAGGGGCTGGGAGGGCCCGGAGGGGGCTGGGCCGGGGACCCGGAAGGGGTCGGGACGGGGCGGGGTCC
Consensus_read_324_TATTTTCTTTGG_Count=11	chr5	1295037	AGCGCTGCCTGAAACTCGCGCCGCGAGGAGAGGGCGGGGCCGCGGAAAGGAAGGGGAGGGGCTGGGAGGGCCCGGAGGGGGCTGGGCCGGGGACCCGGGAGGGGTCGGGACGGGGCGGGGTCC
Consensus_read_324_TAATTAGGGTCA_Count=7	chr5	1295037	AGCGCTGCCTGAAACTCGCGCCGCGAGGAGAGGGCGGGGCCGCGGAAAGGAAGGGGAGGGGCTGGGAGGGCCCGGAGGGGGCTGGGCCGGGGACCCGGGAGGGGTCGGGACGGGGCGGGGTCC
Consensus_read_324_TACATCATTCCG_Count=21	chr5	1295037	AGCGCTGCCTGAAACTCGCGCCGCGAGGAGAGGGCGGGGCCGCGGAAAGGAAGGGGAGGGGCTGGGAGGGCCCGGAGGGGGCTGGGCCGGGGACCCGGAAGGGGTCGGGACGGGGCGGGGTCC
Consensus_read_324_ACGATTAACTAT_Count=6	chr5	1295037	AGCGCTGCCTGAAACTCGCGCCGCGAGGAGAGGGCGGGGCCGCGGAAAGGAAGGGGAGGGGCTGGGAGGGCCCGGAGGGGGCTGGGCCGGGGACCCGGAAGGGGTCGGGACGGGGCGGGGTCC
Consensus_read_324_AGTTATCAGTTT_Count=11	chr5	1295037	AGCGCTGCCTGAAACTCGCGCCGCGAGGAGAGGGCGGGGCCGCGGAAAGGAAGGGGAGGGGCTGGGAGGGCCCGGAGGGGGCTGGGCCGGGGACCCGGAAGGGGTCGGGACGGGGCGGGGTCC
Consensus_read_324_TCAAGTTTCAAT_Count=13	chr5	1295037	AGCGCTGCCTGAAACTCGCGCCGCGAGGAGAGGGCGGGGCCGCGGAAAGGAAGGGGAGGGGCTGGGAGGGCCCGGAGGGGGCTGGGCCGGGGACCCGGAAGGGGTCGGGACGGGGCGGGGTCC
Consensus_read_324_TGGCCACGCTGC_Count=8	chr5	1295037	AGCGCTGCCTGAAACTCGCGCCGCGAGGAGAGGGCGGGGCCGCGGAAAGGAAGGGGAGGGGCTGGGAGGGCCCGGAGGGGGCTGGGCCGGGGACCCGGAAGGGGTCGGGACGGGGCGGGGTCC
Consensus_read_324_TTGTTTGGAGAT_Count=12	chr5	1295037	AGCGCTGCCTGAAACTCGCGCCGCGAGGAGAGGGCGGGGCCGCGGAAAGGAAGGGGAGGGGCTGGGAGGGCCCGGAGGGGGCTGGGCCGGGGACCCGGAAGGGGTCGGGACGGGGCGGGGTCC
Consensus_read_324_GCCCGCCCGTTT_Count=7	chr5	1295037	AGCGCTGCCTGAAACTCGCGCCGCGAGGAGAGGGCGGGGCCGCGGAAAGGAAGGGGAGGGGCTGGGAGGGCCCGGAGGGGGCTGGGCCGGGGACCCGGAAGGGGTCGGGACGGGGCGGGGTCC
Consensus_read_324_CAGTATAACAAT_Count=7	chr5	1295037	AGCGCTGCCTGAAACTCGCGCCGCGAGGAGAGGGCGGGGCCGCGGAAAGGAAGGGGAGGGGCTGGGAGGGCCCGGAGGGGGCTGGGCCGGGGACCCGGAAGGGGTCGGGACGGGGCGGGGTCC
Consensus_read_324_CAACTCTACGAT_Count=18	chr5	1295037	AGCGCTGCCTGAAACTCGCGCCGCGAGGAGAGGGCGGGGCCGCGGAAAGGAAGGGGAGGGGCTGGGAGGGCCCGGAGGGGGCTGGGCCGGGGACCCGGAAGGGGTCGGGACGGGGCGGGGTCC
Consensus_read_324_TGGTCATCCGCA_Count=11	chr5	1295037	AGCGCTGCCTGAAACTCGCGCCGCGAGGAGAGGGCGGGGCCGCGGAAAGGAAGGGGAGGGGCTGGGAGGGCCCGGAGGGGGCTGGGCCGGGGACCCGGAAGGGGTCGGGACGGGGCGGGGTCC
Consensus_read_324_TCATATTCTACA_Count=7	chr5	1295037	AGCGCTGCCTGAAACTCGCGCCGCGAGGAGAGGGCGGGGCCGCGGAAAGGAAGGGGAGGGGCTGGGAGGGCCCGGAGGGGGCTGGGCCGGGGACCCGGGAGGGGTCGGGACGGGGCGGGGTCC
Consensus_read_324_ATTCCTGTTGCG_Count=5	chr5	1295037	AGCGCTGCCTGAAACTCGCGCCGCGAGGAGAGGGCGGGGCCGCGGAAAGGAAGGGGAGGGGCTGGGAGGGCCCGGAGGGGGCTGGGCCGGGGACCCGGAAGGGGTCGGGACGGGGCGGGGTCC
Consensus_read_324_AGCCTCGTAGTA_Count=10	chr5	1295037	AGCGCTGCCTGAAACTCGCGCCGCGAGGAGAGGGCGGGGCCGCGGAAAGGAAGGGGAGGGGCTGGGAGGGCCCGGAGGGGGCTGGGCCGGGGACCCGGGAGGGGTCGGGACGGGGCGGGGTCC
Consensus_read_324_TGATGAACAGGG_a_Count=19	chr5	1295037	AGCGCTGCCTGAAACTCGCGCCGCGAGGAGAGGGCGGGGCCGCGGAAAGGAAGGGGAGGGGCTGGGAGGGCCCGGAGGGGGCTGGGCCGGGGACCCGGAAGGGGTCGGGACGGGGCGGGGTCC
Consensus_read_324_GAGCTTCAGTTA_Count=17	chr5	1295037	AGCGCTGCCTGAAACTCGCGCCGCGAGGAGAGGGCGGGGCCGCGGAAAGGAAGGGGAGGGGCTGGGAGGGCCCGGAGGGGGCTGGGCCGGGGACCCGGAAGGGGTCGGGACGGGGCGGGGTCC
Consensus_read_324_GGTTCTGATTTA_Count=11	chr5	1295037	AGCGCTGCCTGAAACTCGCGCCGCGAGGAGAGGGCGGGGCCGCGGAAAGGAAGGGGAGGGGCTGGGAGGGCCCGGAGGGGGCTGGGCCGGGGACCCGGAAGGGGTCGGGACGGGGCGGGGTCC
Consensus_read_324_GTTCTTTAGGGT_Count=15	chr5	1295037	AGCGCTGCCTGAAACTCGCGCCGCGAGGAGAGGGCGGGGCCGCGGAAAGGAAGGGGAGGGGCTGGGAGGGCCCGGAGGGGGCTGGGCCGGGGACCCGGAAGGGGTCGGGACGGGGCGGGGTCC
Consensus_read_324_ACGTGTTAATGT_Count=12	chr5	1295037	AGCGCTGCCTGAAACTCGCGCCGCGAGGAGAGGGCGGGGCCGCGGAAAGGAAGGGGAGGGGCTGGGAGGGCCCGGAGGGGGCTGGGCCGGGGACCCGGGAGGGGTCGGGACGGGGCGGGGTCC
Consensus_read_324_GTGTATTCTTCT_Count=7	chr5	1295037	AGCGCTGCCTGAAACTCGCGCCGCGAGGAGAGGGCGGGGCCGCGGAAAGGAAGGGGAGGGGCTGGGAGGGCCCGGAGGGGGCTGGGCCGGGGACCCGGAAGGGGTCGGGACGGGGCGGGGTCC
Consensus_read_324_TTTAATAGGTCC_Count=11	chr5	1295037	AGCGCTGCCTGAAACTCGCGCCGCGAGGAGAGGGCGGGGCCGCGGAAAGGAAGGGGAGGGGCTGGGAGGGCCCGGAGGGGGCTGGGCCGGGGACCCGGGAGGGGTCGGGACGGGGCGGGGTCC
Consensus_read_324_CCGTCGTGCGCC_Count=12	chr5	1295037	AGCGCTGCCTGAAACTCGCGCCGCGAGGAGAGGGCGGGGCCGCGGAAAGGAAGGGGAGGGGCTGGGAGGGCCCGGAGGGGGCTGGGCCGGGGACCCGGGAGGGGTCGGGACGGGGCGGGGTCC
Consensus_read_324_CTTTTTTGTTTA_Count=10	chr5	1295037	AGCGCTGCCTGAAACTCGCGCCGCGAGGAGAGGGCGGGGCCGCGGAAAGGAAGGGGAGGGGCTGGGAGGGCCCGGAGGGGGCTGGGCCGGGGACCCGGAAGGGGTCGGGACGGGGCGGGGTCC
Consensus_read_324_CCGAGTCAGAAT_Count=25	chr5	1295037	AGCGCTGCCTGAAACTCGCGCCGCGAGGAGAGGGCGGGGCCGCGGAAAGGAAGGGGAGGGGCTGGGAGGGCCCGGAGGGGGCTGGGCCGGGGACCCGGAAGGGGTCGGGACGGGGCGGGGTCC
Consensus_read_324_GATATGGAGTTA_Count=14	chr5	1295037	AGCGCTGCCTGAAACTCGCGCCGCGAGGAGAGGGCGGGGCCGCGGAAAGGAAGGGGAGGGGCTGGGAGGGCCCGGAGGGGGCTGGGCCGGGGACCCGGAAGGGGTCGGGACGGGGCGGGGTCC
Consensus_read_324_TTTCGTCGACTT_Count=14	chr5	1295037	AGCGCTGCCTGAAACTCGCGCCGCGAGGAGAGGGCGGGGCCGCGGAAAGGAAGGGGAGGGGCTGGGAGGGCCCGGAGGGGGCTGGGCCGGGGACCCGGGAGGGGTCGGGACGGGGCGGGGTCC
Consensus_read_324_GAGATGGACATT_Count=17	chr5	1295037	AGCGCTGCCTGAAACTCGCGCCGCGAGGAGAGGGCGGGGCCGCGGAAAGGAAGGGGAGGGGCTGGGAGGGCCCGGAGGGGGCTGGGCCGGGGACCCGGAAGGGGTCGGGACGGGGCGGGGTCC
Consensus_read_324_ATGTTTGACTTT_Count=7	chr5	1295037	AGCGCTGCCTGAAACTCGCGCCGCGAGGAGAGGGCGGGGCCGCGGAAAGGAAGGGGAGGGGCTGGGAGGGCCCGGAGGGGGCTGGGCCGGGGACCCGGAAGGGGTCGGGACGGGGCGGGGTCC
Consensus_read_324_TCACGGCCAATC_Count=6	chr5	1295037	AGCGCTGCCTGAAACTCGCGCCGCGAGGAGAGGGCGGGGCCGCGGAAAGGAAGGGGAGGGGCTGGGAGGGCCCGGAGGGGGCTGGGCCGGGGACCCGGAAGGGGTCGGGACGGGGCGGGGTCC
Consensus_read_324_GTTCTTCGTCGG_Count=25	chr5	1295037	AGCGCTGCCTGAAACTCGCGCCGCGAGGAGAGGGCGGGGCCGCGGAAAGGAAGGGGAGGGGCTGGGAGGGCCCGGAGGGGGCTGGGCCGGGGACCCGGAAGGGGTCGGGACGGGGCGGGGTCC
Consensus_read_324_TCACGTCCCTTA_Count=19	chr5	1295037	AGCGCTGCCTGAAACTCGCGCCGCGAGGAGAGGGCGGGGCCGCGGAAAGGAAGGGGAGGGGCTGGGAGGGCCCGGAGGGGGCTGGGCCGGGGACCCGGGAGGGGTCGGGACGGGGCGGGGTCC
Consensus_read_324_CCTACGCTACAA_Count=16	chr5	1295037	AGCGCTGCCTGAAACTCGCGCCGCGAGGAGAGGGCGGGGCCGCGGAAAGGAAGGGGAGGGGCTGGGAGGGCCCGGAGGGGGCTGGGCCGGGGACCCGGAAGGGGTCGGGACGGGGCGGGGTCC
Consensus_read_324_AACTGCAGTTAA_Count=9	chr5	1295037	AGCGCTGCCTGAAACTCGCGCCGCGAGGAGAGGGCGGGGCCGCGGAAAGGAAGGGGAGGGGCTGGGAGGGCCCGGAGGGGGCTGGGCCGGGGACCCGGAAGGGGTCGGGACGGGGCGGGGTCC
Consensus_read_324_TTAATCACCTAT_Count=6	chr5	1295037	AGCGCTGCCTGAAACTCGCGCCGCGAGGAGAGGGCGGGGCCGCGGAAAGGAAGGGGAGGGGCTGGGAGGGCCCGGAGGGGGCTGGGCCGGGGACCCGGGAGGGGTCGGGACGGGGCGGGGTCC
Consensus_read_324_TTTTACTAGAAC_Count=7	chr5	1295037	AGCGCTGCCTGAAACTCGCGCCGCGAGGAGAGGGCGGGGCCGCGGAAAGGAAGGGGAGGGGCTGGGAGGGCCCGGAGGGGGCTGGGCCGGGGACCCGGAAGGGGTCGGGACGGGGCGGGGTCC
Consensus_read_324_ACACGTTGGTAG_Count=25	chr5	1295037	AGCGCTGCCTGAAACTCGCGCCGCGAGGAGAGGGCGGGGCCGCGGAAAGGAAGGGGAGGGGCTGGGAGGGCCCGGAGGGGGCTGGGCCGGGGACCCGGAAGGGGTCGGGACGGGGCGGGGTCC
Consensus_read_324_CTTAATTCTCTC_Count=8	chr5	1295037	AGCGCTGCCTGAAACTCGCGCCGCGAGGAGAGGGCGGGGCCGCGGAAAGGAAGGGGAGGGGCTGGGAGGGCCCGGAGGGGGCTGGGCCGGGGACCCGGGAGGGGTCGGGACGGGGCGGGGTCC
Consensus_read_324_GTTTGTAAAGGT_Count=9	chr5	1295037	AGCGCTGCCTGAAACTCGCGCCGCGAGGAGAGGGCGGGGCCGCGGAAAGGAAGGGGAGGGGCTGGGAGGGCCCGGAGGGGGCTGGGCCGGGGACCCGGAAGGGGTCGGGACGGGGCGGGGTCC
Consensus_read_324_GTGTTATCTTCT_Count=12	chr5	1295037	AGCGCTGCCTGAAACTCGCGCCGCGAGGAGAGGGCGGGGCCGCGGAAAGGAAGGGGAGGGGCTGGGAGGGCCCGGAGGGGGCTGGGCCGGGGACCCGGAAGGGGTCGGGACGGGGCGGGGTCC
Consensus_read_324_TCCTTATGTTAT_Count=13	chr5	1295037	AGCGCTGCCTGAAACTCGCGCCGCGAGGAGAGGGCGGGGCCGCGGAAAGGAAGGGGAGGGGCTGGGAGGGCCCGGAGGGGGCTGGGCCGGGGACCCGGGAGGGGTCGGGACGGGGCGGGGTCC
Consensus_read_324_GTGACTATAGGA_Count=9	chr5	1295037	AGCGCTGCCTGAAACTCGCGCCGCGAGGAGAGGGCGGGGCCGCGGAAAGGAAGGGGAGGGGCTGGGAGGGCCCGGAGGGGGCTGGGCCGGGGACCCGGGAGGGGTCGGGACGGGGCGGGGTCC
Consensus_read_324_TCTCGAGAGAGA_Count=10	chr5	1295037	AGCGCTGCCTGAAACTCGCGCCGCGAGGAGAGGGCGGGGCCGCGGAAAGGAAGGGGAGGGGCTGGGAGGGCCCGGAGGGGGCTGGGCCGGGGACCCGGAAGGGGTCGGGACGGGGCGGGGTCC
Consensus_read_324_GTACTGAATACT_Count=7	chr5	1295037	AGCGCTGCCTGAAACTCGCGCCGCGAGGAGAGGGCGGGGCCGCGGAAAGGAAGGGGAGGGGCTGGGAGGGCCCGGAGGGGGCTGGGCCGGGGACCCGGAAGGGGTCGGGACGGGGCGGGGTCC
Consensus_read_324_GTATGAGCAAAC_Count=12	chr5	1295037	AGCGCTGCCTGAAACTCGCGCCGCGAGGAGAGGGCGGGGCCGCGGAAAGGAAGGGGAGGGGCTGGGAGGGCCCGGAGGGGGCTGGGCCGGGGACCCGGGAGGGGTCGGGACGGGGCGGGGTCC
Consensus_read_324_TGCTATGTATTG_Count=10	chr5	1295037	AGCGCTGCCTGAAACTCGCGCCGCGAGGAGAGGGCGGGGCCGCGGAAAGGAAGGGGAGGGGCTGGGAGGGCCCGGAGGGGGCTGGGCCGGGGACCCGGAAGGGGTCGGGACGGGGCGGGGTCC
Consensus_read_324_GTTTTTTGTAGA_Count=5	chr5	1295037	AGCGCTGCCTGAAACTCGCGCCGCGAGGAGAGGGCGGGGCCGCGGAAAGGAAGGGGAGGGGCTGGGAGGGCCCGGAGGGGGCTGGGCCGGGGACCCGGGAGGGGTCGGGACGGGGCGGGGTCC
Consensus_read_324_TGGATTGGGGTA_Count=13	chr5	1295037	AGCGCTGCCTGAAACTCGCGCCGCGAGGAGAGGGCGGGGCCGCGGAAAGGAAGGGGAGGGGCTGGGAGGGCCCGGAGGGGGCTGGGCCGGGGACCCGGAAGGGGTCGGGACGGGGCGGGGTCC
Consensus_read_324_ACCCTCAACGTC_Count=19	chr5	1295037	AGCGCTGCCTGAAACTCGCGCCGCGAGGAGAGGGCGGGGCCGCGGAAAGGAAGGGGAGGGGCTGGGAGGGCCCGGAGGGGGCTGGGCCGGGGACCCGGGAGGGGTCGGGACGGGGCGGGGTCC
Consensus_read_324_TATTTGTTGTCA_Count=6	chr5	1295037	AGCGCTGCCTGAAACTCGCGCCGCGAGGAGAGGGCGGGGCCGCGGAAAGGAAGGGGAGGGGCTGGGAGGGCCCGGAGGGGGCTGGGCCGGGGACCCGGAAGGGGTCGGGACGGGGCGGGGTCC
Consensus_read_324_TTCAATTTCTCT_Count=9	chr5	1295037	AGCGCTGCCTGAAACTCGCGCCGCGAGGAGAGGGCGGGGCCGCGGAAAGGAAGGGGAGGGGCTGGGAGGGCCCGGAGGGGGCTGGGCCGGGGACCCGGAAGGGGTCGGGACGGGGCGGGGTCC
Consensus_read_324_AACGATTCACTT_Count=7	chr5	1295037	AGCGCTGCCTGAAACTCGCGCCGCGAGGAGAGGGCGGGGCCGCGGAAAGGAAGGGGAGGGGCTGGGAGGGCCCGGAGGGGGCTGGGCCGGGGACCCGGAAGGGGTCGGGACGGGGCGGGGTCC
Consensus_read_324_CCCTTATGTGCC_Count=8	chr5	1295037	AGCGCTGCCTGAAACTCGCGCCGCGAGGAGAGGGCGGGGCCGCGGAAAGGAAGGGGAGGGGCTGGGAGGGCCCGGAGGGGGCTGGGCCGGGGACCCGGGAGGGGTCGGGACGGGGCGGGGTCC
Consensus_read_324_CATTGTTGCAGA_Count=15	chr5	1295037	AGCGCTGCCTGAAACTCGCGCCGCGAGGAGAGGGCGGGGCCGCGGAAAGGAAGGGGAGGGGCTGGGAGGGCCCGGAGGGGGCTGGGCCGGGGACCCGGAAGGGGTCGGGACGGGGCGGGGTCC
Consensus_read_324_CATATTGAGCTT_Count=8	chr5	1295037	AGCGCTGCCTGAAACTCGCGCCGCGAGGAGAGGGCGGGGCCGCGGAAAGGAAGGGGAGGGGCTGGGAGGGCCCGGAGGGGGCTGGGCCGGGGACCCGGAAGGGGTCGGGACGGGGCGGGGTCC
Consensus_read_324_AGTAGAGCCAAG_Count=7	chr5	1295037	AGCGCTGCCTGAAACTCGCGCCGCGAGGAGAGGGCGGGGCCGCGGAAAGGAAGGGGAGGGGCTGGGAGGGCCCGGAGGGGGCTGGGCCGGGGACCCGGAAGGGGTCGGGACGGGGCGGGGTCC
Consensus_read_324_GTGTTCACGTAG_Count=6	chr5	1295037	AGCGCTGCCTGAAACTCGCGCCGCGAGGAGAGGGCGGGGCCGCGGAAAGGAAGGGGAGGGGCTGGGAGGGCCCGGAGGGGGCTGGGCCGGGGACCCGGAAGGGGTCGGGACGGGGCGGGGTCC
Consensus_read_324_TGTTCCTACCGT_Count=8	chr5	1295037	AGCGCTGCCTGAAACTCGCGCCGCGAGGAGAGGGCGGGGCCGCGGAAAGGAAGGGGAGGGGCTGGGAGGGCCCGGAGGGGGCTGGGCCGGGGACCCGGAAGGGGTCGGGACGGGGCGGGGTCC
Consensus_read_324_TTTTTCTGGGAG_Count=16	chr5	1295037	AGCGCTGCCTGAAACTCGCGCCGCGAGGAGAGGGCGGGGCCGCGGAAAGGAAGGGGAGGGGCTGGGAGGGCCCGGAGGGGGCTGGGCCGGGGACCCGGAAGGGGTCGGGACGGGGCGGGGTCC
Consensus_read_324_AATCAAGTCGAT_Count=5	chr5	1295037	AGCGCTGCCTGAAACTCGCGCCGCGAGGAGAGGGCGGGGCCGCGGAAAGGAAGGGGAGGGGCTGGGAGGGCCCGGAGGGGGCTGGGCCGGGGACCCGGGAGGGGTCGGGACGGGGCGGGGTCC
Consensus_read_324_ACTAACCCACGG_Count=8	chr5	1295037	AGCGCTGCCTGAAACTCGCGCCGCGAGGAGAGGGCGGGGCCGCGGAAAGGAAGGGGAGGGGCTGGGAGGGCCCGGAGGGGGCTGGGCCGGGGACCCGGAAGGGGTCGGGACGGGGCGGGGTCC
Consensus_read_324_TTTTTCTTTTGT_Count=8	chr5	1295037	AGCGCTGCCTGAAACTCGCGCCGCGAGGAGAGGGCGGGGCCGCGGAAAGGAAGGGGAGGGGCTGGGAGGGCCCGGAGGGGGCTGGGCCGGGGACCCGGGAGGGGTCGGGACGGGGCGGGGTCC
Consensus_read_324_TTTTTTAAATAT_Count=9	chr5	1295037	AGCGCTGCCTGAAACTCGCGCCGCGAGGAGAGGGCGGGGCCGCGGAAAGGAAGGGGAGGGGCTGGGAGGGCCCGGAGGGGGCTGGGCCGGGGACCCGGAAGGGGTCGGGACGGGGCGGGGTCC
Consensus_read_324_AACATCGTTTTA_Count=6	chr5	1295037	AGCGCTGCCTGAAACTCGCGCCGCGAGGAGAGGGCGGGGCCGCGGAAAGGAAGGGGAGGGGCTGGGAGGGCCCGGAGGGGGCTGGGCCGGGGACCCGGAAGGGGTCGGGACGGGGCGGGGTCC
Consensus_read_324_ACCGTGGAGTCA_Count=12	chr5	1295037	AGCGCTGCCTGAAACTCGCGCCGCGAGGAGAGGGCGGGGCCGCGGAAAGGAAGGGGAGGGGCTGGGAGGGCCCGGAGGGGGCTGGGCCGGGGACCCGGGAGGGGTCGGGACGGGGCGGGGTCC
Consensus_read_324_CTCCGAACAGGT_Count=14	chr5	1295037	AGCGCTGCCTGAAACTCGCGCCGCGAGGAGAGGGCGGGGCCGCGGAAAGGAAGGGGAGGGGCTGGGAGGGCCCGGAGGGGGCTGGGCCGGGGACCCGGGAGGGGTCGGGACGGGGCGGGGTCC
Consensus_read_324_TGATGTTGTTTT_Count=14	chr5	1295037	AGCGCTGCCTGAAACTCGCGCCGCGAGGAGAGGGCGGGGCCGCGGAAAGGAAGGGGAGGGGCTGGGAGGGCCCGGAGGGGGCTGGGCCGGGGACCCGGGAGGGGTCGGGACGGGGCGGGGTCC
Consensus_read_324_TTTATTGATGTC_Count=7	chr5	1295037	AGCGCTGCCTGAAACTCGCGCCGCGAGGAGAGGGCGGGGCCGCGGAAAGGAAGGGGAGGGGCTGGGAGGGCCCGGAGGGGGCTGGGCCGGGGACCCGGGAGGGGTCGGGACGGGGCGGGGTCC
Consensus_read_324_TATGCATATGTA_Count=10	chr5	1295037	AGCGCTGCCTGAAACTCGCGCCGCGAGGAGAGGGCGGGGCCGCGGAAAGGAAGGGGAGGGGCTGGGAGGGCCCGGAGGGGGCTGGGCCGGGGACCCGGAAGGGGTCGGGACGGGGCGGGGTCC
Consensus_read_324_GGTTCTATGATC_Count=7	chr5	1295037	AGCGCTGCCTGAAACTCGCGCCGCGAGGAGAGGGCGGGGCCGCGGAAAGGAAGGGGAGGGGCTGGGAGGGCCCGGAGGGGGCTGGGCCGGGGACCCGGAAGGGGTCGGGACGGGGCGGGGTCC
Consensus_read_324_GTAACAAAGGGT_Count=9	chr5	1295037	AGCGCTGCCTGAAACTCGCGCCGCGAGGAGAGGGCGGGGCCGCGGAAAGGAAGGGGAGGGGCTGGGAGGGCCCGGAGGGGGCTGGGCCGGGGACCCGGAAGGGGTCGGGACGGGGCGGGGTCC
Consensus_read_324_TAGGGACTTGCT_Count=5	chr5	1295037	AGCGCTGCCTGAAACTCGCGCCGCGAGGAGAGGGCGGGGCCGCGGAAAGGAAGGGGAGGGGCTGGGAGGGCCCGGAGGGGGCTGGGCCGGGGACCCGGGAGGGGTCGGGACGGGGCGGGGTCC
Consensus_read_324_GTACTCCACTTT_Count=9	chr5	1295037	AGCGCTGCCTGAAACTCGCGCCGCGAGGAGAGGGCGGGGCCGCGGAAAGGAAGGGGAGGGGCTGGGAGGGCCCGGAGGGGGCTGGGCCGGGGACCCGGGAGGGGTCGGGACGGGGCGGGGTCC
Consensus_read_324_TTATTTATTTAA_Count=11	chr5	1295037	AGCGCTGCCTGAAACTCGCGCCGCGAGGAGAGGGCGGGGCCGCGGAAAGGAAGGGGAGGGGCTGGGAGGGCCCGGAGGGGGCTGGGCCGGGGACCCGGGAGGGGTCGGGACGGGGCGGGGTCC
Consensus_read_324_TGTTGGAATATA_Count=9	chr5	1295037	AGCGCTGCCTGAAACTCGCGCCGCGAGGAGAGGGCGGGGCCGCGGAAAGGAAGGGGAGGGGCTGGGAGGGCCCGGAGGGGGCTGGGCCGGGGACCCGGGAGGGGTCGGGACGGGGCGGGGTCC
Consensus_read_324_TGAACTTGGTTT_Count=14	chr5	1295037	AGCGCTGCCTGAAACTCGCGCCGCGAGGAGAGGGCGGGGCCGCGGAAAGGAAGGGGAGGGGCTGGGAGGGCCCGGAGGGGGCTGGGCCGGGGACCCGGAAGGGGTCGGGACGGGGCGGGGTCC
Consensus_read_324_TGCTTGAGTAAA_Count=9	chr5	1295037	AGCGCTGCCTGAAACTCGCGCCGCGAGGAGAGGGCGGGGCCGCGGAAAGGAAGGGGAGGGGCTGGGAGGGCCCGGAGGGGGCTGGGCCGGGGACCCGGGAGGGGTCGGGACGGGGCGGGGTCC
Consensus_read_324_AGTTTGTTATTA_Count=9	chr5	1295037	AGCGCTGCCTGAAACTCGCGCCGCGAGGAGAGGGCGGGGCCGCGGAAAGGAAGGGGAGGGGCTGGGAGGGCCCGGAGGGGGCTGGGCCGGGGACCCGGAAGGGGTCGGGACGGGGCGGGGTCC
Consensus_read_324_TTCACTTTTCCG_Count=8	chr5	1295037	AGCGCTGCCTGAAACTCGCGCCGCGAGGAGAGGGCGGGGCCGCGGAAAGGAAGGGGAGGGGCTGGGAGGGCCCGGAGGGGGCTGGGCCGGGGACCCGGGAGGGGTCGGGACGGGGCGGGGTCC
Consensus_read_324_ATCATGTTGTCA_Count=13	chr5	1295037	AGCGCTGCCTGAAACTCGCGCCGCGAGGAGAGGGCGGGGCCGCGGAAAGGAAGGGGAGGGGCTGGGAGGGCCCGGAGGGGGCTGGGCCGGGGACCCGGAAGGGGTCGGGACGGGGCGGGGTCC
Consensus_read_324_AGAGCCAGAGGG_Count=13	chr5	1295037	AGCGCTGCCTGAAACTCGCGCCGCGAGGAGAGGGCGGGGCCGCGGAAAGGAAGGGGAGGGGCTGGGAGGGCCCGGAGGGGGCTGGGCCGGGGACCCGGGAGGGGTCGGGACGGGGCGGGGTCC
Consensus_read_324_GCCATACGACAC_Count=15	chr5	1295037	AGCGCTGCCTGAAACTCGCGCCGCGAGGAGAGGGCGGGGCCGCGGAAAGGAAGGGGAGGGGCTGGGAGGGCCCGGAGGGGGCTGGGCCGGGGACCCGGAAGGGGTCGGGACGGGGCGGGGTCC
Consensus_read_324_TGTACTTTAGCT_Count=7	chr5	1295037	AGCGCTGCCTGAAACTCGCGCCGCGAGGAGAGGGCGGGGCCGCGGAAAGGAAGGGGAGGGGCTGGGAGGGCCCGGAGGGGGCTGGGCCGGGGACCCGGGAGGGGTCGGGACGGGGCGGGGTCC
Consensus_read_324_AAGTCAGGTATG_Count=24	chr5	1295037	AGCGCTGCCTGAAACTCGCGCCGCGAGGAGAGGGCGGGGCCGCGGAAAGGAAGGGGAGGGGCTGGGAGGGCCCGGAGGGGGCTGGGCCGGGGACCCGGAAGGGGTCGGGACGGGGCGGGGTCC
Consensus_read_324_CCCGCTCAAGCT_Count=8	chr5	1295037	AGCGCTGCCTGAAACTCGCGCCGCGAGGAGAGGGCGGGGCCGCGGAAAGGAAGGGGAGGGGCTGGGAGGGCCCGGAGGGGGCTGGGCCGGGGACCCGGAAGGGGTCGGGACGGGGCGGGGTCC
Consensus_read_324_TCATATGCTCAT_Count=9	chr5	1295037	AGCGCTGCCTGAAACTCGCGCCGCGAGGAGAGGGCGGGGCCGCGGAAAGGAAGGGGAGGGGCTGGGAGGGCCCGGAGGGGGCTGGGCCGGGGACCCGGAAGGGGTCGGGACGGGGCGGGGTCC
Consensus_read_324_TAATTCATACCG_Count=9	chr5	1295037	AGCGCTGCCTGAAACTCGCGCCGCGAGGAGAGGGCGGGGCCGCGGAAAGGAAGGGGAGGGGCTGGGAGGGCCCGGAGGGGGCTGGGCCGGGGACCCGGAAGGGGTCGGGACGGGGCGGGGTCC
Consensus_read_324_AATAGTGGTATT_Count=5	chr5	1295037	AGCGCTGCCTGAAACTCGCGCCGCGAGGAGAGGGCGGGGCCGCGGAAAGGAAGGGGAGGGGCTGGGAGGGCCCGGAGGGGGCTGGGCCGGGGACCCGGGAGGGGTCGGGACGGGGCGGGGTCC
Consensus_read_324_ATAAGCTAGGAT_Count=13	chr5	1295037	AGCGCTGCCTGAAACTCGCGCCGCGAGGAGAGGGCGGGGCCGCGGAAAGGAAGGGGAGGGGCTGGGAGGGCCCGGAGGGGGCTGGGCCGGGGACCCGGAAGGGGTCGGGACGGGGCGGGGTCC
Consensus_read_324_CTGTTGGGTATA_Count=8	chr5	1295037	AGCGCTGCCTGAAACTCGCGCCGCGAGGAGAGGGCGGGGCCGCGGAAAGGAAGGGGAGGGGCTGGGAGGGCCCGGAGGGGGCTGGGCCGGGGACCCGGAAGGGGTCGGGACGGGGCGGGGTCC
Consensus_read_324_AGGCTTTTATTC_Count=28	chr5	1295037	AGCGCTGCCTGAAACTCGCGCCGCGAGGAGAGGGCGGGGCCGCGGAAAGGAAGGGGAGGGGCTGGGAGGGCCCGGAGGGGGCTGGGCCGGGGACCCGGAAGGGGTCGGGACGGGGCGGGGTCC
Consensus_read_324_ATACTCTTCTTT_Count=14	chr5	1295037	AGCGCTGCCTGAAACTCGCGCCGCGAGGAGAGGGCGGGGCCGCGGAAAGGAAGGGGAGGGGCTGGGAGGGCCCGGAGGGGGCTGGGCCGGGGACCCGGGAGGGGTCGGGACGGGGCGGGGTCC
Consensus_read_324_GGTTAAACTCTT_Count=8	chr5	1295037	AGCGCTGCCTGAAACTCGCGCCGCGAGGAGAGGGCGGGGCCGCGGAAAGGAAGGGGAGGGGCTGGGAGGGCCCGGAGGGGGCTGGGCCGGGGACCCGGGAGGGGTCGGGACGGGGCGGGGTCC
Consensus_read_324_CATTCTCTTTAT_Count=15	chr5	1295037	AGCGCTGCCTGAAACTCGCGCCGCGAGGAGAGGGCGGGGCCGCGGAAAGGAAGGGGAGGGGCTGGGAGGGCCCGGAGGGGGCTGGGCCGGGGACCCGGGAGGGGTCGGGACGGGGCGGGGTCC
Consensus_read_324_AAGGGATGCATG_Count=7	chr5	1295037	AGCGCTGCCTGAAACTCGCGCCGCGAGGAGAGGGCGGGGCCGCGGAAAGGAAGGGGAGGGGCTGGGAGGGCCCGGAGGGGGCTGGGCCGGGGACCCGGGAGGGGTCGGGACGGGGCGGGGTCC
Consensus_read_324_GCTAGCCAAAGA_Count=18	chr5	1295037	AGCGCTGCCTGAAACTCGCGCCGCGAGGAGAGGGCGGGGCCGCGGAAAGGAAGGGGAGGGGCTGGGAGGGCCCGGAGGGGGCTGGGCCGGGGACCCGGAAGGGGTCGGGACGGGGCGGGGTCC
Consensus_read_324_GGGACACAGCAA_Count=20	chr5	1295037	AGCGCTGCCTGAAACTCGCGCCGCGAGGAGAGGGCGGGGCCGCGGAAAGGAAGGGGAGGGGCTGGGAGGGCCCGGAGGGGGCTGGGCCGGGGACCCGGAAGGGGTCGGGACGGGGCGGGGTCC
Consensus_read_324_GATTACCGTTGG_Count=5	chr5	1295037	AGCGCTGCCTGAAACTCGCGCCGCGAGGAGAGGGCGGGGCCGCGGAAAGGAAGGGGAGGGGCTGGGAGGGCCCGGAGGGGGCTGGGCCGGGGACCCGGGAGGGGTCGGGACGGGGCGGGGTCC
Consensus_read_324_TGTGTCATTCAT_Count=9	chr5	1295037	AGCGCTGCCTGAAACTCGCGCCGCGAGGAGAGGGCGGGGCCGCGGAAAGGAAGGGGAGGGGCTGGGAGGGCCCGGAGGGGGCTGGGCCGGGGACCCGGGAGGGGTCGGGACGGGGCGGGGTCC
Consensus_read_324_CTTGGGTTCAGC_Count=5	chr5	1295037	AGCGCTGCCTGAAACTCGCGCCGCGAGGAGAGGGCGGGGCCGCGGAAAGGAAGGGGAGGGGCTGGGAGGGCCCGGAGGGGGCTGGGCCGGGGACCCGGAAGGGGTCGGGACGGGGCGGGGTCC
Consensus_read_324_CGCTCTCATTTC_a_Count=9	chr5	1295037	AGCGCTGCCTGAAACTCGCGCCGCGAGGAGAGGGCGGGGCCGCGGAAAGGAAGGGGAGGGGCTGGGAGGGCCCGGAGGGGGCTGGGCCGGGGACCCGGGAGGGGTCGGGACGGGGCGGGGTCC
Consensus_read_324_TTTTTCATGTCT_Count=11	chr5	1295037	AGCGCTGCCTGAAACTCGCGCCGCGAGGAGAGGGCGGGGCCGCGGAAAGGAAGGGGAGGGGCTGGGAGGGCCCGGAGGGGGCTGGGCCGGGGACCCGGAAGGGGTCGGGACGGGGCGGGGTCC
Consensus_read_324_GGCCTCTGTATT_Count=10	chr5	1295037	AGCGCTGCCTGAAACTCGCGCCGCGAGGAGAGGGCGGGGCCGCGGAAAGGAAGGGGAGGGGCTGGGAGGGCCCGGAGGGGGCTGGGCCGGGGACCCGGAAGGGGTCGGGACGGGGCGGGGTCC
Consensus_read_324_TCAAGCTGCGTC_Count=8	chr5	1295037	AGCGCTGCCTGAAACTCGCGCCGCGAGGAGAGGGCGGGGCCGCGGAAAGGAAGGGGAGGGGCTGGGAGGGCCCGGAGGGGGCTGGGCCGGGGACCCGGGAGGGGTCGGGACGGGGCGGGGTCC
Consensus_read_324_CGGAATAAACTC_Count=11	chr5	1295037	AGCGCTGCCTGAAACTCGCGCCGCGAGGAGAGGGCGGGGCCGCGGAAAGGAAGGGGAGGGGCTGGGAGGGCCCGGAGGGGGCTGGGCCGGGGACCCGGGAGGGGTCGGGACGGGGCGGGGTCC
Consensus_read_324_TAACGCATGAGA_Count=10	chr5	1295037	AGCGCTGCCTGAAACTCGCGCCGCGAGGAGAGGGCGGGGCCGCGGAAAGGAAGGGGAGGGGCTGGGAGGGCCCGGAGGGGGCTGGGCCGGGGACCCGGAAGGGGTCGGGACGGGGCGGGGTCC
Consensus_read_324_TTCAATACGTCT_Count=7	chr5	1295037	AGCGCTGCCTGAAACTCGCGCCGCGAGGAGAGGGCGGGGCCGCGGAAAGGAAGGGGAGGGGCTGGGAGGGCCCGGAGGGGGCTGGGCCGGGGACCCGGAAGGGGTCGGGACGGGGCGGGGTCC
Consensus_read_324_CGTTAAGGTTCT_a_Count=9	chr5	1295037	AGCGCTGCCTGAAACTCGCGCCGCGAGGAGAGGGCGGGGCCGCGGAAAGGAAGGGGAGGGGCTGGGAGGGCCCGGAGGGGGCTGGGCCGGGGACCCGGAAGGGGTCGGGACGGGGCGGGGTCC
Consensus_read_324_AAAGCTTATTAT_Count=16	chr5	1295037	AGCGCTGCCTGAAACTCGCGCCGCGAGGAGAGGGCGGGGCCGCGGAAAGGAAGGGGAGGGGCTGGGAGGGCCCGGAGGGGGCTGGGCCGGGGACCCGGGAGGGGTCGGGACGGGGCGGGGTCC
Consensus_read_324_TATTATTGACTT_Count=8	chr5	1295037	AGCGCTGCCTGAAACTCGCGCCGCGAGGAGAGGGCGGGGCCGCGGAAAGGAAGGGGAGGGGCTGGGAGGGCCCGGAGGGGGCTGGGCCGGGGACCCGGGAGGGGTCGGGACGGGGCGGGGTCC
Consensus_read_324_AGTGAAATACTT_Count=6	chr5	1295037	AGCGCTGCCTGAAACTCGCGCCGCGAGGAGAGGGCGGGGCCGCGGAAAGGAAGGGGAGGGGCTGGGAGGGCCCGGAGGGGGCTGGGCCGGGGACCCGGGAGGGGTCGGGACGGGGCGGGGTCC
Consensus_read_324_AGATAGTTTGCA_Count=6	chr5	1295037	AGCGCTGCCTGAAACTCGCGCCGCGAGGAGAGGGCGGGGCCGCGGAAAGGAAGGGGAGGGGCTGGGAGGGCCCGGAGGGGGCTGGGCCGGGGACCCGGAAGGGGTCGGGACGGGGCGGGGTCC
Consensus_read_324_TATGTGTTTAGA_Count=7	chr5	1295037	AGCGCTGCCTGAAACTCGCGCCGCGAGGAGAGGGCGGGGCCGCGGAAAGGAAGGGGAGGGGCTGGGAGGGCCCGGAGGGGGCTGGGCCGGGGACCCGGAAGGGGTCGGGACGGGGCGGGGTCC
Consensus_read_324_TGATCAATATGC_Count=15	chr5	1295037	AGCGCTGCCTGAAACTCGCGCCGCGAGGAGAGGGCGGGGCCGCGGAAAGGAAGGGGAGGGGCTGGGAGGGCCCGGAGGGGGCTGGGCCGGGGACCCGGAAGGGGTCGGGACGGGGCGGGGTCC
Consensus_read_324_GATATGCCTTCT_Count=9	chr5	1295037	AGCGCTGCCTGAAACTCGCGCCGCGAGGAGAGGGCGGGGCCGCGGAAAGGAAGGGGAGGGGCTGGGAGGGCCCGGAGGGGGCTGGGCCGGGGACCCGGAAGGGGTCGGGACGGGGCGGGGTCC
Consensus_read_324_CCACGTATTTGC_Count=9	chr5	1295037	AGCGCTGCCTGAAACTCGCGCCGCGAGGAGAGGGCGGGGCCGCGGAAAGGAAGGGGAGGGGCTGGGAGGGCCCGGAGGGGGCTGGGCCGGGGACCCGGAAGGGGTCGGGACGGGGCGGGGTCC
Consensus_read_324_GCTATAGTTTCC_Count=12	chr5	1295037	AGCGCTGCCTGAAACTCGCGCCGCGAGGAGAGGGCGGGGCCGCGGAAAGGAAGGGGAGGGGCTGGGAGGGCCCGGAGGGGGCTGGGCCGGGGACCCGGAAGGGGTCGGGACGGGGCGGGGTCC
Consensus_read_324_GCCGTTTCTTTC_Count=7	chr5	1295037	AGCGCTGCCTGAAACTCGCGCCGCGAGGAGAGGGCGGGGCCGCGGAAAGGAAGGGGAGGGGCTGGGAGGGCCCGGAGGGGGCTGGGCCGGGGACCCGGGAGGGGTCGGGACGGGGCGGGGTCC
Consensus_read_324_TTATTAGTCTTT_Count=18	chr5	1295037	AGCGCTGCCTGAAACTCGCGCCGCGAGGAGAGGGCGGGGCCGCGGAAAGGAAGGGGAGGGGCTGGGAGGGCCCGGAGGGGGCTGGGCCGGGGACCCGGAAGGGGTCGGGACGGGGCGGGGTCC
Consensus_read_324_ATCAGATTATTA_Count=8	chr5	1295037	AGCGCTGCCTGAAACTCGCGCCGCGAGGAGAGGGCGGGGCCGCGGAAAGGAAGGGGAGGGGCTGGGAGGGCCCGGAGGGGGCTGGGCCGGGGACCCGGGAGGGGTCGGGACGGGGCGGGGTCC
Consensus_read_324_TATTAGGCTTGT_Count=24	chr5	1295037	AGCGCTGCCTGAAACTCGCGCCGCGAGGAGAGGGCGGGGCCGCGGAAAGGAAGGGGAGGGGCTGGGAGGGCCCGGAGGGGGCTGGGCCGGGGACCCGGAAGGGGTCGGGACGGGGCGGGGTCC
Consensus_read_324_TAATAGTCATTA_Count=14	chr5	1295037	AGCGCTGCCTGAAACTCGCGCCGCGAGGAGAGGGCGGGGCCGCGGAAAGGAAGGGGAGGGGCTGGGAGGGCCCGGAGGGGGCTGGGCCGGGGACCCGGAAGGGGTCGGGACGGGGCGGGGTCC
Consensus_read_324_TATTATTTGTTT_Count=14	chr5	1295037	AGCGCTGCCTGAAACTCGCGCCGCGAGGAGAGGGCGGGGCCGCGGAAAGGAAGGGGAGGGGCTGGGAGGGCCCGGAGGGGGCTGGGCCGGGGACCCGGAAGGGGTCGGGACGGGGCGGGGTCC
Consensus_read_324_GAATACATTGAG_Count=5	chr5	1295037	AGCGCTGCCTGAAACTCGCGCCGCGAGGAGAGGGCGGGGCCGCGGAAAGGAAGGGGAGGGGCTGGGAGGGCCCGGAGGGGGCTGGGCCGGGGACCCGGAAGGGGTCGGGACGGGGCGGGGTCC
Consensus_read_324_GTTGTTAATCAC_Count=23	chr5	1295037	AGCGCTGCCTGAAACTCGCGCCGCGAGGAGAGGGCGGGGCCGCGGAAAGGAAGGGGAGGGGCTGGGAGGGCCCGGAGGGGGCTGGGCCGGGGACCCGGAAGGGGTCGGGACGGGGCGGGGTCC
Consensus_read_324_ACTCTTCTGAAC_Count=6	chr5	1295037	AGCGCTGCCTGAAACTCGCGCCGCGAGGAGAGGGCGGGGCCGCGGAAAGGAAGGGGAGGGGCTGGGAGGGCCCGGAGGGGGCTGGGCCGGGGACCCGGGAGGGGTCGGGACGGGGCGGGGTCC
Consensus_read_324_TTTTTAAACACT_a_Count=16	chr5	1295037	AGCGCTGCCTGAAACTCGCGCCGCGAGGAGAGGGCGGGGCCGCGGAAAGGAAGGGGAGGGGCTGGGAGGGCCCGGAGGGGGCTGGGCCGGGGACCCGGAAGGGGTCGGGACGGGGCGGGGTCC
Consensus_read_324_TAACCGGGATAC_Count=10	chr5	1295037	AGCGCTGCCTGAAACTCGCGCCGCGAGGAGAGGGCGGGGCCGCGGAAAGGAAGGGGAGGGGCTGGGAGGGCCCGGAGGGGGCTGGGCCGGGGACCCGGAAGGGGTCGGGACGGGGCGGGGTCC
Consensus_read_324_TTAGTTGGTACG_Count=5	chr5	1295037	AGCGCTGCCTGAAACTCGCGCCGCGAGGAGAGGGCGGGGCCGCGGAAAGGAAGGGGAGGGGCTGGGAGGGCCCGGAGGGGGCTGGGCCGGGGACCCGGAAGGGGTCGGGACGGGGCGGGGTCC
Consensus_read_324_AGGTGGTGGACC_Count=11	chr5	1295037	AGCGCTGCCTGAAACTCGCGCCGCGAGGAGAGGGCGGGGCCGCGGAAAGGAAGGGGAGGGGCTGGGAGGGCCCGGAGGGGGCTGGGCCGGGGACCCGGGAGGGGTCGGGACGGGGCGGGGTCC
Consensus_read_324_TGTTAATATTCA_Count=9	chr5	1295037	AGCGCTGCCTGAAACTCGCGCCGCGAGGAGAGGGCGGGGCCGCGGAAAGGAAGGGGAGGGGCTGGGAGGGCCCGGAGGGGGCTGGGCCGGGGACCCGGGAGGGGTCGGGACGGGGCGGGGTCC
Consensus_read_324_CAACCCATTTGT_Count=9	chr5	1295037	AGCGCTGCCTGAAACTCGCGCCGCGAGGAGAGGGCGGGGCCGCGGAAAGGAAGGGGAGGGGCTGGGAGGGCCCGGAGGGGGCTGGGCCGGGGACCCGGAAGGGGTCGGGACGGGGCGGGGTCC
Consensus_read_324_TTGCTTGTCGCT_Count=15	chr5	1295037	AGCGCTGCCTGAAACTCGCGCCGCGAGGAGAGGGCGGGGCCGCGGAAAGGAAGGGGAGGGGCTGGGAGGGCCCGGAGGGGGCTGGGCCGGGGACCCGGGAGGGGTCGGGACGGGGCGGGGTCC
Consensus_read_324_TTTTTCAAGTGA_Count=18	chr5	1295037	AGCGCTGCCTGAAACTCGCGCCGCGAGGAGAGGGCGGGGCCGCGGAAAGGAAGGGGAGGGGCTGGGAGGGCCCGGAGGGGGCTGGGCCGGGGACCCGGAAGGGGTCGGGACGGGGCGGGGTCC
Consensus_read_324_GCATAACCTGCT_Count=8	chr5	1295037	AGCGCTGCCTGAAACTCGCGCCGCGAGGAGAGGGCGGGGCCGCGGAAAGGAAGGGGAGGGGCTGGGAGGGCCCGGAGGGGGCTGGGCCGGGGACCCGGAAGGGGTCGGGACGGGGCGGGGTCC
Consensus_read_324_AATGTGTCCAGC_a_Count=8	chr5	1295037	AGCGCTGCCTGAAACTCGCGCCGCGAGGAGAGGGCGGGGCCGCGGAAAGGAAGGGGAGGGGCTGGGAGGGCCCGGAGGGGGCTGGGCCGGGGACCCGGAAGGGGTCGGGACGGGGCGGGGTCC
Consensus_read_324_GAGTAAATCGCC_Count=8	chr5	1295037	AGCGCTGCCTGAAACTCGCGCCGCGAGGAGAGGGCGGGGCCGCGGAAAGGAAGGGGAGGGGCTGGGAGGGCCCGGAGGGGGCTGGGCCGGGGACCCGGAAGGGGTCGGGACGGGGCGGGGTCC
Consensus_read_324_TCATTCAAATGT_Count=6	chr5	1295037	AGCGCTGCCTGAAACTCGCGCCGCGAGGAGAGGGCGGGGCCGCGGAAAGGAAGGGGAGGGGCTGGGAGGGCCCGGAGGGGGCTGGGCCGGGGACCCGGAAGGGGTCGGGACGGGGCGGGGTCC
Consensus_read_324_GGTTGTTTACGA_Count=20	chr5	1295037	AGCGCTGCCTGAAACTCGCGCCGCGAGGAGAGGGCGGGGCCGCGGAAAGGAAGGGGAGGGGCTGGGAGGGCCCGGAGGGGGCTGGGCCGGGGACCCGGGAGGGGTCGGGACGGGGCGGGGTCC
Consensus_read_324_TATGTTGGAGTT_a_Count=8	chr5	1295037	AGCGCTGCCTGAAACTCGCGCCGCGAGGAGAGGGCGGGGCCGCGGAAAGGAAGGGGAGGGGCTGGGAGGGCCCGGAGGGGGCTGGGCCGGGGACCCGGAAGGGGTCGGGACGGGGCGGGGTCC
Consensus_read_324_CCCTTTGTTTTG_Count=20	chr5	1295037	AGCGCTGCCTGAAACTCGCGCCGCGAGGAGAGGGCGGGGCCGCGGAAAGGAAGGGGAGGGGCTGGGAGGGCCCGGAGGGGGCTGGGCCGGGGACCCGGAAGGGGTCGGGACGGGGCGGGGTCC
Consensus_read_324_ATACCTTGTTAC_Count=7	chr5	1295037	AGCGCTGCCTGAAACTCGCGCCGCGAGGAGAGGGCGGGGCCGCGGAAAGGAAGGGGAGGGGCTGGGAGGGCCCGGAGGGGGCTGGGCCGGGGACCCGGAAGGGGTCGGGACGGGGCGGGGTCC
Consensus_read_324_TTTTCAGTATCC_Count=10	chr5	1295037	AGCGCTGCCTGAAACTCGCGCCGCGAGGAGAGGGCGGGGCCGCGGAAAGGAAGGGGAGGGGCTGGGAGGGCCCGGAGGGGGCTGGGCCGGGGACCCGGGAGGGGTCGGGACGGGGCGGGGTCC
Consensus_read_324_CCTCAGGCAGGC_Count=14	chr5	1295037	AGCGCTGCCTGAAACTCGCGCCGCGAGGAGAGGGCGGGGCCGCGGAAAGGAAGGGGAGGGGCTGGGAGGGCCCGGAGGGGGCTGGGCCGGGGACCCGGGAGGGGTCGGGACGGGGCGGGGTCC
Consensus_read_324_TTTGCTATGTCC_Count=5	chr5	1295037	AGCGCTGCCTGAAACTCGCGCCGCGAGGAGAGGGCGGGGCCGCGGAAAGGAAGGGGAGGGGCTGGGAGGGCCCGGAGGGGGCTGGGCCGGGGACCCGGGAGGGGTCGGGACGGGGCGGGGTCC
Consensus_read_324_CTGTAAATGTCG_Count=24	chr5	1295037	AGCGCTGCCTGAAACTCGCGCCGCGAGGAGAGGGCGGGGCCGCGGAAAGGAAGGGGAGGGGCTGGGAGGGCCCGGAGGGGGCTGGGCCGGGGACCCGGGAGGGGTCGGGACGGGGCGGGGTCC
Consensus_read_324_GCTTATGGCAAT_Count=6	chr5	1295037	AGCGCTGCCTGAAACTCGCGCCGCGAGGAGAGGGCGGGGCCGCGGAAAGGAAGGGGAGGGGCTGGGAGGGCCCGGAGGGGGCTGGGCCGGGGACCCGGAAGGGGTCGGGACGGGGCGGGGTCC
Consensus_read_324_TCATCTTATACC_Count=8	chr5	1295037	AGCGCTGCCTGAAACTCGCGCCGCGAGGAGAGGGCGGGGCCGCGGAAAGGAAGGGGAGGGGCTGGGAGGGCCCGGAGGGGGCTGGGCCGGGGACCCGGGAGGGGTCGGGACGGGGCGGGGTCC
Consensus_read_324_GTTTTCAAGTTT_Count=13	chr5	1295037	AGCGCTGCCTGAAACTCGCGCCGCGAGGAGAGGGCGGGGCCGCGGAAAGGAAGGGGAGGGGCTGGGAGGGCCCGGAGGGGGCTGGGCCGGGGACCCGGAAGGGGTCGGGACGGGGCGGGGTCC
Consensus_read_324_TAGGGAGCTTTT_Count=11	chr5	1295037	AGCGCTGCCTGAAACTCGCGCCGCGAGGAGAGGGCGGGGCCGCGGAAAGGAAGGGGAGGGGCTGGGAGGGCCCGGAGGGGGCTGGGCCGGGGACCCGGAAGGGGTCGGGACGGGGCGGGGTCC
Consensus_read_324_TAAATGTGGTGT_Count=11	chr5	1295037	AGCGCTGCCTGAAACTCGCGCCGCGAGGAGAGGGCGGGGCCGCGGAAAGGAAGGGGAGGGGCTGGGAGGGCCCGGAGGGGGCTGGGCCGGGGACCCGGAAGGGGTCGGGACGGGGCGGGGTCC
Consensus_read_324_TTTTTAGCCTAT_Count=18	chr5	1295037	AGCGCTGCCTGAAACTCGCGCCGCGAGGAGAGGGCGGGGCCGCGGAAAGGAAGGGGAGGGGCTGGGAGGGCCCGGAGGGGGCTGGGCCGGGGACCCGGAAGGGGTCGGGACGGGGCGGGGTCC
Consensus_read_324_TATTTCCTTCTG_Count=8	chr5	1295037	AGCGCTGCCTGAAACTCGCGCCGCGAGGAGAGGGCGGGGCCGCGGAAAGGAAGGGGAGGGGCTGGGAGGGCCCGGAGGGGGCTGGGCCGGGGACCCGGAAGGGGTCGGGACGGGGCGGGGTCC
Consensus_read_324_TCTGCTTCAGAC_Count=20	chr5	1295037	AGCGCTGCCTGAAACTCGCGCCGCGAGGAGAGGGCGGGGCCGCGGAAAGGAAGGGGAGGGGCTGGGAGGGCCCGGAGGGGGCTGGGCCGGGGACCCGGGAGGGGTCGGGACGGGGCGGGGTCC
Consensus_read_324_GAGCATGGATTT_Count=23	chr5	1295037	AGCGCTGCCTGAAACTCGCGCCGCGAGGAGAGGGCGGGGCCGCGGAAAGGAAGGGGAGGGGCTGGGAGGGCCCGGAGGGGGCTGGGCCGGGGACCCGGAAGGGGTCGGGACGGGGCGGGGTCC
Consensus_read_324_AGCCATGCTCGA_Count=11	chr5	1295037	AGCGCTGCCTGAAACTCGCGCCGCGAGGAGAGGGCGGGGCCGCGGAAAGGAAGGGGAGGGGCTGGGAGGGCCCGGAGGGGGCTGGGCCGGGGACCCGGAAGGGGTCGGGACGGGGCGGGGTCC
Consensus_read_324_AAGAATTCTGAC_Count=7	chr5	1295037	AGCGCTGCCTGAAACTCGCGCCGCGAGGAGAGGGCGGGGCCGCGGAAAGGAAGGGGAGGGGCTGGGAGGGCCCGGAGGGGGCTGGGCCGGGGACCCGGAAGGGGTCGGGACGGGGCGGGGTCC
Consensus_read_324_AGTAAGTGAATA_Count=7	chr5	1295037	AGCGCTGCCTGAAACTCGCGCCGCGAGGAGAGGGCGGGGCCGCGGAAAGGAAGGGGAGGGGCTGGGAGGGCCCGGAGGGGGCTGGGCCGGGGACCCGGGAGGGGTCGGGACGGGGCGGGGTCC
Consensus_read_324_GTTAATTCTGAG_Count=16	chr5	1295037	AGCGCTGCCTGAAACTCGCGCCGCGAGGAGAGGGCGGGGCCGCGGAAAGGAAGGGGAGGGGCTGGGAGGGCCCGGAGGGGGCTGGGCCGGGGACCCGGAAGGGGTCGGGACGGGGCGGGGTCC
Consensus_read_324_CACTTTGTTTCG_Count=9	chr5	1295037	AGCGCTGCCTGAAACTCGCGCCGCGAGGAGAGGGCGGGGCCGCGGAAAGGAAGGGGAGGGGCTGGGAGGGCCCGGAGGGGGCTGGGCCGGGGACCCGGAAGGGGTCGGGACGGGGCGGGGTCC
Consensus_read_324_CATAGTTCATCA_Count=9	chr5	1295037	AGCGCTGCCTGAAACTCGCGCCGCGAGGAGAGGGCGGGGCCGCGGAAAGGAAGGGGAGGGGCTGGGAGGGCCCGGAGGGGGCTGGGCCGGGGACCCGGAAGGGGTCGGGACGGGGCGGGGTCC
Consensus_read_324_AGCTCTTTCGTC_Count=14	chr5	1295037	AGCGCTGCCTGAAACTCGCGCCGCGAGGAGAGGGCGGGGCCGCGGAAAGGAAGGGGAGGGGCTGGGAGGGCCCGGAGGGGGCTGGGCCGGGGACCCGGAAGGGGTCGGGACGGGGCGGGGTCC
Consensus_read_324_GTAGGTAAACTT_Count=8	chr5	1295037	AGCGCTGCCTGAAACTCGCGCCGCGAGGAGAGGGCGGGGCCGCGGAAAGGAAGGGGAGGGGCTGGGAGGGCCCGGAGGGGGCTGGGCCGGGGACCCGGAAGGGGTCGGGACGGGGCGGGGTCC
Consensus_read_324_TTCTTTAAACGA_Count=5	chr5	1295037	AGCGCTGCCTGAAACTCGCGCCGCGAGGAGAGGGCGGGGCCGCGGAAAGGAAGGGGAGGGGCTGGGAGGGCCCGGAGGGGGCTGGGCCGGGGACCCGGAAGGGGTCGGGACGGGGCGGGGTCC
Consensus_read_324_ATTGTATAATTA_Count=8	chr5	1295037	AGCGCTGCCTGAAACTCGCGCCGCGAGGAGAGGGCGGGGCCGCGGAAAGGAAGGGGAGGGGCTGGGAGGGCCCGGAGGGGGCTGGGCCGGGGACCCGGAAGGGGTCGGGACGGGGCGGGGTCC
Consensus_read_324_CTACATGCCTTT_Count=9	chr5	1295037	AGCGCTGCCTGAAACTCGCGCCGCGAGGAGAGGGCGGGGCCGCGGAAAGGAAGGGGAGGGGCTGGGAGGGCCCGGAGGGGGCTGGGCCGGGGACCCGGAAGGGGTCGGGACGGGGCGGGGTCC
Consensus_read_324_GATCTGAATCAC_Count=8	chr5	1295037	AGCGCTGCCTGAAACTCGCGCCGCGAGGAGAGGGCGGGGCCGCGGAAAGGAAGGGGAGGGGCTGGGAGGGCCCGGAGGGGGCTGGGCCGGGGACCCGGAAGGGGTCGGGACGGGGCGGGGTCC
Consensus_read_324_GTCTCTGCATTA_Count=13	chr5	1295037	AGCGCTGCCTGAAACTCGCGCCGCGAGGAGAGGGCGGGGCCGCGGAAAGGAAGGGGAGGGGCTGGGAGGGCCCGGAGGGGGCTGGGCCGGGGACCCGGAAGGGGTCGGGACGGGGCGGGGTCC
Consensus_read_324_ATTACGATTTTT_Count=14	chr5	1295037	AGCGCTGCCTGAAACTCGCGCCGCGAGGAGAGGGCGGGGCCGCGGAAAGGAAGGGGAGGGGCTGGGAGGGCCCGGAGGGGGCTGGGCCGGGGACCCGGAAGGGGTCGGGACGGGGCGGGGTCC
Consensus_read_324_AGGTTTATGACG_Count=6	chr5	1295037	AGCGCTGCCTGAAACTCGCGCCGCGAGGAGAGGGCGGGGCCGCGGAAAGGAAGGGGAGGGGCTGGGAGGGCCCGGAGGGGGCTGGGCCGGGGACCCGGAAGGGGTCGGGACGGGGCGGGGTCC
Consensus_read_324_TATTGTGCTTAT_Count=19	chr5	1295037	AGCGCTGCCTGAAACTCGCGCCGCGAGGAGAGGGCGGGGCCGCGGAAAGGAAGGGGAGGGGCTGGGAGGGCCCGGAGGGGGCTGGGCCGGGGACCCGGAAGGGGTCGGGACGGGGCGGGGTCC
Consensus_read_324_TTTACTCGTTAA_Count=8	chr5	1295037	AGCGCTGCCTGAAACTCGCGCCGCGAGGAGAGGGCGGGGCCGCGGAAAGGAAGGGGAGGGGCTGGGAGGGCCCGGAGGGGGCTGGGCCGGGGACCCGGGAGGGGTCGGGACGGGGCGGGGTCC
Consensus_read_324_TTTTTTTGAGTC_Count=12	chr5	1295037	AGCGCTGCCTGAAACTCGCGCCGCGAGGAGAGGGCGGGGCCGCGGAAAGGAAGGGGAGGGGCTGGGAGGGCCCGGAGGGGGCTGGGCCGGGGACCCGGAAGGGGTCGGGACGGGGCGGGGTCC
Consensus_read_324_GTACAATTCTAG_Count=26	chr5	1295037	AGCGCTGCCTGAAACTCGCGCCGCGAGGAGAGGGCGGGGCCGCGGAAAGGAAGGGGAGGGGCTGGGAGGGCCCGGAGGGGGCTGGGCCGGGGACCCGGAAGGGGTCGGGACGGGGCGGGGTCC
Consensus_read_324_TCAGTAGGCTGA_Count=15	chr5	1295037	AGCGCTGCCTGAAACTCGCGCCGCGAGGAGAGGGCGGGGCCGCGGAAAGGAAGGGGAGGGGCTGGGAGGGCCCGGAGGGGGCTGGGCCGGGGACCCGGAAGGGGTCGGGACGGGGCGGGGTCC
Consensus_read_324_TTCCGTTTGGGC_Count=13	chr5	1295037	AGCGCTGCCTGAAACTCGCGCCGCGAGGAGAGGGCGGGGCCGCGGAAAGGAAGGGGAGGGGCTGGGAGGGCCCGGAGGGGGCTGGGCCGGGGACCCGGAAGGGGTCGGGACGGGGCGGGGTCC
Consensus_read_324_TTGTTTTATATG_Count=13	chr5	1295037	AGCGCTGCCTGAAACTCGCGCCGCGAGGAGAGGGCGGGGCCGCGGAAAGGAAGGGGAGGGGCTGGGAGGGCCCGGAGGGGGCTGGGCCGGGGACCCGGGAGGGGTCGGGACGGGGCGGGGTCC
Consensus_read_324_CAAGTTACATGT_Count=13	chr5	1295037	AGCGCTGCCTGAAACTCGCGCCGCGAGGAGAGGGCGGGGCCGCGGAAAGGAAGGGGAGGGGCTGGGAGGGCCCGGAGGGGGCTGGGCCGGGGACCCGGGAGGGGTCGGGACGGGGCGGGGTCC
Consensus_read_324_GGATTTTTGTAT_Count=6	chr5	1295037	AGCGCTGCCTGAAACTCGCGCCGCGAGGAGAGGGCGGGGCCGCGGAAAGGAAGGGGAGGGGCTGGGAGGGCCCGGAGGGGGCTGGGCCGGGGACCCGGAAGGGGTCGGGACGGGGCGGGGTCC
Consensus_read_324_TCGATTTTTTGG_Count=5	chr5	1295037	AGCGCTGCCTGAAACTCGCGCCGCGAGGAGAGGGCGGGGCCGCGGAAAGGAAGGGGAGGGGCTGGGAGGGCCCGGAGGGGGCTGGGCCGGGGACCCGGAAGGGGTCGGGACGGGGCGGGGTCC
Consensus_read_324_TCAAAGAGAGGT_Count=10	chr5	1295037	AGCGCTGCCTGAAACTCGCGCCGCGAGGAGAGGGCGGGGCCGCGGAAAGGAAGGGGAGGGGCTGGGAGGGCCCGGAGGGGGCTGGGCCGGGGACCCGGGAGGGGTCGGGACGGGGCGGGGTCC
Consensus_read_324_TTTCGCCAATTT_Count=16	chr5	1295037	AGCGCTGCCTGAAACTCGCGCCGCGAGGAGAGGGCGGGGCCGCGGAAAGGAAGGGGAGGGGCTGGGAGGGCCCGGAGGGGGCTGGGCCGGGGACCCGGAAGGGGTCGGGACGGGGCGGGGTCC
Consensus_read_324_CTCGCGGCCTCT_Count=10	chr5	1295037	AGCGCTGCCTGAAACTCGCGCCGCGAGGAGAGGGCGGGGCCGCGGAAAGGAAGGGGAGGGGCTGGGAGGGCCCGGAGGGGGCTGGGCCGGGGACCCGGAAGGGGTCGGGACGGGGCGGGGTCC
Consensus_read_324_TGGTAGTTCTCA_Count=9	chr5	1295037	AGCGCTGCCTGAAACTCGCGCCGCGAGGAGAGGGCGGGGCCGCGGAAAGGAAGGGGAGGGGCTGGGAGGGCCCGGAGGGGGCTGGGCCGGGGACCCGGGAGGGGTCGGGACGGGGCGGGGTCC
Consensus_read_324_CACATGGCTATA_Count=8	chr5	1295037	AGCGCTGCCTGAAACTCGCGCCGCGAGGAGAGGGCGGGGCCGCGGAAAGGAAGGGGAGGGGCTGGGAGGGCCCGGAGGGGGCTGGGCCGGGGACCCGGAAGGGGTCGGGACGGGGCGGGGTCC
Consensus_read_324_CGTTACATCTCT_Count=6	chr5	1295037	AGCGCTGCCTGAAACTCGCGCCGCGAGGAGAGGGCGGGGCCGCGGAAAGGAAGGGGAGGGGCTGGGAGGGCCCGGAGGGGGCTGGGCCGGGGACCCGGAAGGGGTCGGGACGGGGCGGGGTCC
Consensus_read_324_TGTCTTTATGCG_Count=6	chr5	1295037	AGCGCTGCCTGAAACTCGCGCCGCGAGGAGAGGGCGGGGCCGCGGAAAGGAAGGGGAGGGGCTGGGAGGGCCCGGAGGGGGCTGGGCCGGGGACCCGGAAGGGGTCGGGACGGGGCGGGGTCC
Consensus_read_324_GCGCAGCTGGAT_Count=10	chr5	1295037	AGCGCTGCCTGAAACTCGCGCCGCGAGGAGAGGGCGGGGCCGCGGAAAGGAAGGGGAGGGGCTGGGAGGGCCCGGAGGGGGCTGGGCCGGGGACCCGGAAGGGGTCGGGACGGGGCGGGGTCC
Consensus_read_324_TCAGCAGGCTCT_Count=9	chr5	1295037	AGCGCTGCCTGAAACTCGCGCCGCGAGGAGAGGGCGGGGCCGCGGAAAGGAAGGGGAGGGGCTGGGAGGGCCCGGAGGGGGCTGGGCCGGGGACCCGGAAGGGGTCGGGACGGGGCGGGGTCC
Consensus_read_324_TTTTACCATGGA_Count=8	chr5	1295037	AGCGCTGCCTGAAACTCGCGCCGCGAGGAGAGGGCGGGGCCGCGGAAAGGAAGGGGAGGGGCTGGGAGGGCCCGGAGGGGGCTGGGCCGGGGACCCGGAAGGGGTCGGGACGGGGCGGGGTCC
Consensus_read_324_TCCAAGGGGCTT_Count=6	chr5	1295037	AGCGCTGCCTGAAACTCGCGCCGCGAGGAGAGGGCGGGGCCGCGGAAAGGAAGGGGAGGGGCTGGGAGGGCCCGGAGGGGGCTGGGCCGGGGACCCGGAAGGGGTCGGGACGGGGCGGGGTCC
Consensus_read_324_CTACGTTATCTA_Count=12	chr5	1295037	AGCGCTGCCTGAAACTCGCGCCGCGAGGAGAGGGCGGGGCCGCGGAAAGGAAGGGGAGGGGCTGGGAGGGCCCGGAGGGGGCTGGGCCGGGGACCCGGGAGGGGTCGGGACGGGGCGGGGTCC
Consensus_read_324_ACTAGTGGAACT_Count=18	chr5	1295037	AGCGCTGCCTGAAACTCGCGCCGCGAGGAGAGGGCGGGGCCGCGGAAAGGAAGGGGAGGGGCTGGGAGGGCCCGGAGGGGGCTGGGCCGGGGACCCGGAAGGGGTCGGGACGGGGCGGGGTCC
Consensus_read_324_AACACGTTTACG_Count=23	chr5	1295037	AGCGCTGCCTGAAACTCGCGCCGCGAGGAGAGGGCGGGGCCGCGGAAAGGAAGGGGAGGGGCTGGGAGGGCCCGGAGGGGGCTGGGCCGGGGACCCGGAAGGGGTCGGGACGGGGCGGGGTCC
Consensus_read_324_TTTCTCCCTTTC_Count=10	chr5	1295037	AGCGCTGCCTGAAACTCGCGCCGCGAGGAGAGGGCGGGGCCGCGGAAAGGAAGGGGAGGGGCTGGGAGGGCCCGGAGGGGGCTGGGCCGGGGACCCGGAAGGGGTCGGGACGGGGCGGGGTCC
Consensus_read_324_CCTGCTTTGACC_Count=9	chr5	1295037	AGCGCTGCCTGAAACTCGCGCCGCGAGGAGAGGGCGGGGCCGCGGAAAGGAAGGGGAGGGGCTGGGAGGGCCCGGAGGGGGCTGGGCCGGGGACCCGGAAGGGGTCGGGACGGGGCGGGGTCC
Consensus_read_324_TTATCATAGTCT_Count=6	chr5	1295037	AGCGCTGCCTGAAACTCGCGCCGCGAGGAGAGGGCGGGGCCGCGGAAAGGAAGGGGAGGGGCTGGGAGGGCCCGGAGGGGGCTGGGCCGGGGACCCGGAAGGGGTCGGGACGGGGCGGGGTCC
Consensus_read_324_TTTTTGCTCAGT_Count=8	chr5	1295037	AGCGCTGCCTGAAACTCGCGCCGCGAGGAGAGGGCGGGGCCGCGGAAAGGAAGGGGAGGGGCTGGGAGGGCCCGGAGGGGGCTGGGCCGGGGACCCGGAAGGGGTCGGGACGGGGCGGGGTCC
Consensus_read_324_ACCGGTTTTTGA_Count=6	chr5	1295037	AGCGCTGCCTGAAACTCGCGCCGCGAGGAGAGGGCGGGGCCGCGGAAAGGAAGGGGAGGGGCTGGGAGGGCCCGGAGGGGGCTGGGCCGGGGACCCGGGAGGGGTCGGGACGGGGCGGGGTCC
Consensus_read_324_TAATGGGCTTAG_Count=6	chr5	1295037	AGCGCTGCCTGAAACTCGCGCCGCGAGGAGAGGGCGGGGCCGCGGAAAGGAAGGGGAGGGGCTGGGAGGGCCCGGAGGGGGCTGGGCCGGGGACCCGGAAGGGGTCGGGACGGGGCGGGGTCC
Consensus_read_324_TTTTGTGCCCCC_Count=17	chr5	1295037	AGCGCTGCCTGAAACTCGCGCCGCGAGGAGAGGGCGGGGCCGCGGAAAGGAAGGGGAGGGGCTGGGAGGGCCCGGAGGGGGCTGGGCCGGGGACCCGGAAGGGGTCGGGACGGGGCGGGGTCC
Consensus_read_324_CCGATTCTTTTA_Count=7	chr5	1295037	AGCGCTGCCTGAAACTCGCGCCGCGAGGAGAGGGCGGGGCCGCGGAAAGGAAGGGGAGGGGCTGGGAGGGCCCGGAGGGGGCTGGGCCGGGGACCCGGAAGGGGTCGGGACGGGGCGGGGTCC
Consensus_read_324_GTCCAGGTTTTG_Count=10	chr5	1295037	AGCGCTGCCTGAAACTCGCGCCGCGAGGAGAGGGCGGGGCCGCGGAAAGGAAGGGGAGGGGCTGGGAGGGCCCGGAGGGGGCTGGGCCGGGGACCCGGGAGGGGTCGGGACGGGGCGGGGTCC
Consensus_read_324_ACTTATTTATTG_Count=5	chr5	1295037	AGCGCTGCCTGAAACTCGCGCCGCGAGGAGAGGGCGGGGCCGCGGAAAGGAAGGGGAGGGGCTGGGAGGGCCCGGAGGGGGCTGGGCCGGGGACCCGGAAGGGGTCGGGACGGGGCGGGGTCC
Consensus_read_324_TATTTTGCTGTC_Count=6	chr5	1295037	AGCGCTGCCTGAAACTCGCGCCGCGAGGAGAGGGCGGGGCCGCGGAAAGGAAGGGGAGGGGCTGGGAGGGCCCGGAGGGGGCTGGGCCGGGGACCCGGAAGGGGTCGGGACGGGGCGGGGTCC
Consensus_read_324_CGGATCTGATTA_Count=11	chr5	1295037	AGCGCTGCCTGAAACTCGCGCCGCGAGGAGAGGGCGGGGCCGCGGAAAGGAAGGGGAGGGGCTGGGAGGGCCCGGAGGGGGCTGGGCCGGGGACCCGGAAGGGGTCGGGACGGGGCGGGGTCC
Consensus_read_324_TTCTGACGGCCT_Count=8	chr5	1295037	AGCGCTGCCTGAAACTCGCGCCGCGAGGAGAGGGCGGGGCCGCGGAAAGGAAGGGGAGGGGCTGGGAGGGCCCGGAGGGGGCTGGGCCGGGGACCCGGGAGGGGTCGGGACGGGGCGGGGTCC
Consensus_read_324_CTGGGGATTGCA_Count=7	chr5	1295037	AGCGCTGCCTGAAACTCGCGCCGCGAGGAGAGGGCGGGGCCGCGGAAAGGAAGGGGAGGGGCTGGGAGGGCCCGGAGGGGGCTGGGCCGGGGACCCGGAAGGGGTCGGGACGGGGCGGGGTCC
Consensus_read_324_TACTTCGTTATT_Count=9	chr5	1295037	AGCGCTGCCTGAAACTCGCGCCGCGAGGAGAGGGCGGGGCCGCGGAAAGGAAGGGGAGGGGCTGGGAGGGCCCGGAGGGGGCTGGGCCGGGGACCCGGAAGGGGTCGGGACGGGGCGGGGTCC
Consensus_read_324_TCTTGACTTCGG_Count=6	chr5	1295037	AGCGCTGCCTGAAACTCGCGCCGCGAGGAGAGGGCGGGGCCGCGGAAAGGAAGGGGAGGGGCTGGGAGGGCCCGGAGGGGGCTGGGCCGGGGACCCGGAAGGGGTCGGGACGGGGCGGGGTCC
Consensus_read_324_TCCCGCGTACTT_Count=17	chr5	1295037	AGCGCTGCCTGAAACTCGCGCCGCGAGGAGAGGGCGGGGCCGCGGAAAGGAAGGGGAGGGGCTGGGAGGGCCCGGAGGGGGCTGGGCCGGGGACCCGGAAGGGGTCGGGACGGGGCGGGGTCC
Consensus_read_324_GGAGGCGAATTA_Count=17	chr5	1295037	AGCGCTGCCTGAAACTCGCGCCGCGAGGAGAGGGCGGGGCCGCGGAAAGGAAGGGGAGGGGCTGGGAGGGCCCGGAGGGGGCTGGGCCGGGGACCCGGAAGGGGTCGGGACGGGGCGGGGTCC
Consensus_read_324_GAGGAGTGTATC_Count=10	chr5	1295037	AGCGCTGCCTGAAACTCGCGCCGCGAGGAGAGGGCGGGGCCGCGGAAAGGAAGGGGAGGGGCTGGGAGGGCCCGGAGGGGGCTGGGCCGGGGACCCGGAAGGGGTCGGGACGGGGCGGGGTCC
Consensus_read_324_ATTTGCTATTAC_Count=11	chr5	1295037	AGCGCTGCCTGAAACTCGCGCCGCGAGGAGAGGGCGGGGCCGCGGAAAGGAAGGGGAGGGGCTGGGAGGGCCCGGAGGGGGCTGGGCCGGGGACCCGGAAGGGGTCGGGACGGGGCGGGGTCC
Consensus_read_324_CGGTACGAGATT_Count=10	chr5	1295037	AGCGCTGCCTGAAACTCGCGCCGCGAGGAGAGGGCGGGGCCGCGGAAAGGAAGGGGAGGGGCTGGGAGGGCCCGGAGGGGGCTGGGCCGGGGACCCGGGAGGGGTCGGGACGGGGCGGGGTCC
Consensus_read_324_GGCATTTTTTTC_Count=12	chr5	1295037	AGCGCTGCCTGAAACTCGCGCCGCGAGGAGAGGGCGGGGCCGCGGAAAGGAAGGGGAGGGGCTGGGAGGGCCCGGAGGGGGCTGGGCCGGGGACCCGGAAGGGGTCGGGACGGGGCGGGGTCC
Consensus_read_324_GGCCTGGCATGT_Count=21	chr5	1295037	AGCGCTGCCTGAAACTCGCGCCGCGAGGAGAGGGCGGGGCCGCGGAAAGGAAGGGGAGGGGCTGGGAGGGCCCGGAGGGGGCTGGGCCGGGGACCCGGAAGGGGTCGGGACGGGGCGGGGTCC
Consensus_read_324_TCTTTCATGTAT_Count=7	chr5	1295037	AGCGCTGCCTGAAACTCGCGCCGCGAGGAGAGGGCGGGGCCGCGGAAAGGAAGGGGAGGGGCTGGGAGGGCCCGGAGGGGGCTGGGCCGGGGACCCGGGAGGGGTCGGGACGGGGCGGGGTCC
Consensus_read_324_TTCCTCACAATT_Count=17	chr5	1295037	AGCGCTGCCTGAAACTCGCGCCGCGAGGAGAGGGCGGGGCCGCGGAAAGGAAGGGGAGGGGCTGGGAGGGCCCGGAGGGGGCTGGGCCGGGGACCCGGGAGGGGTCGGGACGGGGCGGGGTCC
Consensus_read_324_GGTTCTTATACG_Count=12	chr5	1295037	AGCGCTGCCTGAAACTCGCGCCGCGAGGAGAGGGCGGGGCCGCGGAAAGGAAGGGGAGGGGCTGGGAGGGCCCGGAGGGGGCTGGGCCGGGGACCCGGAAGGGGTCGGGACGGGGCGGGGTCC
Consensus_read_324_GAGGCACCCTGC_Count=20	chr5	1295037	AGCGCTGCCTGAAACTCGCGCCGCGAGGAGAGGGCGGGGCCGCGGAAAGGAAGGGGAGGGGCTGGGAGGGCCCGGAGGGGGCTGGGCCGGGGACCCGGGAGGGGTCGGGACGGGGCGGGGTCC
Consensus_read_324_GGATGTTGGCCC_Count=18	chr5	1295037	AGCGCTGCCTGAAACTCGCGCCGCGAGGAGAGGGCGGGGCCGCGGAAAGGAAGGGGAGGGGCTGGGAGGGCCCGGAGGGGGCTGGGCCGGGGACCCGGAAGGGGTCGGGACGGGGCGGGGTCC
Consensus_read_324_CAGCTCGATTCA_Count=6	chr5	1295037	AGCGCTGCCTGAAACTCGCGCCGCGAGGAGAGGGCGGGGCCGCGGAAAGGAAGGGGAGGGGCTGGGAGGGCCCGGAGGGGGCTGGGCCGGGGACCCGGAAGGGGTCGGGACGGGGCGGGGTCC
Consensus_read_324_GTCTCTATCTTT_Count=17	chr5	1295037	AGCGCTGCCTGAAACTCGCGCCGCGAGGAGAGGGCGGGGCCGCGGAAAGGAAGGGGAGGGGCTGGGAGGGCCCGGAGGGGGCTGGGCCGGGGACCCGGGAGGGGTCGGGACGGGGCGGGGTCC
Consensus_read_324_CCATTGCAGCTA_Count=12	chr5	1295037	AGCGCTGCCTGAAACTCGCGCCGCGAGGAGAGGGCGGGGCCGCGGAAAGGAAGGGGAGGGGCTGGGAGGGCCCGGAGGGGGCTGGGCCGGGGACCCGGAAGGGGTCGGGACGGGGCGGGGTCC
Consensus_read_324_GCAAGAGTATCT_Count=20	chr5	1295037	AGCGCTGCCTGAAACTCGCGCCGCGAGGAGAGGGCGGGGCCGCGGAAAGGAAGGGGAGGGGCTGGGAGGGCCCGGAGGGGGCTGGGCCGGGGACCCGGGAGGGGTCGGGACGGGGCGGGGTCC
Consensus_read_324_TGATTTTGATGT_Count=5	chr5	1295037	AGCGCTGCCTGAAACTCGCGCCGCGAGGAGAGGGCGGGGCCGCGGAAAGGAAGGGGAGGGGCTGGGAGGGCCCGGAGGGGGCTGGGCCGGGGACCCGGAAGGGGTCGGGACGGGGCGGGGTCC
Consensus_read_324_ATTGCCTTGATG_Count=6	chr5	1295037	AGCGCTGCCTGAAACTCGCGCCGCGAGGAGAGGGCGGGGCCGCGGAAAGGAAGGGGAGGGGCTGGGAGGGCCCGGAGGGGGCTGGGCCGGGGACCCGGGAGGGGTCGGGACGGGGCGGGGTCC
Consensus_read_324_ATTCAACTGATA_Count=11	chr5	1295037	AGCGCTGCCTGAAACTCGCGCCGCGAGGAGAGGGCGGGGCCGCGGAAAGGAAGGGGAGGGGCTGGGAGGGCCCGGAGGGGGCTGGGCCGGGGACCCGGGAGGGGTCGGGACGGGGCGGGGTCC
Consensus_read_324_CAGTATCGAATT_Count=8	chr5	1295037	AGCGCTGCCTGAAACTCGCGCCGCGAGGAGAGGGCGGGGCCGCGGAAAGGAAGGGGAGGGGCTGGGAGGGCCCGGAGGGGGCTGGGCCGGGGACCCGGGAGGGGTCGGGACGGGGCGGGGTCC
Consensus_read_324_TTGTGCGAGTTA_Count=14	chr5	1295037	AGCGCTGCCTGAAACTCGCGCCGCGAGGAGAGGGCGGGGCCGCGGAAAGGAAGGGGAGGGGCTGGGAGGGCCCGGAGGGGGCTGGGCCGGGGACCCGGAAGGGGTCGGGACGGGGCGGGGTCC
Consensus_read_324_TAGTGGCCGGTG_Count=8	chr5	1295037	AGCGCTGCCTGAAACTCGCGCCGCGAGGAGAGGGCGGGGCCGCGGAAAGGAAGGGGAGGGGCTGGGAGGGCCCGGAGGGGGCTGGGCCGGGGACCCGGGAGGGGTCGGGACGGGGCGGGGTCC
Consensus_read_324_TTCGGTGTTATT_Count=6	chr5	1295037	AGCGCTGCCTGAAACTCGCGCCGCGAGGAGAGGGCGGGGCCGCGGAAAGGAAGGGGAGGGGCTGGGAGGGCCCGGAGGGGGCTGGGCCGGGGACCCGGAAGGGGTCGGGACGGGGCGGGGTCC
Consensus_read_324_AACATCACGCTT_Count=10	chr5	1295037	AGCGCTGCCTGAAACTCGCGCCGCGAGGAGAGGGCGGGGCCGCGGAAAGGAAGGGGAGGGGCTGGGAGGGCCCGGAGGGGGCTGGGCCGGGGACCCGGGAGGGGTCGGGACGGGGCGGGGTCC
Consensus_read_324_AGCCACTTATCT_Count=14	chr5	1295037	AGCGCTGCCTGAAACTCGCGCCGCGAGGAGAGGGCGGGGCCGCGGAAAGGAAGGGGAGGGGCTGGGAGGGCCCGGAGGGGGCTGGGCCGGGGACCCGGAAGGGGTCGGGACGGGGCGGGGTCC
Consensus_read_324_TGGATGGTACTC_Count=10	chr5	1295037	AGCGCTGCCTGAAACTCGCGCCGCGAGGAGAGGGCGGGGCCGCGGAAAGGAAGGGGAGGGGCTGGGAGGGCCCGGAGGGGGCTGGGCCGGGGACCCGGAAGGGGTCGGGACGGGGCGGGGTCC
Consensus_read_324_GTGGAAGAGTTG_Count=11	chr5	1295037	AGCGCTGCCTGAAACTCGCGCCGCGAGGAGAGGGCGGGGCCGCGGAAAGGAAGGGGAGGGGCTGGGAGGGCCCGGAGGGGGCTGGGCCGGGGACCCGGAAGGGGTCGGGACGGGGCGGGGTCC
Consensus_read_324_AGCTAGTTACTA_Count=7	chr5	1295037	AGCGCTGCCTGAAACTCGCGCCGCGAGGAGAGGGCGGGGCCGCGGAAAGGAAGGGGAGGGGCTGGGAGGGCCCGGAGGGGGCTGGGCCGGGGACCCGGAAGGGGTCGGGACGGGGCGGGGTCC
Consensus_read_324_CTGCGCACTTTG_Count=16	chr5	1295037	AGCGCTGCCTGAAACTCGCGCCGCGAGGAGAGGGCGGGGCCGCGGAAAGGAAGGGGAGGGGCTGGGAGGGCCCGGAGGGGGCTGGGCCGGGGACCCGGGAGGGGTCGGGACGGGGCGGGGTCC
Consensus_read_324_TCTTGCTGTCTG_Count=13	chr5	1295037	AGCGCTGCCTGAAACTCGCGCCGCGAGGAGAGGGCGGGGCCGCGGAAAGGAAGGGGAGGGGCTGGGAGGGCCCGGAGGGGGCTGGGCCGGGGACCCGGGAGGGGTCGGGACGGGGCGGGGTCC
Consensus_read_324_GGAGACTGTAGT_Count=13	chr5	1295037	AGCGCTGCCTGAAACTCGCGCCGCGAGGAGAGGGCGGGGCCGCGGAAAGGAAGGGGAGGGGCTGGGAGGGCCCGGAGGGGGCTGGGCCGGGGACCCGGAAGGGGTCGGGACGGGGCGGGGTCC
Consensus_read_324_CCGCTAACTAAT_Count=17	chr5	1295037	AGCGCTGCCTGAAACTCGCGCCGCGAGGAGAGGGCGGGGCCGCGGAAAGGAAGGGGAGGGGCTGGGAGGGCCCGGAGGGGGCTGGGCCGGGGACCCGGAAGGGGTCGGGACGGGGCGGGGTCC
Consensus_read_324_TTTAAGTTTAGT_a_Count=8	chr5	1295037	AGCGCTGCCTGAAACTCGCGCCGCGAGGAGAGGGCGGGGCCGCGGAAAGGAAGGGGAGGGGCTGGGAGGGCCCGGAGGGGGCTGGGCCGGGGACCCGGAAGGGGTCGGGACGGGGCGGGGTCC
Consensus_read_324_GACCGTCATATT_a_Count=15	chr5	1295037	AGCGCTGCCTGAAACTCGCGCCGCGAGGAGAGGGCGGGGCCGCGGAAAGGAAGGGGAGGGGCTGGGAGGGCCCGGAGGGGGCTGGGCCGGGGACCCGGGAGGGGTCGGGACGGGGCGGGGTCC
Consensus_read_324_TCCTTTTATTTT_Count=12	chr5	1295037	AGCGCTGCCTGAAACTCGCGCCGCGAGGAGAGGGCGGGGCCGCGGAAAGGAAGGGGAGGGGCTGGGAGGGCCCGGAGGGGGCTGGGCCGGGGACCCGGAAGGGGTCGGGACGGGGCGGGGTCC
Consensus_read_324_AAGCGAAGCGCT_Count=6	chr5	1295037	AGCGCTGCCTGAAACTCGCGCCGCGAGGAGAGGGCGGGGCCGCGGAAAGGAAGGGGAGGGGCTGGGAGGGCCCGGAGGGGGCTGGGCCGGGGACCCGGGAGGGGTCGGGACGGGGCGGGGTCC
Consensus_read_324_TTTGAGGTTCTC_Count=12	chr5	1295037	AGCGCTGCCTGAAACTCGCGCCGCGAGGAGAGGGCGGGGCCGCGGAAAGGAAGGGGAGGGGCTGGGAGGGCCCGGAGGGGGCTGGGCCGGGGACCCGGAAGGGGTCGGGACGGGGCGGGGTCC
Consensus_read_324_AATTCGGATCTA_Count=8	chr5	1295037	AGCGCTGCCTGAAACTCGCGCCGCGAGGAGAGGGCGGGGCCGCGGAAAGGAAGGGGAGGGGCTGGGAGGGCCCGGAGGGGGCTGGGCCGGGGACCCGGAAGGGGTCGGGACGGGGCGGGGTCC
Consensus_read_324_TCTTCTTTTCTT_Count=8	chr5	1295037	AGCGCTGCCTGAAACTCGCGCCGCGAGGAGAGGGCGGGGCCGCGGAAAGGAAGGGGAGGGGCTGGGAGGGCCCGGAGGGGGCTGGGCCGGGGACCCGGAAGGGGTCGGGACGGGGCGGGGTCC
Consensus_read_324_GGACGTTGGTTG_Count=12	chr5	1295037	AGCGCTGCCTGAAACTCGCGCCGCGAGGAGAGGGCGGGGCCGCGGAAAGGAAGGGGAGGGGCTGGGAGGGCCCGGAGGGGGCTGGGCCGGGGACCCGGGAGGGGTCGGGACGGGGCGGGGTCC
Consensus_read_324_ATTAGTTATAAG_Count=13	chr5	1295037	AGCGCTGCCTGAAACTCGCGCCGCGAGGAGAGGGCGGGGCCGCGGAAAGGAAGGGGAGGGGCTGGGAGGGCCCGGAGGGGGCTGGGCCGGGGACCCGGGAGGGGTCGGGACGGGGCGGGGTCC
Consensus_read_324_GTTAAATCGTTA_Count=6	chr5	1295037	AGCGCTGCCTGAAACTCGCGCCGCGAGGAGAGGGCGGGGCCGCGGAAAGGAAGGGGAGGGGCTGGGAGGGCCCGGAGGGGGCTGGGCCGGGGACCCGGAAGGGGTCGGGACGGGGCGGGGTCC
Consensus_read_324_CCAGAGTTCGGC_Count=18	chr5	1295037	AGCGCTGCCTGAAACTCGCGCCGCGAGGAGAGGGCGGGGCCGCGGAAAGGAAGGGGAGGGGCTGGGAGGGCCCGGAGGGGGCTGGGCCGGGGACCCGGAAGGGGTCGGGACGGGGCGGGGTCC
Consensus_read_324_TTATTAATATGA_Count=6	chr5	1295037	AGCGCTGCCTGAAACTCGCGCCGCGAGGAGAGGGCGGGGCCGCGGAAAGGAAGGGGAGGGGCTGGGAGGGCCCGGAGGGGGCTGGGCCGGGGACCCGGAAGGGGTCGGGACGGGGCGGGGTCC
Consensus_read_324_TACACTAAAAAC_Count=14	chr5	1295037	AGCGCTGCCTGAAACTCGCGCCGCGAGGAGAGGGCGGGGCCGCGGAAAGGAAGGGGAGGGGCTGGGAGGGCCCGGAGGGGGCTGGGCCGGGGACCCGGGAGGGGTCGGGACGGGGCGGGGTCC
Consensus_read_324_CAACACATATAC_Count=7	chr5	1295037	AGCGCTGCCTGAAACTCGCGCCGCGAGGAGAGGGCGGGGCCGCGGAAAGGAAGGGGAGGGGCTGGGAGGGCCCGGAGGGGGCTGGGCCGGGGACCCGGAAGGGGTCGGGACGGGGCGGGGTCC
Consensus_read_324_TCGTACCCCATT_Count=16	chr5	1295037	AGCGCTGCCTGAAACTCGCGCCGCGAGGAGAGGGCGGGGCCGCGGAAAGGAAGGGGAGGGGCTGGGAGGGCCCGGAGGGGGCTGGGCCGGGGACCCGGAAGGGGTCGGGACGGGGCGGGGTCC
Consensus_read_324_TGATTCTAATTG_Count=31	chr5	1295037	AGCGCTGCCTGAAACTCGCGCCGCGAGGAGAGGGCGGGGCCGCGGAAAGGAAGGGGAGGGGCTGGGAGGGCCCGGAGGGGGCTGGGCCGGGGACCCGGAAGGGGTCGGGACGGGGCGGGGTCC
Consensus_read_324_CTTCTTATTAAT_Count=6	chr5	1295037	AGCGCTGCCTGAAACTCGCGCCGCGAGGAGAGGGCGGGGCCGCGGAAAGGAAGGGGAGGGGCTGGGAGGGCCCGGAGGGGGCTGGGCCGGGGACCCGGAAGGGGTCGGGACGGGGCGGGGTCC
Consensus_read_324_TCGTATCCTATC_Count=9	chr5	1295037	AGCGCTGCCTGAAACTCGCGCCGCGAGGAGAGGGCGGGGCCGCGGAAAGGAAGGGGAGGGGCTGGGAGGGCCCGGAGGGGGCTGGGCCGGGGACCCGGAAGGGGTCGGGACGGGGCGGGGTCC
Consensus_read_324_ACCCACATCGCG_Count=26	chr5	1295037	AGCGCTGCCTGAAACTCGCGCCGCGAGGAGAGGGCGGGGCCGCGGAAAGGAAGGGGAGGGGCTGGGAGGGCCCGGAGGGGGCTGGGCCGGGGACCCGGAAGGGGTCGGGACGGGGCGGGGTCC
Consensus_read_324_TGAATTCTCCGT_Count=8	chr5	1295037	AGCGCTGCCTGAAACTCGCGCCGCGAGGAGAGGGCGGGGCCGCGGAAAGGAAGGGGAGGGGCTGGGAGGGCCCGGAGGGGGCTGGGCCGGGGACCCGGAAGGGGTCGGGACGGGGCGGGGTCC
Consensus_read_324_TTGGCTTATGTG_Count=16	chr5	1295037	AGCGCTGCCTGAAACTCGCGCCGCGAGGAGAGGGCGGGGCCGCGGAAAGGAAGGGGAGGGGCTGGGAGGGCCCGGAGGGGGCTGGGCCGGGGACCCGGGAGGGGTCGGGACGGGGCGGGGTCC
Consensus_read_324_ATCTGGCCGTTC_Count=9	chr5	1295037	AGCGCTGCCTGAAACTCGCGCCGCGAGGAGAGGGCGGGGCCGCGGAAAGGAAGGGGAGGGGCTGGGAGGGCCCGGAGGGGGCTGGGCCGGGGACCCGGAAGGGGTCGGGACGGGGCGGGGTCC
Consensus_read_324_GGTAAGACTTTA_Count=11	chr5	1295037	AGCGCTGCCTGAAACTCGCGCCGCGAGGAGAGGGCGGGGCCGCGGAAAGGAAGGGGAGGGGCTGGGAGGGCCCGGAGGGGGCTGGGCCGGGGACCCGGAAGGGGTCGGGACGGGGCGGGGTCC
Consensus_read_324_GGACTATGATGT_Count=6	chr5	1295037	AGCGCTGCCTGAAACTCGCGCCGCGAGGAGAGGGCGGGGCCGCGGAAAGGAAGGGGAGGGGCTGGGAGGGCCCGGAGGGGGCTGGGCCGGGGACCCGGGAGGGGTCGGGACGGGGCGGGGTCC
Consensus_read_324_GTTCTCTGGTTA_Count=19	chr5	1295037	AGCGCTGCCTGAAACTCGCGCCGCGAGGAGAGGGCGGGGCCGCGGAAAGGAAGGGGAGGGGCTGGGAGGGCCCGGAGGGGGCTGGGCCGGGGACCCGGAAGGGGTCGGGACGGGGCGGGGTCC
Consensus_read_324_TGTTAGGTATCC_Count=6	chr5	1295037	AGCGCTGCCTGAAACTCGCGCCGCGAGGAGAGGGCGGGGCCGCGGAAAGGAAGGGGAGGGGCTGGGAGGGCCCGGAGGGGGCTGGGCCGGGGACCCGGGAGGGGTCGGGACGGGGCGGGGTCC
Consensus_read_324_CTTTCCGTTTCA_Count=12	chr5	1295037	AGCGCTGCCTGAAACTCGCGCCGCGAGGAGAGGGCGGGGCCGCGGAAAGGAAGGGGAGGGGCTGGGAGGGCCCGGAGGGGGCTGGGCCGGGGACCCGGAAGGGGTCGGGACGGGGCGGGGTCC
Consensus_read_324_TAGGTTCGGTAT_Count=11	chr5	1295037	AGCGCTGCCTGAAACTCGCGCCGCGAGGAGAGGGCGGGGCCGCGGAAAGGAAGGGGAGGGGCTGGGAGGGCCCGGAGGGGGCTGGGCCGGGGACCCGGAAGGGGTCGGGACGGGGCGGGGTCC
Consensus_read_324_GTTAAGTTTATG_Count=16	chr5	1295037	AGCGCTGCCTGAAACTCGCGCCGCGAGGAGAGGGCGGGGCCGCGGAAAGGAAGGGGAGGGGCTGGGAGGGCCCGGAGGGGGCTGGGCCGGGGACCCGGAAGGGGTCGGGACGGGGCGGGGTCC
Consensus_read_324_AGTTGTTCTGTG_Count=11	chr5	1295037	AGCGCTGCCTGAAACTCGCGCCGCGAGGAGAGGGCGGGGCCGCGGAAAGGAAGGGGAGGGGCTGGGAGGGCCCGGAGGGGGCTGGGCCGGGGACCCGGAAGGGGTCGGGACGGGGCGGGGTCC
Consensus_read_324_TCCAGCCTTTCC_Count=7	chr5	1295037	AGCGCTGCCTGAAACTCGCGCCGCGAGGAGAGGGCGGGGCCGCGGAAAGGAAGGGGAGGGGCTGGGAGGGCCCGGAGGGGGCTGGGCCGGGGACCCGGAAGGGGTCGGGACGGGGCGGGGTCC
Consensus_read_324_CATTGGAAATTA_Count=7	chr5	1295037	AGCGCTGCCTGAAACTCGCGCCGCGAGGAGAGGGCGGGGCCGCGGAAAGGAAGGGGAGGGGCTGGGAGGGCCCGGAGGGGGCTGGGCCGGGGACCCGGAAGGGGTCGGGACGGGGCGGGGTCC
Consensus_read_324_GTATTCTCTTCG_Count=28	chr5	1295037	AGCGCTGCCTGAAACTCGCGCCGCGAGGAGAGGGCGGGGCCGCGGAAAGGAAGGGGAGGGGCTGGGAGGGCCCGGAGGGGGCTGGGCCGGGGACCCGGAAGGGGTCGGGACGGGGCGGGGTCC
Consensus_read_324_AAGTTATTAGGA_Count=8	chr5	1295037	AGCGCTGCCTGAAACTCGCGCCGCGAGGAGAGGGCGGGGCCGCGGAAAGGAAGGGGAGGGGCTGGGAGGGCCCGGAGGGGGCTGGGCCGGGGACCCGGAAGGGGTCGGGACGGGGCGGGGTCC
Consensus_read_324_TGGGTTCAAGAC_Count=8	chr5	1295037	AGCGCTGCCTGAAACTCGCGCCGCGAGGAGAGGGCGGGGCCGCGGAAAGGAAGGGGAGGGGCTGGGAGGGCCCGGAGGGGGCTGGGCCGGGGACCCGGGAGGGGTCGGGACGGGGCGGGGTCC
Consensus_read_324_TATGTTTATCTT_Count=7	chr5	1295037	AGCGCTGCCTGAAACTCGCGCCGCGAGGAGAGGGCGGGGCCGCGGAAAGGAAGGGGAGGGGCTGGGAGGGCCCGGAGGGGGCTGGGCCGGGGACCCGGGAGGGGTCGGGACGGGGCGGGGTCC
Consensus_read_324_TCCAGGATTGCA_Count=21	chr5	1295037	AGCGCTGCCTGAAACTCGCGCCGCGAGGAGAGGGCGGGGCCGCGGAAAGGAAGGGGAGGGGCTGGGAGGGCCCGGAGGGGGCTGGGCCGGGGACCCGGAAGGGGTCGGGACGGGGCGGGGTCC
Consensus_read_324_ATTATGAAGTCA_Count=7	chr5	1295037	AGCGCTGCCTGAAACTCGCGCCGCGAGGAGAGGGCGGGGCCGCGGAAAGGAAGGGGAGGGGCTGGGAGGGCCCGGAGGGGGCTGGGCCGGGGACCCGGGAGGGGTCGGGACGGGGCGGGGTCC
Consensus_read_324_TCTACTCCCGTA_Count=9	chr5	1295037	AGCGCTGCCTGAAACTCGCGCCGCGAGGAGAGGGCGGGGCCGCGGAAAGGAAGGGGAGGGGCTGGGAGGGCCCGGAGGGGGCTGGGCCGGGGACCCGGGAGGGGTCGGGACGGGGCGGGGTCC
Consensus_read_324_TCATGTAATTCT_Count=8	chr5	1295037	AGCGCTGCCTGAAACTCGCGCCGCGAGGAGAGGGCGGGGCCGCGGAAAGGAAGGGGAGGGGCTGGGAGGGCCCGGAGGGGGCTGGGCCGGGGACCCGGAAGGGGTCGGGACGGGGCGGGGTCC
Consensus_read_324_CGGTAGTTTTTA_Count=15	chr5	1295037	AGCGCTGCCTGAAACTCGCGCCGCGAGGAGAGGGCGGGGCCGCGGAAAGGAAGGGGAGGGGCTGGGAGGGCCCGGAGGGGGCTGGGCCGGGGACCCGGAAGGGGTCGGGACGGGGCGGGGTCC
Consensus_read_324_TCTATACCAAAT_Count=8	chr5	1295037	AGCGCTGCCTGAAACTCGCGCCGCGAGGAGAGGGCGGGGCCGCGGAAAGGAAGGGGAGGGGCTGGGAGGGCCCGGAGGGGGCTGGGCCGGGGACCCGGAAGGGGTCGGGACGGGGCGGGGTCC
Consensus_read_324_TAATTTCGCTGT_a_Count=15	chr5	1295037	AGCGCTGCCTGAAACTCGCGCCGCGAGGAGAGGGCGGGGCCGCGGAAAGGAAGGGGAGGGGCTGGGAGGGCCCGGAGGGGGCTGGGCCGGGGACCCGGAAGGGGTCGGGACGGGGCGGGGTCC
Consensus_read_324_TATATGCGCAAG_Count=22	chr5	1295037	AGCGCTGCCTGAAACTCGCGCCGCGAGGAGAGGGCGGGGCCGCGGAAAGGAAGGGGAGGGGCTGGGAGGGCCCGGAGGGGGCTGGGCCGGGGACCCGGGAGGGGTCGGGACGGGGCGGGGTCC
Consensus_read_324_CTTTGGTTCCCA_Count=10	chr5	1295037	AGCGCTGCCTGAAACTCGCGCCGCGAGGAGAGGGCGGGGCCGCGGAAAGGAAGGGGAGGGGCTGGGAGGGCCCGGAGGGGGCTGGGCCGGGGACCCGGAAGGGGTCGGGACGGGGCGGGGTCC
Consensus_read_324_CAAAGCTGGTTT_a_Count=10	chr5	1295037	AGCGCTGCCTGAAACTCGCGCCGCGAGGAGAGGGCGGGGCCGCGGAAAGGAAGGGGAGGGGCTGGGAGGGCCCGGAGGGGGCTGGGCCGGGGACCCGGAAGGGGTCGGGACGGGGCGGGGTCC
Consensus_read_324_ACGATTGATATT_Count=12	chr5	1295037	AGCGCTGCCTGAAACTCGCGCCGCGAGGAGAGGGCGGGGCCGCGGAAAGGAAGGGGAGGGGCTGGGAGGGCCCGGAGGGGGCTGGGCCGGGGACCCGGGAGGGGTCGGGACGGGGCGGGGTCC
Consensus_read_324_TCTATTGCTTTC_Count=9	chr5	1295037	AGCGCTGCCTGAAACTCGCGCCGCGAGGAGAGGGCGGGGCCGCGGAAAGGAAGGGGAGGGGCTGGGAGGGCCCGGAGGGGGCTGGGCCGGGGACCCGGAAGGGGTCGGGACGGGGCGGGGTCC
Consensus_read_324_GTTGTTGCGATT_Count=15	chr5	1295037	AGCGCTGCCTGAAACTCGCGCCGCGAGGAGAGGGCGGGGCCGCGGAAAGGAAGGGGAGGGGCTGGGAGGGCCCGGAGGGGGCTGGGCCGGGGACCCGGAAGGGGTCGGGACGGGGCGGGGTCC
Consensus_read_324_TAGCCTTCGCTA_Count=11	chr5	1295037	AGCGCTGCCTGAAACTCGCGCCGCGAGGAGAGGGCGGGGCCGCGGAAAGGAAGGGGAGGGGCTGGGAGGGCCCGGAGGGGGCTGGGCCGGGGACCCGGAAGGGGTCGGGACGGGGCGGGGTCC
Consensus_read_324_CACGTAAATAAT_Count=5	chr5	1295037	AGCGCTGCCTGAAACTCGCGCCGCGAGGAGAGGGCGGGGCCGCGGAAAGGAAGGGGAGGGGCTGGGAGGGCCCGGAGGGGGCTGGGCCGGGGACCCGGGAGGGGTCGGGACGGGGCGGGGTCC
Consensus_read_324_ATGGGAGCAGCA_Count=11	chr5	1295037	AGCGCTGCCTGAAACTCGCGCCGCGAGGAGAGGGCGGGGCCGCGGAAAGGAAGGGGAGGGGCTGGGAGGGCCCGGAGGGGGCTGGGCCGGGGACCCGGGAGGGGTCGGGACGGGGCGGGGTCC
Consensus_read_324_GGGGCTCAGTAG_Count=7	chr5	1295037	AGCGCTGCCTGAAACTCGCGCCGCGAGGAGAGGGCGGGGCCGCGGAAAGGAAGGGGAGGGGCTGGGAGGGCCCGGAGGGGGCTGGGCCGGGGACCCGGGAGGGGTCGGGACGGGGCGGGGTCC
Consensus_read_324_AGGCTGCAATTC_Count=10	chr5	1295037	AGCGCTGCCTGAAACTCGCGCCGCGAGGAGAGGGCGGGGCCGCGGAAAGGAAGGGGAGGGGCTGGGAGGGCCCGGAGGGGGCTGGGCCGGGGACCCGGAAGGGGTCGGGACGGGGCGGGGTCC
Consensus_read_324_TGATTTGTGATC_Count=11	chr5	1295037	AGCGCTGCCTGAAACTCGCGCCGCGAGGAGAGGGCGGGGCCGCGGAAAGGAAGGGGAGGGGCTGGGAGGGCCCGGAGGGGGCTGGGCCGGGGACCCGGGAGGGGTCGGGACGGGGCGGGGTCC
Consensus_read_324_GGGATTCCCTTG_Count=8	chr5	1295037	AGCGCTGCCTGAAACTCGCGCCGCGAGGAGAGGGCGGGGCCGCGGAAAGGAAGGGGAGGGGCTGGGAGGGCCCGGAGGGGGCTGGGCCGGGGACCCGGGAGGGGTCGGGACGGGGCGGGGTCC
Consensus_read_324_GCTCAATCGGTC_Count=9	chr5	1295037	AGCGCTGCCTGAAACTCGCGCCGCGAGGAGAGGGCGGGGCCGCGGAAAGGAAGGGGAGGGGCTGGGAGGGCCCGGAGGGGGCTGGGCCGGGGACCCGGAAGGGGTCGGGACGGGGCGGGGTCC
Consensus_read_324_AATGTACTCGAT_Count=7	chr5	1295037	AGCGCTGCCTGAAACTCGCGCCGCGAGGAGAGGGCGGGGCCGCGGAAAGGAAGGGGAGGGGCTGGGAGGGCCCGGAGGGGGCTGGGCCGGGGACCCGGAAGGGGTCGGGACGGGGCGGGGTCC
Consensus_read_324_TAATTTTGATCA_Count=10	chr5	1295037	AGCGCTGCCTGAAACTCGCGCCGCGAGGAGAGGGCGGGGCCGCGGAAAGGAAGGGGAGGGGCTGGGAGGGCCCGGAGGGGGCTGGGCCGGGGACCCGGAAGGGGTCGGGACGGGGCGGGGTCC
Consensus_read_324_CACCAGTGATCA_Count=20	chr5	1295037	AGCGCTGCCTGAAACTCGCGCCGCGAGGAGAGGGCGGGGCCGCGGAAAGGAAGGGGAGGGGCTGGGAGGGCCCGGAGGGGGCTGGGCCGGGGACCCGGAAGGGGTCGGGACGGGGCGGGGTCC
Consensus_read_324_AACTTTAGCGTG_Count=15	chr5	1295037	AGCGCTGCCTGAAACTCGCGCCGCGAGGAGAGGGCGGGGCCGCGGAAAGGAAGGGGAGGGGCTGGGAGGGCCCGGAGGGGGCTGGGCCGGGGACCCGGAAGGGGTCGGGACGGGGCGGGGTCC
Consensus_read_324_TATGTAATTGTA_Count=9	chr5	1295037	AGCGCTGCCTGAAACTCGCGCCGCGAGGAGAGGGCGGGGCCGCGGAAAGGAAGGGGAGGGGCTGGGAGGGCCCGGAGGGGGCTGGGCCGGGGACCCGGGAGGGGTCGGGACGGGGCGGGGTCC
Consensus_read_324_CACAGACCTGCT_Count=5	chr5	1295037	AGCGCTGCCTGAAACTCGCGCCGCGAGGAGAGGGCGGGGCCGCGGAAAGGAAGGGGAGGGGCTGGGAGGGCCCGGAGGGGGCTGGGCCGGGGACCCGGAAGGGGTCGGGACGGGGCGGGGTCC
Consensus_read_324_GCCCCTATTTTG_Count=10	chr5	1295037	AGCGCTGCCTGAAACTCGCGCCGCGAGGAGAGGGCGGGGCCGCGGAAAGGAAGGGGAGGGGCTGGGAGGGCCCGGAGGGGGCTGGGCCGGGGACCCGGAAGGGGTCGGGACGGGGCGGGGTCC
Consensus_read_324_TACTTATTTATT_Count=9	chr5	1295037	AGCGCTGCCTGAAACTCGCGCCGCGAGGAGAGGGCGGGGCCGCGGAAAGGAAGGGGAGGGGCTGGGAGGGCCCGGAGGGGGCTGGGCCGGGGACCCGGGAGGGGTCGGGACGGGGCGGGGTCC
Consensus_read_324_GGAGCTACTCAT_Count=17	chr5	1295037	AGCGCTGCCTGAAACTCGCGCCGCGAGGAGAGGGCGGGGCCGCGGAAAGGAAGGGGAGGGGCTGGGAGGGCCCGGAGGGGGCTGGGCCGGGGACCCGGAAGGGGTCGGGACGGGGCGGGGTCC
Consensus_read_324_GTTTTTTTTTGG_Count=5	chr5	1295037	AGCGCTGCCTGAAACTCGCGCCGCGAGGAGAGGGCGGGGCCGCGGAAAGGAAGGGGAGGGGCTGGGAGGGCCCGGAGGGGGCTGGGCCGGGGACCCGGAAGGGGTCGGGACGGGGCGGGGTCC
Consensus_read_324_CGGCGCTGCGAA_Count=12	chr5	1295037	AGCGCTGCCTGAAACTCGCGCCGCGAGGAGAGGGCGGGGCCGCGGAAAGGAAGGGGAGGGGCTGGGAGGGCCCGGAGGGGGCTGGGCCGGGGACCCGGAAGGGGTCGGGACGGGGCGGGGTCC
Consensus_read_324_TCATATATATTT_Count=7	chr5	1295037	AGCGCTGCCTGAAACTCGCGCCGCGAGGAGAGGGCGGGGCCGCGGAAAGGAAGGGGAGGGGCTGGGAGGGCCCGGAGGGGGCTGGGCCGGGGACCCGGGAGGGGTCGGGACGGGGCGGGGTCC
Consensus_read_324_CTGCGGTTATTA_Count=13	chr5	1295037	AGCGCTGCCTGAAACTCGCGCCGCGAGGAGAGGGCGGGGCCGCGGAAAGGAAGGGGAGGGGCTGGGAGGGCCCGGAGGGGGCTGGGCCGGGGACCCGGAAGGGGTCGGGACGGGGCGGGGTCC
Consensus_read_324_AGTTCCTTATGC_Count=18	chr5	1295037	AGCGCTGCCTGAAACTCGCGCCGCGAGGAGAGGGCGGGGCCGCGGAAAGGAAGGGGAGGGGCTGGGAGGGCCCGGAGGGGGCTGGGCCGGGGACCCGGAAGGGGTCGGGACGGGGCGGGGTCC
Consensus_read_324_GAAAGTCCCATT_Count=14	chr5	1295037	AGCGCTGCCTGAAACTCGCGCCGCGAGGAGAGGGCGGGGCCGCGGAAAGGAAGGGGAGGGGCTGGGAGGGCCCGGAGGGGGCTGGGCCGGGGACCCGGAAGGGGTCGGGACGGGGCGGGGTCC
Consensus_read_324_TTACGCTCTTGG_Count=8	chr5	1295037	AGCGCTGCCTGAAACTCGCGCCGCGAGGAGAGGGCGGGGCCGCGGAAAGGAAGGGGAGGGGCTGGGAGGGCCCGGAGGGGGCTGGGCCGGGGACCCGGGAGGGGTCGGGACGGGGCGGGGTCC
Consensus_read_324_ATCCACAATAGT_Count=5	chr5	1295037	AGCGCTGCCTGAAACTCGCGCCGCGAGGAGAGGGCGGGGCCGCGGAAAGGAAGGGGAGGGGCTGGGAGGGCCCGGAGGGGGCTGGGCCGGGGACCCGGGAGGGGTCGGGACGGGGCGGGGTCC
Consensus_read_324_CATGTTTATATG_Count=9	chr5	1295037	AGCGCTGCCTGAAACTCGCGCCGCGAGGAGAGGGCGGGGCCGCGGAAAGGAAGGGGAGGGGCTGGGAGGGCCCGGAGGGGGCTGGGCCGGGGACCCGGGAGGGGTCGGGACGGGGCGGGGTCC
Consensus_read_324_GAGGCTCTATTG_Count=10	chr5	1295037	AGCGCTGCCTGAAACTCGCGCCGCGAGGAGAGGGCGGGGCCGCGGAAAGGAAGGGGAGGGGCTGGGAGGGCCCGGAGGGGGCTGGGCCGGGGACCCGGAAGGGGTCGGGACGGGGCGGGGTCC
Consensus_read_324_ATTAAAGGTGTA_Count=8	chr5	1295037	AGCGCTGCCTGAAACTCGCGCCGCGAGGAGAGGGCGGGGCCGCGGAAAGGAAGGGGAGGGGCTGGGAGGGCCCGGAGGGGGCTGGGCCGGGGACCCGGAAGGGGTCGGGACGGGGCGGGGTCC
Consensus_read_324_ATTGGTATCTTC_Count=10	chr5	1295037	AGCGCTGCCTGAAACTCGCGCCGCGAGGAGAGGGCGGGGCCGCGGAAAGGAAGGGGAGGGGCTGGGAGGGCCCGGAGGGGGCTGGGCCGGGGACCCGGAAGGGGTCGGGACGGGGCGGGGTCC
Consensus_read_324_AGTGTTCATTAT_Count=9	chr5	1295037	AGCGCTGCCTGAAACTCGCGCCGCGAGGAGAGGGCGGGGCCGCGGAAAGGAAGGGGAGGGGCTGGGAGGGCCCGGAGGGGGCTGGGCCGGGGACCCGGAAGGGGTCGGGACGGGGCGGGGTCC
Consensus_read_324_AACTGTATCCAC_Count=5	chr5	1295037	AGCGCTGCCTGAAACTCGCGCCGCGAGGAGAGGGCGGGGCCGCGGAAAGGAAGGGGAGGGGCTGGGAGGGCCCGGAGGGGGCTGGGCCGGGGACCCGGGAGGGGTCGGGACGGGGCGGGGTCC
Consensus_read_324_GCGTATATCTGA_Count=9	chr5	1295037	AGCGCTGCCTGAAACTCGCGCCGCGAGGAGAGGGCGGGGCCGCGGAAAGGAAGGGGAGGGGCTGGGAGGGCCCGGAGGGGGCTGGGCCGGGGACCCGGAAGGGGTCGGGACGGGGCGGGGTCC
Consensus_read_324_TGGATTTTACTC_Count=6	chr5	1295037	AGCGCTGCCTGAAACTCGCGCCGCGAGGAGAGGGCGGGGCCGCGGAAAGGAAGGGGAGGGGCTGGGAGGGCCCGGAGGGGGCTGGGCCGGGGACCCGGAAGGGGTCGGGACGGGGCGGGGTCC
Consensus_read_324_TATTTATGCTTT_Count=21	chr5	1295037	AGCGCTGCCTGAAACTCGCGCCGCGAGGAGAGGGCGGGGCCGCGGAAAGGAAGGGGAGGGGCTGGGAGGGCCCGGAGGGGGCTGGGCCGGGGACCCGGAAGGGGTCGGGACGGGGCGGGGTCC
Consensus_read_324_ATTTTTGCGATT_Count=14	chr5	1295037	AGCGCTGCCTGAAACTCGCGCCGCGAGGAGAGGGCGGGGCCGCGGAAAGGAAGGGGAGGGGCTGGGAGGGCCCGGAGGGGGCTGGGCCGGGGACCCGGAAGGGGTCGGGACGGGGCGGGGTCC
Consensus_read_324_GTAGTTTATTTA_Count=10	chr5	1295037	AGCGCTGCCTGAAACTCGCGCCGCGAGGAGAGGGCGGGGCCGCGGAAAGGAAGGGGAGGGGCTGGGAGGGCCCGGAGGGGGCTGGGCCGGGGACCCGGAAGGGGTCGGGACGGGGCGGGGTCC
Consensus_read_324_CCGGGTGAATCA_Count=14	chr5	1295037	AGCGCTGCCTGAAACTCGCGCCGCGAGGAGAGGGCGGGGCCGCGGAAAGGAAGGGGAGGGGCTGGGAGGGCCCGGAGGGGGCTGGGCCGGGGACCCGGAAGGGGTCGGGACGGGGCGGGGTCC
Consensus_read_324_TTTTTATCGTTG_Count=15	chr5	1295037	AGCGCTGCCTGAAACTCGCGCCGCGAGGAGAGGGCGGGGCCGCGGAAAGGAAGGGGAGGGGCTGGGAGGGCCCGGAGGGGGCTGGGCCGGGGACCCGGAAGGGGTCGGGACGGGGCGGGGTCC
Consensus_read_324_TAATAAAATTCG_Count=11	chr5	1295037	AGCGCTGCCTGAAACTCGCGCCGCGAGGAGAGGGCGGGGCCGCGGAAAGGAAGGGGAGGGGCTGGGAGGGCCCGGAGGGGGCTGGGCCGGGGACCCGGAAGGGGTCGGGACGGGGCGGGGTCC
Consensus_read_324_CTCCTGTTTCCT_Count=6	chr5	1295037	AGCGCTGCCTGAAACTCGCGCCGCGAGGAGAGGGCGGGGCCGCGGAAAGGAAGGGGAGGGGCTGGGAGGGCCCGGAGGGGGCTGGGCCGGGGACCCGGGAGGGGTCGGGACGGGGCGGGGTCC
Consensus_read_324_ATGTTCCTTGCA_Count=19	chr5	1295037	AGCGCTGCCTGAAACTCGCGCCGCGAGGAGAGGGCGGGGCCGCGGAAAGGAAGGGGAGGGGCTGGGAGGGCCCGGAGGGGGCTGGGCCGGGGACCCGGAAGGGGTCGGGACGGGGCGGGGTCC
Consensus_read_324_AGGAATGTTTGT_Count=7	chr5	1295037	AGCGCTGCCTGAAACTCGCGCCGCGAGGAGAGGGCGGGGCCGCGGAAAGGAAGGGGAGGGGCTGGGAGGGCCCGGAGGGGGCTGGGCCGGGGACCCGGAAGGGGTCGGGACGGGGCGGGGTCC
Consensus_read_324_GTTGCGATCATC_Count=7	chr5	1295037	AGCGCTGCCTGAAACTCGCGCCGCGAGGAGAGGGCGGGGCCGCGGAAAGGAAGGGGAGGGGCTGGGAGGGCCCGGAGGGGGCTGGGCCGGGGACCCGGAAGGGGTCGGGACGGGGCGGGGTCC
Consensus_read_324_GAGTATGACTTT_Count=14	chr5	1295037	AGCGCTGCCTGAAACTCGCGCCGCGAGGAGAGGGCGGGGCCGCGGAAAGGAAGGGGAGGGGCTGGGAGGGCCCGGAGGGGGCTGGGCCGGGGACCCGGAAGGGGTCGGGACGGGGCGGGGTCC
Consensus_read_324_TTACTCCACAAT_Count=22	chr5	1295037	AGCGCTGCCTGAAACTCGCGCCGCGAGGAGAGGGCGGGGCCGCGGAAAGGAAGGGGAGGGGCTGGGAGGGCCCGGAGGGGGCTGGGCCGGGGACCCGGAAGGGGTCGGGACGGGGCGGGGTCC
Consensus_read_324_AAGGGGTAGGTA_Count=7	chr5	1295037	AGCGCTGCCTGAAACTCGCGCCGCGAGGAGAGGGCGGGGCCGCGGAAAGGAAGGGGAGGGGCTGGGAGGGCCCGGAGGGGGCTGGGCCGGGGACCCGGGAGGGGTCGGGACGGGGCGGGGTCC
Consensus_read_324_TTATTCTGAAGT_Count=18	chr5	1295037	AGCGCTGCCTGAAACTCGCGCCGCGAGGAGAGGGCGGGGCCGCGGAAAGGAAGGGGAGGGGCTGGGAGGGCCCGGAGGGGGCTGGGCCGGGGACCCGGAAGGGGTCGGGACGGGGCGGGGTCC
Consensus_read_324_TTTATATATCTA_Count=5	chr5	1295037	AGCGCTGCCTGAAACTCGCGCCGCGAGGAGAGGGCGGGGCCGCGGAAAGGAAGGGGAGGGGCTGGGAGGGCCCGGAGGGGGCTGGGCCGGGGACCCGGAAGGGGTCGGGACGGGGCGGGGTCC
Consensus_read_324_GTCTCATTAACA_Count=6	chr5	1295037	AGCGCTGCCTGAAACTCGCGCCGCGAGGAGAGGGCGGGGCCGCGGAAAGGAAGGGGAGGGGCTGGGAGGGCCCGGAGGGGGCTGGGCCGGGGACCCGGAAGGGGTCGGGACGGGGCGGGGTCC
Consensus_read_324_TTGAAATGATGC_Count=8	chr5	1295037	AGCGCTGCCTGAAACTCGCGCCGCGAGGAGAGGGCGGGGCCGCGGAAAGGAAGGGGAGGGGCTGGGAGGGCCCGGAGGGGGCTGGGCCGGGGACCCGGAAGGGGTCGGGACGGGGCGGGGTCC
Consensus_read_324_ATGGCTGTAAGT_Count=13	chr5	1295037	AGCGCTGCCTGAAACTCGCGCCGCGAGGAGAGGGCGGGGCCGCGGAAAGGAAGGGGAGGGGCTGGGAGGGCCCGGAGGGGGCTGGGCCGGGGACCCGGGAGGGGTCGGGACGGGGCGGGGTCC
Consensus_read_324_TCTCTGTGAAAT_Count=14	chr5	1295037	AGCGCTGCCTGAAACTCGCGCCGCGAGGAGAGGGCGGGGCCGCGGAAAGGAAGGGGAGGGGCTGGGAGGGCCCGGAGGGGGCTGGGCCGGGGACCCGGAAGGGGTCGGGACGGGGCGGGGTCC
Consensus_read_324_CAGCTGACTTAA_Count=7	chr5	1295037	AGCGCTGCCTGAAACTCGCGCCGCGAGGAGAGGGCGGGGCCGCGGAAAGGAAGGGGAGGGGCTGGGAGGGCCCGGAGGGGGCTGGGCCGGGGACCCGGAAGGGGTCGGGACGGGGCGGGGTCC
Consensus_read_324_CACCTTTCACCT_Count=7	chr5	1295037	AGCGCTGCCTGAAACTCGCGCCGCGAGGAGAGGGCGGGGCCGCGGAAAGGAAGGGGAGGGGCTGGGAGGGCCCGGAGGGGGCTGGGCCGGGGACCCGGGAGGGGTCGGGACGGGGCGGGGTCC
Consensus_read_324_CGCTTTAGCATT_Count=8	chr5	1295037	AGCGCTGCCTGAAACTCGCGCCGCGAGGAGAGGGCGGGGCCGCGGAAAGGAAGGGGAGGGGCTGGGAGGGCCCGGAGGGGGCTGGGCCGGGGACCCGGAAGGGGTCGGGACGGGGCGGGGTCC
Consensus_read_324_CTTTTTTTAGCT_Count=11	chr5	1295037	AGCGCTGCCTGAAACTCGCGCCGCGAGGAGAGGGCGGGGCCGCGGAAAGGAAGGGGAGGGGCTGGGAGGGCCCGGAGGGGGCTGGGCCGGGGACCCGGAAGGGGTCGGGACGGGGCGGGGTCC
Consensus_read_324_CTTGTGATGTAA_Count=5	chr5	1295037	AGCGCTGCCTGAAACTCGCGCCGCGAGGAGAGGGCGGGGCCGCGGAAAGGAAGGGGAGGGGCTGGGAGGGCCCGGAGGGGGCTGGGCCGGGGACCCGGAAGGGGTCGGGACGGGGCGGGGTCC
Consensus_read_324_GGAATCGTACGA_Count=16	chr5	1295037	AGCGCTGCCTGAAACTCGCGCCGCGAGGAGAGGGCGGGGCCGCGGAAAGGAAGGGGAGGGGCTGGGAGGGCCCGGAGGGGGCTGGGCCGGGGACCCGGAAGGGGTCGGGACGGGGCGGGGTCC
Consensus_read_324_GGACTTGATCCT_Count=9	chr5	1295037	AGCGCTGCCTGAAACTCGCGCCGCGAGGAGAGGGCGGGGCCGCGGAAAGGAAGGGGAGGGGCTGGGAGGGCCCGGAGGGGGCTGGGCCGGGGACCCGGAAGGGGTCGGGACGGGGCGGGGTCC
Consensus_read_324_ATTTCATGCTTA_Count=17	chr5	1295037	AGCGCTGCCTGAAACTCGCGCCGCGAGGAGAGGGCGGGGCCGCGGAAAGGAAGGGGAGGGGCTGGGAGGGCCCGGAGGGGGCTGGGCCGGGGACCCGGAAGGGGTCGGGACGGGGCGGGGTCC
Consensus_read_324_TAGAAACTTTGG_Count=17	chr5	1295037	AGCGCTGCCTGAAACTCGCGCCGCGAGGAGAGGGCGGGGCCGCGGAAAGGAAGGGGAGGGGCTGGGAGGGCCCGGAGGGGGCTGGGCCGGGGACCCGGAAGGGGTCGGGACGGGGCGGGGTCC
Consensus_read_324_GCTTTCCATTCC_Count=6	chr5	1295037	AGCGCTGCCTGAAACTCGCGCCGCGAGGAGAGGGCGGGGCCGCGGAAAGGAAGGGGAGGGGCTGGGAGGGCCCGGAGGGGGCTGGGCCGGGGACCCGGGAGGGGTCGGGACGGGGCGGGGTCC
Consensus_read_324_GTATCGCACTTT_Count=9	chr5	1295037	AGCGCTGCCTGAAACTCGCGCCGCGAGGAGAGGGCGGGGCCGCGGAAAGGAAGGGGAGGGGCTGGGAGGGCCCGGAGGGGGCTGGGCCGGGGACCCGGAAGGGGTCGGGACGGGGCGGGGTCC
Consensus_read_324_AAAGTTGGTCCA_a_Count=13	chr5	1295037	AGCGCTGCCTGAAACTCGCGCCGCGAGGAGAGGGCGGGGCCGCGGAAAGGAAGGGGAGGGGCTGGGAGGGCCCGGAGGGGGCTGGGCCGGGGACCCGGAAGGGGTCGGGACGGGGCGGGGTCC
Consensus_read_324_GATGCAAAGTTC_Count=8	chr5	1295037	AGCGCTGCCTGAAACTCGCGCCGCGAGGAGAGGGCGGGGCCGCGGAAAGGAAGGGGAGGGGCTGGGAGGGCCCGGAGGGGGCTGGGCCGGGGACCCGGAAGGGGTCGGGACGGGGCGGGGTCC
Consensus_read_324_TCTTGGAGTATA_Count=12	chr5	1295037	AGCGCTGCCTGAAACTCGCGCCGCGAGGAGAGGGCGGGGCCGCGGAAAGGAAGGGGAGGGGCTGGGAGGGCCCGGAGGGGGCTGGGCCGGGGACCCGGGAGGGGTCGGGACGGGGCGGGGTCC
Consensus_read_324_TATACCAATATT_Count=8	chr5	1295037	AGCGCTGCCTGAAACTCGCGCCGCGAGGAGAGGGCGGGGCCGCGGAAAGGAAGGGGAGGGGCTGGGAGGGCCCGGAGGGGGCTGGGCCGGGGACCCGGAAGGGGTCGGGACGGGGCGGGGTCC
Consensus_read_324_TCACTAAGCTGA_Count=21	chr5	1295037	AGCGCTGCCTGAAACTCGCGCCGCGAGGAGAGGGCGGGGCCGCGGAAAGGAAGGGGAGGGGCTGGGAGGGCCCGGAGGGGGCTGGGCCGGGGACCCGGGAGGGGTCGGGACGGGGCGGGGTCC
Consensus_read_324_CTGCATATTCGT_Count=12	chr5	1295037	AGCGCTGCCTGAAACTCGCGCCGCGAGGAGAGGGCGGGGCCGCGGAAAGGAAGGGGAGGGGCTGGGAGGGCCCGGAGGGGGCTGGGCCGGGGACCCGGAAGGGGTCGGGACGGGGCGGGGTCC
Consensus_read_324_TACTGCATCATT_Count=10	chr5	1295037	AGCGCTGCCTGAAACTCGCGCCGCGAGGAGAGGGCGGGGCCGCGGAAAGGAAGGGGAGGGGCTGGGAGGGCCCGGAGGGGGCTGGGCCGGGGACCCGGAAGGGGTCGGGACGGGGCGGGGTCC
Consensus_read_324_TGGAGAGAGGTA_Count=9	chr5	1295037	AGCGCTGCCTGAAACTCGCGCCGCGAGGAGAGGGCGGGGCCGCGGAAAGGAAGGGGAGGGGCTGGGAGGGCCCGGAGGGGGCTGGGCCGGGGACCCGGAAGGGGTCGGGACGGGGCGGGGTCC
Consensus_read_324_ACATGGGTTATT_Count=6	chr5	1295037	AGCGCTGCCTGAAACTCGCGCCGCGAGGAGAGGGCGGGGCCGCGGAAAGGAAGGGGAGGGGCTGGGAGGGCCCGGAGGGGGCTGGGCCGGGGACCCGGAAGGGGTCGGGACGGGGCGGGGTCC
Consensus_read_324_GGTGCATACTCT_Count=9	chr5	1295037	AGCGCTGCCTGAAACTCGCGCCGCGAGGAGAGGGCGGGGCCGCGGAAAGGAAGGGGAGGGGCTGGGAGGGCCCGGAGGGGGCTGGGCCGGGGACCCGGAAGGGGTCGGGACGGGGCGGGGTCC
Consensus_read_324_TTCCACCTGTGT_Count=21	chr5	1295037	AGCGCTGCCTGAAACTCGCGCCGCGAGGAGAGGGCGGGGCCGCGGAAAGGAAGGGGAGGGGCTGGGAGGGCCCGGAGGGGGCTGGGCCGGGGACCCGGAAGGGGTCGGGACGGGGCGGGGTCC
Consensus_read_324_CTAGCATTCCTG_Count=28	chr5	1295037	AGCGCTGCCTGAAACTCGCGCCGCGAGGAGAGGGCGGGGCCGCGGAAAGGAAGGGGAGGGGCTGGGAGGGCCCGGAGGGGGCTGGGCCGGGGACCCGGAAGGGGTCGGGACGGGGCGGGGTCC
Consensus_read_324_TTTTCTGATCTC_Count=7	chr5	1295037	AGCGCTGCCTGAAACTCGCGCCGCGAGGAGAGGGCGGGGCCGCGGAAAGGAAGGGGAGGGGCTGGGAGGGCCCGGAGGGGGCTGGGCCGGGGACCCGGAAGGGGTCGGGACGGGGCGGGGTCC
Consensus_read_324_TTTTCTCTAATT_Count=13	chr5	1295037	AGCGCTGCCTGAAACTCGCGCCGCGAGGAGAGGGCGGGGCCGCGGAAAGGAAGGGGAGGGGCTGGGAGGGCCCGGAGGGGGCTGGGCCGGGGACCCGGGAGGGGTCGGGACGGGGCGGGGTCC
Consensus_read_324_GTATCAACCGCT_Count=10	chr5	1295037	AGCGCTGCCTGAAACTCGCGCCGCGAGGAGAGGGCGGGGCCGCGGAAAGGAAGGGGAGGGGCTGGGAGGGCCCGGAGGGGGCTGGGCCGGGGACCCGGAAGGGGTCGGGACGGGGCGGGGTCC
Consensus_read_324_TAGCTGACATCT_Count=16	chr5	1295037	AGCGCTGCCTGAAACTCGCGCCGCGAGGAGAGGGCGGGGCCGCGGAAAGGAAGGGGAGGGGCTGGGAGGGCCCGGAGGGGGCTGGGCCGGGGACCCGGAAGGGGTCGGGACGGGGCGGGGTCC
Consensus_read_324_GACTGCTGTGGA_Count=7	chr5	1295037	AGCGCTGCCTGAAACTCGCGCCGCGAGGAGAGGGCGGGGCCGCGGAAAGGAAGGGGAGGGGCTGGGAGGGCCCGGAGGGGGCTGGGCCGGGGACCCGGAAGGGGTCGGGACGGGGCGGGGTCC
Consensus_read_324_TTGTACCTGCGA_Count=16	chr5	1295037	AGCGCTGCCTGAAACTCGCGCCGCGAGGAGAGGGCGGGGCCGCGGAAAGGAAGGGGAGGGGCTGGGAGGGCCCGGAGGGGGCTGGGCCGGGGACCCGGAAGGGGTCGGGACGGGGCGGGGTCC
Consensus_read_324_GCGTTGTCTGAT_Count=9	chr5	1295037	AGCGCTGCCTGAAACTCGCGCCGCGAGGAGAGGGCGGGGCCGCGGAAAGGAAGGGGAGGGGCTGGGAGGGCCCGGAGGGGGCTGGGCCGGGGACCCGGGAGGGGTCGGGACGGGGCGGGGTCC
Consensus_read_324_ACTGTCTACGCT_Count=12	chr5	1295037	AGCGCTGCCTGAAACTCGCGCCGCGAGGAGAGGGCGGGGCCGCGGAAAGGAAGGGGAGGGGCTGGGAGGGCCCGGAGGGGGCTGGGCCGGGGACCCGGAAGGGGTCGGGACGGGGCGGGGTCC
Consensus_read_324_ATTCAATTAGGT_Count=19	chr5	1295037	AGCGCTGCCTGAAACTCGCGCCGCGAGGAGAGGGCGGGGCCGCGGAAAGGAAGGGGAGGGGCTGGGAGGGCCCGGAGGGGGCTGGGCCGGGGACCCGGAAGGGGTCGGGACGGGGCGGGGTCC
Consensus_read_324_TTTTCAGCTTTT_Count=9	chr5	1295037	AGCGCTGCCTGAAACTCGCGCCGCGAGGAGAGGGCGGGGCCGCGGAAAGGAAGGGGAGGGGCTGGGAGGGCCCGGAGGGGGCTGGGCCGGGGACCCGGAAGGGGTCGGGACGGGGCGGGGTCC
Consensus_read_324_GATACTTGAGTT_Count=11	chr5	1295037	AGCGCTGCCTGAAACTCGCGCCGCGAGGAGAGGGCGGGGCCGCGGAAAGGAAGGGGAGGGGCTGGGAGGGCCCGGAGGGGGCTGGGCCGGGGACCCGGAAGGGGTCGGGACGGGGCGGGGTCC
Consensus_read_324_TATACATACTGC_Count=21	chr5	1295037	AGCGCTGCCTGAAACTCGCGCCGCGAGGAGAGGGCGGGGCCGCGGAAAGGAAGGGGAGGGGCTGGGAGGGCCCGGAGGGGGCTGGGCCGGGGACCCGGAAGGGGTCGGGACGGGGCGGGGTCC
Consensus_read_324_ATTCCGTTCCAA_Count=17	chr5	1295037	AGCGCTGCCTGAAACTCGCGCCGCGAGGAGAGGGCGGGGCCGCGGAAAGGAAGGGGAGGGGCTGGGAGGGCCCGGAGGGGGCTGGGCCGGGGACCCGGAAGGGGTCGGGACGGGGCGGGGTCC
Consensus_read_324_CTTACATCATAT_Count=7	chr5	1295037	AGCGCTGCCTGAAACTCGCGCCGCGAGGAGAGGGCGGGGCCGCGGAAAGGAAGGGGAGGGGCTGGGAGGGCCCGGAGGGGGCTGGGCCGGGGACCCGGGAGGGGTCGGGACGGGGCGGGGTCC
Consensus_read_324_ATATTCCTCCGT_Count=9	chr5	1295037	AGCGCTGCCTGAAACTCGCGCCGCGAGGAGAGGGCGGGGCCGCGGAAAGGAAGGGGAGGGGCTGGGAGGGCCCGGAGGGGGCTGGGCCGGGGACCCGGAAGGGGTCGGGACGGGGCGGGGTCC
Consensus_read_324_TTATAGTGATAT_Count=13	chr5	1295037	AGCGCTGCCTGAAACTCGCGCCGCGAGGAGAGGGCGGGGCCGCGGAAAGGAAGGGGAGGGGCTGGGAGGGCCCGGAGGGGGCTGGGCCGGGGACCCGGAAGGGGTCGGGACGGGGCGGGGTCC
Consensus_read_324_ATAGCTTCACGT_Count=15	chr5	1295037	AGCGCTGCCTGAAACTCGCGCCGCGAGGAGAGGGCGGGGCCGCGGAAAGGAAGGGGAGGGGCTGGGAGGGCCCGGAGGGGGCTGGGCCGGGGACCCGGGAGGGGTCGGGACGGGGCGGGGTCC
Consensus_read_324_GCCATGACGGTG_Count=8	chr5	1295037	AGCGCTGCCTGAAACTCGCGCCGCGAGGAGAGGGCGGGGCCGCGGAAAGGAAGGGGAGGGGCTGGGAGGGCCCGGAGGGGGCTGGGCCGGGGACCCGGAAGGGGTCGGGACGGGGCGGGGTCC
Consensus_read_324_GTGCGGTCACTC_Count=10	chr5	1295037	AGCGCTGCCTGAAACTCGCGCCGCGAGGAGAGGGCGGGGCCGCGGAAAGGAAGGGGAGGGGCTGGGAGGGCCCGGAGGGGGCTGGGCCGGGGACCCGGAAGGGGTCGGGACGGGGCGGGGTCC
Consensus_read_324_TGCGGTTTATTT_Count=6	chr5	1295037	AGCGCTGCCTGAAACTCGCGCCGCGAGGAGAGGGCGGGGCCGCGGAAAGGAAGGGGAGGGGCTGGGAGGGCCCGGAGGGGGCTGGGCCGGGGACCCGGAAGGGGTCGGGACGGGGCGGGGTCC
Consensus_read_324_AGGCTAATGTTT_Count=8	chr5	1295037	AGCGCTGCCTGAAACTCGCGCCGCGAGGAGAGGGCGGGGCCGCGGAAAGGAAGGGGAGGGGCTGGGAGGGCCCGGAGGGGGCTGGGCCGGGGACCCGGAAGGGGTCGGGACGGGGCGGGGTCC
Consensus_read_324_TGTGCTTGAATG_Count=10	chr5	1295037	AGCGCTGCCTGAAACTCGCGCCGCGAGGAGAGGGCGGGGCCGCGGAAAGGAAGGGGAGGGGCTGGGAGGGCCCGGAGGGGGCTGGGCCGGGGACCCGGGAGGGGTCGGGACGGGGCGGGGTCC
Consensus_read_324_CTAATTTTATAT_Count=11	chr5	1295037	AGCGCTGCCTGAAACTCGCGCCGCGAGGAGAGGGCGGGGCCGCGGAAAGGAAGGGGAGGGGCTGGGAGGGCCCGGAGGGGGCTGGGCCGGGGACCCGGAAGGGGTCGGGACGGGGCGGGGTCC
Consensus_read_324_GGTTCACGTTAT_Count=5	chr5	1295037	AGCGCTGCCTGAAACTCGCGCCGCGAGGAGAGGGCGGGGCCGCGGAAAGGAAGGGGAGGGGCTGGGAGGGCCCGGAGGGGGCTGGGCCGGGGACCCGGAAGGGGTCGGGACGGGGCGGGGTCC
Consensus_read_324_TAATTGCCTTGT_Count=7	chr5	1295037	AGCGCTGCCTGAAACTCGCGCCGCGAGGAGAGGGCGGGGCCGCGGAAAGGAAGGGGAGGGGCTGGGAGGGCCCGGAGGGGGCTGGGCCGGGGACCCGGGAGGGGTCGGGACGGGGCGGGGTCC
Consensus_read_324_AGTTGTCTGCGT_Count=12	chr5	1295037	AGCGCTGCCTGAAACTCGCGCCGCGAGGAGAGGGCGGGGCCGCGGAAAGGAAGGGGAGGGGCTGGGAGGGCCCGGAGGGGGCTGGGCCGGGGACCCGGGAGGGGTCGGGACGGGGCGGGGTCC
Consensus_read_324_GATTTGGATCTC_Count=8	chr5	1295037	AGCGCTGCCTGAAACTCGCGCCGCGAGGAGAGGGCGGGGCCGCGGAAAGGAAGGGGAGGGGCTGGGAGGGCCCGGAGGGGGCTGGGCCGGGGACCCGGAAGGGGTCGGGACGGGGCGGGGTCC
Consensus_read_324_TCATTAAAGGAG_Count=6	chr5	1295037	AGCGCTGCCTGAAACTCGCGCCGCGAGGAGAGGGCGGGGCCGCGGAAAGGAAGGGGAGGGGCTGGGAGGGCCCGGAGGGGGCTGGGCCGGGGACCCGGGAGGGGTCGGGACGGGGCGGGGTCC
Consensus_read_324_GTCTGTTTTCTG_Count=11	chr5	1295037	AGCGCTGCCTGAAACTCGCGCCGCGAGGAGAGGGCGGGGCCGCGGAAAGGAAGGGGAGGGGCTGGGAGGGCCCGGAGGGGGCTGGGCCGGGGACCCGGGAGGGGTCGGGACGGGGCGGGGTCC
Consensus_read_324_AACAGCGCAACA_Count=5	chr5	1295037	AGCGCTGCCTGAAACTCGCGCCGCGAGGAGAGGGCGGGGCCGCGGAAAGGAAGGGGAGGGGCTGGGAGGGCCCGGAGGGGGCTGGGCCGGGGACCCGGGAGGGGTCGGGACGGGGCGGGGTCC
Consensus_read_324_TGATTTCATTTG_Count=26	chr5	1295037	AGCGCTGCCTGAAACTCGCGCCGCGAGGAGAGGGCGGGGCCGCGGAAAGGAAGGGGAGGGGCTGGGAGGGCCCGGAGGGGGCTGGGCCGGGGACCCGGAAGGGGTCGGGACGGGGCGGGGTCC
Consensus_read_324_ATAGGATTTTAT_Count=7	chr5	1295037	AGCGCTGCCTGAAACTCGCGCCGCGAGGAGAGGGCGGGGCCGCGGAAAGGAAGGGGAGGGGCTGGGAGGGCCCGGAGGGGGCTGGGCCGGGGACCCGGAAGGGGTCGGGACGGGGCGGGGTCC
Consensus_read_324_GTTAAGGTATAT_Count=14	chr5	1295037	AGCGCTGCCTGAAACTCGCGCCGCGAGGAGAGGGCGGGGCCGCGGAAAGGAAGGGGAGGGGCTGGGAGGGCCCGGAGGGGGCTGGGCCGGGGACCCGGAAGGGGTCGGGACGGGGCGGGGTCC
Consensus_read_324_TTTTTCCGACAT_Count=7	chr5	1295037	AGCGCTGCCTGAAACTCGCGCCGCGAGGAGAGGGCGGGGCCGCGGAAAGGAAGGGGAGGGGCTGGGAGGGCCCGGAGGGGGCTGGGCCGGGGACCCGGAAGGGGTCGGGACGGGGCGGGGTCC
Consensus_read_324_TTATGTTTCCTA_Count=12	chr5	1295037	AGCGCTGCCTGAAACTCGCGCCGCGAGGAGAGGGCGGGGCCGCGGAAAGGAAGGGGAGGGGCTGGGAGGGCCCGGAGGGGGCTGGGCCGGGGACCCGGGAGGGGTCGGGACGGGGCGGGGTCC
Consensus_read_324_GTTTTTAAGACA_Count=11	chr5	1295037	AGCGCTGCCTGAAACTCGCGCCGCGAGGAGAGGGCGGGGCCGCGGAAAGGAAGGGGAGGGGCTGGGAGGGCCCGGAGGGGGCTGGGCCGGGGACCCGGAAGGGGTCGGGACGGGGCGGGGTCC
Consensus_read_324_TTTCTTTGATTG_Count=8	chr5	1295037	AGCGCTGCCTGAAACTCGCGCCGCGAGGAGAGGGCGGGGCCGCGGAAAGGAAGGGGAGGGGCTGGGAGGGCCCGGAGGGGGCTGGGCCGGGGACCCGGAAGGGGTCGGGACGGGGCGGGGTCC
Consensus_read_324_CTGCAATAACAG_Count=9	chr5	1295037	AGCGCTGCCTGAAACTCGCGCCGCGAGGAGAGGGCGGGGCCGCGGAAAGGAAGGGGAGGGGCTGGGAGGGCCCGGAGGGGGCTGGGCCGGGGACCCGGGAGGGGTCGGGACGGGGCGGGGTCC
Consensus_read_324_ATTGCCTAGCAA_Count=15	chr5	1295037	AGCGCTGCCTGAAACTCGCGCCGCGAGGAGAGGGCGGGGCCGCGGAAAGGAAGGGGAGGGGCTGGGAGGGCCCGGAGGGGGCTGGGCCGGGGACCCGGAAGGGGTCGGGACGGGGCGGGGTCC
Consensus_read_324_TGTTGTTGCAAT_Count=9	chr5	1295037	AGCGCTGCCTGAAACTCGCGCCGCGAGGAGAGGGCGGGGCCGCGGAAAGGAAGGGGAGGGGCTGGGAGGGCCCGGAGGGGGCTGGGCCGGGGACCCGGGAGGGGTCGGGACGGGGCGGGGTCC
Consensus_read_324_ATTATTCTCAAA_Count=5	chr5	1295037	AGCGCTGCCTGAAACTCGCGCCGCGAGGAGAGGGCGGGGCCGCGGAAAGGAAGGGGAGGGGCTGGGAGGGCCCGGAGGGGGCTGGGCCGGGGACCCGGAAGGGGTCGGGACGGGGCGGGGTCC
Consensus_read_324_TAAGATACATGA_Count=10	chr5	1295037	AGCGCTGCCTGAAACTCGCGCCGCGAGGAGAGGGCGGGGCCGCGGAAAGGAAGGGGAGGGGCTGGGAGGGCCCGGAGGGGGCTGGGCCGGGGACCCGGAAGGGGTCGGGACGGGGCGGGGTCC
Consensus_read_324_CTCCACTTGGTG_Count=17	chr5	1295037	AGCGCTGCCTGAAACTCGCGCCGCGAGGAGAGGGCGGGGCCGCGGAAAGGAAGGGGAGGGGCTGGGAGGGCCCGGAGGGGGCTGGGCCGGGGACCCGGGAGGGGTCGGGACGGGGCGGGGTCC
Consensus_read_324_GCCAGTTTTTGT_Count=7	chr5	1295037	AGCGCTGCCTGAAACTCGCGCCGCGAGGAGAGGGCGGGGCCGCGGAAAGGAAGGGGAGGGGCTGGGAGGGCCCGGAGGGGGCTGGGCCGGGGACCCGGAAGGGGTCGGGACGGGGCGGGGTCC
Consensus_read_324_GTTATTGTCGCA_Count=14	chr5	1295037	AGCGCTGCCTGAAACTCGCGCCGCGAGGAGAGGGCGGGGCCGCGGAAAGGAAGGGGAGGGGCTGGGAGGGCCCGGAGGGGGCTGGGCCGGGGACCCGGAAGGGGTCGGGACGGGGCGGGGTCC
Consensus_read_324_CCCCGTGTGACA_Count=8	chr5	1295037	AGCGCTGCCTGAAACTCGCGCCGCGAGGAGAGGGCGGGGCCGCGGAAAGGAAGGGGAGGGGCTGGGAGGGCCCGGAGGGGGCTGGGCCGGGGACCCGGAAGGGGTCGGGACGGGGCGGGGTCC
Consensus_read_324_ATGGTATTATAT_Count=11	chr5	1295037	AGCGCTGCCTGAAACTCGCGCCGCGAGGAGAGGGCGGGGCCGCGGAAAGGAAGGGGAGGGGCTGGGAGGGCCCGGAGGGGGCTGGGCCGGGGACCCGGGAGGGGTCGGGACGGGGCGGGGTCC
Consensus_read_324_AACTTTCACTAA_Count=10	chr5	1295037	AGCGCTGCCTGAAACTCGCGCCGCGAGGAGAGGGCGGGGCCGCGGAAAGGAAGGGGAGGGGCTGGGAGGGCCCGGAGGGGGCTGGGCCGGGGACCCGGAAGGGGTCGGGACGGGGCGGGGTCC
Consensus_read_324_GATTAAATATGT_Count=11	chr5	1295037	AGCGCTGCTGAAACTCGCGCCGCGAGGAGAGGGCGGGGCCGCGGAAAGGAAGGGGAGGGGCTGGGAGGGCCCGGAGGGGGCTGGGCCGGGGACCCGGAAGGGGTCGGGACGGGGCGGGGTCCG
Consensus_read_324_TATTTGGTGTTT_Count=6	chr5	1295037	AGCGCTGCCTGAAACTCGCGCCGCGAGGAGAGGGCGGGGCCGCGGAAAGGAAGGGGAGGGGCTGGGAGGGCCCGGAGGGGGCTGGGCCGGGGACCCGGGAGGGGTCGGGACGGGGCGGGGTCC
Consensus_read_324_GCATCGGCGTGT_Count=10	chr5	1295037	AGCGCTGCCTGAAACTCGCGCCGCGAGGAGAGGGCGGGGCCGCGGAAAGGAAGGGGAGGGGCTGGGAGGGCCCGGAGGGGGCTGGGCCGGGGACCCGGAAGGGGTCGGGACGGGGCGGGGTCC
Consensus_read_324_AATCTCTTTCGT_Count=11	chr5	1295037	AGCGCTGCCTGAAACTCGCGCCGCGAGGAGAGGGCGGGGCCGCGGAAAGGAAGGGGAGGGGCTGGGAGGGCCCGGAGGGGGCTGGGCCGGGGACCCGGAAGGGGTCGGGACGGGGCGGGGTCC
Consensus_read_324_AGTTAGTCATTA_Count=5	chr5	1295037	AGCGCTGCCTGAAACTCGCGCCGCGAGGAGAGGGCGGGGCCGCGGAAAGGAAGGGGAGGGGCTGGGAGGGCCCGGAGGGGGCTGGGCCGGGGACCCGGAAGGGGTCGGGACGGGGCGGGGTCC
Consensus_read_324_GCTTTCCTATTA_Count=16	chr5	1295037	AGCGCTGCCTGAAACTCGCGCCGCGAGGAGAGGGCGGGGCCGCGGAAAGGAAGGGGAGGGGCTGGGAGGGCCCGGAGGGGGCTGGGCCGGGGACCCGGGAGGGGTCGGGACGGGGCGGGGTCC
Consensus_read_324_TATATTATAGTA_Count=5	chr5	1295037	AGCGCTGCCTGAAACTCGCGCCGCGAGGAGAGGGCGGGGCCGCGGAAAGGAAGGGGAGGGGCTGGGAGGGCCCGGAGGGGGCTGGGCCGGGGACCCGGAAGGGGTCGGGACGGGGCGGGGTCC
Consensus_read_324_ACTTACAACAGG_Count=7	chr5	1295037	AGCGCTGCCTGAAACTCGCGCCGCGAGGAGAGGGCGGGGCCGCGGAAAGGAAGGGGAGGGGCTGGGAGGGCCCGGAGGGGGCTGGGCCGGGGACCCGGAAGGGGTCGGGACGGGGCGGGGTCC
Consensus_read_324_AGGGTTAAGCTC_Count=6	chr5	1295037	AGCGCTGCCTGAAACTCGCGCCGCGAGGAGAGGGCGGGGCCGCGGAAAGGAAGGGGAGGGGCTGGGAGGGCCCGGAGGGGGCTGGGCCGGGGACCCGGAAGGGGTCGGGACGGGGCGGGGTCC
Consensus_read_324_TTCCCAATTTGG_Count=8	chr5	1295037	AGCGCTGCCTGAAACTCGCGCCGCGAGGAGAGGGCGGGGCCGCGGAAAGGAAGGGGAGGGGCTGGGAGGGCCCGGAGGGGGCTGGGCCGGGGACCCGGAAGGGGTCGGGACGGGGCGGGGTCC
Consensus_read_324_TACAGTTGGCTT_Count=8	chr5	1295037	AGCGCTGCCTGAAACTCGCGCCGCGAGGAGAGGGCGGGGCCGCGGAAAGGAAGGGGAGGGGCTGGGAGGGCCCGGAGGGGGCTGGGCCGGGGACCCGGAAGGGGTCGGGACGGGGCGGGGTCC
Consensus_read_324_TCGGGTGCGGAT_Count=9	chr5	1295037	AGCGCTGCCTGAAACTCGCGCCGCGAGGAGAGGGCGGGGCCGCGGAAAGGAAGGGGAGGGGCTGGGAGGGCCCGGAGGGGGCTGGGCCGGGGACCCGGGAGGGGTCGGGACGGGGCGGGGTCC
Consensus_read_324_ACTTATCCATTC_Count=5	chr5	1295037	AGCGCTGCCTGAAACTCGCGCCGCGAGGAGAGGGCGGGGCCGCGGAAAGGAAGGGGAGGGGCTGGGAGGGCCCGGAGGGGGCTGGGCCGGGGACCCGGAAGGGGTCGGGACGGGGCGGGGTCC
Consensus_read_324_CTTTGGAGTTTG_Count=8	chr5	1295037	AGCGCTGCCTGAAACTCGCGCCGCGAGGAGAGGGCGGGGCCGCGGAAAGGAAGGGGAGGGGCTGGGAGGGCCCGGAGGGGGCTGGGCCGGGGACCCGGGAGGGGTCGGGACGGGGCGGGGTCC
Consensus_read_324_ATAGACTCTTTC_Count=7	chr5	1295037	AGCGCTGCCTGAAACTCGCGCCGCGAGGAGAGGGCGGGGCCGCGGAAAGGAAGGGGAGGGGCTGGGAGGGCCCGGAGGGGGCTGGGCCGGGGACCCGGAAGGGGTCGGGACGGGGCGGGGTCC
Consensus_read_324_TATTTTTACTCC_Count=9	chr5	1295037	AGCGCTGCCTGAAACTCGCGCCGCGAGGAGAGGGCGGGGCCGCGGAAAGGAAGGGGAGGGGCTGGGAGGGCCCGGAGGGGGCTGGGCCGGGGACCCGGAAGGGGTCGGGACGGGGCGGGGTCC
Consensus_read_324_TACTATTCGAGA_Count=16	chr5	1295037	AGCGCTGCCTGAAACTCGCGCCGCGAGGAGAGGGCGGGGCCGCGGAAAGGAAGGGGAGGGGCTGGGAGGGCCCGGAGGGGGCTGGGCCGGGGACCCGGAAGGGGTCGGGACGGGGCGGGGTCC
Consensus_read_324_GGAGGTAATTTC_Count=6	chr5	1295037	AGCGCTGCCTGAAACTCGCGCCGCGAGGAGAGGGCGGGGCCGCGGAAAGGAAGGGGAGGGGCTGGGAGGGCCCGGAGGGGGCTGGGCCGGGGACCCGGGAGGGGTCGGGACGGGGCGGGGTCC
Consensus_read_324_TTGCGTTTTACT_Count=12	chr5	1295037	AGCGCTGCCTGAAACTCGCGCCGCGAGGAGAGGGCGGGGCCGCGGAAAGGAAGGGGAGGGGCTGGGAGGGCCCGGAGGGGGCTGGGCCGGGGACCCGGGAGGGGTCGGGACGGGGCGGGGTCC
Consensus_read_324_ATATTTGCGCTC_Count=6	chr5	1295037	AGCGCTGCCTGAAACTCGCGCCGCGAGGAGAGGGCGGGGCCGCGGAAAGGAAGGGGAGGGGCTGGGAGGGCCCGGAGGGGGCTGGGCCGGGGACCCGGAAGGGGTCGGGACGGGGCGGGGTCC
Consensus_read_324_CGTTAGATGTGA_Count=5	chr5	1295037	AGCGCTGCCTGAAACTCGCGCCGCGAGGAGAGGGCGGGGCCGCGGAAAGGAAGGGGAGGGGCTGGGAGGGCCCGGAGGGGGCTGGGCCGGGGACCCGGGAGGGGTCGGGACGGGGCGGGGTCC
Consensus_read_324_TTATACCTTTTT_Count=21	chr5	1295037	AGCGCTGCCTGAAACTCGCGCCGCGAGGAGAGGGCGGGGCCGCGGAAAGGAAGGGGAGGGGCTGGGAGGGCCCGGAGGGGGCTGGGCCGGGGACCCGGAAGGGGTCGGGACGGGGCGGGGTCC
Consensus_read_324_CATATCATTCCC_Count=5	chr5	1295037	AGCGCTGCCTGAAACTCGCGCCGCGAGGAGAGGGCGGGGCCGCGGAAAGGAAGGGGAGGGGCTGGGAGGGCCCGGAGGGGGCTGGGCCGGGGACCCGGAAGGGGTCGGGACGGGGCGGGGTCC
Consensus_read_324_TTTCAGTTGTAA_Count=19	chr5	1295037	AGCGCTGCCTGAAACTCGCGCCGCGAGGAGAGGGCGGGGCCGCGGAAAGGAAGGGGAGGGGCTGGGAGGGCCCGGAGGGGGCTGGGCCGGGGACCCGGAAGGGGTCGGGACGGGGCGGGGTCC
Consensus_read_324_GAACTTATTTTA_Count=8	chr5	1295037	AGCGCTGCCTGAAACTCGCGCCGCGAGGAGAGGGCGGGGCCGCGGAAAGGAAGGGGAGGGGCTGGGAGGGCCCGGAGGGGGCTGGGCCGGGGACCCGGAAGGGGTCGGGACGGGGCGGGGTCC
Consensus_read_324_AATTTATTTCAA_Count=15	chr5	1295037	AGCGCTGCCTGAAACTCGCGCCGCGAGGAGAGGGCGGGGCCGCGGAAAGGAAGGGGAGGGGCTGGGAGGGCCCGGAGGGGGCTGGGCCGGGGACCCGGAAGGGGTCGGGACGGGGCGGGGTCC
Consensus_read_324_GACAATCTTTTT_Count=11	chr5	1295037	AGCGCTGCCTGAAACTCGCGCCGCGAGGAGAGGGCGGGGCCGCGGAAAGGAAGGGGAGGGGCTGGGAGGGCCCGGAGGGGGCTGGGCCGGGGACCCGGGAGGGGTCGGGACGGGGCGGGGTCC
Consensus_read_324_GAACGTGGTGTA_Count=10	chr5	1295037	AGCGCTGCCTGAAACTCGCGCCGCGAGGAGAGGGCGGGGCCGCGGAAAGGAAGGGGAGGGGCTGGGAGGGCCCGGAGGGGGCTGGGCCGGGGACCCGGAAGGGGTCGGGACGGGGCGGGGTCC
Consensus_read_324_CATCTTTTGCCG_Count=14	chr5	1295037	AGCGCTGCCTGAAACTCGCGCCGCGAGGAGAGGGCGGGGCCGCGGAAAGGAAGGGGAGGGGCTGGGAGGGCCCGGAGGGGGCTGGGCCGGGGACCCGGAAGGGGTCGGGACGGGGCGGGGTCC
Consensus_read_324_ACGCGTAGTATA_Count=17	chr5	1295037	AGCGCTGCCTGAAACTCGCGCCGCGAGGAGAGGGCGGGGCCGCGGAAAGGAAGGGGAGGGGCTGGGAGGGCCCGGAGGGGGCTGGGCCGGGGACCCGGAAGGGGTCGGGACGGGGCGGGGTCC
Consensus_read_324_CGACAGTGTTAG_Count=23	chr5	1295037	AGCGCTGCCTGAAACTCGCGCCGCGAGGAGAGGGCGGGGCCGCGGAAAGGAAGGGGAGGGGCTGGGAGGGCCCGGAGGGGGCTGGGCCGGGGACCCGGAAGGGGTCGGGACGGGGCGGGGTCC
Consensus_read_324_GCAAACATTCTA_Count=12	chr5	1295037	AGCGCTGCCTGAAACTCGCGCCGCGAGGAGAGGGCGGGGCCGCGGAAAGGAAGGGGAGGGGCTGGGAGGGCCCGGAGGGGGCTGGGCCGGGGACCCGGAAGGGGTCGGGACGGGGCGGGGTCC
Consensus_read_324_GTATATAGTCCT_Count=7	chr5	1295037	AGCGCTGCCTGAAACTCGCGCCGCGAGGAGAGGGCGGGGCCGCGGAAAGGAAGGGGAGGGGCTGGGAGGGCCCGGAGGGGGCTGGGCCGGGGACCCGGGAGGGGTCGGGACGGGGCGGGGTCC
Consensus_read_324_TAAATGGTGTAA_Count=7	chr5	1295037	AGCGCTGCCTGAAACTCGCGCCGCGAGGAGAGGGCGGGGCCGCGGAAAGGAAGGGGAGGGGCTGGGAGGGCCCGGAGGGGGCTGGGCCGGGGACCCGGAAGGGGTCGGGACGGGGCGGGGTCC
Consensus_read_324_CTTCTTTCTATA_Count=12	chr5	1295037	AGCGCTGCCTGAAACTCGCGCCGCGAGGAGAGGGCGGGGCCGCGGAAAGGAAGGGGAGGGGCTGGGAGGGCCCGGAGGGGGCTGGGCCGGGGACCCGGAAGGGGTCGGGACGGGGCGGGGTCC
Consensus_read_324_TTGTCACTTGAG_Count=17	chr5	1295037	AGCGCTGCCTGAAACTCGCGCCGCGAGGAGAGGGCGGGGCCGCGGAAAGGAAGGGGAGGGGCTGGGAGGGCCCGGAGGGGGCTGGGCCGGGGACCCGGAAGGGGTCGGGACGGGGCGGGGTCC
Consensus_read_324_CATAGGTCTGTT_Count=17	chr5	1295037	AGCGCTGCCTGAAACTCGCGCCGCGAGGAGAGGGCGGGGCCGCGGAAAGGAAGGGGAGGGGCTGGGAGGGCCCGGAGGGGGCTGGGCCGGGGACCCGGAAGGGGTCGGGACGGGGCGGGGTCC
Consensus_read_324_CGCACGGGGCTC_Count=15	chr5	1295037	AGCGCTGCCTGAAACTCGCGCCGCGAGGAGAGGGCGGGGCCGCGGAAAGGAAGGGGAGGGGCTGGGAGGGCCCGGAGGGGGCTGGGCCGGGGACCCGGAAGGGGTCGGGACGGGGCGGGGTCC
Consensus_read_324_CTTCTTGTGATT_Count=14	chr5	1295037	AGCGCTGCCTGAAACTCGCGCCGCGAGGAGAGGGCGGGGCCGCGGAAAGGAAGGGGAGGGGCTGGGAGGGCCCGGAGGGGGCTGGGCCGGGGACCCGGAAGGGGTCGGGACGGGGCGGGGTCC
Consensus_read_324_TAGTCGAAGTTT_Count=8	chr5	1295037	AGCGCTGCCTGAAACTCGCGCCGCGAGGAGAGGGCGGGGCCGCGGAAAGGAAGGGGAGGGGCTGGGAGGGCCCGGAGGGGGCTGGGCCGGGGACCCGGAAGGGGTCGGGACGGGGCGGGGTCC
Consensus_read_324_CAATTGTATACT_Count=6	chr5	1295037	AGCGCTGCCTGAAACTCGCGCCGCGAGGAGAGGGCGGGGCCGCGGAAAGGAAGGGGAGGGGCTGGGAGGGCCCGGAGGGGGCTGGGCCGGGGACCCGGAAGGGGTCGGGACGGGGCGGGGTCC
Consensus_read_324_AAGATATAGATG_Count=7	chr5	1295037	AGCGCTGCCTGAAACTCGCGCCGCGAGGAGAGGGCGGGGCCGCGGAAAGGAAGGGGAGGGGCTGGGAGGGCCCGGAGGGGGCTGGGCCGGGGACCCGGAAGGGGTCGGGACGGGGCGGGGTCC
Consensus_read_324_CGGTTTCTGACT_Count=5	chr5	1295037	AGCGCTGCCTGAAACTCGCGCCGCGAGGAGAGGGCGGGGCCGCGGAAAGGAAGGGGAGGGGCTGGGAGGGCCCGGAGGGGGCTGGGCCGGGGACCCGGAAGGGGTCGGGACGGGGCGGGGTCC
Consensus_read_324_ATAATTCTATAC_Count=13	chr5	1295037	AGCGCTGCCTGAAACTCGCGCCGCGAGGAGAGGGCGGGGCCGCGGAAAGGAAGGGGAGGGGCTGGGAGGGCCCGGAGGGGGCTGGGCCGGGGACCCGGGAGGGGTCGGGACGGGGCGGGGTCC
Consensus_read_324_GGTATTCCATTA_Count=21	chr5	1295037	AGCGCTGCCTGAAACTCGCGCCGCGAGGAGAGGGCGGGGCCGCGGAAAGGAAGGGGAGGGGCTGGGAGGGCCCGGAGGGGGCTGGGCCGGGGACCCGGAAGGGGTCGGGACGGGGCGGGGTCC
Consensus_read_324_TTTTCGTAACAT_Count=6	chr5	1295037	AGCGCTGCCTGAAACTCGCGCCGCGAGGAGAGGGCGGGGCCGCGGAAAGGAAGGGGAGGGGCTGGGAGGGCCCGGAGGGGGCTGGGCCGGGGACCCGGAAGGGGTCGGGACGGGGCGGGGTCC
Consensus_read_324_GTTTAACATATT_Count=6	chr5	1295037	AGCGCTGCCTGAAACTCGCGCCGCGAGGAGAGGGCGGGGCCGCGGAAAGGAAGGGGAGGGGCTGGGAGGGCCCGGAGGGGGCTGGGCCGGGGACCCGGAAGGGGTCGGGACGGGGCGGGGTCC
Consensus_read_324_TGCAGTTCGGAA_Count=14	chr5	1295037	AGCGCTGCCTGAAACTCGCGCCGCGAGGAGAGGGCGGGGCCGCGGAAAGGAAGGGGAGGGGCTGGGAGGGCCCGGAGGGGGCTGGGCCGGGGACCCGGAAGGGGTCGGGACGGGGCGGGGTCC
Consensus_read_324_TAGATTTTCATT_Count=10	chr5	1295037	AGCGCTGCCTGAAACTCGCGCCGCGAGGAGAGGGCGGGGCCGCGGAAAGGAAGGGGAGGGGCTGGGAGGGCCCGGAGGGGGCTGGGCCGGGGACCCGGGAGGGGTCGGGACGGGGCGGGGTCC
Consensus_read_324_TTATCTTCTCCA_Count=6	chr5	1295037	AGCGCTGCCTGAAACTCGCGCCGCGAGGAGAGGGCGGGGCCGCGGAAAGGAAGGGGAGGGGCTGGGAGGGCCCGGAGGGGGCTGGGCCGGGGACCCGGAAGGGGTCGGGACGGGGCGGGGTCC
Consensus_read_324_AGTATTGGCTTT_Count=7	chr5	1295037	AGCGCTGCCTGAAACTCGCGCCGCGAGGAGAGGGCGGGGCCGCGGAAAGGAAGGGGAGGGGCTGGGAGGGCCCGGAGGGGGCTGGGCCGGGGACCCGGAAGGGGTCGGGACGGGGCGGGGTCC
Consensus_read_324_AGATTTGATGGC_Count=8	chr5	1295037	AGCGCTGCCTGAAACTCGCGCCGCGAGGAGAGGGCGGGGCCGCGGAAAGGAAGGGGAGGGGCTGGGAGGGCCCGGAGGGGGCTGGGCCGGGGACCCGGGAGGGGTCGGGACGGGGCGGGGTCC
Consensus_read_324_CTTGTCGTTTGA_Count=8	chr5	1295037	AGCGCTGCCTGAAACTCGCGCCGCGAGGAGAGGGCGGGGCCGCGGAAAGGAAGGGGAGGGGCTGGGAGGGCCCGGAGGGGGCTGGGCCGGGGACCCGGAAGGGGTCGGGACGGGGCGGGGTCC
Consensus_read_324_CTAAATACTTAT_Count=9	chr5	1295037	AGCGCTGCCTGAAACTCGCGCCGCGAGGAGAGGGCGGGGCCGCGGAAAGGAAGGGGAGGGGCTGGGAGGGCCCGGAGGGGGCTGGGCCGGGGACCCGGGAGGGGTCGGGACGGGGCGGGGTCC
Consensus_read_324_TAGGTCTTTTTG_Count=15	chr5	1295037	AGCGCTGCCTGAAACTCGCGCCGCGAGGAGAGGGCGGGGCCGCGGAAAGGAAGGGGAGGGGCTGGGAGGGCCCGGAGGGGGCTGGGCCGGGGACCCGGAAGGGGTCGGGACGGGGCGGGGTCC
Consensus_read_324_ATATGGTCGCTA_Count=8	chr5	1295037	AGCGCTGCCTGAAACTCGCGCCGCGAGGAGAGGGCGGGGCCGCGGAAAGGAAGGGGAGGGGCTGGGAGGGCCCGGAGGGGGCTGGGCCGGGGACCCGGGAGGGGTCGGGACGGGGCGGGGTCC
Consensus_read_324_TACGGATTATAT_Count=6	chr5	1295037	AGCGCTGCCTGAAACTCGCGCCGCGAGGAGAGGGCGGGGCCGCGGAAAGGAAGGGGAGGGGCTGGGAGGGCCCGGAGGGGGCTGGGCCGGGGACCCGGGAGGGGTCGGGACGGGGCGGGGTCC
Consensus_read_324_GTATTAGATTTT_Count=12	chr5	1295037	AGCGCTGCCTGAAACTCGCGCCGCGAGGAGAGGGCGGGGCCGCGGAAAGGAAGGGGAGGGGCTGGGAGGGCCCGGAGGGGGCTGGGCCGGGGACCCGGAAGGGGTCGGGACGGGGCGGGGTCC
Consensus_read_324_TCGATTGCCGTA_Count=6	chr5	1295037	AGCGCTGCCTGAAACTCGCGCCGCGAGGAGAGGGCGGGGCCGCGGAAAGGAAGGGGAGGGGCTGGGAGGGCCCGGAGGGGGCTGGGCCGGGGACCCGGGAGGGGTCGGGACGGGGCGGGGTCC
Consensus_read_324_CCTTCTCAGTCC_Count=14	chr5	1295037	AGCGCTGCCTGAAACTCGCGCCGCGAGGAGAGGGCGGGGCCGCGGAAAGGAAGGGGAGGGGCTGGGAGGGCCCGGAGGGGGCTGGGCCGGGGACCCGGAAGGGGTCGGGACGGGGCGGGGTCC
Consensus_read_324_TAGCGGGTGACT_Count=11	chr5	1295037	AGCGCTGCCTGAAACTCGCGCCGCGAGGAGAGGGCGGGGCCGCGGAAAGGAAGGGGAGGGGCTGGGAGGGCCCGGAGGGGGCTGGGCCGGGGACCCGGGAGGGGTCGGGACGGGGCGGGGTCC
Consensus_read_324_TGATGTTTCTCA_Count=26	chr5	1295037	AGCGCTGCCTGAAACTCGCGCCGCGAGGAGAGGGCGGGGCCGCGGAAAGGAAGGGGAGGGGCTGGGAGGGCCCGGAGGGGGCTGGGCCGGGGACCCGGGAGGGGTCGGGACGGGGCGGGGTCC
Consensus_read_324_CGTGCTTGACAA_Count=8	chr5	1295037	AGCGCTGCCTGAAACTCGCGCCGCGAGGAGAGGGCGGGGCCGCGGAAAGGAAGGGGAGGGGCTGGGAGGGCCCGGAGGGGGCTGGGCCGGGGACCCGGGAGGGGTCGGGACGGGGCGGGGTCC
Consensus_read_324_TCTTCGGATGCT_Count=9	chr5	1295037	AGCGCTGCCTGAAACTCGCGCCGCGAGGAGAGGGCGGGGCCGCGGAAAGGAAGGGGAGGGGCTGGGAGGGCCCGGAGGGGGCTGGGCCGGGGACCCGGAAGGGGTCGGGACGGGGCGGGGTCC
Consensus_read_324_ACTTTTTTCGGT_Count=15	chr5	1295037	AGCGCTGCCTGAAACTCGCGCCGCGAGGAGAGGGCGGGGCCGCGGAAAGGAAGGGGAGGGGCTGGGAGGGCCCGGAGGGGGCTGGGCCGGGGACCCGGAAGGGGTCGGGACGGGGCGGGGTCC
Consensus_read_324_CCTTTTTAGTAT_Count=13	chr5	1295037	AGCGCTGCCTGAAACTCGCGCCGCGAGGAGAGGGCGGGGCCGCGGAAAGGAAGGGGAGGGGCTGGGAGGGCCCGGAGGGGGCTGGGCCGGGGACCCGGGAGGGGTCGGGACGGGGCGGGGTCC
Consensus_read_324_GGTCACATTAGT_Count=22	chr5	1295037	AGCGCTGCCTGAAACTCGCGCCGCGAGGAGAGGGCGGGGCCGCGGAAAGGAAGGGGAGGGGCTGGGAGGGCCCGGAGGGGGCTGGGCCGGGGACCCGGAAGGGGTCGGGACGGGGCGGGGTCC
Consensus_read_324_GCGTTCCTTTTT_Count=6	chr5	1295037	AGCGCTGCCTGAAACTCGCGCCGCGAGGAGAGGGCGGGGCCGCGGAAAGGAAGGGGAGGGGCTGGGAGGGCCCGGAGGGGGCTGGGCCGGGGACCCGGAAGGGGTCGGGACGGGGCGGGGTCC
Consensus_read_324_CTTGACCATTTG_Count=11	chr5	1295037	AGCGCTGCCTGAAACTCGCGCCGCGAGGAGAGGGCGGGGCCGCGGAAAGGAAGGGGAGGGGCTGGGAGGGCCCGGAGGGGGCTGGGCCGGGGACCCGGAAGGGGTCGGGACGGGGCGGGGTCC
Consensus_read_324_GGTAGATGCTTT_Count=16	chr5	1295037	AGCGCTGCCTGAAACTCGCGCCGCGAGGAGAGGGCGGGGCCGCGGAAAGGAAGGGGAGGGGCTGGGAGGGCCCGGAGGGGGCTGGGCCGGGGACCCGGAAGGGGTCGGGACGGGGCGGGGTCC
Consensus_read_324_TATGTAGGCAGG_Count=5	chr5	1295037	AGCGCTGCCTGAAACTCGCGCCGCGAGGAGAGGGCGGGGCCGCGGAAAGGAAGGGGAGGGGCTGGGAGGGCCCGGAGGGGGCTGGGCCGGGGACCCGGGAGGGGTCGGGACGGGGCGGGGTCC
Consensus_read_324_CGGAAACTTTAT_Count=5	chr5	1295037	AGCGCTGCCTGAAACTCGCGCCGCGAGGAGAGGGCGGGGCCGCGGAAAGGAAGGGGAGGGGCTGGGAGGGCCCGGAGGGGGCTGGGCCGGGGACCCGGGAGGGGTCGGGACGGGGCGGGGTCC
Consensus_read_324_GAGCATTGTGGA_Count=6	chr5	1295037	AGCGCTGCCTGAAACTCGCGCCGCGAGGAGAGGGCGGGGCCGCGGAAAGGAAGGGGAGGGGCTGGGAGGGCCCGGAGGGGGCTGGGCCGGGGACCCGGAAGGGGTCGGGACGGGGCGGGGTCC
Consensus_read_324_AATGCTTATTTC_Count=5	chr5	1295037	AGCGCTGCCTGAAACTCGCGCCGCGAGGAGAGGGCGGGGCCGCGGAAAGGAAGGGGAGGGGCTGGGAGGGCCCGGAGGGGGCTGGGCCGGGGACCCGGAAGGGGTCGGGACGGGGCGGGGTCC
Consensus_read_324_GTTCTGGATCTT_Count=5	chr5	1295037	AGCGCTGCCTGAAACTCGCGCCGCGAGGAGAGGGCGGGGCCGCGGAAAGGAAGGGGAGGGGCTGGGAGGGCCCGGAGGGGGCTGGGCCGGGGACCCGGAAGGGGTCGGGACGGGGCGGGGTCC
Consensus_read_324_TTGGGTTTATAA_Count=5	chr5	1295037	AGCGCTGCCTGAAACTCGCGCCGCGAGGAGAGGGCGGGGCCGCGGAAAGGAAGGGGAGGGGCTGGGAGGGCCCGGAGGGGGCTGGGCCGGGGACCCGGAAGGGGTCGGGACGGGGCGGGGTCC
Consensus_read_324_GATTGTTGGAAC_Count=17	chr5	1295037	AGCGCTGCCTGAAACTCGCGCCGCGAGGAGAGGGCGGGGCCGCGGAAAGGAAGGGGAGGGGCTGGGAGGGCCCGGAGGGGGCTGGGCCGGGGACCCGGGAGGGGTCGGGACGGGGCGGGGTCC
Consensus_read_324_CGCACTGTTATG_Count=7	chr5	1295037	AGCGCTGCCTGAAACTCGCGCCGCGAGGAGAGGGCGGGGCCGCGGAAAGGAAGGGGAGGGGCTGGGAGGGCCCGGAGGGGGCTGGGCCGGGGACCCGGAAGGGGTCGGGACGGGGCGGGGTCC
Consensus_read_324_AGCGTTTGTGCA_Count=7	chr5	1295037	AGCGCTGCCTGAAACTCGCGCCGCGAGGAGAGGGCGGGGCCGCGGAAAGGAAGGGGAGGGGCTGGGAGGGCCCGGAGGGGGCTGGGCCGGGGACCCGGAAGGGGTCGGGACGGGGCGGGGTCC
Consensus_read_324_CTGGATATGGTT_Count=16	chr5	1295037	AGCGCTGCCTGAAACTCGCGCCGCGAGGAGAGGGCGGGGCCGCGGAAAGGAAGGGGAGGGGCTGGGAGGGCCCGGAGGGGGCTGGGCCGGGGACCCGGAAGGGGTCGGGACGGGGCGGGGTCC
Consensus_read_324_CTTTCCAAACTT_Count=7	chr5	1295037	AGCGCTGCCTGAAACTCGCGCCGCGAGGAGAGGGCGGGGCCGCGGAAAGGAAGGGGAGGGGCTGGGAGGGCCCGGAGGGGGCTGGGCCGGGGACCCGGGAGGGGTCGGGACGGGGCGGGGTCC
Consensus_read_324_TCGGATAGACTA_Count=7	chr5	1295037	AGCGCTGCCTGAAACTCGCGCCGCGAGGAGAGGGCGGGGCCGCGGAAAGGAAGGGGAGGGGCTGGGAGGGCCCGGAGGGGGCTGGGCCGGGGACCCGGAAGGGGTCGGGACGGGGCGGGGTCC
Consensus_read_324_TCTCCGTTCATT_Count=7	chr5	1295037	AGCGCTGCCTGAAACTCGCGCCGCGAGGAGAGGGCGGGGCCGCGGAAAGGAAGGGGAGGGGCTGGGAGGGCCCGGAGGGGGCTGGGCCGGGGACCCGGGAGGGGTCGGGACGGGGCGGGGTCC
Consensus_read_324_AATTACAAAAAA_Count=8	chr5	1295037	AGCGCTGCCTGAAACTCGCGCCGCGAGGAGAGGGCGGGGCCGCGGAAAGGAAGGGGAGGGGCTGGGAGGGCCCGGAGGGGGCTGGGCCGGGGACCCGGAAGGGGTCGGGACGGGGCGGGGTCC
Consensus_read_324_AAACGTGTTTAC_Count=6	chr5	1295037	AGCGCTGCCTGAAACTCGCGCCGCGAGGAGAGGGCGGGGCCGCGGAAAGGAAGGGGAGGGGCTGGGAGGGCCCGGAGGGGGCTGGGCCGGGGACCCGGAAGGGGTCGGGACGGGGCGGGGTCC
Consensus_read_324_TCAGGGCCTAAG_Count=9	chr5	1295037	AGCGCTGCCTGAAACTCGCGCCGCGAGGAGAGGGCGGGGCCGCGGAAAGGAAGGGGAGGGGCTGGGAGGGCCCGGAGGGGGCTGGGCCGGGGACCCGGAAGGGGTCGGGACGGGGCGGGGTCC
Consensus_read_324_CGAATGGCCATT_Count=11	chr5	1295037	AGCGCTGCCTGAAACTCGCGCCGCGAGGAGAGGGCGGGGCCGCGGAAAGGAAGGGGAGGGGCTGGGAGGGCCCGGAGGGGGCTGGGCCGGGGACCCGGGAGGGGTCGGGACGGGGCGGGGTCC
Consensus_read_324_GAATCAAGCCGA_Count=13	chr5	1295037	AGCGCTGCCTGAAACTCGCGCCGCGAGGAGAGGGCGGGGCCGCGGAAAGGAAGGGGAGGGGCTGGGAGGGCCCGGAGGGGGCTGGGCCGGGGACCCGGGAGGGGTCGGGACGGGGCGGGGTCC
Consensus_read_324_GGTTCCCGACAC_Count=8	chr5	1295037	AGCGCTGCCTGAAACTCGCGCCGCGAGGAGAGGGCGGGGCCGCGGAAAGGAAGGGGAGGGGCTGGGAGGGCCCGGAGGGGGCTGGGCCGGGGACCCGGGAGGGGTCGGGACGGGGCGGGGTCC
Consensus_read_324_TATGTCTGTCTG_Count=21	chr5	1295037	AGCGCTGCCTGAAACTCGCGCCGCGAGGAGAGGGCGGGGCCGCGGAAAGGAAGGGGAGGGGCTGGGAGGGCCCGGAGGGGGCTGGGCCGGGGACCCGGAAGGGGTCGGGACGGGGCGGGGTCC
Consensus_read_324_TTTGGTTTATAC_a_Count=17	chr5	1295037	AGCGCTGCCTGAAACTCGCGCCGCGAGGAGAGGGCGGGGCCGCGGAAAGGAAGGGGAGGGGCTGGGAGGGCCCGGAGGGGGCTGGGCCGGGGACCCGGAAGGGGTCGGGACGGGGCGGGGTCC
Consensus_read_324_GCGCGGGGGAGA_Count=5	chr5	1295037	AGCGCTGCCTGAAACTCGCGCCGCGAGGAGAGGGCGGGGCCGCGGAAAGGAAGGGGAGGGGCTGGGAGGGCCCGGAGGGGGCTGGGCCGGGGACCCGGAAGGGGTCGGGACGGGGCGGGGTCC
Consensus_read_324_CGTTTATAGTCG_a_Count=5	chr5	1295037	AGCGCTGCCTGAAACTCGCGCCGCGAGGAGAGGGCGGGGCCGCGGAAAGGAAGGGGAGGGGCTGGGAGGGCCCGGAGGGGGCTGGGCCGGGGACCCGGAAGGGGTCGGGACGGGGCGGGGTCC
Consensus_read_324_ACGGATGGCAGT_Count=10	chr5	1295037	AGCGCTGCCTGAAACTCGCGCCGCGAGGAGAGGGCGGGGCCGCGGAAAGGAAGGGGAGGGGCTGGGAGGGCCCGGAGGGGGCTGGGCCGGGGACCCGGAAGGGGTCGGGACGGGGCGGGGTCC
Consensus_read_324_TGTATCACGGAT_Count=8	chr5	1295037	AGCGCTGCCTGAAACTCGCGCCGCGAGGAGAGGGCGGGGCCGCGGAAAGGAAGGGGAGGGGCTGGGAGGGCCCGGAGGGGGCTGGGCCGGGGACCCGGGAGGGGTCGGGACGGGGCGGGGTCC
Consensus_read_324_CAAGACATTTTT_Count=19	chr5	1295037	AGCGCTGCCTGAAACTCGCGCCGCGAGGAGAGGGCGGGGCCGCGGAAAGGAAGGGGAGGGGCTGGGAGGGCCCGGAGGGGGCTGGGCCGGGGACCCGGAAGGGGTCGGGACGGGGCGGGGTCC
Consensus_read_324_TGTTCTGCAGAT_Count=17	chr5	1295037	AGCGCTGCCTGAAACTCGCGCCGCGAGGAGAGGGCGGGGCCGCGGAAAGGAAGGGGAGGGGCTGGGAGGGCCCGGAGGGGGCTGGGCCGGGGACCCGGGAGGGGTCGGGACGGGGCGGGGTCC
Consensus_read_324_GTGGCACTGTTA_Count=10	chr5	1295037	AGCGCTGCCTGAAACTCGCGCCGCGAGGAGAGGGCGGGGCCGCGGAAAGGAAGGGGAGGGGCTGGGAGGGCCCGGAGGGGGCTGGGCCGGGGACCCGGAAGGGGTCGGGACGGGGCGGGGTCC
Consensus_read_324_ATCAGTGTTTTC_Count=17	chr5	1295037	AGCGCTGCCTGAAACTCGCGCCGCGAGGAGAGGGCGGGGCCGCGGAAAGGAAGGGGAGGGGCTGGGAGGGCCCGGAGGGGGCTGGGCCGGGGACCCGGGAGGGGTCGGGACGGGGCGGGGTCC
Consensus_read_324_TTGTTCGATCGC_Count=13	chr5	1295037	AGCGCTGCCTGAAACTCGCGCCGCGAGGAGAGGGCGGGGCCGCGGAAAGGAAGGGGAGGGGCTGGGAGGGCCCGGAGGGGGCTGGGCCGGGGACCCGGGAGGGGTCGGGACGGGGCGGGGTCC
Consensus_read_324_TTATGCTTGATG_Count=14	chr5	1295037	AGCGCTGCCTGAAACTCGCGCCGCGAGGAGAGGGCGGGGCCGCGGAAAGGAAGGGGAGGGGCTGGGAGGGCCCGGAGGGGGCTGGGCCGGGGACCCGGAAGGGGTCGGGACGGGGCGGGGTCC
Consensus_read_324_CAAACTGATCGG_a_Count=15	chr5	1295037	AGCGCTGCCTGAAACTCGCGCCGCGAGGAGAGGGCGGGGCCGCGGAAAGGAAGGGGAGGGGCTGGGAGGGCCCGGAGGGGGCTGGGCCGGGGACCCGGAAGGGGTCGGGACGGGGCGGGGTCC
Consensus_read_324_TGAGTGTACCAT_Count=12	chr5	1295037	AGCGCTGCCTGAAACTCGCGCCGCGAGGAGAGGGCGGGGCCGCGGAAAGGAAGGGGAGGGGCTGGGAGGGCCCGGAGGGGGCTGGGCCGGGGACCCGGGAGGGGTCGGGACGGGGCGGGGTCC
Consensus_read_324_GTCTCTTTCGTT_Count=8	chr5	1295037	AGCGCTGCCTGAAACTCGCGCCGCGAGGAGAGGGCGGGGCCGCGGAAAGGAAGGGGAGGGGCTGGGAGGGCCCGGAGGGGGCTGGGCCGGGGACCCGGGAGGGGTCGGGACGGGGCGGGGTCC
Consensus_read_324_CAAACTGTTGTT_Count=8	chr5	1295037	AGCGCTGCCTGAAACTCGCGCCGCGAGGAGAGGGCGGGGCCGCGGAAAGGAAGGGGAGGGGCTGGGAGGGCCCGGAGGGGGCTGGGCCGGGGACCCGGAAGGGGTCGGGACGGGGCGGGGTCC
Consensus_read_324_CCAATCAAATAT_Count=5	chr5	1295037	AGCGCTGCCTGAAACTCGCGCCGCGAGGAGAGGGCGGGGCCGCGGAAAGGAAGGGGAGGGGCTGGGAGGGCCCGGAGGGGGCTGGGCCGGGGACCCGGAAGGGGTCGGGACGGGGCGGGGTCC
Consensus_read_324_GTGTTCTATGTG_Count=12	chr5	1295037	AGCGCTGCCTGAAACTCGCGCCGCGAGGAGAGGGCGGGGCCGCGGAAAGGAAGGGGAGGGGCTGGGAGGGCCCGGAGGGGGCTGGGCCGGGGACCCGGAAGGGGTCGGGACGGGGCGGGGTCC
Consensus_read_324_GCAAAAACCTAG_Count=23	chr5	1295037	AGCGCTGCCTGAAACTCGCGCCGCGAGGAGAGGGCGGGGCCGCGGAAAGGAAGGGGAGGGGCTGGGAGGGCCCGGAGGGGGCTGGGCCGGGGACCCGGAAGGGGTCGGGACGGGGCGGGGTCC
Consensus_read_324_TGACAATTTAAT_Count=19	chr5	1295037	AGCGCTGCCTGAAACTCGCGCCGCGAGGAGAGGGCGGGGCCGCGGAAAGGAAGGGGAGGGGCTGGGAGGGCCCGGAGGGGGCTGGGCCGGGGACCCGGAAGGGGTCGGGACGGGGCGGGGTCC
Consensus_read_324_CGCGGTCGCTGA_Count=5	chr5	1295037	AGCGCTGCCTGAAACTCGCGCCGCGAGGAGAGGGCGGGGCCGCGGAAAGGAAGGGGAGGGGCTGGGAGGGCCCGGAGGGGGCTGGGCCGGGGACCCGGAAGGGGTCGGGACGGGGCGGGGTCC
Consensus_read_324_GATTGGCGAACC_Count=18	chr5	1295037	AGCGCTGCCTGAAACTCGCGCCGCGAGGAGAGGGCGGGGCCGCGGAAAGGAAGGGGAGGGGCTGGGAGGGCCCGGAGGGGGCTGGGCCGGGGACCCGGAAGGGGTCGGGACGGGGCGGGGTCC
Consensus_read_324_TTGGTGGTTTAT_Count=11	chr5	1295037	AGCGCTGCCTGAAACTCGCGCCGCGAGGAGAGGGCGGGGCCGCGGAAAGGAAGGGGAGGGGCTGGGAGGGCCCGGAGGGGGCTGGGCCGGGGACCCGGAAGGGGTCGGGACGGGGCGGGGTCC
Consensus_read_324_TACTTTTTATGC_Count=8	chr5	1295037	AGCGCTGCCTGAAACTCGCGCCGCGAGGAGAGGGCGGGGCCGCGGAAAGGAAGGGGAGGGGCTGGGAGGGCCCGGAGGGGGCTGGGCCGGGGACCCGGAAGGGGTCGGGACGGGGCGGGGTCC
Consensus_read_324_CTTATTCTTGTA_Count=8	chr5	1295037	AGCGCTGCCTGAAACTCGCGCCGCGAGGAGAGGGCGGGGCCGCGGAAAGGAAGGGGAGGGGCTGGGAGGGCCCGGAGGGGGCTGGGCCGGGGACCCGGAAGGGGTCGGGACGGGGCGGGGTCC
Consensus_read_324_GGTTTATATCTT_Count=6	chr5	1295037	AGCGCTGCCTGAAACTCGCGCCGCGAGGAGAGGGCGGGGCCGCGGAAAGGAAGGGGAGGGGCTGGGAGGGCCCGGAGGGGGCTGGGCCGGGGACCCGGAAGGGGTCGGGACGGGGCGGGGTCC
Consensus_read_324_CTACATTTAAAT_Count=7	chr5	1295037	AGCGCTGCCTGAAACTCGCGCCGCGAGGAGAGGGCGGGGCCGCGGAAAGGAAGGGGAGGGGCTGGGAGGGCCCGGAGGGGGCTGGGCCGGGGACCCGGAAGGGGTCGGGACGGGGCGGGGTCC
Consensus_read_324_AGGAATCCTCCT_Count=7	chr5	1295037	AGCGCTGCCTGAAACTCGCGCCGCGAGGAGAGGGCGGGGCCGCGGAAAGGAAGGGGAGGGGCTGGGAGGGCCCGGAGGGGGCTGGGCCGGGGACCCGGAAGGGGTCGGGACGGGGCGGGGTCC
Consensus_read_324_TCGTCTAGGTTC_Count=5	chr5	1295037	AGCGCTGCCTGAAACTCGCGCCGCGAGGAGAGGGCGGGGCCGCGGAAAGGAAGGGGAGGGGCTGGGAGGGCCCGGAGGGGGCTGGGCCGGGGACCCGGAAGGGGTCGGGACGGGGCGGGGTCC
Consensus_read_324_TTCGTAGAGATC_Count=16	chr5	1295037	AGCGCTGCCTGAAACTCGCGCCGCGAGGAGAGGGCGGGGCCGCGGAAAGGAAGGGGAGGGGCTGGGAGGGCCCGGAGGGGGCTGGGCCGGGGACCCGGAAGGGGTCGGGACGGGGCGGGGTCC
Consensus_read_324_ATTCCTCCTGGT_Count=11	chr5	1295037	AGCGCTGCCTGAAACTCGCGCCGCGAGGAGAGGGCGGGGCCGCGGAAAGGAAGGGGAGGGGCTGGGAGGGCCCGGAGGGGGCTGGGCCGGGGACCCGGAAGGGGTCGGGACGGGGCGGGGTCC
Consensus_read_324_TCAACTAACATC_Count=14	chr5	1295037	AGCGCTGCCTGAAACTCGCGCCGCGAGGAGAGGGCGGGGCCGCGGAAAGGAAGGGGAGGGGCTGGGAGGGCCCGGAGGGGGCTGGGCCGGGGACCCGGAAGGGGTCGGGACGGGGCGGGGTCC
Consensus_read_324_TTACTGGTCTTA_Count=6	chr5	1295037	AGCGCTGCCTGAAACTCGCGCCGCGAGGAGAGGGCGGGGCCGCGGAAAGGAAGGGGAGGGGCTGGGAGGGCCCGGAGGGGGCTGGGCCGGGGACCCGGGAGGGGTCGGGACGGGGCGGGGTCC
Consensus_read_324_TGGTACGCAACA_Count=8	chr5	1295037	AGCGCTGCCTGAAACTCGCGCCGCGAGGAGAGGGCGGGGCCGCGGAAAGGAAGGGGAGGGGCTGGGAGGGCCCGGAGGGGGCTGGGCCGGGGACCCGGGAGGGGTCGGGACGGGGCGGGGTCC
Consensus_read_324_CGTAAGACGACC_Count=8	chr5	1295037	AGCGCTGCCTGAAACTCGCGCCGCGAGGAGAGGGCGGGGCCGCGGAAAGGAAGGGGAGGGGCTGGGAGGGCCCGGAGGGGGCTGGGCCGGGGACCCGGGAGGGGTCGGGACGGGGCGGGGTCC
Consensus_read_324_TAGACCTCGTTG_Count=28	chr5	1295037	AGCGCTGCCTGAAACTCGCGCCGCGAGGAGAGGGCGGGGCCGCGGAAAGGAAGGGGAGGGGCTGGGAGGGCCCGGAGGGGGCTGGGCCGGGGACCCGGAAGGGGTCGGGACGGGGCGGGGTCC
Consensus_read_324_CTATGCATGTCA_Count=6	chr5	1295037	AGCGCTGCCTGAAACTCGCGCCGCGAGGAGAGGGCGGGGCCGCGGAAAGGAAGGGGAGGGGCTGGGAGGGCCCGGAGGGGGCTGGGCCGGGGACCCGGAAGGGGTCGGGACGGGGCGGGGTCC
Consensus_read_324_GGTAGTAGTTTG_Count=8	chr5	1295037	AGCGCTGCCTGAAACTCGCGCCGCGAGGAGAGGGCGGGGCCGCGGAAAGGAAGGGGAGGGGCTGGGAGGGCCCGGAGGGGGCTGGGCCGGGGACCCGGAAGGGGTCGGGACGGGGCGGGGTCC
Consensus_read_324_AAATGTGGCCGT_Count=12	chr5	1295037	AGCGCTGCCTGAAACTCGCGCCGCGAGGAGAGGGCGGGGCCGCGGAAAGGAAGGGGAGGGGCTGGGAGGGCCCGGAGGGGGCTGGGCCGGGGACCCGGAAGGGGTCGGGACGGGGCGGGGTCC
Consensus_read_324_ATTCATTCGTTG_Count=8	chr5	1295037	AGCGCTGCCTGAAACTCGCGCCGCGAGGAGAGGGCGGGGCCGCGGAAAGGAAGGGGAGGGGCTGGGAGGGCCCGGAGGGGGCTGGGCCGGGGACCCGGGAGGGGTCGGGACGGGGCGGGGTCC
Consensus_read_324_TTGGTCATATTA_Count=10	chr5	1295037	AGCGCTGCCTGAAACTCGCGCCGCGAGGAGAGGGCGGGGCCGCGGAAAGGAAGGGGAGGGGCTGGGAGGGCCCGGAGGGGGCTGGGCCGGGGACCCGGAAGGGGTCGGGACGGGGCGGGGTCC
Consensus_read_324_AAGGACTCTTTT_Count=9	chr5	1295037	AGCGCTGCCTGAAACTCGCGCCGCGAGGAGAGGGCGGGGCCGCGGAAAGGAAGGGGAGGGGCTGGGAGGGCCCGGAGGGGGCTGGGCCGGGGACCCGGGAGGGGTCGGGACGGGGCGGGGTCC
Consensus_read_324_ATACTCATATTC_a_Count=13	chr5	1295037	AGCGCTGCCTGAAACTCGCGCCGCGAGGAGAGGGCGGGGCCGCGGAAAGGAAGGGGAGGGGCTGGGAGGGCCCGGAGGGGGCTGGGCCGGGGACCCGGAAGGGGTCGGGACGGGGCGGGGTCC
Consensus_read_324_AATAAGGTTTAT_Count=8	chr5	1295037	AGCGCTGCCTGAAACTCGCGCCGCGAGGAGAGGGCGGGGCCGCGGAAAGGAAGGGGAGGGGCTGGGAGGGCCCGGAGGGGGCTGGGCCGGGGACCCGGGAGGGGTCGGGACGGGGCGGGGTCC
Consensus_read_324_TTGACCAATGAA_Count=11	chr5	1295037	AGCGCTGCCTGAAACTCGCGCCGCGAGGAGAGGGCGGGGCCGCGGAAAGGAAGGGGAGGGGCTGGGAGGGCCCGGAGGGGGCTGGGCCGGGGACCCGGAAGGGGTCGGGACGGGGCGGGGTCC
Consensus_read_324_ACCGTTGCATTC_Count=14	chr5	1295037	AGCGCTGCCTGAAACTCGCGCCGCGAGGAGAGGGCGGGGCCGCGGAAAGGAAGGGGAGGGGCTGGGAGGGCCCGGAGGGGGCTGGGCCGGGGACCCGGAAGGGGTCGGGACGGGGCGGGGTCC
Consensus_read_324_TTGTTTAATACC_Count=16	chr5	1295037	AGCGCTGCCTGAAACTCGCGCCGCGAGGAGAGGGCGGGGCCGCGGAAAGGAAGGGGAGGGGCTGGGAGGGCCCGGAGGGGGCTGGGCCGGGGACCCGGGAGGGGTCGGGACGGGGCGGGGTCC
Consensus_read_324_AGTAATTATTAT_Count=5	chr5	1295037	AGCGCTGCCTGAAACTCGCGCCGCGAGGAGAGGGCGGGGCCGCGGAAAGGAAGGGGAGGGGCTGGGAGGGCCCGGAGGGGGCTGGGCCGGGGACCCGGAAGGGGTCGGGACGGGGCGGGGTCC
Consensus_read_324_TTAAGTTCATCT_Count=13	chr5	1295037	AGCGCTGCCTGAAACTCGCGCCGCGAGGAGAGGGCGGGGCCGCGGAAAGGAAGGGGAGGGGCTGGGAGGGCCCGGAGGGGGCTGGGCCGGGGACCCGGGAGGGGTCGGGACGGGGCGGGGTCC
Consensus_read_324_ATAGATAGTTGT_Count=11	chr5	1295037	AGCGCTGCCTGAAACTCGCGCCGCGAGGAGAGGGCGGGGCCGCGGAAAGGAAGGGGAGGGGCTGGGAGGGCCCGGAGGGGGCTGGGCCGGGGACCCGGGAGGGGTCGGGACGGGGCGGGGTCC
Consensus_read_324_ATCTTTGCAAGG_Count=19	chr5	1295037	AGCGCTGCCTGAAACTCGCGCCGCGAGGAGAGGGCGGGGCCGCGGAAAGGAAGGGGAGGGGCTGGGAGGGCCCGGAGGGGGCTGGGCCGGGGACCCGGAAGGGGTCGGGACGGGGCGGGGTCC
Consensus_read_324_GATTTGTAGCGA_a_Count=6	chr5	1295037	AGCGCTGCCTGAAACTCGCGCCGCGAGGAGAGGGCGGGGCCGCGGAAAGGAAGGGGAGGGGCTGGGAGGGCCCGGAGGGGGCTGGGCCGGGGACCCGGAAGGGGTCGGGACGGGGCGGGGTCC
Consensus_read_324_GCTTGGTTTAGA_Count=18	chr5	1295037	AGCGCTGCCTGAAACTCGCGCCGCGAGGAGAGGGCGGGGCCGCGGAAAGGAAGGGGAGGGGCTGGGAGGGCCCGGAGGGGGCTGGGCCGGGGACCCGGAAGGGGTCGGGACGGGGCGGGGTCC
Consensus_read_324_AGGCTTTGTTGC_Count=6	chr5	1295037	AGCGCTGCCTGAAACTCGCGCCGCGAGGAGAGGGCGGGGCCGCGGAAAGGAAGGGGAGGGGCTGGGAGGGCCCGGAGGGGGCTGGGCCGGGGACCCGGAAGGGGTCGGGACGGGGCGGGGTCC
Consensus_read_324_GACTCTTGCTGC_Count=13	chr5	1295037	AGCGCTGCCTGAAACTCGCGCCGCGAGGAGAGGGCGGGGCCGCGGAAAGGAAGGGGAGGGGCTGGGAGGGCCCGGAGGGGGCTGGGCCGGGGACCCGGGAGGGGTCGGGACGGGGCGGGGTCC
Consensus_read_324_TGTTATTTTGTT_Count=11	chr5	1295037	AGCGCTGCCTGAAACTCGCGCCGCGAGGAGAGGGCGGGGCCGCGGAAAGGAAGGGGAGGGGCTGGGAGGGCCCGGAGGGGGCTGGGCCGGGGACCCGGAAGGGGTCGGGACGGGGCGGGGTCC
Consensus_read_324_ATAATATCTCAG_Count=5	chr5	1295037	AGCGCTGCCTGAAACTCGCGCCGCGAGGAGAGGGCGGGGCCGCGGAAAGGAAGGGGAGGGGCTGGGAGGGCCCGGAGGGGGCTGGGCCGGGGACCCGGGAGGGGTCGGGACGGGGCGGGGTCC
Consensus_read_324_TATAAATCGGCT_Count=6	chr5	1295037	AGCGCTGCCTGAAACTCGCGCCGCGAGGAGAGGGCGGGGCCGCGGAAAGGAAGGGGAGGGGCTGGGAGGGCCCGGAGGGGGCTGGGCCGGGGACCCGGGAGGGGTCGGGACGGGGCGGGGTCC
Consensus_read_324_ATTGTTTATAGG_Count=10	chr5	1295037	AGCGCTGCCTGAAACTCGCGCCGCGAGGAGAGGGCGGGGCCGCGGAAAGGAAGGGGAGGGGCTGGGAGGGCCCGGAGGGGGCTGGGCCGGGGACCCGGGAGGGGTCGGGACGGGGCGGGGTCC
Consensus_read_324_TAATTCGTGTTC_Count=5	chr5	1295037	AGCGCTGCCTGAAACTCGCGCCGCGAGGAGAGGGCGGGGCCGCGGAAAGGAAGGGGAGGGGCTGGGAGGGCCCGGAGGGGGCTGGGCCGGGGACCCGGAAGGGGTCGGGACGGGGCGGGGTCC
Consensus_read_324_TTCCTTTCATTT_Count=22	chr5	1295037	AGCGCTGCCTGAAACTCGCGCCGCGAGGAGAGGGCGGGGCCGCGGAAAGGAAGGGGAGGGGCTGGGAGGGCCCGGAGGGGGCTGGGCCGGGGACCCGGAAGGGGTCGGGACGGGGCGGGGTCC
Consensus_read_324_TGCCATGCCGCT_Count=20	chr5	1295037	AGCGCTGCCTGAAACTCGCGCCGCGAGGAGAGGGCGGGGCCGCGGAAAGGAAGGGGAGGGGCTGGGAGGGCCCGGAGGGGGCTGGGCCGGGGACCCGGGAGGGGTCGGGACGGGGCGGGGTCC
Consensus_read_324_TTTAGCAACTAT_Count=9	chr5	1295037	AGCGCTGCCTGAAACTCGCGCCGCGAGGAGAGGGCGGGGCCGCGGAAAGGAAGGGGAGGGGCTGGGAGGGCCCGGAGGGGGCTGGGCCGGGGACCCGGAAGGGGTCGGGACGGGGCGGGGTCC
Consensus_read_324_GGTCTTTGGTGC_Count=9	chr5	1295037	AGCGCTGCCTGAAACTCGCGCCGCGAGGAGAGGGCGGGGCCGCGGAAAGGAAGGGGAGGGGCTGGGAGGGCCCGGAGGGGGCTGGGCCGGGGACCCGGAAGGGGTCGGGACGGGGCGGGGTCC
Consensus_read_324_TGTTAGAGGCGT_Count=7	chr5	1295037	AGCGCTGCCTGAAACTCGCGCCGCGAGGAGAGGGCGGGGCCGCGGAAAGGAAGGGGAGGGGCTGGGAGGGCCCGGAGGGGGCTGGGCCGGGGACCCGGAAGGGGTCGGGACGGGGCGGGGTCC
Consensus_read_324_CGACTTATCATG_Count=8	chr5	1295037	AGCGCTGCCTGAAACTCGCGCCGCGAGGAGAGGGCGGGGCCGCGGAAAGGAAGGGGAGGGGCTGGGAGGGCCCGGAGGGGGCTGGGCCGGGGACCCGGAAGGGGTCGGGACGGGGCGGGGTCC
Consensus_read_324_TGTTTTGCGATA_Count=12	chr5	1295037	AGCGCTGCCTGAAACTCGCGCCGCGAGGAGAGGGCGGGGCCGCGGAAAGGAAGGGGAGGGGCTGGGAGGGCCCGGAGGGGGCTGGGCCGGGGACCCGGAAGGGGTCGGGACGGGGCGGGGTCC
Consensus_read_324_AGGTTGTTAGCG_Count=8	chr5	1295037	AGCGCTGCCTGAAACTCGCGCCGCGAGGAGAGGGCGGGGCCGCGGAAAGGAAGGGGAGGGGCTGGGAGGGCCCGGAGGGGGCTGGGCCGGGGACCCGGGAGGGGTCGGGACGGGGCGGGGTCC
Consensus_read_324_TTAACCGATATA_Count=7	chr5	1295037	AGCGCTGCCTGAAACTCGCGCCGCGAGGAGAGGGCGGGGCCGCGGAAAGGAAGGGGAGGGGCTGGGAGGGCCCGGAGGGGGCTGGGCCGGGGACCCGGAAGGGGTCGGGACGGGGCGGGGTCC
Consensus_read_324_TTGATGTTTTCG_Count=7	chr5	1295037	AGCGCTGCCTGAAACTCGCGCCGCGAGGAGAGGGCGGGGCCGCGGAAAGGAAGGGGAGGGGCTGGGAGGGCCCGGAGGGGGCTGGGCCGGGGACCCGGAAGGGGTCGGGACGGGGCGGGGTCC
Consensus_read_324_CCGCCCGCTCCT_Count=6	chr5	1295037	AGCGCTGCCTGAAACTCGCGCCGCGAGGAGAGGGCGGGGCCGCGGAAAGGAAGGGGAGGGGCTGGGAGGGCCCGGAGGGGGCTGGGCCGGGGACCCGGGAGGGGTCGGGACGGGGCGGGGTCC
Consensus_read_324_CGATATTGTTGG_Count=20	chr5	1295037	AGCGCTGCCTGAAACTCGCGCCGCGAGGAGAGGGCGGGGCCGCGGAAAGGAAGGGGAGGGGCTGGGAGGGCCCGGAGGGGGCTGGGCCGGGGACCCGGGAGGGGTCGGGACGGGGCGGGGTCC
Consensus_read_324_TCTGTATCTGCT_Count=5	chr5	1295037	AGCGCTGCCTGAAACTCGCGCCGCGAGGAGAGGGCGGGGCCGCGGAAAGGAAGGGGAGGGGCTGGGAGGGCCCGGAGGGGGCTGGGCCGGGGACCCGGAAGGGGTCGGGACGGGGCGGGGTCC
Consensus_read_324_AGCGTCATTAGA_Count=8	chr5	1295037	AGCGCTGCCTGAAACTCGCGCCGCGAGGAGAGGGCGGGGCCGCGGAAAGGAAGGGGAGGGGCTGGGAGGGCCCGGAGGGGGCTGGGCCGGGGACCCGGAAGGGGTCGGGACGGGGCGGGGTCC
Consensus_read_324_TTATCTCTTGGT_Count=8	chr5	1295037	AGCGCTGCCTGAAACTCGCGCCGCGAGGAGAGGGCGGGGCCGCGGAAAGGAAGGGGAGGGGCTGGGAGGGCCCGGAGGGGGCTGGGCCGGGGACCCGGAAGGGGTCGGGACGGGGCGGGGTCC
Consensus_read_324_GGTAATAGTCAT_Count=7	chr5	1295037	AGCGCTGCCTGAAACTCGCGCCGCGAGGAGAGGGCGGGGCCGCGGAAAGGAAGGGGAGGGGCTGGGAGGGCCCGGAGGGGGCTGGGCCGGGGACCCGGAAGGGGTCGGGACGGGGCGGGGTCC
Consensus_read_324_GTAATTCAATTA_Count=19	chr5	1295037	AGCGCTGCCTGAAACTCGCGCCGCGAGGAGAGGGCGGGGCCGCGGAAAGGAAGGGGAGGGGCTGGGAGGGCCCGGAGGGGGCTGGGCCGGGGACCCGGAAGGGGTCGGGACGGGGCGGGGTCC
Consensus_read_324_GCATAACTGTTT_Count=8	chr5	1295037	AGCGCTGCCTGAAACTCGCGCCGCGAGGAGAGGGCGGGGCCGCGGAAAGGAAGGGGAGGGGCTGGGAGGGCCCGGAGGGGGCTGGGCCGGGGACCCGGGAGGGGTCGGGACGGGGCGGGGTCC
Consensus_read_324_AATGTAAAATTA_a_Count=5	chr5	1295037	AGCGCTGCCTGAAACTCGCGCCGCGAGGAGAGGGCGGGGCCGCGGAAAGGAAGGGGAGGGGCTGGGAGGGCCCGGAGGGGGCTGGGCCGGGGACCCGGGAGGGGTCGGGACGGGGCGGGGTCC
Consensus_read_324_CTTTTTGTCTTT_Count=30	chr5	1295037	AGCGCTGCCTGAAACTCGCGCCGCGAGGAGAGGGCGGGGCCGCGGAAAGGAAGGGGAGGGGCTGGGAGGGCCCGGAGGGGGCTGGGCCGGGGACCCGGAAGGGGTCGGGACGGGGCGGGGTCC
Consensus_read_324_TGCATATTAAGA_Count=10	chr5	1295037	AGCGCTGCCTGAAACTCGCGCCGCGAGGAGAGGGCGGGGCCGCGGAAAGGAAGGGGAGGGGCTGGGAGGGCCCGGAGGGGGCTGGGCCGGGGACCCGGAAGGGGTCGGGACGGGGCGGGGTCC
Consensus_read_324_CAGTGTCCTCGA_Count=16	chr5	1295037	AGCGCTGCCTGAAACTCGCGCCGCGAGGAGAGGGCGGGGCCGCGGAAAGGAAGGGGAGGGGCTGGGAGGGCCCGGAGGGGGCTGGGCCGGGGACCCGGAAGGGGTCGGGACGGGGCGGGGTCC
Consensus_read_324_CATGTTTCAACT_Count=8	chr5	1295037	AGCGCTGCCTGAAACTCGCGCCGCGAGGAGAGGGCGGGGCCGCGGAAAGGAAGGGGAGGGGCTGGGAGGGCCCGGAGGGGGCTGGGCCGGGGACCCGGAAGGGGTCGGGACGGGGCGGGGTCC
Consensus_read_324_ATGATAGGCCAT_Count=14	chr5	1295037	AGCGCTGCCTGAAACTCGCGCCGCGAGGAGAGGGCGGGGCCGCGGAAAGGAAGGGGAGGGGCTGGGAGGGCCCGGAGGGGGCTGGGCCGGGGACCCGGAAGGGGTCGGGACGGGGCGGGGTCC
Consensus_read_324_ATGGGATGTGTC_Count=6	chr5	1295037	AGCGCTGCCTGAAACTCGCGCCGCGAGGAGAGGGCGGGGCCGCGGAAAGGAAGGGGAGGGGCTGGGAGGGCCCGGAGGGGGCTGGGCCGGGGACCCGGAAGGGGTCGGGACGGGGCGGGGTCC
Consensus_read_324_AATATTTTTCGT_Count=8	chr5	1295037	AGCGCTGCCTGAAACTCGCGCCGCGAGGAGAGGGCGGGGCCGCGGAAAGGAAGGGGAGGGGCTGGGAGGGCCCGGAGGGGGCTGGGCCGGGGACCCGGAAGGGGTCGGGACGGGGCGGGGTCC
Consensus_read_324_TTCATAGCTTTA_Count=14	chr5	1295037	AGCGCTGCCTGAAACTCGCGCCGCGAGGAGAGGGCGGGGCCGCGGAAAGGAAGGGGAGGGGCTGGGAGGGCCCGGAGGGGGCTGGGCCGGGGACCCGGGAGGGGTCGGGACGGGGCGGGGTCC
Consensus_read_324_TGTAGGTTGGGT_Count=7	chr5	1295037	AGCGCTGCCTGAAACTCGCGCCGCGAGGAGAGGGCGGGGCCGCGGAAAGGAAGGGGAGGGGCTGGGAGGGCCCGGAGGGGGCTGGGCCGGGGACCCGGAAGGGGTCGGGACGGGGCGGGGTCC
Consensus_read_324_GACACGGACTGG_Count=11	chr5	1295037	AGCGCTGCCTGAAACTCGCGCCGCGAGGAGAGGGCGGGGCCGCGGAAAGGAAGGGGAGGGGCTGGGAGGGCCCGGAGGGGGCTGGGCCGGGGACCCGGAAGGGGTCGGGACGGGGCGGGGTCC
Consensus_read_324_TTTTGGTTTCGT_Count=8	chr5	1295037	AGCGCTGCCTGAAACTCGCGCCGCGAGGAGAGGGCGGGGCCGCGGAAAGGAAGGGGAGGGGCTGGGAGGGCCCGGAGGGGGCTGGGCCGGGGACCCGGGAGGGGTCGGGACGGGGCGGGGTCC
Consensus_read_324_AACTATGACGCC_Count=15	chr5	1295037	AGCGCTGCCTGAAACTCGCGCCGCGAGGAGAGGGCGGGGCCGCGGAAAGGAAGGGGAGGGGCTGGGAGGGCCCGGAGGGGGCTGGGCCGGGGACCCGGAAGGGGTCGGGACGGGGCGGGGTCC
Consensus_read_324_AGGTACGTGGTA_Count=12	chr5	1295037	AGCGCTGCCTGAAACTCGCGCCGCGAGGAGAGGGCGGGGCCGCGGAAAGGAAGGGGAGGGGCTGGGAGGGCCCGGAGGGGGCTGGGCCGGGGACCCGGGAGGGGTCGGGACGGGGCGGGGTCC
Consensus_read_324_CTTTTGATGCTG_Count=7	chr5	1295037	AGCGCTGCCTGAAACTCGCGCCGCGAGGAGAGGGCGGGGCCGCGGAAAGGAAGGGGAGGGGCTGGGAGGGCCCGGAGGGGGCTGGGCCGGGGACCCGGAAGGGGTCGGGACGGGGCGGGGTCC
Consensus_read_324_ATCCCAGCTTAC_Count=14	chr5	1295037	AGCGCTGCCTGAAACTCGCGCCGCGAGGAGAGGGCGGGGCCGCGGAAAGGAAGGGGAGGGGCTGGGAGGGCCCGGAGGGGGCTGGGCCGGGGACCCGGAAGGGGTCGGGACGGGGCGGGGTCC
Consensus_read_324_GTTTTAATGGTG_Count=8	chr5	1295037	AGCGCTGCCTGAAACTCGCGCCGCGAGGAGAGGGCGGGGCCGCGGAAAGGAAGGGGAGGGGCTGGGAGGGCCCGGAGGGGGCTGGGCCGGGGACCCGGAAGGGGTCGGGACGGGGCGGGGTCC
Consensus_read_324_CTATGTTTTATT_Count=21	chr5	1295037	AGCGCTGCCTGAAACTCGCGCCGCGAGGAGAGGGCGGGGCCGCGGAAAGGAAGGGGAGGGGCTGGGAGGGCCCGGAGGGGGCTGGGCCGGGGACCCGGAAGGGGTCGGGACGGGGCGGGGTCC
Consensus_read_324_CCTTAGGCTTGC_Count=6	chr5	1295037	AGCGCTGCCTGAAACTCGCGCCGCGAGGAGAGGGCGGGGCCGCGGAAAGGAAGGGGAGGGGCTGGGAGGGCCCGGAGGGGGCTGGGCCGGGGACCCGGAAGGGGTCGGGACGGGGCGGGGTCC
Consensus_read_324_CTTATTGATAGT_Count=12	chr5	1295037	AGCGCTGCCTGAAACTCGCGCCGCGAGGAGAGGGCGGGGCCGCGGAAAGGAAGGGGAGGGGCTGGGAGGGCCCGGAGGGGGCTGGGCCGGGGACCCGGGAGGGGTCGGGACGGGGCGGGGTCC
Consensus_read_324_ATTTTCGTTGGC_Count=7	chr5	1295037	AGCGCTGCCTGAAACTCGCGCCGCGAGGAGAGGGCGGGGCCGCGGAAAGGAAGGGGAGGGGCTGGGAGGGCCCGGAGGGGGCTGGGCCGGGGACCCGGAAGGGGTCGGGACGGGGCGGGGTCC
Consensus_read_324_GTACCGTGTATC_Count=6	chr5	1295037	AGCGCTGCCTGAAACTCGCGCCGCGAGGAGAGGGCGGGGCCGCGGAAAGGAAGGGGAGGGGCTGGGAGGGCCCGGAGGGGGCTGGGCCGGGGACCCGGAAGGGGTCGGGACGGGGCGGGGTCC
Consensus_read_324_TCCATATGGTCA_Count=12	chr5	1295037	AGCGCTGCCTGAAACTCGCGCCGCGAGGAGAGGGCGGGGCCGCGGAAAGGAAGTGGAGGGGCTGGGAGGGCCCGGAGGGGGCTGGGCCGGGGACCCGGAAGGGGTCGGGACGGGGCGGGGTCC
Consensus_read_324_ACTCGCCTTTCT_Count=12	chr5	1295037	AGCGCTGCCTGAAACTCGCGCCGCGAGGAGAGGGCGGGGCCGCGGAAAGGAAGGGGAGGGGCTGGGAGGGCCCGGAGGGGGCTGGGCCGGGGACCCGGGAGGGGTCGGGACGGGGCGGGGTCC
Consensus_read_324_TAAATAGTTCTC_Count=13	chr5	1295037	AGCGCTGCCTGAAACTCGCGCCGCGAGGAGAGGGCGGGGCCGCGGAAAGGAAGGGGAGGGGCTGGGAGGGCCCGGAGGGGGCTGGGCCGGGGACCCGGGAGGGGTCGGGACGGGGCGGGGTCC
Consensus_read_324_TTTTCTTATCCA_Count=16	chr5	1295037	AGCGCTGCCTGAAACTCGCGCCGCGAGGAGAGGGCGGGGCCGCGGAAAGGAAGGGGAGGGGCTGGGAGGGCCCGGAGGGGGCTGGGCCGGGGACCCGGAAGGGGTCGGGACGGGGCGGGGTCC
Consensus_read_324_TTGATTTACGAT_Count=5	chr5	1295037	AGCGCTGCCTGAAACTCGCGCCGCGAGGAGAGGGCGGGGCCGCGGAAAGGAAGGGGAGGGGCTGGGAGGGCCCGGAGGGGGCTGGGCCGGGGACCCGGAAGGGGTCGGGACGGGGCGGGGTCC
Consensus_read_324_TTTGTTTGTTTA_Count=6	chr5	1295037	AGCGCTGCCTGAAACTCGCGCCGCGAGGAGAGGGCGGGGCCGCGGAAAGGAAGGGGAGGGGCTGGGAGGGCCCGGAGGGGGCTGGGCCGGGGACCCGGAAGGGGTCGGGACGGGGCGGGGTCC
Consensus_read_324_CTGACTATTCTT_Count=9	chr5	1295037	AGCGCTGCCTGAAACTCGCGCCGCGAGGAGAGGGCGGGGCCGCGGAAAGGAAGGGGAGGGGCTGGGAGGGCCCGGAGGGGGCTGGGCCGGGGACCCGGAAGGGGTCGGGACGGGGCGGGGTCC
Consensus_read_324_GATTTTGCTTTG_Count=6	chr5	1295037	AGCGCTGCCTGAAACTCGCGCCGCGAGGAGAGGGCGGGGCCGCGGAAAGGAAGGGGAGGGGCTGGGAGGGCCCGGAGGGGGCTGGGCCGGGGACCCGGAAGGGGTCGGGACGGGGCGGGGTCC
Consensus_read_324_TCAATACTTCAC_Count=10	chr5	1295037	AGCGCTGCCTGAAACTCGCGCCGCGAGGAGAGGGCGGGGCCGCGGAAAGGAAGGGGAGGGGCTGGGAGGGCCCGGAGGGGGCTGGGCCGGGGACCCGGGAGGGGTCGGGACGGGGCGGGGTCC
Consensus_read_324_GTGGAACGCCCT_Count=5	chr5	1295037	AGCGCTGCCTGAAACTCGCGCCGCGAGGAGAGGGCGGGGCCGCGGAAAGGAAGGGGAGGGGCTGGGAGGGCCCGGAGGGGGCTGGGCCGGGGACCCGGAAGGGGTCGGGACGGGGCGGGGTCC
Consensus_read_324_GACCTTTCTCTT_Count=6	chr5	1295037	AGCGCTGCCTGAAACTCGCGCCGCGAGGAGAGGGCGGGGCCGCGGAAAGGAAGGGGAGGGGCTGGGAGGGCCCGGAGGGGGCTGGGCCGGGGACCCGGAAGGGGTCGGGACGGGGCGGGGTCC
Consensus_read_324_CATAAGGTTTTA_a_Count=8	chr5	1295037	AGCGCTGCCTGAAACTCGCGCCGCGAGGAGAGGGCGGGGCCGCGGAAAGGAAGGGGAGGGGCTGGGAGGGCCCGGAGGGGGCTGGGCCGGGGACCCGGGAGGGGTCGGGACGGGGCGGGGTCC
Consensus_read_324_GATTACACGTTT_Count=8	chr5	1295037	AGCGCTGCCTGAAACTCGCGCCGCGAGGAGAGGGCGGGGCCGCGGAAAGGAAGGGGAGGGGCTGGGAGGGCCCGGAGGGGGCTGGGCCGGGGACCCGGGAGGGGTCGGGACGGGGCGGGGTCC
Consensus_read_324_TTTATTCAGTCT_Count=29	chr5	1295037	AGCGCTGCCTGAAACTCGCGCCGCGAGGAGAGGGCGGGGCCGCGGAAAGGAAGGGGAGGGGCTGGGAGGGCCCGGAGGGGGCTGGGCCGGGGACCCGGAAGGGGTCGGGACGGGGCGGGGTCC
Consensus_read_324_TATCTTGAATTT_Count=10	chr5	1295037	AGCGCTGCCTGAAACTCGCGCCGCGAGGAGAGGGCGGGGCCGCGGAAAGGAAGGGGAGGGGCTGGGAGGGCCCGGAGGGGGCTGGGCCGGGGACCCGGGAGGGGTCGGGACGGGGCGGGGTCC
Consensus_read_324_ATGCATAGCGTA_Count=11	chr5	1295037	AGCGCTGCCTGAAACTCGCGCCGCGAGGAGAGGGCGGGGCCGCGGAAAGGAAGGGGAGGGGCTGGGAGGGCCCGGAGGGGGCTGGGCCGGGGACCCGGAAGGGGTCGGGACGGGGCGGGGTCC
Consensus_read_324_TATACGGTTTTC_Count=5	chr5	1295037	AGCGCTGCCTGAAACTCGCGCCGCGAGGAGAGGGCGGGGCCGCGGAAAGGAAGGGGAGGGGCTGGGAGGGCCCGGAGGGGGCTGGGCCGGGGACCCGGAAGGGGTCGGGACGGGGCGGGGTCC
Consensus_read_324_TTTCAGATTAGT_Count=13	chr5	1295037	AGCGCTGCCTGAAACTCGCGCCGCGAGGAGAGGGCGGGGCCGCGGAAAGGAAGGGGAGGGGCTGGGAGGGCCCGGAGGGGGCTGGGCCGGGGACCCGGGAGGGGTCGGGACGGGGCGGGGTCC
Consensus_read_324_GCCTTGGTTTTA_Count=8	chr5	1295037	AGCGCTGCCTGAAACTCGCGCCGCGAGGAGAGGGCGGGGCCGCGGAAAGGAAGGGGAGGGGCTGGGAGGGCCCGGAGGGGGCTGGGCCGGGGACCCGGAAGGGGTCGGGACGGGGCGGGGTCC
Consensus_read_324_AGTACAAGCTTT_Count=8	chr5	1295037	AGCGCTGCCTGAAACTCGCGCCGCGAGGAGAGGGCGGGGCCGCGGAAAGGAAGGGGAGGGGCTGGGAGGGCCCGGAGGGGGCTGGGCCGGGGACCCGGGAGGGGTCGGGACGGGGCGGGGTCC
Consensus_read_324_TAACCATTCCTT_Count=5	chr5	1295037	AGCGCTGCCTGAAACTCGCGCCGCGAGGAGAGGGCGGGGCCGCGGAAAGGAAGGGGAGGGGCTGGGAGGGCCCGGAGGGGGCTGGGCCGGGGACCCGGAAGGGGTCGGGACGGGGCGGGGTCC
Consensus_read_324_CGAGCTATAAGT_a_Count=7	chr5	1295037	AGCGCTGCCTGAAACTCGCGCCGCGAGGAGAGGGCGGGGCCGCGGAAAGGAAGGGGAGGGGCTGGGAGGGCCCGGAGGGGGCTGGGCCGGGGACCCGGAAGGGGTCGGGACGGGGCGGGGTCC
Consensus_read_324_GATATCCTCGGT_Count=7	chr5	1295037	AGCGCTGCCTGAAACTCGCGCCGCGAGGAGAGGGCGGGGCCGCGGAAAGGAAGGGGAGGGGCTGGGAGGGCCCGGAGGGGGCTGGGCCGGGGACCCGGGAGGGGTCGGGACGGGGCGGGGTCC
Consensus_read_324_ATGGAAGCCTCA_Count=15	chr5	1295037	AGCGCTGCCTGAAACTCGCGCCGCGAGGAGAGGGCGGGGCCGCGGAAAGGAAGGGGAGGGGCTGGGAGGGCCCGGAGGGGGCTGGGCCGGGGACCCGGAAGGGGTCGGGACGGGGCGGGGTCC
Consensus_read_324_ATGGAGGATTCT_Count=23	chr5	1295037	AGCGCTGCCTGAAACTCGCGCCGCGAGGAGAGGGCGGGGCCGCGGAAAGGAAGGGGAGGGGCTGGGAGGGCCCGGAGGGGGCTGGGCCGGGGACCCGGAAGGGGTCGGGACGGGGCGGGGTCCG
Consensus_read_324_TGAATGTTGTTC_Count=18	chr5	1295037	AGCGCTGCCTGAAACTCGCGCCGCGAGGAGAGGGCGGGGCCGCGGAAAGGAAGGGGAGGGGCTGGGAGGGCCCGGAGGGGGCTGGGCCGGGGACCCGGAAGGGGTCGGGACGGGGCGGGGTCC
Consensus_read_324_CTAAGGCTAGTA_Count=7	chr5	1295037	AGCGCTGCCTGAAACTCGCGCCGCGAGGAGAGGGCGGGGCCGCGGAAAGGAAGGGGAGGGGCTGGGAGGGCCCGGAGGGGGCTGGGCCGGGGACCCGGAAGGGGTCGGGACGGGGCGGGGTCC
Consensus_read_324_ATGTTCCCGACC_Count=19	chr5	1295037	AGCGCTGCCTGAAACTCGCGCCGCGAGGAGAGGGCGGGGCCGCGGAAAGGAAGGGGAGGGGCTGGGAGGGCCCGGAGGGGGCTGGGCCGGGGACCCGGAAGGGGTCGGGACGGGGCGGGGTCC
Consensus_read_324_TCGACTCCTTTT_Count=9	chr5	1295037	AGCGCTGCCTGAAACTCGCGCCGCGAGGAGAGGGCGGGGCCGCGGAAAGGAAGGGGAGGGGCTGGGAGGGCCCGGAGGGGGCTGGGCCGGGGACCCGGAAGGGGTCGGGACGGGGCGGGGTCC
Consensus_read_324_GAGACATTGATA_Count=8	chr5	1295037	AGCGCTGCCTGAAACTCGCGCCGCGAGGAGAGGGCGGGGCCGCGGAAAGGAAGGGGAGGGGCTGGGAGGGCCCGGAGGGGGCTGGGCCGGGGACCCGGAAGGGGTCGGGACGGGGCGGGGTCC
Consensus_read_324_ATTTCATTGGTG_Count=10	chr5	1295037	AGCGCTGCCTGAAACTCGCGCCGCGAGGAGAGGGCGGGGCCGCGGAAAGGAAGGGGAGGGGCTGGGAGGGCCCGGAGGGGGCTGGGCCGGGGACCCGGAAGGGGTCGGGACGGGGCGGGGTCC
Consensus_read_324_TTGGTAGTACAC_Count=7	chr5	1295037	AGCGCTGCCTGAAACTCGCGCCGCGAGGAGAGGGCGGGGCCGCGGAAAGGAAGGGGAGGGGCTGGGAGGGCCCGGAGGGGGCTGGGCCGGGGACCCGGAAGGGGTCGGGACGGGGCGGGGTCC
Consensus_read_324_ATATCGATATAG_Count=8	chr5	1295037	AGCGCTGCCTGAAACTCGCGCCGCGAGGAGAGGGCGGGGCCGCGGAAAGGAAGGGGAGGGGCTGGGAGGGCCCGGAGGGGGCTGGGCCGGGGACCCGGAAGGGGTCGGGACGGGGCGGGGTCC
Consensus_read_324_ACAGAGCGCTGC_Count=9	chr5	1295037	AGCGCTGCCTGAAACTCGCGCCGCGAGGAGAGGGCGGGGCCGCGGAAAGGAAGGGGAGGGGCTGGGAGGGCCCGGAGGGGGCTGGGCCGGGGACCCGGAAGGGGTCGGGACGGGGCGGGGTCC
Consensus_read_324_CTTCTTTCTAGG_Count=21	chr5	1295037	AGCGCTGCCTGAAACTCGCGCCGCGAGGAGAGGGCGGGGCCGCGGAAAGGAAGGGGAGGGGCTGGGAGGGCCCGGAGGGGGCTGGGCCGGGGACCCGGAAGGGGTCGGGACGGGGCGGGGTCC
Consensus_read_324_GACATAGTCTTC_Count=6	chr5	1295037	AGCGCTGCCTGAAACTCGCGCCGCGAGGAGAGGGCGGGGCCGCGGAAAGGAAGGGGAGGGGCTGGGAGGGCCCGGAGGGGGCTGGGCCGGGGACCCGGAAGGGGTCGGGACGGGGCGGGGTCC
Consensus_read_324_TCACTTCACACA_Count=11	chr5	1295037	AGCGCTGCCTGAAACTCGCGCCGCGAGGAGAGGGCGGGGCCGCGGAAAGGAAGGGGAGGGGCTGGGAGGGCCCGGAGGGGGCTGGGCCGGGGACCCGGAAGGGGTCGGGACGGGGCGGGGTCC
Consensus_read_324_GTTCAATTGTAA_Count=11	chr5	1295037	AGCGCTGCCTGAAACTCGCGCCGCGAGGAGAGGGCGGGGCCGCGGAAAGGAAGGGGAGGGGCTGGGAGGGCCCGGAGGGGGCTGGGCCGGGGACCCGGGAGGGGTCGGGACGGGGCGGGGTCC
Consensus_read_324_AACTTTTTGCAC_Count=9	chr5	1295037	AGCGCTGCCTGAAACTCGCGCCGCGAGGAGAGGGCGGGGCCGCGGAAAGGAAGGGGAGGGGCTGGGAGGGCCCGGAGGGGGCTGGGCCGGGGACCCGGAAGGGGTCGGGACGGGGCGGGGTCC
Consensus_read_324_TGTACTAAGTAG_Count=10	chr5	1295037	AGCGCTGCCTGAAACTCGCGCCGCGAGGAGAGGGCGGGGCCGCGGAAAGGAAGGGGAGGGGCTGGGAGGGCCCGGAGGGGGCTGGGCCGGGGACCCGGAAGGGGTCGGGACGGGGCGGGGTCC
Consensus_read_324_TTATATGGGCAT_Count=15	chr5	1295037	AGCGCTGCCTGAAACTCGCGCCGCGAGGAGAGGGCGGGGCCGCGGAAAGGAAGGGGAGGGGCTGGGAGGGCCCGGAGGGGGCTGGGCCGGGGACCCGGAAGGGGTCGGGACGGGGCGGGGTCC
Consensus_read_324_GTTATTAGCTAG_Count=7	chr5	1295037	AGCGCTGCCTGAAACTCGCGCCGCGAGGAGAGGGCGGGGCCGCGGAAAGGAAGGGGAGGGGCTGGGAGGGCCCGGAGGGGGCTGGGCCGGGGACCCGGGAGGGGTCGGGACGGGGCGGGGTCC
Consensus_read_324_GAATTTTTATAA_Count=8	chr5	1295037	AGCGCTGCCTGAAACTCGCGCCGCGAGGAGAGGGCGGGGCCGCGGAAAGGAAGGGGAGGGGCTGGGAGGGCCCGGAGGGGGCTGGGCCGGGGACCCGGAAGGGGTCGGGACGGGGCGGGGTCC
Consensus_read_324_TTTACCGCGATT_Count=12	chr5	1295037	AGCGCTGCCTGAAACTCGCGCCGCGAGGAGAGGGCGGGGCCGCGGAAAGGAAGGGGAGGGGCTGGGAGGGCCCGGAGGGGGCTGGGCCGGGGACCCGGGAGGGGTCGGGACGGGGCGGGGTCC
Consensus_read_324_TTTGGCAACGGT_Count=11	chr5	1295037	AGCGCTGCCTGAAACTCGCGCCGCGAGGAGAGGGCGGGGCCGCGGAAAGGAAGGGGAGGGGCTGGGAGGGCCCGGAGGGGGCTGGGCCGGGGACCCGGGAGGGGTCGGGACGGGGCGGGGTCC
Consensus_read_324_GGAGGTTTTTGA_Count=7	chr5	1295037	AGCGCTGCCTGAAACTCGCGCCGCGAGGAGAGGGCGGGGCCGCGGAAAGGAAGGGGAGGGGCTGGGAGGGCCCGGAGGGGGCTGGGCCGGGGACCCGGAAGGGGTCGGGACGGGGCGGGGTCC
Consensus_read_324_GGAGTTGCATCT_Count=13	chr5	1295037	AGCGCTGCCTGAAACTCGCGCCGCGAGGAGAGGGCGGGGCCGCGGAAAGGAAGGGGAGGGGCTGGGAGGGCCCGGAGGGGGCTGGGCCGGGGACCCGGGAGGGGTCGGGACGGGGCGGGGTCC
Consensus_read_324_GTGTGTACTCTT_Count=8	chr5	1295037	AGCGCTGCCTGAAACTCGCGCCGCGAGGAGAGGGCGGGGCCGCGGAAAGGAAGGGGAGGGGCTGGGAGGGCCCGGAGGGGGCTGGGCCGGGGACCCGGGAGGGGTCGGGACGGGGCGGGGTCC
Consensus_read_324_TTTAATGGGGGA_Count=8	chr5	1295037	AGCGCTGCCTGAAACTCGCGCCGCGAGGAGAGGGCGGGGCCGCGGAAAGGAAGGGGAGGGGCTGGGAGGGCCCGGAGGGGGCTGGGCCGGGGACCCGGAAGGGGTCGGGACGGGGCGGGGTCC
Consensus_read_324_TTGATGCTGGTT_Count=18	chr5	1295037	AGCGCTGCCTGAAACTCGCGCCGCGAGGAGAGGGCGGGGCCGCGGAAAGGAAGGGGAGGGGCTGGGAGGGCCCGGAGGGGGCTGGGCCGGGGACCCGGAAGGGGTCGGGACGGGGCGGGGTCC
Consensus_read_324_GTCACTCGTTTT_Count=6	chr5	1295037	AGCGCTGCCTGAAACTCGCGCCGCGAGGAGAGGGCGGGGCCGCGGAAAGGAAGGGGAGGGGCTGGGAGGGCCCGGAGGGGGCTGGGCCGGGGACCCGGAAGGGGTCGGGACGGGGCGGGGTCC
Consensus_read_324_TATATAATTCAC_Count=7	chr5	1295037	AGCGCTGCCTGAAACTCGCGCCGCGAGGAGAGGGCGGGGCCGCGGAAAGGAAGGGGAGGGGCTGGGAGGGCCCGGAGGGGGCTGGGCCGGGGACCCGGAAGGGGTCGGGACGGGGCGGGGTCC
Consensus_read_324_GTTTTATTTAAT_Count=20	chr5	1295037	AGCGCTGCCTGAAACTCGCGCCGCGAGGAGAGGGCGGGGCCGCGGAAAGGAAGGGGAGGGGCTGGGAGGGCCCGGAGGGGGCTGGGCCGGGGACCCGGGAGGGGTCGGGACGGGGCGGGGTCC
Consensus_read_324_ATGTGCCGGCGC_Count=8	chr5	1295037	AGCGCTGCCTGAAACTCGCGCCGCGAGGAGAGGGCGGGGCCGCGGAAAGGAAGGGGAGGGGCTGGGAGGGCCCGGAGGGGGCTGGGCCGGGGACCCGGAAGGGGTCGGGACGGGGCGGGGTCC
Consensus_read_324_ACGATCCTGCAT_Count=10	chr5	1295037	AGCGCTGCCTGAAACTCGCGCCGCGAGGAGAGGGCGGGGCCGCGGAAAGGAAGGGGAGGGGCTGGGAGGGCCCGGAGGGGGCTGGGCCGGGGACCCGGAAGGGGTCGGGACGGGGCGGGGTCC
Consensus_read_324_TTGTCTTGTTTC_Count=8	chr5	1295037	AGCGCTGCCTGAAACTCGCGCCGCGAGGAGAGGGCGGGGCCGCGGAAAGGAAGGGGAGGGGCTGGGAGGGCCCGGAGGGGGCTGGGCCGGGGACCCGGGAGGGGTCGGGACGGGGCGGGGTCC
Consensus_read_324_CTATGTATCATA_Count=10	chr5	1295037	AGCGCTGCCTGAAACTCGCGCCGCGAGGAGAGGGCGGGGCCGCGGAAAGGAAGGGGAGGGGCTGGGAGGGCCCGGAGGGGGCTGGGCCGGGGACCCGGAAGGGGTCGGGACGGGGCGGGGTCC
Consensus_read_324_CCTGGATCTGTT_Count=12	chr5	1295037	AGCGCTGCCTGAAACTCGCGCCGCGAGGAGAGGGCGGGGCCGCGGAAAGGAAGGGGAGGGGCTGGGAGGGCCCGGAGGGGGCTGGGCCGGGGACCCGGAAGGGGTCGGGACGGGGCGGGGTCC
Consensus_read_324_GGCCTACGCGGG_Count=10	chr5	1295037	AGCGCTGCCTGAAACTCGCGCCGCGAGGAGAGGGCGGGGCCGCGGAAAGGAAGGGGAGGGGCTGGGAGGGCCCGGAGGGGGCTGGGCCGGGGACCCGGGAGGGGTCGGGACGGGGCGGGGTCC
Consensus_read_324_GTATTATGTATC_Count=8	chr5	1295037	AGCGCTGCCTGAAACTCGCGCCGCGAGGAGAGGGCGGGGCCGCGGAAAGGAAGGGGAGGGGCTGGGAGGGCCCGGAGGGGGCTGGGCCGGGGACCCGGAAGGGGTCGGGACGGGGCGGGGTCC
Consensus_read_324_CACTGCATAGGT_Count=7	chr5	1295037	AGCGCTGCCTGAAACTCGCGCCGCGAGGAGAGGGCGGGGCCGCGGAAAGGAAGGGGAGGGGCTGGGAGGGCCCGGAGGGGGCTGGGCCGGGGACCCGGAAGGGGTCGGGACGGGGCGGGGTCC
Consensus_read_324_TATCAATTAATT_Count=11	chr5	1295037	AGCGCTGCCTGAAACTCGCGCCGCGAGGAGAGGGCGGGGCCGCGGAAAGGAAGGGGAGGGGCTGGGAGGGCCCGGAGGGGGCTGGGCCGGGGACCCGGAAGGGGTCGGGACGGGGCGGGGTCC
Consensus_read_324_GGCTCTGGAGTT_Count=8	chr5	1295037	AGCGCTGCCTGAAACTCGCGCCGCGAGGAGAGGGCGGGGCCGCGGAAAGGAAGGGGAGGGGCTGGGAGGGCCCGGAGGGGGCTGGGCCGGGGACCCGGGAGGGGTCGGGACGGGGCGGGGTCC
Consensus_read_324_CTTTCGTTTAGC_Count=8	chr5	1295037	AGCGCTGCCTGAAACTCGCGCCGCGAGGAGAGGGCGGGGCCGCGGAAAGGAAGGGGAGGGGCTGGGAGGGCCCGGAGGGGGCTGGGCCGGGGACCCGGAAGGGGTCGGGACGGGGCGGGGTCC
Consensus_read_324_TTACCTCTCTTT_Count=11	chr5	1295037	AGCGCTGCCTGAAACTCGCGCCGCGAGGAGAGGGCGGGGCCGCGGAAAGGAAGGGGAGGGGCTGGGAGGGCCCGGAGGGGGCTGGGCCGGGGACCCGGAAGGGGTCGGGACGGGGCGGGGTCC
Consensus_read_324_TTATGAACTCCA_Count=13	chr5	1295037	AGCGCTGCCTGAAACTCGCGCCGCGAGGAGAGGGCGGGGCCGCGGAAAGGAAGGGGAGGGGCTGGGAGGGCCCGGAGGGGGCTGGGCCGGGGACCCGGAAGGGGTCGGGACGGGGCGGGGTCC
Consensus_read_324_TTTAGCTTCGCT_Count=12	chr5	1295037	AGCGCTGCCTGAAACTCGCGCCGCGAGGAGAGGGCGGGGCCGCGGAAAGGAAGGGGAGGGGCTGGGAGGGCCCGGAGGGGGCTGGGCCGGGGACCCGGAAGGGGTCGGGACGGGGCGGGGTCC
Consensus_read_324_TGAATTTTTAAT_Count=6	chr5	1295037	AGCGCTGCCTGAAACTCGCGCCGCGAGGAGAGGGCGGGGCCGCGGAAAGGAAGGGGAGGGGCTGGGAGGGCCCGGAGGGGGCTGGGCCGGGGACCCGGGAGGGGTCGGGACGGGGCGGGGTCC
Consensus_read_324_TTTTAAATACCT_Count=5	chr5	1295037	AGCGCTGCCTGAAACTCGCGCCGCGAGGAGAGGGCGGGGCCGCGGAAAGGAAGGGGAGGGGCTGGGAGGGCCCGGAGGGGGCTGGGCCGGGGACCCGGAAGGGGTCGGGACGGGGCGGGGTCC
Consensus_read_324_TGATGGGGTAGA_Count=17	chr5	1295037	AGCGCTGCCTGAAACTCGCGCCGCGAGGAGAGGGCGGGGCCGCGGAAAGGAAGGGGAGGGGCTGGGAGGGCCCGGAGGGGGCTGGGCCGGGGACCCGGAAGGGGTCGGGACGGGGCGGGGTCC
Consensus_read_324_GGACAATAGTGC_Count=5	chr5	1295037	AGCGCTGCCTGAAACTCGCGCCGCGAGGAGAGGGCGGGGCCGCGGAAAGGAAGGGGAGGGGCTGGGAGGGCCCGGAGGGGGCTGGGCCGGGGACCCGGAAGGGGTCGGGACGGGGCGGGGTCC
Consensus_read_324_CACATCTCTACA_Count=15	chr5	1295037	AGCGCTGCCTGAAACTCGCGCCGCGAGGAGAGGGCGGGGCCGCGGAAAGGAAGGGGAGGGGCTGGGAGGGCCCGGAGGGGGCTGGGCCGGGGACCCGGAAGGGGTCGGGACGGGGCGGGGTCC
Consensus_read_324_TCGTCTCGTAGA_Count=20	chr5	1295037	AGCGCTGCCTGAAACTCGCGCCGCGAGGAGAGGGCGGGGCCGCGGAAAGGAAGGGGAGGGGCTGGGAGGGCCCGGAGGGGGCTGGGCCGGGGACCCGGAAGGGGTCGGGACGGGGCGGGGTCC
Consensus_read_324_TCGAGCTTTTCG_Count=16	chr5	1295037	AGCGCTGCCTGAAACTCGCGCCGCGAGGAGAGGGCGGGGCCGCGGAAAGGAAGGGGAGGGGCTGGGAGGGCCCGGAGGGGGCTGGGCCGGGGACCCGGAAGGGGTCGGGACGGGGCGGGGTCC
Consensus_read_324_CAAATTTAGTTT_Count=21	chr5	1295037	AGCGCTGCCTGAAACTCGCGCCGCGAGGAGAGGGCGGGGCCGCGGAAAGGAAGGGGAGGGGCTGGGAGGGCCCGGAGGGGGCTGGGCCGGGGACCCGGAAGGGGTCGGGACGGGGCGGGGTCC
Consensus_read_324_CAGTATCAATCG_Count=5	chr5	1295037	AGCGCTGCCTGAAACTCGCGCCGCGAGGAGAGGGCGGGGCCGCGGAAAGGAAGGGGAGGGGCTGGGAGGGCCCGGAGGGGGCTGGGCCGGGGACCCGGGAGGGGTCGGGACGGGGCGGGGTCC
Consensus_read_324_TATGTTACATTG_Count=8	chr5	1295037	AGCGCTGCCTGAAACTCGCGCCGCGAGGAGAGGGCGGGGCCGCGGAAAGGAAGGGGAGGGGCTGGGAGGGCCCGGAGGGGGCTGGGCCGGGGACCCGGGAGGGGTCGGGACGGGGCGGGGTCC
Consensus_read_324_GGATGTACACGT_Count=13	chr5	1295037	AGCGCTGCCTGAAACTCGCGCCGCGAGGAGAGGGCGGGGCCGCGGAAAGGAAGGGGAGGGGCTGGGAGGGCCCGGAGGGGGCTGGGCCGGGGACCCGGAAGGGGTCGGGACGGGGCGGGGTCC
Consensus_read_324_TGATGTGCGTAT_Count=6	chr5	1295037	AGCGCTGCCTGAAACTCGCGCCGCGAGGAGAGGGCGGGGCCGCGGAAAGGAAGGGGAGGGGCTGGGAGGGCCCGGAGGGGGCTGGGCCGGGGACCCGGAAGGGGTCGGGACGGGGCGGGGTCC
Consensus_read_324_CGGTCAGATGTA_Count=13	chr5	1295037	AGCGCTGCCTGAAACTCGCGCCGCGAGGAGAGGGCGGGGCCGCGGAAAGGAAGGGGAGGGGCTGGGAGGGCCCGGAGGGGGCTGGGCCGGGGACCCGGAAGGGGTCGGGACGGGGCGGGGTCC
Consensus_read_324_TTACTGGTTTTC_Count=16	chr5	1295037	AGCGCTGCCTGAAACTCGCGCCGCGAGGAGAGGGCGGGGCCGCGGAAAGGAAGGGGAGGGGCTGGGAGGGCCCGGAGGGGGCTGGGCCGGGGACCCGGAAGGGGTCGGGACGGGGCGGGGTCC
Consensus_read_324_ACAGTTTGTATG_Count=6	chr5	1295037	AGCGCTGCCTGAAACTCGCGCCGCGAGGAGAGGGCGGGGCCGCGGAAAGGAAGGGGAGGGGCTGGGAGGGCCCGGAGGGGGCTGGGCCGGGGACCCGGGAGGGGTCGGGACGGGGCGGGGTCC
Consensus_read_324_CATGTCATATAT_Count=20	chr5	1295037	AGCGCTGCCTGAAACTCGCGCCGCGAGGAGAGGGCGGGGCCGCGGAAAGGAAGGGGAGGGGCTGGGAGGGCCCGGAGGGGGCTGGGCCGGGGACCCGGGAGGGGTCGGGACGGGGCGGGGTCC
Consensus_read_324_GATAGCGTTTGG_Count=7	chr5	1295037	AGCGCTGCCTGAAACTCGCGCCGCGAGGAGAGGGCGGGGCCGCGGAAAGGAAGGGGAGGGGCTGGGAGGGCCCGGAGGGGGCTGGGCCGGGGACCCGGGAGGGGTCGGGACGGGGCGGGGTCC
Consensus_read_324_TGGGGCGAACAC_Count=10	chr5	1295037	AGCGCTGCCTGAAACTCGCGCCGCGAGGAGAGGGCGGGGCCGCGGAAAGGAAGGGGAGGGGCTGGGAGGGCCCGGAGGGGGCTGGGCCGGGGACCCGGGAGGGGTCGGGACGGGGCGGGGTCC
Consensus_read_324_CATTTCAGTAAT_Count=11	chr5	1295037	AGCGCTGCCTGAAACTCGCGCCGCGAGGAGAGGGCGGGGCCGCGGAAAGGAAGGGGAGGGGCTGGGAGGGCCCGGAGGGGGCTGGGCCGGGGACCCGGAAGGGGTCGGGACGGGGCGGGGTCC
Consensus_read_324_CACCATATGTAT_a_Count=6	chr5	1295037	AGCGCTGCCTGAAACTCGCGCCGCGAGGAGAGGGCGGGGCCGCGGAAAGGAAGGGGAGGGGCTGGGAGGGCCCGGAGGGGGCTGGGCCGGGGACCCGGAAGGGGTCGGGACGGGGCGGGGTCC
Consensus_read_324_ATTTGGAGAAGG_Count=8	chr5	1295037	AGCGCTGCCTGAAACTCGCGCCGCGAGGAGAGGGCGGGGCCGCGGAAAGGAAGGGGAGGGGCTGGGAGGGCCCGGAGGGGGCTGGGCCGGGGACCCGGAAGGGGTCGGGACGGGGCGGGGTCC
Consensus_read_324_CTCAATATACCC_Count=6	chr5	1295037	AGCGCTGCCTGAAACTCGCGCCGCGAGGAGAGGGCGGGGCCGCGGAAAGGAAGGGGAGGGGCTGGGAGGGCCCGGAGGGGGCTGGGCCGGGGACCCGGGAGGGGTCGGGACGGGGCGGGGTCC
Consensus_read_324_TTTCCCGGATTC_Count=6	chr5	1295037	AGCGCTGCCTGAAACTCGCGCCGCGAGGAGAGGGCGGGGCCGCGGAAAGGAAGGGGAGGGGCTGGGAGGGCCCGGAGGGGGCTGGGCCGGGGACCCGGAAGGGGTCGGGACGGGGCGGGGTCC
Consensus_read_324_TATTGTTTGATC_Count=7	chr5	1295037	AGCGCTGCCTGAAACTCGCGCCGCGAGGAGAGGGCGGGGCCGCGGAAAGGAAGGGGAGGGGCTGGGAGGGCCCGGAGGGGGCTGGGCCGGGGACCCGGAAGGGGTCGGGACGGGGCGGGGTCC
Consensus_read_324_CAGACACGGTTT_Count=10	chr5	1295037	AGCGCTGCCTGAAACTCGCGCCGCGAGGAGAGGGCGGGGCCGCGGAAAGGAAGGGGAGGGGCTGGGAGGGCCCGGAGGGGGCTGGGCCGGGGACCCGGAAGGGGTCGGGACGGGGCGGGGTCC
Consensus_read_324_TTGGTATGGGCA_Count=13	chr5	1295037	AGCGCTGCCTGAAACTCGCGCCGCGAGGAGAGGGCGGGGCCGCGGAAAGGAAGGGGAGGGGCTGGGAGGGCCCGGAGGGGGCTGGGCCGGGGACCCGGGAGGGGTCGGGACGGGGCGGGGTCC
Consensus_read_324_AATAGCACATTT_Count=5	chr5	1295037	AGCGCTGCCTGAAACTCGCGCCGCGAGGAGAGGGCGGGGCCGCGGAAAGGAAGGGGAGGGGCTGGGAGGGCCCGGAGGGGGCTGGGCCGGGGACCCGGGAGGGGTCGGGACGGGGCGGGGTCC
Consensus_read_324_AGTTCTAATTAT_Count=11	chr5	1295037	AGCGCTGCCTGAAACTCGCGCCGCGAGGAGAGGGCGGGGCCGCGGAAAGGAAGGGGAGGGGCTGGGAGGGCCCGGAGGGGGCTGGGCCGGGGACCCGGAAGGGGTCGGGACGGGGCGGGGTCC
Consensus_read_324_TATATTTGTCAA_Count=12	chr5	1295037	AGCGCTGCCTGAAACTCGCGCCGCGAGGAGAGGGCGGGGCCGCGGAAAGGAAGGGGAGGGGCTGGGAGGGCCCGGAGGGGGCTGGGCCGGGGACCCGGAAGGGGTCGGGACGGGGCGGGGTCC
Consensus_read_324_TTTATCTTGTTT_Count=6	chr5	1295037	AGCGCTGCCTGAAACTCGCGCCGCGAGGAGAGGGCGGGGCCGCGGAAAGGAAGGGGAGGGGCTGGGAGGGCCCGGAGGGGGCTGGGCCGGGGACCCGGGAGGGGTCGGGACGGGGCGGGGTCC
Consensus_read_324_GACGCCGAACTA_Count=12	chr5	1295037	AGCGCTGCCTGAAACTCGCGCCGCGAGGAGAGGGCGGGGCCGCGGAAAGGAAGGGGAGGGGCTGGGAGGGCCCGGAGGGGGCTGGGCCGGGGACCCGGGAGGGGTCGGGACGGGGCGGGGTCC
Consensus_read_324_GCATTTGTAATT_Count=8	chr5	1295037	AGCGCTGCCTGAAACTCGCGCCGCGAGGAGAGGGCGGGGCCGCGGAAAGGAAGGGGAGGGGCTGGGAGGGCCCGGAGGGGGCTGGGCCGGGGACCCGGGAGGGGTCGGGACGGGGCGGGGTCC
Consensus_read_324_CCTTTAAAGTTC_Count=12	chr5	1295037	AGCGCTGCCTGAAACTCGCGCCGCGAGGAGAGGGCGGGGCCGCGGAAAGGAAGGGGAGGGGCTGGGAGGGCCCGGAGGGGGCTGGGCCGGGGACCCGGGAGGGGTCGGGACGGGGCGGGGTCC
Consensus_read_324_CTCATCATACTC_Count=12	chr5	1295037	AGCGCTGCCTGAAACTCGCGCCGCGAGGAGAGGGCGGGGCCGCGGAAAGGAAGGGGAGGGGCTGGGAGGGCCCGGAGGGGGCTGGGCCGGGGACCCGGAAGGGGTCGGGACGGGGCGGGGTCC
Consensus_read_324_CCGATTAGGCGA_Count=6	chr5	1295037	AGCGCTGCCTGAAACTCGCGCCGCGAGGAGAGGGCGGGGCCGCGGAAAGGAAGGGGAGGGGCTGGGAGGGCCCGGAGGGGGCTGGGCCGGGGACCCGGAAGGGGTCGGGACGGGGCGGGGTCC
Consensus_read_324_GGTTTATATTAT_Count=10	chr5	1295037	AGCGCTGCCTGAAACTCGCGCCGCGAGGAGAGGGCGGGGCCGCGGAAAGGAAGGGGAGGGGCTGGGAGGGCCCGGAGGGGGCTGGGCCGGGGACCCGGAAGGGGTCGGGACGGGGCGGGGTCC
Consensus_read_324_TCACTAGCTCAT_Count=13	chr5	1295037	AGCGCTGCCTGAAACTCGCGCCGCGAGGAGAGGGCGGGGCCGCGGAAAGGAAGGGGAGGGGCTGGGAGGGCCCGGAGGGGGCTGGGCCGGGGACCCGGAAGGGGTCGGGACGGGGCGGGGTCC
Consensus_read_324_AGGTTTGTTATG_Count=8	chr5	1295037	AGCGCTGCCTGAAACTCGCGCCGCGAGGAGAGGGCGGGGCCGCGGAAAGGAAGGGGAGGGGCTGGGAGGGCCCGGAGGGGGCTGGGCCGGGGACCCGGAAGGGGTCGGGACGGGGCGGGGTCC
Consensus_read_324_TATGCGAAATTC_Count=17	chr5	1295037	AGCGCTGCCTGAAACTCGCGCCGCGAGGAGAGGGCGGGGCCGCGGAAAGGAAGGGGAGGGGCTGGGAGGGCCCGGAGGGGGCTGGGCCGGGGACCCGGGAGGGGTCGGGACGGGGCGGGGTCC
Consensus_read_324_TTCTATGGAGCG_Count=9	chr5	1295037	AGCGCTGCCTGAAACTCGCGCCGCGAGGAGAGGGCGGGGCCGCGGAAAGGAAGGGGAGGGGCTGGGAGGGCCCGGAGGGGGCTGGGCCGGGGACCCGGAAGGGGTCGGGACGGGGCGGGGTCC
Consensus_read_324_TTCTTTCGTTAC_Count=15	chr5	1295037	AGCGCTGCCTGAAACTCGCGCCGCGAGGAGAGGGCGGGGCCGCGGAAAGGAAGGGGAGGGGCTGGGAGGGCCCGGAGGGGGCTGGGCCGGGGACCCGGAAGGGGTCGGGACGGGGCGGGGTCC
Consensus_read_324_TTTGTCAAGTAT_Count=8	chr5	1295037	AGCGCTGCCTGAAACTCGCGCCGCGAGGAGAGGGCGGGGCCGCGGAAAGGAAGGGGAGGGGCTGGGAGGGCCCGGAGGGGGCTGGGCCGGGGACCCGGGAGGGGTCGGGACGGGGCGGGGTCC
Consensus_read_324_TTACTGTAGTAC_Count=20	chr5	1295037	AGCGCTGCCTGAAACTCGCGCCGCGAGGAGAGGGCGGGGCCGCGGAAAGGAAGGGGAGGGGCTGGGAGGGCCCGGAGGGGGCTGGGCCGGGGACCCGGAAGGGGTCGGGACGGGGCGGGGTCC
Consensus_read_324_TTTTGCATGTGC_Count=18	chr5	1295037	AGCGCTGCCTGAAACTCGCGCCGCGAGGAGAGGGCGGGGCCGCGGAAAGGAAGGGGAGGGGCTGGGAGGGCCCGGAGGGGGCTGGGCCGGGGACCCGGAAGGGGTCGGGACGGGGCGGGGTCC
Consensus_read_324_TATCGCATTTTA_Count=17	chr5	1295037	AGCGCTGCCTGAAACTCGCGCCGCGAGGAGAGGGCGGGGCCGCGGAAAGGAAGGGGAGGGGCTGGGAGGGCCCGGAGGGGGCTGGGCCGGGGACCCGGAAGGGGTCGGGACGGGGCGGGGTCC
Consensus_read_324_TGAGTGATATGA_Count=9	chr5	1295037	AGCGCTGCCTGAAACTCGCGCCGCGAGGAGAGGGCGGGGCCGCGGAAAGGAAGGGGAGGGGCTGGGAGGGCCCGGAGGGGGCTGGGCCGGGGACCCGGAAGGGGTCGGGACGGGGCGGGGTCC
Consensus_read_324_TTTCTCAGCAAT_Count=11	chr5	1295037	AGCGCTGCCTGAAACTCGCGCCGCGAGGAGAGGGCGGGGCCGCGGAAAGGAAGGGGAGGGGCTGGGAGGGCCCGGAGGGGGCTGGGCCGGGGACCCGGAAGGGGTCGGGACGGGGCGGGGTCC
Consensus_read_324_CATTGCAGTTAT_Count=12	chr5	1295037	AGCGCTGCCTGAAACTCGCGCCGCGAGGAGAGGGCGGGGCCGCGGAAAGGAAGGGGAGGGGCTGGGAGGGCCCGGAGGGGGCTGGGCCGGGGACCCGGGAGGGGTCGGGACGGGGCGGGGTCC
Consensus_read_324_GCAAACTCGTCT_Count=11	chr5	1295037	AGCGCTGCCTGAAACTCGCGCCGCGAGGAGAGGGCGGGGCCGCGGAAAGGAAGGGGAGGGGCTGGGAGGGCCCGGAGGGGGCTGGGCCGGGGACCCGGAAGGGGTCGGGACGGGGCGGGGTCC
Consensus_read_324_TTGAGTTATATT_Count=14	chr5	1295037	AGCGCTGCCTGAAACTCGCGCCGCGAGGAGAGGGCGGGGCCGCGGAAAGGAAGGGGAGGGGCTGGGAGGGCCCGGAGGGGGCTGGGCCGGGGACCCGGAAGGGGTCGGGACGGGGCGGGGTCC
Consensus_read_324_TTAGTCACTATG_Count=9	chr5	1295037	AGCGCTGCCTGAAACTCGCGCCGCGAGGAGAGGGCGGGGCCGCGGAAAGGAAGGGGAGGGGCTGGGAGGGCCCGGAGGGGGCTGGGCCGGGGACCCGGAAGGGGTCGGGACGGGGCGGGGTCC
Consensus_read_324_CTAGGTATAAGA_Count=11	chr5	1295037	AGCGCTGCCTGAAACTCGCGCCGCGAGGAGAGGGCGGGGCCGCGGAAAGGAAGGGGAGGGGCTGGGAGGGCCCGGAGGGGGCTGGGCCGGGGACCCGGGAGGGGTCGGGACGGGGCGGGGTCC
Consensus_read_324_GCGACTTTTTGC_Count=18	chr5	1295037	AGCGCTGCCTGAAACTCGCGCCGCGAGGAGAGGGCGGGGCCGCGGAAAGGAAGGGGAGGGGCTGGGAGGGCCCGGAGGGGGCTGGGCCGGGGACCCGGAAGGGGTCGGGACGGGGCGGGGTCC
Consensus_read_324_TAGGCATTGATC_Count=8	chr5	1295037	AGCGCTGCCTGAAACTCGCGCCGCGAGGAGAGGGCGGGGCCGCGGAAAGGAAGGGGAGGGGCTGGGAGGGCCCGGAGGGGGCTGGGCCGGGGACCCGGAAGGGGTCGGGACGGGGCGGGGTCC
Consensus_read_324_ATTAAGTCTCGT_Count=12	chr5	1295037	AGCGCTGCCTGAAACTCGCGCCGCGAGGAGAGGGCGGGGCCGCGGAAAGGAAGGGGAGGGGCTGGGAGGGCCCGGAGGGGGCTGGGCCGGGGACCCGGAAGGGGTCGGGACGGGGCGGGGTCC
Consensus_read_324_GACAGTCAACAT_Count=11	chr5	1295037	AGCGCTGCCTGAAACTCGCGCCGCGAGGAGAGGGCGGGGCCGCGGAAAGGAAGGGGAGGGGCTGGGAGGGCCCGGAGGGGGCTGGGCCGGGGACCCGGAAGGGGTCGGGACGGGGCGGGGTCC
Consensus_read_324_GAAAGGCTGTAC_Count=21	chr5	1295037	AGCGCTGCCTGAAACTCGCGCCGCGAGGAGAGGGCGGGGCCGCGGAAAGGAAGGGGAGGGGCTGGGAGGGCCCGGAGGGGGCTGGGCCGGGGACCCGGAAGGGGTCGGGACGGGGCGGGGTCC
Consensus_read_324_ATCCATCTGGTT_Count=15	chr5	1295037	AGCGCTGCCTGAAACTCGCGCCGCGAGGAGAGGGCGGGGCCGCGGAAAGGAAGGGGAGGGGCTGGGAGGGCCCGGAGGGGGCTGGGCCGGGGACCCGGAAGGGGTCGGGACGGGGCGGGGTCC
Consensus_read_324_CACGCATTCGGT_Count=12	chr5	1295037	AGCGCTGCCTGAAACTCGCGCCGCGAGGAGAGGGCGGGGCCGCGGAAAGGAAGGGGAGGGGCTGGGAGGGCCCGGAGGGGGCTGGGCCGGGGACCCGGAAGGGGTCGGGACGGGGCGGGGTCC
Consensus_read_324_ATAGGATCCGCT_Count=14	chr5	1295037	AGCGCTGCCTGAAACTCGCGCCGCGAGGAGAGGGCGGGGCCGCGGAAAGGAAGGGGAGGGGCTGGGAGGGCCCGGAGGGGGCTGGGCCGGGGACCCGGGAGGGGTCGGGACGGGGCGGGGTCC
Consensus_read_324_TGTTACCGTCTT_Count=8	chr5	1295037	AGCGCTGCCTGAAACTCGCGCCGCGAGGAGAGGGCGGGGCCGCGGAAAGGAAGGGGAGGGGCTGGGAGGGCCCGGAGGGGGCTGGGCCGGGGACCCGGAAGGGGTCGGGACGGGGCGGGGTCC
Consensus_read_324_TATTATGTAATT_Count=6	chr5	1295037	AGCGCTGCCTGAAACTCGCGCCGCGAGGAGAGGGCGGGGCCGCGGAAAGGAAGGGGAGGGGCTGGGAGGGCCCGGAGGGGGCTGGGCCGGGGACCCGGAAGGGGTCGGGACGGGGCGGGGTCC
Consensus_read_324_ATGTGTGTGGCA_Count=10	chr5	1295037	AGCGCTGCCTGAAACTCGCGCCGCGAGGAGAGGGCGGGGCCGCGGAAAGGAAGGGGAGGGGCTGGGAGGGCCCGGAGGGGGCTGGGCCGGGGACCCGGAAGGGGTCGGGACGGGGCGGGGTCC
Consensus_read_324_TTCTGATGCATT_Count=17	chr5	1295037	AGCGCTGCCTGAAACTCGCGCCGCGAGGAGAGGGCGGGGCCGCGGAAAGGAAGGGGAGGGGCTGGGAGGGCCCGGAGGGGGCTGGGCCGGGGACCCGGGAGGGGTCGGGACGGGGCGGGGTCC
Consensus_read_324_ATGCTATAATTT_Count=16	chr5	1295037	AGCGCTGCCTGAAACTCGCGCCGCGAGGAGAGGGCGGGGCCGCGGAAAGGAAGGGGAGGGGCTGGGAGGGCCCGGAGGGGGCTGGGCCGGGGACCCGGAAGGGGTCGGGACGGGGCGGGGTCC
Consensus_read_324_ATAATCCAGGTA_Count=16	chr5	1295037	AGCGCTGCCTGAAACTCGCGCCGCGAGGAGAGGGCGGGGCCGCGGAAAGGAAGGGGAGGGGCTGGGAGGGCCCGGAGGGGGCTGGGCCGGGGACCCGGAAGGGGTCGGGACGGGGCGGGGTCC
Consensus_read_324_TTACCTCTTTGA_Count=8	chr5	1295037	AGCGCTGCCTGAAACTCGCGCCGCGAGGAGAGGGCGGGGCCGCGGAAAGGAAGGGGAGGGGCTGGGAGGGCCCGGAGGGGGCTGGGCCGGGGACCCGGAAGGGGTCGGGACGGGGCGGGGTCC
Consensus_read_324_TACTCTTGTTTC_Count=6	chr5	1295037	AGCGCTGCCTGAAACTCGCGCCGCGAGGAGAGGGCGGGGCCGCGGAAAGGAAGGGGAGGGGCTGGGAGGGCCCGGAGGGGGCTGGGCCGGGGACCCGGAAGGGGTCGGGACGGGGCGGGGTCC
Consensus_read_324_TCGACTGCAGCC_Count=9	chr5	1295037	AGCGCTGCCTGAAACTCGCGCCGCGAGGAGAGGGCGGGGCCGCGGAAAGGAAGGGGAGGGGCTGGGAGGGCCCGGAGGGGGCTGGGCCGGGGACCCGGGAGGGGTCGGGACGGGGCGGGGTCC
Consensus_read_324_ATTAGGTAAGAT_a_Count=6	chr5	1295037	AGCGCTGCCTGAAACTCGCGCCGCGAGGAGAGGGCGGGGCCGCGGAAAGGAAGGGGAGGGGCTGGGAGGGCCCGGAGGGGGCTGGGCCGGGGACCCGGAAGGGGTCGGGACGGGGCGGGGTCC
Consensus_read_324_TCTTCCTGATAT_Count=10	chr5	1295037	AGCGCTGCCTGAAACTCGCGCCGCGAGGAGAGGGCGGGGCCGCGGAAAGGAAGGGGAGGGGCTGGGAGGGCCCGGAGGGGGCTGGGCCGGGGACCCGGGAGGGGTCGGGACGGGGCGGGGTCC
Consensus_read_324_TTCAGCCGCTAG_Count=7	chr5	1295037	AGCGCTGCCTGAAACTCGCGCCGCGAGGAGAGGGCGGGGCCGCGGAAAGGAAGGGGAGGGGCTGGGAGGGCCCGGAGGGGGCTGGGCCGGGGACCCGGAAGGGGTCGGGACGGGGCGGGGTCC
Consensus_read_324_AAGATCGTTGTT_Count=16	chr5	1295037	AGCGCTGCCTGAAACTCGCGCCGCGAGGAGAGGGCGGGGCCGCGGAAAGGAAGGGGAGGGGCTGGGAGGGCCCGGAGGGGGCTGGGCCGGGGACCCGGAAGGGGTCGGGACGGGGCGGGGTCC
Consensus_read_324_TGATGAGTTTTG_Count=8	chr5	1295037	AGCGCTGCCTGAAACTCGCGCCGCGAGGAGAGGGCGGGGCCGCGGAAAGGAAGGGGAGGGGCTGGGAGGGCCCGGAGGGGGCTGGGCCGGGGACCCGGGAGGGGTCGGGACGGGGCGGGGTCC
Consensus_read_324_GTATTAGCTGGG_Count=16	chr5	1295037	AGCGCTGCCTGAAACTCGCGCCGCGAGGAGAGGGCGGGGCCGCGGAAAGGAAGGGGAGGGGCTGGGAGGGCCCGGAGGGGGCTGGGCCGGGGACCCGGAAGGGGTCGGGACGGGGCGGGGTCC
Consensus_read_324_CAAAAACGTACT_Count=8	chr5	1295037	AGCGCTGCCTGAAACTCGCGCCGCGAGGAGAGGGCGGGGCCGCGGAAAGGAAGGGGAGGGGCTGGGAGGGCCCGGAGGGGGCTGGGCCGGGGACCCGGAAGGGGTCGGGACGGGGCGGGGTCC
Consensus_read_324_ATTTCCGGTGTT_Count=14	chr5	1295037	AGCGCTGCCTGAAACTCGCGCCGCGAGGAGAGGGCGGGGCCGCGGAAAGGAAGGGGAGGGGCTGGGAGGGCCCGGAGGGGGCTGGGCCGGGGACCCGGAAGGGGTCGGGACGGGGCGGGGTCC
Consensus_read_324_GCTACGTGCACT_Count=7	chr5	1295037	AGCGCTGCCTGAAACTCGCGCCGCGAGGAGAGGGCGGGGCCGCGGAAAGGAAGGGGAGGGGCTGGGAGGGCCCGGAGGGGGCTGGGCCGGGGACCCGGGAGGGGTCGGGACGGGGCGGGGTCC
Consensus_read_324_ACACGCTTTGGC_Count=10	chr5	1295037	AGCGCTGCCTGAAACTCGCGCCGCGAGGAGAGGGCGGGGCCGCGGAAAGGAAGGGGAGGGGCTGGGAGGGCCCGGAGGGGGCTGGGCCGGGGACCCGGAAGGGGTCGGGACGGGGCGGGGTCC
Consensus_read_324_TTTAAATGTCAA_Count=6	chr5	1295037	AGCGCTGCCTGAAACTCGCGCCGCGAGGAGAGGGCGGGGCCGCGGAAAGGAAGGGGAGGGGCTGGGAGGGCCCGGAGGGGGCTGGGCCGGGGACCCGGAAGGGGTCGGGACGGGGCGGGGTCC
Consensus_read_324_TGGCTTTTTTGC_Count=8	chr5	1295037	AGCGCTGCCTGAAACTCGCGCCGCGAGGAGAGGGCGGGGCCGCGGAAAGGAAGGGGAGGGGCTGGGAGGGCCCGGAGGGGGCTGGGCCGGGGACCCGGAAGGGGTCGGGACGGGGCGGGGTCC
Consensus_read_324_GTGGATTATTAG_Count=8	chr5	1295037	AGCGCTGCCTGAAACTCGCGCCGCGAGGAGAGGGCGGGGCCGCGGAAAGGAAGGGGAGGGGCTGGGAGGGCCCGGAGGGGGCTGGGCCGGGGACCCGGAAGGGGTCGGGACGGGGCGGGGTCC
Consensus_read_324_TCCTGGTCTTAC_Count=12	chr5	1295037	AGCGCTGCCTGAAACTCGCGCCGCGAGGAGAGGGCGGGGCCGCGGAAAGGAAGGGGAGGGGCTGGGAGGGCCCGGAGGGGGCTGGGCCGGGGACCCGGAAGGGGTCGGGACGGGGCGGGGTCC
Consensus_read_324_GCTGTCTATATT_Count=7	chr5	1295037	AGCGCTGCCTGAAACTCGCGCCGCGAGGAGAGGGCGGGGCCGCGGAAAGGAAGGGGAGGGGCTGGGAGGGCCCGGAGGGGGCTGGGCCGGGGACCCGGAAGGGGTCGGGACGGGGCGGGGTCC
Consensus_read_324_GATTCCAGTTCT_Count=8	chr5	1295037	AGCGCTGCCTGAAACTCGCGCCGCGAGGAGAGGGCGGGGCCGCGGAAAGGAAGGGGAGGGGCTGGGAGGGCCCGGAGGGGGCTGGGCCGGGGACCCGGGAGGGGTCGGGACGGGGCGGGGTCC
Consensus_read_324_TCGATTATCTAA_Count=5	chr5	1295037	AGCGCTGCCTGAAACTCGCGCCGCGAGGAGAGGGCGGGGCCGCGGAAAGGAAGGGGAGGGGCTGGGAGGGCCCGGAGGGGGCTGGGCCGGGGACCCGGGAGGGGTCGGGACGGGGCGGGGTCC
Consensus_read_324_CTCTTCTTTGTC_Count=6	chr5	1295037	AGCGCTGCCTGAAACTCGCGCCGCGAGGAGAGGGCGGGGCCGCGGAAAGGAAGGGGAGGGGCTGGGAGGGCCCGGAGGGGGCTGGGCCGGGGACCCGGGAGGGGTCGGGACGGGGCGGGGTCC
Consensus_read_324_CAAGGAACGCTT_Count=14	chr5	1295037	AGCGCTGCCTGAAACTCGCGCCGCGAGGAGAGGGCGGGGCCGCGGAAAGGAAGGGGAGGGGCTGGGAGGGCCCGGAGGGGGCTGGGCCGGGGACCCGGAAGGGGTCGGGACGGGGCGGGGTCC
Consensus_read_324_CCCATGGTTAAC_Count=7	chr5	1295037	AGCGCTGCCTGAAACTCGCGCCGCGAGGAGAGGGCGGGGCCGCGGAAAGGAAGGGGAGGGGCTGGGAGGGCCCGGAGGGGGCTGGGCCGGGGACCCGGGAGGGGTCGGGACGGGGCGGGGTCC
Consensus_read_324_GATCTTCTTCTT_a_Count=5	chr5	1295037	AGCGCTGCCTGAAACTCGCGCCGCGAGGAGAGGGCGGGGCCGCGGAAAGGAAGGGGAGGGGCTGGGAGGGCCCGGAGGGGGCTGGGCCGGGGACCCGGAAGGGGTCGGGACGGGGCGGGGTCC
Consensus_read_324_TTAAATCGGATG_Count=21	chr5	1295037	AGCGCTGCCTGAAACTCGCGCCGCGAGGAGAGGGCGGGGCCGCGGAAAGGAAGGGGAGGGGCTGGGAGGGCCCGGAGGGGGCTGGGCCGGGGACCCGGAAGGGGTCGGGACGGGGCGGGGTCC
Consensus_read_324_CTCGTTCGCTAT_Count=36	chr5	1295037	AGCGCTGCCTGAAACTCGCGCCGCGAGGAGAGGGCGGGGCCGCGGAAAGGAAGGGGAGGGGCTGGGAGGGCCCGGAGGGGGCTGGGCCGGGGACCCGGGAGGGGTCGGGACGGGGCGGGGTCC
Consensus_read_324_TGCAAATATTAG_Count=6	chr5	1295037	AGCGCTGCCTGAAACTCGCGCCGCGAGGAGAGGGCGGGGCCGCGGAAAGGAAGGGGAGGGGCTGGGAGGGCCCGGAGGGGGCTGGGCCGGGGACCCGGGAGGGGTCGGGACGGGGCGGGGTCC
Consensus_read_324_GTTATGGAATGA_Count=11	chr5	1295037	AGCGCTGCCTGAAACTCGCGCCGCGAGGAGAGGGCGGGGCCGCGGAAAGGAAGGGGAGGGGCTGGGAGGGCCCGGAGGGGGCTGGGCCGGGGACCCGGGAGGGGTCGGGACGGGGCGGGGTCC
Consensus_read_324_CGATCGTGACAT_Count=21	chr5	1295037	AGCGCTGCCTGAAACTCGCGCCGCGAGGAGAGGGCGGGGCCGCGGAAAGGAAGGGGAGGGGCTGGGAGGGCCCGGAGGGGGCTGGGCCGGGGACCCGGAAGGGGTCGGGACGGGGCGGGGTCC
Consensus_read_324_CAGGTAGGACTT_Count=11	chr5	1295037	AGCGCTGCCTGAAACTCGCGCCGCGAGGAGAGGGCGGGGCCGCGGAAAGGAAGGGGAGGGGCTGGGAGGGCCCGGAGGGGGCTGGGCCGGGGACCCGGAAGGGGTCGGGACGGGGCGGGGTCC
Consensus_read_324_TGGCACGCTGTG_Count=7	chr5	1295037	AGCGCTGCCTGAAACTCGCGCCGCGAGGAGAGGGCGGGGCCGCGGAAAGGAAGGGGAGGGGCTGGGAGGGCCCGGAGGGGGCTGGGCCGGGGACCCGGAAGGGGTCGGGACGGGGCGGGGTCC
Consensus_read_324_TTGTTAGCATGC_Count=17	chr5	1295037	AGCGCTGCCTGAAACTCGCGCCGCGAGGAGAGGGCGGGGCCGCGGAAAGGAAGGGGAGGGGCTGGGAGGGCCCGGAGGGGGCTGGGCCGGGGACCCGGAAGGGGTCGGGACGGGGCGGGGTCC
Consensus_read_324_TTTCCTGGTCAT_Count=18	chr5	1295037	AGCGCTGCCTGAAACTCGCGCCGCGAGGAGAGGGCGGGGCCGCGGAAAGGAAGGGGAGGGGCTGGGAGGGCCCGGAGGGGGCTGGGCCGGGGACCCGGAAGGGGTCGGGACGGGGCGGGGTCC
Consensus_read_324_AGTCTTTGCCAC_Count=7	chr5	1295037	AGCGCTGCCTGAAACTCGCGCCGCGAGGAGAGGGCGGGGCCGCGGAAAGGAAGGGGAGGGGCTGGGAGGGCCCGGAGGGGGCTGGGCCGGGGACCCGGAAGGGGTCGGGACGGGGCGGGGTCC
Consensus_read_324_AAGTATTTGTCA_Count=13	chr5	1295037	AGCGCTGCCTGAAACTCGCGCCGCGAGGAGAGGGCGGGGCCGCGGAAAGGAAGGGGAGGGGCTGGGAGGGCCCGGAGGGGGCTGGGCCGGGGACCCGGAAGGGGTCGGGACGGGGCGGGGTCC
Consensus_read_324_TGATTCCTCTTT_Count=19	chr5	1295037	AGCGCTGCCTGAAACTCGCGCCGCGAGGAGAGGGCGGGGCCGCGGAAAGGAAGGGGAGGGGCTGGGAGGGCCCGGAGGGGGCTGGGCCGGGGACCCGGAAGGGGTCGGGACGGGGCGGGGTCC
Consensus_read_324_TTTGTAAACGCC_Count=8	chr5	1295037	AGCGCTGCCTGAAACTCGCGCCGCGAGGAGAGGGCGGGGCCGCGGAAAGGAAGGGGAGGGGCTGGGAGGGCCCGGAGGGGGCTGGGCCGGGGACCCGGAAGGGGTCGGGACGGGGCGGGGTCC
Consensus_read_324_CCTCAGCACAGT_Count=15	chr5	1295037	AGCGCTGCCTGAAACTCGCGCCGCGAGGAGAGGGCGGGGCCGCGGAAAGGAAGGGGAGGGGCTGGGAGGGCCCGGAGGGGGCTGGGCCGGGGACCCGGAAGGGGTCGGGACGGGGCGGGGTCC
Consensus_read_324_AGTACCATTAAG_Count=19	chr5	1295037	AGCGCTGCCTGAAACTCGCGCCGCGAGGAGAGGGCGGGGCCGCGGAAAGGAAGGGGAGGGGCTGGGAGGGCCCGGAGGGGGCTGGGCCGGGGACCCGGGAGGGGTCGGGACGGGGCGGGGTCC
Consensus_read_324_TGGAGGACACAT_Count=15	chr5	1295037	AGCGCTGCCTGAAACTCGCGCCGCGAGGAGAGGGCGGGGCCGCGGAAAGGAAGGGGAGGGGCTGGGAGGGCCCGGAGGGGGCTGGGCCGGGGACCCGGAAGGGGTCGGGACGGGGCGGGGTCC
Consensus_read_324_GATGGCTGAACG_Count=6	chr5	1295037	AGCGCTGCCTGAAACTCGCGCCGCGAGGAGAGGGCGGGGCCGCGGAAAGGAAGGGGAGGGGCTGGGAGGGCCCGGAGGGGGCTGGGCCGGGGACCCGGAAGGGGTCGGGACGGGGCGGGGTCC
Consensus_read_324_GCAGGTTAATCT_Count=8	chr5	1295037	AGCGCTGCCTGAAACTCGCGCCGCGAGGAGAGGGCGGGGCCGCGGAAAGGAAGGGGAGGGGCTGGGAGGGCCCGGAGGGGGCTGGGCCGGGGACCCGGAAGGGGTCGGGACGGGGCGGGGTCC
Consensus_read_324_TCCTTGGTGTAA_Count=18	chr5	1295037	AGCGCTGCCTGAAACTCGCGCCGCGAGGAGAGGGCGGGGCCGCGGAAAGGAAGGGGAGGGGCTGGGAGGGCCCGGAGGGGGCTGGGCCGGGGACCCGGAAGGGGTCGGGACGGGGCGGGGTCC
Consensus_read_324_GCGTTGTTTAAA_Count=7	chr5	1295037	AGCGCTGCCTGAAACTCGCGCCGCGAGGAGAGGGCGGGGCCGCGGAAAGGAAGGGGAGGGGCTGGGAGGGCCCGGAGGGGGCTGGGCCGGGGACCCGGAAGGGGTCGGGACGGGGCGGGGTCC
Consensus_read_324_CTTTGCTAGGGT_Count=10	chr5	1295037	AGCGCTGCCTGAAACTCGCGCCGCGAGGAGAGGGCGGGGCCGCGGAAAGGAAGGGGAGGGGCTGGGAGGGCCCGGAGGGGGCTGGGCCGGGGACCCGGGAGGGGTCGGGACGGGGCGGGGTCC
Consensus_read_324_TCATGTTCTCAT_Count=14	chr5	1295037	AGCGCTGCCTGAAACTCGCGCCGCGAGGAGAGGGCGGGGCCGCGGAAAGGAAGGGGAGGGGCTGGGAGGGCCCGGAGGGGGCTGGGCCGGGGACCCGGAAGGGGTCGGGACGGGGCGGGGTCC
Consensus_read_324_GTTTCCTTGTGA_Count=15	chr5	1295037	AGCGCTGCCTGAAACTCGCGCCGCGAGGAGAGGGCGGGGCCGCGGAAAGGAAGGGGAGGGGCTGGGAGGGCCCGGAGGGGGCTGGGCCGGGGACCCGGAAGGGGTCGGGACGGGGCGGGGTCC
Consensus_read_324_TGTGTTTGCTTC_Count=5	chr5	1295037	AGCGCTGCCTGAAACTCGCGCCGCGAGGAGAGGGCGGGGCCGCGGAAAGGAAGGGGAGGGGCTGGGAGGGCCCGGAGGGGGCTGGGCCGGGGACCCGGAAGGGGTCGGGACGGGGCGGGGTCC
Consensus_read_324_ATTTGTGTTTTG_Count=10	chr5	1295037	AGCGCTGCCTGAAACTCGCGCCGCGAGGAGAGGGCGGGGCCGCGGAAAGGAAGGGGAGGGGCTGGGAGGGCCCGGAGGGGGCTGGGCCGGGGACCCGGGAGGGGTCGGGACGGGGCGGGGTCC
Consensus_read_324_TTATCTGCAGTT_Count=14	chr5	1295037	AGCGCTGCCTGAAACTCGCGCCGCGAGGAGAGGGCGGGGCCGCGGAAAGGAAGGGGAGGGGCTGGGAGGGCCCGGAGGGGGCTGGGCCGGGGACCCGGAAGGGGTCGGGACGGGGCGGGGTCC
Consensus_read_324_TAAATCTTGATT_Count=17	chr5	1295037	AGCGCTGCCTGAAACTCGCGCCGCGAGGAGAGGGCGGGGCCGCGGAAAGGAAGGGGAGGGGCTGGGAGGGCCCGGAGGGGGCTGGGCCGGGGACCCGGAAGGGGTCGGGACGGGGCGGGGTCC
Consensus_read_324_CTTGGGGCCTCA_Count=14	chr5	1295037	AGCGCTGCCTGAAACTCGCGCCGCGAGGAGAGGGCGGGGCCGCGGAAAGGAAGGGGAGGGGCTGGGAGGGCCCGGAGGGGGCTGGGCCGGGGACCCGGAAGGGGTCGGGACGGGGCGGGGTCC
Consensus_read_324_ACGGGTCTCGAG_Count=9	chr5	1295037	AGCGCTGCCTGAAACTCGCGCCGCGAGGAGAGGGCGGGGCCGCGGAAAGGAAGGGGAGGGGCTGGGAGGGCCCGGAGGGGGCTGGGCCGGGGACCCGGAAGGGGTCGGGACGGGGCGGGGTCC
Consensus_read_324_AAATGCCGGGAT_Count=12	chr5	1295037	AGCGCTGCCTGAAACTCGCGCCGCGAGGAGAGGGCGGGGCCGCGGAAAGGAAGGGGAGGGGCTGGGAGGGCCCGGAGGGGGCTGGGCCGGGGACCCGGAAGGGGTCGGGACGGGGCGGGGTCC
Consensus_read_324_TTCATAATCGAA_Count=14	chr5	1295037	AGCGCTGCCTGAAACTCGCGCCGCGAGGAGAGGGCGGGGCCGCGGAAAGGAAGGGGAGGGGCTGGGAGGGCCCGGAGGGGGCTGGGCCGGGGACCCGGGAGGGGTCGGGACGGGGCGGGGTCC
Consensus_read_324_TGTTATATGCGT_Count=5	chr5	1295037	AGCGCTGCCTGAAACTCGCGCCGCGAGGAGAGGGCGGGGCCGCGGAAAGGAAGGGGAGGGGCTGGGAGGGCCCGGAGGGGGCTGGGCCGGGGACCCGGGAGGGGTCGGGACGGGGCGGGGTCC
Consensus_read_324_GTTTACTAAGTC_Count=10	chr5	1295037	AGCGCTGCCTGAAACTCGCGCCGCGAGGAGAGGGCGGGGCCGCGGAAAGGAAGGGGAGGGGCTGGGAGGGCCCGGAGGGGGCTGGGCCGGGGACCCGGGAGGGGTCGGGACGGGGCGGGGTCC
Consensus_read_324_TTACTACACTCG_Count=13	chr5	1295037	AGCGCTGCCTGAAACTCGCGCCGCGAGGAGAGGGCGGGGCCGCGGAAAGGAAGGGGAGGGGCTGGGAGGGCCCGGAGGGGGCTGGGCCGGGGACCCGGAAGGGGTCGGGACGGGGCGGGGTCC
Consensus_read_324_AGTCAGCGATTT_Count=8	chr5	1295037	AGCGCTGCCTGAAACTCGCGCCGCGAGGAGAGGGCGGGGCCGCGGAAAGGAAGGGGAGGGGCTGGGAGGGCCCGGAGGGGGCTGGGCCGGGGACCCGGGAGGGGTCGGGACGGGGCGGGGTCC
Consensus_read_324_TAGCGGGCTTTT_Count=6	chr5	1295037	AGCGCTGCCTGAAACTCGCGCCGCGAGGAGAGGGCGGGGCCGCGGAAAGGAAGGGGAGGGGCTGGGAGGGCCCGGAGGGGGCTGGGCCGGGGACCCGGGAGGGGTCGGGACGGGGCGGGGTCC
Consensus_read_324_GATTGGTTGCTT_a_Count=8	chr5	1295037	AGCGCTGCCTGAAACTCGCGCCGCGAGGAGAGGGCGGGGCCGCGGAAAGGAAGGGGAGGGGCTGGGAGGGCCCGGAGGGGGCTGGGCCGGGGACCCGGGAGGGGTCGGGACGGGGCGGGGTCC
Consensus_read_324_CGTCAGGTTGAC_Count=7	chr5	1295037	AGCGCTGCCTGAAACTCGCGCCGCGAGGAGAGGGCGGGGCCGCGGAAAGGAAGGGGAGGGGCTGGGAGGGCCCGGAGGGGGCTGGGCCGGGGACCCGGAAGGGGTCGGGACGGGGCGGGGTCC
Consensus_read_324_AGATGCTTGGAC_Count=17	chr5	1295037	AGCGCTGCCTGAAACTCGCGCCGCGAGGAGAGGGCGGGGCCGCGGAAAGGAAGGGGAGGGGCTGGGAGGGCCCGGAGGGGGCTGGGCCGGGGACCCGGGAGGGGTCGGGACGGGGCGGGGTCC
Consensus_read_324_GACTGTGAGATG_Count=13	chr5	1295037	AGCGCTGCCTGAAACTCGCGCCGCGAGGAGAGGGCGGGGCCGCGGAAAGGAAGGGGAGGGGCTGGGAGGGCCCGGAGGGGGCTGGGCCGGGGACCCGGAAGGGGTCGGGACGGGGCGGGGTCC
Consensus_read_324_TGTTTCTTCATT_Count=6	chr5	1295037	AGCGCTGCCTGAAACTCGCGCCGCGAGGAGAGGGCGGGGCCGCGGAAAGGAAGGGGAGGGGCTGGGAGGGCCCGGAGGGGGCTGGGCCGGGGACCCGGAAGGGGTCGGGACGGGGCGGGGTCC
Consensus_read_324_ACGATTTGTATA_Count=17	chr5	1295037	AGCGCTGCCTGAAACTCGCGCCGCGAGGAGAGGGCGGGGCCGCGGAAAGGAAGGGGAGGGGCTGGGAGGGCCCGGAGGGGGCTGGGCCGGGGACCCGGAAGGGGTCGGGACGGGGCGGGGTCC
Consensus_read_324_GTGTCTGAGAAC_Count=5	chr5	1295037	AGCGCTGCCTGAAACTCGCGCCGCGAGGAGAGGGCGGGGCCGCGGAAAGGAAGGGGAGGGGCTGGGAGGGCCCGGAGGGGGCTGGGCCGGGGACCCGGAAGGGGTCGGGACGGGGCGGGGTCC
Consensus_read_324_TACATCGGCTCG_Count=11	chr5	1295037	AGCGCTGCCTGAAACTCGCGCCGCGAGGAGAGGGCGGGGCCGCGGAAAGGAAGGGGAGGGGCTGGGAGGGCCCGGAGGGGGCTGGGCCGGGGACCCGGAAGGGGTCGGGACGGGGCGGGGTCC
Consensus_read_324_AAGCGCCTATTT_Count=5	chr5	1295037	AGCGCTGCCTGAAACTCGCGCCGCGAGGAGAGGGCGGGGCCGCGGAAAGGAAGGGGAGGGGCTGGGAGGGCCCGGAGGGGGCTGGGCCGGGGACCCGGGAGGGGTCGGGACGGGGCGGGGTCC
Consensus_read_324_TACTCTTATGGA_Count=5	chr5	1295037	AGCGCTGCCTGAAACTCGCGCCGCGAGGAGAGGGCGGGGCCGCGGAAAGGAAGGGGAGGGGCTGGGAGGGCCCGGAGGGGGCTGGGCCGGGGACCCGGAAGGGGTCGGGACGGGGCGGGGTCC
Consensus_read_324_ATTGTCAAGAGT_a_Count=22	chr5	1295037	AGCGCTGCCTGAAACTCGCGCCGCGAGGAGAGGGCGGGGCCGCGGAAAGGAAGGGGAGGGGCTGGGAGGGCCCGGAGGGGGCTGGGCCGGGGACCCGGAAGGGGTCGGGACGGGGCGGGGTCC
Consensus_read_324_GTTAAGTTTTTT_Count=8	chr5	1295037	AGCGCTGCCTGAAACTCGCGCCGCGAGGAGAGGGCGGGGCCGCGGAAAGGAAGGGGAGGGGCTGGGAGGGCCCGGAGGGGGCTGGGCCGGGGACCCGGAAGGGGTCGGGACGGGGCGGGGTCC
Consensus_read_324_GAGTGTAACTCA_Count=5	chr5	1295037	AGCGCTGCCTGAAACTCGCGCCGCGAGGAGAGGGCGGGGCCGCGGAAAGGAAGGGGAGGGGCTGGGAGGGCCCGGAGGGGGCTGGGCCGGGGACCCGGAAGGGGTCGGGACGGGGCGGGGTCC
Consensus_read_324_TTCGTTATTTGA_Count=10	chr5	1295037	AGCGCTGCCTGAAACTCGCGCCGCGAGGAGAGGGCGGGGCCGCGGAAAGGAAGGGGAGGGGCTGGGAGGGCCCGGAGGGGGCTGGGCCGGGGACCCGGAAGGGGTCGGGACGGGGCGGGGTCC
Consensus_read_324_ATTAACGAAGGC_Count=9	chr5	1295037	AGCGCTGCCTGAAACTCGCGCCGCGAGGAGAGGGCGGGGCCGCGGAAAGGAAGGGGAGGGGCTGGGAGGGCCCGGAGGGGGCTGGGCCGGGGACCCGGAAGGGGTCGGGACGGGGCGGGGTCC
Consensus_read_324_TAATGTTATATG_Count=9	chr5	1295037	AGCGCTGCCTGAAACTCGCGCCGCGAGGAGAGGGCGGGGCCGCGGAAAGGAAGGGGAGGGGCTGGGAGGGCCCGGAGGGGGCTGGGCCGGGGACCCGGAAGGGGTCGGGACGGGGCGGGGTCC
Consensus_read_324_TAATCATATAGT_Count=22	chr5	1295037	AGCGCTGCCTGAAACTCGCGCCGCGAGGAGAGGGCGGGGCCGCGGAAAGGAAGGGGAGGGGCTGGGAGGGCCCGGAGGGGGCTGGGCCGGGGACCCGGAAGGGGTCGGGACGGGGCGGGGTCC
Consensus_read_324_TTTCCCGTATAT_Count=12	chr5	1295037	AGCGCTGCCTGAAACTCGCGCCGCGAGGAGAGGGCGGGGCCGCGGAAAGGAAGGGGAGGGGCTGGGAGGGCCCGGAGGGGGCTGGGCCGGGGACCCGGGAGGGGTCGGGACGGGGCGGGGTCC
Consensus_read_324_TTAACGTCTTTG_Count=9	chr5	1295037	AGCGCTGCCTGAAACTCGCGCCGCGAGGAGAGGGCGGGGCCGCGGAAAGGAAGGGGAGGGGCTGGGAGGGCCCGGAGGGGGCTGGGCCGGGGACCCGGAAGGGGTCGGGACGGGGCGGGGTCC
Consensus_read_324_CCTGAATTACAT_Count=12	chr5	1295037	AGCGCTGCCTGAAACTCGCGCCGCGAGGAGAGGGCGGGGCCGCGGAAAGGAAGGGGAGGGGCTGGGAGGGCCCGGAGGGGGCTGGGCCGGGGACCCGGAAGGGGTCGGGACGGGGCGGGGTCC
Consensus_read_324_GATGTACTGGGT_Count=12	chr5	1295037	AGCGCTGCCTGAAACTCGCGCCGCGAGGAGAGGGCGGGGCCGCGGAAAGGAAGGGGAGGGGCTGGGAGGGCCCGGAGGGGGCTGGGCCGGGGACCCGGAAGGGGTCGGGACGGGGCGGGGTCC
Consensus_read_324_GATCTCACTCAT_Count=12	chr5	1295037	AGCGCTGCCTGAAACTCGCGCCGCGAGGAGAGGGCGGGGCCGCGGAAAGGAAGGGGAGGGGCTGGGAGGGCCCGGAGGGGGCTGGGCCGGGGACCCGGAAGGGGTCGGGACGGGGCGGGGTCC
Consensus_read_324_GGTTATATTGAC_Count=7	chr5	1295037	AGCGCTGCCTGAAACTCGCGCCGCGAGGAGAGGGCGGGGCCGCGGAAAGGAAGGGGAGGGGCTGGGAGGGCCCGGAGGGGGCTGGGCCGGGGACCCGGAAGGGGTCGGGACGGGGCGGGGTCC
Consensus_read_324_TTTCTTGGAATA_Count=7	chr5	1295037	AGCGCTGCCTGAAACTCGCGCCGCGAGGAGAGGGCGGGGCCGCGGAAAGGAAGGGGAGGGGCTGGGAGGGCCCGGAGGGGGCTGGGCCGGGGACCCGGGAGGGGTCGGGACGGGGCGGGGTCC
Consensus_read_324_ATTGCTTTATCA_Count=13	chr5	1295037	AGCGCTGCCTGAAACTCGCGCCGCGAGGAGAGGGCGGGGCCGCGGAAAGGAAGGGGAGGGGCTGGGAGGGCCCGGAGGGGGCTGGGCCGGGGACCCGGGAGGGGTCGGGACGGGGCGGGGTCC
Consensus_read_324_GTCTTTGAGTTT_Count=25	chr5	1295037	AGCGCTGCCTGAAACTCGCGCCGCGAGGAGAGGGCGGGGCCGCGGAAAGGAAGGGGAGGGGCTGGGAGGGCCCGGAGGGGGCTGGGCCGGGGACCCGGGAGGGGTCGGGACGGGGCGGGGTCC
Consensus_read_324_TATTCAGTCTTA_Count=16	chr5	1295037	AGCGCTGCCTGAAACTCGCGCCGCGAGGAGAGGGCGGGGCCGCGGAAAGGAAGGGGAGGGGCTGGGAGGGCCCGGAGGGGGCTGGGCCGGGGACCCGGGAGGGGTCGGGACGGGGCGGGGTCC
Consensus_read_324_TTGAATTATTTT_Count=14	chr5	1295037	AGCGCTGCCTGAAACTCGCGCCGCGAGGAGAGGGCGGGGCCGCGGAAAGGAAGGGGAGGGGCTGGGAGGGCCCGGAGGGGGCTGGGCCGGGGACCCGGAAGGGGTCGGGACGGGGCGGGGTCC
Consensus_read_324_AACCCTACTGGT_Count=9	chr5	1295037	AGCGCTGCCTGAAACTCGCGCCGCGAGGAGAGGGCGGGGCCGCGGAAAGGAAGGGGAGGGGCTGGGAGGGCCCGGAGGGGGCTGGGCCGGGGACCCGGGAGGGGTCGGGACGGGGCGGGGTCC
Consensus_read_324_TGGGCTTGGGGA_Count=7	chr5	1295037	AGCGCTGCCTGAAACTCGCGCCGCGAGGAGAGGGCGGGGCCGCGGAAAGGAAGGGGAGGGGCTGGGAGGGCCCGGAGGGGGCTGGGCCGGGGACCCGGAAGGGGTCGGGACGGGGCGGGGTCC
Consensus_read_324_GCTGACGTTCCC_Count=7	chr5	1295037	AGCGCTGCCTGAAACTCGCGCCGCGAGGAGAGGGCGGGGCCGCGGAAAGGAAGGGGAGGGGCTGGGAGGGCCCGGAGGGGGCTGGGCCGGGGACCCGGAAGGGGTCGGGACGGGGCGGGGTCC
Consensus_read_324_TTTTTGCGTAGC_Count=24	chr5	1295037	AGCGCTGCCTGAAACTCGCGCCGCGAGGAGAGGGCGGGGCCGCGGAAAGGAAGGGGAGGGGCTGGGAGGGCCCGGAGGGGGCTGGGCCGGGGACCCGGAAGGGGTCGGGACGGGGCGGGGTCC
Consensus_read_324_AAAAAGTACTCC_Count=11	chr5	1295037	AGCGCTGCCTGAAACTCGCGCCGCGAGGAGAGGGCGGGGCCGCGGAAAGGAAGGGGAGGGGCTGGGAGGGCCCGGAGGGGGCTGGGCCGGGGACCCGGAAGGGGTCGGGACGGGGCGGGGTCC
Consensus_read_324_AGTGAGTAATTT_Count=14	chr5	1295037	AGCGCTGCCTGAAACTCGCGCCGCGAGGAGAGGGCGGGGCCGCGGAAAGGAAGGGGAGGGGCTGGGAGGGCCCGGAGGGGGCTGGGCCGGGGACCCGGAAGGGGTCGGGACGGGGCGGGGTCC
Consensus_read_324_CTATTCTCACGG_Count=5	chr5	1295037	AGCGCTGCCTGAAACTCGCGCCGCGAGGAGAGGGCGGGGCCGCGGAAAGGAAGGGGAGGGGCTGGGAGGGCCCGGAGGGGGCTGGGCCGGGGACCCGGAAGGGGTCGGGACGGGGCGGGGTCC
Consensus_read_324_TTATCACAGTTT_Count=11	chr5	1295037	AGCGCTGCCTGAAACTCGCGCCGCGAGGAGAGGGCGGGGCCGCGGAAAGGAAGGGGAGGGGCTGGGAGGGCCCGGAGGGGGCTGGGCCGGGGACCCGGAAGGGGTCGGGACGGGGCGGGGTCC
Consensus_read_324_GGTTGTATGAAC_Count=5	chr5	1295037	AGCGCTGCCTGAAACTCGCGCCGCGAGGAGAGGGCGGGGCCGCGGAAAGGAAGGGGAGGGGCTGGGAGGGCCCGGAGGGGGCTGGGCCGGGGACCCGGAAGGGGTCGGGACGGGGCGGGGTCC
Consensus_read_324_ACATCCGGCTTC_Count=10	chr5	1295037	AGCGCTGCCTGAAACTCGCGCCGCGAGGAGAGGGCGGGGCCGCGGAAAGGAAGGGGAGGGGCTGGGAGGGCCCGGAGGGGGCTGGGCCGGGGACCCGGGAGGGGTCGGGACGGGGCGGGGTCC
Consensus_read_324_AGGGGGTCTGTT_Count=8	chr5	1295037	AGCGCTGCCTGAAACTCGCGCCGCGAGGAGAGGGCGGGGCCGCGGAAAGGAAGGGGAGGGGCTGGGAGGGCCCGGAGGGGGCTGGGCCGGGGACCCGGGAGGGGTCGGGACGGGGCGGGGTCC
Consensus_read_324_ATAGCACTTATC_Count=19	chr5	1295037	AGCGCTGCCTGAAACTCGCGCCGCGAGGAGAGGGCGGGGCCGCGGAAAGGAAGGGGAGGGGCTGGGAGGGCCCGGAGGGGGCTGGGCCGGGGACCCGGGAGGGGTCGGGACGGGGCGGGGTCC
Consensus_read_324_GGGACGTGCTAA_Count=5	chr5	1295037	AGCGCTGCCTGAAACTCGCGCCGCGAGGAGAGGGCGGGGCCGCGGAAAGGAAGGGGAGGGGCTGGGAGGGCCCGGAGGGGGCTGGGCCGGGGACCCGGAAGGGGTCGGGACGGGGCGGGGTCC
Consensus_read_324_TTTCCCAAAAAT_Count=13	chr5	1295037	AGCGCTGCCTGAAACTCGCGCCGCGAGGAGAGGGCGGGGCCGCGGAAAGGAAGGGGAGGGGCTGGGAGGGCCCGGAGGGGGCTGGGCCGGGGACCCGGAAGGGGTCGGGACGGGGCGGGGTCC
Consensus_read_324_TATTTCGAAACA_Count=14	chr5	1295037	AGCGCTGCCTGAAACTCGCGCCGCGAGGAGAGGGCGGGGCCGCGGAAAGGAAGGGGAGGGGCTGGGAGGGCCCGGAGGGGGCTGGGCCGGGGACCCGGAAGGGGTCGGGACGGGGCGGGGTCC
Consensus_read_324_AATATGTATTGA_Count=10	chr5	1295037	AGCGCTGCCTGAAACTCGCGCCGCGAGGAGAGGGCGGGGCCGCGGAAAGGAAGGGGAGGGGCTGGGAGGGCCCGGAGGGGGCTGGGCCGGGGACCCGGAAGGGGTCGGGACGGGGCGGGGTCC
Consensus_read_324_CCGTCGAGTAAT_Count=7	chr5	1295037	AGCGCTGCCTGAAACTCGCGCCGCGAGGAGAGGGCGGGGCCGCGGAAAGGAAGGGGAGGGGCTGGGAGGGCCCGGAGGGGGCTGGGCCGGGGACCCGGGAGGGGTCGGGACGGGGCGGGGTCC
Consensus_read_324_TTAGGTTCATCA_Count=7	chr5	1295037	AGCGCTGCCTGAAACTCGCGCCGCGAGGAGAGGGCGGGGCCGCGGAAAGGAAGGGGAGGGGCTGGGAGGGCCCGGAGGGGGCTGGGCCGGGGACCCGGGAGGGGTCGGGACGGGGCGGGGTCC
Consensus_read_324_AATATTGGGAAC_Count=8	chr5	1295037	AGCGCTGCCTGAAACTCGCGCCGCGAGGAGAGGGCGGGGCCGCGGAAAGGAAGGGGAGGGGCTGGGAGGGCCCGGAGGGGGCTGGGCCGGGGACCCGGGAGGGGTCGGGACGGGGCGGGGTCC
Consensus_read_324_TGGGCAGTCTCC_Count=5	chr5	1295037	AGCGCTGCCTGAAACTCGCGCCGCGAGGAGAGGGCGGGGCCGCGGAAAGGAAGGGGAGGGGCTGGGAGGGCCCGGAGGGGGCTGGGCCGGGGACCCGGAAGGGGTCGGGACGGGGCGGGGTCC
Consensus_read_324_TTGGTAGATACT_Count=6	chr5	1295037	AGCGCTGCCTGAAACTCGCGCCGCGAGGAGAGGGCGGGGCCGCGGAAAGGAAGGGGAGGGGCTGGGAGGGCCCGGAGGGGGCTGGGCCGGGGACCCGGAAGGGGTCGGGACGGGGCGGGGTCC
Consensus_read_324_AGGAGTTTCATT_Count=7	chr5	1295037	AGCGCTGCCTGAAACTCGCGCCGCGAGGAGAGGGCGGGGCCGCGGAAAGGAAGGGGAGGGGCTGGGAGGGCCCGGAGGGGGCTGGGCCGGGGACCCGGAAGGGGTCGGGACGGGGCGGGGTCC
Consensus_read_324_TTATAAGATCGT_Count=6	chr5	1295037	AGCGCTGCCTGAAACTCGCGCCGCGAGGAGAGGGCGGGGCCGCGGAAAGGAAGGGGAGGGGCTGGGAGGGCCCGGAGGGGGCTGGGCCGGGGACCCGGAAGGGGTCGGGACGGGGCGGGGTCC
Consensus_read_324_GTTTACCGGTCA_Count=13	chr5	1295037	AGCGCTGCCTGAAACTCGCGCCGCGAGGAGAGGGCGGGGCCGCGGAAAGGAAGGGGAGGGGCTGGGAGGGCCCGGAGGGGGCTGGGCCGGGGACCCGGAAGGGGTCGGGACGGGGCGGGGTCC
Consensus_read_324_AATTCTTGTAAA_Count=6	chr5	1295037	AGCGCTGCCTGAAACTCGCGCCGCGAGGAGAGGGCGGGGCCGCGGAAAGGAAGGGGAGGGGCTGGGAGGGCCCGGAGGGGGCTGGGCCGGGGACCCGGGAGGGGTCGGGACGGGGCGGGGTCC
Consensus_read_324_GGTATAACATTT_Count=7	chr5	1295037	AGCGCTGCCTGAAACTCGCGCCGCGAGGAGAGGGCGGGGCCGCGGAAAGGAAGGGGAGGGGCTGGGAGGGCCCGGAGGGGGCTGGGCCGGGGACCCGGAAGGGGTCGGGACGGGGCGGGGTCC
Consensus_read_324_CCTATTTATTGT_Count=19	chr5	1295037	AGCGCTGCCTGAAACTCGCGCCGCGAGGAGAGGGCGGGGCCGCGGAAAGGAAGGGGAGGGGCTGGGAGGGCCCGGAGGGGGCTGGGCCGGGGACCCGGAAGGGGTCGGGACGGGGCGGGGTCC
Consensus_read_324_TATTTATTGTAC_Count=5	chr5	1295037	AGCGCTGCCTGAAACTCGCGCCGCGAGGAGAGGGCGGGGCCGCGGAAAGGAAGGGGAGGGGCTGGGAGGGCCCGGAGGGGGCTGGGCCGGGGACCCGGGAGGGGTCGGGACGGGGCGGGGTCC
Consensus_read_324_ATTATAGTATTA_Count=7	chr5	1295037	AGCGCTGCCTGAAACTCGCGCCGCGAGGAGAGGGCGGGGCCGCGGAAAGGAAGGGGAGGGGCTGGGAGGGCCCGGAGGGGGCTGGGCCGGGGACCCGGAAGGGGTCGGGACGGGGCGGGGTCC
Consensus_read_324_ATCCTGTGTTGG_Count=14	chr5	1295037	AGCGCTGCCTGAAACTCGCGCCGCGAGGAGAGGGCGGGGCCGCGGAAAGGAAGGGGAGGGGCTGGGAGGGCCCGGAGGGGGCTGGGCCGGGGACCCGGGAGGGGTCGGGACGGGGCGGGGTCC
Consensus_read_324_CCCTGTTTTGTA_Count=7	chr5	1295037	AGCGCTGCCTGAAACTCGCGCCGCGAGGAGAGGGCGGGGCCGCGGAAAGGAAGGGGAGGGGCTGGGAGGGCCCGGAGGGGGCTGGGCCGGGGACCCGGGAGGGGTCGGGACGGGGCGGGGTCC
Consensus_read_324_CTATTAAGGCAG_Count=10	chr5	1295037	AGCGCTGCCTGAAACTCGCGCCGCGAGGAGAGGGCGGGGCCGCGGAAAGGAAGGGGAGGGGCTGGGAGGGCCCGGAGGGGGCTGGGCCGGGGACCCGGAAGGGGTCGGGACGGGGCGGGGTCC
Consensus_read_324_TTATGTACTTTA_Count=8	chr5	1295037	AGCGCTGCCTGAAACTCGCGCCGCGAGGAGAGGGCGGGGCCGCGGAAAGGAAGGGGAGGGGCTGGGAGGGCCCGGAGGGGGCTGGGCCGGGGACCCGGGAGGGGTCGGGACGGGGCGGGGTCC
Consensus_read_324_CTAGGTTGCTGC_Count=12	chr5	1295037	AGCGCTGCCTGAAACTCGCGCCGCGAGGAGAGGGCGGGGCCGCGGAAAGGAAGGGGAGGGGCTGGGAGGGCCCGGAGGGGGCTGGGCCGGGGACCCGGAAGGGGTCGGGACGGGGCGGGGTCC
Consensus_read_324_CACTGTTACATT_Count=14	chr5	1295037	AGCGCTGCCTGAAACTCGCGCCGCGAGGAGAGGGCGGGGCCGCGGAAAGGAAGGGGAGGGGCTGGGAGGGCCCGGAGGGGGCTGGGCCGGGGACCCGGGAGGGGTCGGGACGGGGCGGGGTCC
Consensus_read_324_GTTATCTTTAGT_Count=11	chr5	1295037	AGCGCTGCCTGAAACTCGCGCCGCGAGGAGAGGGCGGGGCCGCGGAAAGGAAGGGGAGGGGCTGGGAGGGCCCGGAGGGGGCTGGGCCGGGGACCCGGAAGGGGTCGGGACGGGGCGGGGTCC
Consensus_read_324_TGTTATTTTAAT_Count=19	chr5	1295037	AGCGCTGCCTGAAACTCGCGCCGCGAGGAGAGGGCGGGGCCGCGGAAAGGAAGGGGAGGGGCTGGGAGGGCCCGGAGGGGGCTGGGCCGGGGACCCGGAAGGGGTCGGGACGGGGCGGGGTCC
Consensus_read_324_AGTCCTTTTTCC_Count=18	chr5	1295037	AGCGCTGCCTGAAACTCGCGCCGCGAGGAGAGGGCGGGGCCGCGGAAAGGAAGGGGAGGGGCTGGGAGGGCCCGGAGGGGGCTGGGCCGGGGACCCGGAAGGGGTCGGGACGGGGCGGGGTCC
Consensus_read_324_CACATTAACGTC_Count=18	chr5	1295037	AGCGCTGCCTGAAACTCGCGCCGCGAGGAGAGGGCGGGGCCGCGGAAAGGAAGGGGAGGGGCTGGGAGGGCCCGGAGGGGGCTGGGCCGGGGACCCGGAAGGGGTCGGGACGGGGCGGGGTCC
Consensus_read_324_CCTTATAGCAAC_Count=20	chr5	1295037	AGCGCTGCCTGAAACTCGCGCCGCGAGGAGAGGGCGGGGCCGCGGAAAGGAAGGGGAGGGGCTGGGAGGGCCCGGAGGGGGCTGGGCCGGGGACCCGGGAGGGGTCGGGACGGGGCGGGGTCC
Consensus_read_324_GTAGTTTTTACT_Count=7	chr5	1295037	AGCGCTGCCTGAAACTCGCGCCGCGAGGAGAGGGCGGGGCCGCGGAAAGGAAGGGGAGGGGCTGGGAGGGCCCGGAGGGGGCTGGGCCGGGGACCCGGAAGGGGTCGGGACGGGGCGGGGTCC
Consensus_read_324_TTAGGTGGCCTT_Count=5	chr5	1295037	AGCGCTGCCTGAAACTCGCGCCGCGAGGAGAGGGCGGGGCCGCGGAAAGGAAGGGGAGGGGCTGGGAGGGCCCGGAGGGGGCTGGGCCGGGGACCCGGGAGGGGTCGGGACGGGGCGGGGTCC
Consensus_read_324_TCAATCGTTATT_a_Count=18	chr5	1295037	AGCGCTGCCTGAAACTCGCGCCGCGAGGAGAGGGCGGGGCCGCGGAAAGGAAGGGGAGGGGCTGGGAGGGCCCGGAGGGGGCTGGGCCGGGGACCCGGAAGGGGTCGGGACGGGGCGGGGTCC
Consensus_read_324_GACTCGTCATTG_Count=15	chr5	1295037	AGCGCTGCCTGAAACTCGCGCCGCGAGGAGAGGGCGGGGCCGCGGAAAGGAAGGGGAGGGGCTGGGAGGGCCCGGAGGGGGCTGGGCCGGGGACCCGGAAGGGGTCGGGACGGGGCGGGGTCC
Consensus_read_324_TCGCTCGGTTTT_Count=16	chr5	1295037	AGCGCTGCCTGAAACTCGCGCCGCGAGGAGAGGGCGGGGCCGCGGAAAGGAAGGGGAGGGGCTGGGAGGGCCCGGAGGGGGCTGGGCCGGGGACCCGGAAGGGGTCGGGACGGGGCGGGGTCC
Consensus_read_324_CGTTGGATTTTC_Count=13	chr5	1295037	AGCGCTGCCTGAAACTCGCGCCGCGAGGAGAGGGCGGGGCCGCGGAAAGGAAGGGGAGGGGCTGGGAGGGCCCGGAGGGGGCTGGGCCGGGGACCCGGAAGGGGTCGGGACGGGGCGGGGTCC
Consensus_read_324_GAAATCAATTTT_Count=9	chr5	1295037	AGCGCTGCCTGAAACTCGCGCCGCGAGGAGAGGGCGGGGCCGCGGAAAGGAAGGGGAGGGGCTGGGAGGGCCCGGAGGGGGCTGGGCCGGGGACCCGGAAGGGGTCGGGACGGGGCGGGGTCC
Consensus_read_324_ACACAATACACT_Count=5	chr5	1295037	AGCGCTGCCTGAAACTCGCGCCGCGAGGAGAGGGCGGGGCCGCGGAAAGGAAGGGGAGGGGCTGGGAGGGCCCGGAGGGGGCTGGGCCGGGGACCCGGAAGGGGTCGGGACGGGGCGGGGTCC
Consensus_read_324_GTCACGGAATGC_Count=8	chr5	1295037	AGCGCTGCCTGAAACTCGCGCCGCGAGGAGAGGGCGGGGCCGCGGAAAGGAAGGGGAGGGGCTGGGAGGGCCCGGAGGGGGCTGGGCCGGGGACCCGGAAGGGGTCGGGACGGGGCGGGGTCC
Consensus_read_324_TAGGTTATTAGT_Count=11	chr5	1295037	AGCGCTGCCTGAAACTCGCGCCGCGAGGAGAGGGCGGGGCCGCGGAAAGGAAGGGGAGGGGCTGGGAGGGCCCGGAGGGGGCTGGGCCGGGGACCCGGAAGGGGTCGGGACGGGGCGGGGTCC
Consensus_read_324_AACCTTATGATG_Count=15	chr5	1295037	AGCGCTGCCTGAAACTCGCGCCGCGAGGAGAGGGCGGGGCCGCGGAAAGGAAGGGGAGGGGCTGGGAGGGCCCGGAGGGGGCTGGGCCGGGGACCCGGGAGGGGTCGGGACGGGGCGGGGTCC
Consensus_read_324_TCACTATAGGAG_Count=7	chr5	1295037	AGCGCTGCCTGAAACTCGCGCCGCGAGGAGAGGGCGGGGCCGCGGAAAGGAAGGGGAGGGGCTGGGAGGGCCCGGAGGGGGCTGGGCCGGGGACCCGGAAGGGGTCGGGACGGGGCGGGGTCC
Consensus_read_324_GTATGCTTTGTT_Count=10	chr5	1295037	AGCGCTGCCTGAAACTCGCGCCGCGAGGAGAGGGCGGGGCCGCGGAAAGGAAGGGGAGGGGCTGGGAGGGCCCGGAGGGGGCTGGGCCGGGGACCCGGAAGGGGTCGGGACGGGGCGGGGTCC
Consensus_read_324_GTACTTTCGTGA_Count=7	chr5	1295037	AGCGCTGCCTGAAACTCGCGCCGCGAGGAGAGGGCGGGGCCGCGGAAAGGAAGGGGAGGGGCTGGGAGGGCCCGGAGGGGGCTGGGCCGGGGACCCGGAAGGGGTCGGGACGGGGCGGGGTCC
Consensus_read_324_GCTTTGGCGTCC_Count=10	chr5	1295037	AGCGCTGCCTGAAACTCGCGCCGCGAGGAGAGGGCGGGGCCGCGGAAAGGAAGGGGAGGGGCTGGGAGGGCCCGGAGGGGGCTGGGCCGGGGACCCGGAAGGGGTCGGGACGGGGCGGGGTCC
Consensus_read_324_GTATTGGTTTTA_Count=18	chr5	1295037	AGCGCTGCCTGAAACTCGCGCCGCGAGGAGAGGGCGGGGCCGCGGAAAGGAAGGGGAGGGGCTGGGAGGGCCCGGAGGGGGCTGGGCCGGGGACCCGGAAGGGGTCGGGACGGGGCGGGGTCC
Consensus_read_324_TGAGTTTGGCCA_a_Count=13	chr5	1295037	AGCGCTGCCTGAAACTCGCGCCGCGAGGAGAGGGCGGGGCCGCGGAAAGGAAGGGGAGGGGCTGGGAGGGCCCGGAGGGGGCTGGGCCGGGGACCCGGAAGGGGTCGGGACGGGGCGGGGTCC
Consensus_read_324_CCATTTGATGTT_Count=7	chr5	1295037	AGCGCTGCCTGAAACTCGCGCCGCGAGGAGAGGGCGGGGCCGCGGAAAGGAAGGGGAGGGGCTGGGAGGGCCCGGAGGGGGCTGGGCCGGGGACCCGGAAGGGGTCGGGACGGGGCGGGGTCC
Consensus_read_324_TCGAATTTTTAG_Count=11	chr5	1295037	AGCGCTGCCTGAAACTCGCGCCGCGAGGAGAGGGCGGGGCCGCGGAAAGGAAGGGGAGGGGCTGGGAGGGCCCGGAGGGGGCTGGGCCGGGGACCCGGAAGGGGTCGGGACGGGGCGGGGTCC
Consensus_read_324_GAAAAAAAAATT_Count=11	chr5	1295037	AGCGCTGCCTGAAACTCGCGCCGCGAGGAGAGGGCGGGGCCGCGGAAAGGAAGGGGAGGGGCTGGGAGGGCCCGGAGGGGGCTGGGCCGGGGACCCGGGAGGGGTCGGGACGGGGCGGGGTCC
Consensus_read_324_CCCATACATCGT_Count=10	chr5	1295037	AGCGCTGCCTGAAACTCGCGCCGCGAGGAGAGGGCGGGGCCGCGGAAAGGAAGGGGAGGGGCTGGGAGGGCCCGGAGGGGGCTGGGCCGGGGACCCGGAAGGGGTCGGGACGGGGCGGGGTCC
Consensus_read_324_CAATACGACTAT_Count=7	chr5	1295037	AGCGCTGCCTGAAACTCGCGCCGCGAGGAGAGGGCGGGGCCGCGGAAAGGAAGGGGAGGGGCTGGGAGGGCCCGGAGGGGGCTGGGCCGGGGACCCGGGAGGGGTCGGGACGGGGCGGGGTCC
Consensus_read_324_GAGGGTTCAAGT_Count=7	chr5	1295037	AGCGCTGCCTGAAACTCGCGCCGCGAGGAGAGGGCGGGGCCGCGGAAAGGAAGGGGAGGGGCTGGGAGGGCCCGGAGGGGGCTGGGCCGGGGACCCGGAAGGGGTCGGGACGGGGCGGGGTCC
Consensus_read_324_CTCAATCTGAGT_Count=10	chr5	1295037	AGCGCTGCCTGAAACTCGCGCCGCGAGGAGAGGGCGGGGCCGCGGAAAGGAAGGGGAGGGGCTGGGAGGGCCCGGAGGGGGCTGGGCCGGGGACCCGGAAGGGGTCGGGACGGGGCGGGGTCC
Consensus_read_324_TCCTGGTTAGTC_Count=7	chr5	1295037	AGCGCTGCCTGAAACTCGCGCCGCGAGGAGAGGGCGGGGCCGCGGAAAGGAAGGGGAGGGGCTGGGAGGGCCCGGAGGGGGCTGGGCCGGGGACCCGGAAGGGGTCGGGACGGGGCGGGGTCC
Consensus_read_324_AGCTTGAAGCCA_Count=11	chr5	1295037	AGCGCTGCCTGAAACTCGCGCCGCGAGGAGAGGGCGGGGCCGCGGAAAGGAAGGGGAGGGGCTGGGAGGGCCCGGAGGGGGCTGGGCCGGGGACCCGGAAGGGGTCGGGACGGGGCGGGGTCC
Consensus_read_324_AAGCTGTTCTCA_Count=5	chr5	1295037	AGCGCTGCCTGAAACTCGCGCCGCGAGGAGAGGGCGGGGCCGCGGAAAGGAAGGGGAGGGGCTGGGAGGGCCCGGAGGGGGCTGGGCCGGGGACCCGGAAGGGGTCGGGACGGGGCGGGGTCC
Consensus_read_324_ATTCATTGGGCC_Count=21	chr5	1295037	AGCGCTGCCTGAAACTCGCGCCGCGAGGAGAGGGCGGGGCCGCGGAAAGGAAGGGGAGGGGCTGGGAGGGCCCGGAGGGGGCTGGGCCGGGGACCCGGAAGGGGTCGGGACGGGGCGGGGTCC
Consensus_read_324_CTTCCTATTTGG_Count=9	chr5	1295037	AGCGCTGCCTGAAACTCGCGCCGCGAGGAGAGGGCGGGGCCGCGGAAAGGAAGGGGAGGGGCTGGGAGGGCCCGGAGGGGGCTGGGCCGGGGACCCGGGAGGGGTCGGGACGGGGCGGGGTCC
Consensus_read_324_TGAAGGTTCTAT_Count=12	chr5	1295037	AGCGCTGCCTGAAACTCGCGCCGCGAGGAGAGGGCGGGGCCGCGGAAAGGAAGGGGAGGGGCTGGGAGGGCCCGGAGGGGGCTGGGCCGGGGACCCGGAAGGGGTCGGGACGGGGCGGGGTCC
Consensus_read_324_AGGATGCAATTA_Count=5	chr5	1295037	AGCGCTGCCTGAAACTCGCGCCGCGAGGAGAGGGCGGGGCCGCGGAAAGGAAGGGGAGGGGCTGGGAGGGCCCGGAGGGGGCTGGGCCGGGGACCCGGAAGGGGTCGGGACGGGGCGGGGTCC
Consensus_read_324_CCCGTGACTTTT_Count=7	chr5	1295037	AGCGCTGCCTGAAACTCGCGCCGCGAGGAGAGGGCGGGGCCGCGGAAAGGAAGGGGAGGGGCTGGGAGGGCCCGGAGGGGGCTGGGCCGGGGACCCGGAAGGGGTCGGGACGGGGCGGGGTCC
Consensus_read_324_TACGGTAAAAGG_Count=8	chr5	1295037	AGCGCTGCCTGAAACTCGCGCCGCGAGGAGAGGGCGGGGCCGCGGAAAGGAAGGGGAGGGGCTGGGAGGGCCCGGAGGGGGCTGGGCCGGGGACCCGGAAGGGGTCGGGACGGGGCGGGGTCC
Consensus_read_324_TGTTTTGGCTAT_Count=15	chr5	1295037	AGCGCTGCCTGAAACTCGCGCCGCGAGGAGAGGGCGGGGCCGCGGAAAGGAAGGGGAGGGGCTGGGAGGGCCCGGAGGGGGCTGGGCCGGGGACCCGGAAGGGGTCGGGACGGGGCGGGGTCC
Consensus_read_324_CTAGCTCCTTGT_Count=8	chr5	1295037	AGCGCTGCCTGAAACTCGCGCCGCGAGGAGAGGGCGGGGCCGCGGAAAGGAAGGGGAGGGGCTGGGAGGGCCCGGAGGGGGCTGGGCCGGGGACCCGGAAGGGGTCGGGACGGGGCGGGGTCC
Consensus_read_324_AGTGCATTTTTA_Count=13	chr5	1295037	AGCGCTGCCTGAAACTCGCGCCGCGAGGAGAGGGCGGGGCCGCGGAAAGGAAGGGGAGGGGCTGGGAGGGCCCGGAGGGGGCTGGGCCGGGGACCCGGAAGGGGTCGGGACGGGGCGGGGTCC
Consensus_read_324_TGATCGGAGGTA_Count=11	chr5	1295037	AGCGCTGCCTGAAACTCGCGCCGCGAGGAGAGGGCGGGGCCGCGGAAAGGAAGGGGAGGGGCTGGGAGGGCCCGGAGGGGGCTGGGCCGGGGACCCGGAAGGGGTCGGGACGGGGCGGGGTCC
Consensus_read_324_TAGTTTTATTAT_Count=12	chr5	1295037	AGCGCTGCCTGAAACTCGCGCCGCGAGGAGAGGGCGGGGCCGCGGAAAGGAAGGGGAGGGGCTGGGAGGGCCCGGAGGGGGCTGGGCCGGGGACCCGGGAGGGGTCGGGACGGGGCGGGGTCC
Consensus_read_324_GTTCAGAGCTTT_Count=7	chr5	1295037	AGCGCTGCCTGAAACTCGCGCCGCGAGGAGAGGGCGGGGCCGCGGAAAGGAAGGGGAGGGGCTGGGAGGGCCCGGAGGGGGCTGGGCCGGGGACCCGGGAGGGGTCGGGACGGGGCGGGGTCC
Consensus_read_324_TCCGCCTTGGGA_Count=20	chr5	1295037	AGCGCTGCCTGAAACTCGCGCCGCGAGGAGAGGGCGGGGCCGCGGAAAGGAAGGGGAGGGGCTGGGAGGGCCCGGAGGGGGCTGGGCCGGGGACCCGGAAGGGGTCGGGACGGGGCGGGGTCC
Consensus_read_324_TGTTTGTTTAGG_a_Count=22	chr5	1295037	AGCGCTGCCTGAAACTCGCGCCGCGAGGAGAGGGCGGGGCCGCGGAAAGGAAGGGGAGGGGCTGGGAGGGCCCGGAGGGGGCTGGGCCGGGGACCCGGAAGGGGTCGGGACGGGGCGGGGTCC
Consensus_read_324_CGAATGGATTTG_Count=6	chr5	1295037	AGCGCTGCCTGAAACTCGCGCCGCGAGGAGAGGGCGGGGCCGCGGAAAGGAAGGGGAGGGGCTGGGAGGGCCCGGAGGGGGCTGGGCCGGGGACCCGGGAGGGGTCGGGACGGGGCGGGGTCC
Consensus_read_324_TGTTTGTCTCTA_Count=8	chr5	1295037	AGCGCTGCCTGAAACTCGCGCCGCGAGGAGAGGGCGGGGCCGCGGAAAGGAAGGGGAGGGGCTGGGAGGGCCCGGAGGGGGCTGGGCCGGGGACCCGGGAGGGGTCGGGACGGGGCGGGGTCC
Consensus_read_324_CACTCCTCCTAA_Count=8	chr5	1295037	AGCGCTGCCTGAAACTCGCGCCGCGAGGAGAGGGCGGGGCCGCGGAAAGGAAGGGGAGGGGCTGGGAGGGCCCGGAGGGGGCTGGGCCGGGGACCCGGAAGGGGTCGGGACGGGGCGGGGTCC
Consensus_read_324_AGTCTCCCGCGT_Count=21	chr5	1295037	AGCGCTGCCTGAAACTCGCGCCGCGAGGAGAGGGCGGGGCCGCGGAAAGGAAGGGGAGGGGCTGGGAGGGCCCGGAGGGGGCTGGGCCGGGGACCCGGGAGGGGTCGGGACGGGGCGGGGTCC
Consensus_read_324_ACCATCGTTTCG_Count=14	chr5	1295037	AGCGCTGCCTGAAACTCGCGCCGCGAGGAGAGGGCGGGGCCGCGGAAAGGAAGGGGAGGGGCTGGGAGGGCCCGGAGGGGGCTGGGCCGGGGACCCGGAAGGGGTCGGGACGGGGCGGGGTCC
Consensus_read_324_AAAAGTGTAAGA_Count=8	chr5	1295037	AGCGCTGCCTGAAACTCGCGCCGCGAGGAGAGGGCGGGGCCGCGGAAAGGAAGGGGAGGGGCTGGGAGGGCCCGGAGGGGGCTGGGCCGGGGACCCGGAAGGGGTCGGGACGGGGCGGGGTCC
Consensus_read_324_TTGGGGTTCTCC_Count=8	chr5	1295037	AGCGCTGCCTGAAACTCGCGCCGCGAGGAGAGGGCGGGGCCGCGGAAAGGAAGGGGAGGGGCTGGGAGGGCCCGGAGGGGGCTGGGCCGGGGACCCGGAAGGGGTCGGGACGGGGCGGGGTCC
Consensus_read_324_CAATTAATCATT_Count=8	chr5	1295037	AGCGCTGCCTGAAACTCGCGCCGCGAGGAGAGGGCGGGGCCGCGGAAAGGAAGGGGAGGGGCTGGGAGGGCCCGGAGGGGGCTGGGCCGGGGACCCGGGAGGGGTCGGGACGGGGCGGGGTCC
Consensus_read_324_AGATGTGCATGG_Count=6	chr5	1295037	AGCGCTGCCTGAAACTCGCGCCGCGAGGAGAGGGCGGGGCCGCGGAAAGGAAGGGGAGGGGCTGGGAGGGCCCGGAGGGGGCTGGGCCGGGGACCCGGAAGGGGTCGGGACGGGGCGGGGTCC
Consensus_read_324_GAGTTTTATTGC_Count=9	chr5	1295037	AGCGCTGCCTGAAACTCGCGCCGCGAGGAGAGGGCGGGGCCGCGGAAAGGAAGGGGAGGGGCTGGGAGGGCCCGGAGGGGGCTGGGCCGGGGACCCGGGAGGGGTCGGGACGGGGCGGGGTCC
Consensus_read_324_GTGTTCCTGTTT_Count=11	chr5	1295037	AGCGCTGCCTGAAACTCGCGCCGCGAGGAGAGGGCGGGGCCGCGGAAAGGAAGGGGAGGGGCTGGGAGGGCCCGGAGGGGGCTGGGCCGGGGACCCGGAAGGGGTCGGGACGGGGCGGGGTCC
Consensus_read_324_GGTCGCATCTTT_Count=12	chr5	1295037	AGCGCTGCCTGAAACTCGCGCCGCGAGGAGAGGGCGGGGCCGCGGAAAGGAAGGGGAGGGGCTGGGAGGGCCCGGAGGGGGCTGGGCCGGGGACCCGGAAGGGGTCGGGACGGGGCGGGGTCC
Consensus_read_324_CCTGACTTTCCC_Count=12	chr5	1295037	AGCGCTGCCTGAAACTCGCGCCGCGAGGAGAGGGCGGGGCCGCGGAAAGGAAGGGGAGGGGCTGGGAGGGCCCGGAGGGGGCTGGGCCGGGGACCCGGAAGGGGTCGGGACGGGGCGGGGTCC
Consensus_read_324_GATGATCATAGT_Count=8	chr5	1295037	AGCGCTGCCTGAAACTCGCGCCGCGAGGAGAGGGCGGGGCCGCGGAAAGGAAGGGGAGGGGCTGGGAGGGCCCGGAGGGGGCTGGGCCGGGGACCCGGAAGGGGTCGGGACGGGGCGGGGTCC
Consensus_read_324_GCTTTGGGCTAT_a_Count=14	chr5	1295037	AGCGCTGCCTGAAACTCGCGCCGCGAGGAGAGGGCGGGGCCGCGGAAAGGAAGGGGAGGGGCTGGGAGGGCCCGGAGGGGGCTGGGCCGGGGACCCGGAAGGGGTCGGGACGGGGCGGGGTCC
Consensus_read_324_GGAAAGTTACCC_Count=6	chr5	1295037	AGCGCTGCCTGAAACTCGCGCCGCGAGGAGAGGGCGGGGCCGCGGAAAGGAAGGGGAGGGGCTGGGAGGGCCCGGAGGGGGCTGGGCCGGGGACCCGGAAGGGGTCGGGACGGGGCGGGGTCC
Consensus_read_324_TGTTCCCTTGTA_Count=8	chr5	1295037	AGCGCTGCCTGAAACTCGCGCCGCGAGGAGAGGGCGGGGCCGCGGAAAGGAAGGGGAGGGGCTGGGAGGGCCCGGAGGGGGCTGGGCCGGGGACCCGGGAGGGGTCGGGACGGGGCGGGGTCC
Consensus_read_324_CCTTGCAACATC_Count=11	chr5	1295037	AGCGCTGCCTGAAACTCGCGCCGCGAGGAGAGGGCGGGGCCGCGGAAAGGAAGGGGAGGGGCTGGGAGGGCCCGGAGGGGGCTGGGCCGGGGACCCGGAAGGGGTCGGGACGGGGCGGGGTCC
Consensus_read_324_ATTTCCGTTGCC_Count=13	chr5	1295037	AGCGCTGCCTGAAACTCGCGCCGCGAGGAGAGGGCGGGGCCGCGGAAAGGAAGGGGAGGGGCTGGGAGGGCCCGGAGGGGGCTGGGCCGGGGACCCGGAAGGGGTCGGGACGGGGCGGGGTCC
Consensus_read_324_ATGTTGCCGTCA_Count=7	chr5	1295037	AGCGCTGCCTGAAACTCGCGCCGCGAGGAGAGGGCGGGGCCGCGGAAAGGAAGGGGAGGGGCTGGGAGGGCCCGGAGGGGGCTGGGCCGGGGACCCGGAAGGGGTCGGGACGGGGCGGGGTCC
Consensus_read_324_AATAAAAGATGA_Count=17	chr5	1295037	AGCGCTGCCTGAAACTCGCGCCGCGAGGAGAGGGCGGGGCCGCGGAAAGGAAGGGGAGGGGCTGGGAGGGCCCGGAGGGGGCTGGGCCGGGGACCCGGGAGGGGTCGGGACGGGGCGGGGTCC
Consensus_read_324_TTATGCTTAATT_Count=6	chr5	1295037	AGCGCTGCCTGAAACTCGCGCCGCGAGGAGAGGGCGGGGCCGCGGAAAGGAAGGGGAGGGGCTGGGAGGGCCCGGAGGGGGCTGGGCCGGGGACCCGGAAGGGGTCGGGACGGGGCGGGGTCC
Consensus_read_324_ATATCCTCGTTC_Count=5	chr5	1295037	AGCGCTGCCTGAAACTCGCGCCGCGAGGAGAGGGCGGGGCCGCGGAAAGGAAGGGGAGGGGCTGGGAGGGCCCGGAGGGGGCTGGGCCGGGGACCCGGGAGGGGTCGGGACGGGGCGGGGTCC
Consensus_read_324_CATTTAGTTAGG_Count=8	chr5	1295037	AGCGCTGCCTGAAACTCGCGCCGCGAGGAGAGGGCGGGGCCGCGGAAAGGAAGGGGAGGGGCTGGGAGGGCCCGGAGGGGGCTGGGCCGGGGACCCGGGAGGGGTCGGGACGGGGCGGGGTCC
Consensus_read_324_CTTTTATGTACA_Count=10	chr5	1295037	AGCGCTGCCTGAAACTCGCGCCGCGAGGAGAGGGCGGGGCCGCGGAAAGGAAGGGGAGGGGCTGGGAGGGCCCGGAGGGGGCTGGGCCGGGGACCCGGAAGGGGTCGGGACGGGGCGGGGTCC
Consensus_read_324_TGATTAAAGCCA_Count=5	chr5	1295037	AGCGCTGCCTGAAACTCGCGCCGCGAGGAGAGGGCGGGGCCGCGGAAAGGAAGGGGAGGGGCTGGGAGGGCCCGGAGGGGGCTGGGCCGGGGACCCGGAAGGGGTCGGGACGGGGCGGGGTCC
Consensus_read_324_TCATGTCATTTC_Count=7	chr5	1295037	AGCGCTGCCTGAAACTCGCGCCGCGAGGAGAGGGCGGGGCCGCGGAAAGGAAGGGGAGGGGCTGGGAGGGCCCGGAGGGGGCTGGGCCGGGGACCCGGGAGGGGTCGGGACGGGGCGGGGTCC
Consensus_read_324_TATTGAGCCTGT_Count=14	chr5	1295037	AGCGCTGCCTGAAACTCGCGCCGCGAGGAGAGGGCGGGGCCGCGGAAAGGAAGGGGAGGGGCTGGGAGGGCCCGGAGGGGGCTGGGCCGGGGACCCGGAAGGGGTCGGGACGGGGCGGGGTCC
Consensus_read_324_CAATTGCCTTTA_Count=11	chr5	1295037	AGCGCTGCCTGAAACTCGCGCCGCGAGGAGAGGGCGGGGCCGCGGAAAGGAAGGGGAGGGGCTGGGAGGGCCCGGAGGGGGCTGGGCCGGGGACCCGGAAGGGGTCGGGACGGGGCGGGGTCC
Consensus_read_324_TTTGTTCATCTG_Count=6	chr5	1295037	AGCGCTGCCTGAAACTCGCGCCGCGAGGAGAGGGCGGGGCCGCGGAAAGGAAGGGGAGGGGCTGGGAGGGCCCGGAGGGGGCTGGGCCGGGGACCCGGAAGGGGTCGGGACGGGGCGGGGTCC
Consensus_read_324_ATTGCCGTATTC_Count=8	chr5	1295037	AGCGCTGCCTGAAACTCGCGCCGCGAGGAGAGGGCGGGGCCGCGGAAAGGAAGGGGAGGGGCTGGGAGGGCCCGGAGGGGGCTGGGCCGGGGACCCGGAAGGGGTCGGGACGGGGCGGGGTCC
Consensus_read_324_ATGGTTTTATGA_Count=19	chr5	1295037	AGCGCTGCCTGAAACTCGCGCCGCGAGGAGAGGGCGGGGCCGCGGAAAGGAAGGGGAGGGGCTGGGAGGGCCCGGAGGGGGCTGGGCCGGGGACCCGGAAGGGGTCGGGACGGGGCGGGGTCC
Consensus_read_324_AATTTCTCGCGT_Count=6	chr5	1295037	AGCGCTGCCTGAAACTCGCGCCGCGAGGAGAGGGCGGGGCCGCGGAAAGGAAGGGGAGGGGCTGGGAGGGCCCGGAGGGGGCTGGGCCGGGGACCCGGAAGGGGTCGGGACGGGGCGGGGTCC
Consensus_read_324_ATACCTGGGGAA_Count=8	chr5	1295037	AGCGCTGCCTGAAACTCGCGCCGCGAGGAGAGGGCGGGGCCGCGGAAAGGAAGGGGAGGGGCTGGGAGGGCCCGGAGGGGGCTGGGCCGGGGACCCGGAAGGGGTCGGGACGGGGCGGGGTCC
Consensus_read_324_CCTTTATTGGGG_Count=11	chr5	1295037	AGCGCTGCCTGAAACTCGCGCCGCGAGGAGAGGGCGGGGCCGCGGAAAGGAAGGGGAGGGGCTGGGAGGGCCCGGAGGGGGCTGGGCCGGGGACCCGGAAGGGGTCGGGACGGGGCGGGGTCC
Consensus_read_324_GTTTTTATTGTA_Count=12	chr5	1295037	AGCGCTGCCTGAAACTCGCGCCGCGAGGAGAGGGCGGGGCCGCGGAAAGGAAGGGGAGGGGCTGGGAGGGCCCGGAGGGGGCTGGGCCGGGGACCCGGAAGGGGTCGGGACGGGGCGGGGTCC
Consensus_read_324_ATCATCTGTCCA_Count=13	chr5	1295037	AGCGCTGCCTGAAACTCGCGCCGCGAGGAGAGGGCGGGGCCGCGGAAAGGAAGGGGAGGGGCTGGGAGGGCCCGGAGGGGGCTGGGCCGGGGACCCGGGAGGGGTCGGGACGGGGCGGGGTCC
Consensus_read_324_TGATATATTCAT_Count=10	chr5	1295037	AGCGCTGCCTGAAACTCGCGCCGCGAGGAGAGGGCGGGGCCGCGGAAAGGAAGGGGAGGGGCTGGGAGGGCCCGGAGGGGGCTGGGCCGGGGACCCGGGAGGGGTCGGGACGGGGCGGGGTCC
Consensus_read_324_ATTAACCTTTTA_a_Count=23	chr5	1295037	AGCGCTGCCTGAAACTCGCGCCGCGAGGAGAGGGCGGGGCCGCGGAAAGGAAGGGGAGGGGCTGGGAGGGCCCGGAGGGGGCTGGGCCGGGGACCCGGAAGGGGTCGGGACGGGGCGGGGTCC
Consensus_read_324_TGTTGTCTCTGA_Count=9	chr5	1295037	AGCGCTGCCTGAAACTCGCGCCGCGAGGAGAGGGCGGGGCCGCGGAAAGGAAGGGGAGGGGCTGGGAGGGCCCGGAGGGGGCTGGGCCGGGGACCCGGAAGGGGTCGGGACGGGGCGGGGTCC
Consensus_read_324_TCTTAAGCTCCG_Count=12	chr5	1295037	AGCGCTGCCTGAAACTCGCGCCGCGAGGAGAGGGCGGGGCCGCGGAAAGGAAGGGGAGGGGCTGGGAGGGCCCGGAGGGGGCTGGGCCGGGGACCCGGAAGGGGTCGGGACGGGGCGGGGTCC
Consensus_read_324_TTATTTGAGTAT_Count=20	chr5	1295037	AGCGCTGCCTGAAACTCGCGCCGCGAGGAGAGGGCGGGGCCGCGGAAAGGAAGGGGAGGGGCTGGGAGGGCCCGGAGGGGGCTGGGCCGGGGACCCGGAAGGGGTCGGGACGGGGCGGGGTCC
Consensus_read_324_ATCTAAGGATTA_Count=7	chr5	1295037	AGCGCTGCCTGAAACTCGCGCCGCGAGGAGAGGGCGGGGCCGCGGAAAGGAAGGGGAGGGGCTGGGAGGGCCCGGAGGGGGCTGGGCCGGGGACCCGGAAGGGGTCGGGACGGGGCGGGGTCC
Consensus_read_324_ATATTATGTTCA_Count=5	chr5	1295037	AGCGCTGCCTGAAACTCGCGCCGCGAGGAGAGGGCGGGGCCGCGGAAAGGAAGGGGAGGGGCTGGGAGGGCCCGGAGGGGGCTGGGCCGGGGACCCGGGAGGGGTCGGGACGGGGCGGGGTCC
Consensus_read_324_ATGGTTTTAGAT_Count=9	chr5	1295037	AGCGCTGCCTGAAACTCGCGCCGCGAGGAGAGGGCGGGGCCGCGGAAAGGAAGGGGAGGGGCTGGGAGGGCCCGGAGGGGGCTGGGCCGGGGACCCGGGAGGGGTCGGGACGGGGCGGGGTCC
Consensus_read_324_TTTTATGAAATT_Count=18	chr5	1295037	AGCGCTGCCTGAAACTCGCGCCGCGAGGAGAGGGCGGGGCCGCGGAAAGGAAGGGGAGGGGCTGGGAGGGCCCGGAGGGGGCTGGGCCGGGGACCCGGAAGGGGTCGGGACGGGGCGGGGTCC
Consensus_read_324_TTATAGAGAATT_Count=8	chr5	1295037	AGCGCTGCCTGAAACTCGCGCCGCGAGGAGAGGGCGGGGCCGCGGAAAGGAAGGGGAGGGGCTGGGAGGGCCCGGAGGGGGCTGGGCCGGGGACCCGGAAGGGGTCGGGACGGGGCGGGGTCC
Consensus_read_324_AAATGACTTAAA_Count=7	chr5	1295037	AGCGCTGCCTGAAACTCGCGCCGCGAGGAGAGGGCGGGGCCGCGGAAAGGAAGGGGAGGGGCTGGGAGGGCCCGGAGGGGGCTGGGCCGGGGACCCGGAAGGGGTCGGGACGGGGCGGGGTCC
Consensus_read_324_TCTCCCAGGTTC_Count=16	chr5	1295037	AGCGCTGCCTGAAACTCGCGCCGCGAGGAGAGGGCGGGGCCGCGGAAAGGAAGGGGAGGGGCTGGGAGGGCCCGGAGGGGGCTGGGCCGGGGACCCGGGAGGGGTCGGGACGGGGCGGGGTCC
Consensus_read_324_CACGAGAATGTG_Count=10	chr5	1295037	AGCGCTGCCTGAAACTCGCGCCGCGAGGAGAGGGCGGGGCCGCGGAAAGGAAGGGGAGGGGCTGGGAGGGCCCGGAGGGGGCTGGGCCGGGGACCCGGAAGGGGTCGGGACGGGGCGGGGTCC
Consensus_read_324_CGGAGTGATCTC_Count=6	chr5	1295037	AGCGCTGCCTGAAACTCGCGCCGCGAGGAGAGGGCGGGGCCGCGGAAAGGAAGGGGAGGGGCTGGGAGGGCCCGGAGGGGGCTGGGCCGGGGACCCGGAAGGGGTCGGGACGGGGCGGGGTCC
Consensus_read_324_TTGAAAGTGGAC_Count=17	chr5	1295037	AGCGCTGCCTGAAACTCGCGCCGCGAGGAGAGGGCGGGGCCGCGGAAAGGAAGGGGAGGGGCTGGGAGGGCCCGGAGGGGGCTGGGCCGGGGACCCGGAAGGGGTCGGGACGGGGCGGGGTCC
Consensus_read_324_GTCTTGTTTGTA_Count=9	chr5	1295037	AGCGCTGCCTGAAACTCGCGCCGCGAGGAGAGGGCGGGGCCGCGGAAAGGAAGGGGAGGGGCTGGGAGGGCCCGGAGGGGGCTGGGCCGGGGACCCGGAAGGGGTCGGGACGGGGCGGGGTCC
Consensus_read_324_GCCCGTTTTAGC_Count=9	chr5	1295037	AGCGCTGCCTGAAACTCGCGCCGCGAGGAGAGGGCGGGGCCGCGGAAAGGAAGGGGAGGGGCTGGGAGGGCCCGGAGGGGGCTGGGCCGGGGACCCGGAAGGGGTCGGGACGGGGCGGGGTCC
Consensus_read_324_TAGTTTATACTT_Count=15	chr5	1295037	AGCGCTGCCTGAAACTCGCGCCGCGAGGAGAGGGCGGGGCCGCGGAAAGGAAGGGGAGGGGCTGGGAGGGCCCGGAGGGGGCTGGGCCGGGGACCCGGGAGGGGTCGGGACGGGGCGGGGTCC
Consensus_read_324_TGCTGCCATTCG_Count=8	chr5	1295037	AGCGCTGCCTGAAACTCGCGCCGCGAGGAGAGGGCGGGGCCGCGGAAAGGAAGGGGAGGGGCTGGGAGGGCCCGGAGGGGGCTGGGCCGGGGACCCGGAAGGGGTCGGGACGGGGCGGGGTCC
Consensus_read_324_CAGTTAACTATT_Count=7	chr5	1295037	AGCGCTGCCTGAAACTCGCGCCGCGAGGAGAGGGCGGGGCCGCGGAAAGGAAGGGGAGGGGCTGGGAGGGCCCGGAGGGGGCTGGGCCGGGGACCCGGAAGGGGTCGGGACGGGGCGGGGTCC
Consensus_read_324_CTGATGGTCATG_Count=5	chr5	1295037	AGCGCTGCCTGAAACTCGCGCCGCGAGGAGAGGGCGGGGCCGCGGAAAGGAAGGGGAGGGGCTGGGAGGGCCCGGAGGGGGCTGGGCCGGGGACCCGGGAGGGGTCGGGACGGGGCGGGGTCC
Consensus_read_324_TTATGGCTCGCA_Count=11	chr5	1295037	AGCGCTGCCTGAAACTCGCGCCGCGAGGAGAGGGCGGGGCCGCGGAAAGGAAGGGGAGGGGCTGGGAGGGCCCGGAGGGGGCTGGGCCGGGGACCCGGGAGGGGTCGGGACGGGGCGGGGTCC
Consensus_read_324_ATTTCGAGCATT_Count=7	chr5	1295037	AGCGCTGCCTGAAACTCGCGCCGCGAGGAGAGGGCGGGGCCGCGGAAAGGAAGGGGAGGGGCTGGGAGGGCCCGGAGGGGGCTGGGCCGGGGACCCGGAAGGGGTCGGGACGGGGCGGGGTCC
Consensus_read_324_GGTTTCGTCTTT_Count=14	chr5	1295037	AGCGCTGCCTGAAACTCGCGCCGCGAGGAGAGGGCGGGGCCGCGGAAAGGAAGGGGAGGGGCTGGGAGGGCCCGGAGGGGGCTGGGCCGGGGACCCGGAAGGGGTCGGGACGGGGCGGGGTCC
Consensus_read_324_GTACGGCAATTT_Count=17	chr5	1295037	AGCGCTGCCTGAAACTCGCGCCGCGAGGAGAGGGCGGGGCCGCGGAAAGGAAGGGGAGGGGCTGGGAGGGCCCGGAGGGGGCTGGGCCGGGGACCCGGAAGGGGTCGGGACGGGGCGGGGTCC
Consensus_read_324_AAGTCTCCAAAC_Count=18	chr5	1295037	AGCGCTGCCTGAAACTCGCGCCGCGAGGAGAGGGCGGGGCCGCGGAAAGGAAGGGGAGGGGCTGGGAGGGCCCGGAGGGGGCTGGGCCGGGGACCCGGGAGGGGTCGGGACGGGGCGGGGTCC
Consensus_read_324_TGCTACCTGAAT_Count=14	chr5	1295037	AGCGCTGCCTGAAACTCGCGCCGCGAGGAGAGGGCGGGGCCGCGGAAAGGAAGGGGAGGGGCTGGGAGGGCCCGGAGGGGGCTGGGCCGGGGACCCGGGAGGGGTCGGGACGGGGCGGGGTCC
Consensus_read_324_TTCCGGATCTCT_Count=9	chr5	1295037	AGCGCTGCCTGAAACTCGCGCCGCGAGGAGAGGGCGGGGCCGCGGAAAGGAAGGGGAGGGGCTGGGAGGGCCCGGAGGGGGCTGGGCCGGGGACCCGGAAGGGGTCGGGACGGGGCGGGGTCC
Consensus_read_324_ATCGGTTCCCTC_Count=17	chr5	1295037	AGCGCTGCCTGAAACTCGCGCCGCGAGGAGAGGGCGGGGCCGCGGAAAGGAAGGGGAGGGGCTGGGAGGGCCCGGAGGGGGCTGGGCCGGGGACCCGGAAGGGGTCGGGACGGGGCGGGGTCC
Consensus_read_324_ATACATCTCTTG_Count=8	chr5	1295037	AGCGCTGCCTGAAACTCGCGCCGCGAGGAGAGGGCGGGGCCGCGGAAAGGAAGGGGAGGGGCTGGGAGGGCCCGGAGGGGGCTGGGCCGGGGACCCGGAAGGGGTCGGGACGGGGCGGGGTCC
Consensus_read_324_TGATCGGTTAAC_Count=15	chr5	1295037	AGCGCTGCCTGAAACTCGCGCCGCGAGGAGAGGGCGGGGCCGCGGAAAGGAAGGGGAGGGGCTGGGAGGGCCCGGAGGGGGCTGGGCCGGGGACCCGGAAGGGGTCGGGACGGGGCGGGGTCC
Consensus_read_324_ATTAGTCTATCA_a_Count=8	chr5	1295037	AGCGCTGCCTGAAACTCGCGCCGCGAGGAGAGGGCGGGGCCGCGGAAAGGAAGGGGAGGGGCTGGGAGGGCCCGGAGGGGGCTGGGCCGGGGACCCGGAAGGGGTCGGGACGGGGCGGGGTCC
Consensus_read_324_TCCCCTACCGAA_Count=16	chr5	1295037	AGCGCTGCCTGAAACTCGCGCCGCGAGGAGAGGGCGGGGCCGCGGAAAGGAAGGGGAGGGGCTGGGAGGGCCCGGAGGGGGCTGGGCCGGGGACCCGGAAGGGGTCGGGACGGGGCGGGGTCC
Consensus_read_324_TTCTAGCTTTTA_Count=7	chr5	1295037	AGCGCTGCCTGAAACTCGCGCCGCGAGGAGAGGGCGGGGCCGCGGAAAGGAAGGGGAGGGGCTGGGAGGGCCCGGAGGGGGCTGGGCCGGGGACCCGGAAGGGGTCGGGACGGGGCGGGGTCC
Consensus_read_324_TACTATAGATCT_Count=8	chr5	1295037	AGCGCTGCCTGAAACTCGCGCCGCGAGGAGAGGGCGGGGCCGCGGAAAGGAAGGGGAGGGGCTGGGAGGGCCCGGAGGGGGCTGGGCCGGGGACCCGGGAGGGGTCGGGACGGGGCGGGGTCC
Consensus_read_324_CCTTCGAAGGTC_Count=10	chr5	1295037	AGCGCTGCCTGAAACTCGCGCCGCGAGGAGAGGGCGGGGCCGCGGAAAGGAAGGGGAGGGGCTGGGAGGGCCCGGAGGGGGCTGGGCCGGGGACCCGGAAGGGGTCGGGACGGGGCGGGGTCC
Consensus_read_324_TCTGTACATCGT_Count=10	chr5	1295037	AGCGCTGCCTGAAACTCGCGCCGCGAGGAGAGGGCGGGGCCGCGGAAAGGAAGGGGAGGGGCTGGGAGGGCCCGGAGGGGGCTGGGCCGGGGACCCGGGAGGGGTCGGGACGGGGCGGGGTCC
Consensus_read_324_AGTCCACCCCTG_Count=10	chr5	1295037	AGCGCTGCCTGAAACTCGCGCCGCGAGGAGAGGGCGGGGCCGCGGAAAGGAAGGGGAGGGGCTGGGAGGGCCCGGAGGGGGCTGGGCCGGGGACCCGGAAGGGGTCGGGACGGGGCGGGGTCC
Consensus_read_324_CGTTTAGAGTGA_Count=15	chr5	1295037	AGCGCTGCCTGAAACTCGCGCCGCGAGGAGAGGGCGGGGCCGCGGAAAGGAAGGGGAGGGGCTGGGAGGGCCCGGAGGGGGCTGGGCCGGGGACCCGGAAGGGGTCGGGACGGGGCGGGGTCC
Consensus_read_324_CAGATATCGGGT_Count=7	chr5	1295037	AGCGCTGCCTGAAACTCGCGCCGCGAGGAGAGGGCGGGGCCGCGGAAAGGAAGGGGAGGGGCTGGGAGGGCCCGGAGGGGGCTGGGCCGGGGACCCGGGAGGGGTCGGGACGGGGCGGGGTCC
Consensus_read_324_GATAGTAATCGG_Count=5	chr5	1295037	AGCGCTGCCTGAAACTCGCGCCGCGAGGAGAGGGCGGGGCCGCGGAAAGGAAGGGGAGGGGCTGGGAGGGCCCGGAGGGGGCTGGGCCGGGGACCCGGGAGGGGTCGGGACGGGGCGGGGTCC
Consensus_read_324_TCCAGTTGCTTT_Count=14	chr5	1295037	AGCGCTGCCTGAAACTCGCGCCGCGAGGAGAGGGCGGGGCCGCGGAAAGGAAGGGGAGGGGCTGGGAGGGCCCGGAGGGGGCTGGGCCGGGGACCCGGAAGGGGTCGGGACGGGGCGGGGTCC
Consensus_read_324_GAGCTATATTTT_Count=14	chr5	1295037	AGCGCTGCCTGAAACTCGCGCCGCGAGGAGAGGGCGGGGCCGCGGAAAGGAAGGGGAGGGGCTGGGAGGGCCCGGAGGGGGCTGGGCCGGGGACCCGGAAGGGGTCGGGACGGGGCGGGGTCC
Consensus_read_324_TTCTGAGGGAAT_Count=7	chr5	1295037	AGCGCTGCCTGAAACTCGCGCCGCGAGGAGAGGGCGGGGCCGCGGAAAGGAAGGGGAGGGGCTGGGAGGGCCCGGAGGGGGCTGGGCCGGGGACCCGGAAGGGGTCGGGACGGGGCGGGGTCC
Consensus_read_324_ATTGAAGTCATT_Count=9	chr5	1295037	AGCGCTGCCTGAAACTCGCGCCGCGAGGAGAGGGCGGGGCCGCGGAAAGGAAGGGGAGGGGCTGGGAGGGCCCGGAGGGGGCTGGGCCGGGGACCCGGGAGGGGTCGGGACGGGGCGGGGTCC
Consensus_read_324_GGATTGCTATGT_Count=6	chr5	1295037	AGCGCTGCCTGAAACTCGCGCCGCGAGGAGAGGGCGGGGCCGCGGAAAGGAAGGGGAGGGGCTGGGAGGGCCCGGAGGGGGCTGGGCCGGGGACCCGGAAGGGGTCGGGACGGGGCGGGGTCC
Consensus_read_324_TCGGGCCTTCCT_Count=9	chr5	1295037	AGCGCTGCCTGAAACTCGCGCCGCGAGGAGAGGGCGGGGCCGCGGAAAGGAAGGGGAGGGGCTGGGAGGGCCCGGAGGGGGCTGGGCCGGGGACCCGGGAGGGGTCGGGACGGGGCGGGGTCC
Consensus_read_324_ATTCCGGACGGT_Count=6	chr5	1295037	AGCGCTGCCTGAAACTCGCGCCGCGAGGAGAGGGCGGGGCCGCGGAAAGGAAGGGGAGGGGCTGGGAGGGCCCGGAGGGGGCTGGGCCGGGGACCCGGAAGGGGTCGGGACGGGGCGGGGTCC
Consensus_read_324_ATTCTTATGCCT_Count=12	chr5	1295037	AGCGCTGCCTGAAACTCGCGCCGCGAGGAGAGGGCGGGGCCGCGGAAAGGAAGGGGAGGGGCTGGGAGGGCCCGGAGGGGGCTGGGCCGGGGACCCGGAAGGGGTCGGGACGGGGCGGGGTCC
Consensus_read_324_TCATGGGGCTTT_Count=7	chr5	1295037	AGCGCTGCCTGAAACTCGCGCCGCGAGGAGAGGGCGGGGCCGCGGAAAGGAAGGGGAGGGGCTGGGAGGGCCCGGAGGGGGCTGGGCCGGGGACCCGGGAGGGGTCGGGACGGGGCGGGGTCC
Consensus_read_324_GTTTGTAATTTT_Count=5	chr5	1295037	AGCGCTGCCTGAAACTCGCGCCGCGAGGAGAGGGCGGGGCCGCGGAAAGGAAGGGGAGGGGCTGGGAGGGCCCGGAGGGGGCTGGGCCGGGGACCCGGAAGGGGTCGGGACGGGGCGGGGTCC
Consensus_read_324_ACATTACACAGT_Count=18	chr5	1295037	AGCGCTGCCTGAAACTCGCGCCGCGAGGAGAGGGCGGGGCCGCGGAAAGGAAGGGGAGGGGCTGGGAGGGCCCGGAGGGGGCTGGGCCGGGGACCCGGAAGGGGTCGGGACGGGGCGGGGTCC
Consensus_read_324_TGCGTATCATGT_Count=14	chr5	1295037	AGCGCTGCCTGAAACTCGCGCCGCGAGGAGAGGGCGGGGCCGCGGAAAGGAAGGGGAGGGGCTGGGAGGGCCCGGAGGGGGCTGGGCCGGGGACCCGGAAGGGGTCGGGACGGGGCGGGGTCC
Consensus_read_324_ACGAGTCTCATC_Count=6	chr5	1295037	AGCGCTGCCTGAAACTCGCGCCGCGAGGAGAGGGCGGGGCCGCGGAAAGGAAGGGGAGGGGCTGGGAGGGCCCGGAGGGGGCTGGGCCGGGGACCCGGGAGGGGTCGGGACGGGGCGGGGTCC
Consensus_read_324_GATTTTGTATAC_Count=15	chr5	1295037	AGCGCTGCCTGAAACTCGCGCCGCGAGGAGAGGGCGGGGCCGCGGAAAGGAAGGGGAGGGGCTGGGAGGGCCCGGAGGGGGCTGGGCCGGGGACCCGGAAGGGGTCGGGACGGGGCGGGGTCC
Consensus_read_324_CTATATGCCGAC_Count=11	chr5	1295037	AGCGCTGCCTGAAACTCGCGCCGCGAGGAGAGGGCGGGGCCGCGGAAAGGAAGGGGAGGGGCTGGGAGGGCCCGGAGGGGGCTGGGCCGGGGACCCGGAAGGGGTCGGGACGGGGCGGGGTCC
Consensus_read_324_TGAGTGATTTGT_Count=7	chr5	1295037	AGCGCTGCCTGAAACTCGCGCCGCGAGGAGAGGGCGGGGCCGCGGAAAGGAAGGGGAGGGGCTGGGAGGGCCCGGAGGGGGCTGGGCCGGGGACCCGGAAGGGGTCGGGACGGGGCGGGGTCC
Consensus_read_324_AGTATTAGGTCG_Count=6	chr5	1295037	AGCGCTGCCTGAAACTCGCGCCGCGAGGAGAGGGCGGGGCCGCGGAAAGGAAGGGGAGGGGCTGGGAGGGCCCGGAGGGGGCTGGGCCGGGGACCCGGGAGGGGTCGGGACGGGGCGGGGTCC
Consensus_read_324_ATATGCTTTATC_Count=14	chr5	1295037	AGCGCTGCCTGAAACTCGCGCCGCGAGGAGAGGGCGGGGCCGCGGAAAGGAAGGGGAGGGGCTGGGAGGGCCCGGAGGGGGCTGGGCCGGGGACCCGGAAGGGGTCGGGACGGGGCGGGGTCC
Consensus_read_324_TTTCTTTAAGTG_Count=10	chr5	1295037	AGCGCTGCCTGAAACTCGCGCCGCGAGGAGAGGGCGGGGCCGCGGAAAGGAAGGGGAGGGGCTGGGAGGGCCCGGAGGGGGCTGGGCCGGGGACCCGGAAGGGGTCGGGACGGGGCGGGGTCC
Consensus_read_324_AATGTTGACACT_Count=12	chr5	1295037	AGCGCTGCCTGAAACTCGCGCCGCGAGGAGAGGGCGGGGCCGCGGAAAGGAAGGGGAGGGGCTGGGAGGGCCCGGAGGGGGCTGGGCCGGGGACCCGGAAGGGGTCGGGACGGGGCGGGGTCC
Consensus_read_324_ATCGATTTCGAT_Count=7	chr5	1295037	AGCGCTGCCTGAAACTCGCGCCGCGAGGAGAGGGCGGGGCCGCGGAAAGGAAGGGGAGGGGCTGGGAGGGCCCGGAGGGGGCTGGGCCGGGGACCCGGAAGGGGTCGGGACGGGGCGGGGTCC
Consensus_read_324_TGAGGATTCTTT_Count=7	chr5	1295037	AGCGCTGCCTGAAACTCGCGCCGCGAGGAGAGGGCGGGGCCGCGGAAAGGAAGGGGAGGGGCTGGGAGGGCCCGGAGGGGGCTGGGCCGGGGACCCGGAAGGGGTCGGGACGGGGCGGGGTCC
Consensus_read_324_ATCATATAGAAG_Count=13	chr5	1295037	AGCGCTGCCTGAAACTCGCGCCGCGAGGAGAGGGCGGGGCCGCGGAAAGGAAGGGGAGGGGCTGGGAGGGCCCGGAGGGGGCTGGGCCGGGGACCCGGAAGGGGTCGGGACGGGGCGGGGTCC
Consensus_read_324_TTAAAGAATCGT_Count=5	chr5	1295037	AGCGCTGCCTGAAACTCGCGCCGCGAGGAGAGGGCGGGGCCGCGGAAAGGAAGGGGAGGGGCTGGGAGGGCCCGGAGGGGGCTGGGCCGGGGACCCGGAAGGGGTCGGGACGGGGCGGGGTCC
Consensus_read_324_AAAAGTATATTT_Count=6	chr5	1295037	AGCGCTGCCTGAAACTCGCGCCGCGAGGAGAGGGCGGGGCCGCGGAAAGGAAGGGGAGGGGCTGGGAGGGCCCGGAGGGGGCTGGGCCGGGGACCCGGAAGGGGTCGGGACGGGGCGGGGTCC
Consensus_read_324_CTGAGTTCAACC_Count=15	chr5	1295037	AGCGCTGCCTGAAACTCGCGCCGCGAGGAGAGGGCGGGGCCGCGGAAAGGAAGGGGAGGGGCTGGGAGGGCCCGGAGGGGGCTGGGCCGGGGACCCGGGAGGGGTCGGGACGGGGCGGGGTCC
Consensus_read_324_AGGCTTAGTTCC_Count=7	chr5	1295037	AGCGCTGCCTGAAACTCGCGCCGCGAGGAGAGGGCGGGGCCGCGGAAAGGAAGGGGAGGGGCTGGGAGGGCCCGGAGGGGGCTGGGCCGGGGACCCGGGAGGGGTCGGGACGGGGCGGGGTCC
Consensus_read_324_AGGGCAGTGGCT_Count=11	chr5	1295037	AGCGCTGCCTGAAACTCGCGCCGCGAGGAGAGGGCGGGGCCGCGGAAAGGAAGGGGAGGGGCTGGGAGGGCCCGGAGGGGGCTGGGCCGGGGACCCGGAAGGGGTCGGGACGGGGCGGGGTCC
Consensus_read_324_TTTATGCGTTAT_Count=14	chr5	1295037	AGCGCTGCCTGAAACTCGCGCCGCGAGGAGAGGGCGGGGCCGCGGAAAGGAAGGGGAGGGGCTGGGAGGGCCCGGAGGGGGCTGGGCCGGGGACCCGGAAGGGGTCGGGACGGGGCGGGGTCC
Consensus_read_324_GGCATTGAATTG_Count=15	chr5	1295037	AGCGCTGCCTGAAACTCGCGCCGCGAGGAGAGGGCGGGGCCGCGGAAAGGAAGGGGAGGGGCTGGGAGGGCCCGGAGGGGGCTGGGCCGGGGACCCGGAAGGGGTCGGGACGGGGCGGGGTCC
Consensus_read_324_GAGTAGGTACAT_Count=6	chr5	1295037	AGCGCTGCCTGAAACTCGCGCCGCGAGGAGAGGGCGGGGCCGCGGAAAGGAAGGGGAGGGGCTGGGAGGGCCCGGAGGGGGCTGGGCCGGGGACCCGGGAGGGGTCGGGACGGGGCGGGGTCC
Consensus_read_324_TTGTTTGTTTTT_Count=13	chr5	1295037	AGCGCTGCCTGAAACTCGCGCCGCGAGGAGAGGGCGGGGCCGCGGAAAGGAAGGGGAGGGGCTGGGAGGGCCCGGAGGGGGCTGGGCCGGGGACCCGGAAGGGGTCGGGACGGGGCGGGGTCC
Consensus_read_324_ATCATTTTTTGT_Count=9	chr5	1295037	AGCGCTGCCTGAAACTCGCGCCGCGAGGAGAGGGCGGGGCCGCGGAAAGGAAGGGGAGGGGCTGGGAGGGCCCGGAGGGGGCTGGGCCGGGGACCCGGAAGGGGTCGGGACGGGGCGGGGTCC
Consensus_read_324_ACTATGCAGGAA_Count=9	chr5	1295037	AGCGCTGCCTGAAACTCGCGCCGCGAGGAGAGGGCGGGGCCGCGGAAAGGAAGGGGAGGGGCTGGGAGGGCCCGGAGGGGGCTGGGCCGGGGACCCGGAAGGGGTCGGGACGGGGCGGGGTCC
Consensus_read_324_CATCTCCGTACT_Count=9	chr5	1295037	AGCGCTGCCTGAAACTCGCGCCGCGAGGAGAGGGCGGGGCCGCGGAAAGGAAGGGGAGGGGCTGGGAGGGCCCGGAGGGGGCTGGGCCGGGGACCCGGAAGGGGTCGGGACGGGGCGGGGTCC
Consensus_read_324_CGATTACATGTG_Count=15	chr5	1295037	AGCGCTGCCTGAAACTCGCGCCGCGAGGAGAGGGCGGGGCCGCGGAAAGGAAGGGGAGGGGCTGGGAGGGCCCGGAGGGGGCTGGGCCGGGGACCCGGAAGGGGTCGGGACGGGGCGGGGTCC
Consensus_read_324_TTTTCACTTTTG_Count=10	chr5	1295037	AGCGCTGCCTGAAACTCGCGCCGCGAGGAGAGGGCGGGGCCGCGGAAAGGAAGGGGAGGGGCTGGGAGGGCCCGGAGGGGGCTGGGCCGGGGACCCGGAAGGGGTCGGGACGGGGCGGGGTCC
Consensus_read_324_AATTACTATCAC_Count=13	chr5	1295037	AGCGCTGCCTGAAACTCGCGCCGCGAGGAGAGGGCGGGGCCGCGGAAAGGAAGGGGAGGGGCTGGGAGGGCCCGGAGGGGGCTGGGCCGGGGACCCGGGAGGGGTCGGGACGGGGCGGGGTCC
Consensus_read_324_CAACTTTTGGAC_Count=17	chr5	1295037	AGCGCTGCCTGAAACTCGCGCCGCGAGGAGAGGGCGGGGCCGCGGAAAGGAAGGGGAGGGGCTGGGAGGGCCCGGAGGGGGCTGGGCCGGGGACCCGGAAGGGGTCGGGACGGGGCGGGGTCC
Consensus_read_324_TAACAAATCCAA_Count=11	chr5	1295037	AGCGCTGCCTGAAACTCGCGCCGCGAGGAGAGGGCGGGGCCGCGGAAAGGAAGGGGAGGGGCTGGGAGGGCCCGGAGGGGGCTGGGCCGGGGACCCGGAAGGGGTCGGGACGGGGCGGGGTCC
Consensus_read_324_TACGCTCTGTCT_Count=11	chr5	1295037	AGCGCTGCCTGAAACTCGCGCCGCGAGGAGAGGGCGGGGCCGCGGAAAGGAAGGGGAGGGGCTGGGAGGGCCCGGAGGGGGCTGGGCCGGGGACCCGGGAGGGGTCGGGACGGGGCGGGGTCC
Consensus_read_324_TTTGTTCATGAG_Count=5	chr5	1295037	AGCGCTGCCTGAAACTCGCGCCGCGAGGAGAGGGCGGGGCCGCGGAAAGGAAGGGGAGGGGCTGGGAGGGCCCGGAGGGGGCTGGGCCGGGGACCCGGGAGGGGTCGGGACGGGGCGGGGTCC
Consensus_read_324_GGACGTATGCTC_Count=15	chr5	1295037	AGCGCTGCCTGAAACTCGCGCCGCGAGGAGAGGGCGGGGCCGCGGAAAGGAAGGGGAGGGGCTGGGAGGGCCCGGAGGGGGCTGGGCCGGGGACCCGGAAGGGGTCGGGACGGGGCGGGGTCC
Consensus_read_324_GCGTATGTGCAT_Count=24	chr5	1295037	AGCGCTGCCTGAAACTCGCGCCGCGAGGAGAGGGCGGGGCCGCGGAAAGGAAGGGGAGGGGCTGGGAGGGCCCGGAGGGGGCTGGGCCGGGGACCCGGAAGGGGTCGGGACGGGGCGGGGTCC
Consensus_read_324_TGAGAGTTCAGC_Count=11	chr5	1295037	AGCGCTGCCTGAAACTCGCGCCGCGAGGAGAGGGCGGGGCCGCGGAAAGGAAGGGGAGGGGCTGGGAGGGCCCGGAGGGGGCTGGGCCGGGGACCCGGGAGGGGTCGGGACGGGGCGGGGTCC
Consensus_read_324_CAATTACGTATC_Count=5	chr5	1295037	AGCGCTGCCTGAAACTCGCGCCGCGAGGAGAGGGCGGGGCCGCGGAAAGGAAGGGGAGGGGCTGGGAGGGCCCGGAGGGGGCTGGGCCGGGGACCCGGGAGGGGTCGGGACGGGGCGGGGTCC
Consensus_read_324_TGGAACAGTATG_Count=9	chr5	1295037	AGCGCTGCCTGAAACTCGCGCCGCGAGGAGAGGGCGGGGCCGCGGAAAGGAAGGGGAGGGGCTGGGAGGGCCCGGAGGGGGCTGGGCCGGGGACCCGGGAGGGGTCGGGACGGGGCGGGGTCC
Consensus_read_324_TTGCTATCCAGG_Count=5	chr5	1295037	AGCGCTGCCTGAAACTCGCGCCGCGAGGAGAGGGCGGGGCCGCGGAAAGGAAGGGGAGGGGCTGGGAGGGCCCGGAGGGGGCTGGGCCGGGGACCCGGAAGGGGTCGGGACGGGGCGGGGTCC
Consensus_read_324_GGGAAATTTGAT_Count=15	chr5	1295037	AGCGCTGCCTGAAACTCGCGCCGCGAGGAGAGGGCGGGGCCGCGGAAAGGAAGGGGAGGGGCTGGGAGGGCCCGGAGGGGGCTGGGCCGGGGACCCGGAAGGGGTCGGGACGGGGCGGGGTCC
Consensus_read_324_TTCTGACTGTTG_Count=5	chr5	1295037	AGCGCTGCCTGAAACTCGCGCCGCGAGGAGAGGGCGGGGCCGCGGAAAGGAAGGGGAGGGGCTGGGAGGGCCCGGAGGGGGCTGGGCCGGGGACCCGGAAGGGGTCGGGACGGGGCGGGGTCC
Consensus_read_324_CCTGGTTTTAGT_Count=9	chr5	1295037	AGCGCTGCCTGAAACTCGCGCCGCGAGGAGAGGGCGGGGCCGCGGAAAGGAAGGGGAGGGGCTGGGAGGGCCCGGAGGGGGCTGGGCCGGGGACCCGGAAGGGGTCGGGACGGGGCGGGGTCC
Consensus_read_324_TATGTATAATTA_Count=5	chr5	1295037	AGCGCTGCCTGAAACTCGCGCCGCGAGGAGAGGGCGGGGCCGCGGAAAGGAAGGGGAGGGGCTGGGAGGGCCCGGAGGGGGCTGGGCCGGGGACCCGGAAGGGGTCGGGACGGGGCGGGGTCC
Consensus_read_324_TAGTACCTTTTA_Count=12	chr5	1295037	AGCGCTGCCTGAAACTCGCGCCGCGAGGAGAGGGCGGGGCCGCGGAAAGGAAGGGGAGGGGCTGGGAGGGCCCGGAGGGGGCTGGGCCGGGGACCCGGAAGGGGTCGGGACGGGGCGGGGTCC
Consensus_read_324_GGCCTTTCATTC_Count=13	chr5	1295037	AGCGCTGCCTGAAACTCGCGCCGCGAGGAGAGGGCGGGGCCGCGGAAAGGAAGGGGAGGGGCTGGGAGGGCCCGGAGGGGGCTGGGCCGGGGACCCGGGAGGGGTCGGGACGGGGCGGGGTCC
Consensus_read_324_ATGATAGACCTT_Count=6	chr5	1295037	AGCGCTGCCTGAAACTCGCGCCGCGAGGAGAGGGCGGGGCCGCGGAAAGGAAGGGGAGGGGCTGGGAGGGCCCGGAGGGGGCTGGGCCGGGGACCCGGAAGGGGTCGGGACGGGGCGGGGTCC
Consensus_read_324_CATTGACTATTT_Count=11	chr5	1295037	AGCGCTGCCTGAAACTCGCGCCGCGAGGAGAGGGCGGGGCCGCGGAAAGGAAGGGGAGGGGCTGGGAGGGCCCGGAGGGGGCTGGGCCGGGGACCCGGAAGGGGTCGGGACGGGGCGGGGTCC
Consensus_read_324_AATACTTTCGTT_Count=14	chr5	1295037	AGCGCTGCCTGAAACTCGCGCCGCGAGGAGAGGGCGGGGCCGCGGAAAGGAAGGGGAGGGGCTGGGAGGGCCCGGAGGGGGCTGGGCCGGGGACCCGGGAGGGGTCGGGACGGGGCGGGGTCC
Consensus_read_324_AAAACACATATT_Count=8	chr5	1295037	AGCGCTGCCTGAAACTCGCGCCGCGAGGAGAGGGCGGGGCCGCGGAAAGGAAGGGGAGGGGCTGGGAGGGCCCGGAGGGGGCTGGGCCGGGGACCCGGAAGGGGTCGGGACGGGGCGGGGTCC
Consensus_read_324_TTGAATGGTTCT_Count=12	chr5	1295037	AGCGCTGCCTGAAACTCGCGCCGCGAGGAGAGGGCGGGGCCGCGGAAAGGAAGGGGAGGGGCTGGGAGGGCCCGGAGGGGGCTGGGCCGGGGACCCGGGAGGGGTCGGGACGGGGCGGGGTCC
Consensus_read_324_GTTAGATTAAAG_Count=9	chr5	1295037	AGCGCTGCCTGAAACTCGCGCCGCGAGGAGAGGGCGGGGCCGCGGAAAGGAAGGGGAGGGGCTGGGAGGGCCCGGAGGGGGCTGGGCCGGGGACCCGGAAGGGGTCGGGACGGGGCGGGGTCC
Consensus_read_324_TAGATACTCTAC_Count=17	chr5	1295037	AGCGCTGCCTGAAACTCGCGCCGCGAGGAGAGGGCGGGGCCGCGGAAAGGAAGGGGAGGGGCTGGGAGGGCCCGGAGGGGGCTGGGCCGGGGACCCGGAAGGGGTCGGGACGGGGCGGGGTCC
Consensus_read_324_ATCGTACAAGAA_Count=7	chr5	1295037	AGCGCTGCCTGAAACTCGCGCCGCGAGGAGAGGGCGGGGCCGCGGAAAGGAAGGGGAGGGGCTGGGAGGGCCCGGAGGGGGCTGGGCCGGGGACCCGGAAGGGGTCGGGACGGGGCGGGGTCC
Consensus_read_324_CGTTGTTCATTC_Count=12	chr5	1295037	AGCGCTGCCTGAAACTCGCGCCGCGAGGAGAGGGCGGGGCCGCGGAAAGGAAGGGGAGGGGCTGGGAGGGCCCGGAGGGGGCTGGGCCGGGGACCCGGGAGGGGTCGGGACGGGGCGGGGTCC
Consensus_read_324_TGACTACCCTTG_Count=8	chr5	1295037	AGCGCTGCCTGAAACTCGCGCCGCGAGGAGAGGGCGGGGCCGCGGAAAGGAAGGGGAGGGGCTGGGAGGGCCCGGAGGGGGCTGGGCCGGGGACCCGGAAGGGGTCGGGACGGGGCGGGGTCC
Consensus_read_324_TTACTTCTCTCG_Count=8	chr5	1295037	AGCGCTGCCTGAAACTCGCGCCGCGAGGAGAGGGCGGGGCCGCGGAAAGGAAGGGGAGGGGCTGGGAGGGCCCGGAGGGGGCTGGGCCGGGGACCCGGAAGGGGTCGGGACGGGGCGGGGTCC
Consensus_read_324_GCATGGACGTTG_Count=12	chr5	1295037	AGCGCTGCCTGAAACTCGCGCCGCGAGGAGAGGGCGGGGCCGCGGAAAGGAAGGGGAGGGGCTGGGAGGGCCCGGAGGGGGCTGGGCCGGGGACCCGGAAGGGGTCGGGACGGGGCGGGGTCC
Consensus_read_324_CTTATGAAATAA_Count=12	chr5	1295037	AGCGCTGCCTGAAACTCGCGCCGCGAGGAGAGGGCGGGGCCGCGGAAAGGAAGGGGAGGGGCTGGGAGGGCCCGGAGGGGGCTGGGCCGGGGACCCGGAAGGGGTCGGGACGGGGCGGGGTCC
Consensus_read_324_TTGCGTTGTTCC_Count=10	chr5	1295037	AGCGCTGCCTGAAACTCGCGCCGCGAGGAGAGGGCGGGGCCGCGGAAAGGAAGGGGAGGGGCTGGGAGGGCCCGGAGGGGGCTGGGCCGGGGACCCGGGAGGGGTCGGGACGGGGCGGGGTCC
Consensus_read_324_TGGCAGTTTACT_Count=8	chr5	1295037	AGCGCTGCCTGAAACTCGCGCCGCGAGGAGAGGGCGGGGCCGCGGAAAGGAAGGGGAGGGGCTGGGAGGGCCCGGAGGGGGCTGGGCCGGGGACCCGGAAGGGGTCGGGACGGGGCGGGGTCC
Consensus_read_324_AGGGCGTCCTTT_Count=19	chr5	1295037	AGCGCTGCCTGAAACTCGCGCCGCGAGGAGAGGGCGGGGCCGCGGAAAGGAAGGGGAGGGGCTGGGAGGGCCCGGAGGGGGCTGGGCCGGGGACCCGGAAGGGGTCGGGACGGGGCGGGGTCC
Consensus_read_324_GTATCATGATGG_Count=16	chr5	1295037	AGCGCTGCCTGAAACTCGCGCCGCGAGGAGAGGGCGGGGCCGCGGAAAGGAAGGGGAGGGGCTGGGAGGGCCCGGAGGGGGCTGGGCCGGGGACCCGGAAGGGGTCGGGACGGGGCGGGGTCC
Consensus_read_324_AGGTTTTTACAT_Count=8	chr5	1295037	AGCGCTGCCTGAAACTCGCGCCGCGAGGAGAGGGCGGGGCCGCGGAAAGGAAGGGGAGGGGCTGGGAGGGCCCGGAGGGGGCTGGGCCGGGGACCCGGGAGGGGTCGGGACGGGGCGGGGTCC
Consensus_read_324_GTAACCGTGTCT_Count=19	chr5	1295037	AGCGCTGCCTGAAACTCGCGCCGCGAGGAGAGGGCGGGGCCGCGGAAAGGAAGGGGAGGGGCTGGGAGGGCCCGGAGGGGGCTGGGCCGGGGACCCGGGAGGGGTCGGGACGGGGCGGGGTCC
Consensus_read_324_TCCCTTTAAAAA_Count=14	chr5	1295037	AGCGCTGCCTGAAACTCGCGCCGCGAGGAGAGGGCGGGGCCGCGGAAAGGAAGGGGAGGGGCTGGGAGGGCCCGGAGGGGGCTGGGCCGGGGACCCGGAAGGGGTCGGGACGGGGCGGGGTCC
Consensus_read_324_ATTTGAGTCTTC_Count=17	chr5	1295037	AGCGCTGCCTGAAACTCGCGCCGCGAGGAGAGGGCGGGGCCGCGGAAAGGAAGGGGAGGGGCTGGGAGGGCCCGGAGGGGGCTGGGCCGGGGACCCGGGAGGGGTCGGGACGGGGCGGGGTCC
Consensus_read_324_GGTCTAACAGCT_Count=10	chr5	1295037	AGCGCTGCCTGAAACTCGCGCCGCGAGGAGAGGGCGGGGCCGCGGAAAGGAAGGGGAGGGGCTGGGAGGGCCCGGAGGGGGCTGGGCCGGGGACCCGGAAGGGGTCGGGACGGGGCGGGGTCC
Consensus_read_324_CTTATCTTGCTG_Count=6	chr5	1295037	AGCGCTGCCTGAAACTCGCGCCGCGAGGAGAGGGCGGGGCCGCGGAAAGGAAGGGGAGGGGCTGGGAGGGCCCGGAGGGGGCTGGGCCGGGGACCCGGGAGGGGTCGGGACGGGGCGGGGTCC
Consensus_read_324_GTCACTGTTGAC_Count=6	chr5	1295037	AGCGCTGCCTGAAACTCGCGCCGCGAGGAGAGGGCGGGGCCGCGGAAAGGAAGGGGAGGGGCTGGGAGGGCCCGGAGGGGGCTGGGCCGGGGACCCGGAAGGGGTCGGGACGGGGCGGGGTCC
Consensus_read_324_AATTTAGTTTGC_Count=7	chr5	1295037	AGCGCTGCCTGAAACTCGCGCCGCGAGGAGAGGGCGGGGCCGCGGAAAGGAAGGGGAGGGGCTGGGAGGGCCCGGAGGGGGCTGGGCCGGGGACCCGGAAGGGGTCGGGACGGGGCGGGGTCC
Consensus_read_324_ATTGTCTTTGTT_Count=14	chr5	1295037	AGCGCTGCCTGAAACTCGCGCCGCGAGGAGAGGGCGGGGCCGCGGAAAGGAAGGGGAGGGGCTGGGAGGGCCCGGAGGGGGCTGGGCCGGGGACCCGGAAGGGGTCGGGACGGGGCGGGGTCC
Consensus_read_324_ACTTGAGTGAGT_a_Count=11	chr5	1295037	AGCGCTGCCTGAAACTCGCGCCGCGAGGAGAGGGCGGGGCCGCGGAAAGGAAGGGGAGGGGCTGGGAGGGCCCGGAGGGGGCTGGGCCGGGGACCCGGGAGGGGTCGGGACGGGGCGGGGTCC
Consensus_read_324_TATGTAGCGTTT_Count=7	chr5	1295037	AGCGCTGCCTGAAACTCGCGCCGCGAGGAGAGGGCGGGGCCGCGGAAAGGAAGGGGAGGGGCTGGGAGGGCCCGGAGGGGGCTGGGCCGGGGACCCGGGAGGGGTCGGGACGGGGCGGGGTCC
Consensus_read_324_TAGTTGATTATC_Count=8	chr5	1295037	AGCGCTGCCTGAAACTCGCGCCGCGAGGAGAGGGCGGGGCCGCGGAAAGGAAGGGGAGGGGCTGGGAGGGCCCGGAGGGGGCTGGGCCGGGGACCCGGGAGGGGTCGGGACGGGGCGGGGTCC
Consensus_read_324_AACGTCTTTTCT_Count=24	chr5	1295037	AGCGCTGCCTGAAACTCGCGCCGCGAGGAGAGGGCGGGGCCGCGGAAAGGAAGGGGAGGGGCTGGGAGGGCCCGGAGGGGGCTGGGCCGGGGACCCGGAAGGGGTCGGGACGGGGCGGGGTCC
Consensus_read_324_TTCAGTACAAGA_Count=12	chr5	1295037	AGCGCTGCCTGAAACTCGCGCCGCGAGGAGAGGGCGGGGCCGCGGAAAGGAAGGGGAGGGGCTGGGAGGGCCCGGAGGGGGCTGGGCCGGGGACCCGGAAGGGGTCGGGACGGGGCGGGGTCC
Consensus_read_324_CGGTTTTTATGC_Count=8	chr5	1295037	AGCGCTGCCTGAAACTCGCGCCGCGAGGAGAGGGCGGGGCCGCGGAAAGGAAGGGGAGGGGCTGGGAGGGCCCGGAGGGGGCTGGGCCGGGGACCCGGAAGGGGTCGGGACGGGGCGGGGTCC
Consensus_read_324_TCTTTGACATTT_Count=10	chr5	1295037	AGCGCTGCCTGAAACTCGCGCCGCGAGGAGAGGGCGGGGCCGCGGAAAGGAAGGGGAGGGGCTGGGAGGGCCCGGAGGGGGCTGGGCCGGGGACCCGGAAGGGGTCGGGACGGGGCGGGGTCC
Consensus_read_324_CTCGTTTGTTTT_Count=8	chr5	1295037	AGCGCTGCCTGAAACTCGCGCCGCGAGGAGAGGGCGGGGCCGCGGAAAGGAAGGGGAGGGGCTGGGAGGGCCCGGAGGGGGCTGGGCCGGGGACCCGGGAGGGGTCGGGACGGGGCGGGGTCC
Consensus_read_324_ACAAGGTTCGCT_Count=12	chr5	1295037	AGCGCTGCCTGAAACTCGCGCCGCGAGGAGAGGGCGGGGCCGCGGAAAGGAAGGGGAGGGGCTGGGAGGGCCCGGAGGGGGCTGGGCCGGGGACCCGGAAGGGGTCGGGACGGGGCGGGGTCC
Consensus_read_324_ATCAACTTATCA_Count=7	chr5	1295037	AGCGCTGCCTGAAACTCGCGCCGCGAGGAGAGGGCGGGGCCGCGGAAAGGAAGGGGAGGGGCTGGGAGGGCCCGGAGGGGGCTGGGCCGGGGACCCGGAAGGGGTCGGGACGGGGCGGGGTCC
Consensus_read_324_CGGGAGTGAGAA_Count=5	chr5	1295037	AGCGCTGCCTGAAACTCGCGCCGCGAGGAGAGGGCGGGGCCGCGGAAAGGAAGGGGAGGGGCTGGGAGGGCCCGGAGGGGGCTGGGCCGGGGACCCGGAAGGGGTCGGGACGGGGCGGGGTCC
Consensus_read_324_ATACCTAGATTT_Count=15	chr5	1295037	AGCGCTGCCTGAAACTCGCGCCGCGAGGAGAGGGCGGGGCCGCGGAAAGGAAGGGGAGGGGCTGGGAGGGCCCGGAGGGGGCTGGGCCGGGGACCCGGAAGGGGTCGGGACGGGGCGGGGTCC
Consensus_read_324_ACATCAAGCCCC_Count=24	chr5	1295037	AGCGCTGCCTGAAACTCGCGCCGCGAGGAGAGGGCGGGGCCGCGGAAAGGAAGGGGAGGGGCTGGGAGGGCCCGGAGGGGGCTGGGCCGGGGACCCGGAAGGGGTCGGGACGGGGCGGGGTCC
Consensus_read_324_TTTCTTGCAGGA_Count=22	chr5	1295037	AGCGCTGCCTGAAACTCGCGCCGCGAGGAGAGGGCGGGGCCGCGGAAAGGAAGGGGAGGGGCTGGGAGGGCCCGGAGGGGGCTGGGCCGGGGACCCGGAAGGGGTCGGGACGGGGCGGGGTCC
Consensus_read_324_TTGCTATTTCAC_Count=17	chr5	1295037	AGCGCTGCCTGAAACTCGCGCCGCGAGGAGAGGGCGGGGCCGCGGAAAGGAAGGGGAGGGGCTGGGAGGGCCCGGAGGGGGCTGGGCCGGGGACCCGGAAGGGGTCGGGACGGGGCGGGGTCC
Consensus_read_324_ATACGAATTAAA_Count=6	chr5	1295037	AGCGCTGCCTGAAACTCGCGCCGCGAGGAGAGGGCGGGGCCGCGGAAAGGAAGGGGAGGGGCTGGGAGGGCCCGGAGGGGGCTGGGCCGGGGACCCGGGAGGGGTCGGGACGGGGCGGGGTCC
Consensus_read_324_TTTTACTGACCA_Count=7	chr5	1295037	AGCGCTGCCTGAAACTCGCGCCGCGAGGAGAGGGCGGGGCCGCGGAAAGGAAGGGGAGGGGCTGGGAGGGCCCGGAGGGGGCTGGGCCGGGGACCCGGGAGGGGTCGGGACGGGGCGGGGTCC
Consensus_read_324_CCGTTTAAGTCT_Count=5	chr5	1295037	AGCGCTGCCTGAAACTCGCGCCGCGAGGAGAGGGCGGGGCCGCGGAAAGGAAGGGGAGGGGCTGGGAGGGCCCGGAGGGGGCTGGGCCGGGGACCCGGGAGGGGTCGGGACGGGGCGGGGTCC
Consensus_read_324_TGCTCTAACTTG_Count=21	chr5	1295037	AGCGCTGCCTGAAACTCGCGCCGCGAGGAGAGGGCGGGGCCGCGGAAAGGAAGGGGAGGGGCTGGGAGGGCCCGGAGGGGGCTGGGCCGGGGACCCGGAAGGGGTCGGGACGGGGCGGGGTCC
Consensus_read_324_CGATTACGTTTT_Count=9	chr5	1295037	AGCGCTGCCTGAAACTCGCGCCGCGAGGAGAGGGCGGGGCCGCGGAAAGGAAGGGGAGGGGCTGGGAGGGCCCGGAGGGGGCTGGGCCGGGGACCCGGGAGGGGTCGGGACGGGGCGGGGTCC
Consensus_read_324_ATATACGGTTAT_Count=7	chr5	1295037	AGCGCTGCCTGAAACTCGCGCCGCGAGGAGAGGGCGGGGCCGCGGAAAGGAAGGGGAGGGGCTGGGAGGGCCCGGAGGGGGCTGGGCCGGGGACCCGGAAGGGGTCGGGACGGGGCGGGGTCC
Consensus_read_324_GAATGATTATCC_Count=8	chr5	1295037	AGCGCTGCCTGAACTCGCGCCGCGAGGAGAGGGCGGGGCCGCGGAAAGGAAGGGGAGGGGCTGGGAGGGCCCGGAGGGGGCTGGGCCGGGGACCCGGAAGGGGTCGGGACGGGGCGGGGTCCG
Consensus_read_324_CAAGATGTCTTT_Count=6	chr5	1295037	AGCGCTGCCTGAAACTCGCGCCGCGAGGAGAGGGCGGGGCCGCGGAAAGGAAGGGGAGGGGCTGGGAGGGCCCGGAGGGGGCTGGGCCGGGGACCCGGAAGGGGTCGGGACGGGGCGGGGTCC
Consensus_read_324_ATATGTTATACT_Count=10	chr5	1295037	AGCGCTGCCTGAAACTCGCGCCGCGAGGAGAGGGCGGGGCCGCGGAAAGGAAGGGGAGGGGCTGGGAGGGCCCGGAGGGGGCTGGGCCGGGGACCCGGAAGGGGTCGGGACGGGGCGGGGTCC
Consensus_read_324_ATTATGTACTAC_Count=14	chr5	1295037	AGCGCTGCCTGAAACTCGCGCCGCGAGGAGAGGGCGGGGCCGCGGAAAGGAAGGGGAGGGGCTGGGAGGGCCCGGAGGGGGCTGGGCCGGGGACCCGGAAGGGGTCGGGACGGGGCGGGGTCC
Consensus_read_324_GCTGTCAGAGTA_Count=8	chr5	1295037	AGCGCTGCCTGAAACTCGCGCCGCGAGGAGAGGGCGGGGCCGCGGAAAGGAAGGGGAGGGGCTGGGAGGGCCCGGAGGGGGCTGGGCCGGGGACCCGGAAGGGGTCGGGACGGGGCGGGGTCC
Consensus_read_324_TAGGTTATGTTG_Count=12	chr5	1295037	AGCGCTGCCTGAAACTCGCGCCGCGAGGAGAGGGCGGGGCCGCGGAAAGGAAGGGGAGGGGCTGGGAGGGCCCGGAGGGGGCTGGGCCGGGGACCCGGGAGGGGTCGGGACGGGGCGGGGTCC
Consensus_read_324_CTTGTATTTCGT_Count=8	chr5	1295037	AGCGCTGCCTGAAACTCGCGCCGCGAGGAGAGGGCGGGGCCGCGGAAAGGAAGGGGAGGGGCTGGGAGGGCCCGGAGGGGGCTGGGCCGGGGACCCGGAAGGGGTCGGGACGGGGCGGGGTCC
Consensus_read_324_GATTTTATTGTG_Count=6	chr5	1295037	AGCGCTGCCTGAAACTCGCGCCGCGAGGAGAGGGCGGGGCCGCGGAAAGGAAGGGGAGGGGCTGGGAGGGCCCGGAGGGGGCTGGGCCGGGGACCCGGAAGGGGTCGGGACGGGGCGGGGTCC
Consensus_read_324_CTACATGAATGA_Count=10	chr5	1295037	AGCGCTGCCTGAAACTCGCGCCGCGAGGAGAGGGCGGGGCCGCGGAAAGGAAGGGGAGGGGCTGGGAGGGCCCGGAGGGGGCTGGGCCGGGGACCCGGAAGGGGTCGGGACGGGGCGGGGTCC
Consensus_read_324_GCGCGGTTTGTT_Count=11	chr5	1295037	AGCGCTGCCTGAAACTCGCGCCGCGAGGAGAGGGCGGGGCCGCGGAAAGGAAGGGGAGGGGCTGGGAGGGCCCGGAGGGGGCTGGGCCGGGGACCCGGGAGGGGTCGGGACGGGGCGGGGTCC
Consensus_read_324_CAGTGTTGAGTG_Count=7	chr5	1295037	AGCGCTGCCTGAAACTCGCGCCGCGAGGAGAGGGCGGGGCCGCGGAAAGGAAGGGGAGGGGCTGGGAGGGCCCGGAGGGGGCTGGGCCGGGGACCCGGAAGGGGTCGGGACGGGGCGGGGTCC
Consensus_read_324_TTCTAAATTACG_Count=10	chr5	1295037	AGCGCTGCCTGAAACTCGCGCCGCGAGGAGAGGGCGGGGCCGCGGAAAGGAAGGGGAGGGGCTGGGAGGGCCCGGAGGGGGCTGGGCCGGGGACCCGGGAGGGGTCGGGACGGGGCGGGGTCC
Consensus_read_324_TCGAAGCAAGGC_Count=14	chr5	1295037	AGCGCTGCCTGAAACTCGCGCCGCGAGGAGAGGGCGGGGCCGCGGAAAGGAAGGGGAGGGGCTGGGAGGGCCCGGAGGGGGCTGGGCCGGGGACCCGGAAGGGGTCGGGACGGGGCGGGGTCC
Consensus_read_324_GTTGGTATCTGT_Count=6	chr5	1295037	AGCGCTGCCTGAAACTCGCGCCGCGAGGAGAGGGCGGGGCCGCGGAAAGGAAGGGGAGGGGCTGGGAGGGCCCGGAGGGGGCTGGGCCGGGGACCCGGAAGGGGTCGGGACGGGGCGGGGTCC
Consensus_read_324_CATGGCCTTACT_Count=18	chr5	1295037	AGCGCTGCCTGAAACTCGCGCCGCGAGGAGAGGGCGGGGCCGCGGAAAGGAAGGGGAGGGGCTGGGAGGGCCCGGAGGGGGCTGGGCCGGGGACCCGGAAGGGGTCGGGACGGGGCGGGGTCC
Consensus_read_324_ATAATCCAATTT_Count=13	chr5	1295037	AGCGCTGCCTGAAACTCGCGCCGCGAGGAGAGGGCGGGGCCGCGGAAAGGAAGGGGAGGGGCTGGGAGGGCCCGGAGGGGGCTGGGCCGGGGACCCGGGAGGGGTCGGGACGGGGCGGGGTCC
Consensus_read_324_AGTCCCTTGGGT_Count=16	chr5	1295037	AGCGCTGCCTGAAACTCGCGCCGCGAGGAGAGGGCGGGGCCGCGGAAAGGAAGGGGAGGGGCTGGGAGGGCCCGGAGGGGGCTGGGCCGGGGACCCGGAAGGGGTCGGGACGGGGCGGGGTCC
Consensus_read_324_GGTGCATTACGT_Count=7	chr5	1295037	AGCGCTGCCTGAAACTCGCGCCGCGAGGAGAGGGCGGGGCCGCGGAAAGGAAGGGGAGGGGCTGGGAGGGCCCGGAGGGGGCTGGGCCGGGGACCCGGAAGGGGTCGGGACGGGGCGGGGTCC
Consensus_read_324_GGGTCGGGAATT_Count=10	chr5	1295037	AGCGCTGCCTGAAACTCGCGCCGCGAGGAGAGGGCGGGGCCGCGGAAAGGAAGGGGAGGGGCTGGGAGGGCCCGGAGGGGGCTGGGCCGGGGACCCGGAAGGGGTCGGGACGGGGCGGGGTCC
Consensus_read_324_TGTTCGTTTGTA_Count=10	chr5	1295037	AGCGCTGCCTGAAACTCGCGCCGCGAGGAGAGGGCGGGGCCGCGGAAAGGAAGGGGAGGGGCTGGGAGGGCCCGGAGGGGGCTGGGCCGGGGACCCGGAAGGGGTCGGGACGGGGCGGGGTCC
Consensus_read_324_CGTGACATGAGA_Count=5	chr5	1295037	AGCGCTGCCTGAAACTCGCGCCGCGAGGAGAGGGCGGGGCCGCGGAAAGGAAGGGGAGGGGCTGGGAGGGCCCGGAGGGGGCTGGGCCGGGGACCCGGGAGGGGTCGGGACGGGGCGGGGTCC
Consensus_read_324_GCCGGGAGTATA_Count=5	chr5	1295037	AGCGCTGCCTGAAACTCGCGCCGCGAGGAGAGGGCGGGGCCGCGGAAAGGAAGGGGAGGGGCTGGGAGGGCCCGGAGGGGGCTGGGCCGGGGACCCGGAAGGGGTCGGGACGGGGCGGGGTCC
Consensus_read_324_AAACCGAGAGCT_Count=13	chr5	1295037	AGCGCTGCCTGAAACTCGCGCCGCGAGGAGAGGGCGGGGCCGCGGAAAGGAAGGGGAGGGGCTGGGAGGGCCCGGAGGGGGCTGGGCCGGGGACCCGGAAGGGGTCGGGACGGGGCGGGGTCC
Consensus_read_324_TTCTGGTCATGC_Count=7	chr5	1295037	AGCGCTGCCTGAAACTCGCGCCGCGAGGAGAGGGCGGGGCCGCGGAAAGGAAGGGGAGGGGCTGGGAGGGCCCGGAGGGGGCTGGGCCGGGGACCCGGAAGGGGTCGGGACGGGGCGGGGTCC
Consensus_read_324_CGTGGAGCGATA_Count=11	chr5	1295037	AGCGCTGCCTGAAACTCGCGCCGCGAGGAGAGGGCGGGGCCGCGGAAAGGAAGGGGAGGGGCTGGGAGGGCCCGGAGGGGGCTGGGCCGGGGACCCGGGAGGGGTCGGGACGGGGCGGGGTCC
Consensus_read_324_TCCTATAGAGTC_Count=19	chr5	1295037	AGCGCTGCCTGAAACTCGCGCCGCGAGGAGAGGGCGGGGCCGCGGAAAGGAAGGGGAGGGGCTGGGAGGGCCCGGAGGGGGCTGGGCCGGGGACCCGGGAGGGGTCGGGACGGGGCGGGGTCC
Consensus_read_324_AATCAAGTAAGT_Count=7	chr5	1295037	AGCGCTGCCTGAAACTCGCGCCGCGAGGAGAGGGCGGGGCCGCGGAAAGGAAGGGGAGGGGCTGGGAGGGCCCGGAGGGGGCTGGGCCGGGGACCCGGGAGGGGTCGGGACGGGGCGGGGTCC
Consensus_read_324_TCACGTTTGTTC_Count=16	chr5	1295037	AGCGCTGCCTGAAACTCGCGCCGCGAGGAGAGGGCGGGGCCGCGGAAAGGAAGGGGAGGGGCTGGGAGGGCCCGGAGGGGGCTGGGCCGGGGACCCGGAAGGGGTCGGGACGGGGCGGGGTCC
Consensus_read_324_GTGTTGCTTACG_Count=10	chr5	1295037	AGCGCTGCCTGAAACTCGCGCCGCGAGGAGAGGGCGGGGCCGCGGAAAGGAAGGGGAGGGGCTGGGAGGGCCCGGAGGGGGCTGGGCCGGGGACCCGGGAGGGGTCGGGACGGGGCGGGGTCC
Consensus_read_324_GCCATGTTTCTT_Count=6	chr5	1295037	AGCGCTGCCTGAAACTCGCGCCGCGAGGAGAGGGCGGGGCCGCGGAAAGGAAGGGGAGGGGCTGGGAGGGCCCGGAGGGGGCTGGGCCGGGGACCCGGAAGGGGTCGGGACGGGGCGGGGTCC
Consensus_read_324_ATTCTTGGCTTT_Count=8	chr5	1295037	AGCGCTGCCTGAAACTCGCGCCGCGAGGAGAGGGCGGGGCCGCGGAAAGGAAGGGGAGGGGCTGGGAGGGCCCGGAGGGGGCTGGGCCGGGGACCCGGAAGGGGTCGGGACGGGGCGGGGTCC
Consensus_read_324_TCAGTCCTATAG_Count=6	chr5	1295037	AGCGCTGCCTGAAACTCGCGCCGCGAGGAGAGGGCGGGGCCGCGGAAAGGAAGGGGAGGGGCTGGGAGGGCCCGGAGGGGGCTGGGCCGGGGACCCGGAAGGGGTCGGGACGGGGCGGGGTCC
Consensus_read_324_TTTACTTCCATA_Count=7	chr5	1295037	AGCGCTGCCTGAAACTCGCGCCGCGAGGAGAGGGCGGGGCCGCGGAAAGGAAGGGGAGGGGCTGGGAGGGCCCGGAGGGGGCTGGGCCGGGGACCCGGAAGGGGTCGGGACGGGGCGGGGTCC
Consensus_read_324_TTGAAATTTGCT_a_Count=12	chr5	1295037	AGCGCTGCCTGAAACTCGCGCCGCGAGGAGAGGGCGGGGCCGCGGAAAGGAAGGGGAGGGGCTGGGAGGGCCCGGAGGGGGCTGGGCCGGGGACCCGGAAGGGGTCGGGACGGGGCGGGGTCC
Consensus_read_324_CATTCGCCTTAT_Count=30	chr5	1295037	AGCGCTGCCTGAAACTCGCGCCGCGAGGAGAGGGCGGGGCCGCGGAAAGGAAGGGGAGGGGCTGGGAGGGCCCGGAGGGGGCTGGGCCGGGGACCCGGGAGGGGTCGGGACGGGGCGGGGTCC
Consensus_read_324_CTATAAAGATGA_Count=7	chr5	1295037	AGCGCTGCCTGAAACTCGCGCCGCGAGGAGAGGGCGGGGCCGCGGAAAGGAAGGGGAGGGGCTGGGAGGGCCCGGAGGGGGCTGGGCCGGGGACCCGGGAGGGGTCGGGACGGGGCGGGGTCC
Consensus_read_324_TCATTTGGTGTA_Count=8	chr5	1295037	AGCGCTGCCTGAAACTCGCGCCGCGAGGAGAGGGCGGGGCCGCGGAAAGGAAGGGGAGGGGCTGGGAGGGCCCGGAGGGGGCTGGGCCGGGGACCCGGGAGGGGTCGGGACGGGGCGGGGTCC
Consensus_read_324_AAGGCGTGCCTT_Count=14	chr5	1295037	AGCGCTGCCTGAAACTCGCGCCGCGAGGAGAGGGCGGGGCCGCGGAAAGGAAGGGGAGGGGCTGGGAGGGCCCGGAGGGGGCTGGGCCGGGGACCCGGAAGGGGTCGGGACGGGGCGGGGTCC
Consensus_read_324_TCTTGGCTCTTC_Count=19	chr5	1295037	AGCGCTGCCTGAAACTCGCGCCGCGAGGAGAGGGCGGGGCCGCGGAAAGGAAGGGGAGGGGCTGGGAGGGCCCGGAGGGGGCTGGGCCGGGGACCCGGAAGGGGTCGGGACGGGGCGGGGTCC
Consensus_read_324_TGCAGGTTTTTT_Count=10	chr5	1295037	AGCGCTGCCTGAAACTCGCGCCGCGAGGAGAGGGCGGGGCCGCGGAAAGGAAGGGGAGGGGCTGGGAGGGCCCGGAGGGGGCTGGGCCGGGGACCCGGAAGGGGTCGGGACGGGGCGGGGTCC
Consensus_read_324_CTATATCTAGAG_Count=7	chr5	1295037	AGCGCTGCCTGAAACTCGCGCCGCGAGGAGAGGGCGGGGCCGCGGAAAGGAAGGGGAGGGGCTGGGAGGGCCCGGAGGGGGCTGGGCCGGGGACCCGGAAGGGGTCGGGACGGGGCGGGGTCC
Consensus_read_324_TCCTTTTCCGGC_Count=12	chr5	1295037	AGCGCTGCCTGAAACTCGCGCCGCGAGGAGAGGGCGGGGCCGCGGAAAGGAAGGGGAGGGGCTGGGAGGGCCCGGAGGGGGCTGGGCCGGGGACCCGGAAGGGGTCGGGACGGGGCGGGGTCC
Consensus_read_324_CACCCATCGTTA_Count=14	chr5	1295037	AGCGCTGCCTGAAACTCGCGCCGCGAGGAGAGGGCGGGGCCGCGGAAAGGAAGGGGAGGGGCTGGGAGGGCCCGGAGGGGGCTGGGCCGGGGACCCGGAAGGGGTCGGGACGGGGCGGGGTCC
Consensus_read_324_TAGTAGTGGAAA_Count=13	chr5	1295037	AGCGCTGCCTGAAACTCGCGCCGCGAGGAGAGGGCGGGGCCGCGGAAAGGAAGGGGAGGGGCTGGGAGGGCCCGGAGGGGGCTGGGCCGGGGACCCGGAAGGGGTCGGGACGGGGCGGGGTCC
Consensus_read_324_TGTTGTTATTGC_Count=11	chr5	1295037	AGCGCTGCCTGAAACTCGCGCCGCGAGGAGAGGGCGGGGCCGCGGAAAGGAAGGGGAGGGGCTGGGAGGGCCCGGAGGGGGCTGGGCCGGGGACCCGGGAGGGGTCGGGACGGGGCGGGGTCC
Consensus_read_324_TGTCTTGGTGGC_Count=8	chr5	1295037	AGCGCTGCCTGAAACTCGCGCCGCGAGGAGAGGGCGGGGCCGCGGAAAGGAAGGGGAGGGGCTGGGAGGGCCCGGAGGGGGCTGGGCCGGGGACCCGGGAGGGGTCGGGACGGGGCGGGGTCC
Consensus_read_324_TAGTCTCGAAGT_Count=15	chr5	1295037	AGCGCTGCCTGAAACTCGCGCCGCGAGGAGAGGGCGGGGCCGCGGAAAGGAAGGGGAGGGGCTGGGAGGGCCCGGAGGGGGCTGGGCCGGGGACCCGGGAGGGGTCGGGACGGGGCGGGGTCC
Consensus_read_324_AAGTACTTAGTT_Count=12	chr5	1295037	AGCGCTGCCTGAAACTCGCGCCGCGAGGAGAGGGCGGGGCCGCGGAAAGGAAGGGGAGGGGCTGGGAGGGCCCGGAGGGGGCTGGGCCGGGGACCCGGGAGGGGTCGGGACGGGGCGGGGTCC
Consensus_read_324_GCCTATATGATT_Count=8	chr5	1295037	AGCGCTGCCTGAAACTCGCGCCGCGAGGAGAGGGCGGGGCCGCGGAAAGGAAGGGGAGGGGCTGGGAGGGCCCGGAGGGGGCTGGGCCGGGGACCCGGAAGGGGTCGGGACGGGGCGGGGTCC
Consensus_read_324_TAACATCCATTT_a_Count=17	chr5	1295037	AGCGCTGCCTGAAACTCGCGCCGCGAGGAGAGGGCGGGGCCGCGGAAAGGAAGGGGAGGGGCTGGGAGGGCCCGGAGGGGGCTGGGCCGGGGACCCGGAAGGGGTCGGGACGGGGCGGGGTCC
Consensus_read_324_AATGTTCTTCGT_Count=20	chr5	1295037	AGCGCTGCCTGAAACTCGCGCCGCGAGGAGAGGGCGGGGCCGCGGAAAGGAAGGGGAGGGGCTGGGAGGGCCCGGAGGGGGCTGGGCCGGGGACCCGGAAGGGGTCGGGACGGGGCGGGGTCC
Consensus_read_324_AGTAAGGGTCTC_Count=17	chr5	1295037	AGCGCTGCCTGAAACTCGCGCCGCGAGGAGAGGGCGGGGCCGCGGAAAGGAAGGGGAGGGGCTGGGAGGGCCCGGAGGGGGCTGGGCCGGGGACCCGGAAGGGGTCGGGACGGGGCGGGGTCC
Consensus_read_324_AGTTGAAAGCAC_Count=10	chr5	1295037	AGCGCTGCCTGAAACTCGCGCCGCGAGGAGAGGGCGGGGCCGCGGAAAGGAAGGGGAGGGGCTGGGAGGGCCCGGAGGGGGCTGGGCCGGGGACCCGGAAGGGGTCGGGACGGGGCGGGGTCC
Consensus_read_324_TCTATGCATAAA_Count=6	chr5	1295037	AGCGCTGCCTGAAACTCGCGCCGCGAGGAGAGGGCGGGGCCGCGGAAAGGAAGGGGAGGGGCTGGGAGGGCCCGGAGGGGGCTGGGCCGGGGACCCGGAAGGGGTCGGGACGGGGCGGGGTCC
Consensus_read_324_GGCTTTTGATTT_Count=6	chr5	1295037	AGCGCTGCCTGAAACTCGCGCCGCGAGGAGAGGGCGGGGCCGCGGAAAGGAAGGGGAGGGGCTGGGAGGGCCCGGAGGGGGCTGGGCCGGGGACCCGGAAGGGGTCGGGACGGGGCGGGGTCC
Consensus_read_324_GTTATACGTGAC_Count=5	chr5	1295037	AGCGCTGCCTGAAACTCGCGCCGCGAGGAGAGGGCGGGGCCGCGGAAAGGAAGGGGAGGGGCTGGGAGGGCCCGGAGGGGGCTGGGCCGGGGACCCGGGAGGGGTCGGGACGGGGCGGGGTCC
Consensus_read_324_TCCTACTCAGTT_Count=5	chr5	1295037	AGCGCTGCCTGAAACTCGCGCCGCGAGGAGAGGGCGGGGCCGCGGAAAGGAAGGGGAGGGGCTGGGAGGGCCCGGAGGGGGCTGGGCCGGGGACCCGGGAGGGGTCGGGACGGGGCGGGGTCC
Consensus_read_324_AAAACGTCTCTA_Count=6	chr5	1295037	AGCGCTGCCTGAAACTCGCGCCGCGAGGAGAGGGCGGGGCCGCGGAAAGGAAGGGGAGGGGCTGGGAGGGCCCGGAGGGGGCTGGGCCGGGGACCCGGAAGGGGTCGGGACGGGGCGGGGTCC
Consensus_read_324_TGTCCGGGGATA_Count=7	chr5	1295037	AGCGCTGCCTGAAACTCGCGCCGCGAGGAGAGGGCGGGGCCGCGGAAAGGAAGGGGAGGGGCTGGGAGGGCCCGGAGGGGGCTGGGCCGGGGACCCGGAAGGGGTCGGGACGGGGCGGGGTCC
Consensus_read_324_CCCTTTGATTTA_Count=17	chr5	1295037	AGCGCTGCCTGAAACTCGCGCCGCGAGGAGAGGGCGGGGCCGCGGAAAGGAAGGGGAGGGGCTGGGAGGGCCCGGAGGGGGCTGGGCCGGGGACCCGGAAGGGGTCGGGACGGGGCGGGGTCC
Consensus_read_324_TTTAGACACTTC_Count=9	chr5	1295037	AGCGCTGCCTGAAACTCGCGCCGCGAGGAGAGGGCGGGGCCGCGGAAAGGAAGGGGAGGGGCTGGGAGGGCCCGGAGGGGGCTGGGCCGGGGACCCGGAAGGGGTCGGGACGGGGCGGGGTCC
Consensus_read_324_TTTTATAGCTCA_Count=9	chr5	1295037	AGCGCTGCCTGAAACTCGCGCCGCGAGGAGAGGGCGGGGCCGCGGAAAGGAAGGGGAGGGGCTGGGAGGGCCCGGAGGGGGCTGGGCCGGGGACCCGGAAGGGGTCGGGACGGGGCGGGGTCC
Consensus_read_324_TTGTAGGTATCT_Count=30	chr5	1295037	AGCGCTGCCTGAAACTCGCGCCGCGAGGAGAGGGCGGGGCCGCGGAAAGGAAGGGGAGGGGCTGGGAGGGCCCGGAGGGGGCTGGGCCGGGGACCCGGGAGGGGTCGGGACGGGGCGGGGTCC
Consensus_read_324_ATGCGGACGCAT_Count=26	chr5	1295037	AGCGCTGCCTGAAACTCGCGCCGCGAGGAGAGGGCGGGGCCGCGGAAAGGAAGGGGAGGGGCTGGGAGGGCCCGGAGGGGGCTGGGCCGGGGACCCGGAAGGGGTCGGGACGGGGCGGGGTCC
Consensus_read_324_GTACAGGACTAA_Count=15	chr5	1295037	AGCGCTGCCTGAAACTCGCGCCGCGAGGAGAGGGCGGGGCCGCGGAAAGGAAGGGGAGGGGCTGGGAGGGCCCGGAGGGGGCTGGGCCGGGGACCCGGAAGGGGTCGGGACGGGGCGGGGTCC
Consensus_read_324_GTTGCGGTACTT_Count=6	chr5	1295037	AGCGCTGCCTGAAACTCGCGCCGCGAGGAGAGGGCGGGGCCGCGGAAAGGAAGGGGAGGGGCTGGGAGGGCCCGGAGGGGGCTGGGCCGGGGACCCGGAAGGGGTCGGGACGGGGCGGGGTCC
Consensus_read_324_ATTTTACCCCTT_Count=11	chr5	1295037	AGCGCTGCCTGAAACTCGCGCCGCGAGGAGAGGGCGGGGCCGCGGAAAGGAAGGGGAGGGGCTGGGAGGGCCCGGAGGGGGCTGGGCCGGGGACCCGGAAGGGGTCGGGACGGGGCGGGGTCC
Consensus_read_324_TAGTTTAGGGTG_Count=11	chr5	1295037	AGCGCTGCCTGAAACTCGCGCCGCGAGGAGAGGGCGGGGCCGCGGAAAGGAAGGGGAGGGGCTGGGAGGGCCCGGAGGGGGCTGGGCCGGGGACCCGGAAGGGGTCGGGACGGGGCGGGGTCC
Consensus_read_324_TATTATTTGAAT_Count=5	chr5	1295037	AGCGCTGCCTGAAACTCGCGCCGCGAGGAGAGGGCGGGGCCGCGGAAAGGAAGGGGAGGGGCTGGGAGGGCCCGGAGGGGGCTGGGCCGGGGACCCGGAAGGGGTCGGGACGGGGCGGGGTCC
Consensus_read_324_CACCAATTTCTT_Count=8	chr5	1295037	AGCGCTGCCTGAAACTCGCGCCGCGAGGAGAGGGCGGGGCCGCGGAAAGGAAGGGGAGGGGCTGGGAGGGCCCGGAGGGGGCTGGGCCGGGGACCCGGAAGGGGTCGGGACGGGGCGGGGTCC
Consensus_read_324_TTTGCGATGGGT_Count=9	chr5	1295037	AGCGCTGCCTGAAACTCGCGCCGCGAGGAGAGGGCGGGGCCGCGGAAAGGAAGGGGAGGGGCTGGGAGGGCCCGGAGGGGGCTGGGCCGGGGACCCGGGAGGGGTCGGGACGGGGCGGGGTCC
Consensus_read_324_CACGTGGTCACT_Count=7	chr5	1295037	AGCGCTGCCTGAAACTCGCGCCGCGAGGAGAGGGCGGGGCCGCGGAAAGGAAGGGGAGGGGCTGGGAGGGCCCGGAGGGGGCTGGGCCGGGGACCCGGAAGGGGTCGGGACGGGGCGGGGTCC
Consensus_read_324_GATGCATCCCTG_Count=9	chr5	1295037	AGCGCTGCCTGAAACTCGCGCCGCGAGGAGAGGGCGGGGCCGCGGAAAGGAAGGGGAGGGGCTGGGAGGGCCCGGAGGGGGCTGGGCCGGGGACCCGGAAGGGGTCGGGACGGGGCGGGGTCC
Consensus_read_324_GCAGTATTTCGT_Count=6	chr5	1295037	AGCGCTGCCTGAAACTCGCGCCGCGAGGAGAGGGCGGGGCCGCGGAAAGGAAGGGGAGGGGCTGGGAGGGCCCGGAGGGGGCTGGGCCGGGGACCCGGAAGGGGTCGGGACGGGGCGGGGTCC
Consensus_read_324_GGGAGTCCATTG_Count=9	chr5	1295037	AGCGCTGCCTGAAACTCGCGCCGCGAGGAGAGGGCGGGGCCGCGGAAAGGAAGGGGAGGGGCTGGGAGGGCCCGGAGGGGGCTGGGCCGGGGACCCGGAAGGGGTCGGGACGGGGCGGGGTCC
Consensus_read_324_TGGAGTTGTACT_Count=13	chr5	1295037	AGCGCTGCCTGAAACTCGCGCCGCGAGGAGAGGGCGGGGCCGCGGAAAGGAAGGGGAGGGGCTGGGAGGGCCCGGAGGGGGCTGGGCCGGGGACCCGGAAGGGGTCGGGACGGGGCGGGGTCC
Consensus_read_324_TTTTTAAAGTAC_Count=7	chr5	1295037	AGCGCTGCCTGAAACTCGCGCCGCGAGGAGAGGGCGGGGCCGCGGAAAGGAAGGGGAGGGGCTGGGAGGGCCCGGAGGGGGCTGGGCCGGGGACCCGGAAGGGGTCGGGACGGGGCGGGGTCC
Consensus_read_324_CGATCTAAATCA_Count=17	chr5	1295037	AGCGCTGCCTGAAACTCGCGCCGCGAGGAGAGGGCGGGGCCGCGGAAAGGAAGGGGAGGGGCTGGGAGGGCCCGGAGGGGGCTGGGCCGGGGACCCGGAAGGGGTCGGGACGGGGCGGGGTCC
Consensus_read_324_TTTTTTTGGTTA_a_Count=39	chr5	1295037	AGCGCTGCCTGAAACTCGCGCCGCGAGGAGAGGGCGGGGCCGCGGAAAGGAAGGGGAGGGGCTGGGAGGGCCCGGAGGGGGCTGGGCCGGGGACCCGGGAGGGGTCGGGACGGGGCGGGGTCC
Consensus_read_324_GATCCCACTACC_Count=6	chr5	1295037	AGCGCTGCCTGAAACTCGCGCCGCGAGGAGAGGGCGGGGCCGCGGAAAGGAAGGGGAGGGGCTGGGAGGGCCCGGAGGGGGCTGGGCCGGGGACCCGGGAGGGGTCGGGACGGGGCGGGGTCC
Consensus_read_324_TACATGCGCTTC_Count=9	chr5	1295037	AGCGCTGCCTGAAACTCGCGCCGCGAGGAGAGGGCGGGGCCGCGGAAAGGAAGGGGAGGGGCTGGGAGGGCCCGGAGGGGGCTGGGCCGGGGACCCGGAAGGGGTCGGGACGGGGCGGGGTCC
Consensus_read_324_TGGCTCACGGAT_Count=13	chr5	1295037	AGCGCTGCCTGAAACTCGCGCCGCGAGGAGAGGGCGGGGCCGCGGAAAGGAAGGGGAGGGGCTGGGAGGGCCCGGAGGGGGCTGGGCCGGGGACCCGGAAGGGGTCGGGACGGGGCGGGGTCC
Consensus_read_324_TGATTGTTTTTG_Count=36	chr5	1295037	AGCGCTGCCTGAAACTCGCGCCGCGAGGAGAGGGCGGGGCCGCGGAAAGGAAGGGGAGGGGCTGGGAGGGCCCGGAGGGGGCTGGGCCGGGGACCCGGAAGGGGTCGGGACGGGGCGGGGTCC
Consensus_read_324_GTTCCGAGGTGG_Count=12	chr5	1295037	AGCGCTGCCTGAAACTCGCGCCGCGAGGAGAGGGCGGGGCCGCGGAAAGGAAGGGGAGGGGCTGGGAGGGCCCGGAGGGGGCTGGGCCGGGGACCCGGAAGGGGTCGGGACGGGGCGGGGTCC
Consensus_read_324_TAGTCTGCTTTC_Count=7	chr5	1295037	AGCGCTGCCTGAAACTCGCGCCGCGAGGAGAGGGCGGGGCCGCGGAAAGGAAGGGGAGGGGCTGGGAGGGCCCGGAGGGGGCTGGGCCGGGGACCCGGAAGGGGTCGGGACGGGGCGGGGTCC
Consensus_read_324_AAGTTGCAACGT_Count=9	chr5	1295037	AGCGCTGCCTGAAACTCGCGCCGCGAGGAGAGGGCGGGGCCGCGGAAAGGAAGGGGAGGGGCTGGGAGGGCCCGGAGGGGGCTGGGCCGGGGACCCGGAAGGGGTCGGGACGGGGCGGGGTCC
Consensus_read_324_TGTCAAAAGGAT_Count=11	chr5	1295037	AGCGCTGCCTGAAACTCGCGCCGCGAGGAGAGGGCGGGGCCGCGGAAAGGAAGGGGAGGGGCTGGGAGGGCCCGGAGGGGGCTGGGCCGGGGACCCGGAAGGGGTCGGGACGGGGCGGGGTCC
Consensus_read_324_TTACATGTTAGG_Count=11	chr5	1295037	AGCGCTGCCTGAAACTCGCGCCGCGAGGAGAGGGCGGGGCCGCGGAAAGGAAGGGGAGGGGCTGGGAGGGCCCGGAGGGGGCTGGGCCGGGGACCCGGAAGGGGTCGGGACGGGGCGGGGTCC
Consensus_read_324_TGCATAATGCGA_Count=9	chr5	1295037	AGCGCTGCCTGAAACTCGCGCCGCGAGGAGAGGGCGGGGCCGCGGAAAGGAAGGGGAGGGGCTGGGAGGGCCCGGAGGGGGCTGGGCCGGGGACCCGGGAGGGGTCGGGACGGGGCGGGGTCC
Consensus_read_324_TTGCGCGCTCGT_a_Count=19	chr5	1295037	AGCGCTGCCTGAAACTCGCGCCGCGAGGAGAGGGCGGGGCCGCGGAAAGGAAGGGGAGGGGCTGGGAGGGCCCGGAGGGGGCTGGGCCGGGGACCCGGGAGGGGTCGGGACGGGGCGGGGTCC
Consensus_read_324_GAGTGAATCGTT_Count=11	chr5	1295037	AGCGCTGCCTGAAACTCGCGCCGCGAGGAGAGGGCGGGGCCGCGGAAAGGAAGGGGAGGGGCTGGGAGGGCCCGGAGGGGGCTGGGCCGGGGACCCGGAAGGGGTCGGGACGGGGCGGGGTCC
Consensus_read_324_TTATCAATTGTT_Count=6	chr5	1295037	AGCGCTGCCTGAAACTCGCGCCGCGAGGAGAGGGCGGGGCCGCGGAAAGGAAGGGGAGGGGCTGGGAGGGCCCGGAGGGGGCTGGGCCGGGGACCCGGAAGGGGTCGGGACGGGGCGGGGTCC
Consensus_read_324_CTAATAGAGGAT_Count=11	chr5	1295037	AGCGCTGCCTGAAACTCGCGCCGCGAGGAGAGGGCGGGGCCGCGGAAAGGAAGGGGAGGGGCTGGGAGGGCCCGGAGGGGGCTGGGCCGGGGACCCGGAAGGGGTCGGGACGGGGCGGGGTCC
Consensus_read_324_ATGCCCGTAACT_a_Count=19	chr5	1295037	AGCGCTGCCTGAAACTCGCGCCGCGAGGAGAGGGCGGGGCCGCGGAAAGGAAGGGGAGGGGCTGGGAGGGCCCGGAGGGGGCTGGGCCGGGGACCCGGGAGGGGTCGGGACGGGGCGGGGTCC
Consensus_read_324_GTATGTTTGGCG_Count=6	chr5	1295037	AGCGCTGCCTGAAACTCGCGCCGCGAGGAGAGGGCGGGGCCGCGGAAAGGAAGGGGAGGGGCTGGGAGGGCCCGGAGGGGGCTGGGCCGGGGACCCGGAAGGGGTCGGGACGGGGCGGGGTCC
Consensus_read_324_TTATTTATTTGT_Count=28	chr5	1295037	AGCGCTGCCTGAAACTCGCGCCGCGAGGAGAGGGCGGGGCCGCGGAAAGGAAGGGGAGGGGCTGGGAGGGCCCGGAGGGGGCTGGGCCGGGGACCCGGGAGGGGTCGGGACGGGGCGGGGTCC
Consensus_read_324_TTTACATAAGGC_Count=14	chr5	1295037	AGCGCTGCCTGAAACTCGCGCCGCGAGGAGAGGGCGGGGCCGCGGAAAGGAAGGGGAGGGGCTGGGAGGGCCCGGAGGGGGCTGGGCCGGGGACCCGGGAGGGGTCGGGACGGGGCGGGGTCC
Consensus_read_324_TTTAACTACGGA_Count=15	chr5	1295037	AGCGCTGCCTGAAACTCGCGCCGCGAGGAGAGGGCGGGGCCGCGGAAAGGAAGGGGAGGGGCTGGGAGGGCCCGGAGGGGGCTGGGCCGGGGACCCGGGAGGGGTCGGGACGGGGCGGGGTCC
Consensus_read_324_TATATAGGTTGA_Count=9	chr5	1295037	AGCGCTGCCTGAAACTCGCGCCGCGAGGAGAGGGCGGGGCCGCGGAAAGGAAGGGGAGGGGCTGGGAGGGCCCGGAGGGGGCTGGGCCGGGGACCCGGAAGGGGTCGGGACGGGGCGGGGTCC
Consensus_read_324_ATGAAGTAATCT_Count=10	chr5	1295037	AGCGCTGCCTGAAACTCGCGCCGCGAGGAGAGGGCGGGGCCGCGGAAAGGAAGGGGAGGGGCTGGGAGGGCCCGGAGGGGGCTGGGCCGGGGACCCGGAAGGGGTCGGGACGGGGCGGGGTCC
Consensus_read_324_ACCAGACAGAAC_Count=13	chr5	1295037	AGCGCTGCCTGAAACTCGCGCCGCGAGGAGAGGGCGGGGCCGCGGAAAGGAAGGGGAGGGGCTGGGAGGGCCCGGAGGGGGCTGGGCCGGGGACCCGGGAGGGGTCGGGACGGGGCGGGGTCC
Consensus_read_324_ATCAGCGGCCGG_Count=9	chr5	1295037	AGCGCTGCCTGAAACTCGCGCCGCGAGGAGAGGGCGGGGCCGCGGAAAGGAAGGGGAGGGGCTGGGAGGGCCCGGAGGGGGCTGGGCCGGGGACCCGGAAGGGGTCGGGACGGGGCGGGGTCC
Consensus_read_324_TAAATGGATTTC_Count=17	chr5	1295037	AGCGCTGCCTGAAACTCGCGCCGCGAGGAGAGGGCGGGGCCGCGGAAAGGAAGGGGAGGGGCTGGGAGGGCCCGGAGGGGGCTGGGCCGGGGACCCGGAAGGGGTCGGGACGGGGCGGGGTCC
Consensus_read_324_GGTATAATATTC_Count=6	chr5	1295037	AGCGCTGCCTGAAACTCGCGCCGCGAGGAGAGGGCGGGGCCGCGGAAAGGAAGGGGAGGGGCTGGGAGGGCCCGGAGGGGGCTGGGCCGGGGACCCGGAAGGGGTCGGGACGGGGCGGGGTCC
Consensus_read_324_GGTGTCCGCTTT_Count=15	chr5	1295037	AGCGCTGCCTGAAACTCGCGCCGCGAGGAGAGGGCGGGGCCGCGGAAAGGAAGGGGAGGGGCTGGGAGGGCCCGGAGGGGGCTGGGCCGGGGACCCGGAAGGGGTCGGGACGGGGCGGGGTCC
Consensus_read_324_ATTCTTTGTGGT_Count=14	chr5	1295037	AGCGCTGCCTGAAACTCGCGCCGCGAGGAGAGGGCGGGGCCGCGGAAAGGAAGGGGAGGGGCTGGGAGGGCCCGGAGGGGGCTGGGCCGGGGACCCGGAAGGGGTCGGGACGGGGCGGGGTCC
Consensus_read_324_GAGTTCAGCTAA_Count=5	chr5	1295037	AGCGCTGCCTGAAACTCGCGCCGCGAGGAGAGGGCGGGGCCGCGGAAAGGAAGGGGAGGGGCTGGGAGGGCCCGGAGGGGGCTGGGCCGGGGACCCGGGAGGGGTCGGGACGGGGCGGGGTCC
Consensus_read_324_ATTCTGGTTAAT_Count=14	chr5	1295037	AGCGCTGCCTGAAACTCGCGCCGCGAGGAGAGGGCGGGGCCGCGGAAAGGAAGGGGAGGGGCTGGGAGGGCCCGGAGGGGGCTGGGCCGGGGACCCGGAAGGGGTCGGGACGGGGCGGGGTCC
Consensus_read_324_ATTTACGATCTT_Count=14	chr5	1295037	AGCGCTGCCTGAAACTCGCGCCGCGAGGAGAGGGCGGGGCCGCGGAAAGGAAGGGGAGGGGCTGGGAGGGCCCGGAGGGGGCTGGGCCGGGGACCCGGGAGGGGTCGGGACGGGGCGGGGTCC
Consensus_read_324_AAATGCCTCGTT_a_Count=5	chr5	1295037	AGCGCTGCCTGAAACTCGCGCCGCGAGGAGAGGGCGGGGCCGCGGAAAGGAAGGGGAGGGGCTGGGAGGGCCCGGAGGGGGCTGGGCCGGGGACCCGGGAGGGGTCGGGACGGGGCGGGGTCC
Consensus_read_324_TCCAGATGGTGT_Count=8	chr5	1295037	AGCGCTGCCTGAAACTCGCGCCGCGAGGAGAGGGCGGGGCCGCGGAAAGGAAGGGGAGGGGCTGGGAGGGCCCGGAGGGGGCTGGGCCGGGGACCCGGGAGGGGTCGGGACGGGGCGGGGTCC
Consensus_read_324_AACTTTTTTTTG_Count=7	chr5	1295037	AGCGCTGCCTGAAACTCGCGCCGCGAGGAGAGGGCGGGGCCGCGGAAAGGAAGGGGAGGGGCTGGGAGGGCCCGGAGGGGGCTGGGCCGGGGACCCGGAAGGGGTCGGGACGGGGCGGGGTCC
Consensus_read_324_TGGACTGTTTAG_Count=11	chr5	1295037	AGCGCTGCCTGAAACTCGCGCCGCGAGGAGAGGGCGGGGCCGCGGAAAGGAAGGGGAGGGGCTGGGAGGGCCCGGAGGGGGCTGGGCCGGGGACCCGGAAGGGGTCGGGACGGGGCGGGGTCC
Consensus_read_324_TGGTTTGCGGTT_Count=11	chr5	1295037	AGCGCTGCCTGAAACTCGCGCCGCGAGGAGAGGGCGGGGCCGCGGAAAGGAAGGGGAGGGGCTGGGAGGGCCCGGAGGGGGCTGGGCCGGGGACCCGGGAGGGGTCGGGACGGGGCGGGGTCC
Consensus_read_324_GTTTCATCCCTT_Count=12	chr5	1295037	AGCGCTGCCTGAAACTCGCGCCGCGAGGAGAGGGCGGGGCCGCGGAAAGGAAGGGGAGGGGCTGGGAGGGCCCGGAGGGGGCTGGGCCGGGGACCCGGAAGGGGTCGGGACGGGGCGGGGTCC
Consensus_read_324_CTTTAATTAGTG_Count=19	chr5	1295037	AGCGCTGCCTGAAACTCGCGCCGCGAGGAGAGGGCGGGGCCGCGGAAAGGAAGGGGAGGGGCTGGGAGGGCCCGGAGGGGGCTGGGCCGGGGACCCGGAAGGGGTCGGGACGGGGCGGGGTCC
Consensus_read_324_GGGAGGGGGAAG_Count=18	chr5	1295037	AGCGCTGCCTGAAACTCGCGCCGCGAGGAGAGGGCGGGGCCGCGGAAAGGAAGGGGAGGGGCTGGGAGGGCCCGGAGGGGGCTGGGCCGGGGACCCGGAAGGGGTCGGGACGGGGCGGGGTCC
Consensus_read_324_TTGTACAGTTCC_Count=11	chr5	1295037	AGCGCTGCCTGAAACTCGCGCCGCGAGGAGAGGGCGGGGCCGCGGAAAGGAAGGGGAGGGGCTGGGAGGGCCCGGAGGGGGCTGGGCCGGGGACCCGGGAGGGGTCGGGACGGGGCGGGGTCC
Consensus_read_324_ATTTCGTTACCA_Count=7	chr5	1295037	AGCGCTGCCTGAAACTCGCGCCGCGAGGAGAGGGCGGGGCCGCGGAAAGGAAGGGGAGGGGCTGGGAGGGCCCGGAGGGGGCTGGGCCGGGGACCCGGGAGGGGTCGGGACGGGGCGGGGTCC
Consensus_read_324_GGAACTTTAGCA_Count=12	chr5	1295037	AGCGCTGCCTGAAACTCGCGCCGCGAGGAGAGGGCGGGGCCGCGGAAAGGAAGGGGAGGGGCTGGGAGGGCCCGGAGGGGGCTGGGCCGGGGACCCGGAAGGGGTCGGGACGGGGCGGGGTCC
Consensus_read_324_CTTCTGTGGTAT_Count=7	chr5	1295037	AGCGCTGCCTGAAACTCGCGCCGCGAGGAGAGGGCGGGGCCGCGGAAAGGAAGGGGAGGGGCTGGGAGGGCCCGGAGGGGGCTGGGCCGGGGACCCGGGAGGGGTCGGGACGGGGCGGGGTCC
Consensus_read_324_TTTGGAATAGCT_Count=17	chr5	1295037	AGCGCTGCCTGAAACTCGCGCCGCGAGGAGAGGGCGGGGCCGCGGAAAGGAAGGGGAGGGGCTGGGAGGGCCCGGAGGGGGCTGGGCCGGGGACCCGGAAGGGGTCGGGACGGGGCGGGGTCC
Consensus_read_324_TGGTTCTCTATT_Count=8	chr5	1295037	AGCGCTGCCTGAAACTCGCGCCGCGAGGAGAGGGCGGGGCCGCGGAAAGGAAGGGGAGGGGCTGGGAGGGCCCGGAGGGGGCTGGGCCGGGGACCCGGAAGGGGTCGGGACGGGGCGGGGTCC
Consensus_read_324_TCCTATAAGCCT_Count=9	chr5	1295037	AGCGCTGCCTGAAACTCGCGCCGCGAGGAGAGGGCGGGGCCGCGGAAAGGAAGGGGAGGGGCTGGGAGGGCCCGGAGGGGGCTGGGCCGGGGACCCGGGAGGGGTCGGGACGGGGCGGGGTCC
Consensus_read_324_TGGTATCAAAGT_Count=6	chr5	1295037	AGCGCTGCCTGAAACTCGCGCCGCGAGGAGAGGGCGGGGCCGCGGAAAGGAAGGGGAGGGGCTGGGAGGGCCCGGAGGGGGCTGGGCCGGGGACCCGGAAGGGGTCGGGACGGGGCGGGGTCC
Consensus_read_324_GTTTACTTATGT_Count=9	chr5	1295037	AGCGCTGCCTGAAACTCGCGCCGCGAGGAGAGGGCGGGGCCGCGGAAAGGAAGGGGAGGGGCTGGGAGGGCCCGGAGGGGGCTGGGCCGGGGACCCGGAAGGGGTCGGGACGGGGCGGGGTCC
Consensus_read_324_TGCTTGTTGTTC_Count=11	chr5	1295037	AGCGCTGCCTGAAACTCGCGCCGCGAGGAGAGGGCGGGGCCGCGGAAAGGAAGGGGAGGGGCTGGGAGGGCCCGGAGGGGGCTGGGCCGGGGACCCGGAAGGGGTCGGGACGGGGCGGGGTCC
Consensus_read_324_ATTGTTAGCATT_Count=10	chr5	1295037	AGCGCTGCCTGAAACTCGCGCCGCGAGGAGAGGGCGGGGCCGCGGAAAGGAAGGGGAGGGGCTGGGAGGGCCCGGAGGGGGCTGGGCCGGGGACCCGGGAGGGGTCGGGACGGGGCGGGGTCC
Consensus_read_324_TCCTCAGAATGG_Count=10	chr5	1295037	AGCGCTGCCTGAAACTCGCGCCGCGAGGAGAGGGCGGGGCCGCGGAAAGGAAGGGGAGGGGCTGGGAGGGCCCGGAGGGGGCTGGGCCGGGGACCCGGGAGGGGTCGGGACGGGGCGGGGTCC
Consensus_read_324_ATAAAAGACAGT_Count=12	chr5	1295037	AGCGCTGCCTGAAACTCGCGCCGCGAGGAGAGGGCGGGGCCGCGGAAAGGAAGGGGAGGGGCTGGGAGGGCCCGGAGGGGGCTGGGCCGGGGACCCGGGAGGGGTCGGGACGGGGCGGGGTCC
Consensus_read_324_CGCAAAGCCAAT_Count=16	chr5	1295037	AGCGCTGCCTGAAACTCGCGCCGCGAGGAGAGGGCGGGGCCGCGGAAAGGAAGGGGAGGGGCTGGGAGGGCCCGGAGGGGGCTGGGCCGGGGACCCGGGAGGGGTCGGGACGGGGCGGGGTCC
Consensus_read_324_GTCATTTTGTAG_Count=7	chr5	1295037	AGCGCTGCCTGAAACTCGCGCCGCGAGGAGAGGGCGGGGCCGCGGAAAGGAAGGGGAGGGGCTGGGAGGGCCCGGAGGGGGCTGGGCCGGGGACCCGGGAGGGGTCGGGACGGGGCGGGGTCC
Consensus_read_324_GATTTGAACATT_a_Count=9	chr5	1295037	AGCGCTGCCTGAAACTCGCGCCGCGAGGAGAGGGCGGGGCCGCGGAAAGGAAGGGGAGGGGCTGGGAGGGCCCGGAGGGGGCTGGGCCGGGGACCCGGGAGGGGTCGGGACGGGGCGGGGTCC
Consensus_read_324_GTTTACCATTTT_Count=14	chr5	1295037	AGCGCTGCCTGAAACTCGCGCCGCGAGGAGAGGGCGGGGCCGCGGAAAGGAAGGGGAGGGGCTGGGAGGGCCCGGAGGGGGCTGGGCCGGGGACCCGGAAGGGGTCGGGACGGGGCGGGGTCC
Consensus_read_324_TGGTCATTTGTT_Count=7	chr5	1295037	AGCGCTGCCTGAAACTCGCGCCGCGAGGAGAGGGCGGGGCCGCGGAAAGGAAGGGGAGGGGCTGGGAGGGCCCGGAGGGGGCTGGGCCGGGGACCCGGAAGGGGTCGGGACGGGGCGGGGTCC
Consensus_read_324_GTGAGGTCTCTT_Count=6	chr5	1295037	AGCGCTGCCTGAAACTCGCGCCGCGAGGAGAGGGCGGGGCCGCGGAAAGGAAGGGGAGGGGCTGGGAGGGCCCGGAGGGGGCTGGGCCGGGGACCCGGAAGGGGTCGGGACGGGGCGGGGTCC
Consensus_read_324_CTAGCTATGCGT_Count=5	chr5	1295037	AGCGCTGCCTGAAACTCGCGCCGCGAGGAGAGGGCGGGGCCGCGGAAAGGAAGGGGAGGGGCTGGGAGGGCCCGGAGGGGGCTGGGCCGGGGACCCGGAAGGGGTCGGGACGGGGCGGGGTCC
Consensus_read_324_TCGCTCTTGTAC_Count=10	chr5	1295037	AGCGCTGCCTGAAACTCGCGCCGCGAGGAGAGGGCGGGGCCGCGGAAAGGAAGGGGAGGGGCTGGGAGGGCCCGGAGGGGGCTGGGCCGGGGACCCGGAAGGGGTCGGGACGGGGCGGGGTCC
Consensus_read_324_TACATTTTGAAA_Count=5	chr5	1295037	AGCGCTGCCTGAAACTCGCGCCGCGAGGAGAGGGCGGGGCCGCGGAAAGGAAGGGGAGGGGCTGGGAGGGCCCGGAGGGGGCTGGGCCGGGGACCCGGAAGGGGTCGGGACGGGGCGGGGTCC
Consensus_read_324_GTGCAGGGTTTT_Count=7	chr5	1295037	AGCGCTGCCTGAAACTCGCGCCGCGAGGAGAGGGCGGGGCCGCGGAAAGGAAGGGGAGGGGCTGGGAGGGCCCGGAGGGGGCTGGGCCGGGGACCCGGGAGGGGTCGGGACGGGGCGGGGTCC
Consensus_read_324_CTTATTGTTCGA_Count=9	chr5	1295037	AGCGCTGCCTGAAACTCGCGCCGCGAGGAGAGGGCGGGGCCGCGGAAAGGAAGGGGAGGGGCTGGGAGGGCCCGGAGGGGGCTGGGCCGGGGACCCGGGAGGGGTCGGGACGGGGCGGGGTCC
Consensus_read_324_TAGCGATTATCG_Count=15	chr5	1295037	AGCGCTGCCTGAAACTCGCGCCGCGAGGAGAGGGCGGGGCCGCGGAAAGGAAGGGGAGGGGCTGGGAGGGCCCGGAGGGGGCTGGGCCGGGGACCCGGGAGGGGTCGGGACGGGGCGGGGTCC
Consensus_read_324_ACTATACTTGCC_Count=21	chr5	1295037	AGCGCTGCCTGAAACTCGCGCCGCGAGGAGAGGGCGGGGCCGCGGAAAGGAAGGGGAGGGGCTGGGAGGGCCCGGAGGGGGCTGGGCCGGGGACCCGGGAGGGGTCGGGACGGGGCGGGGTCC
Consensus_read_324_TTTGTTTTAGGT_Count=10	chr5	1295037	AGCGCTGCCTGAAACTCGCGCCGCGAGGAGAGGGCGGGGCCGCGGAAAGGAAGGGGAGGGGCTGGGAGGGCCCGGAGGGGGCTGGGCCGGGGACCCGGAAGGGGTCGGGACGGGGCGGGGTCC
Consensus_read_324_ATGCTAGCGAAT_Count=20	chr5	1295037	AGCGCTGCCTGAAACTCGCGCCGCGAGGAGAGGGCGGGGCCGCGGAAAGGAAGGGGAGGGGCTGGGAGGGCCCGGAGGGGGCTGGGCCGGGGACCCGGAAGGGGTCGGGACGGGGCGGGGTCC
Consensus_read_324_AGTGACGATGTT_Count=17	chr5	1295037	AGCGCTGCCTGAAACTCGCGCCGCGAGGAGAGGGCGGGGCCGCGGAAAGGAAGGGGAGGGGCTGGGAGGGCCCGGAGGGGGCTGGGCCGGGGACCCGGAAGGGGTCGGGACGGGGCGGGGTCC
Consensus_read_324_CCAATGCTCATC_Count=9	chr5	1295037	AGCGCTGCCTGAAACTCGCGCCGCGAGGAGAGGGCGGGGCCGCGGAAAGGAAGGGGAGGGGCTGGGAGGGCCCGGAGGGGGCTGGGCCGGGGACCCGGAAGGGGTCGGGACGGGGCGGGGTCC
Consensus_read_324_TTTTATATCGTC_Count=28	chr5	1295037	AGCGCTGCCTGAAACTCGCGCCGCGAGGAGAGGGCGGGGCCGCGGAAAGGAAGGGGAGGGGCTGGGAGGGCCCGGAGGGGGCTGGGCCGGGGACCCGGAAGGGGTCGGGACGGGGCGGGGTCC
Consensus_read_324_GTAGAATTGTCA_Count=12	chr5	1295037	AGCGCTGCCTGAAACTCGCGCCGCGAGGAGAGGGCGGGGCCGCGGAAAGGAAGGGGAGGGGCTGGGAGGGCCCGGAGGGGGCTGGGCCGGGGACCCGGAAGGGGTCGGGACGGGGCGGGGTCC
Consensus_read_324_GGCTCGCCACGT_Count=7	chr5	1295037	AGCGCTGCCTGAAACTCGCGCCGCGAGGAGAGGGCGGGGCCGCGGAAAGGAAGGGGAGGGGCTGGGAGGGCCCGGAGGGGGCTGGGCCGGGGACCCGGAAGGGGTCGGGACGGGGCGGGGTCC
Consensus_read_324_TGAGGCTTCAGC_Count=9	chr5	1295037	AGCGCTGCCTGAAACTCGCGCCGCGAGGAGAGGGCGGGGCCGCGGAAAGGAAGGGGAGGGGCTGGGAGGGCCCGGAGGGGGCTGGGCCGGGGACCCGGGAGGGGTCGGGACGGGGCGGGGTCC
Consensus_read_324_TTACATTGGCCT_Count=6	chr5	1295037	AGCGCTGCCTGAAACTCGCGCCGCGAGGAGAGGGCGGGGCCGCGGAAAGGAAGGGGAGGGGCTGGGAGGGCCCGGAGGGGGCTGGGCCGGGGACCCGGAAGGGGTCGGGACGGGGCGGGGTCC
Consensus_read_324_TACGTATATTAA_Count=7	chr5	1295037	AGCGCTGCCTGAAACTCGCGCCGCGAGGAGAGGGCGGGGCCGCGGAAAGGAAGGGGAGGGGCTGGGAGGGCCCGGAGGGGGCTGGGCCGGGGACCCGGGAGGGGTCGGGACGGGGCGGGGTCC
Consensus_read_324_AGCCTGATTTTT_Count=22	chr5	1295037	AGCGCTGCCTGAAACTCGCGCCGCGAGGAGAGGGCGGGGCCGCGGAAAGGAAGGGGAGGGGCTGGGAGGGCCCGGAGGGGGCTGGGCCGGGGACCCGGAAGGGGTCGGGACGGGGCGGGGTCC
Consensus_read_324_GGCCCATGACGA_Count=13	chr5	1295037	AGCGCTGCCTGAAACTCGCGCCGCGAGGAGAGGGCGGGGCCGCGGAAAGGAAGGGGAGGGGCTGGGAGGGCCCGGAGGGGGCTGGGCCGGGGACCCGGAAGGGGTCGGGACGGGGCGGGGTCC
Consensus_read_324_CATTCTTATTTA_Count=9	chr5	1295037	AGCGCTGCCTGAAACTCGCGCCGCGAGGAGAGGGCGGGGCCGCGGAAAGGAAGGGGAGGGGCTGGGAGGGCCCGGAGGGGGCTGGGCCGGGGACCCGGAAGGGGTCGGGACGGGGCGGGGTCC
Consensus_read_324_TGGTTGATTCCT_Count=7	chr5	1295037	AGCGCTGCCTGAAACTCGCGCCGCGAGGAGAGGGCGGGGCCGCGGAAAGGAAGGGGAGGGGCTGGGAGGGCCCGGAGGGGGCTGGGCCGGGGACCCGGAAGGGGTCGGGACGGGGCGGGGTCC
Consensus_read_324_ATGGATTCCATC_a_Count=19	chr5	1295037	AGCGCTGCCTGAAACTCGCGCCGCGAGGAGAGGGCGGGGCCGCGGAAAGGAAGGGGAGGGGCTGGGAGGGCCCGGAGGGGGCTGGGCCGGGGACCCGGAAGGGGTCGGGACGGGGCGGGGTCC
Consensus_read_324_TATCTTTCTAAC_Count=22	chr5	1295037	AGCGCTGCCTGAAACTCGCGCCGCGAGGAGAGGGCGGGGCCGCGGAAAGGAAGGGGAGGGGCTGGGAGGGCCCGGAGGGGGCTGGGCCGGGGACCCGGAAGGGGTCGGGACGGGGCGGGGTCC
Consensus_read_324_TAGAATACTATT_Count=9	chr5	1295037	AGCGCTGCCTGAAACTCGCGCCGCGAGGAGAGGGCGGGGCCGCGGAAAGGAAGGGGAGGGGCTGGGAGGGCCCGGAGGGGGCTGGGCCGGGGACCCGGAAGGGGTCGGGACGGGGCGGGGTCC
Consensus_read_324_TTGCTGCTGTAA_Count=5	chr5	1295037	AGCGCTGCCTGAAACTCGCGCCGCGAGGAGAGGGCGGGGCCGCGGAAAGGAAGGGGAGGGGCTGGGAGGGCCCGGAGGGGGCTGGGCCGGGGACCCGGAAGGGGTCGGGACGGGGCGGGGTCC
Consensus_read_324_TTTTCTCTGTTA_Count=10	chr5	1295037	AGCGCTGCCTGAAACTCGCGCCGCGAGGAGAGGGCGGGGCCGCGGAAAGGAAGGGGAGGGGCTGGGAGGGCCCGGAGGGGGCTGGGCCGGGGACCCGGAAGGGGTCGGGACGGGGCGGGGTCC
Consensus_read_324_TGTTATGTCCAT_Count=12	chr5	1295037	AGCGCTGCCTGAAACTCGCGCCGCGAGGAGAGGGCGGGGCCGCGGAAAGGAAGGGGAGGGGCTGGGAGGGCCCGGAGGGGGCTGGGCCGGGGACCCGGAAGGGGTCGGGACGGGGCGGGGTCC
Consensus_read_324_TAACTGTTTCAT_Count=5	chr5	1295037	AGCGCTGCCTGAAACTCGCGCCGCGAGGAGAGGGCGGGGCCGCGGAAAGGAAGGGGAGGGGCTGGGAGGGCCCGGAGGGGGCTGGGCCGGGGACCCGGAAGGGGTCGGGACGGGGCGGGGTCC
Consensus_read_324_TTATTATAGTTC_Count=6	chr5	1295037	AGCGCTGCCTGAAACTCGCGCCGCGAGGAGAGGGCGGGGCCGCGGAAAGGAAGGGGAGGGGCTGGGAGGGCCCGGAGGGGGCTGGGCCGGGGACCCGGAAGGGGTCGGGACGGGGCGGGGTCC
Consensus_read_324_ACATCTCGGGGT_Count=5	chr5	1295037	AGCGCTGCCTGAAACTCGCGCCGCGAGGAGAGGGCGGGGCCGCGGAAAGGAAGGGGAGGGGCTGGGAGGGCCCGGAGGGGGCTGGGCCGGGGACCCGGGAGGGGTCGGGACGGGGCGGGGTCC
Consensus_read_324_TTCAGTGAAATA_Count=9	chr5	1295037	AGCGCTGCCTGAAACTCGCGCCGCGAGGAGAGGGCGGGGCCGCGGAAAGGAAGGGGAGGGGCTGGGAGGGCCCGGAGGGGGCTGGGCCGGGGACCCGGAAGGGGTCGGGACGGGGCGGGGTCC
Consensus_read_324_TTTCTGACGCTA_a_Count=9	chr5	1295037	AGCGCTGCCTGAAACTCGCGCCGCGAGGAGAGGGCGGGGCCGCGGAAAGGAAGGGGAGGGGCTGGGAGGGCCCGGAGGGGGCTGGGCCGGGGACCCGGAAGGGGTCGGGACGGGGCGGGGTCC
Consensus_read_324_TGTCAGATCCAT_Count=13	chr5	1295037	AGCGCTGCCTGAAACTCGCGCCGCGAGGAGAGGGCGGGGCCGCGGAAAGGAAGGGGAGGGGCTGGGAGGGCCCGGAGGGGGCTGGGCCGGGGACCCGGAAGGGGTCGGGACGGGGCGGGGTCC
Consensus_read_324_TGTTACCTAAGT_Count=8	chr5	1295037	AGCGCTGCCTGAAACTCGCGCCGCGAGGAGAGGGCGGGGCCGCGGAAAGGAAGGGGAGGGGCTGGGAGGGCCCGGAGGGGGCTGGGCCGGGGACCCGGAAGGGGTCGGGACGGGGCGGGGTCC
Consensus_read_324_CAGAATTCTTGG_Count=19	chr5	1295037	AGCGCTGCCTGAAACTCGCGCCGCGAGGAGAGGGCGGGGCCGCGGAAAGGAAGGGGAGGGGCTGGGAGGGCCCGGAGGGGGCTGGGCCGGGGACCCGGGAGGGGTCGGGACGGGGCGGGGTCC
Consensus_read_324_TTGCCGATGGAT_Count=19	chr5	1295037	AGCGCTGCCTGAAACTCGCGCCGCGAGGAGAGGGCGGGGCCGCGGAAAGGAAGGGGAGGGGCTGGGAGGGCCCGGAGGGGGCTGGGCCGGGGACCCGGAAGGGGTCGGGACGGGGCGGGGTCC
Consensus_read_324_ATTACGATTTAC_Count=22	chr5	1295037	AGCGCTGCCTGAAACTCGCGCCGCGAGGAGAGGGCGGGGCCGCGGAAAGGAAGGGGAGGGGCTGGGAGGGCCCGGAGGGGGCTGGGCCGGGGACCCGGAAGGGGTCGGGACGGGGCGGGGTCC
Consensus_read_324_GGCCATGCAGTT_Count=15	chr5	1295037	AGCGCTGCCTGAAACTCGCGCCGCGAGGAGAGGGCGGGGCCGCGGAAAGGAAGGGGAGGGGCTGGGAGGGCCCGGAGGGGGCTGGGCCGGGGACCCGGAAGGGGTCGGGACGGGGCGGGGTCC
Consensus_read_324_TGGTTGATTGAA_Count=13	chr5	1295037	AGCGCTGCCTGAAACTCGCGCCGCGAGGAGAGGGCGGGGCCGCGGAAAGGAAGGGGAGGGGCTGGGAGGGCCCGGAGGGGGCTGGGCCGGGGACCCGGGAGGGGTCGGGACGGGGCGGGGTCC
Consensus_read_324_GAGTCTATTTGG_Count=8	chr5	1295037	AGCGCTGCCTGAAACTCGCGCCGCGAGGAGAGGGCGGGGCCGCGGAAAGGAAGGGGAGGGGCTGGGAGGGCCCGGAGGGGGCTGGGCCGGGGACCCGGGAGGGGTCGGGACGGGGCGGGGTCC
Consensus_read_324_GGCTCAAAATGT_Count=6	chr5	1295037	AGCGCTGCCTGAAACTCGCGCCGCGAGGAGAGGGCGGGGCCGCGGAAAGGAAGGGGAGGGGCTGGGAGGGCCCGGAGGGGGCTGGGCCGGGGACCCGGGAGGGGTCGGGACGGGGCGGGGTCC
Consensus_read_324_ATCTCTGCTTCA_Count=24	chr5	1295037	AGCGCTGCCTGAAACTCGCGCCGCGAGGAGAGGGCGGGGCCGCGGAAAGGAAGGGGAGGGGCTGGGAGGGCCCGGAGGGGGCTGGGCCGGGGACCCGGGAGGGGTCGGGACGGGGCGGGGTCC
Consensus_read_324_AATTGCTTTAAT_Count=6	chr5	1295037	AGCGCTGCCTGAAACTCGCGCCGCGAGGAGAGGGCGGGGCCGCGGAAAGGAAGGGGAGGGGCTGGGAGGGCCCGGAGGGGGCTGGGCCGGGGACCCGGGAGGGGTCGGGACGGGGCGGGGTCC
Consensus_read_324_ACTAAAAGGGCG_Count=13	chr5	1295037	AGCGCTGCCTGAAACTCGCGCCGCGAGGAGAGGGCGGGGCCGCGGAAAGGAAGGGGAGGGGCTGGGAGGGCCCGGAGGGGGCTGGGCCGGGGACCCGGAAGGGGTCGGGACGGGGCGGGGTCC
Consensus_read_324_GATACTGGATAG_Count=13	chr5	1295037	AGCGCTGCCTGAAACTCGCGCCGCGAGGAGAGGGCGGGGCCGCGGAAAGGAAGGGGAGGGGCTGGGAGGGCCCGGAGGGGGCTGGGCCGGGGACCCGGAAGGGGTCGGGACGGGGCGGGGTCC
Consensus_read_324_TTTTAAATCTCC_Count=6	chr5	1295037	AGCGCTGCCTGAAACTCGCGCCGCGAGGAGAGGGCGGGGCCGCGGAAAGGAAGGGGAGGGGCTGGGAGGGCCCGGAGGGGGCTGGGCCGGGGACCCGGGAGGGGTCGGGACGGGGCGGGGTCC
Consensus_read_324_TTCGTACCGTCC_Count=14	chr5	1295037	AGCGCTGCCTGAAACTCGCGCCGCGAGGAGAGGGCGGGGCCGCGGAAAGGAAGGGGAGGGGCTGGGAGGGCCCGGAGGGGGCTGGGCCGGGGACCCGGGAGGGGTCGGGACGGGGCGGGGTCC
Consensus_read_324_TATATCCTTCCC_a_Count=10	chr5	1295037	AGCGCTGCCTGAAACTCGCGCCGCGAGGAGAGGGCGGGGCCGCGGAAAGGAAGGGGAGGGGCTGGGAGGGCCCGGAGGGGGCTGGGCCGGGGACCCGGGAGGGGTCGGGACGGGGCGGGGTCC
Consensus_read_324_ATATATTTCGTA_Count=6	chr5	1295037	AGCGCTGCCTGAAACTCGCGCCGCGAGGAGAGGGCGGGGCCGCGGAAAGGAAGGGGAGGGGCTGGGAGGGCCCGGAGGGGGCTGGGCCGGGGACCCGGGAGGGGTCGGGACGGGGCGGGGTCC
Consensus_read_324_ACTTCCTTAAGC_Count=9	chr5	1295037	AGCGCTGCCTGAAACTCGCGCCGCGAGGAGAGGGCGGGGCCGCGGAAAGGAAGGGGAGGGGCTGGGAGGGCCCGGAGGGGGCTGGGCCGGGGACCCGGAAGGGGTCGGGACGGGGCGGGGTCC
Consensus_read_324_TTGACTGAATCT_Count=8	chr5	1295037	AGCGCTGCCTGAAACTCGCGCCGCGAGGAGAGGGCGGGGCCGCGGAAAGGAAGGGGAGGGGCTGGGAGGGCCCGGAGGGGGCTGGGCCGGGGACCCGGGAGGGGTCGGGACGGGGCGGGGTCC
Consensus_read_324_TGTTATACGACT_Count=10	chr5	1295037	AGCGCTGCCTGAAACTCGCGCCGCGAGGAGAGGGCGGGGCCGCGGAAAGGAAGGGGAGGGGCTGGGAGGGCCCGGAGGGGGCTGGGCCGGGGACCCGGAAGGGGTCGGGACGGGGCGGGGTCC
Consensus_read_324_CATTATTTTTAC_Count=5	chr5	1295037	AGCGCTGCCTGAAACTCGCGCCGCGAGGAGAGGGCGGGGCCGCGGAAAGGAAGGGGAGGGGCTGGGAGGGCCCGGAGGGGGCTGGGCCGGGGACCCGGAAGGGGTCGGGACGGGGCGGGGTCC
Consensus_read_324_ATCCGTAATGTC_Count=9	chr5	1295037	AGCGCTGCCTGAAACTCGCGCCGCGAGGAGAGGGCGGGGCCGCGGAAAGGAAGGGGAGGGGCTGGGAGGGCCCGGAGGGGGCTGGGCCGGGGACCCGGAAGGGGTCGGGACGGGGCGGGGTCC
Consensus_read_324_GTAGGATTGGGC_Count=9	chr5	1295037	AGCGCTGCCTGAAACTCGCGCCGCGAGGAGAGGGCGGGGCCGCGGAAAGGAAGGGGAGGGGCTGGGAGGGCCCGGAGGGGGCTGGGCCGGGGACCCGGAAGGGGTCGGGACGGGGCGGGGTCC
Consensus_read_324_GCTAGTTGTTAT_a_Count=12	chr5	1295037	AGCGCTGCCTGAAACTCGCGCCGCGAGGAGAGGGCGGGGCCGCGGAAAGGAAGGGGAGGGGCTGGGAGGGCCCGGAGGGGGCTGGGCCGGGGACCCGGAAGGGGTCGGGACGGGGCGGGGTCC
Consensus_read_324_TAACGTACTGAC_Count=5	chr5	1295037	AGCGCTGCCTGAAACTCGCGCCGCGAGGAGAGGGCGGGGCCGCGGAAAGGAAGGGGAGGGGCTGGGAGGGCCCGGAGGGGGCTGGGCCGGGGACCCGGAAGGGGTCGGGACGGGGCGGGGTCC
Consensus_read_324_CAGTTGTTTTTG_Count=19	chr5	1295037	AGCGCTGCCTGAAACTCGCGCCGCGAGGAGAGGGCGGGGCCGCGGAAAGGAAGGGGAGGGGCTGGGAGGGCCCGGAGGGGGCTGGGCCGGGGACCCGGAAGGGGTCGGGACGGGGCGGGGTCC
Consensus_read_324_TGCGCTCTGTTT_Count=7	chr5	1295037	AGCGCTGCCTGAAACTCGCGCCGCGAGGAGAGGGCGGGGCCGCGGAAAGGAAGGGGAGGGGCTGGGAGGGCCCGGAGGGGGCTGGGCCGGGGACCCGGGAGGGGTCGGGACGGGGCGGGGTCC
Consensus_read_324_TTCTTTTGGCAA_Count=8	chr5	1295037	AGCGCTGCCTGAAACTCGCGCCGCGAGGAGAGGGCGGGGCCGCGGAAAGGAAGGGGAGGGGCTGGGAGGGCCCGGAGGGGGCTGGGCCGGGGACCCGGGAGGGGTCGGGACGGGGCGGGGTCC
Consensus_read_324_TTAAGGGCTTCT_Count=10	chr5	1295037	AGCGCTGCCTGAAACTCGCGCCGCGAGGAGAGGGCGGGGCCGCGGAAAGGAAGGGGAGGGGCTGGGAGGGCCCGGAGGGGGCTGGGCCGGGGACCCGGAAGGGGTCGGGACGGGGCGGGGTCC
Consensus_read_324_TGTGTTGACTTC_a_Count=12	chr5	1295037	AGCGCTGCCTGAAACTCGCGCCGCGAGGAGAGGGCGGGGCCGCGGAAAGGAAGGGGAGGGGCTGGGAGGGCCCGGAGGGGGCTGGGCCGGGGACCCGGAAGGGGTCGGGACGGGGCGGGGTCC
Consensus_read_324_GCGATCGGGGCG_Count=6	chr5	1295037	AGCGCTGCCTGAAACTCGCGCCGCGAGGAGAGGGCGGGGCCGCGGAAAGGAAGGGGAGGGGCTGGGAGGGCCCGGAGGGGGCTGGGCCGGGGACCCGGGAGGGGTCGGGACGGGGCGGGGTCC
Consensus_read_324_TTTCCTTCGTTG_Count=10	chr5	1295037	AGCGCTGCCTGAAACTCGCGCCGCGAGGAGAGGGCGGGGCCGCGGAAAGGAAGGGGAGGGGCTGGGAGGGCCCGGAGGGGGCTGGGCCGGGGACCCGGAAGGGGTCGGGACGGGGCGGGGTCC
Consensus_read_324_ATGGTCACTGGG_a_Count=11	chr5	1295037	AGCGCTGCCTGAAACTCGCGCCGCGAGGAGAGGGCGGGGCCGCGGAAAGGAAGGGGAGGGGCTGGGAGGGCCCGGAGGGGGCTGGGCCGGGGACCCGGAAGGGGTCGGGACGGGGCGGGGTCC
Consensus_read_324_GACTGGCACCTA_Count=7	chr5	1295037	AGCGCTGCCTGAAACTCGCGCCGCGAGGAGAGGGCGGGGCCGCGGAAAGGAAGGGGAGGGGCTGGGAGGGCCCGGAGGGGGCTGGGCCGGGGACCCGGAAGGGGTCGGGACGGGGCGGGGTCC
Consensus_read_324_CATAATAGTACT_Count=16	chr5	1295037	AGCGCTGCCTGAAACTCGCGCCGCGAGGAGAGGGCGGGGCCGCGGAAAGGAAGGGGAGGGGCTGGGAGGGCCCGGAGGGGGCTGGGCCGGGGACCCGGAAGGGGTCGGGACGGGGCGGGGTCC
Consensus_read_324_AATAACATTTAT_a_Count=10	chr5	1295037	AGCGCTGCCTGAAACTCGCGCCGCGAGGAGAGGGCGGGGCCGCGGAAAGGAAGGGGAGGGGCTGGGAGGGCCCGGAGGGGGCTGGGCCGGGGACCCGGAAGGGGTCGGGACGGGGCGGGGTCC
Consensus_read_324_TTCGACACATGA_Count=8	chr5	1295037	AGCGCTGCCTGAAACTCGCGCCGCGAGGAGAGGGCGGGGCCGCGGAAAGGAAGGGGAGGGGCTGGGAGGGCCCGGAGGGGGCTGGGCCGGGGACCCGGGAGGGGTCGGGACGGGGCGGGGTCC
Consensus_read_324_TACTCGCGAGGG_Count=16	chr5	1295037	AGCGCTGCCTGAAACTCGCGCCGCGAGGAGAGGGCGGGGCCGCGGAAAGGAAGGGGAGGGGCTGGGAGGGCCCGGAGGGGGCTGGGCCGGGGACCCGGAAGGGGTCGGGACGGGGCGGGGTCC
Consensus_read_324_CTAAGTCTTCTC_Count=6	chr5	1295037	AGCGCTGCCTGAAACTCGCGCCGCGAGGAGAGGGCGGGGCCGCGGAAAGGAAGGGGAGGGGCTGGGAGGGCCCGGAGGGGGCTGGGCCGGGGACCCGGGAGGGGTCGGGACGGGGCGGGGTCC
Consensus_read_324_GCCACATTGCAC_Count=14	chr5	1295037	AGCGCTGCCTGAAACTCGCGCCGCGAGGAGAGGGCGGGGCCGCGGAAAGGAAGGGGAGGGGCTGGGAGGGCCCGGAGGGGGCTGGGCCGGGGACCCGGAAGGGGTCGGGACGGGGCGGGGTCC
Consensus_read_324_CTGAGTTCTTAT_Count=7	chr5	1295037	AGCGCTGCCTGAAACTCGCGCCGCGAGGAGAGGGCGGGGCCGCGGAAAGGAAGGGGAGGGGCTGGGAGGGCCCGGAGGGGGCTGGGCCGGGGACCCGGAAGGGGTCGGGACGGGGCGGGGTCC
Consensus_read_324_ATTCTAATTTGA_Count=9	chr5	1295037	AGCGCTGCCTGAAACTCGCGCCGCGAGGAGAGGGCGGGGCCGCGGAAAGGAAGGGGAGGGGCTGGGAGGGCCCGGAGGGGGCTGGGCCGGGGACCCGGAAGGGGTCGGGACGGGGCGGGGTCC
Consensus_read_324_CAGGGTATAATA_Count=7	chr5	1295037	AGCGCTGCCTGAAACTCGCGCCGCGAGGAGAGGGCGGGGCCGCGGAAAGGAAGGGGAGGGGCTGGGAGGGCCCGGAGGGGGCTGGGCCGGGGACCCGGAAGGGGTCGGGACGGGGCGGGGTCC
Consensus_read_324_GCACGATTTACA_Count=6	chr5	1295037	AGCGCTGCCTGAAACTCGCGCCGCGAGGAGAGGGCGGGGCCGCGGAAAGGAAGGGGAGGGGCTGGGAGGGCCCGGAGGGGGCTGGGCCGGGGACCCGGAAGGGGTCGGGACGGGGCGGGGTCC
Consensus_read_324_TTTCCTTGAAGG_Count=18	chr5	1295037	AGCGCTGCCTGAAACTCGCGCCGCGAGGAGAGGGCGGGGCCGCGGAAAGGAAGGGGAGGGGCTGGGAGGGCCCGGAGGGGGCTGGGCCGGGGACCCGGAAGGGGTCGGGACGGGGCGGGGTCC
Consensus_read_324_TTATGCTATCAC_Count=6	chr5	1295037	AGCGCTGCCTGAAACTCGCGCCGCGAGGAGAGGGCGGGGCCGCGGAAAGGAAGGGGAGGGGCTGGGAGGGCCCGGAGGGGGCTGGGCCGGGGACCCGGAAGGGGTCGGGACGGGGCGGGGTCC
Consensus_read_324_ACTTGACATCGT_Count=13	chr5	1295037	AGCGCTGCCTGAAACTCGCGCCGCGAGGAGAGGGCGGGGCCGCGGAAAGGAAGGGGAGGGGCTGGGAGGGCCCGGAGGGGGCTGGGCCGGGGACCCGGGAGGGGTCGGGACGGGGCGGGGTCC
Consensus_read_324_AGTGTTGTAGCG_Count=7	chr5	1295037	AGCGCTGCCTGAAACTCGCGCCGCGAGGAGAGGGCGGGGCCGCGGAAAGGAAGGGGAGGGGCTGGGAGGGCCCGGAGGGGGCTGGGCCGGGGACCCGGAAGGGGTCGGGACGGGGCGGGGTCC
Consensus_read_324_GCAGACAATATA_Count=5	chr5	1295037	AGCGCTGCCTGAAACTCGCGCCGCGAGGAGAGGGCGGGGCCGCGGAAAGGAAGGGGAGGGGCTGGGAGGGCCCGGAGGGGGCTGGGCCGGGGACCCGGAAGGGGTCGGGACGGGGCGGGGTCC
Consensus_read_324_TTCCTTCTCGTA_Count=5	chr5	1295037	AGCGCTGCCTGAAACTCGCGCCGCGAGGAGAGGGCGGGGCCGCGGAAAGGAAGGGGAGGGGCTGGGAGGGCCCGGAGGGGGCTGGGCCGGGGACCCGGAAGGGGTCGGGACGGGGCGGGGTCC
Consensus_read_324_TAGTTCTATTGC_Count=10	chr5	1295037	AGCGCTGCCTGAAACTCGCGCCGCGAGGAGAGGGCGGGGCCGCGGAAAGGAAGGGGAGGGGCTGGGAGGGCCCGGAGGGGGCTGGGCCGGGGACCCGGGAGGGGTCGGGACGGGGCGGGGTCC
[truncated: 17,022 more rows]
