# Supplementary material for: Mechanistic basis of atypical TERT promoter mutations
Source: Nat Commun. 2024 Nov 18;15:9965. doi: 10.1038/s41467-024-54158-5 (PMC11574208; doi:10.1038/s41467-024-54158-5)
Supplement: Supplementary file 3 — Supplementary Data 1 [file 41467_2024_54158_MOESM3_ESM.zip › Code/SIMSEN/data/SIMSEN_TERT.bed]

chr5	1295152 	1295311 	TERT
