# Supplementary material for: Mechanistic basis of atypical TERT promoter mutations
Source: Nat Commun. 2024 Nov 18;15:9965. doi: 10.1038/s41467-024-54158-5 (PMC11574208; doi:10.1038/s41467-024-54158-5)
Supplement: Supplementary file 3 — Supplementary Data 1 [file 41467_2024_54158_MOESM3_ESM.zip › Code/SIMSEN/data/UV.tsv]

Consensus_read_202_TGTTGGCTTGGG_a_Count=12	chr5	1295037	AGCGCTGCCTGAAACTCGCGCCGCGAGGAGAGGGCGGGGCCGCGGAAAGGAAGGGGAGGGGCTGGGAGGGCCCGGAGGGGGCTGGGCCGGGGACCCGGAAGGGGTCGGGACGGGGCGGGGTCC
Consensus_read_202_CCCTTTCCTATT_a_Count=51	chr5	1295037	AGCGCTGCCTGAAACTCGCGCCGCGAGGAGAGGGCGGGGCCGCGGAAAGGAAGGGGAGGGGCTGGGAGGGCCCGGAGGGGGCTGGGCCGGGGACCCGGAAGGGGTCGGGACGGGGCGGGGTCC
Consensus_read_202_TTGTAGTATTTT_a_Count=25	chr5	1295037	AGCGCTGCCTGAAACTCGCGCCGCGAGGAGAGGGCGGGGCCGCGGAAAGGAAAAGGAGGGGCTGGGAGGGCCCGGAGGGGGCTGGGCCGGGGACCCGGAAGGGGTCGGGACGGGGCGGGGTCC
Consensus_read_202_AATTCTTATGAA_a_Count=10	chr5	1295037	AGCGCTGCCTGAAACTCGCGCCGCGAGGAGAGGGCGGGGCCGCGGAAAGGAAGGGGAGGGGCTGGGAGGGCCCGGAGGGGGCTGGGCCGGGGACCCGGAAGGGGTCGGGACGGGGCGGGGTCC
Consensus_read_202_TTTATCATATTG_a_Count=27	chr5	1295037	AGCGCTGCCTGAAACTCGCGCCGCGAGGAGAGGGCGGGGCCGCGGAAAGGAAGGGGAGGGGCTGGGAGGGCCCGGAGGGGGCTGGGCCGGGGACCCGGGAGGGGTCGGGACGGGGCGGGGTCC
Consensus_read_202_AATTTCAATTAT_a_Count=11	chr5	1295037	AGCGCTGCCTGAAACTCGCGCCGCGAGGAGAGGGCGGGGCCGCGGAAAGGAAGGGGAGGGGCTGGGAGGGCCCGGAGGGGGCTGGGCCGGGGACCCGGGAGGGGTCGGGACGGGGCGGGGTCC
Consensus_read_202_TCGAACTCATTT_Count=22	chr5	1295037	AGCGCTGCCTGAAACTCGCGCCGCGAGGAGAGGGCGGGGCCGCGGAAAGGAAGGGGAGGGGCTGGGAGGGCCCGGAGGGGGCTGGGCCGGGGACCCGGGAGGGGTCGGGACGGGGCGGGGTCC
Consensus_read_202_TTGGTTATAATA_Count=10	chr5	1295037	AGCGCTGCCTGAAACTCGCGCCGCGAGGAGAGGGCGGGGCCGCGGAAAGGAAGGGGAGGGGCTGGGAGGGCCCGGAGGGGGCTGGGCCGGGGACCCGGGAGGGGTCGGGACGGGGCGGGGTCC
Consensus_read_202_GCGATTTCGAGA_Count=11	chr5	1295037	AGCGCTGCCTGAAACTCGCGCCGCGAGGAGAGGGCGGGGCCGCGGAAAGGAAGGGGAGGGGCTGGGAGGGCCCGGAGGGGGCTGGGCCGGGGACCCGGGAGGGGTCGGGACGGGGCGGGGTCC
Consensus_read_202_ACATCATTTCAT_Count=12	chr5	1295037	AGCGCTGCCTGAAACTCGCGCCGCGAGGAGAGGGCGGGGCCGCGGAAAGGAAGGGGAGGGGCTGGGAGGGCCCGGAGGGGGCTGGGCCGGGGACCCGGAAGGGGTCGGGACGGGGCGGGGTCC
Consensus_read_202_AGACTAATTCTA_Count=10	chr5	1295037	AGCGCTGCCTGAAACTCGCGCCGCGAGGAGAGGGCGGGGCCGCGGAAAGGAAGGGGAGGGGCTGGGAGGGCCCGGAGGGGGCTGGGCCGGGGACCCGGGAGGGGTCGGGACGGGGCGGGGTCC
Consensus_read_202_TATACACTCAAT_Count=24	chr5	1295037	AGCGCTGCCTGAAACTCGCGCCGCGAGGAGAGGGCGGGGCCGCGGAAAGGAAGGGGAGGGGCTGGGAGGGCCCGGAGGGGGCTGGGCCGGGGACCCGGAAGGGGTCGGGACGGGGCGGGGTCC
Consensus_read_202_TGTTCAAAACTC_Count=11	chr5	1295037	AGCGCTGCCTGAAACTCGCGCCGCGAGGAGAGGGCGGGGCCGCGGAAAGGAAGGGGAGGGGCTGGGAGGGCCCGGAGGGGGCTGGGCCGGGGACCCGGAAGGGGTCGGGACGGGGCGGGGTCC
Consensus_read_202_GACTAGACTAGT_Count=9	chr5	1295037	AGCGCTGCCTGAAACTCGCGCCGCGAGGAGAGGGCGGGGCCGCGGAAAGGAAGGGGAGGGGCTGGGAGGGCCCGGAGGGGGCTGGGCCGGGGACCCGGAAGGGGTCGGGACGGGGCGGGGTCC
Consensus_read_202_CGTTCCTTATTA_Count=11	chr5	1295037	AGCGCTGCCTGAAACTCGCGCCGCGAGGAGAGGGCGGGGCCGCGGAAAGGAAGGGGAGGGGCTGGGAGGGCCCGGAGGGGGCTGGGCCGGGGACCCGGAAGGGGTCGGGACGGGGCGGGGTCC
Consensus_read_202_AAGCTTCAGGCC_Count=27	chr5	1295037	AGCGCTGCCTGAAACTCGCGCCGCGAGGAGAGGGCGGGGCCGCGGAAAGGAAGGGGAGGGGCTGGGAGGGCCCGGAGGGGGCTGGGCCGGGGACCCGGAAGGGGTCGGGACGGGGCGGGGTCC
Consensus_read_202_GACACTTCAGAC_a_Count=14	chr5	1295037	AGCGCTGCCTGAAACTCGCGCCGCGAGGAGAGGGCGGGGCCGCGGAAAGGAAGGGGAGGGGCTGGGAGGGCCCGGAGGGGGCTGGGCCGGGGACCCGGAAGGGGTCGGGACGGGGCGGGGTCC
Consensus_read_202_TAATGTTGCTTG_Count=13	chr5	1295037	AGCGCTGCCTGAAACTCGCGCCGCGAGGAGAGGGCGGGGCCGCGGAAAGGAAGGGGAGGGGCTGGGAGGGCCCGGAGGGGGCTGGGCCGGGGACCCGGAAGGGGTCGGGACGGGGCGGGGTCC
Consensus_read_202_AATAGATTTTTC_Count=28	chr5	1295037	AGCGCTGCCTGAAACTCGCGCCGCGAGGAGAGGGCGGGGCCGCGGAAAGGAAGGGGAGGGGCTGGGAGGGCCCGGAGGGGGCTGGGCCGGGGACCCGGAAGGGGTCGGGACGGGGCGGGGTCC
Consensus_read_202_TATTAAGGTTAA_Count=7	chr5	1295037	AGCGCTGCCTGAAACTCGCGCCGCGAGGAGAGGGCGGGGCCGCGGAAAGGAAGGGGAGGGGCTGGGAGGGCCCGGAGGGGGCTGGGCCGGGGACCCGGAAGGGGTCGGGACGGGGCGGGGTCC
Consensus_read_202_GCAATTAGCCTT_Count=26	chr5	1295037	AGCGCTGCCTGAAACTCGCGCCGCGAGGAGAGGGCGGGGCCGCGGAAAGGAAGGGGAGGGGCTGGGAGGGCCCGGAGGGGGCTGGGCCGGGGACCCGGGAGGGGTCGGGACGGGGCGGGGTCC
Consensus_read_202_TCCAGGCGTACA_Count=10	chr5	1295037	AGCGCTGCCTGAAACTCGCGCCGCGAGGAGAGGGCGGGGCCGCGGAAAGGAAGGGGAGGGGCTGGGAGGGCCCGGAGGGGGCTGGGCCGGGGACCCGGAAGGGGTCGGGACGGGGCGGGGTCC
Consensus_read_202_ATACGTATTCAT_Count=13	chr5	1295037	AGCGCTGCCTGAAACTCGCGCCGCGAGGAGAGGGCGGGGCCGCGGAAAGGAAGGGGAGGGGCTGGGAGGGCCCGGAGGGGGCTGGGCCGGGGACCCGGGAGGGGTCGGGACGGGGCGGGGTCC
Consensus_read_202_ACCTATCTTGTG_a_Count=14	chr5	1295037	AGCGCTGCCTGAAACTCGCGCCGCGAGGAGAGGGCGGGGCCGCGGAAAGGAAGGGGAGGGGCTGGGAGGGCCCGGAGGGGGCTGGGCCGGGGACCCGGAAGGGGTCGGGACGGGGCGGGGTCC
Consensus_read_202_ATCTTGATTGAA_Count=21	chr5	1295037	AGCGCTGCCTGAAACTCGCGCCGCGAGGAGAGGGCGGGGCCGCGGAAAGGAAGGGGAGGGGCTGGGAGGGCCCGGAGGGGGCTGGGCCGGGGACCCGGAAGGGGTCGGGACGGGGCGGGGTCC
Consensus_read_202_TAAGCATTTTAT_Count=11	chr5	1295037	AGCGCTGCCTGAAACTCGCGCCGCGAGGAGAGGGCGGGGCCGCGGAAAGGAAGGGGAGGGGCTGGGAGGGCCCGGAGGGGGCTGGGCCGGGGACCCGGAAGGGGTCGGGACGGGGCGGGGTCC
Consensus_read_202_ATTATTGCATAA_Count=19	chr5	1295037	AGCGCTGCCTGAAACTCGCGCCGCGAGGAGAGGGCGGGGCCGCGGAAAGGAAGGGGAGGGGCTGGGAGGGCCCGGAGGGGGCTGGGCCGGGGACCCGGAAGGGGTCGGGACGGGGCGGGGTCC
Consensus_read_202_TTCACCATGTTT_Count=41	chr5	1295037	AGCGCTGCCTGAAACTCGCGCCGCGAGGAGAGGGCGGGGCCGCGGAAAGGAAGGGGAGGGGCTGGGAGGGCCCGGAGGGGGCTGGGCCGGGGACCCGGAAGGGGTCGGGACGGGGCGGGGTCC
Consensus_read_202_TTTTGGTGTTTT_a_Count=31	chr5	1295037	AGCGCTGCCTGAAACTCGCGCCGCGAGGAGAGGGCGGGGCCGCGGAAAGGAAGGGGAGGGGCTGGGAGGGCCCGGAGGGGGCTGGGCCGGGGACCCGGAAGGGGTCGGGACGGGGCGGGGTCC
Consensus_read_202_GCTTATTTATTT_Count=11	chr5	1295037	AGCGCTGCCTGAAACTCGCGCCGCGAGGAGAGGGCGGGGCCGCGGAAAGGAAGGGGAGGGGCTGGGAGGGCCCGGAGGGGGCTGGGCCGGGGACCCGGAAGGGGTCGGGACGGGGCGGGGTCC
Consensus_read_202_GTTGCTGACGCA_Count=8	chr5	1295037	AGCGCTGCCTGAAACTCGCGCCGCGAGGAGAGGGCGGGGCCGCGGAAAGGAAGGGGAGGGGCTGGGAGGGCCCGGAGGGGGCTGGGCCGGGGACCCGGGAGGGGTCGGGACGGGGCGGGGTCC
Consensus_read_202_ACCCTGTAGAGT_Count=9	chr5	1295037	AGCGCTGCCTGAAACTCGCGCCGCGAGGAGAGGGCGGGGCCGCGGAAAGGAAGGGGAGGGGCTGGGAGGGCCCGGAGGGGGCTGGGCCGGGGACCCGGAAGGGGTCGGGACGGGGCGGGGTCC
Consensus_read_202_ATTAGGTTTATA_Count=9	chr5	1295037	AGCGCTGCCTGAAACTCGCGCCGCGAGGAGAGGGCGGGGCCGCGGAAAGGAAGGGGAGGGGCTGGGAGGGCCCGGAGGGGGCTGGGCCGGGGACCCGGAAGGGGTCGGGACGGGGCGGGGTCC
Consensus_read_202_TTCGTTGACCAA_Count=16	chr5	1295037	AGCGCTGCCTGAAACTCGCGCCGCGAGGAGAGGGCGGGGCCGCGGAAAGGAAGGGGAGGGGCTGGGAGGGCCCGGAGGGGGCTGGGCCGGGGACCCGGAAGGGGTCGGGACGGGGCGGGGTCC
Consensus_read_202_ATCCCATGTTGT_Count=24	chr5	1295037	AGCGCTGCCTGAAACTCGCGCCGCGAGGAGAGGGCGGGGCCGCGGAAAGGAAGGGGAGGGGCTGGGAGGGCCCGGAGGGGGCTGGGCCGGGGACCCGGGAGGGGTCGGGACGGGGCGGGGTCC
Consensus_read_202_CTTTGCATGTTG_Count=12	chr5	1295037	AGCGCTGCCTGAAACTCGCGCCGCGAGGAGAGGGCGGGGCCGCGGAAAGGAAGGGGAGGGGCTGGGAGGGCCCGGAGGGGGCTGGGCCGGGGACCCGGGAGGGGTCGGGACGGGGCGGGGTCC
Consensus_read_202_AACCCCATTCAG_Count=9	chr5	1295037	AGCGCTGCCTGAAACTCGCGCCGCGAGGAGAGGGCGGGGCCGCGGAAAGGAAGGGGAGGGGCTGGGAGGGCCCGGAGGGGGCTGGGCCGGGGACCCGGGAGGGGTCGGGACGGGGCGGGGTCC
Consensus_read_202_GGTGTTCCCTTG_Count=7	chr5	1295037	AGCGCTGCCTGAAACTCGCGCCGCGAGGAGAGGGCGGGGCCGCGGAAAGGAAGGGGAGGGGCTGGGAGGGCCCGGAGGGGGCTGGGCCGGGGACCCGGAAGGGGTCGGGACGGGGCGGGGTCC
Consensus_read_202_ATGAGTTTGCAA_Count=13	chr5	1295037	AGCGCTGCCTGAAACTCGCGCCGCGAGGAGAGGGCGGGGCCGCGGAAAGGAAGGGGAGGGGCTGGGAGGGCCCGGAGGGGGCTGGGCCGGGGACCCGGGAGGGGTCGGGACGGGGCGGGGTCC
Consensus_read_202_GCACATGTTCAC_Count=24	chr5	1295037	AGCGCTGCCTGAAACTCGCGCCGCGAGGAGAGGGCGGGGCCGCGGAAAGGAAGGGGAGGGGCTGGGAGGGCCCGGAGGGGGCTGGGCCGGGGACCCGGAAGGGGTCGGGACGGGGCGGGGTCC
Consensus_read_202_GGCGGGTTCGCG_Count=14	chr5	1295037	AGCGCTGCCTGAAACTCGCGCCGCGAGGAGAGGGCGGGGCCGCGGAAAGGAAGGGGAGGGGCTGGGAGGGCCCGGAGGGGGCTGGGCCGGGGACCCGGGAGGGGTCGGGACGGGGCGGGGTCC
Consensus_read_202_ATTTTGTCGCTT_Count=25	chr5	1295037	AGCGCTGCCTGAAACTCGCGCCGCGAGGAGAGGGCGGGGCCGCGGAAAGGAAGGGGAGGGGCTGGGAGGGCCCGGAGGGGGCTGGGCCGGGGACCCGGAAGGGGTCGGGACGGGGCGGGGTCC
Consensus_read_202_TCTGTATCTGCA_Count=9	chr5	1295037	AGCGCTGCCTGAAACTCGCGCCGCGAGGAGAGGGCGGGGCCGCGGAAAGGAAGGGGAGGGGCTGGGAGGGCCCGGAGGGGGCTGGGCCGGGGACCCGGGAGGGGTCGGGACGGGGCGGGGTCC
Consensus_read_202_TTTTGCTGAATT_Count=12	chr5	1295037	AGCGCTGCCTGAAACTCGCGCCGCGAGGAGAGGGCGGGGCCGCGGAAAGGAAGGGGAGGGGCTGGGAGGGCCCGGAGGGGGCTGGGCCGGGGACCCGGAAGGGGTCGGGACGGGGCGGGGTCC
Consensus_read_202_TTTGCGCACTTT_Count=8	chr5	1295037	AGCGCTGCCTGAAACTCGCGCCGCGAGGAGAGGGCGGGGCCGCGGAAAGGAAGGGGAGGGGCTGGGAGGGCCCGGAGGGGGCTGGGCCGGGGACCCGGGAGGGGTCGGGACGGGGCGGGGTCC
Consensus_read_202_TACTTTTGGAGT_Count=13	chr5	1295037	AGCGCTGCCTGAAACTCGCGCCGCGAGGAGAGGGCGGGGCCGCGGAAAGGAAGGGGAGGGGCTGGGAGGGCCCGGAGGGGGCTGGGCCGGGGACCCGGGAGGGGTCGGGACGGGGCGGGGTCC
Consensus_read_202_GGCATTTATTTC_Count=8	chr5	1295037	AGCGCTGCCTGAAACTCGCGCCGCGAGGAGAGGGCGGGGCCGCGGAAAGGAAGGGGAGGGGCTGGGAGGGCCCGGAGGGGGCTGGGCCGGGGACCCGGAAGGGGTCGGGACGGGGCGGGGTCC
Consensus_read_202_TTTTCTTGTTAT_Count=20	chr5	1295037	AGCGCTGCCTGAAACTCGCGCCGCGAGGAGAGGGCGGGGCCGCGGAAAGGAAGGGGAGGGGCTGGGAGGGCCCGGAGGGGGCTGGGCCGGGGACCCGGAAGGGGTCGGGACGGGGCGGGGTCC
Consensus_read_202_ACTACGTGAGCT_Count=11	chr5	1295037	AGCGCTGCCTGAAACTCGCGCCGCGAGGAGAGGGCGGGGCCGCGGAAAGGAAGGGGAGGGGCTGGGAGGGCCCGGAGGGGGCTGGGCCGGGGACCCGGAAGGGGTCGGGACGGGGCGGGGTCC
Consensus_read_202_AATGTTCTCTTA_Count=13	chr5	1295037	AGCGCTGCCTGAAACTCGCGCCGCGAGGAGAGGGCGGGGCCGCGGAAAGGAAGGGGAGGGGCTGGGAGGGCCCGGAGGGGGCTGGGCCGGGGACCCGGGAGGGGTCGGGACGGGGCGGGGTCC
Consensus_read_202_TGTAGAGGCTCT_Count=23	chr5	1295037	AGCGCTGCCTGAAACTCGCGCCGCGAGGAGAGGGCGGGGCCGCGGAAAGGAAGGGGAGGGGCTGGGAGGGCCCGGAGGGGGCTGGGCCGGGGACCCGGAAGGGGTCGGGACGGGGCGGGGTCC
Consensus_read_202_AAGGCGCAACGA_Count=10	chr5	1295037	AGCGCTGCCTGAAACTCGCGCCGCGAGGAGAGGGCGGGGCCGCGGAAAGGAAGGGGAGGGGCTGGGAGGGCCCGGAGGGGGCTGGGCCGGGGACCCGGAAGGGGTCGGGACGGGGCGGGGTCC
Consensus_read_202_ACTGTAAGTCAT_Count=8	chr5	1295037	AGCGCTGCCTGAAACTCGCGCCGCGAGGAGAGGGCGGGGCCGCGGAAAGGAAGGGGAGGGGCTGGGAGGGCCCGGAGGGGGCTGGGCCGGGGACCCGGAAGGGGTCGGGACGGGGCGGGGTCC
Consensus_read_202_CATGGAGTATTG_Count=46	chr5	1295037	AGCGCTGCCTGAAACTCGCGCCGCGAGGAGAGGGCGGGGCCGCGGAAAGGAAGGGGAGGGGCTGGGAGGGCCCGGAGGGGGCTGGGCCGGGGACCCGGAAGGGGTCGGGACGGGGCGGGGTCC
Consensus_read_202_TACCAGTGTTTT_Count=29	chr5	1295037	AGCGCTGCCTGAAACTCGCGCCGCGAGGAGAGGGCGGGGCCGCGGAAAGGAAGGGGAGGGGCTGGGAGGGCCCGGAGGGGGCTGGGCCGGGGACCCGGGAGGGGTCGGGACGGGGCGGGGTCC
Consensus_read_202_CCATTTTTCACA_Count=23	chr5	1295037	AGCGCTGCCTGAAACTCGCGCCGCGAGGAGAGGGCGGGGCCGCGGAAAGGAAGGGGAGGGGCTGGGAGGGCCCGGAGGGGGCTGGGCCGGGGACCCGGAAGGGGTCGGGACGGGGCGGGGTCC
Consensus_read_202_AATCTATCGGGC_Count=7	chr5	1295037	AGCGCTGCCTGAAACTCGCGCCGCGAGGAGAGGGCGGGGCCGCGGAAAGGAAGGGGAGGGGCTGGGAGGGCCCGGAGGGGGCTGGGCCGGGGACCCGGGAGGGGTCGGGACGGGGCGGGGTCC
Consensus_read_202_TAGCAACTTACA_Count=27	chr5	1295037	AGCGCTGCCTGAAACTCGCGCCGCGAGGAGAGGGCGGGGCCGCGGAAAGGAAGGGGAGGGGCTGGGAGGGCCCGGAGGGGGCTGGGCCGGGGACCCGGAAGGGGTCGGGACGGGGCGGGGTCC
Consensus_read_202_ACCAGCCATTGA_Count=10	chr5	1295037	AGCGCTGCCTGAAACTCGCGCCGCGAGGAGAGGGCGGGGCCGCGGAAAGGAAGGGGAGGGGCTGGGAGGGCCCGGAGGGGGCTGGGCCGGGGACCCGGAAGGGGTCGGGACGGGGCGGGGTCC
Consensus_read_202_TTTCGTCATAGT_Count=19	chr5	1295037	AGCGCTGCCTGAAACTCGCGCCGCGAGGAGAGGGCGGGGCCGCGGAAAGGAAGGGGAGGGGCTGGGAGGGCCCGGAGGGGGCTGGGCCGGGGACCCGGGAGGGGTCGGGACGGGGCGGGGTCC
Consensus_read_202_GCTTCGTTACAT_Count=12	chr5	1295037	AGCGCTGCCTGAAACTCGCGCCGCGAGGAGAGGGCGGGGCCGCGGAAAGGAAGGGGAGGGGCTGGGAGGGCCCGGAGGGGGCTGGGCCGGGGACCCGGAAGGGGTCGGGACGGGGCGGGGTCC
Consensus_read_202_GTTTTACTCTGT_Count=23	chr5	1295037	AGCGCTGCCTGAAACTCGCGCCGCGAGGAGAGGGCGGGGCCGCGGAAAGGAAGGGGAGGGGCTGGGAGGGCCCGGAGGGGGCTGGGCCGGGGACCCGGAAGGGGTCGGGACGGGGCGGGGTCC
Consensus_read_202_GTCTCTGATGAT_Count=12	chr5	1295037	AGCGCTGCCTGAAACTCGCGCCGCGAGGAGAGGGCGGGGCCGCGGAAAGGAAGGGGAGGGGCTGGGAGGGCCCGGAGGGGGCTGGGCCGGGGACCCGGGAGGGGTCGGGACGGGGCGGGGTCC
Consensus_read_202_GATCTAACGTCC_Count=25	chr5	1295037	AGCGCTGCCTGAAACTCGCGCCGCGAGGAGAGGGCGGGGCCGCGGAAAGGAAGGGGAGGGGCTGGGAGGGCCCGGAGGGGGCTGGGCCGGGGACCCGGAAGGGGTCGGGACGGGGCGGGGTCC
Consensus_read_202_TATCCATCGGCA_Count=13	chr5	1295037	AGCGCTGCCTGAAACTCGCGCCGCGAGGAGAGGGCGGGGCCGCGGAAAGGAAGGGGAGGGGCTGGGAGGGCCCGGAGGGGGCTGGGCCGGGGACCCGGAAGGGGTCGGGACGGGGCGGGGTCC
Consensus_read_202_AAGTTTTTGTTT_Count=32	chr5	1295037	AGCGCTGCCTGAAACTCGCGCCGCGAGGAGAGGGCGGGGCCGCGGAAAGGAAGGGGAGGGGCTGGGAGGGCCCGGAGGGGGCTGGGCCGGGGACCCGGGAGGGGTCGGGACGGGGCGGGGTCC
Consensus_read_202_ACCTCTCCATTT_Count=16	chr5	1295037	AGCGCTGCCTGAAACTCGCGCCGCGAGGAGAGGGCGGGGCCGCGGAAAGGAAGGGGAGGGGCTGGGAGGGCCCGGAGGGGGCTGGGCCGGGGACCCGGAAGGGGTCGGGACGGGGCGGGGTCC
Consensus_read_202_TTAACTGTCCCA_Count=14	chr5	1295037	AGCGCTGCCTGAAACTCGCGCCGCGAGGAGAGGGCGGGGCCGCGGAAAGGAAGGGGAGGGGCTGGGAGGGCCCGGAGGGGGCTGGGCCGGGGACCCGGAAGGGGTCGGGACGGGGCGGGGTCC
Consensus_read_202_AACTGTATATGT_Count=15	chr5	1295037	AGCGCTGCCTGAAACTCGCGCCGCGAGGAGAGGGCGGGGCCGCGGAAAGGAAGGGGAGGGGCTGGGAGGGCCCGGAGGGGGCTGGGCCGGGGACCCGGAAGGGGTCGGGACGGGGCGGGGTCC
Consensus_read_202_GGTATTGTTGCA_Count=19	chr5	1295037	AGCGCTGCCTGAAACTCGCGCCGCGAGGAGAGGGCGGGGCCGCGGAAAGGAAGGGGAGGGGCTGGGAGGGCCCGGAGGGGGCTGGGCCGGGGACCCGGAAGGGGTCGGGACGGGGCGGGGTCC
Consensus_read_202_TCTAAGGTCACG_Count=28	chr5	1295037	AGCGCTGCCTGAAACTCGCGCCGCGAGGAGAGGGCGGGGCCGCGGAAAGGAAGGGGAGGGGCTGGGAGGGCCCGGAGGGGGCTGGGCCGGGGACCCGGAAGGGGTCGGGACGGGGCGGGGTCC
Consensus_read_202_GCCTTAGTGCCT_Count=14	chr5	1295037	AGCGCTGCCTGAAACTCGCGCCGCGAGGAGAGGGCGGGGCCGCGGAAAGGAAGGGGAGGGGCTGGGAGGGCCCGGAGGGGGCTGGGCCGGGGACCCGGGAGGGGTCGGGACGGGGCGGGGTCC
Consensus_read_202_TTTTTATTTGTG_Count=23	chr5	1295037	AGCGCTGCCTGAAACTCGCGCCGCGAGGAGAGGGCGGGGCCGCGGAAAGGAAGGGGAGGGGCTGGGAGGGCCCGGAGGGGGCTGGGCCGGGGACCCGGAAGGGGTCGGGACGGGGCGGGGTCCG
Consensus_read_202_TGTGTGGTCAAA_Count=12	chr5	1295037	AGCGCTGCCTGAAACTCGCGCCGCGAGGAGAGGGCGGGGCCGCGGAAAGGAAGGGGAGGGGCTGGGAGGGCCCGGAGGGGGCTGGGCCGGGGACCCGGAAGGGGTCGGGACGGGGCGGGGTCC
Consensus_read_202_TTTGGCGTCTGT_Count=7	chr5	1295037	AGCGCTGCCTGAAACTCGCGCCGCGAGGAGAGGGCGGGGCCGCGGAAAGGAAGGGGAGGGGCTGGGAGGGCCCGGAGGGGGCTGGGCCGGGGACCCGGAAGGGGTCGGGACGGGGCGGGGTCC
Consensus_read_202_CTCTCAATGTCA_Count=20	chr5	1295037	AGCGCTGCCTGAAACTCGCGCCGCGAGGAGAGGGCGGGGCCGCGGAAAGGAAGGGGAGGGGCTGGGAGGGCCCGGAGGGGGCTGGGCCGGGGACCCGGAAGGGGTCGGGACGGGGCGGGGTCC
Consensus_read_202_TTGATTGAATGA_Count=10	chr5	1295037	AGCGCTGCCTGAAACTCGCGCCGCGAGGAGAGGGCGGGGCCGCGGAAAGGAAGGGGAGGGGCTGGGAGGGCCCGGAGGGGGCTGGGCCGGGGACCCGGAAGGGGTCGGGACGGGGCGGGGTCC
Consensus_read_202_GTTTCCTCATGT_Count=14	chr5	1295037	AGCGCTGCCTGAAACTCGCGCCGCGAGGAGAGGGCGGGGCCGCGGAAAGGAAGGGGAGGGGCTGGGAGGGCCCGGAGGGGGCTGGGCCGGGGACCCGGAAGGGGTCGGGACGGGGCGGGGTCC
Consensus_read_202_GGGCCTTGAAAT_Count=19	chr5	1295037	AGCGCTGCCTGAAACTCGCGCCGCGAGGAGAGGGCGGGGCCGCGGAAAGGAAGGGGAGGGGCTGGGAGGGCCCGGAGGGGGCTGGGCCGGGGACCCGGGAGGGGTCGGGACGGGGCGGGGTCC
Consensus_read_202_TTTCCAATATTA_a_Count=12	chr5	1295037	AGCGCTGCCTGAAACTCGCGCCGCGAGGAGAGGGCGGGGCCGCGGAAAGGAAGGGGAGGGGCTGGGAGGGCCCGGAGGGGGCTGGGCCGGGGACCCGGAAGGGGTCGGGACGGGGCGGGGTCC
Consensus_read_202_TAACATGCCGAT_Count=9	chr5	1295037	AGCGCTGCCTGAAACTCGCGCCGCGAGGAGAGGGCGGGGCCGCGGAAAGGAAGGGGAGGGGCTGGGAGGGCCCGGAGGGGGCTGGGCCGGGGACCCGGAAGGGGTCGGGACGGGGCGGGGTCC
Consensus_read_202_TTTCTTGGGCGA_Count=19	chr5	1295037	AGCGCTGCCTGAAACTCGCGCCGCGAGGAGAGGGCGGGGCCGCGGAAAGGAAGGGGAGGGGCTGGGAGGGCCCGGAGGGGGCTGGGCCGGGGACCCGGAAGGGGTCGGGACGGGGCGGGGTCC
Consensus_read_202_TGCAATAACTGT_Count=7	chr5	1295037	AGCGCTGCCTGAAACTCGCGCCGCGAGGAGAGGGCGGGGCCGCGGAAAGGAAGGGGAGGGGCTGGGAGGGCCCGGAGGGGGCTGGGCCGGGGACCCGGGAGGGGTCGGGACGGGGCGGGGTCC
Consensus_read_202_TTACATTTAACG_Count=16	chr5	1295037	AGCGCTGCCTGAAACTCGCGCCGCGAGGAGAGGGCGGGGCCGCGGAAAGGAAGGGGAGGGGCTGGGAGGGCCCGGAGGGGGCTGGGCCGGGGACCCGGAAGGGGTCGGGACGGGGCGGGGTCC
Consensus_read_202_AGAGGTCAGCCG_Count=9	chr5	1295037	AGCGCTGCCTGAAACTCGCGCCGCGAGGAGAGGGCGGGGCCGCGGAAAGGAAGGGGAGGGGCTGGGAGGGCCCGGAGGGGGCTGGGCCGGGGACCCGGGAGGGGTCGGGACGGGGCGGGGTCC
Consensus_read_202_GAATTGATACTC_Count=13	chr5	1295037	AGCGCTGCCTGAAACTCGCGCCGCGAGGAGAGGGCGGGGCCGCGGAAAGGAAGGGGAGGGGCTGGGAGGGCCCGGAGGGGGCTGGGCCGGGGACCCGGAAGGGGTCGGGACGGGGCGGGGTCC
Consensus_read_202_TTAGTGTGGACT_Count=20	chr5	1295037	AGCGCTGCCTGAAACTCGCGCCGCGAGGAGAGGGCGGGGCCGCGGAAAGGAAGGGGAGGGGCTGGGAGGGCCCGGAGGGGGCTGGGCCGGGGACCCGGAAGGGGTCGGGACGGGGCGGGGTCC
Consensus_read_202_TATTATTGCCGT_Count=16	chr5	1295037	AGCGCTGCCTGAAACTCGCGCCGCGAGGAGAGGGCGGGGCCGCGGAAAGGAAGGGGAGGGGCTGGGAGGGCCCGGAGGGGGCTGGGCCGGGGACCCGGAAGGGGTCGGGACGGGGCGGGGTCC
Consensus_read_202_ATGAAGTCTTTT_Count=27	chr5	1295037	AGCGCTGCCTGAAACTCGCGCCGCGAGGAGAGGGCGGGGCCGCGGAAAGGAAGGGGAGGGGCTGGGAGGGCCCGGAGGGGGCTGGGCCGGGGACCCGGGAGGGGTCGGGACGGGGCGGGGTCC
Consensus_read_202_ATCCTTGGAAAG_Count=17	chr5	1295037	AGCGCTGCCTGAAACTCGCGCCGCGAGGAGAGGGCGGGGCCGCGGAAAGGAAGGGGAGGGGCTGGGAGGGCCCGGAGGGGGCTGGGCCGGGGACCCGGGAGGGGTCGGGACGGGGCGGGGTCC
Consensus_read_202_ATCATTAAGCTA_Count=27	chr5	1295037	AGCGCTGCCTGAAACTCGCGCCGCGAGGAGAGGGCGGGGCCGCGGAAAGGAAGGGGAGGGGCTGGGAGGGCCCGGAGGGGGCTGGGCCGGGGACCCGGGAGGGGTCGGGACGGGGCGGGGTCC
Consensus_read_202_CACATCCAACTT_Count=7	chr5	1295037	AGCGCTGCCTGAAACTCGCGCCGCGAGGAGAGGGCGGGGCCGCGGAAAGGAAGGGGAGGGGCTGGGAGGGCCCGGAGGGGGCTGGGCCGGGGACCCGGAAGGGGTCGGGACGGGGCGGGGTCC
Consensus_read_202_TGTTCTATTCCT_Count=15	chr5	1295037	AGCGCTGCCTGAAACTCGCGCCGCGAGGAGAGGGCGGGGCCGCGGAAAGGAAGGGGAGGGGCTGGGAGGGCCCGGAGGGGGCTGGGCCGGGGACCCGGGAGGGGTCGGGACGGGGCGGGGTCC
Consensus_read_202_TCGCCTTATTGT_Count=23	chr5	1295037	AGCGCTGCCTGAAACTCGCGCCGCGAGGAGAGGGCGGGGCCGCGGAAAGGAAGGGGAGGGGCTGGGAGGGCCCGGAGGGGGCTGGGCCGGGGACCCGGAAGGGGTCGGGACGGGGCGGGGTCC
Consensus_read_202_CCCAAGTTTAGG_a_Count=10	chr5	1295037	AGCGCTGCCTGAAACTCGCGCCGCGAGGAGAGGGCGGGGCCGCGGAAAGGAAGGGGAGGGGCTGGGAGGGCCCGGAGGGGGCTGGGCCGGGGACCCGGAAGGGGTCGGGACGGGGCGGGGTCC
Consensus_read_202_GTATTCTATATA_Count=18	chr5	1295037	AGCGCTGCCTGAAACTCGCGCCGCGAGGAGAGGGCGGGGCCGCGGAAAGGAAGGGGAGGGGCTGGGAGGGCCCGGAGGGGGCTGGGCCGGGGACCCGGAAGGGGTCGGGACGGGGCGGGGTCC
Consensus_read_202_GTAGGTTGAAGT_Count=23	chr5	1295037	AGCGCTGCCTGAAACTCGCGCCGCGAGGAGAGGGCGGGGCCGCGGAAAGGAAGGGGAGGGGCTGGGAGGGCCCGGAGGGGGCTGGGCCGGGGACCCGGAAGGGGTCGGGACGGGGCGGGGTCC
Consensus_read_202_ATGATGATAATT_Count=8	chr5	1295037	AGCGCTGCCTGAAACTCGCGCCGCGAGGAGAGGGCGGGGCCGCGGAAAGGAAGGGGAGGGGCTGGGAGGGCCCGGAGGGGGCTGGGCCGGGGACCCGGAAGGGGTCGGGACGGGGCGGGGTCC
Consensus_read_202_TCTATATATTAT_Count=27	chr5	1295037	AGCGCTGCCTGAAACTCGCGCCGCGAGGAGAGGGCGGGGCCGCGGAAAGGAAGGGGAGGGGCTGGGAGGGCCCGGAGGGGGCTGGGCCGGGGACCCGGAAGGGGTCGGGACGGGGCGGGGTCC
Consensus_read_202_GTCAGTTTTCCA_Count=12	chr5	1295037	AGCGCTGCCTGAAACTCGCGCCGCGAGGAGAGGGCGGGGCCGCGGAAAGGAAGGGGAGGGGCTGGGAGGGCCCGGAGGGGGCTGGGCCGGGGACCCGGGAGGGGTCGGGACGGGGCGGGGTCC
Consensus_read_202_CTGTCTCCTTTT_Count=34	chr5	1295037	AGCGCTGCCTGAAACTCGCGCCGCGAGGAGAGGGCGGGGCCGCGGAAAGGAAGGGGAGGGGCTGGGAGGGCCCGGAGGGGGCTGGGCCGGGGACCCGGAAGGGGTCGGGACGGGGCGGGGTCC
Consensus_read_202_CATTTTTGATTA_Count=10	chr5	1295037	AGCGCTGCCTGAAACTCGCGCCGCGAGGAGAGGGCGGGGCCGCGGAAAGGAAGGGGAGGGGCTGGGAGGGCCCGGAGGGGGCTGGGCCGGGGACCCGGGAGGGGTCGGGACGGGGCGGGGTCC
Consensus_read_202_TTAAACTTTCTT_Count=32	chr5	1295037	AGCGCTGCCTGAAACTCGCGCCGCGAGGAGAGGGCGGGGCCGCGGAAAGGAAGGGGAGGGGCTGGGAGGGCCCGGAGGGGGCTGGGCCGGGGACCCGGAAGGGGTCGGGACGGGGCGGGGTCC
Consensus_read_202_CAAGTCGCGATA_Count=15	chr5	1295037	AGCGCTGCCTGAAACTCGCGCCGCGAGGAGAGGGCGGGGCCGCGGAAAGGAAGGGGAGGGGCTGGGAGGGCCCGGAGGGGGCTGGGCCGGGGACCCGGGAGGGGTCGGGACGGGGCGGGGTCC
Consensus_read_202_CTTTGAAACCGT_Count=12	chr5	1295037	AGCGCTGCCTGAAACTCGCGCCGCGAGGAGAGGGCGGGGCCGCGGAAAGGAAGGGGAGGGGCTGGGAGGGCCCGGAGGGGGCTGGGCCGGGGACCCGGAAGGGGTCGGGACGGGGCGGGGTCC
Consensus_read_202_ACATTGTGTTTT_Count=19	chr5	1295037	AGCGCTGCCTGAAACTCGCGCCGCGAGGAGAGGGCGGGGCCGCGGAAAGGAAGGGGAGGGGCTGGGAGGGCCCGGAGGGGGCTGGGCCGGGGACCCGGAAGGGGTCGGGACGGGGCGGGGTCC
Consensus_read_202_GATAGTTTTGTC_Count=27	chr5	1295037	AGCGCTGCCTGAAACTCGCGCCGCGAGGAGAGGGCGGGGCCGCGGAAAGGAAGGGGAGGGGCTGGGAGGGCCCGGAGGGGGCTGGGCCGGGGACCCGGAAGGGGTCGGGACGGGGCGGGGTCC
Consensus_read_202_TGAGAGTACGGT_Count=22	chr5	1295037	AGCGCTGCCTGAAACTCGCGCCGCGAGGAGAGGGCGGGGCCGCGGAAAGGAAGGGGAGGGGCTGGGAGGGCCCGGAGGGGGCTGGGCCGGGGACCCGGAAGGGGTCGGGACGGGGCGGGGTCC
Consensus_read_202_TAGCAGGTCAAT_Count=15	chr5	1295037	AGCGCTGCCTGAAACTCGCGCCGCGAGGAGAGGGCGGGGCCGCGGAAAGGAAGGGGAGGGGCTGGGAGGGCCCGGAGGGGGCTGGGCCGGGGACCCGGAAGGGGTCGGGACGGGGCGGGGTCC
Consensus_read_202_CGGGCTGTCTTG_Count=29	chr5	1295037	AGCGCTGCCTGAAACTCGCGCCGCGAGGAGAGGGCGGGGCCGCGGAAAGGAAGGGGAGGGGCTGGGAGGGCCCGGAGGGGGCTGGGCCGGGGACCCGGAAGGGGTCGGGACGGGGCGGGGTCC
Consensus_read_202_GTTTGCGTTAAG_Count=22	chr5	1295037	AGCGCTGCCTGAAACTCGCGCCGCGAGGAGAGGGCGGGGCCGCGGAAAGGAAGGGGAGGGGCTGGGAGGGCCCGGAGGGGGCTGGGCCGGGGACCCGGAAGGGGTCGGGACGGGGCGGGGTCC
Consensus_read_202_GCTCTTCTTGGG_Count=22	chr5	1295037	AGCGCTGCCTGAAACTCGCGCCGCGAGGAGAGGGCGGGGCCGCGGAAAGGAAGGGGAGGGGCTGGGAGGGCCCGGAGGGGGCTGGGCCGGGGACCCGGGAGGGGTCGGGACGGGGCGGGGTCC
Consensus_read_202_CTGGTAGGTTGC_Count=28	chr5	1295037	AGCGCTGCCTGAAACTCGCGCCGCGAGGAGAGGGCGGGGCCGCGGAAAGGAAGGGGAGGGGCTGGGAGGGCCCGGAGGGGGCTGGGCCGGGGACCCGGGAGGGGTCGGGACGGGGCGGGGTCC
Consensus_read_202_ATCCGTCTGTCG_Count=7	chr5	1295037	AGCGCTGCCTGAAACTCGCGCCGCGAGGAGAGGGCGGGGCCGCGGAAAGGAAGGGGAGGGGCTGGGAGGGCCCGGAGGGGGCTGGGCCGGGGACCCGGAAGGGGTCGGGACGGGGCGGGGTCC
Consensus_read_202_TAGATGCGGATT_Count=13	chr5	1295037	AGCGCTGCCTGAAACTCGCGCCGCGAGGAGAGGGCGGGGCCGCGGAAAGGAAGGGGAGGGGCTGGGAGGGCCCGGAGGGGGCTGGGCCGGGGACCCGGAAGGGGTCGGGACGGGGCGGGGTCC
Consensus_read_202_TAGAATTGTGGT_Count=8	chr5	1295037	AGCGCTGCCTGAAACTCGCGCCGCGAGGAGAGGGCGGGGCCGCGGAAAGGAAGGGGAGGGGCTGGGAGGGCCCGGAGGGGGCTGGGCCGGGGACCCGGGAGGGGTCGGGACGGGGCGGGGTCC
Consensus_read_202_TACTTGAGTATA_Count=10	chr5	1295037	AGCGCTGCCTGAAACTCGCGCCGCGAGGAGAGGGCGGGGCCGCGGAAAGGAAGGGGAGGGGCTGGGAGGGCCCGGAGGGGGCTGGGCCGGGGACCCGGGAGGGGTCGGGACGGGGCGGGGTCC
Consensus_read_202_AGACTTTCATTC_Count=28	chr5	1295037	AGCGCTGCCTGAAACTCGCGCCGCGAGGAGAGGGCGGGGCCGCGGAAAGGAAGGGGAGGGGCTGGGAGGGCCCGGAGGGGGCTGGGCCGGGGACCCGGAAGGGGTCGGGACGGGGCGGGGTCC
Consensus_read_202_TTTGTTCCGCGA_Count=8	chr5	1295037	AGCGCTGCCTGAAACTCGCGCCGCGAGGAGAGGGCGGGGCCGCGGAAAGGAAGGGGAGGGGCTGGGAGGGCCCGGAGGGGGCTGGGCCGGGGACCCGGAAGGGGTCGGGACGGGGCGGGGTCC
Consensus_read_202_TATGCGCAATTG_Count=15	chr5	1295037	AGCGCTGCCTGAAACTCGCGCCGCGAGGAGAGGGCGGGGCCGCGGAAAGGAAGGGGAGGGGCTGGGAGGGCCCGGAGGGGGCTGGGCCGGGGACCCGGGAGGGGTCGGGACGGGGCGGGGTCC
Consensus_read_202_ATCTTAGCTCGA_Count=21	chr5	1295037	AGCGCTGCCTGAAACTCGCGCCGCGAGGAGAGGGCGGGGCCGCGGAAAGGAAGGGGAGGGGCTGGGAGGGCCCGGAGGGGGCTGGGCCGGGGACCCGGGAGGGGTCGGGACGGGGCGGGGTCC
Consensus_read_202_TATTATGTCACC_Count=23	chr5	1295037	AGCGCTGCCTGAAACTCGCGCCGCGAGGAGAGGGCGGGGCCGCGGAAAGGAAGGGGAGGGGCTGGGAGGGCCCGGAGGGGGCTGGGCCGGGGACCCGGGAGGGGTCGGGACGGGGCGGGGTCC
Consensus_read_202_TCAGCTATAGTA_Count=12	chr5	1295037	AGCGCTGCCTGAAACTCGCGCCGCGAGGAGAGGGCGGGGCCGCGGAAAGGAAGGGGAGGGGCTGGGAGGGCCCGGAGGGGGCTGGGCCGGGGACCCGGAAGGGGTCGGGACGGGGCGGGGTCC
Consensus_read_202_GGTAGCACTTAT_Count=12	chr5	1295037	AGCGCTGCCTGAAACTCGCGCCGCGAGGAGAGGGCGGGGCCGCGGAAAGGAAGGGGAGGGGCTGGGAGGGCCCGGAGGGGGCTGGGCCGGGGACCCGGGAGGGGTCGGGACGGGGCGGGGTCC
Consensus_read_202_TCCTTATGTTAT_Count=27	chr5	1295037	AGCGCTGCCTGAAACTCGCGCCGCGAGGAGAGGGCGGGGCCGCGGAAAGGAAGGGGAGGGGCTGGGAGGGCCCGGAGGGGGCTGGGCCGGGGACCCGGAAGGGGTCGGGACGGGGCGGGGTCC
Consensus_read_202_CATTGTGCTTTT_Count=17	chr5	1295037	AGCGCTGCCTGAAACTCGCGCCGCGAGGAGAGGGCGGGGCCGCGGAAAGGAAGGGGAGGGGCTGGGAGGGCCCGGAGGGGGCTGGGCCGGGGACCCGGAAGGGGTCGGGACGGGGCGGGGTCCG
Consensus_read_202_GTGTCGAACTTC_Count=7	chr5	1295037	AGCGCTGCCTGAAACTCGCGCCGCGAGGAGAGGGCGGGGCCGCGGAAAGGAAGGGGAGGGGCTGGGAGGGCCCGGAGGGGGCTGGGCCGGGGACCCGGAAGGGGTCGGGACGGGGCGGGGTCC
Consensus_read_202_GTCATTTGGCTC_Count=8	chr5	1295037	AGCGCTGCCTGAAACTCGCGCCGCGAGGAGAGGGCGGGGCCGCGGAAAGGAAGGGGAGGGGCTGGGAGGGCCCGGAGGGGGCTGGGCCGGGGACCCGGAAGGGGTCGGGACGGGGCGGGGTCC
Consensus_read_202_TGTATCTCTTAT_Count=12	chr5	1295037	AGCGCTGCCTGAAACTCGCGCCGCGAGGAGAGGGCGGGGCCGCGGAAAGGAAGGGGAGGGGCTGGGAGGGCCCGGAGGGGGCTGGGCCGGGGACCCGGAAGGGGTCGGGACGGGGCGGGGTCC
Consensus_read_202_TGCCTTGGTTTA_Count=15	chr5	1295037	AGCGCTGCCTGAAACTCGCGCCGCGAGGAGAGGGCGGGGCCGCGGAAAGGAAGGGGAGGGGCTGGGAGGGCCCGGAGGGGGCTGGGCCGGGGACCCGGAAGGGGTCGGGACGGGGCGGGGTCC
Consensus_read_202_TGATTTGATAGT_Count=21	chr5	1295037	AGCGCTGCCTGAAACTCGCGCCGCGAGGAGAGGGCGGGGCCGCGGAAAGGAAGGGGAGGGGCTGGGAGGGCCCGGAGGGGGCTGGGCCGGGGACCCGGAAGGGGTCGGGACGGGGCGGGGTCC
Consensus_read_202_CTAACTAGAGCT_Count=32	chr5	1295037	AGCGCTGCCTGAAACTCGCGCCGCGAGGAGAGGGCGGGGCCGCGGAAAGGAAGGGGAGGGGCTGGGAGGGCCCGGAGGGGGCTGGGCCGGGGACCCGGAAGGGGTCGGGACGGGGCGGGGTCC
Consensus_read_202_GGTAGAGTATTT_Count=7	chr5	1295037	AGCGCTGCCTGAAACTCGCGCCGCGAGGAGAGGGCGGGGCCGCGGAAAGGAAGGGGAGGGGCTGGGAGGGCCCGGAGGGGGCTGGGCCGGGGACCCGGGAGGGGTCGGGACGGGGCGGGGTCC
Consensus_read_202_AGATTTCGCTGA_Count=19	chr5	1295037	AGCGCTGCCTGAAACTCGCGCCGCGAGGAGAGGGCGGGGCCGCGGAAAGGAAGGGGAGGGGCTGGGAGGGCCCGGAGGGGGCTGGGCCGGGGACCCGGAAGGGGTCGGGACGGGGCGGGGTCC
Consensus_read_202_GGAGCATTATTT_Count=18	chr5	1295037	AGCGCTGCCTGAAACTCGCGCCGCGAGGAGAGGGCGGGGCCGCGGAAAGGAAGGGGAGGGGCTGGGAGGGCCCGGAGGGGGCTGGGCCGGGGACCCGGAAGGGGTCGGGACGGGGCGGGGTCC
Consensus_read_202_AGGCCAGGGCGG_Count=22	chr5	1295037	AGCGCTGCCTGAAACTCGCGCCGCGAGGAGAGGGCGGGGCCGCGGAAAGGAAGGGGAGGGGCTGGGAGGGCCCGGAGGGGGCTGGGCCGGGGACCCGGGAGGGGTCGGGACGGGGCGGGGTCC
Consensus_read_202_TAATATATTGAG_Count=17	chr5	1295037	AGCGCTGCCTGAAACTCGCGCCGCGAGGAGAGGGCGGGGCCGCGGAAAGGAAGGGGAGGGGCTGGGAGGGCCCGGAGGGGGCTGGGCCGGGGACCCGGGAGGGGTCGGGACGGGGCGGGGTCC
Consensus_read_202_TAGTAGCCACTA_Count=19	chr5	1295037	AGCGCTGCCTGAAACTCGCGCCGCGAGGAGAGGGCGGGGCCGCGGAAAGGAAGGGGAGGGGCTGGGAGGGCCCGGAGGGGGCTGGGCCGGGGACCCGGAAGGGGTCGGGACGGGGCGGGGTCC
Consensus_read_202_ATATTTCAACGG_Count=11	chr5	1295037	AGCGCTGCCTGAAACTCGCGCCGCGAGGAGAGGGCGGGGCCGCGGAAAGGAAGGGGAGGGGCTGGGAGGGCCCGGAGGGGGCTGGGCCGGGGACCCGGAAGGGGTCGGGACGGGGCGGGGTCC
Consensus_read_202_TTTTTTAAGTTT_Count=19	chr5	1295037	AGCGCTGCCTGAAACTCGCGCCGCGAGGAGAGGGCGGGGCCGCGGAAAGGAAGGGGAGGGGCTGGGAGGGCCCGGAGGGGGCTGGGCCGGGGACCCGGAAGGGGTCGGGACGGGGCGGGGTCC
Consensus_read_202_GTTTGTAATTAT_Count=14	chr5	1295037	AGCGCTGCCTGAAACTCGCGCCGCGAGGAGAGGGCGGGGCCGCGGAAAGGAAGGGGAGGGGCTGGGAGGGCCCGGAGGGGGCTGGGCCGGGGACCCGGGAGGGGTCGGGACGGGGCGGGGTCC
Consensus_read_202_GGGTAGTATGCT_Count=14	chr5	1295037	AGCGCTGCCTGAAACTCGCGCCGCGAGGAGAGGGCGGGGCCGCGGAAAGGAAGGGGAGGGGCTGGGAGGGCCCGGAGGGGGCTGGGCCGGGGACCCGGGAGGGGTCGGGACGGGGCGGGGTCC
Consensus_read_202_TCAGCTTTTTAT_Count=16	chr5	1295037	AGCGCTGCCTGAAACTCGCGCCGCGAGGAGAGGGCGGGGCCGCGGAAAGGAAGGGGAGGGGCTGGGAGGGCCCGGAGGGGGCTGGGCCGGGGACCCGGAAGGGGTCGGGACGGGGCGGGGTCC
Consensus_read_202_GGCTTCAGTACC_Count=14	chr5	1295037	AGCGCTGCCTGAAACTCGCGCCGCGAGGAGAGGGCGGGGCCGCGGAAAGGAAGGGGAGGGGCTGGGAGGGCCCGGAGGGGGCTGGGCCGGGGACCCGGAAGGGGTCGGGACGGGGCGGGGTCC
Consensus_read_202_TCACATCTGACG_Count=23	chr5	1295037	AGCGCTGCCTGAAACTCGCGCCGCGAGGAGAGGGCGGGGCCGCGGAAAGGAAGGGGAGGGGCTGGGAGGGCCCGGAGGGGGCTGGGCCGGGGACCCGGGAGGGGTCGGGACGGGGCGGGGTCC
Consensus_read_202_GGTGCTGAACGT_Count=30	chr5	1295037	AGCGCTGCCTGAAACTCGCGCCGCGAGGAGAGGGCGGGGCCGCGGAAAGGAAGGGGAGGGGCTGGGAGGGCCCGGAGGGGGCTGGGCCGGGGACCCGGAAGGGGTCGGGACGGGGCGGGGTCC
Consensus_read_202_TATTACGTAGGA_Count=10	chr5	1295037	AGCGCTGCCTGAAACTCGCGCCGCGAGGAGAGGGCGGGGCCGCGGAAAGGAAGGGGAGGGGCTGGGAGGGCCCGGAGGGGGCTGGGCCGGGGACCCGGAAGGGGTCGGGACGGGGCGGGGTCC
Consensus_read_202_TGTTTGTGTTAT_Count=10	chr5	1295037	AGCGCTGCCTGAAACTCGCGCCGCGAGGAGAGGGCGGGGCCGCGGAAAGGAAGGGGAGGGGCTGGGAGGGCCCGGAGGGGGCTGGGCCGGGGACCCGGGAGGGGTCGGGACGGGGCGGGGTCC
Consensus_read_202_CTCAACAGCGTC_Count=25	chr5	1295037	AGCGCTGCCTGAAACTCGCGCCGCGAGGAGAGGGCGGGGCCGCGGAAAGGAAGGGGAGGGGCTGGGAGGGCCCGGAGGGGGCTGGGCCGGGGACCCGGAAGGGGTCGGGACGGGGCGGGGTCC
Consensus_read_202_CTAACCAAAATT_Count=10	chr5	1295037	AGCGCTGCCTGAAACTCGCGCCGCGAGGAGAGGGCGGGGCCGCGGAAAGGAAGGGGAGGGGCTGGGAGGGCCCGGAGGGGGCTGGGCCGGGGACCCGGGAGGGGTCGGGACGGGGCGGGGTCC
Consensus_read_202_TTTTATGATTGA_Count=17	chr5	1295037	AGCGCTGCCTGAAACTCGCGCCGCGAGGAGAGGGCGGGGCCGCGGAAAGGAAGGGGAGGGGCTGGGAGGGCCCGGAGGGGGCTGGGCCGGGGACCCGGAAGGGGTCGGGACGGGGCGGGGTCC
Consensus_read_202_ATGCTGCGCATT_Count=23	chr5	1295037	AGCGCTGCCTGAAACTCGCGCCGCGAGGAGAGGGCGGGGCCGCGGAAAGGAAGGGGAGGGGCTGGGAGGGCCCGGAGGGGGCTGGGCCGGGGACCCGGAAGGGGTCGGGACGGGGCGGGGTCC
Consensus_read_202_TTACATTACATA_Count=14	chr5	1295037	AGCGCTGCCTGAAACTCGCGCCGCGAGGAGAGGGCGGGGCCGCGGAAAGGAAGGGGAGGGGCTGGGAGGGCCCGGAGGGGGCTGGGCCGGGGACCCGGAAGGGGTCGGGACGGGGCGGGGTCC
Consensus_read_202_CTTTATTCTGCT_Count=13	chr5	1295037	AGCGCTGCCTGAAACTCGCGCCGCGAGGAGAGGGCGGGGCCGCGGAAAGGAAGGGGAGGGGCTGGGAGGGCCCGGAGGGGGCTGGGCCGGGGACCCGGAAGGGGTCGGGACGGGGCGGGGTCC
Consensus_read_202_CCATTTTGTACG_Count=16	chr5	1295037	AGCGCTGCCTGAAACTCGCGCCGCGAGGAGAGGGCGGGGCCGCGGAAAGGAAGGGGAGGGGCTGGGAGGGCCCGGAGGGGGCTGGGCCGGGGACCCGGAAGGGGTCGGGACGGGGCGGGGTCC
Consensus_read_202_CATCTCTATTAT_Count=31	chr5	1295037	AGCGCTGCCTGAAACTCGCGCCGCGAGGAGAGGGCGGGGCCGCGGAAAGGAAGGGGAGGGGCTGGGAGGGCCCGGAGGGGGCTGGGCCGGGGACCCGGAAGGGGTCGGGACGGGGCGGGGTCC
Consensus_read_202_AAGCTTATCTGC_Count=16	chr5	1295037	AGCGCTGCCTGAAACTCGCGCCGCGAGGAGAGGGCGGGGCCGCGGAAAGGAAGGGGAGGGGCTGGGAGGGCCCGGAGGGGGCTGGGCCGGGGACCCGGAAGGGGTCGGGACGGGGCGGGGTCC
Consensus_read_202_CTGTATTTTAAT_Count=26	chr5	1295037	AGCGCTGCCTGAAACTCGCGCCGCGAGGAGAGGGCGGGGCCGCGGAAAGGAAGGGGAGGGGCTGGGAGGGCCCGGAGGGGGCTGGGCCGGGGACCCGGAAGGGGTCGGGACGGGGCGGGGTCC
Consensus_read_202_TAAATAACTACG_Count=9	chr5	1295037	AGCGCTGCCTGAAACTCGCGCCGCGAGGAGAGGGCGGGGCCGCGGAAAGGAAGGGGAGGGGCTGGGAGGGCCCGGAGGGGGCTGGGCCGGGGACCCGGAAGGGGTCGGGACGGGGCGGGGTCC
Consensus_read_202_TATCGTATTATT_Count=7	chr5	1295037	AGCGCTGCCTGAAACTCGCGCCGCGAGGAGAGGGCGGGGCCGCGGAAAGGAAGGGGAGGGGCTGGGAGGGCCCGGAGGGGGCTGGGCCGGGGACCCGGAAGGGGTCGGGACGGGGCGGGGTCC
Consensus_read_202_CTTCATCAAATT_Count=10	chr5	1295037	AGCGCTGCCTGAAACTCGCGCCGCGAGGAGAGGGCGGGGCCGCGGAAAGGAAGGGGAGGGGCTGGGAGGGCCCGGAGGGGGCTGGGCCGGGGACCCGGGAGGGGTCGGGACGGGGCGGGGTCC
Consensus_read_202_ATTATATTCGTT_Count=14	chr5	1295037	AGCGCTGCCTGAAACTCGCGCCGCGAGGAGAGGGCGGGGCCGCGGAAAGGAAGGGGAGGGGCTGGGAGGGCCCGGAGGGGGCTGGGCCGGGGACCCGGAAGGGGTCGGGACGGGGCGGGGTCC
Consensus_read_202_TAACACTTTGAC_Count=7	chr5	1295037	AGCGCTGCCTGAAACTCGCGCCGCGAGGAGAGGGCGGGGCCGCGGAAAGGAAGGGGAGGGGCTGGGAGGGCCCGGAGGGGGCTGGGCCGGGGACCCGGAAGGGGTCGGGACGGGGCGGGGTCC
Consensus_read_202_ACCTGTGCTGGG_Count=13	chr5	1295037	AGCGCTGCCTGAAACTCGCGCCGCGAGGAGAGGGCGGGGCCGCGGAAAGGAAGGGGAGGGGCTGGGAGGGCCCGGAGGGGGCTGGGCCGGGGACCCGGAAGGGGTCGGGACGGGGCGGGGTCC
Consensus_read_202_CCGTGCTCTGTG_Count=10	chr5	1295037	AGCGCTTGCCTGAAACTCGCGCCGCGAGGAGAGGGCGGGGCCGCGGAAAGGAAGGGGAGGGGCTGGGAGGGCCCGGAGGGGGCTGGGCCGGGGACCCGGAAGGGGTCGGGACGGGGCGGGGTC
Consensus_read_202_GCTTGTTCCGTC_Count=23	chr5	1295037	AGCGCTGCCTGAAACTCGCGCCGCGAGGAGAGGGCGGGGCCGCGGAAAGGAAGGGGAGGGGCTGGGAGGGCCCGGAGGGGGCTGGGCCGGGGACCCGGAAGGGGTCGGGACGGGGCGGGGTCC
Consensus_read_202_GTGTTTCTTATC_Count=12	chr5	1295037	AGCGCTGCCTGAAACTCGCGCCGCGAGGAGAGGGCGGGGCCGCGGAAAGGAAGGGGAGGGGCTGGGAGGGCCCGGAGGGGGCTGGGCCGGGGACCCGGAAGGGGTCGGGACGGGGCGGGGTCC
Consensus_read_202_CACTCGGTCTAA_Count=10	chr5	1295037	AGCGCTGCCTGAAACTCGCGCCGCGAGGAGAGGGCGGGGCCGCGGAAAGGAAGGGGAGGGGCTGGGAGGGCCCGGAGGGGGCTGGGCCGGGGACCCGGAAGGGGTCGGGACGGGGCGGGGTCC
Consensus_read_202_AACGCATTTTGT_Count=13	chr5	1295037	AGCGCTGCCTGAAACTCGCGCCGCGAGGAGAGGGCGGGGCCGCGGAAAGGAAGGGGAGGGGCTGGGAGGGCCCGGAGGGGGCTGGGCCGGGGACCCGGAAGGGGTCGGGACGGGGCGGGGTCC
Consensus_read_202_GACAGTCTTTCC_Count=15	chr5	1295037	AGCGCTGCCTGAAACTCGCGCCGCGAGGAGAGGGCGGGGCCGCGGAAAGGAAGGGGAGGGGCTGGGAGGGCCCGGAGGGGGCTGGGCCGGGGACCCGGGAGGGGTCGGGACGGGGCGGGGTCC
Consensus_read_202_AGTTTATCTTTT_Count=34	chr5	1295037	AGCGCTGCCTGAAACTCGCGCCGCGAGGAGAGGGCGGGGCCGCGGAAAGGAAGGGGAGGGGCTGGGAGGGCCCGGAGGGGGCTGGGCCGGGGACCCGGGAGGGGTCGGGACGGGGCGGGGTCC
Consensus_read_202_CTCGTAGAGGGA_Count=25	chr5	1295037	AGCGCTGCCTGAAACTCGCGCCGCGAGGAGAGGGCGGGGCCGCGGAAAGGAAGGGGAGGGGCTGGGAGGGCCCGGAGGGGGCTGGGCCGGGGACCCGGAAGGGGTCGGGACGGGGCGGGGTCC
Consensus_read_202_ATTTAGACCGAC_Count=10	chr5	1295037	AGCGCTGCCTGAAACTCGCGCCGCGAGGAGAGGGCGGGGCCGCGGAAAGGAAGGGGAGGGGCTGGGAGGGCCCGGAGGGGGCTGGGCCGGGGACCCGGGAGGGGTCGGGACGGGGCGGGGTCC
Consensus_read_202_TTTTACCTACTG_Count=11	chr5	1295037	AGCGCTGCCTGAAACTCGCGCCGCGAGGAGAGGGCGGGGCCGCGGAAAGGAAGGGGAGGGGCTGGGAGGGCCCGGAGGGGGCTGGGCCGGGGACCCGGGAGGGGTCGGGACGGGGCGGGGTCC
Consensus_read_202_GTTTCCACACGG_Count=10	chr5	1295037	AGCGCTGCCTGAAACTCGCGCCGCGAGGAGAGGGCGGGGCCGCGGAAAGGAAGGGGAGGGGCTGGGAGGGCCCGGAGGGGGCTGGGCCGGGGACCCGGGAGGGGTCGGGACGGGGCGGGGTCC
Consensus_read_202_GTTGTTTCGAGT_Count=7	chr5	1295037	AGCGCTGCCTGAAACTCGCGCCGCGAGGAGAGGGCGGGGCCGCGGAAAGGAAGGGGAGGGGCTGGGAGGGCCCGGAGGGGGCTGGGCCGGGGACCCGGAAGGGGTCGGGACGGGGCGGGGTCC
Consensus_read_202_TTAGCCAATTTA_Count=17	chr5	1295037	AGCGCTGCCTGAAACTCGCGCCGCGAGGAGAGGGCGGGGCCGCGGAAAGGAAGGGGAGGGGCTGGGAGGGCCCGGAGGGGGCTGGGCCGGGGACCCGGAAGGGGTCGGGACGGGGCGGGGTCC
Consensus_read_202_AATGATATTTGC_Count=14	chr5	1295037	AGCGCTGCCTGAAACTCGCGCCGCGAGGAGAGGGCGGGGCCGCGGAAAGGAAGGGGAGGGGCTGGGAGGGCCCGGAGGGGGCTGGGCCGGGGACCCGGAAGGGGTCGGGACGGGGCGGGGTCC
Consensus_read_202_CTAGAGGCATAT_Count=18	chr5	1295037	AGCGCTGCCTGAAACTCGCGCCGCGAGGAGAGGGCGGGGCCGCGGAAAGGAAGGGGAGGGGCTGGGAGGGCCCGGAGGGGGCTGGGCCGGGGACCCGGAAGGGGTCGGGACGGGGCGGGGTCC
Consensus_read_202_GTACAAGCGTTA_Count=21	chr5	1295037	AGCGCTGCCTGAAACTCGCGCCGCGAGGAGAGGGCGGGGCCGCGGAAAGGAAGGGGAGGGGCTGGGAGGGCCCGGAGGGGGCTGGGCCGGGGACCCGGGAGGGGTCGGGACGGGGCGGGGTCC
Consensus_read_202_GTGGTTAAAGTA_Count=13	chr5	1295037	AGCGCTGCCTGAAACTCGCGCCGCGAGGAGAGGGCGGGGCCGCGGAAAGGAAGGGGAGGGGCTGGGAGGGCCCGGAGGGGGCTGGGCCGGGGACCCGGAAGGGGTCGGGACGGGGCGGGGTCC
Consensus_read_202_AATAATACTTGT_Count=8	chr5	1295037	AGCGCTGCCTGAAACTCGCGCCGCGAGGAGAGGGCGGGGCCGCGGAAAGGAAGGGGAGGGGCTGGGAGGGCCCGGAGGGGGCTGGGCCGGGGACCCGGAAGGGGTCGGGACGGGGCGGGGTCC
Consensus_read_202_TGAAGTGGGTTT_Count=16	chr5	1295037	AGCGCTGCCTGAAACTCGCGCCGCGAGGAGAGGGCGGGGCCGCGGAAAGGAAGGGGAGGGGCTGGGAGGGCCCGGAGGGGGCTGGGCCGGGGACCCGGAAGGGGTCGGGACGGGGCGGGGTCC
Consensus_read_202_GACCTCTTTTGT_Count=8	chr5	1295037	AGCGCTGCCTGAAACTCGCGCCGCGAGGAGAGGGCGGGGCCGCGGAAAGGAAGGGGAGGGGCTGGGAGGGCCCGGAGGGGGCTGGGCCGGGGACCCGGAAGGGGTCGGGACGGGGCGGGGTCC
Consensus_read_202_GCTTATTCCCCA_Count=33	chr5	1295037	AGCGCTGCCTGAAACTCGCGCCGCGAGGAGAGGGCGGGGCCGCGGAAAGGAAGGGGAGGGGCTGGGAGGGCCCGGAGGGGGCTGGGCCGGGGACCCGGAAGGGGTCGGGACGGGGCGGGGTCC
Consensus_read_202_AGTCCGGCTTTA_Count=13	chr5	1295037	AGCGCTGCCTGAAACTCGCGCCGCGAGGAGAGGGCGGGGCCGCGGAAAGGAAGGGGAGGGGCTGGGAGGGCCCGGAGGGGGCTGGGCCGGGGACCCGGAAGGGGTCGGGACGGGGCGGGGTCC
Consensus_read_202_GATTATTAGAGC_Count=12	chr5	1295037	AGCGCTGCCTGAAACTCGCGCCGCGAGGAGAGGGCGGGGCCGCGGAAAGGAAGGGGAGGGGCTGGGAGGGCCCGGAGGGGGCTGGGCCGGGGACCCGGAAGGGGTCGGGACGGGGCGGGGTCC
Consensus_read_202_TGTGATCATAGC_Count=16	chr5	1295037	AGCGCTGCCTGAAACTCGCGCCGCGAGGAGAGGGCGGGGCCGCGGAAAGGAAGGGGAGGGGCTGGGAGGGCCCGGAGGGGGCTGGGCCGGGGACCCGGAAGGGGTCGGGACGGGGCGGGGTCC
Consensus_read_202_GTTAATCAGATG_Count=17	chr5	1295037	AGCGCTGCCTGAAACTCGCGCCGCGAGGAGAGGGCGGGGCCGCGGAAAGGAAGGGGAGGGGCTGGGAGGGCCCGGAGGGGGCTGGGCCGGGGACCCGGAAGGGGTCGGGACGGGGCGGGGTCC
Consensus_read_202_TTATGAATGGGC_Count=8	chr5	1295037	AGCGCTGCCTGAAACTCGCGCCGCGAGGAGAGGGCGGGGCCGCGGAAAGGAAGGGGAGGGGCTGGGAGGGCCCGGAGGGGGCTGGGCCGGGGACCCGGGAGGGGTCGGGACGGGGCGGGGTCC
Consensus_read_202_TGACTAATCACT_Count=21	chr5	1295037	AGCGCTGCCTGAAACTCGCGCCGCGAGGAGAGGGCGGGGCCGCGGAAAGGAAGGGGAGGGGCTGGGAGGGCCCGGAGGGGGCTGGGCCGGGGACCCGGAAGGGGTCGGGACGGGGCGGGGTCC
Consensus_read_202_CCAATGAGTCTG_Count=14	chr5	1295037	AGCGCTGCCTGAAACTCGCGCCGCGAGGAGAGGGCGGGGCCGCGGAAAGGAAGGGGAGGGGCTGGGAGGGCCCGGAGGGGGCTGGGCCGGGGACCCGGAAGGGGTCGGGACGGGGCGGGGTCC
Consensus_read_202_TCAACTAATGCT_Count=10	chr5	1295037	AGCGCTGCCTGAAACTCGCGCCGCGAGGAGAGGGCGGGGCCGCGGAAAGGAAGGGGAGGGGCTGGGAGGGCCCGGAGGGGGCTGGGCCGGGGACCCGGAAGGGGTCGGGACGGGGCGGGGTCC
Consensus_read_202_CATCTTTCGAGG_Count=25	chr5	1295037	AGCGCTGCCTGAAACTCGCGCCGCGAGGAGAGGGCGGGGCCGCGGAAAGGAAGGGGAGGGGCTGGGAGGGCCCGGAGGGGGCTGGGCCGGGGACCCGGGAGGGGTCGGGACGGGGCGGGGTCC
Consensus_read_202_CCGCTATTTTTC_Count=7	chr5	1295037	AGCGCTGCCTGAAACTCGCGCCGCGAGGAGAGGGCGGGGCCGCGGAAAGGAAGGGGAGGGGCTGGGAGGGCCCGGAGGGGGCTGGGCCGGGGACCCGGGAGGGGTCGGGACGGGGCGGGGTCC
Consensus_read_202_GAAGGACGGCTA_Count=14	chr5	1295037	AGCGCTGCCTGAAACTCGCGCCGCGAGGAGAGGGCGGGGCCGCGGAAAGGAAGGGGAGGGGCTGGGAGGGCCCGGAGGGGGCTGGGCCGGGGACCCGGAAGGGGTCGGGACGGGGCGGGGTCC
Consensus_read_202_CCGTGCTTAGGT_Count=19	chr5	1295037	AGCGCTGCCTGAAACTCGCGCCGCGAGGAGAGGGCGGGGCCGCGGAAAGGAAGGGGAGGGGCTGGGAGGGCCCGGAGGGGGCTGGGCCGGGGACCCGGGAGGGGTCGGGACGGGGCGGGGTCC
Consensus_read_202_AACCAACTTGTA_Count=9	chr5	1295037	AGCGCTGCCTGAAACTCGCGCCGCGAGGAGAGGGCGGGGCCGCGGAAAGGAAGGGGAGGGGCTGGGAGGGCCCGGAGGGGGCTGGGCCGGGGACCCGGAAGGGGTCGGGACGGGGCGGGGTCC
Consensus_read_202_TGTCCTGAGTTT_Count=26	chr5	1295037	AGCGCTGCCTGAAACTCGCGCCGCGAGGAGAGGGCGGGGCCGCGGAAAGGAAGGGGAGGGGCTGGGAGGGCCCGGAGGGGGCTGGGCCGGGGACCCGGGAGGGGTCGGGACGGGGCGGGGTCC
Consensus_read_202_GTGTTAAGAGTG_Count=18	chr5	1295037	AGCGCTGCCTGAAACTCGCGCCGCGAGGAGAGGGCGGGGCCGCGGAAAGGAAGGGGAGGGGCTGGGAGGGCCCGGAGGGGGCTGGGCCGGGGACCCGGAAGGGGTCGGGACGGGGCGGGGTCC
Consensus_read_202_TTTCAATTCTAT_Count=9	chr5	1295037	AGCGCTGCCTGAAACTCGCGCCGCGAGGAGAGGGCGGGGCCGCGGAAAGGAAGGGGAGGGGCTGGGAGGGCCCGGAGGGGGCTGGGCCGGGGACCCGGAAGGGGTCGGGACGGGGCGGGGTCC
Consensus_read_202_CTCGCTTTATCT_Count=15	chr5	1295037	AGCGCTGCCTGAAACTCGCGCCGCGAGGAGAGGGCGGGGCCGCGGAAAGGAAGGGGAGGGGCTGGGAGGGCCCGGAGGGGGCTGGGCCGGGGACCCGGAAGGGGTCGGGACGGGGCGGGGTCC
Consensus_read_202_TCAGTGTCCTTT_Count=9	chr5	1295037	AGCGCTGCCTGAAACTCGCGCCGCGAGGAGAGGGCGGGGCCGCGGAAAGGAAGGGGAGGGGCTGGGAGGGCCCGGAGGGGGCTGGGCCGGGGACCCGGGAGGGGTCGGGACGGGGCGGGGTCC
Consensus_read_202_TTTTAATGTTTA_Count=44	chr5	1295037	AGCGCTGCCTGAAACTCGCGCCGCGAGGAGAGGGCGGGGCCGCGGAAAGGAAGGGGAGGGGCTGGGAGGGCCCGGAGGGGGCTGGGCCGGGGACCCGGAAGGGGTCGGGACGGGGCGGGGTCC
Consensus_read_202_ACATGCAACCCT_Count=8	chr5	1295037	AGCGCTGCCTGAAACTCGCGCCGCGAGGAGAGGGCGGGGCCGCGGAAAGGAAGGGGAGGGGCTGGGAGGGCCCGGAGGGGGCTGGGCCGGGGACCCGGAAGGGGTCGGGACGGGGCGGGGTCC
Consensus_read_202_TTTTTCGTCCAA_Count=10	chr5	1295037	AGCGCTGCCTGAAACTCGCGCCGCGAGGAGAGGGCGGGGCCGCGGAAAGGAAGGGGAGGGGCTGGGAGGGCCCGGAGGGGGCTGGGCCGGGGACCCGGAAGGGGTCGGGACGGGGCGGGGTCC
Consensus_read_202_TTGAGCTTTGTT_Count=24	chr5	1295037	AGCGCTGCCTGAAACTCGCGCCGCGAGGAGAGGGCGGGGCCGCGGAAAGGAAGGGGAGGGGCTGGGAGGGCCCGGAGGGGGCTGGGCCGGGGACCCGGAAGGGGTCGGGACGGGGCGGGGTCC
Consensus_read_202_GCTATATCACCC_Count=7	chr5	1295037	AGCGCTGCCTGAAACTCGCGCCGCGAGGAGAGGGCGGGGCCGCGGAAAGGAAGGGGAGGGGCTGGGAGGGCCCGGAGGGGGCTGGGCCGGGGACCCGGAAGGGGTCGGGACGGGGCGGGGTCC
Consensus_read_202_ATAGGTTGGAAT_Count=20	chr5	1295037	AGCGCTGCCTGAAACTCGCGCCGCGAGGAGAGGGCGGGGCCGCGGAAAGGAAGGGGAGGGGCTGGGAGGGCCCGGAGGGGGCTGGGCCGGGGACCCGGAAGGGGTCGGGACGGGGCGGGGTCC
Consensus_read_202_GCTTGTTATGCA_Count=18	chr5	1295037	AGCGCTGCCTGAAACTCGCGCCGCGAGGAGAGGGCGGGGCCGCGGAAAGGAAGGGGAGGGGCTGGGAGGGCCCGGAGGGGGCTGGGCCGGGGACCCGGAAGGGGTCGGGACGGGGCGGGGTCC
Consensus_read_202_TATTTCCCGTTC_Count=33	chr5	1295037	AGCGCTGCCTGAAACTCGCGCCGCGAGGAGAGGGCGGGGCCGCGGAAAGGAAGGGGAGGGGCTGGGAGGGCCCGGAGGGGGCTGGGCCGGGGACCCGGAAGGGGTCGGGACGGGGCGGGGTCC
Consensus_read_202_TTGGTTTCTGTC_Count=11	chr5	1295037	AGCGCTGCCTGAAACTCGCGCCGCGAGGAGAGGGCGGGGCCGCGGAAAGGAAGGGGAGGGGCTGGGAGGGCCCGGAGGGGGCTGGGCCGGGGACCCGGAAGGGGTCGGGACGGGGCGGGGTCC
Consensus_read_202_TCTTGACTACAT_Count=11	chr5	1295037	AGCGCTGCCTGAAACTCGCGCCGCGAGGAGAGGGCGGGGCCGCGGAAAGGAAGGGGAGGGGCTGGGAGGGCCCGGAGGGGGCTGGGCCGGGGACCCGGGAGGGGTCGGGACGGGGCGGGGTCC
Consensus_read_202_TTTCGATCATTA_Count=26	chr5	1295037	AGCGCTGCCTGAAACTCGCGCCGCGAGGAGAGGGCGGGGCCGCGGAAAGGAAGGGGAGGGGCTGGGAGGGCCCGGAGGGGGCTGGGCCGGGGACCCGGAAGGGGTCGGGACGGGGCGGGGTCC
Consensus_read_202_TTTCTTAAAGTA_Count=38	chr5	1295037	AGCGCTGCCTGAAACTCGCGCCGCGAGGAGAGGGCGGGGCCGCGGAAAGGAAGGGGAGGGGCTGGGAGGGCCCGGAGGGGGCTGGGCCGGGGACCCGGGAGGGGTCGGGACGGGGCGGGGTCC
Consensus_read_202_ACTGACGCCGGC_Count=16	chr5	1295037	AGCGCTGCCTGAAACTCGCGCCGCGAGGAGAGGGCGGGGCCGCGGAAAGGAAGGGGAGGGGCTGGGAGGGCCCGGAGGGGGCTGGGCCGGGGACCCGGAAGGGGTCGGGACGGGGCGGGGTCC
Consensus_read_202_ATTGACACGCCT_Count=25	chr5	1295037	AGCGCTGCCTGAAACTCGCGCCGCGAGGAGAGGGCGGGGCCGCGGAAAGGAAGGGGAGGGGCTGGGAGGGCCCGGAGGGGGCTGGGCCGGGGACCCGGAAGGGGTCGGGACGGGGCGGGGTCC
Consensus_read_202_TGTAACTCACTC_Count=21	chr5	1295037	AGCGCTGCCTGAAACTCGCGCCGCGAGGAGAGGGCGGGGCCGCGGAAAGGAAGGGGAGGGGCTGGGAGGGCCCGGAGGGGGCTGGGCCGGGGACCCGGGAGGGGTCGGGACGGGGCGGGGTCC
Consensus_read_202_TAATGCAGCGCG_Count=11	chr5	1295037	AGCGCTGCCTGAAACTCGCGCCGCGAGGAGAGGGCGGGGCCGCGGAAAGGAAGGGGAGGGGCTGGGAGGGCCCGGAGGGGGCTGGGCCGGGGACCCGGAAGGGGTCGGGACGGGGCGGGGTCC
Consensus_read_202_TGACAATAGTTC_Count=8	chr5	1295037	AGCGCTGCCTGAAACTCGCGCCGCGAGGAGAGGGCGGGGCCGCGGAAAGGAAGGGGAGGGGCTGGGAGGGCCCGGAGGGGGCTGGGCCGGGGACCCGGAAGGGGTCGGGACGGGGCGGGGTCC
Consensus_read_202_CTCCTTGGACGA_Count=8	chr5	1295037	AGCGCTGCCTGAAACTCGCGCCGCGAGGAGAGGGCGGGGCCGCGGAAAGGAAGGGGAGGGGCTGGGAGGGCCCGGAGGGGGCTGGGCCGGGGACCCGGAAGGGGTCGGGACGGGGCGGGGTCC
Consensus_read_202_TTCTTTTGTGAG_a_Count=37	chr5	1295037	AGCGCTGCCTGAAACTCGCGCCGCGAGGAGAGGGCGGGGCCGCGGAAAGGAAGGGGAGGGGCTGGGAGGGCCCGGAGGGGGCTGGGCCGGGGACCCGGAAGGGGTCGGGACGGGGCGGGGTCC
Consensus_read_202_GTATAACCCTCC_Count=24	chr5	1295037	AGCGCTGCCTGAAACTCGCGCCGCGAGGAGAGGGCGGGGCCGCGGAAAGGAAGGGGAGGGGCTGGGAGGGCCCGGAGGGGGCTGGGCCGGGGACCCGGGAGGGGTCGGGACGGGGCGGGGTCC
Consensus_read_202_CCAATATTTGTT_Count=7	chr5	1295037	AGCGCTGCCTGAAACTCGCGCCGCGAGGAGAGGGCGGGGCCGCGGAAAGGAAGGGGAGGGGCTGGGAGGGCCCGGAGGGGGCTGGGCCGGGGACCCGGGAGGGGTCGGGACGGGGCGGGGTCC
Consensus_read_202_GAATTTGATGGT_Count=13	chr5	1295037	AGCGCTGCCTGAAACTCGCGCCGCGAGGAGAGGGCGGGGCCGCGGAAAGGAAGGGGAGGGGCTGGGAGGGCCCGGAGGGGGCTGGGCCGGGGACCCGGAAGGGGTCGGGACGGGGCGGGGTCC
Consensus_read_202_TACACTCATCTC_Count=11	chr5	1295037	AGCGCTGCCTGAAACTCGCGCCGCGAGGAGAGGGCGGGGCCGCGGAAAGGAAGGGGAGGGGCTGGGAGGGCCCGGAGGGGGCTGGGCCGGGGACCCGGAAGGGGTCGGGACGGGGCGGGGTCC
Consensus_read_202_ACCGCAATTGCC_Count=10	chr5	1295037	AGCGCTGCCTGAAACTCGCGCCGCGAGGAGAGGGCGGGGCCGCGGAAAGGAAGGGGAGGGGCTGGGAGGGCCCGGAGGGGGCTGGGCCGGGGACCCGGAAGGGGTCGGGACGGGGCGGGGTCC
Consensus_read_202_CAATCACAGTCT_Count=8	chr5	1295037	AGCGCTGCCTGAAACTCGCGCCGCGAGGAGAGGGCGGGGCCGCGGAAAGGAAGGGGAGGGGCTGGGAGGGCCCGGAGGGGGCTGGGCCGGGGACCCGGAAGGGGTCGGGACGGGGCGGGGTCC
Consensus_read_202_CATGGGGTTATG_Count=19	chr5	1295037	AGCGCTGCCTGAAACTCGCGCCGCGAGGAGAGGGCGGGGCCGCGGAAAGGAAGGGGAGGGGCTGGGAGGGCCCGGAGGGGGCTGGGCCGGGGACCCGGAAGGGGTCGGGACGGGGCGGGGTCC
Consensus_read_202_AGCCACGTATCC_Count=20	chr5	1295037	AGCGCTGCCTGAAACTCGTGCCGCGAGGAGAGGGCGGGGCCGCGGAAAGGAAGGGGAGGGGCTGGGAGGGCCCGGAGGGGGCTGGGCCGGGGACCCGGAAGGGGTCGGGACGGGGCGGGGTCC
Consensus_read_202_ATGTCCTGACAT_Count=15	chr5	1295037	AGCGCTGCCTGAAACTCGCGCCGCGAGGAGAGGGCGGGGCCGCGGAAAGGAAGGGGAGGGGCTGGGAGGGCCCGGAGGGGGCTGGGCCGGGGACCCGGGAGGGGTCGGGACGGGGCGGGGTCC
Consensus_read_202_TCTAAGTTTTTT_Count=12	chr5	1295037	AGCGCTGCCTGAAACTCGCGCCGCGAGGAGAGGGCGGGGCCGCGGAAAGGAAGGGGAGGGGCTGGGAGGGCCCGGAGGGGGCTGGGCCGGGGACCCGGGAGGGGTCGGGACGGGGCGGGGTCC
Consensus_read_202_ACATTGTATGGC_Count=23	chr5	1295037	AGCGCTGCCTGAAACTCGCGCCGCGAGGAGAGGGCGGGGCCGCGGAAAGGAAGGGGAGGGGCTGGGAGGGCCCGGAGGGGGCTGGGCCGGGGACCCGGGAGGGGTCGGGACGGGGCGGGGTCC
Consensus_read_202_CTTCTTATTTTT_a_Count=16	chr5	1295037	AGCGCTGCCTGAAACTCGCGCCGCGAGGAGAGGGCGGGGCCGCGGAAAGGAAGGGGAGGGGCTGGGAGGGCCCGGAGGGGGCTGGGCCGGGGACCCGGGAGGGGTCGGGACGGGGCGGGGTCC
Consensus_read_202_GCCATCTCCTTA_Count=12	chr5	1295037	AGCGCTGCCTGAAACTCGCGCCGCGAGGAGAGGGCGGGGCCGCGGAAAGGAAGGGGAGGGGCTGGGAGGGCCCGGAGGGGGCTGGGCCGGGGACCCGGAAGGGGTCGGGACGGGGCGGGGTCC
Consensus_read_202_TCCTCTTAACAA_Count=11	chr5	1295037	AGCGCTGCCTGAAACTCGCGCCGCGAGGAGAGGGCGGGGCCGCGGAAAGGAAGGGGAGGGGCTGGGAGGGCCCGGAGGGGGCTGGGCCGGGGACCCGGAAGGGGTCGGGACGGGGCGGGGTCC
Consensus_read_202_CTCAGCAATCTA_a_Count=30	chr5	1295037	AGCGCTGCCTGAAACTCGCGCCGCGAGGAGAGGGCGGGGCCGCGGAAAGGAAGGGGAGGGGCTGGGAGGGCCCGGAGGGGGCTGGGCCGGGGACCCGGAAGGGGTCGGGACGGGGCGGGGTCC
Consensus_read_202_TAATTGGGTTGT_Count=11	chr5	1295037	AGCGCTGCCTGAAACTCGCGCCGCGAGGAGAGGGCGGGGCCGCGGAAAGGAAGGGGAGGGGCTGGGAGGGCCCGGAGGGGGCTGGGCCGGGGACCCGGGAGGGGTCGGGACGGGGCGGGGTCC
Consensus_read_202_CCTAGAAGGCAG_Count=15	chr5	1295037	AGCGCTGCCTGAAACTCGCGCCGCGAGGAGAGGGCGGGGCCGCGGAAAGGAAGGGGAGGGGCTGGGAGGGCCCGGAGGGGGCTGGGCCGGGGACCCGGGAGGGGTCGGGACGGGGCGGGGTCC
Consensus_read_202_CCTATGCTAATA_Count=11	chr5	1295037	AGCGCTGCCTGAAACTCGCGCCGCGAGGAGAGGGCGGGGCCGCGGAAAGGAAGGGGAGGGGCTGGGAGGGCCCGGAGGGGGCTGGGCCGGGGACCCGGAAGGGGTCGGGACGGGGCGGGGTCC
Consensus_read_202_TTATATAAGCCA_Count=21	chr5	1295037	AGCGCTGCCTGAAACTCGCGCCGCGAGGAGAGGGCGGGGCCGCGGAAAGGAAGGGGAGGGGCTGGGAGGGCCCGGAGGGGGCTGGGCCGGGGACCCGGAAGGGGTCGGGACGGGGCGGGGTCC
Consensus_read_202_TCGCGCCATTTA_Count=23	chr5	1295037	AGCGCTGCCTGAAACTCGCGCCGCGAGGAGAGGGCGGGGCCGCGGAAAGGAAGGGGAGGGGCTGGGAGGGCCCGGAGGGGGCTGGGCCGGGGACCCGGAAGGGGTCGGGACGGGGCGGGGTCC
Consensus_read_202_TTATTTGAGTGG_Count=12	chr5	1295037	AGCGCTGCCTGAAACTCGCGCCGCGAGGAGAGGGCGGGGCCGCGGAAAGGAAGGGGAGGGGCTGGGAGGGCCCGGAGGGGGCTGGGCCGGGGACCCGGAAGGGGTCGGGACGGGGCGGGGTCC
Consensus_read_202_CTCACAAGGTTT_Count=26	chr5	1295037	AGCGCTGCCTGAAACTCGCGCCGCGAGGAGAGGGCGGGGCCGCGGAAAGGAAGGGGAGGGGCTGGGAGGGCCCGGAGGGGGCTGGGCCGGGGACCCGGGAGGGGTCGGGACGGGGCGGGGTCC
Consensus_read_202_GGAATGCTAATT_Count=11	chr5	1295037	AGCGCTGCCTGAAACTCGCGCCGCGAGGAGAGGGCGGGGCCGCGGAAAGGAAGGGGAGGGGCTGGGAGGGCCCGGAGGGGGCTGGGCCGGGGACCCGGGAGGGGTCGGGACGGGGCGGGGTCC
Consensus_read_202_CCGTTGGCGTTT_Count=10	chr5	1295037	AGCGCTGCCTGAAACTCGCGCCGCGAGGAGAGGGCGGGGCCGCGGAAAGGAAGGGGAGGGGCTGGGAGGGCCCGGAGGGGGCTGGGCCGGGGACCCGGAAGGGGTCGGGACGGGGCGGGGTCC
Consensus_read_202_CTTACCAATATA_Count=7	chr5	1295037	AGCGCTGCCTGAAACTCGCGCCGCGAGGAGAGGGCGGGGCCGCGGAAAGGAAGGGGAGGGGCTGGGAGGGCCCGGAGGGGGCTGGGCCGGGGACCCGGAAGGGGTCGGGACGGGGCGGGGTCC
Consensus_read_202_TTAGGCTATTTT_Count=18	chr5	1295037	AGCGCTGCCTGAAACTCGCGCCGCGAGGAGAGGGCGGGGCCGCGGAAAGGAAGGGGAGGGGCTGGGAGGGCCCGGAGGGGGCTGGGCCGGGGACCCGGAAGGGGTCGGGACGGGGCGGGGTCC
Consensus_read_202_CGTTATAAGGTC_Count=19	chr5	1295037	AGCGCTGCCTGAAACTCGCGCCGCGAGGAGAGGGCGGGGCCGCGGAAAGGAAGGGGAGGGGCTGGGAGGGCCCGGAGGGGGCTGGGCCGGGGACCCGGAAGGGGTCGGGACGGGGCGGGGTCC
Consensus_read_202_ACCATCTATTGC_Count=17	chr5	1295037	AGCGCTGCCTGAAACTCGCGCCGCGAGGAGAGGGCGGGGCCGCGGAAAGGAAGGGGAGGGGCTGGGAGGGCCCGGAGGGGGCTGGGCCGGGGACCCGGAAGGGGTCGGGACGGGGCGGGGTCC
Consensus_read_202_ATTTTCCCTTTG_Count=27	chr5	1295037	AGCGCTGCCTGAAACTCGCGCCGCGAGGAGAGGGCGGGGCCGCGGAAAGGAAGGGGAGGGGCTGGGAGGGCCCGGAGGGGGCTGGGCCGGGGACCCGGAAGGGGTCGGGACGGGGCGGGGTCC
Consensus_read_202_ATAGACCTCATG_Count=21	chr5	1295037	AGCGCTGCCTGAAACTCGCGCCGCGAGGAGAGGGCGGGGCCGCGGAAAGGAAGGGGAGGGGCTGGGAGGGCCCGGAGGGGGCTGGGCCGGGGACCCGGAAGGGGTCGGGACGGGGCGGGGTCC
Consensus_read_202_AAGTTAGCGTTT_Count=32	chr5	1295037	AGCGCTGCCTGAAACTCGCGCCGCGAGGAGAGGGCGGGGCCGCGGAAAGGAAGGGGAGGGGCTGGGAGGGCCCGGAGGGGGCTGGGCCGGGGACCCGGAAGGGGTCGGGACGGGGCGGGGTCC
Consensus_read_202_ATCCATTTCGTA_Count=25	chr5	1295037	AGCGCTGCCTGAAACTCGCGCCGCGAGGAGAGGGCGGGGCCGCGGAAAGGAAGGGGAGGGGCTGGGAGGGCCCGGAGGGGGCTGGGCCGGGGACCCGGAAGGGGTCGGGACGGGGCGGGGTCC
Consensus_read_202_ATTTGCACAGTT_Count=15	chr5	1295037	AGCGCTGCCTGAAACTCGCGCCGCGAGGAGAGGGCGGGGCCGCGGAAAGGAAGGGGAGGGGCTGGGAGGGCCCGGAGGGGGCTGGGCCGGGGACCCGGGAGGGGTCGGGACGGGGCGGGGTCC
Consensus_read_202_ACGGCTTTATAT_Count=12	chr5	1295037	AGCGCTGCCTGAAACTCGCGCCGCGAGGAGAGGGCGGGGCCGCGGAAAGGAAGGGGAGGGGCTGGGAGGGCCCGGAGGGGGCTGGGCCGGGGACCCGGAAGGGGTCGGGACGGGGCGGGGTCC
Consensus_read_202_ACGCGAATCTTC_Count=21	chr5	1295037	AGCGCTGCCTGAAACTCGCGCCGCGAGGAGAGGGCGGGGCCGCGGAAAGGAAGGGGAGGGGCTGGGAGGGCCCGGAGGGGGCTGGGCCGGGGACCCGGAAGGGGTCGGGACGGGGCGGGGTCC
Consensus_read_202_GTGTTTCGTAAG_Count=10	chr5	1295037	AGCGCTGCCTGAAACTCGCGCCGCGAGGAGAGGGCGGGGCCGCGGAAAGGAAGGGGAGGGGCTGGGAGGGCCCGGAGGGGGCTGGGCCGGGGACCCGGAAGGGGTCGGGACGGGGCGGGGTCC
Consensus_read_202_ATTAATGTCCTA_Count=10	chr5	1295037	AGCGCTGCCTGAAACTCGCGCCGCGAGGAGAGGGCGGGGCCGCGGAAAGGAAGGGGAGGGGCTGGGAGGGCCCGGAGGGGGCTGGGCCGGGGACCCGGAAGGGGTCGGGACGGGGCGGGGTCC
Consensus_read_202_TCCTGTAAACGC_Count=26	chr5	1295037	AGCGCTGCCTGAAACTCGCGCCGCGAGGAGAGGGCGGGGCCGCGGAAAGGAAGGGGAGGGGCTGGGAGGGCCCGGAGGGGGCTGGGCCGGGGACCCGGGAGGGGTCGGGACGGGGCGGGGTCC
Consensus_read_202_TGAGTCTCCTTT_Count=47	chr5	1295037	AGCGCTGCCTGAAACTCGCGCCGCGAGGAGAGGGCGGGGCCGCGGAAAGGAAGGGGAGGGGCTGGGAGGGCCCGGAGGGGGCTGGGCCGGGGACCCGGAAGGGGTCGGGACGGGGCGGGGTCC
Consensus_read_202_GTTAGAAAAAAC_Count=11	chr5	1295037	AGCGCTGCCTGAAACTCGCGCCGCGAGGAGAGGGCGGGGCCGCGGAAAGGAAGGGGAGGGGCTGGGAGGGCCCGGAGGGGGCTGGGCCGGGGACCCGGAAGGGGTCGGGACGGGGCGGGGTCC
Consensus_read_202_ATCGATACTTTT_Count=14	chr5	1295037	AGCGCTGCCTGAAACTCGCGCCGCGAGGAGAGGGCGGGGCCGCGGAAAGGAAGGGGAGGGGCTGGGAGGGCCCGGAGGGGGCTGGGCCGGGGACCCGGAAGGGGTCGGGACGGGGCGGGGTCC
Consensus_read_202_ACTGCTCTGCGC_Count=20	chr5	1295037	AGCGCTGCCTGAAACTCGCGCCGCGAGGAGAGGGCGGGGCCGCGGAAAGGAAGGGGAGGGGCTGGGAGGGCCCGGAGGGGGCTGGGCCGGGGACCCGGAAGGGGTCGGGACGGGGCGGGGTCC
Consensus_read_202_CTCGGATATGTA_Count=25	chr5	1295037	AGCGCTGCCTGAAACTCGCGCCGCGAGGAGAGGGCGGGGCCGCGGAAAGGAAGGGGAGGGGCTGGGAGGGCCCGGAGGGGGCTGGGCCGGGGACCCGGAAGGGGTCGGGACGGGGCGGGGTCC
Consensus_read_202_GCTTATGTTTTG_Count=9	chr5	1295037	AGCGCTGCCTGAAACTCGCGCCGCGAGGAGAGGGCGGGGCCGCGGAAAGGAAGGGGAGGGGCTGGGAGGGCCCGGAGGGGGCTGGGCCGGGGACCCGGAAGGGGTCGGGACGGGGCGGGGTCC
Consensus_read_202_CTCTCACTGCAT_Count=9	chr5	1295037	AGCGCTGCCTGAAACTCGCGCCGCGAGGAGAGGGCGGGGCCGCGGAAAGGAAGGGGAGGGGCTGGGAGGGCCCGGAGGGGGCTGGGCCGGGGACCCGGAAGGGGTCGGGACGGGGCGGGGTCC
Consensus_read_202_GACGGCTGATGT_Count=11	chr5	1295037	AGCGCTGCCTGAAACTCGCGCCGCGAGGAGAGGGCGGGGCCGCGGAAAGGAAGGGGAGGGGCTGGGAGGGCCCGGAGGGGGCTGGGCCGGGGACCCGGGAGGGGTCGGGACGGGGCGGGGTCC
Consensus_read_202_TTTCTCACGATG_Count=22	chr5	1295037	AGCGCTGCCTGAAACTCGCGCCGCGAGGAGAGGGCGGGGCCGCGGAAAGGAAGGGGAGGGGCTGGGAGGGCCCGGAGGGGGCTGGGCCGGGGACCCGGAAGGGGTCGGGACGGGGCGGGGTCC
Consensus_read_202_CCCCTAGTACAT_Count=7	chr5	1295037	AGCGCTGCCTGAAACTCGCGCCGCGAGGAGAGGGCGGGGCCGCGGAAAGGAAGGGGAGGGGCTGGGAGGGCCCGGAGGGGGCTGGGCCGGGGACCCGGAAGGGGTCGGGACGGGGCGGGGTCC
Consensus_read_202_TTTTATTGTTCT_Count=7	chr5	1295037	AGCGCTGCCTGAAACTCGCGCCGCGAGGAGAGGGCGGGGCCGCGGAAAGGAAGGGGAGGGGCTGGGAGGGCCCGGAGGGGGCTGGGCCGGGGACCCGGGAGGGGTCGGGACGGGGCGGGGTCC
Consensus_read_202_ATTTATGTTCGT_Count=13	chr5	1295037	AGCGCTGCCTGAAACTCGCGCCGCGAGGAGAGGGCGGGGCCGCGGAAAGGAAGGGGAGGGGCTGGGAGGGCCCGGAGGGGGCTGGGCCGGGGACCCGGAAGGGGTCGGGACGGGGCGGGGTCC
Consensus_read_202_ACAATACTCAAT_Count=12	chr5	1295037	AGCGCTGCCTGAAACTCGCGCCGCGAGGAGAGGGCGGGGCCGCGGAAAGGAAGGGGAGGGGCTGGGAGGGCCCGGAGGGGGCTGGGCCGGGGACCCGGGAGGGGTCGGGACGGGGCGGGGTCC
Consensus_read_202_AGTTTATATGGT_Count=24	chr5	1295037	AGCGCTGCCTGAAACTCGCGCCGCGAGGAGAGGGCGGGGCCGCGGAAAGGAAGGGGAGGGGCTGGGAGGGCCCGGAGGGGGCTGGGCCGGGGACCCGGGAGGGGTCGGGACGGGGCGGGGTCC
Consensus_read_202_TCTTGTTTAGGA_Count=19	chr5	1295037	AGCGCTGCCTGAAACTCGCGCCGCGAGGAGAGGGCGGGGCCGCGGAAAGGAAGGGGAGGGGCTGGGAGGGCCCGGAGGGGGCTGGGCCGGGGACCCGGAAGGGGTCGGGACGGGGCGGGGTCC
Consensus_read_202_TACTTCTTGTTA_Count=35	chr5	1295037	AGCGCTGCCTGAAACTCGCGCCGCGAGGAGAGGGCGGGGCCGCGGAAAGGAAGGGGAGGGGCTGGGAGGGCCCGGAGGGGGCTGGGCCGGGGACCCGGAAGGGGTCGGGACGGGGCGGGGTCCG
Consensus_read_202_AGTATTTTTTCC_Count=8	chr5	1295037	AGCGCTGCCTGAAACTCGCGCCGCGAGGAGAGGGCGGGGCCGCGGAAAGGAAGGGGAGGGGCTGGGAGGGCCCGGAGGGGGCTGGGCCGGGGACCCGGAAGGGGTCGGGACGGGGCGGGGTCC
Consensus_read_202_CTACAACCCTTC_Count=38	chr5	1295037	AGCGCTGCCTGAAACTCGCGCCGCGAGGAGAGGGCGGGGCCGCGGAAAGGAAGGGGAGGGGCTGGGAGGGCCCGGAGGGGGCTGGGCCGGGGACCCGGGAGGGGTCGGGACGGGGCGGGGTCC
Consensus_read_202_GATGCTCCATGA_Count=14	chr5	1295037	AGCGCTGCCTGAAACTCGCGCCGCGAGGAGAGGGCGGGGCCGCGGAAAGGAAGGGGAGGGGCTGGGAGGGCCCGGAGGGGGCTGGGCCGGGGACCCGGAAGGGGTCGGGACGGGGCGGGGTCC
Consensus_read_202_ATATCGGTTTCG_Count=18	chr5	1295037	AGCGCTGCCTGAAACTCGCGCCGCGAGGAGAGGGCGGGGCCGCGGAAAGGAAGGGGAGGGGCTGGGAGGGCCCGGAGGGGGCTGGGCCGGGGACCCGGAAGGGGTCGGGACGGGGCGGGGTCC
Consensus_read_202_TACTTTCTAGCT_Count=8	chr5	1295037	AGCGCTGCCTGAAACTCGCGCCGCGAGGAGAGGGCGGGGCCGCGGAAAGGAAGGGGAGGGGCTGGGAGGGCCCGGAGGGGGCTGGGCCGGGGACCCGGAAGGGGTCGGGACGGGGCGGGGTCC
Consensus_read_202_ATTCATATGGTC_Count=18	chr5	1295037	AGCGCTGCCTGAAACTCGCGCCGCGAGGAGAGGGCGGGGCCGCGGAAAGGAAGGGGAGGGGCTGGGAGGGCCCGGAGGGGGCTGGGCCGGGGACCCGGAAGGGGTCGGGACGGGGCGGGGTCC
Consensus_read_202_GTCATAAAGGGG_Count=10	chr5	1295037	AGCGCTGCCTGAAACTCGCGCCGCGAGGAGAGGGCGGGGCCGCGGAAAGGAAGGGGAGGGGCTGGGAGGGCCCGGAGGGGGCTGGGCCGGGGACCCGGAAGGGGTCGGGACGGGGCGGGGTCC
Consensus_read_202_TCACGTGTTCCC_Count=13	chr5	1295037	AGCGCTGCCTGAAACTCGCGCCGCGAGGAGAGGGCGGGGCCGCGGAAAGGAAGGGGAGGGGCTGGGAGGGCCCGGAGGGGGCTGGGCCGGGGACCCGGGAGGGGTCGGGACGGGGCGGGGTCC
Consensus_read_202_CCGGTTATGGGC_Count=11	chr5	1295037	AGCGCTGCCTGAAACTCGCGCCGCGAGGAGAGGGCGGGGCCGCGGAAAGGAAGGGGAGGGGCTGGGAGGGCCCGGAGGGGGCTGGGCCGGGGACCCGGAAGGGGTCGGGACGGGGCGGGGTCC
Consensus_read_202_GTATTCAGAGAA_Count=12	chr5	1295037	AGCGCTGCCTGAAACTCGCGCCGCGAGGAGAGGGCGGGGCCGCGGAAAGGAAGGGGAGGGGCTGGGAGGGCCCGGAGGGGGCTGGGCCGGGGACCCGGGAGGGGTCGGGACGGGGCGGGGTCC
Consensus_read_202_CTTCCCAAATTT_Count=24	chr5	1295037	AGCGCTGCCTGAAACTCGCGCCGCGAGGAGAGGGCGGGGCCGCGGAAAGGAAGGGGAGGGGCTGGGAGGGCCCGGAGGGGGCTGGGCCGGGGACCCGGAAGGGGTCGGGACGGGGCGGGGTCC
Consensus_read_202_CATAGCAGTGGT_Count=23	chr5	1295037	AGCGCTGCCTGAAACTCGCGCCGCGAGGAGAGGGCGGGGCCGCGGAAAGGAAGGGGAGGGGCTGGGAGGGCCCGGAGGGGGCTGGGCCGGGGACCCGGAAGGGGTCGGGACGGGGCGGGGTCC
Consensus_read_202_TATATGGGTTTT_Count=45	chr5	1295037	AGCGCTGCCTGAAACTCGCGCCGCGAGGAGAGGGCGGGGCCGCGGAAAGGAAGGGGAGGGGCTGGGAGGGCCCGGAGGGGGCTGGGCCGGGGACCCGGAAGGGGTCGGGACGGGGCGGGGTCC
Consensus_read_202_TTTGTTGTTGCG_Count=10	chr5	1295037	AGCGCTGCCTGAAACTCGCGCCGCGAGGAGAGGGCGGGGCCGCGGAAAGGAAGGGGAGGGGCTGGGAGGGCCCGGAGGGGGCTGGGCCGGGGACCCGGAAGGGGTCGGGACGGGGCGGGGTCC
Consensus_read_202_CTTTTTCCTGTC_a_Count=21	chr5	1295037	AGCGCTGCCTGAAACTCGCGCCGCGAGGAGAGGGCGGGGCCGCGGAAAGGAAGGGGAGGGGCTGGGAGGGCCCGGAGGGGGCTGGGCCGGGGACCCGGGAGGGGTCGGGACGGGGCGGGGTCC
Consensus_read_202_TTCAAGCTCTTT_Count=13	chr5	1295037	AGCGCTGCCTGAAACTCGCGCCGCGAGGAGAGGGCGGGGCCGCGGAAAGGAAGGGGAGGGGCTGGGAGGGCCCGGAGGGGGCTGGGCCGGGGACCCGGGAGGGGTCGGGACGGGGCGGGGTCC
Consensus_read_202_GAATCGGAGTGT_Count=12	chr5	1295037	AGCGCTGCCTGAAACTCGCGCCGCGAGGAGAGGGCGGGGCCGCGGAAAGGAAGGGGAGGGGCTGGGAGGGCCCGGAGGGGGCTGGGCCGGGGACCCGGAAGGGGTCGGGACGGGGCGGGGTCC
Consensus_read_202_CGTTACACCCAA_Count=17	chr5	1295037	AGCGCTGCCTGAAACTCGCGCCGCGAGGAGAGGGCGGGGCCGCGGAAAGGAAGGGGAGGGGCTGGGAGGGCCCGGAGGGGGCTGGGCCGGGGACCCGGAAGGGGTCGGGACGGGGCGGGGTCC
Consensus_read_202_GCAATCGGAGAG_Count=17	chr5	1295037	AGCGCTGCCTGAAACTCGCGCCGCGAGGAGAGGGCGGGGCCGCGGAAAGGAAGGGGAGGGGCTGGGAGGGCCCGGAGGGGGCTGGGCCGGGGACCCGGAAGGGGTCGGGACGGGGCGGGGTCC
Consensus_read_202_CCCTTACTTCCG_Count=22	chr5	1295037	AGCGCTGCCTGAAACTCGCGCCGCGAGGAGAGGGCGGGGCCGCGGAAAGGAAGGGGAGGGGCTGGGAGGGCCCGGAGGGGGCTGGGCCGGGGACCCGGGAGGGGTCGGGACGGGGCGGGGTCC
Consensus_read_202_GGGTTGTTGCAG_Count=19	chr5	1295037	AGCGCTGCCTGAAACTCGCGCCGCGAGGAGAGGGCGGGGCCGCGGAAAGGAAGGGGAGGGGCTGGGAGGGCCCGGAGGGGGCTGGGCCGGGGACCCGGAAGGGGTCGGGACGGGGCGGGGTCC
Consensus_read_202_TTAGGGTCTATC_Count=11	chr5	1295037	AGCGCTGCCTGAAACTCGCGCCGCGAGGAGAGGGCGGGGCCGCGGAAAGGAAGGGGAGGGGCTGGGAGGGCCCGGAGGGGGCTGGGCCGGGGACCCGGAAGGGGTCGGGACGGGGCGGGGTCC
Consensus_read_202_CCAGAGTTTTGT_Count=26	chr5	1295037	AGCGCTGCCTGAAACTCGCGCCGCGAGGAGAGGGCGGGGCCGCGGAAAGGAAGGGGAGGGGCTGGGAGGGCCCGGAGGGGGCTGGGCCGGGGACCCGGAAGGGGTCGGGACGGGGCGGGGTCC
Consensus_read_202_TATATTGACACT_Count=14	chr5	1295037	AGCGCTGCCTGAAACTCGCGCCGCGAGGAGAGGGCGGGGCCGCGGAAAGGAAGGGGAGGGGCTGGGAGGGCCCGGAGGGGGCTGGGCCGGGGACCCGGAAGGGGTCGGGACGGGGCGGGGTCC
Consensus_read_202_ACACAGGCGATA_Count=18	chr5	1295037	AGCGCTGCCTGAAACTCGCGCCGCGAGGAGAGGGCGGGGCCGCGGAAAGGAAGGGGAGGGGCTGGGAGGGCCCGGAGGGGGCTGGGCCGGGGACCCGGAAGGGGTCGGGACGGGGCGGGGTCC
Consensus_read_202_TTCAAGCAGAAT_Count=22	chr5	1295037	AGCGCTGCCTGAAACTCGCGCCGCGAGGAGAGGGCGGGGCCGCGGAAAGGAAGGGGAGGGGCTGGGAGGGCCCGGAGGGGGCTGGGCCGGGGACCCGGGAGGGGTCGGGACGGGGCGGGGTCC
Consensus_read_202_CTGGTAGAAGCT_Count=13	chr5	1295037	AGCGCTGCCTGAAACTCGCGCCGCGAGGAGAGGGCGGGGCCGCGGAAAGGAAGGGGAGGGGCTGGGAGGGCCCGGAGGGGGCTGGGCCGGGGACCCGGAAGGGGTCGGGACGGGGCGGGGTCC
Consensus_read_202_AGAATGTACGTA_Count=23	chr5	1295037	AGCGCTGCCTGAAACTCGCGCCGCGAGGAGAGGGCGGGGCCGCGGAAAGGAAGGGGAGGGGCTGGGAGGGCCCGGAGGGGGCTGGGCCGGGGACCCGGGAGGGGTCGGGACGGGGCGGGGTCC
Consensus_read_202_CTTAGCGATTGA_Count=9	chr5	1295037	AGCGCTGCCTGAAACTCGCGCCGCGAGGAGAGGGCGGGGCCGCGGAAAGGAAGGGGAGGGGCTGGGAGGGCCCGGAGGGGGCTGGGCCGGGGACCCGGAAGGGGTCGGGACGGGGCGGGGTCC
Consensus_read_202_TTTTGAAAAATT_Count=20	chr5	1295037	AGCGCTGCCTGAAACTCGCGCCGCGAGGAGAGGGCGGGGCCGCGGAAAGGAAGGGGAGGGGCTGGGAGGGCCCGGAGGGGGCTGGGCCGGGGACCCGGAAGGGGTCGGGACGGGGCGGGGTCC
Consensus_read_202_TAAAGGTCAAGT_Count=18	chr5	1295037	AGCGCTGCCTGAAACTCGCGCCGCGAGGAGAGGGCGGGGCCGCGGAAAGGAAGGGGAGGGGCTGGGAGGGCCCGGAGGGGGCTGGGCCGGGGACCCGGGAGGGGTCGGGACGGGGCGGGGTCC
Consensus_read_202_TAGTATATCGTG_Count=8	chr5	1295037	AGCGCTGCCTGAAACTCGCGCCGCGAGGAGAGGGCGGGGCCGCGGAAAGGAAGGGGAGGGGCTGGGAGGGCCCGGAGGGGGCTGGGCCGGGGACCCGGAAGGGGTCGGGACGGGGCGGGGTCC
Consensus_read_202_AAAGAGATGTTA_Count=26	chr5	1295037	AGCGCTGCCTGAAACTCGCGCCGCGAGGAGAGGGCGGGGCCGCGGAAAGGAAGGGGAGGGGCTGGGAGGGCCCGGAGGGGGCTGGGCCGGGGACCCGGAAGGGGTCGGGACGGGGCGGGGTCC
Consensus_read_202_CGATGGATCGTT_Count=11	chr5	1295037	AGCGCTGCCTGAAACTCGCGCCGCGAGGAGAGGGCGGGGCCGCGGAAAGGAAGGGGAGGGGCTGGGAGGGCCCGGAGGGGGCTGGGCCGGGGACCCGGGAGGGGTCGGGACGGGGCGGGGTCC
Consensus_read_202_CCCAGACCTCGT_Count=26	chr5	1295037	AGCGCTGCCTGAAACTCGCGCCGCGAGGAGAGGGCGGGGCCGCGGAAAGGAAGGGGAGGGGCTGGGAGGGCCCGGAGGGGGCTGGGCCGGGGACCCGGGAGGGGTCGGGACGGGGCGGGGTCC
Consensus_read_202_TCACGTTTGACT_Count=31	chr5	1295037	AGCGCTGCCTGAAACTCGCGCCGCGAGGAGAGGGCGGGGCCGCGGAAAGGAAGGGGAGGGGCTGGGAGGGCCCGGAGGGGGCTGGGCCGGGGACCCGGGAGGGGTCGGGACGGGGCGGGGTCC
Consensus_read_202_TTTGGTGTCAGT_Count=13	chr5	1295037	AGCGCTGCCTGAAACTCGCGCCGCGAGGAGAGGGCGGGGCCGCGGAAAGGAAGGGGAGGGGCTGGGAGGGCCCGGAGGGGGCTGGGCCGGGGACCCGGAAGGGGTCGGGACGGGGCGGGGTCC
Consensus_read_202_GTGTCCTTTATT_Count=8	chr5	1295037	AGCGCTGCCTGAAACTCGCGCCGCGAGGAGAGGGCGGGGCCGCGGAAAGGAAGGGGAGGGGCTGGGAGGGCCCGGAGGGGGCTGGGCCGGGGACCCGGAAGGGGTCGGGACGGGGCGGGGTCC
Consensus_read_202_CGCTCTTACAGT_Count=20	chr5	1295037	AGCGCTGCCTGAAACTCGCGCCGCGAGGAGAGGGCGGGGCCGCGGAAAGGAAGGGGAGGGGCTGGGAGGGCCCGGAGGGGGCTGGGCCGGGGACCCGGAAGGGGTCGGGACGGGGCGGGGTCC
Consensus_read_202_ATTGGATTTATA_Count=24	chr5	1295037	AGCGCTGCCTGAAACTCGCGCCGCGAGGAGAGGGCGGGGCCGCGGAAAGGAAGGGGAGGGGCTGGGAGGGCCCGGAGGGGGCTGGGCCGGGGACCCGGAAGGGGTCGGGACGGGGCGGGGTCC
Consensus_read_202_ACTAACAAATTT_Count=22	chr5	1295037	AGCGCTGCCTGAAACTCGCGCCGCGAGGAGAGGGCGGGGCCGCGGAAAGGAAGGGGAGGGGCTGGGAGGGCCCGGAGGGGGCTGGGCCGGGGACCCGGGAGGGGTCGGGACGGGGCGGGGTCC
Consensus_read_202_GTTATAGCTGTA_Count=12	chr5	1295037	AGCGCTGCCTGAAACTCGCGCCGCGAGGAGAGGGCGGGGCCGCGGAAAGGAAGGGGAGGGGCTGGGAGGGCCCGGAGGGGGCTGGGCCGGGGACCCGGAAGGGGTCGGGACGGGGCGGGGTCC
Consensus_read_202_TCATATACATTT_Count=17	chr5	1295037	AGCGCTGCCTGAAACTCGCGCCGCGAGGAGAGGGCGGGGCCGCGGAAAGGAAGGGGAGGGGCTGGGAGGGCCCGGAGGGGGCTGGGCCGGGGACCCGGGAGGGGTCGGGACGGGGCGGGGTCC
Consensus_read_202_TTTTCTACCAAT_Count=12	chr5	1295037	AGCGCTGCCTGAAACTCGCGCCGCGAGGAGAGGGCGGGGCCGCGGAAAGGAAGGGGAGGGGCTGGGAGGGCCCGGAGGGGGCTGGGCCGGGGACCCGGGAGGGGTCGGGACGGGGCGGGGTCC
Consensus_read_202_TCCGGCTTTTTA_Count=14	chr5	1295037	AGCGCTGCCTGAAACTCGCGCCGCGAGGAGAGGGCGGGGCCGCGGAAAGGAAGGGGAGGGGCTGGGAGGGCCCGGAGGGGGCTGGGCCGGGGACCCGGAAGGGGTCGGGACGGGGCGGGGTCC
Consensus_read_202_TTTCTCTCTTCA_a_Count=25	chr5	1295037	AGCGCTGCCTGAAACTCGCGCCGCGAGGAGAGGGCGGGGCCGCGGAAAGGAAGGGGAGGGGCTGGGAGGGCCCGGAGGGGGCTGGGCCGGGGACCCGGAAGGGGTCGGGACGGGGCGGGGTCC
Consensus_read_202_TAACAAGATACT_Count=13	chr5	1295037	AGCGCTGCCTGAAACTCGCGCCGCGAGGAGAGGGCGGGGCCGCGGAAAGGAAGGGGAGGGGCTGGGAGGGCCCGGAGGGGGCTGGGCCGGGGACCCGGAAGGGGTCGGGACGGGGCGGGGTCC
Consensus_read_202_CATGTCAACCAA_Count=20	chr5	1295037	AGCGCTGCCTGAAACTCGCGCCGCGAGGAGAGGGCGGGGCCGCGGAAAGGAAGGGGAGGGGCTGGGAGGGCCCGGAGGGGGCTGGGCCGGGGACCCGGAAGGGGTCGGGACGGGGCGGGGTCC
Consensus_read_202_AATACCTACTTT_Count=21	chr5	1295037	AGCGCTGCCTGAAACTCGCGCCGCGAGGAGAGGGCGGGGCCGCGGAAAGGAAGGGGAGGGGCTGGGAGGGCCCGGAGGGGGCTGGGCCGGGGACCCGGAAGGGGTCGGGACGGGGCGGGGTCC
Consensus_read_202_GTGCGTCTATTG_Count=9	chr5	1295037	AGCGCTGCCTGAAACTCGCGCCGCGAGGAGAGGGCGGGGCCGCGGAAAGGAAGGGGAGGGGCTGGGAGGGCCCGGAGGGGGCTGGGCCGGGGACCCGGAAGGGGTCGGGACGGGGCGGGGTCC
Consensus_read_202_TATATGGTTATT_a_Count=45	chr5	1295037	AGCGCTGCCTGAAACTCGCGCCGCGAGGAGAGGGCGGGGCCGCGGAAAGGAAGGGGAGGGGCTGGGAGGGCCCGGAGGGGGCTGGGCCGGGGACCCGGAAGGGGTCGGGACGGGGCGGGGTCC
Consensus_read_202_GTATTTATAACA_Count=9	chr5	1295037	AGCGCTGCCTGAAACTCGCGCCGCGAGGAGAGGGCGGGGCCGCGGAAAGGAAGGGGAGGGGCTGGGAGGGCCCGGAGGGGGCTGGGCCGGGGACCCGGAAGGGGTCGGGACGGGGCGGGGTCC
Consensus_read_202_CCCCTCGTTCAT_Count=30	chr5	1295037	AGCGCTGCCTGAAACTCGCGCCGCGAGGAGAGGGCGGGGCCGCGGAAAGGAAGGGGAGGGGCTGGGAGGGCCCGGAGGGGGCTGGGCCGGGGACCCGGAAGGGGTCGGGACGGGGCGGGGTCC
Consensus_read_202_ATGATCTTTATT_Count=10	chr5	1295037	AGCGCTGCCTGAAACTCGCGCCGCGAGGAGAGGGCGGGGCCGCGGAAAGGAAGGGGAGGGGCTGGGAGGGCCCGGAGGGGGCTGGGCCGGGGACCCGGAAGGGGTCGGGACGGGGCGGGGTCC
Consensus_read_202_ATGTCAATGACG_Count=26	chr5	1295037	AGCGCTGCCTGAAACTCGCGCCGCGAGGAGAGGGCGGGGCCGCGGAAAGGAAGGGGAGGGGCTGGGAGGGCCCGGAGGGGGCTGGGCCGGGGACCCGGAAGGGGTCGGGACGGGGCGGGGTCC
Consensus_read_202_GTGGTCTTTTAA_Count=26	chr5	1295037	AGCGCTGCCTGAAACTCGCGCCGCGAGGAGAGGGCGGGGCCGCGGAAAGGAAGGGGAGGGGCTGGGAGGGCCCGGAGGGGGCTGGGCCGGGGACCCGGAAGGGGTCGGGACGGGGCGGGGTCC
Consensus_read_202_AGAACGTGACGC_Count=22	chr5	1295037	AGCGCTGCCTGAAACTCGCGCCGCGAGGAGAGGGCGGGGCCGCGGAAAGGAAGGGGAGGGGCTGGGAGGGCCCGGAGGGGGCTGGGCCGGGGACCCGGAAGGGGTCGGGACGGGGCGGGGTCC
Consensus_read_202_GGTTAGGATACT_a_Count=9	chr5	1295037	AGCGCTGCCTGAAACTCGCGCCGCGAGGAGAGGGCGGGGCCGCGGAAAGGAAGGGGAGGGGCTGGGAGGGCCCGGAGGGGGCTGGGCCGGGGACCCGGGAGGGGTCGGGACGGGGCGGGGTCC
Consensus_read_202_AGGTTCTCACTT_Count=15	chr5	1295037	AGCGCTGCCTGAAACTCGCGCCGCGAGGAGAGGGCGGGGCCGCGGAAAGGAAGGGGAGGGGCTGGGAGGGCCCGGAGGGGGCTGGGCCGGGGACCCGGAAGGGGTCGGGACGGGGCGGGGTCC
Consensus_read_202_CTATGCTCTTTT_Count=14	chr5	1295037	AGCGCTGCCTGAAACTCGCGCCGCGAGGAGAGGGCGGGGCCGCGGAAAGGAAGGGGAGGGGCTGGGAGGGCCCGGAGGGGGCTGGGCCGGGGACCCGGGAGGGGTCGGGACGGGGCGGGGTCC
Consensus_read_202_GATTCTCAAAAA_Count=14	chr5	1295037	AGCGCTGCCTGAAACTCGCGCCGCGAGGAGAGGGCGGGGCCGCGGAAAGGAAGGGGAGGGGCTGGGAGGGCCCGGAGGGGGCTGGGCCGGGGACCCGGGAGGGGTCGGGACGGGGCGGGGTCC
Consensus_read_202_TGTTATGGTTTA_Count=11	chr5	1295037	AGCGCTGCCTGAAACTCGCGCCGCGAGGAGAGGGCGGGGCCGCGGAAAGGAAGGGGAGGGGCTGGGAGGGCCCGGAGGGGGCTGGGCCGGGGACCCGGAAGGGGTCGGGACGGGGCGGGGTCC
Consensus_read_202_TAACAGGGCATT_Count=18	chr5	1295037	AGCGCTGCCTGAAACTCGCGCCGCGAGGAGAGGGCGGGGCCGCGGAAAGGAAGGGGAGGGGCTGGGAGGGCCCGGAGGGGGCTGGGCCGGGGACCCGGAAGGGGTCGGGACGGGGCGGGGTCC
Consensus_read_202_ATGTTTGGACGT_Count=19	chr5	1295037	AGCGCTGCCTGAAACTCGCGCCGCGAGGAGAGGGCGGGGCCGCGGAAAGGAAGGGGAGGGGCTGGGAGGGCCCGGAGGGGGCTGGGCCGGGGACCCGGGAGGGGTCGGGACGGGGCGGGGTCC
Consensus_read_202_AGACGTCTAGCT_Count=27	chr5	1295037	AGCGCTGCCTGAAACTCGCGCCGCGAGGAGAGGGCGGGGCCGCGGAAAGGAAGGGGAGGGGCTGGGAGGGCCCGGAGGGGGCTGGGCCGGGGACCCGGGAGGGGTCGGGACGGGGCGGGGTCC
Consensus_read_202_ATTGCAAATTCG_Count=32	chr5	1295037	AGCGCTGCCTGAAACTCGCGCCGCGAGGAGAGGGCGGGGCCGCGGAAAGGAAGGGGAGGGGCTGGGAGGGCCCGGAGGGGGCTGGGCCGGGGACCCGGAAGGGGTCGGGACGGGGCGGGGTCC
Consensus_read_202_CGTTGCATCAAT_Count=23	chr5	1295037	AGCGCTGCCTGAAACTCGCGCCGCGAGGAGAGGGCGGGGCCGCGGAAAGGAAGGGGAGGGGCTGGGAGGGCCCGGAGGGGGCTGGGCCGGGGACCCGGAAGGGGTCGGGACGGGGCGGGGTCC
Consensus_read_202_ATACAAATCCTT_Count=8	chr5	1295037	AGCGCTGCCTGAAACTCGCGCCGCGAGGAGAGGGCGGGGCCGCGGAAAGGAAGGGGAGGGGCTGGGAGGGCCCGGAGGGGGCTGGGCCGGGGACCCGGAAGGGGTCGGGACGGGGCGGGGTCC
Consensus_read_202_TGGTTACGTCTC_Count=8	chr5	1295037	AGCGCTGCCTGAAACTCGCGCCGCGAGGAGAGGGCGGGGCCGCGGAAAGGAAGGGGAGGGGCTGGGAGGGCCCGGAGGGGGCTGGGCCGGGGACCCGGAAGGGGTCGGGACGGGGCGGGGTCC
Consensus_read_202_GAAATATTTTGG_Count=15	chr5	1295037	AGCGCTGCCTGAAACTCGCGCCGCGAGGAGAGGGCGGGGCCGCGGAAAGGAAGGGGAGGGGCTGGGAGGGCCCGGAGGGGGCTGGGCCGGGGACCCGGAAGGGGTCGGGACGGGGCGGGGTCC
Consensus_read_202_GGACATCAGTTA_Count=25	chr5	1295037	AGCGCTGCCTGAAACTCGCGCCGCGAGGAGAGGGCGGGGCCGCGGAAAGGAAGGGGAGGGGCTGGGAGGGCCCGGAGGGGGCTGGGCCGGGGACCCGGGAGGGGTCGGGACGGGGCGGGGTCC
Consensus_read_202_AAAAAATGGGGT_Count=11	chr5	1295037	AGCGCTGCCTGAAACTCGCGCCGCGAGGAGAGGGCGGGGCCGCGGAAAGGAAGGGGAGGGGCTGGGAGGGCCCGGAGGGGGCTGGGCCGGGGACCCGGGAGGGGTCGGGACGGGGCGGGGTCC
Consensus_read_202_TTGCAAGTTTTA_Count=23	chr5	1295037	AGCGCTGCCTGAAACTCGCGCCGCGAGGAGAGGGCGGGGCCGCGGAAAGGAAGGGGAGGGGCTGGGAGGGCCCGGAGGGGGCTGGGCCGGGGACCCGGAAGGGGTCGGGACGGGGCGGGGTCC
Consensus_read_202_TCCAATGTTTGG_a_Count=17	chr5	1295037	AGCGCTGCCTGAAACTCGCGCCGCGAGGAGAGGGCGGGGCCGCGGAAAGGAAGGGGAGGGGCTGGGAGGGCCCGGAGGGGGCTGGGCCGGGGACCCGGGAGGGGTCGGGACGGGGCGGGGTCC
Consensus_read_202_TGTGGAAGGTCC_Count=12	chr5	1295037	AGCGCTGCCTGAAACTCGCGCCGCGAGGAGAGGGCGGGGCCGCGGAAAGGAAGGGGAGGGGCTGGGAGGGCCCGGAGGGGGCTGGGCCGGGGACCCGGGAGGGGTCGGGACGGGGCGGGGTCC
Consensus_read_202_ATTTTGCATATA_Count=18	chr5	1295037	AGCGCTGCCTGAAACTCGCGCCGCGAGGAGAGGGCGGGGCCGCGGAAAGGAAGGGGAGGGGCTGGGAGGGCCCGGAGGGGGCTGGGCCGGGGACCCGGGAGGGGTCGGGACGGGGCGGGGTCC
Consensus_read_202_GCGTTGGTCTCG_Count=46	chr5	1295037	AGCGCTGCCTGAAACTCGCGCCGCGAGGAGAGGGCGGGGCCGCGGAAAGGAAGGGGAGGGGCTGGGAGGGCCCGGAGGGGGCTGGGCCGGGGACCCGGAAGGGGTCGGGACGGGGCGGGGTCC
Consensus_read_202_TACGTTACTAAG_Count=17	chr5	1295037	AGCGCTGCCTGAAACTCGCGCCGCGAGGAGAGGGCGGGGCCGCGGAAAGGAAGGGGAGGGGCTGGGAGGGCCCGGAGGGGGCTGGGCCGGGGACCCGGGAGGGGTCGGGACGGGGCGGGGTCC
Consensus_read_202_TCACGTAGTTCT_Count=19	chr5	1295037	AGCGCTGCCTGAAACTCGCGCCGCGAGGAGAGGGCGGGGCCGCGGAAAGGAAGGGGAGGGGCTGGGAGGGCCCGGAGGGGGCTGGGCCGGGGACCCGGGAGGGGTCGGGACGGGGCGGGGTCC
Consensus_read_202_TTTTGCGTCTTC_Count=19	chr5	1295037	AGCGCTGCCTGAAACTCGCGCCGCGAGGAGAGGGCGGGGCCGCGGAAAGGAAGGGGAGGGGCTGGGAGGGCCCGGAGGGGGCTGGGCCGGGGACCCGGGAGGGGTCGGGACGGGGCGGGGTCC
Consensus_read_202_AGAATCCATGGT_Count=10	chr5	1295037	AGCGCTGCCTGAAACTCGCGCCGCGAGGAGAGGGCGGGGCCGCGGAAAGGAAGGGGAGGGGCTGGGAGGGCCCGGAGGGGGCTGGGCCGGGGACCCGGGAGGGGTCGGGACGGGGCGGGGTCC
Consensus_read_202_TTTTCATCCCAT_Count=9	chr5	1295037	AGCGCTGCCTGAAACTCGCGCCGCGAGGAGAGGGCGGGGCCGCGGAAAGGAAGGGGAGGGGCTGGGAGGGCCCGGAGGGGGCTGGGCCGGGGACCCGGAAGGGGTCGGGACGGGGCGGGGTCC
Consensus_read_202_GTTCTACATACT_Count=7	chr5	1295037	AGCGCTGCCTGAAACTCGCGCCGCGAGGAGAGGGCGGGGCCGCGGAAAGGAAGGGGAGGGGCTGGGAGGGCCCGGAGGGGGCTGGGCCGGGGACCCGGAAGGGGTCGGGACGGGGCGGGGTCC
Consensus_read_202_CTTCTGTTAGAC_Count=24	chr5	1295037	AGCGCTGCCTGAAACTCGCGCCGCGAGGAGAGGGCGGGGCCGCGGAAAGGAAGGGGAGGGGCTGGGAGGGCCCGGAGGGGGCTGGGCCGGGGACCCGGAAGGGGTCGGGACGGGGCGGGGTCC
Consensus_read_202_TTGGCACAGGTG_Count=16	chr5	1295037	AGCGCTGCCTGAAACTCGCGCCGCGAGGAGAGGGCGGGGCCGCGGAAAGGAAGGGGAGGGGCTGGGAGGGCCCGGAGGGGGCTGGGCCGGGGACCCGGAAGGGGTCGGGACGGGGCGGGGTCC
Consensus_read_202_TTGTCTAGCATT_Count=9	chr5	1295037	AGCGCTGCCTGAAACTCGCGCCGCGAGGAGAGGGCGGGGCCGCGGAAAGGAAGGGGAGGGGCTGGGAGGGCCCGGAGGGGGCTGGGCCGGGGACCCGGAAGGGGTCGGGACGGGGCGGGGTCC
Consensus_read_202_CAAAGTGTTATT_Count=7	chr5	1295037	AGCGCTGCCTGAAACTCGCGCCGCGAGGAGAGGGCGGGGCCGCGGAAAGGAAGGGGAGGGGCTGGGAGGGCCCGGAGGGGGCTGGGCCGGGGACCCGGGAGGGGTCGGGACGGGGCGGGGTCC
Consensus_read_202_GGCTTTGTTTTC_Count=20	chr5	1295037	AGCGCTGCCTGAAACTCGCGCCGCGAGGAGAGGGCGGGGCCGCGGAAAGGAAGGGGAGGGGCTGGGAGGGCCCGGAGGGGGCTGGGCCGGGGACCCGGAAGGGGTCGGGACGGGGCGGGGTCC
Consensus_read_202_CTCAATCATTCA_Count=28	chr5	1295037	AGCGCTGCCTGAAACTCGCGCCGCGAGGAGAGGGCGGGGCCGCGGAAAGGAAGGGGAGGGGCTGGGAGGGCCCGGAGGGGGCTGGGCCGGGGACCCGGAAGGGGTCGGGACGGGGCGGGGTCC
Consensus_read_202_GTTACAAACGGC_Count=8	chr5	1295037	AGCGCTGCCTGAAACTCGCGCCGCGAGGAGAGGGCGGGGCCGCGGAAAGGAAGGGGAGGGGCTGGGAGGGCCCGGAGGGGGCTGGGCCGGGGACCCGGGAGGGGTCGGGACGGGGCGGGGTCC
Consensus_read_202_GCAAGGTGGTTG_Count=15	chr5	1295037	AGCGCTGCCTGAAACTCGCGCCGCGAGGAGAGGGCGGGGCCGCGGAAAGGAAGGGGAGGGGCTGGGAGGGCCCGGAGGGGGCTGGGCCGGGGACCCGGAAGGGGTCGGGACGGGGCGGGGTCC
Consensus_read_202_ATTCCATGTTCT_Count=13	chr5	1295037	AGCGCTGCCTGAAACTCGCGCCGCGAGGAGAGGGCGGGGCCGCGGAAAGGAAGGGGAGGGGCTGGGAGGGCCCGGAGGGGGCTGGGCCGGGGACCCGGGAGGGGTCGGGACGGGGCGGGGTCC
Consensus_read_202_AGATGCCGTTTA_Count=26	chr5	1295037	AGCGCTGCCTGAAACTCGCGCCGCGAGGAGAGGGCGGGGCCGCGGAAAGGAAGGGGAGGGGCTGGGAGGGCCCGGAGGGGGCTGGGCCGGGGACCCGGGAGGGGTCGGGACGGGGCGGGGTCC
Consensus_read_202_TGATTGCGTGAA_Count=23	chr5	1295037	AGCGCTGCCTGAAACTCGCGCCGCGAGGAGAGGGCGGGGCCGCGGAAAGGAAGGGGAGGGGCTGGGAGGGCCCGGAGGGGGCTGGGCCGGGGACCCGGAAGGGGTCGGGACGGGGCGGGGTCC
Consensus_read_202_TCATAGCTGGGT_Count=11	chr5	1295037	AGCGCTGCCTGAAACTCGCGCCGCGAGGAGAGGGCGGGGCCGCGGAAAGGAAGGGGAGGGGCTGGGAGGGCCCGGAGGGGGCTGGGCCGGGGACCCGGAAGGGGTCGGGACGGGGCGGGGTCC
Consensus_read_202_CATTGTGTCAGG_Count=12	chr5	1295037	AGCGCTGCCTGAAACTCGCGCCGCGAGGAGAGGGCGGGGCCGCGGAAAGGAAGGGGAGGGGCTGGGAGGGCCCGGAGGGGGCTGGGCCGGGGACCCGGAAGGGGTCGGGACGGGGCGGGGTCC
Consensus_read_202_ACGAATGGGGAT_Count=15	chr5	1295037	AGCGCTGCCTGAAACTCGCGCCGCGAGGAGAGGGCGGGGCCGCGGAAAGGAAGGGGAGGGGCTGGGAGGGCCCGGAGGGGGCTGGGCCGGGGACCCGGAAGGGGTCGGGACGGGGCGGGGTCC
Consensus_read_202_ATGAACTGAATG_Count=26	chr5	1295037	AGCGCTGCCTGAAACTCGCGCCGCGAGGAGAGGGCGGGGCCGCGGAAAGGAAGGGGAGGGGCTGGGAGGGCCCGGAGGGGGCTGGGCCGGGGACCCGGAAGGGGTCGGGACGGGGCGGGGTCC
Consensus_read_202_TATTGCCACTTT_Count=15	chr5	1295037	AGCGCTGCCTGAAACTCGCGCCGCGAGGAGAGGGCGGGGCCGCGGAAAGGAAGGGGAGGGGCTGGGAGGGCCCGGAGGGGGCTGGGCCGGGGACCCGGGAGGGGTCGGGACGGGGCGGGGTCC
Consensus_read_202_GTTCGAGCCTTG_Count=11	chr5	1295037	AGCGCTGCCTGAAACTCGCGCCGCGAGGAGAGGGCGGGGCCGCGGAAAGGAAGGGGAGGGGCTGGGAGGGCCCGGAGGGGGCTGGGCCGGGGACCCGGGAGGGGTCGGGACGGGGCGGGGTCC
Consensus_read_202_GAACTGGTTGTC_Count=22	chr5	1295037	AGCGCTGCCTGAAACTCGCGCCGCGAGGAGAGGGCGGGGCCGCGGAAAGGAAGGGGAGGGGCTGGGAGGGCCCGGAGGGGGCTGGGCCGGGGACCCGGAAGGGGTCGGGACGGGGCGGGGTCC
Consensus_read_202_TCTTCTGCCGTT_Count=28	chr5	1295037	AGCGCTGCCTGAAACTCGCGCCGCGAGGAGAGGGCGGGGCCGCGGAAAGGAAGGGGAGGGGCTGGGAGGGCCCGGAGGGGGCTGGGCCGGGGACCCGGAAGGGGTCGGGACGGGGCGGGGTCC
Consensus_read_202_CACGGTTAATTT_Count=12	chr5	1295037	AGCGCTGCCTGAAACTCGCGCCGCGAGGAGAGGGCGGGGCCGCGGAAAGGAAGGGGAGGGGCTGGGAGGGCCCGGAGGGGGCTGGGCCGGGGACCCGGGAGGGGTCGGGACGGGGCGGGGTCC
Consensus_read_202_TCTTATTCAGTC_Count=14	chr5	1295037	AGCGCTGCCTGAAACTCGCGCCGCGAGGAGAGGGCGGGGCCGCGGAAAGGAAGGGGAGGGGCTGGGAGGGCCCGGAGGGGGCTGGGCCGGGGACCCGGAAGGGGTCGGGACGGGGCGGGGTCC
Consensus_read_202_GTCCGAAGTTGC_Count=28	chr5	1295037	AGCGCTGCCTGAAACTCGCGCCGCGAGGAGAGGGCGGGGCCGCGGAAAGGAAGGGGAGGGGCTGGGAGGGCCCGGAGGGGGCTGGGCCGGGGACCCGGAAGGGGTCGGGACGGGGCGGGGTCC
Consensus_read_202_TATAGTCTCTTC_Count=17	chr5	1295037	AGCGCTGCCTGAAACTCGCGCCGCGAGGAGAGGGCGGGGCCGCGGAAAGGAAGGGGAGGGGCTGGGAGGGCCCGGAGGGGGCTGGGCCGGGGACCCGGGAGGGGTCGGGACGGGGCGGGGTCC
Consensus_read_202_TCTGGGTCGCTT_Count=14	chr5	1295037	AGCGCTGCCTGAAACTCGCGCCGCGAGGAGAGGGCGGGGCCGCGGAAAGGAAGGGGAGGGGCTGGGAGGGCCCGGAGGGGGCTGGGCCGGGGACCCGGAAGGGGTCGGGACGGGGCGGGGTCC
Consensus_read_202_TATTGATTTTTG_Count=21	chr5	1295037	AGCGCTGCCTGAAACTCGCGCCGCGAGGAGAGGGCGGGGCCGCGGAAAGGAAGGGGAGGGGCTGGGAGGGCCCGGAGGGGGCTGGGCCGGGGACCCGGAAGGGGTCGGGACGGGGCGGGGTCC
Consensus_read_202_ATTTGCTCTAAC_Count=30	chr5	1295037	AGCGCTGCCTGAAACTCGCGCCGCGAGGAGAGGGCGGGGCCGCGGAAAGGAAGGGGAGGGGCTGGGAGGGCCCGGAGGGGGCTGGGCCGGGGACCCGGGAGGGGTCGGGACGGGGCGGGGTCC
Consensus_read_202_TCTTAGTATTTC_Count=9	chr5	1295037	AGCGCTGCCTGAAACTCGCGCCGCGAGGAGAGGGCGGGGCCGCGGAAAGGAAGGGGAGGGGCTGGGAGGGCCCGGAGGGGGCTGGGCCGGGGACCCGGAAGGGGTCGGGACGGGGCGGGGTCC
Consensus_read_202_TCTGGCCGAATT_Count=30	chr5	1295037	AGCGCTGCCTGAAACTCGCGCCGCGAGGAGAGGGCGGGGCCGCGGAAAGGAAAGGGAGGGGCTGGGAGGGCCCGGAGGGGGCTGGGCCGGGGACCCGGAAGGGGTCGGGACGGGGCGGGGTCC
Consensus_read_202_TGATGCATAATA_Count=27	chr5	1295037	AGCGCTGCCTGAAACTCGCGCCGCGAGGAGAGGGCGGGGCCGCGGAAAGGAAGGGGAGGGGCTGGGAGGGCCCGGAGGGGGCTGGGCCGGGGACCCGGAAGGGGTCGGGACGGGGCGGGGTCC
Consensus_read_202_TCACAGAGTATT_Count=24	chr5	1295037	AGCGCTGCCTGAAACTCGCGCCGCGAGGAGAGGGCGGGGCCGCGGAAAGGAAGGGGAGGGGCTGGGAGGGCCCGGAGGGGGCTGGGCCGGGGACCCGGGAGGGGTCGGGACGGGGCGGGGTCC
Consensus_read_202_CAATCCTCCCAC_Count=26	chr5	1295037	AGCGCTGCCTGAAACTCGCGCCGCGAGGAGAGGGCGGGGCCGCGGAAAGGAAGGGGAGGGGCTGGGAGGGCCCGGAGGGGGCTGGGCCGGGGACCCGGAAGGGGTCGGGACGGGGCGGGGTCC
Consensus_read_202_TCTTACCACCAT_Count=15	chr5	1295037	AGCGCTGCCTGAAACTCGCGCCGCGAGGAGAGGGCGGGGCCGCGGAAAGGAAGGGGAGGGGCTGGGAGGGCCCGGAGGGGGCTGGGCCGGGGACCCGGAAGGGGTCGGGACGGGGCGGGGTCC
Consensus_read_202_TCGGCTTTGTGT_Count=26	chr5	1295037	AGCGCTGCCTGAAACTCGCGCCGCGAGGAGAGGGCGGGGCCGCGGAAAGGAAGGGGAGGGGCTGGGAGGGCCCGGAGGGGGCTGGGCCGGGGACCCGGAAGGGGTCGGGACGGGGCGGGGTCC
Consensus_read_202_GGCGTTTTCATT_Count=22	chr5	1295037	AGCGCTGCCTGAAACTCGCGCCGCGAGGAGAGGGCGGGGCCGCGGAAAGGAAGGGGAGGGGCTGGGAGGGCCCGGAGGGGGCTGGGCCGGGGACCCGGAAGGGGTCGGGACGGGGCGGGGTCC
Consensus_read_202_TCCCTATGAGGA_Count=23	chr5	1295037	AGCGCTGCCTGAAACTCGCGCCGCGAGGAGAGGGCGGGGCCGCGGAAAGGAAGGGGAGGGGCTGGGAGGGCCCGGAGGGGGCTGGGCCGGGGACCCGGAAGGGGTCGGGACGGGGCGGGGTCC
Consensus_read_202_CCTTTGCAACTT_Count=32	chr5	1295037	AGCGCTGCCTGAAACTCGCGCCGCGAGGAGAGGGCGGGGCCGCGGAAAGGAAGGGGAGGGGCTGGGAGGGCCCGGAGGGGGCTGGGCCGGGGACCCGGGAGGGGTCGGGACGGGGCGGGGTCC
Consensus_read_202_GTTGGAGAATAA_Count=25	chr5	1295037	AGCGCTGCCTGAAACTCGCGCCGCGAGGAGAGGGCGGGGCCGCGGAAAGGAAGGGGAGGGGCTGGGAGGGCCCGGAGGGGGCTGGGCCGGGGACCCGGAAGGGGTCGGGACGGGGCGGGGTCC
Consensus_read_202_TTTTGTGCTATT_Count=8	chr5	1295037	AGCGCTGCCTGAAACTCGCGCCGCGAGGAGAGGGCGGGGCCGCGGAAAGGAAGGGGAGGGGCTGGGAGGGCCCGGAGGGGGCTGGGCCGGGGACCCGGAAGGGGTCGGGACGGGGCGGGGTCC
Consensus_read_202_TAGATTGTGTTG_Count=9	chr5	1295037	AGCGCTGCCTGAAACTCGCGCCGCGAGGAGAGGGCGGGGCCGCGGAAAGGAAGGGGAGGGGCTGGGAGGGCCCGGAGGGGGCTGGGCCGGGGACCCGGAAGGGGTCGGGACGGGGCGGGGTCC
Consensus_read_202_TATGCACTAGTC_Count=18	chr5	1295037	AGCGCTGCCTGAAACTCGCGCCGCGAGGAGAGGGCGGGGCCGCGGAAAGGAAGGGGAGGGGCTGGGAGGGCCCGGAGGGGGCTGGGCCGGGGACCCGGAAGGGGTCGGGACGGGGCGGGGTCC
Consensus_read_202_GCATTACCAAAT_Count=20	chr5	1295037	AGCGCTGCCTGAAACTCGCGCCGCGAGGAGAGGGCGGGGCCGCGGAAAGGAAGGGGAGGGGCTGGGAGGGCCCGGAGGGGGCTGGGCCGGGGACCCGGAAGGGGTCGGGACGGGGCGGGGTCC
Consensus_read_202_TCTGTTGTTTAG_Count=15	chr5	1295037	AGCGCTGCCTGAAACTCGCGCCGCGAGGAGAGGGCGGGGCCGCGGAAAGGAAGGGGAGGGGCTGGGAGGGCCCGGAGGGGGCTGGGCCGGGGACCCGGAAGGGGTCGGGACGGGGCGGGGTCC
Consensus_read_202_GTGGTTTCAATC_Count=21	chr5	1295037	AGCGCTGCCTGAAACTCGCGCCGCGAGGAGAGGGCGGGGCCGCGGAAAGGAAGGGGAGGGGCTGGGAGGGCCCGGAGGGGGCTGGGCCGGGGACCCGGAAGGGGTCGGGACGGGGCGGGGTCC
Consensus_read_202_TTTTTTGCCCAC_Count=10	chr5	1295037	AGCGCTGCCTGAAACTCGCGCCGCGAGGAGAGGGCGGGGCCGCGGAAAGGAAGGGGAGGGGCTGGGAGGGCCCGGAGGGGGCTGGGCCGGGGACCCGGAAGGGGTCGGGACGGGGCGGGGTCC
Consensus_read_202_TTATAGAGCCGT_Count=31	chr5	1295037	AGCGCTGCCTGAAACTCGCGCCGCGAGGAGAGGGCGGGGCCGCGGAAAGGAAGGGGAGGGGCTGGGAGGGCCCGGAGGGGGCTGGGCCGGGGACCCGGAAGGGGTCGGGACGGGGCGGGGTCC
Consensus_read_202_ATCCTTATCTTT_Count=21	chr5	1295037	AGCGCTGCCTGAAACTCGCGCCGCGAGGAGAGGGCGGGGCCGCGGAAAGGAAGGGGAGGGGCTGGGAGGGCCCGGAGGGGGCTGGGCCGGGGACCCGGAAGGGGTCGGGACGGGGCGGGGTCC
Consensus_read_202_AATTTTGTTAGA_Count=31	chr5	1295037	AGCGCTGCCTGAAACTCGCGCCGCGAGGAGAGGGCGGGGCCGCGGAAAGGAAGGGGAGGGGCTGGGAGGGCCCGGAGGGGGCTGGGCCGGGGACCCGGAAGGGGTCGGGACGGGGCGGGGTCC
Consensus_read_202_TGTGCAATGCAT_Count=11	chr5	1295037	AGCGCTGCCTGAAACTCGCGCCGCGAGGAGAGGGCGGGGCCGCGGAAAGGAAGGGGAGGGGCTGGGAGGGCCCGGAGGGGGCTGGGCCGGGGACCCGGGAGGGGTCGGGACGGGGCGGGGTCC
Consensus_read_202_TTTTTTTGCTCC_Count=23	chr5	1295037	AGCGCTGCCTGAAACTCGCGCCGCGAGGAGAGGGCGGGGCCGCGGAAAGGAAGGGGAGGGGCTGGGAGGGCCCGGAGGGGGCTGGGCCGGGGACCCGGAAGGGGTCGGGACGGGGCGGGGTCC
Consensus_read_202_TTTGGTATGATT_Count=11	chr5	1295037	AGCGCTGCCTGAAACTCGCGCCGCGAGGAGAGGGCGGGGCCGCGGAAAGGAAGGGGAGGGGCTGGGAGGGCCCGGAGGGGGCTGGGCCGGGGACCCGGGAGGGGTCGGGACGGGGCGGGGTCC
Consensus_read_202_AAATCAGGTCCT_Count=14	chr5	1295037	AGCGCTGCCTGAAACTCGCGCCGCGAGGAGAGGGCGGGGCCGCGGAAAGGAAGGGGAGGGGCTGGGAGGGCCCGGAGGGGGCTGGGCCGGGGACCCGGGAGGGGTCGGGACGGGGCGGGGTCC
Consensus_read_202_TTTTTCTTTATA_Count=16	chr5	1295037	AGCGCTGCCTGAAACTCGCGCCGCGAGGAGAGGGCGGGGCCGCGGAAAGGAAGGGGAGGGGCTGGGAGGGCCCGGAGGGGGCTGGGCCGGGGACCCGGAAGGGGTCGGGACGGGGCGGGGTCC
Consensus_read_202_GACTATATTATC_Count=14	chr5	1295037	AGCGCTGCCTGAAACTCGCGCCGCGAGGAGAGGGCGGGGCCGCGGAAAGGAAGGGGAGGGGCTGGGAGGGCCCGGAGGGGGCTGGGCCGGGGACCCGGAAGGGGTCGGGACGGGGCGGGGTCC
Consensus_read_202_TTGGTGTTAGTT_Count=16	chr5	1295037	AGCGCTGCCTGAAACTCGCGCCGCGAGGAGAGGGCGGGGCCGCGGAAAGGAAGGGGAGGGGCTGGGAGGGCCCGGAGGGGGCTGGGCCGGGGACCCGGAAGGGGTCGGGACGGGGCGGGGTCC
Consensus_read_202_GAATCTGCTTTT_Count=21	chr5	1295037	AGCGCTGCCTGAAACTCGCGCCGCGAGGAGAGGGCGGGGCCGCGGAAAGGAAGGGGAGGGGCTGGGAGGGCCCGGAGGGGGCTGGGCCGGGGACCCGGAAGGGGTCGGGACGGGGCGGGGTCC
Consensus_read_202_CACAGATTTAAC_Count=13	chr5	1295037	AGCGCTGCCTGAAACTCGCGCCGCGAGGAGAGGGCGGGGCCGCGGAAAGGAAGGGGAGGGGCTGGGAGGGCCCGGAGGGGGCTGGGCCGGGGACCCGGAAGGGGTCGGGACGGGGCGGGGTCC
Consensus_read_202_TAGGTAATTCAC_Count=10	chr5	1295037	AGCGCTGCCTGAAACTCGCGCCGCGAGGAGAGGGCGGGGCCGCGGAAAGGAAGGGGAGGGGCTGGGAGGGCCCGGAGGGGGCTGGGCCGGGGACCCGGGAGGGGTCGGGACGGGGCGGGGTCC
Consensus_read_202_TTGTGATCTATG_Count=22	chr5	1295037	AGCGCTGCCTGAAACTCGCGCCGCGAGGAGAGGGCGGGGCCGCGGAAAGGAAGGGGAGGGGCTGGGAGGGCCCGGAGGGGGCTGGGCCGGGGACCCGGAAGGGGTCGGGACGGGGCGGGGTCC
Consensus_read_202_GCTGCATAATGA_Count=8	chr5	1295037	AGCGCTGCCTGAAACTCGCGCCGCGAGGAGAGGGCGGGGCCGCGGAAAGGAAGGGGAGGGGCTGGGAGGGCCCGGAGGGGGCTGGGCCGGGGACCCGGGAGGGGTCGGGACGGGGCGGGGTCC
Consensus_read_202_GTCATGTTGAAC_Count=21	chr5	1295037	AGCGCTGCCTGAAACTCGCGCCGCGAGGAGAGGGCGGGGCCGCGGAAAGGAAGGGGAGGGGCTGGGAGGGCCCGGAGGGGGCTGGGCCGGGGACCCGGAAGGGGTCGGGACGGGGCGGGGTCC
Consensus_read_202_CCGTGATAGGTT_Count=19	chr5	1295037	AGCGCGCCTGAAACTCGCGCCGCGAGGAGAGGGCGGGGCCGCGGAAAGGAAGGGGAGGGGCTGGGAGGGCCCGGAGGGGGCTGGGCCGGGGACCCGGAAGGGGTCGGGACGGGGCGGGGTCCG
Consensus_read_202_TGATTGATCCGG_Count=8	chr5	1295037	AGCGCTGCCTGAAACTCGCGCCGCGAGGAGAGGGCGGGGCCGCGGAAAGGAAGGGGAGGGGCTGGGAGGGCCCGGAGGGGGCTGGGCCGGGGACCCGGGAGGGGTCGGGACGGGGCGGGGTCC
Consensus_read_202_TGGATTGAATTT_Count=23	chr5	1295037	AGCGCTGCCTGAAACTCGCGCCGCGAGGAGAGGGCGGGGCCGCGGAAAGGAAGGGGAGGGGCTGGGAGGGCCCGGAGGGGGCTGGGCCGGGGACCCGGAAGGGGTCGGGACGGGGCGGGGTCC
Consensus_read_202_TCTGGTTATATC_Count=11	chr5	1295037	AGCGCTGCCTGAAACTCGCGCCGCGAGGAGAGGGCGGGGCCGCGGAAAGGAAGGGGAGGGGCTGGGAGGGCCCGGAGGGGGCTGGGCCGGGGACCCGGAAGGGGTCGGGACGGGGCGGGGTCC
Consensus_read_202_GGTAACTTTTTT_Count=8	chr5	1295037	AGCGCTGCCTGAAACTCGCGCCGCGAGGAGAGGGCGGGGCCGCGGAAAGGAAGGGGAGGGGCTGGGAGGGCCCGGAGGGGGCTGGGCCGGGGACCCGGAAGGGGTCGGGACGGGGCGGGGTCC
Consensus_read_202_TAATGCCTTGGT_Count=21	chr5	1295037	AGCGCTGCCTGAAACTCGCGCCGCGAGGAGAGGGCGGGGCCGCGGAAAGGAAGGGGAGGGGCTGGGAGGGCCCGGAGGGGGCTGGGCCGGGGACCCGGAAGGGGTCGGGACGGGGCGGGGTCC
Consensus_read_202_ATTTATAAGTAT_Count=13	chr5	1295037	AGCGCTGCCTGAAACTCGCGCCGCGAGGAGAGGGCGGGGCCGCGGAAAGGAAGGGGAGGGGCTGGGAGGGCCCGGAGGGGGCTGGGCCGGGGACCCGGAAGGGGTCGGGACGGGGCGGGGTCC
Consensus_read_202_TATTATTTGGCA_a_Count=8	chr5	1295037	AGCGCTGCCTGAAACTCGCGCCGCGAGGAGAGGGCGGGGCCGCGGAAAGGAAGGGGAGGGGCTGGGAGGGCCCGGAGGGGGCTGGGCCGGGGACCCGGAAGGGGTCGGGACGGGGCGGGGTCC
Consensus_read_202_CATGCATAATCA_Count=16	chr5	1295037	AGCGCTGCCTGAAACTCGCGCCGCGAGGAGAGGGCGGGGCCGCGGAAAGGAAGGGGAGGGGCTGGGAGGGCCCGGAGGGGGCTGGGCCGGGGACCCGGAAGGGGTCGGGACGGGGCGGGGTCC
Consensus_read_202_AGCCTTTTTGTT_Count=23	chr5	1295037	AGCGCTGCCTGAAACTCGCGCCGCGAGGAGAGGGCGGGGCCGCGGAAAGGAAGGGGAGGGGCTGGGAGGGCCCGGAGGGGGCTGGGCCGGGGACCCGGAAAGGGTCGGGACGGGGCGGGGTCC
Consensus_read_202_ATATTACAGTTC_Count=22	chr5	1295037	AGCGCTGCCTGAAACTCGCGCCGCGAGGAGAGGGCGGGGCCGCGGAAAGGAAGGGGAGGGGCTGGGAGGGCCCGGAGGGGGCTGGGCCGGGGACCCGGGAGGGGTCGGGACGGGGCGGGGTCC
Consensus_read_202_ACTCTTTCGTGC_a_Count=24	chr5	1295037	AGCGCTGCCTGAAACTCGCGCCGCGAGGAGAGGGCGGGGCCGCGGAAAGGAAGGGGAGGGGCTGGGAGGGCCCGGAGGGGGCTGGGCCGGGGACCCGGGAGGGGTCGGGACGGGGCGGGGTCC
Consensus_read_202_TCACACTGCAGA_Count=40	chr5	1295037	AGCGCTGCCTGAAACTCGCGCCGCGAGGAGAGGGCGGGGCCGCGGAAAGGAAGGGGAGGGGCTGGGAGGGCCCGGAGGGGGCTGGGCCGGGGACCCGGAAGGGGTCGGGACGGGGCGGGGTCC
Consensus_read_202_TTCTTATGAAAC_a_Count=16	chr5	1295037	AGCGCTGCCTGAAACTCGCGCCGCGAGGAGAGGGCGGGGCCGCGGAAAGGAAGGGGAGGGGCTGGGAGGGCCCGGAGGGGGCTGGGCCGGGGACCCGGGAGGGGTCGGGACGGGGCGGGGTCC
Consensus_read_202_GGTGTTTTTTTA_Count=13	chr5	1295037	AGCGCTGCCTGAAACTCGCGCCGCGAGGAGAGGGCGGGGCCGCGGAAAGGAAGGGGAGGGGCTGGGAGGGCCCGGAGGGGGCTGGGCCGGGGACCCGGGAGGGGTCGGGACGGGGCGGGGTCC
Consensus_read_202_GCATCAATCATA_Count=28	chr5	1295037	AGCGCTGCCTGAAACTCGCGCCGCGAGGAGAGGGCGGGGCCGCGGAAAGGAAGGGGAGGGGCTGGGAGGGCCCGGAGGGGGCTGGGCCGGGGACCCGGAAGGGGTCGGGACGGGGCGGGGTCC
Consensus_read_202_CAGTGGTCACTC_Count=19	chr5	1295037	AGCGCTGCCTGAAACTCGCGCCGCGAGGAGAGGGCGGGGCCGCGGAAAGGAAGGGGAGGGGCTGGGAGGGCCCGGAGGGGGCTGGGCCGGGGACCCGGAAGGGGTCGGGACGGGGCGGGGTCC
Consensus_read_202_GTCTCTGATGTA_Count=15	chr5	1295037	AGCGCTGCCTGAAACTCGCGCCGCGAGGAGAGGGCGGGGCCGCGGAAAGGAAGGGGAGGGGCTGGGAGGGCCCGGAGGGGGCTGGGCCGGGGACCCGGAAGGGGTCGGGACGGGGCGGGGTCC
Consensus_read_202_TGTAAGCAAATT_Count=10	chr5	1295037	AGCGCTGCCTGAAACTCGCGCCGCGAGGAGAGGGCGGGGCCGCGGAAAGGAAGGGGAGGGGCTGGGAGGGCCCGGAGGGGGCTGGGCCGGGGACCCGGAAGGGGTCGGGACGGGGCGGGGTCC
Consensus_read_202_AGTGAATCCAGA_Count=12	chr5	1295037	AGCGCTGCCTGAAACTCGCGCCGCGAGGAGAGGGCGGGGCCGCGGAAAGGAAGGGGAGGGGCTGGGAGGGCCCGGAGGGGGCTGGGCCGGGGACCCGGAAGGGGTCGGGACGGGGCGGGGTCC
Consensus_read_202_ATACTCTTCCTG_Count=12	chr5	1295037	AGCGCTGCCTGAAACTCGCGCCGCGAGGAGAGGGCGGGGCCGCGGAAAGGAAGGGGAGGGGCTGGGAGGGCCCGGAGGGGGCTGGGCCGGGGACCCGGGAGGGGTCGGGACGGGGCGGGGTCC
Consensus_read_202_GCCCATGAGTTA_Count=26	chr5	1295037	AGCGCTGCCTGAAACTCGCGCCGCGAGGAGAGGGCGGGGCCGCGGAAAGGAAGGGGAGGGGCTGGGAGGGCCCGGAGGGGGCTGGGCCGGGGACCCGGAAGGGGTCGGGACGGGGCGGGGTCC
Consensus_read_202_GAGAATAGCTTC_Count=14	chr5	1295037	AGCGCTGCCTGAAACTCGCGCCGCGAGGAGAGGGCGGGGCCGCGGAAAGGAAGGGGAGGGGCTGGGAGGGCCCGGAGGGGGCTGGGCCGGGGACCCGGAAGGGGTCGGGACGGGGCGGGGTCC
Consensus_read_202_TTTCAATGGAGC_Count=9	chr5	1295037	AGCGCTGCCTGAAACTCGCGCCGCGAGGAGAGGGCGGGGCCGCGGAAAGGAAGGGGAGGGGCTGGGAGGGCCCGGAGGGGGCTGGGCCGGGGACCCGGAAGGGGTCGGGACGGGGCGGGGTCC
Consensus_read_202_CCATGCTGGTCG_Count=24	chr5	1295037	AGCGCTGCCTGAAACTCGCGCCGCGAGGAGAGGGCGGGGCCGCGGAAAGGAAGGGGAGGGGCTGGGAGGGCCCGGAGGGGGCTGGGCCGGGGACCCGGGAGGGGTCGGGACGGGGCGGGGTCC
Consensus_read_202_TGAACTCAACAA_Count=14	chr5	1295037	AGCGCTGCCTGAAACTCGCGCCGCGAGGAGAGGGCGGGGCCGCGGAAAGGAAGGGGAGGGGCTGGGAGGGCCCGGAGGGGGCTGGGCCGGGGACCCGGGAGGGGTCGGGACGGGGCGGGGTCC
Consensus_read_202_TATGTTAACCAG_Count=7	chr5	1295037	AGCGCTGCCTGAAACTCGCGCCGCGAGGAGAGGGCGGGGCCGCGGAAAGGAAGGGGAGGGGCTGGGAGGGCCCGGAGGGGGCTGGGCCGGGGACCCGGGAGGGGTCGGGACGGGGCGGGGTCC
Consensus_read_202_CTGACCATCTCT_Count=20	chr5	1295037	AGCGCTGCCTGAAACTCGCGCCGCGAGGAGAGGGCGGGGCCGCGGAAAGGAAGGGGAGGGGCTGGGAGGGCCCGGAGGGGGCTGGGCCGGGGACCCGGGAGGGGTCGGGACGGGGCGGGGTCC
Consensus_read_202_CGTTATGCGAAA_Count=21	chr5	1295037	AGCGCTGCCTGAAACTCGCGCCGCGAGGAGAGGGCGGGGCCGCGGAAAGGAAGGGGAGGGGCTGGGAGGGCCCGGAGGGGGCTGGGCCGGGGACCCGGAAGGGGTCGGGACGGGGCGGGGTCC
Consensus_read_202_CAGTACGCTGGC_Count=22	chr5	1295037	AGCGCTGCCTGAAACTCGCGCCGCGAGGAGAGGGCGGGGCCGCGGAAAGGAAGGGGAGGGGCTGGGAGGGCCCGGAGGGGGCTGGGCCGGGGACCCGGAAGGGGTCGGGACGGGGCGGGGTCC
Consensus_read_202_AGATAACTGTAA_a_Count=20	chr5	1295037	AGCGCTGCCTGAAACTCGCGCCGCGAGGAGAGGGCGGGGCCGCGGAAAGGAAGGGGAGGGGCTGGGAGGGCCCGGAGGGGGCTGGGCCGGGGACCCGGAAGGGGTCGGGACGGGGCGGGGTCC
Consensus_read_202_TAGTCTTTCGAA_Count=27	chr5	1295037	AGCGCTGCCTGAAACTCGCGCCGCGAGGAGAGGGCGGGGCCGCGGAAAGGAAGGGGAGGGGCTGGGAGGGCCCGGAGGGGGCTGGGCCGGGGACCCGGGAGGGGTCGGGACGGGGCGGGGTCC
Consensus_read_202_TGCAGAACCTCG_a_Count=27	chr5	1295037	AGCGCTGCCTGAAACTCGCGCCGCGAGGAGAGGGCGGGGCCGCGGAAAGGAAGGGGAGGGGCTGGGAGGGCCCGGAGGGGGCTGGGCCGGGGACCCGGAAGGGGTCGGGACGGGGCGGGGTCC
Consensus_read_202_GAGGTTTACTCA_Count=15	chr5	1295037	AGCGCTGCCTGAAACTCGCGCCGCGAGGAGAGGGCGGGGCCGCGGAAAGGAAGGGGAGGGGCTGGGAGGGCCCGGAGGGGGCTGGGCCGGGGACCCGGAAGGGGTCGGGACGGGGCGGGGTCC
Consensus_read_202_GAGTGGCCCTAA_Count=10	chr5	1295037	AGCGCTGCCTGAAACTCGCGCCGCGAGGAGAGGGCGGGGCCGCGGAAAGGAAGGGGAGGGGCTGGGAGGGCCCGGAGGGGGCTGGGCCGGGGACCCGGGAGGGGTCGGGACGGGGCGGGGTCC
Consensus_read_202_TCTTGGCTGTAA_Count=22	chr5	1295037	AGCGCTGCCTGAAACTCGCGCCGCGAGGAGAGGGCGGGGCCGCGGAAAGGAAGGGGAGGGGCTGGGAGGGCCCGGAGGGGGCTGGGCCGGGGACCCGGAAGGGGTCGGGACGGGGCGGGGTCC
Consensus_read_202_TCCGCTGGATTA_Count=19	chr5	1295037	AGCGCTGCCTGAAACTCGCGCCGCGAGGAGAGGGCGGGGCCGCGGAAAGGAAGGGGAGGGGCTGGGAGGGCCCGGAGGGGGCTGGGCCGGGGACCCGGGAGGGGTCGGGACGGGGCGGGGTCC
Consensus_read_202_CGAACTAACCGT_Count=30	chr5	1295037	AGCGCTGCCTGAAACTCGCGCCGCGAGGAGAGGGCGGGGCCGCGGAAAGGAAGGGGAGGGGCTGGGAGGGCCCGGAGGGGGCTGGGCCGGGGACCCGGAAGGGGTCGGGACGGGGCGGGGTCC
Consensus_read_202_ATACATCACTTT_Count=12	chr5	1295037	AGCGCTGCCTGAAACTCGCGCCGCGAGGAGAGGGCGGGGCCGCGGAAAGGAAGGGGAGGGGCTGGGAGGGCCCGGAGGGGGCTGGGCCGGGGACCCGGGAGGGGTCGGGACGGGGCGGGGTCC
Consensus_read_202_ACATTTGATCTG_Count=17	chr5	1295037	AGCGCTGCCTGAAACTCGCGCCGCGAGGAGAGGGCGGGGCCGCGGAAAGGAAGGGGAGGGGCTGGGAGGGCCCGGAGGGGGCTGGGCCGGGGACCCGGGAGGGGTCGGGACGGGGCGGGGTCC
Consensus_read_202_CTAATACTAAGT_Count=10	chr5	1295037	AGCGCTGCCTGAAACTCGCGCCGCGAGGAGAGGGCGGGGCCGCGGAAAGGAAGGGGAGGGGCTGGGAGGGCCCGGAGGGGGCTGGGCCGGGGACCCGGAAGGGGTCGGGACGGGGCGGGGTCC
Consensus_read_202_CGAGCAATGGTC_Count=16	chr5	1295037	AGCGCTGCCTGAAACTCGCGCCGCGAGGAGAGGGCGGGGCCGCGGAAAGGAAGGGGAGGGGCTGGGAGGGCCCGGAGGGGGCTGGGCCGGGGACCCGGAAGGGGTCGGGACGGGGCGGGGTCC
Consensus_read_202_ACATGTAGGAAA_Count=8	chr5	1295037	AGCGCTGCCTGAAACTCGCGCCGCGAGGAGAGGGCGGGGCCGCGGAAAGGAAGGGGAGGGGCTGGGAGGGCCCGGAGGGGGCTGGGCCGGGGACCCGGAAGGGGTCGGGACGGGGCGGGGTCC
Consensus_read_202_TAGCCATTATAG_Count=11	chr5	1295037	AGCGCTGCCTGAAACTCGCGCCGCGAGGAGAGGGCGGGGCCGCGGAAAGGAAGGGGAGGGGCTGGGAGGGCCCGGAGGGGGCTGGGCCGGGGACCCGGAAGGGGTCGGGACGGGGCGGGGTCC
Consensus_read_202_TTCGTATGGAAA_Count=11	chr5	1295037	AGCGCTGCCTGAAACTCGCGCCGCGAGGAGAGGGCGGGGCCGCGGAAAGGAAGGGGAGGGGCTGGGAGGGCCCGGAGGGGGCTGGGCCGGGGACCCGGAAGGGGTCGGGACGGGGCGGGGTCC
Consensus_read_202_TCTACTAGGTTT_Count=11	chr5	1295037	AGCGCTGCCTGAAACTCGCGCCGCGAGGAGAGGGCGGGGCCGCGGAAAGGAAGGGGAGGGGCTGGGAGGGCCCGGAGGGGGCTGGGCCGGGGACCCGGAAGGGGTCGGGACGGGGCGGGGTCC
Consensus_read_202_TTATAGATAAGA_Count=24	chr5	1295037	AGCGCTGCCTGAAACTCGCGCCGCGAGGAGAGGGCGGGGCCGCGGAAAGGAAGGGGAGGGGCTGGGAGGGCCCGGAGGGGGCTGGGCCGGGGACCCGGAAGGGGTCGGGACGGGGCGGGGTCC
Consensus_read_202_TCCTGACGTTTT_Count=21	chr5	1295037	AGCGCTGCCTGAAACTCGCGCCGCGAGGAGAGGGCGGGGCCGCGGAAAGGAAGGGGAGGGGCTGGGAGGGCCCGGAGGGGGCTGGGCCGGGGACCCGGGAGGGGTCGGGACGGGGCGGGGTCC
Consensus_read_202_TTTATTTATCTA_Count=28	chr5	1295037	AGCGCTGCCTGAAACTCGCGCCGCGAGGAGAGGGCGGGGCCGCGGAAAGGAAGGGGAGGGGCTGGGAGGGCCCGGAGGGGGCTGGGCCGGGGACCCGGAAGGGGTCGGGACGGGGCGGGGTCC
Consensus_read_202_TGAACCGAAATC_Count=16	chr5	1295037	AGCGCTGCCTGAAACTCGCGCCGCGAGGAGAGGGCGGGGCCGCGGAAAGGAAGGGGAGGGGCTGGGAGGGCCCGGAGGGGGCTGGGCCGGGGACCCGGAAGGGGTCGGGACGGGGCGGGGTCC
Consensus_read_202_TTCATGTTATCA_Count=9	chr5	1295037	AGCGCTGCCTGAAACTCGCGCCGCGAGGAGAGGGCGGGGCCGCGGAAAGGAAGGGGAGGGGCTGGGAGGGCCCGGAGGGGGCTGGGCCGGGGACCCGGAAGGGGTCGGGACGGGGCGGGGTCC
Consensus_read_202_AACCATTGTGTC_Count=22	chr5	1295037	AGCGCTGCCTGAAACTCGCGCCGCGAGGAGAGGGCGGGGCCGCGGAAAGGAAGGGGAGGGGCTGGGAGGGCCCGGAGGGGGCTGGGCCGGGGACCCGGAAGGGGTCGGGACGGGGCGGGGTCC
Consensus_read_202_TAACTGGCGCGG_Count=42	chr5	1295037	AGCGCTGCCTGAAACTCGCGCCGCGAGGAGAGGGCGGGGCCGCGGAAAGGAAGGGGAGGGGCTGGGAGGGCCCGGAGGGGGCTGGGCCGGGGACCCGGAAGGGGTCGGGACGGGGCGGGGTCC
Consensus_read_202_TGTTGGAAATCT_Count=41	chr5	1295037	AGCGCTGCCTGAAACTCGCGCCGCGAGGAGAGGGCGGGGCCGCGGAAAGGAAGGGGAGGGGCTGGGAGGGCCCGGAGGGGGCTGGGCCGGGGACCCGGAAGGGGTCGGGACGGGGCGGGGTCC
Consensus_read_202_AGTATAAGCAAG_Count=22	chr5	1295037	AGCGCTGCCTGAAACTCGCGCCGCGAGGAGAGGGCGGGGCCGCGGAAAGGAAGGGGAGGGGCTGGGAGGGCCCGGAGGGGGCTGGGCCGGGGACCCGGAAGGGGTCGGGACGGGGCGGGGTCC
Consensus_read_202_ATTTGATGTCCT_Count=19	chr5	1295037	AGCGCTGCCTGAAACTCGCGCCGCGAGGAGAGGGCGGGGCCGCGGAAAGGAAGGGGAGGGGCTGGGAGGGCCCGGAGGGGGCTGGGCCGGGGACCCGGAAGGGGTCGGGACGGGGCGGGGTCC
Consensus_read_202_GCAATTTACGTT_Count=24	chr5	1295037	AGCGCTGCCTGAAACTCGCGCCGCGAGGAGAGGGCGGGGCCGCGGAAAGGAAGGGGAGGGGCTGGGAGGGCCCGGAGGGGGCTGGGCCGGGGACCCGGAAGGGGTCGGGACGGGGCGGGGTCC
Consensus_read_202_TGATCAGTGGTT_Count=13	chr5	1295037	AGCGCTGCCTGAAACTCGCGCCGCGAGGAGAGGGCGGGGCCGCGGAAAGGAAGGGGAGGGGCTGGGAGGGCCCGGAGGGGGCTGGGCCGGGGACCCGGAAGGGGTCGGGACGGGGCGGGGTCC
Consensus_read_202_GTAGAATTTGGG_Count=28	chr5	1295037	AGCGCTGCCTGAAACTCGCGCCGCGAGGAGAGGGCGGGGCCGCGGAAAGGAAGGGGAGGGGCTGGGAGGGCCCGGAGGGGGCTGGGCCGGGGACCCGGAAGGGGTCGGGACGGGGCGGGGTCC
Consensus_read_202_TGTTGGTATAGC_Count=10	chr5	1295037	AGCGCTGCCTGAAACTCGCGCCGCGAGGAGAGGGCGGGGCCGCGGAAAGGAAGGGGAGGGGCTGGGAGGGCCCGGAGGGGGCTGGGCCGGGGACCCGGAAGGGGTCGGGACGGGGCGGGGTCC
Consensus_read_202_CATCAAATTTGC_Count=14	chr5	1295037	AGCGCTGCCTGAAACTCGCGCCGCGAGGAGAGGGCGGGGCCGCGGAAAGGAAGGGGAGGGGCTGGGAGGGCCCGGAGGGGGCTGGGCCGGGGACCCGGGAGGGGTCGGGACGGGGCGGGGTCC
Consensus_read_202_CACATGAGACCT_Count=10	chr5	1295037	AGCGCTGCCTGAAACTCGCGCCGCGAGGAGAGGGCGGGGCCGCGGAAAGGAAGGGGAGGGGCTGGGAGGGCCCGGAGGGGGCTGGGCCGGGGACCCGGAAGGGGTCGGGACGGGGCGGGGTCC
Consensus_read_202_AGTCAATTGTGT_Count=24	chr5	1295037	AGCGCTGCCTGAAACTCGCGCCGCGAGGAGAGGGCGGGGCCGCGGAAAGGAAGGGGAGGGGCTGGGAGGGCCCGGAGGGGGCTGGGCCGGGGACCCGGGAGGGGTCGGGACGGGGCGGGGTCC
Consensus_read_202_AGCCTGCTCTTA_Count=14	chr5	1295037	AGCGCTGCCTGAAACTCGCGCCGCGAGGAGAGGGCGGGGCCGCGGAAAGGAAGGGGAGGGGCTGGGAGGGCCCGGAGGGGGCTGGGCCGGGGACCCGGAAGGGGTCGGGACGGGGCGGGGTCC
Consensus_read_202_TAGCGCTTATTG_Count=26	chr5	1295037	AGCGCTGCCTGAAACTCGCGCCGCGAGGAGAGGGCGGGGCCGCGGAAAGGAAGGGGAGGGGCTGGGAGGGCCCGGAGGGGGCTGGGCCGGGGACCCGGGAGGGGTCGGGACGGGGCGGGGTCC
Consensus_read_202_ACTTCATCTAGT_Count=12	chr5	1295037	AGCGCTGCCTGAAACTCGCGCCGCGAGGAGAGGGCGGGGCCGCGGAAAGGAAGGGGAGGGGCTGGGAGGGCCCGGAGGGGGCTGGGCCGGGGACCCGGGAGGGGTCGGGACGGGGCGGGGTCC
Consensus_read_202_ATCTTTCGCGAT_Count=16	chr5	1295037	AGCGCTGCCTGAAACTCGCGCCGCGAGGAGAGGGCGGGGCCGCGGAAAGGAAGGGGAGGGGCTGGGAGGGCCCGGAGGGGGCTGGGCCGGGGACCCGGGAGGGGTCGGGACGGGGCGGGGTCC
Consensus_read_202_TGTAGTTGCCGG_Count=25	chr5	1295037	AGCGCTGCCTGAAACTCGCGCCGCGAGGAGAGGGCGGGGCCGCGGAAAGGAAGGGGAGGGGCTGGGAGGGCCCGGAGGGGGCTGGGCCGGGGACCCGGGAGGGGTCGGGACGGGGCGGGGTCC
Consensus_read_202_GGGTTATAGAAA_Count=7	chr5	1295037	AGCGCTGCCTGAAACTCGCGCCGCGAGGAGAGGGCGGGGCCGCGGAAAGGAAGGGGAGGGGCTGGGAGGGCCCGGAGGGGGCTGGGCCGGGGACCCGGAAGGGGTCGGGACGGGGCGGGGTCC
Consensus_read_202_TATAGATGTTTC_Count=14	chr5	1295037	AGCGCTGCCTGAAACTCGCGCCGCGAGGAGAGGGCGGGGCCGCGGAAAGGAAGGGGAGGGGCTGGGAGGGCCCGGAGGGGGCTGGGCCGGGGACCCGGAAGGGGTCGGGACGGGGCGGGGTCC
Consensus_read_202_TATGGGTTGTTG_Count=14	chr5	1295037	AGCGCTGCCTGAAACTCGCGCCGCGAGGAGAGGGCGGGGCCGCGGAAAGGAAGGGGAGGGGCTGGGAGGGCCCGGAGGGGGCTGGGCCGGGGACCCGGAAGGGGTCGGGACGGGGCGGGGTCC
Consensus_read_202_ATCAGCTTCGCA_Count=16	chr5	1295037	AGCGCTGCCTGAAACTCGCGCCGCGAGGAGAGGGCGGGGCCGCGGAAAGGAAGGGGAGGGGCTGGGAGGGCCCGGAGGGGGCTGGGCCGGGGACCCGGAAGGGGTCGGGACGGGGCGGGGTCC
Consensus_read_202_GCAAGATAGATC_Count=20	chr5	1295037	AGCGCTGCCTGAAACTCGCGCCGCGAGGAGAGGGCGGGGCCGCGGAAAGGAAGGGGAGGGGCTGGGAGGGCCCGGAGGGGGCTGGGCCGGGGACCCGGAAGGGGTCGGGACGGGGCGGGGTCC
Consensus_read_202_TCCGGTTCGTTT_Count=23	chr5	1295037	AGCGCTGCCTGAAACTCGCGCCGCGAGGAGAGGGCGGGGCCGCGGAAAGGAAGGGGAGGGGCTGGGAGGGCCCGGAGGGGGCTGGGCCGGGGACCCGGAAGGGGTCGGGACGGGGCGGGGTCC
Consensus_read_202_ACTAGTTGTTTT_Count=7	chr5	1295037	AGCGCTGCCTGAAACTCGCGCCGCGAGGAGAGGGCGGGGCCGCGGAAAGGAAGGGGAGGGGCTGGGAGGGCCCGGAGGGGGCTGGGCCGGGGACCCGGGAGGGGTCGGGACGGGGCGGGGTCC
Consensus_read_202_CCGATGAGGTCT_Count=11	chr5	1295037	AGCGCTGCCTGAAACTCGCGCCGCGAGGAGAGGGCGGGGCCGCGGAAAGGAAGGGGAGGGGCTGGGAGGGCCCGGAGGGGGCTGGGCCGGGGACCCGGGAGGGGTCGGGACGGGGCGGGGTCC
Consensus_read_202_ACCGTAATGGTT_Count=16	chr5	1295037	AGCGCTGCCTGAAACTCGCGCCGCGAGGAGAGGGCGGGGCCGCGGAAAGGAAGGGGAGGGGCTGGGAGGGCCCGGAGGGGGCTGGGCCGGGGACCCGGAAGGGGTCGGGACGGGGCGGGGTCC
Consensus_read_202_GCTGTCTTACGT_Count=22	chr5	1295037	AGCGCTGCCTGAAACTCGCGCCGCGAGGAGAGGGCGGGGCCGCGGAAAGGAAGGGGAGGGGCTGGGAGGGCCCGGAGGGGGCTGGGCCGGGGACCCGGGAGGGGTCGGGACGGGGCGGGGTCC
Consensus_read_202_CCTGTTCCTTAA_Count=20	chr5	1295037	AGCGCTGCCTGAAACTCGCGCCGCGAGGAGAGGGCGGGGCCGCGGAAAGGAAGGGGAGGGGCTGGGAGGGCCCGGAGGGGGCTGGGCCGGGGACCCGGGAGGGGTCGGGACGGGGCGGGGTCC
Consensus_read_202_TAAATGTAGCTA_Count=17	chr5	1295037	AGCGCTGCCTGAAACTCGCGCCGCGAGGAGAGGGCGGGGCCGCGGAAAGGAAGGGGAGGGGCTGGGAGGGCCCGGAGGGGGCTGGGCCGGGGACCCGGAAGGGGTCGGGACGGGGCGGGGTCC
Consensus_read_202_GCAGTGTAATTC_Count=15	chr5	1295037	AGCGCTGCCTGAAACTCGCGCCGCGAGGAGAGGGCGGGGCCGCGGAAAGGAAGGGGAGGGGCTGGGAGGGCCCGGAGGGGGCTGGGCCGGGGACCCGGGAGGGGTCGGGACGGGGCGGGGTCC
Consensus_read_202_GATGGTTCCAAG_a_Count=8	chr5	1295037	AGCGCTGCCTGAAACTCGCGCCGCGAGGAGAGGGCGGGGCCGCGGAAAGGAAGGGGAGGGGCTGGGAGGGCCCGGAGGGGGCTGGGCCGGGGACCCGGGAGGGGTCGGGACGGGGCGGGGTCC
Consensus_read_202_TTACCTTTCCTT_Count=13	chr5	1295037	AGCGCTGCCTGAAACTCGCGCCGCGAGGAGAGGGCGGGGCCGCGGAAAGGAAGGGGAGGGGCTGGGAGGGCCCGGAGGGGGCTGGGCCGGGGACCCGGAAGGGGTCGGGACGGGGCGGGGTCC
Consensus_read_202_GTGCTGGTTTAT_Count=9	chr5	1295037	AGCGCTGCCTGAAACTCGCGCCGCGAGGAGAGGGCGGGGCCGCGGAAAGGAAGGGGAGGGGCTGGGAGGGCCCGGAGGGGGCTGGGCCGGGGACCCGGAAGGGGTCGGGACGGGGCGGGGTCC
Consensus_read_202_TTAATAGTGTTT_Count=9	chr5	1295037	AGCGCTGCCTGAAACTCGCGCCGCGAGGAGAGGGCGGGGCCGCGGAAAGGAAGGGGAGGGGCTGGGAGGGCCCGGAGGGGGCTGGGCCGGGGACCCGGGAGGGGTCGGGACGGGGCGGGGTCC
Consensus_read_202_CATCTGTTGTTA_Count=15	chr5	1295037	AGCGCTGCCTGAAACTCGCGCCGCGAGGAGAGGGCGGGGCCGCGGAAAGGAAGGGGAGGGGCTGGGAGGGCCCGGAGGGGGCTGGGCCGGGGACCCGGGAGGGGTCGGGACGGGGCGGGGTCC
Consensus_read_202_ATTATTTGGTGC_Count=33	chr5	1295037	AGCGCTGCCTGAAACTCGCGCCGCGAGGAGAGGGCGGGGCCGCGGAAAGGAAGGGGAGGGGCTGGGAGGGCCCGGAGGGGGCTGGGCCGGGGACCCGGAAGGGGTCGGGACGGGGCGGGGTCC
Consensus_read_202_ATGTTTGCTTTG_Count=23	chr5	1295037	AGCGCTGCCTGAAACTCGCGCCGCGAGGAGAGGGCGGGGCCGCGGAAAGGAAGGGGAGGGGCTGGGAGGGCCCGGAGGGGGCTGGGCCGGGGACCCGGAAGGGGTCGGGACGGGGCGGGGTCC
Consensus_read_202_TTTCCATGTTTC_Count=9	chr5	1295037	AGCGCTGCCTGAAACTCGCGCCGCGAGGAGAGGGCGGGGCCGCGGAAAGGAAGGGGAGGGGCTGGGAGGGCCCGGAGGGGGCTGGGCCGGGGACCCGGAAGGGGTCGGGACGGGGCGGGGTCC
Consensus_read_202_GAGAGACTTTCT_Count=8	chr5	1295037	AGCGCTGCCTGAAACTCGCGCCGCGAGGAGAGGGCGGGGCCGCGGAAAGGAAGGGGAGGGGCTGGGAGGGCCCGGAGGGGGCTGGGCCGGGGACCCGGGAGGGGTCGGGACGGGGCGGGGTCC
Consensus_read_202_TCTTTATTACTT_Count=21	chr5	1295037	AGCGCTGCCTGAAACTCGCGCCGCGAGGAGAGGGCGGGGCCGCGGAAAGGAAGGGGAGGGGCTGGGAGGGCCCGGAGGGGGCTGGGCCGGGGACCCGGAAGGGGTCGGGACGGGGCGGGGTCC
Consensus_read_202_ATAGACGGATAT_Count=14	chr5	1295037	AGCGCTGCCTGAAACTCGCGCCGCGAGGAGAGGGCGGGGCCGCGGAAAGGAAGGGGAGGGGCTGGGAGGGCCCGGAGGGGGCTGGGCCGGGGACCCGGAAGGGGTCGGGACGGGGCGGGGTCC
Consensus_read_202_GTGACTTGTTTT_Count=16	chr5	1295037	AGCGCTGCCTGAAACTCGCGCCGCGAGGAGAGGGCGGGGCCGCGGAAAGGAAGGGGAGGGGCTGGGAGGGCCCGGAGGGGGCTGGGCCGGGGACCCGGAAGGGGTCGGGACGGGGCGGGGTCC
Consensus_read_202_CTATCAGGTATT_Count=21	chr5	1295037	AGCGCTGCCTGAAACTCGCGCCGCGAGGAGAGGGCGGGGCCGCGGAAAGGAAGGGGAGGGGCTGGGAGGGCCCGGAGGGGGCTGGGCCGGGGACCCGGAAGGGGTCGGGACGGGGCGGGGTCC
Consensus_read_202_AATCCATTGTAG_Count=25	chr5	1295037	AGCGCTGCCTGAAACTCGCGCCGCGAGGAGAGGGCGGGGCCGCGGAAAGGAAGGGGAGGGGCTGGGAGGGCCCGGAGGGGGCTGGGCCGGGGACCCGGAAGGGGTCGGGACGGGGCGGGGTCC
Consensus_read_202_GTTAAAAATTAC_Count=22	chr5	1295037	AGCGCTGCCTGAAACTCGCGCCGCGAGGAGAGGGCGGGGCCGCGGAAAGGAAGGGGAGGGGCTGGGAGGGCCCGGAGGGGGCTGGGCCGGGGACCCGGAAGGGGTCGGGACGGGGCGGGGTCC
Consensus_read_202_TCCGGTAACTTC_Count=13	chr5	1295037	AGCGCTGCCTGAAACTCGCGCCGCGAGGAGAGGGCGGGGCCGCGGAAAGGAAGGGGAGGGGCTGGGAGGGCCCGGAGGGGGCTGGGCCGGGGACCCGGGAGGGGTCGGGACGGGGCGGGGTCC
Consensus_read_202_GTGGTCTTCGGG_Count=12	chr5	1295037	AGCGCTGCCTGAAACTCGCGCCGCGAGGAGAGGGCGGGGCCGCGGAAAGGAAGGGGAGGGGCTGGGAGGGCCCGGAGGGGGCTGGGCCGGGGACCCGGAAGGGGTCGGGACGGGGCGGGGTCC
Consensus_read_202_AGCAATTAGACT_Count=10	chr5	1295037	AGCGCTGCCTGAAACTCGCGCCGCGAGGAGAGGGCGGGGCCGCGGAAAGGAAGGGGAGGGGCTGGGAGGGCCCGGAGGGGGCTGGGCCGGGGACCCGGAAGGGGTCGGGACGGGGCGGGGTCC
Consensus_read_202_GGTTAAACTCGT_Count=27	chr5	1295037	AGCGCTGCCTGAAACTCGCGCCGCGAGGAGAGGGCGGGGCCGCGGAAAGGAAGGGGAGGGGCTGGGAGGGCCCGGAGGGGGCTGGGCCGGGGACCCGGAAGGGGTCGGGACGGGGCGGGGTCC
Consensus_read_202_CTTTATTTTTTT_Count=15	chr5	1295037	AGCGCTGCCTGAAACTCGCGCCGCGAGGAGAGGGCGGGGCCGCGGAAAGGAAGGGGAGGGGCTGGGAGGGCCCGGAGGGGGCTGGGCCGGGGACCCGGAAGGGGTCGGGACGGGGCGGGGTCC
Consensus_read_202_AGTTTTACGATC_Count=20	chr5	1295037	AGCGCTGCCTGAAACTCGCGCCGCGAGGAGAGGGCGGGGCCGCGGAAAGGAAGGGGAGGGGCTGGGAGGGCCCGGAGGGGGCTGGGCCGGGGACCCGGAAGGGGTCGGGACGGGGCGGGGTCC
Consensus_read_202_TTTGATTTGATA_Count=25	chr5	1295037	AGCGCTGCCTGAAACTCGCGCCGCGAGGAGAGGGCGGGGCCGCGGAAAGGAAGGGGAGGGGCTGGGAGGGCCCGGAGGGGGCTGGGCCGGGGACCCGGGAGGGGTCGGGACGGGGCGGGGTCC
Consensus_read_202_GATCATAATATC_Count=8	chr5	1295037	AGCGCTGCCTGAAACTCGCGCCGCGAGGAGAGGGCGGGGCCGCGGAAAGGAAGGGGAGGGGCTGGGAGGGCCCGGAGGGGGCTGGGCCGGGGACCCGGAAGGGGTCGGGACGGGGCGGGGTCC
Consensus_read_202_GGCTCACTCTTA_Count=48	chr5	1295037	AGCGCTGCCTGAAACTCGCGCCGCGAGGAGAGGGCGGGGCCGCGGAAAGGAAGGGGAGGGGCTGGGAGGGCCCGGAGGGGGCTGGGCCGGGGACCCGGAAGGGGTCGGGACGGGGCGGGGTCC
Consensus_read_202_GATCCTTATATT_Count=10	chr5	1295037	AGCGCTGCCTGAAACTCGCGCCGCGAGGAGAGGGCGGGGCCGCGGAAAGGAAGGGGAGGGGCTGGGAGGGCCCGGAGGGGGCTGGGCCGGGGACCCGGGAGGGGTCGGGACGGGGCGGGGTCC
Consensus_read_202_AATCGCTGTTTC_Count=9	chr5	1295037	AGCGCTGCCTGAAACTCGCGCCGCGAGGAGAGGGCGGGGCCGCGGAAAGGAAGGGGAGGGGCTGGGAGGGCCCGGAGGGGGCTGGGCCGGGGACCCGGAAGGGGTCGGGACGGGGCGGGGTCC
Consensus_read_202_CCCGTTGGCAAG_Count=35	chr5	1295037	AGCGCTGCCTGAAACTCGCGCCGCGAGGAGAGGGCGGGGCCGCGGAAAGGAAGGGGAGGGGCTGGGAGGGCCCGGAGGGGGCTGGGCCGGGGACCCGGGAGGGGTCGGGACGGGGCGGGGTCC
Consensus_read_202_CGGAATGTTCCT_Count=11	chr5	1295037	AGCGCTGCCTGAAACTCGCGCCGCGAGGAGAGGGCGGGGCCGCGGAAAGGAAGGGGAGGGGCTGGGAGGGCCCGGAGGGGGCTGGGCCGGGGACCCGGGAGGGGTCGGGACGGGGCGGGGTCC
Consensus_read_202_TGATTTGTTTTA_Count=20	chr5	1295037	AGCGCTGCCTGAAACTCGCGCCGCGAGGAGAGGGCGGGGCCGCGGAAAGGAAGGGGAGGGGCTGGGAGGGCCCGGAGGGGGCTGGGCCGGGGACCCGGGAGGGGTCGGGACGGGGCGGGGTCC
Consensus_read_202_AGGTCTTACTCG_Count=7	chr5	1295037	AGCGCTGCCTGAAACTCGCGCCGCGAGGAGAGGGCGGGGCCGCGGAAAGGAAGGGGAGGGGCTGGGAGGGCCCGGAGGGGGCTGGGCCGGGGACCCGGAAGGGGTCGGGACGGGGCGGGGTCC
Consensus_read_202_CGAATTATGAGT_Count=14	chr5	1295037	AGCGCTGCCTGAAACTCGCGCCGCGAGGAGAGGGCGGGGCCGCGGAAAGGAAGGGGAGGGGCTGGGAGGGCCCGGAGGGGGCTGGGCCGGGGACCCGGAAGGGGTCGGGACGGGGCGGGGTCC
Consensus_read_202_CCGATAATCGCG_Count=18	chr5	1295037	AGCGCTGCCTGAAACTCGCGCCGCGAGGAGAGGGCGGGGCCGCGGAAAGGAAGGGGAGGGGCTGGGAGGGCCCGGAGGGGGCTGGGCCGGGGACCCGGAAGGGGTCGGGACGGGGCGGGGTCC
Consensus_read_202_CTTTAATGAGAT_Count=20	chr5	1295037	AGCGCTGCCTGAAACTCGCGCCGCGAGGAGAGGGCGGGGCCGCGGAAAGGAAGGGGAGGGGCTGGGAGGGCCCGGAGGGGGCTGGGCCGGGGACCCGGAAGGGGTCGGGACGGGGCGGGGTCC
Consensus_read_202_GCAAAAGAAAGT_Count=21	chr5	1295037	AGCGCTGCCTGAAACTCGCGCCGCGAGGAGAGGGCGGGGCCGCGGAAAGGAAGGGGAGGGGCTGGGAGGGCCCGGAGGGGGCTGGGCCGGGGACCCGGAAGGGGTCGGGACGGGGCGGGGTCC
Consensus_read_202_GCTGCTATAAGT_Count=20	chr5	1295037	AGCGCTGCCTGAAACTCGCGCCGCGAGGAGAGGGCGGGGCCGCGGAAAGGAAGGGGAGGGGCTGGGAGGGCCCGGAGGGGGCTGGGCCGGGGACCCGGAAGGGGTCGGGACGGGGCGGGGTCC
Consensus_read_202_CGCTATTAGTTC_Count=13	chr5	1295037	AGCGCTGCCTGAAACTCGCGCCGCGAGGAGAGGGCGGGGCCGCGGAAAGGAAGGGGAGGGGCTGGGAGGGCCCGGAGGGGGCTGGGCCGGGGACCCGGAAGGGGTCGGGACGGGGCGGGGTCC
Consensus_read_202_GGTTATCGGTCT_Count=17	chr5	1295037	AGCGCTGCCTGAAACTCGCGCCGCGAGGAGAGGGCGGGGCCGCGGAAAGGAAGGGGAGGGGCTGGGAGGGCCCGGAGGGGGCTGGGCCGGGGACCCGGAAGGGGTCGGGACGGGGCGGGGTCC
Consensus_read_202_GGTCCTATCGAA_Count=10	chr5	1295037	AGCGCTGCCTGAAACTCGCGCCGCGAGGAGAGGGCGGGGCCGCGGAAAGGAAGGGGAGGGGCTGGGAGGGCCCGGAGGGGGCTGGGCCGGGGACCCGGAAGGGGTCGGGACGGGGCGGGGTCC
Consensus_read_202_CTGAGAGCTGTT_Count=21	chr5	1295037	AGCGCTGCCTGAAACTCGCGCCGCGAGGAGAGGGCGGGGCCGCGGAAAGGAAGGGGAGGGGCTGGGAGGGCCCGGAGGGGGCTGGGCCGGGGACCCGGAAGGGGTCGGGACGGGGCGGGGTCC
Consensus_read_202_GGACAATGGACT_Count=7	chr5	1295037	AGCGCTGCCTGAAACTCGCGCCGCGAGGAGAGGGCGGGGCCGCGGAAAGGAAGGGGAGGGGCTGGGAGGGCCCGGAGGGGGCTGGGCCGGGGACCCGGAAGGGGTCGGGACGGGGCGGGGTCC
Consensus_read_202_GTTATTTTGGAA_Count=10	chr5	1295037	AGCGCTGCCTGAAACTCGCGCCGCGAGGAGAGGGCGGGGCCGCGGAAAGGAAGGGGAGGGGCTGGGAGGGCCCGGAGGGGGCTGGGCCGGGGACCCGGAAGGGGTCGGGACGGGGCGGGGTCC
Consensus_read_202_CGAGTTTATTTA_Count=12	chr5	1295037	AGCGCTGCCTGAAACTCGCGCCGCGAGGAGAGGGCGGGGCCGCGGAAAGGAAGGGGAGGGGCTGGGAGGGCCCGGAGGGGGCTGGGCCGGGGACCCGGAAGGGGTCGGGACGGGGCGGGGTCC
Consensus_read_202_TTTCAGGGCATT_Count=10	chr5	1295037	AGCGCTGCCTGAAACTCGCGCCGCGAGGAGAGGGCGGGGCCGCGGAAAGGAAGGGGAGGGGCTGGGAGGGCCCGGAGGGGGCTGGGCCGGGGACCCGGGAGGGGTCGGGACGGGGCGGGGTCC
Consensus_read_202_TTGATTTCAGAA_Count=15	chr5	1295037	AGCGCTGCCTGAAACTCGCGCCGCGAGGAGAGGGCGGGGCCGCGGAAAGGAAGGGGAGGGGCTGGGAGGGCCCGGAGGGGGCTGGGCCGGGGACCCGGAAGGGGTCGGGACGGGGCGGGGTCC
Consensus_read_202_CTTTATCAGTGC_Count=19	chr5	1295037	AGCGCTGCCTGAAACTCGCGCCGCGAGGAGAGGGCGGGGCCGCGGAAAGGAAGGGGAGGGGCTGGGAGGGCCCGGAGGGGGCTGGGCCGGGGACCCGGAAGGGGTCGGGACGGGGCGGGGTCC
Consensus_read_202_AGAGTGTCGTAT_Count=8	chr5	1295037	AGCGCTGCCTGAAACTCGCGCCGCGAGGAGAGGGCGGGGCCGCGGAAAGGAAGGGGAGGGGCTGGGAGGGCCCGGAGGGGGCTGGGCCGGGGACCCGGAAGGGGTCGGGACGGGGCGGGGTCC
Consensus_read_202_TGTAATTTGTAG_Count=15	chr5	1295037	AGCGCTGCCTGAAACTCGCGCCGCGAGGAGAGGGCGGGGCCGCGGAAAGGAAGGGGAGGGGCTGGGAGGGCCCGGAGGGGGCTGGGCCGGGGACCCGGAAGGGGTCGGGACGGGGCGGGGTCC
Consensus_read_202_CTCTAGCGTTTA_Count=17	chr5	1295037	AGCGCTGCCTGAAACTCGCGCCGCGAGGAGAGGGCGGGGCCGCGGAAAGGAAGGGGAGGGGCTGGGAGGGCCCGGAGGGGGCTGGGCCGGGGACCCGGAAGGGGTCGGGACGGGGCGGGGTCC
Consensus_read_202_TAGTCGGTTGTG_Count=17	chr5	1295037	AGCGCTGCCTGAAACTCGCGCCGCGAGGAGAGGGCGGGGCCGCGGAAAGGAAGGGGAGGGGCTGGGAGGGCCCGGAGGGGGCTGGGCCGGGGACCCGGGAGGGGTCGGGACGGGGCGGGGTCC
Consensus_read_202_AGATTCGAGTTT_Count=8	chr5	1295037	AGCGCTGCCTGAAACTCGCGCCGCGAGGAGAGGGCGGGGCCGCGGAAAGGAAGGGGAGGGGCTGGGAGGGCCCGGAGGGGGCTGGGCCGGGGACCCGGAAGGGGTCGGGACGGGGCGGGGTCC
Consensus_read_202_CTGTTTTGGACT_Count=8	chr5	1295037	AGCGCTGCCTGAAACTCGCGCCGCGAGGAGAGGGCGGGGCCGCGGAAAGGAAGGGGAGGGGCTGGGAGGGCCCGGAGGGGGCTGGGCCGGGGACCCGGAAGGGGTCGGGACGGGGCGGGGTCC
Consensus_read_202_ATAAAGATCTAG_Count=18	chr5	1295037	AGCGCTGCCTGAAACTCGCGCCGCGAGGAGAGGGCGGGGCCGCGGAAAGGAAGGGGAGGGGCTGGGAGGGCCCGGAGGGGGCTGGGCCGGGGACCCGGGAGGGGTCGGGACGGGGCGGGGTCC
Consensus_read_202_GGATTTATCAAA_Count=8	chr5	1295037	AGCGCTGCCTGAAACTCGCGCCGCGAGGAGAGGGCGGGGCCGCGGAAAGGAAGGGGAGGGGCTGGGAGGGCCCGGAGGGGGCTGGGCCGGGGACCCGGAAGGGGTCGGGACGGGGCGGGGTCC
Consensus_read_202_CTTTTTTGGTTT_Count=12	chr5	1295037	AGCGCTGCCTGAAACTCGCGCCGCGAGGAGAGGGCGGGGCCGCGGAAAGGAAGGGGAGGGGCTGGGAGGGCCCGGAGGGGGCTGGGCCGGGGACCCGGGAGGGGTCGGGACGGGGCGGGGTCC
Consensus_read_202_AGAGTGATTATA_Count=11	chr5	1295037	AGCGCTGCCTGAAACTCGCGCCGCGAGGAGAGGGCGGGGCCGCGGAAAGGAAGGGGAGGGGCTGGGAGGGCCCGGAGGGGGCTGGGCCGGGGACCCGGAAGGGGTCGGGACGGGGCGGGGTCC
Consensus_read_202_GATTTGTTATTA_Count=10	chr5	1295037	AGCGCTGCCTGAAACTCGCGCCGCGAGGAGAGGGCGGGGCCGCGGAAAGGAAGGGGAGGGGCTGGGAGGGCCCGGAGGGGGCTGGGCCGGGGACCCGGAAGGGGTCGGGACGGGGCGGGGTCC
Consensus_read_202_AAAAGGCATTAT_Count=18	chr5	1295037	AGCGCTGCCTGAAACTCGCGCCGCGAGGAGAGGGCGGGGCCGCGGAAAGGAAGGGGAGGGGCTGGGAGGGCCCGGAGGGGGCTGGGCCGGGGACCCGGGAGGGGTCGGGACGGGGCGGGGTCC
Consensus_read_202_GCCTTTGGATGT_Count=11	chr5	1295037	AGCGCTGCCTGAAACTCGCGCCGCGAGGAGAGGGCGGGGCCGCGGAAAGGAAGGGGAGGGGCTGGGAGGGCCCGGAGGGGGCTGGGCCGGGGACCCGGAAGGGGTCGGGACGGGGCGGGGTCC
Consensus_read_202_ATTTTTTCTTTT_Count=48	chr5	1295037	AGCGCTGCCTGAAACTCGCGCCGCGAGGAGAGGGCGGGGCCGCGGAAAGGAAGGGGAGGGGCTGGGAGGGCCCGGAGGGGGCTGGGCCGGGGACCCGGAAGGGGTCGGGACGGGGCGGGGTCC
Consensus_read_202_TATGTTGGTGAA_Count=7	chr5	1295037	AGCGCTGCCTGAAACTCGCGCCGCGAGGAGAGGGCGGGGCCGCGGAAAGGAAGGGGAGGGGCTGGGAGGGCCCGGAGGGGGCTGGGCCGGGGACCCGGAAGGGGTCGGGACGGGGCGGGGTCC
Consensus_read_202_TCTCTAACATCA_Count=12	chr5	1295037	AGCGCTGCCTGAAACTCGCGCCGCGAGGAGAGGGCGGGGCCGCGGAAAGGAAGGGGAGGGGCTGGGAGGGCCCGGAGGGGGCTGGGCCGGGGACCCGGGAGGGGTCGGGACGGGGCGGGGTCC
Consensus_read_202_GTGATATGCACT_a_Count=19	chr5	1295037	AGCGCTGCCTGAAACTCGCGCCGCGAGGAGAGGGCGGGGCCGCGGAAAGGAAGGGGAGGGGCTGGGAGGGCCCGGAGGGGGCTGGGCCGGGGACCCGGAAGGGGTCGGGACGGGGCGGGGTCC
Consensus_read_202_GATAAGAGTTTT_Count=13	chr5	1295037	AGCGCTGCCTGAAACTCGCGCCGCGAGGAGAGGGCGGGGCCGCGGAAAGGAAGGGGAGGGGCTGGGAGGGCCCGGAGGGGGCTGGGCCGGGGACCCGGAAGGGGTCGGGACGGGGCGGGGTCC
Consensus_read_202_GTAATCTCTGTT_Count=18	chr5	1295037	AGCGCTGCCTGAAACTCGCGCCGCGAGGAGAGGGCGGGGCCGCGGAAAGGAAGGGGAGGGGCTGGGAGGGCCCGGAGGGGGCTGGGCCGGGGACCCGGAAGGGGTCGGGACGGGGCGGGGTCC
Consensus_read_202_AATCTCCATTCG_Count=29	chr5	1295037	AGCGCTGCCTGAAACTCGCGCCGCGAGGAGAGGGCGGGGCCGCGGAAAGGAAGGGGAGGGGCTGGGAGGGCCCGGAGGGGGCTGGGCCGGGGACCCGGAAGGGGTCGGGACGGGGCGGGGTCC
Consensus_read_202_TTCAAGGCAAAC_Count=26	chr5	1295037	AGCGCTGCCTGAAACTCGCGCCGCGAGGAGAGGGCGGGGCCGCGGAAAGGAAGGGGAGGGGCTGGGAGGGCCCGGAGGGGGCTGGGCCGGGGACCCGGAAGGGGTCGGGACGGGGCGGGGTCC
Consensus_read_202_CGGTGACAGTTT_Count=14	chr5	1295037	AGCGCTGCCTGAAACTCGCGCCGCGAGGAGAGGGCGGGGCCGCGGAAAGGAAGGGGAGGGGCTGGGAGGGCCCGGAGGGGGCTGGGCCGGGGACCCGGAAGGGGTCGGGACGGGGCGGGGTCC
Consensus_read_202_TAAGCGGTTTCT_Count=36	chr5	1295037	AGCGCTGCCTGAAACTCGCGCCGCGAGGAGAGGGCGGGGCCGCGGAAAGGAAGGGGAGGGGCTGGGAGGGCCCGGAGGGGGCTGGGCCGGGGACCCGGGAGGGGTCGGGACGGGGCGGGGTCC
Consensus_read_202_ATCTACTAATTA_Count=17	chr5	1295037	AGCGCTGCCTGAAACTCGCGCCGCGAGGAGAGGGCGGGGCCGCGGAAAGGAAGGGGAGGGGCTGGGAGGGCCCGGAGGGGGCTGGGCCGGGGACCCGGAAGGGGTCGGGACGGGGCGGGGTCC
Consensus_read_202_CTTTAAATCAAT_Count=10	chr5	1295037	AGCGCTGCCTGAAACTCGCGCCGCGAGGAGAGGGCGGGGCCGCGGAAAGGAAGGGGAGGGGCTGGGAGGGCCCGGAGGGGGCTGGGCCGGGGACCCGGAAGGGGTCGGGACGGGGCGGGGTCC
Consensus_read_202_TTTTCTAATTCT_Count=16	chr5	1295037	AGCGCTGCCTGAAACTCGCGCCGCGAGGAGAGGGCGGGGCCGCGGAAAGGAAGGGGAGGGGCTGGGAGGGCCCGGAGGGGGCTGGGCCGGGGACCCGGAAGGGGTCGGGACGGGGCGGGGTCC
Consensus_read_202_TTTGAAGAATTC_Count=20	chr5	1295037	AGCGCTGCCTGAAACTCGCGCCGCGAGGAGAGGGCGGGGCCGCGGAAAGGAAGGGGAGGGGCTGGGAGGGCCCGGAGGGGGCTGGGCCGGGGACCCGGAAGGGGTCGGGACGGGGCGGGGTCC
Consensus_read_202_GAATAAAATCAT_Count=24	chr5	1295037	AGCGCTGCCTGAAACTCGCGCCGCGAGGAGAGGGCGGGGCCGCGGAAAGGAAGGGGAGGGGCTGGGAGGGCCCGGAGGGGGCTGGGCCGGGGACCCGGAAGGGGTCGGGACGGGGCGGGGTCC
Consensus_read_202_ACACGGACGCCT_Count=15	chr5	1295037	AGCGCTGCCTGAAACTCGCGCCGCGAGGAGAGGGCGGGGCCGCGGAAAGGAAGGGGAGGGGCTGGGAGGGCCCGGAGGGGGCTGGGCCGGGGACCCGGAAGGGGTCGGGACGGGGCGGGGTCC
Consensus_read_202_GTTATTTCGGCC_Count=10	chr5	1295037	AGCGCTGCCTGAAACTCGCGCCGCGAGGAGAGGGCGGGGCCGCGGAAAGGAAGGGGAGGGGCTGGGAGGGCCCGGAGGGGGCTGGGCCGGGGACCCGGAAGGGGTCGGGACGGGGCGGGGTCC
Consensus_read_202_TTTGGGTTTTCC_a_Count=20	chr5	1295037	AGCGCTGCCTGAAACTCGCGCCGCGAGGAGAGGGCGGGGCCGCGGAAAGGAAGGGGAGGGGCTGGGAGGGCCCGGAGGGGGCTGGGCCGGGGACCCGGAAGGGGTCGGGACGGGGCGGGGTCC
Consensus_read_202_ATTAAGGTTATA_a_Count=10	chr5	1295037	AGCGCTGCCTGAAACTCGCGCCGCGAGGAGAGGGCGGGGCCGCGGAAAGGAAGGGGAGGGGCTGGGAGGGCCCGGAGGGGGCTGGGCCGGGGACCCGGAAGGGGTCGGGACGGGGCGGGGTCC
Consensus_read_202_ATTATGTTTTTC_a_Count=23	chr5	1295037	AGCGCTGCCTGAAACTCGCGCCGCGAGGAGAGGGCGGGGCCGCGGAAAGGAAGGGGAGGGGCTGGGAGGGCCCGGAGGGGGCTGGGCCGGGGACCCGGGAGGGGTCGGGACGGGGCGGGGTCC
Consensus_read_202_GATACCTTTTTA_Count=14	chr5	1295037	AGCGCTGCCTGAAACTCGCGCCGCGAGGAGAGGGCGGGGCCGCGGAAAGGAAGGGGAGGGGCTGGGAGGGCCCGGAGGGGGCTGGGCCGGGGACCCGGAAGGGGTCGGGACGGGGCGGGGTCC
Consensus_read_202_ACGGAGTCGGAG_Count=29	chr5	1295037	AGCGCTGCCTGAAACTCGCGCCGCGAGGAGAGGGCGGGGCCGCGGAAAGGAAGGGGAGGGGCTGGGAGGGCCCGGAGGGGGCTGGGCCGGGGACCCGGAAGGGGTCGGGACGGGGCGGGGTCC
Consensus_read_202_AAATCAACAAAA_Count=14	chr5	1295037	AGCGCTGCCTGAAACTCGCGCCGCGAGGAGAGGGCGGGGCCGCGGAAAGGAAGGGGAGGGGCTGGGAGGGCCCGGAGGGGGCTGGGCCGGGGACCCGGAAGGGGTCGGGACGGGGCGGGGTCC
Consensus_read_202_ATTATTCCCAGC_a_Count=10	chr5	1295037	AGCGCTGCCTGAAACTCGCGCCGCGAGGAGAGGGCGGGGCCGCGGAAAGGAAGGGGAGGGGCTGGGAGGGCCCGGAGGGGGCTGGGCCGGGGACCCGGGAGGGGTCGGGACGGGGCGGGGTCC
Consensus_read_202_GTTTGGGGTGCA_Count=7	chr5	1295037	AGCGCTGCCTGAAACTCGCGCCGCGAGGAGAGGGCGGGGCCGCGGAAAGGAAGGGGAGGGGCTGGGAGGGCCCGGAGGGGGCTGGGCCGGGGACCCGGGAGGGGTCGGGACGGGGCGGGGTCC
Consensus_read_202_TGCTCTTAATAT_Count=8	chr5	1295037	AGCGCTGCCTGAAACTCGCGCCGCGAGGAGAGGGCGGGGCCGCGGAAAGGAAGGGGAGGGGCTGGGAGGGCCCGGAGGGGGCTGGGCCGGGGACCCGGGAGGGGTCGGGACGGGGCGGGGTCC
Consensus_read_202_TGACCATGTTTT_Count=23	chr5	1295037	AGCGCTGCCTGAAACTCGCGCCGCGAGGAGAGGGCGGGGCCGCGGAAAGGAAGGGGAGGGGCTGGGAGGGCCCGGAGGGGGCTGGGCCGGGGACCCGGAAGGGGTCGGGACGGGGCGGGGTCC
Consensus_read_202_TTTCGACGGTCC_Count=15	chr5	1295037	AGCGCTGCCTGAAACTCGCGCCGCGAGGAGAGGGCGGGGCCGCGGAAAGGAAGGGGAGGGGCTGGGAGGGCCCGGAGGGGGCTGGGCCGGGGACCCGGAAGGGGTCGGGACGGGGCGGGGTCC
Consensus_read_202_AATTTGGGCAGC_Count=10	chr5	1295037	AGCGCTGCCTGAAACTCGCGCCGCGAGGAGAGGGCGGGGCCGCGGAAAGGAAGGGGAGGGGCTGGGAGGGCCCGGAGGGGGCTGGGCCGGGGACCCGGAAGGGGTCGGGACGGGGCGGGGTCC
Consensus_read_202_GGAACTTTTATT_Count=8	chr5	1295037	AGCGCTGCCTGAAACTCGCGCCGCGAGGAGAGGGCGGGGCCGCGGAAAGGAAGGGGAGGGGCTGGGAGGGCCCGGAGGGGGCTGGGCCGGGGACCCGGGAGGGGTCGGGACGGGGCGGGGTCC
Consensus_read_202_GGGCCATTGTTT_Count=27	chr5	1295037	AGCGCTGCCTGAAACTCGCGCCGCGAGGAGAGGGCGGGGCCGCGGAAAGGAAGGGGAGGGGCTGGGAGGGCCCGGAGGGGGCTGGGCCGGGGACCCGGAAGGGGTCGGGACGGGGCGGGGTCC
Consensus_read_202_TTAATATCGGAA_Count=20	chr5	1295037	AGCGCTGCCTGAAACTCGCGCCGCGAGGAGAGGGCGGGGCCGCGGAAAGGAAGGGGAGGGGCTGGGAGGGCCCGGAGGGGGCTGGGCCGGGGACCCGGAAGGGGTCGGGACGGGGCGGGGTCC
Consensus_read_202_ACCCGCAGTAAC_Count=16	chr5	1295037	AGCGCTGCCTGAAACTCGCGCCGCGAGGAGAGGGCGGGGCCGCGGAAAGGAAGGGGAGGGGCTGGGAGGGCCCGGAGGGGGCTGGGCCGGGGACCCGGAAGGGGTCGGGACGGGGCGGGGTCC
Consensus_read_202_TAAATGGTTTGT_Count=10	chr5	1295037	AGCGCTGCCTGAAACTCGCGCCGCGAGGAGAGGGCGGGGCCGCGGAAAGGAAGGGGAGGGGCTGGGAGGGCCCGGAGGGGGCTGGGCCGGGGACCCGGAAGGGGTCGGGACGGGGCGGGGTCC
Consensus_read_202_ATTTTCCGAGGC_Count=20	chr5	1295037	AGCGCTGCCTGAAACTCGCGCCGCGAGGAGAGGGCGGGGCCGCGGAAAGGAAGGGGAGGGGCTGGGAGGGCCCGGAGGGGGCTGGGCCGGGGACCCGGAAGGGGTCGGGACGGGGCGGGGTCC
Consensus_read_202_GCGGGATAACCT_Count=12	chr5	1295037	AGCGCTGCCTGAAACTCGCGCCGCGAGGAGAGGGCGGGGCCGCGGAAAGGAAGGGGAGGGGCTGGGAGGGCCCGGAGGGGGCTGGGCCGGGGACCCGGGAGGGGTCGGGACGGGGCGGGGTCC
Consensus_read_202_TCATCCATCTTT_Count=19	chr5	1295037	AGCGCTGCCTGAAACTCGCGCCGCGAGGAGAGGGCGGGGCCGCGGAAAGGAAGGGGAGGGGCTGGGAGGGCCCGGAGGGGGCTGGGCCGGGGACCCGGAAGGGGTCGGGACGGGGCGGGGTCC
Consensus_read_202_TTTCATCTCACT_Count=10	chr5	1295037	AGCGCTGCCTGAAACTCGCGCCGCGAGGAGAGGGCGGGGCCGCGGAAAGGAAGGGGAGGGGCTGGGAGGGCCCGGAGGGGGCTGGGCCGGGGACCCGGAAGGGGTCGGGACGGGGCGGGGTCC
Consensus_read_202_GACTTTTTAGTC_Count=9	chr5	1295037	AGCGCTGCCTGAAACTCGCGCCGCGAGGAGAGGGCGGGGCCGCGGAAAGGAAGGGGAGGGGCTGGGAGGGCCCGGAGGGGGCTGGGCCGGGGACCCGGAAGGGGTCGGGACGGGGCGGGGTCC
Consensus_read_202_ATGATTCCTCTT_Count=16	chr5	1295037	AGCGCTGCCTGAAACTCGCGCCGCGAGGAGAGGGCGGGGCCGCGGAAAGGAAGGGGAGGGGCTGGGAGGGCCCGGAGGGGGCTGGGCCGGGGACCCGGAAGGGGTCGGGACGGGGCGGGGTCC
Consensus_read_202_TCTTTCCGCGTT_Count=15	chr5	1295037	AGCGCTGCCTGAAACTCGCGCCGCGAGGAGAGGGCGGGGCCGCGGAAAGGAAGGGGAGGGGCTGGGAGGGCCCGGAGGGGGCTGGGCCGGGGACCCGGAAGGGGTCGGGACGGGGCGGGGTCC
Consensus_read_202_TGTCTAAAAATT_Count=16	chr5	1295037	AGCGCTGCCTGAAACTCGCGCCGCGAGGAGAGGGCGGGGCCGCGGAAAGGAAGGGGAGGGGCTGGGAGGGCCCGGAGGGGGCTGGGCCGGGGACCCGGAAGGGGTCGGGACGGGGCGGGGTCC
Consensus_read_202_TTTCGGATGGTT_Count=7	chr5	1295037	AGCGCTGCCTGAAACTCGCGCCGCGAGGAGAGGGCGGGGCCGCGGAAAGGAAGGGGAGGGGCTGGGAGGGCCCGGAGGGGGCTGGGCCGGGGACCCGGAAGGGGTCGGGACGGGGCGGGGTCC
Consensus_read_202_ACCTACAATTTG_Count=12	chr5	1295037	AGCGCTGCCTGAAACTCGCGCCGCGAGGAGAGGGCGGGGCCGCGGAAAGGAAGGGGAGGGGCTGGGAGGGCCCGGAGGGGGCTGGGCCGGGGACCCGGAAGGGGTCGGGACGGGGCGGGGTCC
Consensus_read_202_GGGGATTGCTTC_Count=16	chr5	1295037	AGCGCTGCCTGAAACTCGCGCCGCGAGGAGAGGGCGGGGCCGCGGAAAGGAAGGGGAGGGGCTGGGAGGGCCCGGAGGGGGCTGGGCCGGGGACCCGGAAGGGGTCGGGACGGGGCGGGGTCC
Consensus_read_202_TGTCTATGTCCA_Count=12	chr5	1295037	AGCGCTGCCTGAAACTCGCGCCGCGAGGAGAGGGCGGGGCCGCGGAAAGGAAGGGGAGGGGCTGGGAGGGCCCGGAGGGGGCTGGGCCGGGGACCCGGGAGGGGTCGGGACGGGGCGGGGTCC
Consensus_read_202_TAGTATCAGTGG_Count=8	chr5	1295037	AGCGCTGCCTGAAACTCGCGCCGCGAGGAGAGGGCGGGGCCGCGGAAAGGAAGGGGAGGGGCTGGGAGGGCCCGGAGGGGGCTGGGCCGGGGACCCGGAAGGGGTCGGGACGGGGCGGGGTCC
Consensus_read_202_GCCCTTTTCAAT_a_Count=33	chr5	1295037	AGCGCTGCCTGAAACTCGCGCCGCGAGGAGAGGGCGGGGCCGCGGAAAGGAAGGGGAGGGGCTGGGAGGGCCCGGAGGGGGCTGGGCCGGGGACCCGGAAGGGGTCGGGACGGGGCGGGGTCC
Consensus_read_202_CTACATCTTGTG_Count=24	chr5	1295037	AGCGCTGCCTGAAACTCGCGCCGCGAGGAGAGGGCGGGGCCGCGGAAAGGAAGGGGAGGGGCTGGGAGGGCCCGGAGGGGGCTGGGCCGGGGACCCGGAAGGGGTCGGGACGGGGCGGGGTCC
Consensus_read_202_AGAGTAATACTT_Count=10	chr5	1295037	AGCGCTGCCTGAAACTCGCGCCGCGAGGAGAGGGCGGGGCCGCGGAAAGGAAGGGGAGGGGCTGGGAGGGCCCGGAGGGGGCTGGGCCGGGGACCCGGGAGGGGTCGGGACGGGGCGGGGTCC
Consensus_read_202_TGGTTTCCATTG_Count=23	chr5	1295037	AGCGCTGCCTGAAACTCGCGCCGCGAGGAGAGGGCGGGGCCGCGGAAAGGAAGGGGAGGGGCTGGGAGGGCCCGGAGGGGGCTGGGCCGGGGACCCGGAAGGGGTCGGGACGGGGCGGGGTCC
Consensus_read_202_AATATTTGGGAA_Count=13	chr5	1295037	AGCGCTGCCTGAAACTCGCGCCGCGAGGAGAGGGCGGGGCCGCGGAAAGGAAGGGGAGGGGCTGGGAGGGCCCGGAGGGGGCTGGGCCGGGGACCCGGAAGGGGTCGGGACGGGGCGGGGTCC
Consensus_read_202_TTACATCATGGC_Count=9	chr5	1295037	AGCGCTGCCTGAAACTCGCGCCGCGAGGAGAGGGCGGGGCCGCGGAAAGGAAGGGGAGGGGCTGGGAGGGCCCGGAGGGGGCTGGGCCGGGGACCCGGGAGGGGTCGGGACGGGGCGGGGTCC
Consensus_read_202_ATCACCATTTTT_Count=29	chr5	1295037	AGCGCTGCCTGAAACTCGCGCCGCGAGGAGAGGGCGGGGCCGCGGAAAGGAAGGGGAGGGGCTGGGAGGGCCCGGAGGGGGCTGGGCCGGGGACCCGGAAGGGGTCGGGACGGGGCGGGGTCC
Consensus_read_202_TAATATTGTTGA_Count=18	chr5	1295037	AGCGCTGCCTGAAACTCGCGCCGCGAGGAGAGGGCGGGGCCGCGGAAAGGAAGGGGAGGGGCTGGGAGGGCCCGGAGGGGGCTGGGCCGGGGACCCGGAAGGGGTCGGGACGGGGCGGGGTCC
Consensus_read_202_TTGCTAGTTCAC_Count=12	chr5	1295037	AGCGCTGCCTGAAACTCGCGCCGCGAGGAGAGGGCGGGGCCGCGGAAAGGAAGGGGAGGGGCTGGGAGGGCCCGGAGGGGGCTGGGCCGGGGACCCGGGAGGGGTCGGGACGGGGCGGGGTCC
Consensus_read_202_CCTTTTTGACGA_Count=25	chr5	1295037	AGCGCTGCCTGAAACTCGCGCCGCGAGGAGAGGGCGGGGCCGCGGAAAGGAAGGGGAGGGGCTGGGAGGGCCCGGAGGGGCTGGGCCGGGGACCCGGAAGGGGTCGGGACGGGGCGGGGTCCG
Consensus_read_202_CCCTCTGTCCTC_Count=7	chr5	1295037	AGCGCTGCCTGAAACTCGCGCCGCGAGGAGAGGGCGGGGCCGCGGAAAGGAAGGGGAGGGGCTGGGAGGGCCCGGAGGGGGCTGGGCCGGGGACCCGGAAGGGGTCGGGACGGGGCGGGGTCC
Consensus_read_202_ATTTCATTATCA_Count=13	chr5	1295037	AGCGCTGCCTGAAACTCGCGCCGCGAGGAGAGGGCGGGGCCGCGGAAAGGAAGGGGAGGGGCTGGGAGGGCCCGGAGGGGGCTGGGCCGGGGACCCGGAAGGGGTCGGGACGGGGCGGGGTCC
Consensus_read_202_CAGATGTGCAGG_Count=16	chr5	1295037	AGCGCTGCCTGAAACTCGCGCCGCGAGGAGAGGGCGGGGCCGCGGAAAGGAAGGGGAGGGGCTGGGAGGGCCCGGAGGGGGCTGGGCCGGGGACCCGGAAGGGGTCGGGACGGGGCGGGGTCC
Consensus_read_202_ACTTTTAGATTT_Count=18	chr5	1295037	AGCGCTGCCTGAAACTCGCGCCGCGAGGAGAGGGCGGGGCCGCGGAAAGGAAGGGGAGGGGCTGGGAGGGCCCGGAGGGGGCTGGGCCGGGGACCCGGGAGGGGTCGGGACGGGGCGGGGTCC
Consensus_read_202_GATTAAGTTAGT_Count=27	chr5	1295037	AGCGCTGCCTGAAACTCGCGCCGCGAGGAGAGGGCGGGGCCGCGGAAAGGAAGGGGAGGGGCTGGGAGGGCCCGGAGGGGGCTGGGCCGGGGACCCGGAAGGGGTCGGGACGGGGCGGGGTCC
Consensus_read_202_CGTAATCTAGCG_Count=21	chr5	1295037	AGCGCTGCCTGAAACTCGCGCCGCGAGGAGAGGGCGGGGCCGCGGAAAGGAAGGGGAGGGGCTGGGAGGGCCCGGAGGGGGCTGGGCCGGGGACCCGGAAGGGGTCGGGACGGGGCGGGGTCC
Consensus_read_202_GATTATTTCCAT_Count=13	chr5	1295037	AGCGCTGCCTGAAACTCGCGCCGCGAGGAGAGGGCGGGGCCGCGGAAAGGAAGGGGAGGGGCTGGGAGGGCCCGGAGGGGGCTGGGCCGGGGACCCGGAAGGGGTCGGGACGGGGCGGGGTCC
Consensus_read_202_GTTATTATAATA_Count=7	chr5	1295037	AGCGCTGCCTGAAACTCGCGCCGCGAGGAGAGGGCGGGGCCGCGGAAAGGAAGGGGAGGGGCTGGGAGGGCCCGGAGGGGGCTGGGCCGGGGACCCGGAAGGGGTCGGGACGGGGCGGGGTCC
Consensus_read_202_ATGATCATTTTG_Count=14	chr5	1295037	AGCGCTGCCTGAAACTCGCGCCGCGAGGAGAGGGCGGGGCCGCGGAAAGGAAGGGGAGGGGCTGGGAGGGCCCGGAGGGGGCTGGGCCGGGGACCCGGAAGGGGTCGGGACGGGGCGGGGTCC
Consensus_read_202_ATAATATTCACT_a_Count=9	chr5	1295037	AGCGCTGCCTGAAACTCGCGCCGCGAGGAGAGGGCGGGGCCGCGGAAAGGAAGGGGAGGGGCTGGGAGGGCCCGGAGGGGGCTGGGCCGGGGACCCGGAAGGGGTCGGGACGGGGCGGGGTCC
Consensus_read_202_TCGTGATGGTAT_Count=8	chr5	1295037	AGCGCTGCCTGAAACTCGCGCCGCGAGGAGAGGGCGGGGCCGCGGAAAGGAAGGGGAGGGGCTGGGAGGGCCCGGAGGGGGCTGGGCCGGGGACCCGGGAGGGGTCGGGACGGGGCGGGGTCC
Consensus_read_202_TGATTTAATAAT_Count=10	chr5	1295037	AGCGCTGCCTGAAACTCGCGCCGCGAGGAGAGGGCGGGGCCGCGGAAAGGAAGGGGAGGGGCTGGGAGGGCCCGGAGGGGGCTGGGCCGGGGACCCGGAAGGGGTCGGGACGGGGCGGGGTCC
Consensus_read_202_TAACTCTAAACA_Count=8	chr5	1295037	AGCGCTGCCTGAAACTCGCGCCGCGAGGAGAGGGCGGGGCCGCGGAAAGGAAGGGGAGGGGCTGGGAGGGCCCGGAGGGGGCTGGGCCGGGGACCCGGGAGGGGTCGGGACGGGGCGGGGTCC
Consensus_read_202_TATCGCCCCTTA_Count=29	chr5	1295037	AGCGCTGCCTGAAACTCGCGCCGCGAGGAGAGGGCGGGGCCGCGGAAAGGAAGGGGAGGGGCTGGGAGGGCCCGGAGGGGGCTGGGCCGGGGACCCGGAAGGGGTCGGGACGGGGCGGGGTCC
Consensus_read_202_AAAAGGTTATCC_Count=8	chr5	1295037	AGCGCTGCCTGAAACTCGCGCCGCGAGGAGAGGGCGGGGCCGCGGAAAGGAAGGGGAGGGGCTGGGAGGGCCCGGAGGGGGCTGGGCCGGGGACCCGGAAGGGGTCGGGACGGGGCGGGGTCC
Consensus_read_202_CAGTAGATATAG_a_Count=9	chr5	1295037	AGCGCTGCCTGAAACTCGCGCCGCGAGGAGAGGGCGGGGCCGCGGAAAGGAAGGGGAGGGGCTGGGAGGGCCCGGAGGGGGCTGGGCCGGGGACCCGGGAGGGGTCGGGACGGGGCGGGGTCC
Consensus_read_202_CAGTTCGATTGG_Count=10	chr5	1295037	AGCGCTGCCTGAAACTCGCGCCGCGAGGAGAGGGCGGGGCCGCGGAAAGGAAGGGGAGGGGCTGGGAGGGCCCGGAGGGGGCTGGGCCGGGGACCCGGAAGGGGTCGGGACGGGGCGGGGTCC
Consensus_read_202_TCGTCCTTACGT_Count=8	chr5	1295037	AGCGCTGCCTGAAACTCGCGCCGCGAGGAGAGGGCGGGGCCGCGGAAAGGAAGGGGAGGGGCTGGGAGGGCCCGGAGGGGGCTGGGCCGGGGACCCGGGAGGGGTCGGGACGGGGCGGGGTCC
Consensus_read_202_TTCAAGCTTATA_Count=10	chr5	1295037	AGCGCTGCCTGAAACTCGCGCCGCGAGGAGAGGGCGGGGCCGCGGAAAGGAAGGGGAGGGGCTGGGAGGGCCCGGAGGGGGCTGGGCCGGGGACCCGGAAGGGGTCGGGACGGGGCGGGGTCC
Consensus_read_202_TGGTGATCGGTC_Count=12	chr5	1295037	AGCGCTGCCTGAAACTCGCGCCGCGAGGAGAGGGCGGGGCCGCGGAAAGGAAGGGGAGGGGCTGGGAGGGCCCGGAGGGGGCTGGGCCGGGGACCCGGGAGGGGTCGGGACGGGGCGGGGTCC
Consensus_read_202_GAACAGATAGGG_Count=12	chr5	1295037	AGCGCTGCCTGAAACTCGCGCCGCGAGGAGAGGGCGGGGCCGCGGAAAGGAAGGGGAGGGGCTGGGAGGGCCCGGAGGGGGCTGGGCCGGGGACCCGGAAGGGGTCGGGACGGGGCGGGGTCC
Consensus_read_202_TAACATTTTTGT_Count=52	chr5	1295037	AGCGCTGCCTGAAACTCGCGCCGCGAGGAGAGGGCGGGGCCGCGGAAAGGAAGGGGAGGGGCTGGGAGGGCCCGGAGGGGGCTGGGCCGGGGACCCGGAAGGGGTCGGGACGGGGCGGGGTCC
Consensus_read_202_TGATTTCAGTGC_a_Count=7	chr5	1295037	AGCGCTGCCTGAAACTCGCGCCGCGAGGAGAGGGCGGGGCCGCGGAAAGGAAGGGGAGGGGCTGGGAGGGCCCGGAGGGGGCTGGGCCGGGGACCCGGAAGGGGTCGGGACGGGGCGGGGTCC
Consensus_read_202_TCAGATTGTGTT_Count=13	chr5	1295037	AGCGCTGCCTGAAACTCGCGCCGCGAGGAGAGGGCGGGGCCGCGGAAAGGAAGGGGAGGGGCTGGGAGGGCCCGGAGGGGGCTGGGCCGGGGACCCGGAAGGGGTCGGGACGGGGCGGGGTCC
Consensus_read_202_TACATCCTGCGG_Count=7	chr5	1295037	AGCGCTGCCTGAAACTCGCGCCGCGAGGAGAGGGCGGGGCCGCGGAAAGGAAGGGGAGGGGCTGGGAGGGCCCGGAGGGGGCTGGGCCGGGGACCCGGAAGGGGTCGGGACGGGGCGGGGTCC
Consensus_read_202_TGTTATCAAAAT_Count=8	chr5	1295037	AGCGCTGCCTGAAACTCGCGCCGCGAGGAGAGGGCGGGGCCGCGGAAAGGAAGGGGAGGGGCTGGGAGGGCCCGGAGGGGGCTGGGCCGGGGACCCGGAAGGGGTCGGGACGGGGCGGGGTCC
Consensus_read_202_CATATGTAACGT_Count=9	chr5	1295037	AGCGCTGCCTGAAACTCGCGCCGCGAGGAGAGGGCGGGGCCGCGGAAAGGAAGGGGAGGGGCTGGGAGGGCCCGGAGGGGGCTGGGCCGGGGACCCGGGAGGGGTCGGGACGGGGCGGGGTCC
Consensus_read_202_CGGCCTTTTCCT_Count=13	chr5	1295037	AGCGCTGCCTGAAACTCGCGCCGCGAGGAGAGGGCGGGGCCGCGGAAAGGAAGGGGAGGGGCTGGGAGGGCCCGGAGGGGGCTGGGCCGGGGACCCGGAAGGGGTCGGGACGGGGCGGGGTCC
Consensus_read_202_TGGTGTTTTGTA_Count=7	chr5	1295037	AGCGCTGCCTGAAACTCGCGCCGCGAGGAGAGGGCGGGGCCGCGGAAAGGAAGGGGAGGGGCTGGGAGGGCCCGGAGGGGGCTGGGCCGGGGACCCGGGAGGGGTCGGGACGGGGCGGGGTCC
Consensus_read_202_GGGCTACCTTTT_Count=10	chr5	1295037	AGCGCTGCCTGAAACTCGCGCCGCGAGGAGAGGGCGGGGCCGCGGAAAGGAAGGGGAGGGGCTGGGAGGGCCCGGAGGGGGCTGGGCCGGGGACCCGGAAGGGGTCGGGACGGGGCGGGGTCC
Consensus_read_202_TATTCAATCTTC_Count=18	chr5	1295037	AGCGCTGCCTGAAACTCGCGCCGCGAGGAGAGGGCGGGGCCGCGGAAAGGAAGGGGAGGGGCTGGGAGGGCCCGGAGGGGGCTGGGCCGGGGACCCGGGAGGGGTCGGGACGGGGCGGGGTCC
Consensus_read_202_TTTAGCCCGTTG_Count=11	chr5	1295037	AGCGCTGCCTGAAACTCGCGCCGCGAGGAGAGGGCGGGGCCGCGGAAAGGAAGGGGAGGGGCTGGGAGGGCCCGGAGGGGGCTGGGCCGGGGACCCGGGAGGGGTCGGGACGGGGCGGGGTCC
Consensus_read_202_TGACAATCTTTA_Count=25	chr5	1295037	AGCGCTGCCTGAAACTCGCGCCGCGAGGAGAGGGCGGGGCCGCGGAAAGGAAGGGGAGGGGCTGGGAGGGCCCGGAGGGGGCTGGGCCGGGGACCCGGGAGGGGTCGGGACGGGGCGGGGTCC
Consensus_read_202_GCGGCAGATTAG_Count=13	chr5	1295037	AGCGCTGCCTGAAACTCGCGCCGCGAGGAGAGGGCGGGGCCGCGGAAAGGAAGGGGAGGGGCTGGGAGGGCCCGGAGGGGGCTGGGCCGGGGACCCGGGAGGGGTCGGGACGGGGCGGGGTCC
Consensus_read_202_ATTACAGTTTTC_Count=11	chr5	1295037	AGCGCTGCCTGAAACTCGCGCCGCGAGGAGAGGGCGGGGCCGCGGAAAGGAAGGGGAGGGGCTGGGAGGGCCCGGAGGGGGCTGGGCCGGGGACCCGGGAGGGGTCGGGACGGGGCGGGGTCC
Consensus_read_202_AACTATGAATTT_a_Count=13	chr5	1295037	AGCGCTGCCTGAAACTCGCGCCGCGAGGAGAGGGCGGGGCCGCGGAAAGGAAGGGGAGGGGCTGGGAGGGCCCGGAGGGGGCTGGGCCGGGGACCCGGAAGGGGTCGGGACGGGGCGGGGTCC
Consensus_read_202_TATTGGTGGTGG_Count=11	chr5	1295037	AGCGCTGCCTGAAACTCGCGCCGCGAGGAGAGGGCGGGGCCGCGGAAAGGAAGGGGAGGGGCTGGGAGGGCCCGGAGGGGGCTGGGCCGGGGACCCGGGAGGGGTCGGGACGGGGCGGGGTCC
Consensus_read_202_TCTTTATGCTCT_Count=24	chr5	1295037	AGCGCTGCCTGAAACTCGCGCCGCGAGGAGAGGGCGGGGCCGCGGAAAGGAAGGGGAGGGGCTGGGAGGGCCCGGAGGGGGCTGGGCCGGGGACCCGGAAGGGGTCGGGACGGGGCGGGGTCC
Consensus_read_202_CTTTACAGCATC_Count=9	chr5	1295037	AGCGCTGCCTGAAACTCGCGCCGCGAGGAGAGGGCGGGGCCGCGGAAAGGAAGGGGAGGGGCTGGGAGGGCCCGGAGGGGGCTGGGCCGGGGACCCGGGAGGGGTCGGGACGGGGCGGGGTCC
Consensus_read_202_CACATCATATTC_Count=11	chr5	1295037	AGCGCTGCCTGAAACTCGCGCCGCGAGGAGAGGGCGGGGCCGCGGAAAGGAAGGGGAGGGGCTGGGAGGGCCCGGAGGGGGCTGGGCCGGGGACCCGGGAGGGGTCGGGACGGGGCGGGGTCC
Consensus_read_202_TAGCCTTTGCTT_Count=11	chr5	1295037	AGCGCTGCCTGAAACTCGCGCCGCGAGGAGAGGGCGGGGCCGCGGAAAGGAAGGGGAGGGGCTGGGAGGGCCCGGAGGGGGCTGGGCCGGGGACCCGGGAGGGGTCGGGACGGGGCGGGGTCC
Consensus_read_202_ATTCATTGGGCT_Count=10	chr5	1295037	AGCGCTGCCTGAAACTCGCGCCGCGAGGAGAGGGCGGGGCCGCGGAAAGGAAGGGGAGGGGCTGGGAGGGCCCGGAGGGGGCTGGGCCGGGGACCCGGGAGGGGTCGGGACGGGGCGGGGTCC
Consensus_read_202_AAGTTGGTAATA_Count=15	chr5	1295037	AGCGCTGCCTGAAACTCGCGCCGCGAGGAGAGGGCGGGGCCGCGGAAAGGAAGGGGAGGGGCTGGGAGGGCCCGGAGGGGGCTGGGCCGGGGACCCGGAAGGGGTCGGGACGGGGCGGGGTCC
Consensus_read_202_GGGTCATTTCGA_Count=7	chr5	1295037	AGCGCTGCCTGAAACTCGCGCCGCGAGGAGAGGGCGGGGCCGCGGAAAGGAAGGGGAGGGGCTGGGAGGGCCCGGAGGGGGCTGGGCCGGGGACCCGGAAGGGGTCGGGACGGGGCGGGGTCC
Consensus_read_202_GATTACAAATGG_Count=19	chr5	1295037	AGCGCTGCCTGAAACTCGCGCCGCGAGGAGAGGGCGGGGCCGCGGAAAGGAAGGGGAGGGGCTGGGAGGGCCCGGAGGGGGCTGGGCCGGGGACCCGGAAGGGGTCGGGACGGGGCGGGGTCC
Consensus_read_202_TATCTGTACTTT_Count=10	chr5	1295037	AGCGCTGCCTGAAACTCGCGCCGCGAGGAGAGGGCGGGGCCGCGGAAAGGAAGGGGAGGGGCTGGGAGGGCCCGGAGGGGGCTGGGCCGGGGACCCGGAAGGGGTCGGGACGGGGCGGGGTCC
Consensus_read_202_GGTTGCCGAATG_Count=21	chr5	1295037	AGCGCTGCCTGAAACTCGCGCCGCGAGGAGAGGGCGGGGCCGCGGAAAGGAAGGGGAGGGGCTGGGAGGGCCCGGAGGGGGCTGGGCCGGGGACCCGGAAGGGGTCGGGACGGGGCGGGGTCC
Consensus_read_202_ATCTTTATTACG_Count=19	chr5	1295037	AGCGCTGCCTGAAACTCGCGCCGCGAGGAGAGGGCGGGGCCGCGGAAAGGAAGGGGAGGGGCTGGGAGGGCCCGGAGGGGGCTGGGCCGGGGACCCGGAAGGGGTCGGGACGGGGCGGGGTCC
Consensus_read_202_TTGTATTACGCT_Count=23	chr5	1295037	AGCGCTGCCTGAAACTCGCGCCGCGAGGAGAGGGCGGGGCCGCGGAAAGGAAGGGGAGGGGCTGGGAGGGCCCGGAGGGGGCTGGGCCGGGGACCCGGAAGGGGTCGGGACGGGGCGGGGTCC
Consensus_read_202_AATGGGCATCTA_Count=12	chr5	1295037	AGCGCTGCCTGAAACTCGCGCCGCGAGGAGAGGGCGGGGCCGCGGAAAGGAAGGGGAGGGGCTGGGAGGGCCCGGAGGGGGCTGGGCCGGGGACCCGGGAGGGGTCGGGACGGGGCGGGGTCC
Consensus_read_202_AAGGTTTACGTA_Count=10	chr5	1295037	AGCGCTGCCTGAAACTCGCGCCGCGAGGAGAGGGCGGGGCCGCGGAAAGGAAGGGGAGGGGCTGGGAGGGCCCGGAGGGGGCTGGGCCGGGGACCCGGGAGGGGTCGGGACGGGGCGGGGTCC
Consensus_read_202_TACGGCAGTAGC_Count=31	chr5	1295037	AGCGCTGCCTGAAACTCGCGCCGCGAGGAGAGGGCGGGGCCGCGGAAAGGAAGGGGAGGGGCTGGGAGGGCCCGGAGGGGGCTGGGCCGGGGACCCGGAAGGGGTCGGGACGGGGCGGGGTCC
Consensus_read_202_CAAGCATGTGGT_Count=15	chr5	1295037	AGCGCTGCCTGAAACTCGCGCCGCGAGGAGAGGGCGGGGCCGCGGAAAGGAAGGGGAGGGGCTGGGAGGGCCCGGAGGGGGCTGGGCCGGGGACCCGGGAGGGGTCGGGACGGGGCGGGGTCC
Consensus_read_202_AAATTTACTCGC_Count=17	chr5	1295037	AGCGCTGCCTGAAACTCGCGCCGCGAGGAGAGGGCGGGGCCGCGGAAAGGAAGGGGAGGGGCTGGGAGGGCCCGGAGGGGGCTGGGCCGGGGACCCGGAAGGGGTCGGGACGGGGCGGGGTCC
Consensus_read_202_TCAAGCCTAGTC_Count=26	chr5	1295037	AGCGCTGCCTGAAACTCGCGCCGCGAGGAGAGGGCGGGGCCGCGGAAAGGAAGGGGAGGGGCTGGGAGGGCCCGGAGGGGGCTGGGCCGGGGACCCGGAAGGGGTCGGGACGGGGCGGGGTCC
Consensus_read_202_CGCAAGGGTTAT_Count=39	chr5	1295037	AGCGCTGCCTGAAACTCGCGCCGCGAGGAGAGGGCGGGGCCGCGGAAAGGAAGGGGAGGGGCTGGGAGGGCCCGGAGGGGGCTGGGCCGGGGACCCGGAAGGGGTCGGGACGGGGCGGGGTCC
Consensus_read_202_GTTTTTCTAGCG_Count=8	chr5	1295037	AGCGCTGCCTGAAACTCGCGCCGCGAGGAGAGGGCGGGGCCGCGGAAAGGAAGGGGAGGGGCTGGGAGGGCCCGGAGGGGGCTGGGCCGGGGACCCGGAAGGGGTCGGGACGGGGCGGGGTCC
Consensus_read_202_AAATTGGACATT_Count=31	chr5	1295037	AGCGCTGCCTGAAACTCGCGCCGCGAGGAGAGGGCGGGGCCGCGGAAAGGAAGGGGAGGGGCTGGGAGGGCCCGGAGGGGGCTGGGCCGGGGACCCGGGAGGGGTCGGGACGGGGCGGGGTCC
Consensus_read_202_TGGTACTTCGTT_Count=26	chr5	1295037	AGCGCTGCCTGAAACTCGCGCCGCGAGGAGAGGGCGGGGCCGCGGAAAGGAAGGGGAGGGGCTGGGAGGGCCCGGAGGGGGCTGGGCCGGGGACCCGGAAGGGGTCGGGACGGGGCGGGGTCC
Consensus_read_202_GGTTTACTCCGC_Count=12	chr5	1295037	AGCGCTGCCTGAAACTCGCGCCGCGAGGAGAGGGCGGGGCCGCGGAAAGGAAGGGGAGGGGCTGGGAGGGCCCGGAGGGGGCTGGGCCGGGGACCCGGGAGGGGTCGGGACGGGGCGGGGTCC
Consensus_read_202_ATACTTAAGTCA_Count=18	chr5	1295037	AGCGCTGCCTGAAACTCGCGCCGCGAGGAGAGGGCGGGGCCGCGGAAAGGAAGGGGAGGGGCTGGGAGGGCCCGGAGGGGGCTGGGCCGGGGACCCGGGAGGGGTCGGGACGGGGCGGGGTCC
Consensus_read_202_TCGAGACCCAAT_Count=9	chr5	1295037	AGCGCTGCCTGAAACTCGCGCCGCGAGGAGAGGGCGGGGCCGCGGAAAGGAAGGGGAGGGGCTGGGAGGGCCCGGAGGGGGCTGGGCCGGGGACCCGGAAGGGGTCGGGACGGGGCGGGGTCC
Consensus_read_202_AGTATTACATAA_Count=12	chr5	1295037	AGCGCTGCCTGAAACTCGCGCCGCGAGGAGAGGGCGGGGCCGCGGAAAGGAAGGGGAGGGGCTGGGAGGGCCCGGAGGGGGCTGGGCCGGGGACCCGGAAGGGGTCGGGACGGGGCGGGGTCC
Consensus_read_202_AGATGCTCTCTT_Count=24	chr5	1295037	AGCGCTGCCTGAAACTCGCGCCGCGAGGAGAGGGCGGGGCCGCGGAAAGGAAGGGGAGGGGCTGGGAGGGCCCGGAGGGGGCTGGGCCGGGGACCCGGAAGGGGTCGGGACGGGGCGGGGTCC
Consensus_read_202_GATACAGTTGCT_Count=10	chr5	1295037	AGCGCTGCCTGAAACTCGCGCCGCGAGGAGAGGGCGGGGCCGCGGAAAGGAAGGGGAGGGGCTGGGAGGGCCCGGAGGGGGCTGGGCCGGGGACCCGGAAGGGGTCGGGACGGGGCGGGGTCC
Consensus_read_202_TGGGATTTTTGT_Count=20	chr5	1295037	AGCGCTGCCTGAAACTCGCGCCGCGAGGAGAGGGCGGGGCCGCGGAAAGGAAGGGGAGGGGCTGGGAGGGCCCGGAGGGGGCTGGGCCGGGGACCCGGAAGGGGTCGGGACGGGGCGGGGTCC
Consensus_read_202_TCCCTCCGTTCA_Count=13	chr5	1295037	AGCGCTGCCTGAAACTCGCGCCGCGAGGAGAGGGCGGGGCCGCGGAAAGGAAGGGGAGGGGCTGGGAGGGCCCGGAGGGGGCTGGGCCGGGGACCCGGAAGGGGTCGGGACGGGGCGGGGTCC
Consensus_read_202_ACGACTTTGTTC_Count=24	chr5	1295037	AGCGCTGCCTGAAACTCGCGCCGCGAGGAGAGGGCGGGGCCGCGGAAAGGAAGGGGAGGGGCTGGGAGGGCCCGGAGGGGGCTGGGCCGGGGACCCGGAAGGGGTCGGGACGGGGCGGGGTCC
Consensus_read_202_TCTCTTCTTGCA_Count=11	chr5	1295037	AGCGCTGCCTGAAACTCGCGCCGCGAGGAGAGGGCGGGGCCGCGGAAAGGAAGGGGAGGGGCTGGGAGGGCCCGGAGGGGGCTGGGCCGGGGACCCGGGAGGGGTCGGGACGGGGCGGGGTCC
Consensus_read_202_TTATTTGGTTAA_Count=12	chr5	1295037	AGCGCTGCCTGAAACTCGCGCCGCGAGGAGAGGGCGGGGCCGCGGAAAGGAAGGGGAGGGGCTGGGAGGGCCCGGAGGGGGCTGGGCCGGGGACCCGGGAGGGGTCGGGACGGGGCGGGGTCC
Consensus_read_202_GTTACCAGATAA_Count=25	chr5	1295037	AGCGCTGCCTGAAACTCGCGCCGCGAGGAGAGGGCGGGGCCGCGGAAAGGAAGGGGAGGGGCTGGGAGGGCCCGGAGGGGGCTGGGCCGGGGACCCGGAAGGGGTCGGGACGGGGCGGGGTCC
Consensus_read_202_GATTAACATCGT_Count=25	chr5	1295037	AGCGCTGCCTGAAACTCGCGCCGCGAGGAGAGGGCGGGGCCGCGGAAAGGAAGGGGAGGGGCTGGGAGGGCCCGGAGGGGGCTGGGCCGGGGACCCGGAAGGGGTCGGGACGGGGCGGGGTCC
Consensus_read_202_CTCAGTTGGTAC_Count=11	chr5	1295037	AGCGCTGCCTGAAACTCGCGCCGCGAGGAGAGGGCGGGGCCGCGGAAAGGAAGGGGAGGGGCTGGGAGGGCCCGGAGGGGGCTGGGCCGGGGACCCGGGAGGGGTCGGGACGGGGCGGGGTCC
Consensus_read_202_TCACGGAAATGT_Count=9	chr5	1295037	AGCGCTGCCTGAAACTCGCGCCGCGAGGAGAGGGCGGGGCCGCGGAAAGGAAGGGGAGGGGCTGGGAGGGCCCGGAGGGGGCTGGGCCGGGGACCCGGAAGGGGTCGGGACGGGGCGGGGTCC
Consensus_read_202_GTATTGAGGCTT_Count=13	chr5	1295037	AGCGCTGCCTGAAACTCGCGCCGCGAGGAGAGGGCGGGGCCGCGGAAAGGAAGGGGAGGGGCTGGGAGGGCCCGGAGGGGGCTGGGCCGGGGACCCGGAAGGGGTCGGGACGGGGCGGGGTCC
Consensus_read_202_TATTCTCTGTAC_Count=15	chr5	1295037	AGCGCTGCCTGAAACTCGCGCCGCGAGGAGAGGGCGGGGCCGCGGAAAGGAAGGGGAGGGGCTGGGAGGGCCCGGAGGGGGCTGGGCCGGGGACCCGGGAGGGGTCGGGACGGGGCGGGGTCC
Consensus_read_202_TTTTATTTTAGT_Count=16	chr5	1295037	AGCGCTGCCTGAAACTCGCGCCGCGAGGAGAGGGCGGGGCCGCGGAAAGGAAGGGGAGGGGCTGGGAGGGCCCGGAGGGGGCTGGGCCGGGGACCCGGAAGGGGTCGGGACGGGGCGGGGTCC
Consensus_read_202_TTACCGTTAACC_Count=8	chr5	1295037	AGCGCTGCCTGAAACTCGCGCCGCGAGGAGAGGGCGGGGCCGCGGAAAGGAAGGGGAGGGGCTGGGAGGGCCCGGAGGGGGCTGGGCCGGGGACCCGGGAGGGGTCGGGACGGGGCGGGGTCC
Consensus_read_202_GATCTTGGAGAG_Count=18	chr5	1295037	AGCGCTGCCTGAAACTCGCGCCGCGAGGAGAGGGCGGGGCCGCGGAAAGGAAGGGGAGGGGCTGGGAGGGCCCGGAGGGGGCTGGGCCGGGGACCCGGAAGGGGTCGGGACGGGGCGGGGTCC
Consensus_read_202_TGGCCCATTCAT_Count=17	chr5	1295037	AGCGCTGCCTGAAACTCGCGCCGCGAGGAGAGGGCGGGGCCGCGGAAAGGAAGGGGAGGGGCTGGGAGGGCCCGGAGGGGGCTGGGCCGGGGACCCGGAAGGGGTCGGGACGGGGCGGGGTCC
Consensus_read_202_TGCTCAGGTTAT_Count=29	chr5	1295037	AGCGCTGCCTGAAACTCGCGCCGCGAGGAGAGGGCGGGGCCGCGGAAAGGAAGGGGAGGGGCTGGGAGGGCCCGGAGGGGGCTGGGCCGGGGACCCGGAAGGGGTCGGGACGGGGCGGGGTCC
Consensus_read_202_TTGGGTAAGATG_Count=13	chr5	1295037	AGCGCTGCCTGAAACTCGCGCCGCGAGGAGAGGGCGGGGCCGCGGAAAGGAAGGGGAGGGGCTGGGAGGGCCCGGAGGGGGCTGGGCCGGGGACCCGGAAGGGGTCGGGACGGGGCGGGGTCC
Consensus_read_202_CACCCTACATTA_Count=8	chr5	1295037	AGCGCTGCCTGAAACTCGCGCCGCGAGGAGAGGGCGGGGCCGCGGAAAGGAAGGGGAGGGGCTGGGAGGGCCCGGAGGGGGCTGGGCCGGGGACCCGGGAGGGGTCGGGACGGGGCGGGGTCC
Consensus_read_202_TGCATGCACAAT_Count=10	chr5	1295037	AGCGCTGCCTGAAACTCGCGCCGCGAGGAGAGGGCGGGGCCGCGGAAAGGAAGGGGAGGGGCTGGGAGGGCCCGGAGGGGGCTGGGCCGGGGACCCGGAAGGGGTCGGGACGGGGCGGGGTCC
Consensus_read_202_CTTTATGAATAA_Count=21	chr5	1295037	AGCGCTGCCTGAAACTCGCGCCGCGAGGAGAGGGCGGGGCCGCGGAAAGGAAGGGGAGGGGCTGGGAGGGCCCGGAGGGGGCTGGGCCGGGGACCCGGAAGGGGTCGGGACGGGGCGGGGTCC
Consensus_read_202_TGTCAATAGCTT_a_Count=15	chr5	1295037	AGCGCTGCCTGAAACTCGCGCCGCGAGGAGAGGGCGGGGCCGCGGAAAGGAAGGGGAGGGGCTGGGAGGGCCCGGAGGGGGCTGGGCCGGGGACCCGGGAGGGGTCGGGACGGGGCGGGGTCC
Consensus_read_202_CCAGGTTGGGAA_Count=11	chr5	1295037	AGCGCTGCCTGAAACTCGCGCCGCGAGGAGAGGGCGGGGCCGCGGAAAGGAAGGGGAGGGGCTGGGAGGGCCCGGAGGGGGCTGGGCCGGGGACCCGGAAGGGGTCGGGACGGGGCGGGGTCC
Consensus_read_202_TTTATATCTGTG_Count=16	chr5	1295037	AGCGCTGCCTGAAACTCGCGCCGCGAGGAGAGGGCGGGGCCGCGGAAAGGAAGGGGAGGGGCTGGGAGGGCCCGGAGGGGGCTGGGCCGGGGACCCGGAAGGGGTCGGGACGGGGCGGGGTCC
Consensus_read_202_ATAGAGCGTTTA_Count=17	chr5	1295037	AGCGCTGCCTGAAACTCGCGCCGCGAGGAGAGGGCGGGGCCGCGGAAAGGAAGGGGAGGGGCTGGGAGGGCCCGGAGGGGGCTGGGCCGGGGACCCGGAAGGGGTCGGGACGGGGCGGGGTCC
Consensus_read_202_ACGTATATTATG_Count=11	chr5	1295037	AGCGCTGCCTGAAACTCGCGCCGCGAGGAGAGGGCGGGGCCGCGGAAAGGAAGGGGAGGGGCTGGGAGGGCCCGGAGGGGGCTGGGCCGGGGACCCGGGAGGGGTCGGGACGGGGCGGGGTCC
Consensus_read_202_TGGGACAATTGA_Count=12	chr5	1295037	AGCGCTGCCTGAAACTCGCGCCGCGAGGAGAGGGCGGGGCCGCGGAAAGGAAGGGGAGGGGCTGGGAGGGCCCGGAGGGGGCTGGGCCGGGGACCCGGAAGGGGTCGGGACGGGGCGGGGTCC
Consensus_read_202_CTTCTGAATGAC_Count=23	chr5	1295037	AGCGCTGCCTGAAACTCGCGCCGCGAGGAGAGGGCGGGGCCGCGGAAAGGAAGGGGAGGGGCTGGGAGGGCCCGGAGGGGGCTGGGCCGGGGACCCGGAAGGGGTCGGGACGGGGCGGGGTCC
Consensus_read_202_CTGGAGAGAACT_Count=10	chr5	1295037	AGCGCTGCCTGAAACTCGCGCCGCGAGGAGAGGGCGGGGCCGCGGAAAGGAAGGGGAGGGGCTGGGAGGGCCCGGAGGGGGCTGGGCCGGGGACCCGGAAGGGGTCGGGACGGGGCGGGGTCC
Consensus_read_202_TGTGAATCTTTT_Count=10	chr5	1295037	AGCGCTGCCTGAAACTCGCGCCGCGAGGAGAGGGCGGGGCCGCGGAAAGGAAGGGGAGGGGCTGGGAGGGCCCGGAGGGGGCTGGGCCGGGGACCCGGAAGGGGTCGGGACGGGGCGGGGTCC
Consensus_read_202_GTTTTTTTTCCA_Count=30	chr5	1295037	AGCGCTGCCTGAAACTCGCGCCGCGAGGAGAGGGCGGGGCCGCGGAAAGGAAGGGGAGGGGCTGGGAGGGCCCGGAGGGGGCTGGGCCGGGGACCCGGAAGGGGTCGGGACGGGGCGGGGTCC
Consensus_read_202_TTCATGTGCTTT_Count=35	chr5	1295037	AGCGCTGCCTGAAACTCGCGCCGCGAGGAGAGGGCGGGGCCGCGGAAAGGAAGGGGAGGGGCTGGGAGGGCCCGGAGGGGGCTGGGCCGGGGACCCGGAAGGGGTCGGGACGGGGCGGGGTCCG
Consensus_read_202_TCCGCGCTTAAT_Count=11	chr5	1295037	AGCGCTGCCTGAAACTCGCGCCGCGAGGAGAGGGCGGGGCCGCGGAAAGGAAGGGGAGGGGCTGGGAGGGCCCGGAGGGGGCTGGGCCGGGGACCCGGGAGGGGTCGGGACGGGGCGGGGTCC
Consensus_read_202_GTGTAAAGTGGC_Count=20	chr5	1295037	AGCGCTGCCTGAAACTCGCGCCGCGAGGAGAGGGCGGGGCCGCGGAAAGGAAGGGGAGGGGCTGGGAGGGCCCGGAGGGGGCTGGGCCGGGGACCCGGGAGGGGTCGGGACGGGGCGGGGTCC
Consensus_read_202_GGAATTTCATTG_Count=7	chr5	1295037	AGCGCTGCCTGAAACTCGCGCCGCGAGGAGAGGGCGGGGCCGCGGAAAGGAAGGGGAGGGGCTGGGAGGGCCCGGAGGGGGCTGGGCCGGGGACCCGGGAGGGGTCGGGACGGGGCGGGGTCC
Consensus_read_202_GAAACGATACAA_Count=9	chr5	1295037	AGCGCTGCCTGAAACTCGCGCCGCGAGGAGAGGGCGGGGCCGCGGAAAGGAAGGGGAGGGGCTGGGAGGGCCCGGAGGGGGCTGGGCCGGGGACCCGGAAGGGGTCGGGACGGGGCGGGGTCC
Consensus_read_202_ATGTCGATGTTT_Count=33	chr5	1295037	AGCGCTGCCTGAAACTCGCGCCGCGAGGAGAGGGCGGGGCCGCGGAAAGGAAGGGGAGGGGCTGGGAGGGCCCGGAGGGGGCTGGGCCGGGGACCCGGAAGGGGTCGGGACGGGGCGGGGTCC
Consensus_read_202_AGTATATAGAAT_Count=10	chr5	1295037	AGCGCTGCCTGAAACTCGCGCCGCGAGGAGAGGGCGGGGCCGCGGAAAGGAAGGGGAGGGGCTGGGAGGGCCCGGAGGGGGCTGGGCCGGGGACCCGGAAGGGGTCGGGACGGGGCGGGGTCC
Consensus_read_202_TGTCAAGCTTTT_Count=16	chr5	1295037	AGCGCTGCCTGAAACTCGCGCCGCGAGGAGAGGGCGGGGCCGCGGAAAGGAAGGGGAGGGGCTGGGAGGGCCCGGAGGGGGCTGGGCCGGGGACCCGGGAGGGGTCGGGACGGGGCGGGGTCC
Consensus_read_202_CTGTTCCGTAAT_Count=11	chr5	1295037	AGCGCTGCCTGAAACTCGCGCCGCGAGGAGAGGGCGGGGCCGCGGAAAGGAAGGGGAGGGGCTGGGAGGGCCCGGAGGGGGCTGGGCCGGGGACCCGGAAGGGGTCGGGACGGGGCGGGGTCC
Consensus_read_202_TCCATTCTTGCT_Count=12	chr5	1295037	AGCGCTGCCTGAAACTCGCGCCGCGAGGAGAGGGCGGGGCCGCGGAAAGGAAGGGGAGGGGCTGGGAGGGCCCGGAGGGGGCTGGGCCGGGGACCCGGAAGGGGTCGGGACGGGGCGGGGTCC
Consensus_read_202_GTGCCAGAATTT_Count=12	chr5	1295037	AGCGCTGCCTGAAACTCGCGCCGCGAGGAGAGGGCGGGGCCGCGGAAAGGAAGGGGAGGGGCTGGGAGGGCCCGGAGGGGGCTGGGCCGGGGACCCGGAAGGGGTCGGGACGGGGCGGGGTCC
Consensus_read_202_CTATTACTTTAA_Count=7	chr5	1295037	AGCGCTGCCTGAAACTCGCGCCGCGAGGAGAGGGCGGGGCCGCGGAAAGGAAGGGGAGGGGCTGGGAGGGCCCGGAGGGGGCTGGGCCGGGGACCCGGAAGGGGTCGGGACGGGGCGGGGTCC
Consensus_read_202_GCGAGTGACTCA_Count=21	chr5	1295037	AGCGCTGCCTGAAACTCGCGCCGCGAGGAGAGGGCGGGGCCGCGGAAAGGAAGGGGAGGGGCTGGGAGGGCCCGGAGGGGGCTGGGCCGGGGACCCGGAAGGGGTCGGGACGGGGCGGGGTCC
Consensus_read_202_CTTATTTATATG_Count=11	chr5	1295037	AGCGCTGCCTGAAACTCGCGCCGCGAGGAGAGGGCGGGGCCGCGGAAAGGAAGGGGAGGGGCTGGGAGGGCCCGGAGGGGGCTGGGCCGGGGACCCGGGAGGGGTCGGGACGGGGCGGGGTCC
Consensus_read_202_TATAACCGCACC_Count=15	chr5	1295037	AGCGCTGCCTGAAACTCGCGCCGCGAGGAGAGGGCGGGGCCGCGGAAAGGAAGGGGAGGGGCTGGGAGGGCCCGGAGGGGGCTGGGCCGGGGACCCGGAAGGGGTCGGGACGGGGCGGGGTCC
Consensus_read_202_CAAGTAGAGCTT_Count=8	chr5	1295037	AGCGCTGCCTGAAACTCGCGCCGCGAGGAGAGGGCGGGGCCGCGGAAAGGAAGGGGAGGGGCTGGGAGGGCCCGGAGGGGGCTGGGCCGGGGACCCGGAAGGGGTCGGGACGGGGCGGGGTCC
Consensus_read_202_TATGGGCAACCG_Count=9	chr5	1295037	AGCGCTGCCTGAAACTCGCGCCGCGAGGAGAGGGCGGGGCCGCGGAAAGGAAGGGGAGGGGCTGGGAGGGCCCGGAGGGGGCTGGGCCGGGGACCCGGGAGGGGTCGGGACGGGGCGGGGTCC
Consensus_read_202_GACATTGGCCTG_Count=13	chr5	1295037	AGCGCTGCCTGAAACTCGCGCCGCGAGGAGAGGGCGGGGCCGCGGAAAGGAAGGGGAGGGGCTGGGAGGGCCCGGAGGGGGCTGGGCCGGGGACCCGGAAGGGGTCGGGACGGGGCGGGGTCC
Consensus_read_202_CCCATCAATTAC_Count=36	chr5	1295037	AGCGCTGCCTGAAACTCGCGCCGCGAGGAGAGGGCGGGGCCGCGGAAAGGAAGGGGAGGGGCTGGGAGGGCCCGGAGGGGGCTGGGCCGGGGACCCGGAAGGGGTCGGGACGGGGCGGGGTCC
Consensus_read_202_ATGCTGTGAAGC_Count=17	chr5	1295037	AGCGCTGCCTGAAACTCGCGCCGCGAGGAGAGGGCGGGGCCGCGGAAAGGAAGGGGAGGGGCTGGGAGGGCCCGGAGGGGGCTGGGCCGGGGACCCGGAAGGGGTCGGGACGGGGCGGGGTCC
Consensus_read_202_TAATCTACGCTA_Count=17	chr5	1295037	AGCGCTGCCTGAAACTCGCGCCGCGAGGAGAGGGCGGGGCCGCGGAAAGGAAGGGGAGGGGCTGGGAGGGCCCGGAGGGGGCTGGGCCGGGGACCCGGAAGGGGTCGGGACGGGGCGGGGTCC
Consensus_read_202_TGTACCTTTCTC_Count=21	chr5	1295037	AGCGCTGCCTGAAACTCGCGCCGCGAGGAGAGGGCGGGGCCGCGGAAAGGAAGGGGAGGGGCTGGGAGGGCCCGGAGGGGGCTGGGCCGGGGACCCGGAAGGGGTCGGGACGGGGCGGGGTCC
Consensus_read_202_CCGGTATACGCA_Count=14	chr5	1295037	AGCGCTGCCTGAAACTCGCGCCGCGAGGAGAGGGCGGGGCCGCGGAAAGGAAGGGGAGGGGCTGGGAGGGCCCGGAGGGGGCTGGGCCGGGGACCCGGAAGGGGTCGGGACGGGGCGGGGTCC
Consensus_read_202_CCGGTTGCCGTA_Count=12	chr5	1295037	AGCGCTGCCTGAAACTCGCGCCGCGAGGAGAGGGCGGGGCCGCGGAAAGGAAGGGGAGGGGCTGGGAGGGCCCGGAGGGGGCTGGGCCGGGGACCCGGAAGGGGTCGGGACGGGGCGGGGTCC
Consensus_read_202_TTGGAATTGGTT_a_Count=29	chr5	1295037	AGCGCTGCCTGAAACTCGCGCCGCGAGGAGAGGGCGGGGCCGCGGAAAGGAAGGGGAGGGGCTGGGAGGGCCCGGAGGGGGCTGGGCCGGGGACCCGGAAGGGGTCGGGACGGGGCGGGGTCC
Consensus_read_202_TTTCGTCAGAAT_Count=26	chr5	1295037	AGCGCTGCCTGAAACTCGCGCCGCGAGGAGAGGGCGGGGCCGCGGAAAGGAAGGGGAGGGGCTGGGAGGGCCCGGAGGGGGCTGGGCCGGGGACCCGGAAGGGGTCGGGACGGGGCGGGGTCC
Consensus_read_202_GTACGCGAGTAG_Count=9	chr5	1295037	AGCGCTGCCTGAAACTCGCGCCGCGAGGAGAGGGCGGGGCCGCGGAAAGGAAGGGGAGGGGCTGGGAGGGCCCGGAGGGGGCTGGGCCGGGGACCCGGAAGGGGTCGGGACGGGGCGGGGTCC
Consensus_read_202_TTGACCACTTAC_Count=16	chr5	1295037	AGCGCTGCCTGAAACTCGCGCCGCGAGGAGAGGGCGGGGCCGCGGAAAGGAAGGGGAGGGGCTGGGAGGGCCCGGAGGGGGCTGGGCCGGGGACCCGGAAGGGGTCGGGACGGGGCGGGGTCC
Consensus_read_202_ATAATGTCCGAA_Count=15	chr5	1295037	AGCGCTGCCTGAAACTCGCGCCGCGAGGAGAGGGCGGGGCCGCGGAAAGGAAGGGGAGGGGCTGGGAGGGCCCGGAGGGGGCTGGGCCGGGGACCCGGAAGGGGTCGGGACGGGGCGGGGTCC
Consensus_read_202_GCTTTTTGGTCA_Count=33	chr5	1295037	AGCGCTGCCTGAAACTCGCGCCGCGAGGAGAGGGCGGGGCCGCGGAAAGGAAGGGGAGGGGCTGGGAGGGCCCGGAGGGGGCTGGGCCGGGGACCCGGAAGGGGTCGGGACGGGGCGGGGTCC
Consensus_read_202_TCTTAACTGTTA_Count=9	chr5	1295037	AGCGCTGCCTGAAACTCGCGCCGCGAGGAGAGGGCGGGGCCGCGGAAAGGAAGGGGAGGGGCTGGGAGGGCCCGGAGGGGGCTGGGCCGGGGACCCGGGAGGGGTCGGGACGGGGCGGGGTCC
Consensus_read_202_TACTTCATCGTT_Count=11	chr5	1295037	AGCGCTGCCTGAAACTCGCGCCGCGAGGAGAGGGCGGGGCCGCGGAAAGGAAGGGGAGGGGCTGGGAGGGCCCGGAGGGGGCTGGGCCGGGGACCCGGAAGGGGTCGGGACGGGGCGGGGTCC
Consensus_read_202_TTCACTCATTGT_Count=12	chr5	1295037	AGCGCTGCCTGAAACTCGCGCCGCGAGGAGAGGGCGGGGCCGCGGAAAGGAAGGGGAGGGGCTGGGAGGGCCCGGAGGGGGCTGGGCCGGGGACCCGGAAGGGGTCGGGACGGGGCGGGGTCC
Consensus_read_202_GGCTTGTGTTTT_Count=23	chr5	1295037	AGCGCTGCCTGAAACTCGCGCCGCGAGGAGAGGGCGGGGCCGCGGAAAGGAAGGGGAGGGGCTGGGAGGGCCCGGAGGGGGCTGGGCCGGGGACCCGGAAGGGGTCGGGACGGGGCGGGGTCC
Consensus_read_202_GCTATGGATTTA_Count=29	chr5	1295037	AGCGCTGCCTGAAACTCGCGCCGCGAGGAGAGGGCGGGGCCGCGGAAAGGAAGGGGAGGGGCTGGGAGGGCCCGGAGGGGGCTGGGCCGGGGACCCGGAAGGGGTCGGGACGGGGCGGGGTCC
Consensus_read_202_TTATAATTACAG_Count=13	chr5	1295037	AGCGCTGCCTGAAACTCGCGCCGCGAGGAGAGGGCGGGGCCGCGGAAAGGAAGGGGAGGGGCTGGGAGGGCCCGGAGGGGGCTGGGCCGGGGACCCGGGAGGGGTCGGGACGGGGCGGGGTCC
Consensus_read_202_ATAACTGCACTT_Count=12	chr5	1295037	AGCGCTGCCTGAAACTCGCGCCGCGAGGAGAGGGCGGGGCCGCGGAAAGGAAGGGGAGGGGCTGGGAGGGCCCGGAGGGGGCTGGGCCGGGGACCCGGAAGGGGTCGGGACGGGGCGGGGTCC
Consensus_read_202_GTCCTTAAATAC_Count=8	chr5	1295037	AGCGCTGCCTGAAACTCGCGCCGCGAGGAGAGGGCGGGGCCGCGGAAAGGAAGGGGAGGGGCTGGGAGGGCCCGGAGGGGGCTGGGCCGGGGACCCGGAAGGGGTCGGGACGGGGCGGGGTCC
Consensus_read_202_CTTCAATTTTTC_Count=24	chr5	1295037	AGCGCTGCCTGAAACTCGCGCCGCGAGGAGAGGGCGGGGCCGCGGAAAGGAAGGGGAGGGGCTGGGAGGGCCCGGAGGGGGCTGGGCCGGGGACCCGGGAGGGGTCGGGACGGGGCGGGGTCC
Consensus_read_202_ACTTTTACGCAT_Count=25	chr5	1295037	AGCGCTGCCTGAAACTCGCGCCGCGAGGAGAGGGCGGGGCCGCGGAAAGGAAGGGGAGGGGCTGGGAGGGCCCGGAGGGGGCTGGGCCGGGGACCCGGAAGGGGTCGGGACGGGGCGGGGTCC
Consensus_read_202_GGGGTTGTTAGA_Count=11	chr5	1295037	AGCGCTGCCTGAAACTCGCGCCGCGAGGAGAGGGCGGGGCCGCGGAAAGGAAGGGGAGGGGCTGGGAGGGCCCGGAGGGGGCTGGGCCGGGGACCCGGAAGGGGTCGGGACGGGGCGGGGTCC
Consensus_read_202_CTTAGCCCAAAG_Count=11	chr5	1295037	AGCGCTGCCTGAAACTCGCGCCGCGAGGAGAGGGCGGGGCCGCGGAAAGGAAGGGGAGGGGCTGGGAGGGCCCGGAGGGGGCTGGGCCGGGGACCCGGGAGGGGTCGGGACGGGGCGGGGTCC
Consensus_read_202_TTAGGTTGTGGA_Count=15	chr5	1295037	AGCGCTGCCTGAAACTCGCGCCGCGAGGAGAGGGCGGGGCCGCGGAAAGGAAGGGGAGGGGCTGGGAGGGCCCGGAGGGGGCTGGGCCGGGGACCCGGGAGGGGTCGGGACGGGGCGGGGTCC
Consensus_read_202_AGACACTATATT_Count=9	chr5	1295037	AGCGCTGCCTGAAACTCGCGCCGCGAGGAGAGGGCGGGGCCGCGGAAAGGAAGGGGAGGGGCTGGGAGGGCCCGGAGGGGGCTGGGCCGGGGACCCGGAAGGGGTCGGGACGGGGCGGGGTCC
Consensus_read_202_ATCAAAATTTTA_Count=8	chr5	1295037	AGCGCTGCCTGAAACTCGCGCCGCGAGGAGAGGGCGGGGCCGCGGAAAGGAAGGGGAGGGGCTGGGAGGGCCCGGAGGGGGCTGGGCCGGGGACCCGGAAGGGGTCGGGACGGGGCGGGGTCC
Consensus_read_202_AATTGTTTTTGA_Count=11	chr5	1295037	AGCGCTGCCTGAAACTCGCGCCGCGAGGAGAGGGCGGGGCCGCGGAAAGGAAGGGGAGGGGCTGGGAGGGCCCGGAGGGGGCTGGGCCGGGGACCCGGAAGGGGTCGGGACGGGGCGGGGTCC
Consensus_read_202_GTTCTCATAATT_Count=10	chr5	1295037	AGCGCTGCCTGAAACTCGCGCCGCGAGGAGAGGGCGGGGCCGCGGAAAGGAAGGGGAGGGGCTGGGAGGGCCCGGAGGGGGCTGGGCCGGGGACCCGGAAGGGGTCGGGACGGGGCGGGGTCC
Consensus_read_202_TCTTGGTTCGGA_Count=18	chr5	1295037	AGCGCTGCCTGAAACTCGCGCCGCGAGGAGAGGGCGGGGCCGCGGAAAGGAAGGGGAGGGGCTGGGAGGGCCCGGAGGGGGCTGGGCCGGGGACCCGGAAGGGGTCGGGACGGGGCGGGGTCC
Consensus_read_202_ACAGGTATGATT_Count=13	chr5	1295037	AGCGCTGCCTGAAACTCGCGCCGCGAGGAGAGGGCGGGGCCGCGGAAAGGAAGGGGAGGGGCTGGGAGGGCCCGGAGGGGGCTGGGCCGGGGACCCGGGAGGGGTCGGGACGGGGCGGGGTCC
Consensus_read_202_ATGTTTTGGCGT_Count=36	chr5	1295037	AGCGCTGCCTGAAACTCGCGCCGCGAGGAGAGGGCGGGGCCGCGGAAAGGAAGGGGAGGGGCTGGGAGGGCCCGGAGGGGGCTGGGCCGGGGACCCGGGAGGGGTCGGGACGGGGCGGGGTCC
Consensus_read_202_GTCCTTGAACTT_Count=14	chr5	1295037	AGCGCTGCCTGAAACTCGCGCCGCGAGGAGAGGGCGGGGCCGCGGAAAGGAAGGGGAGGGGCTGGGAGGGCCCGGAGGGGGCTGGGCCGGGGACCCGGAAGGGGTCGGGACGGGGCGGGGTCC
Consensus_read_202_TCCTTCGAGCGG_Count=27	chr5	1295037	AGCGCTGCCTGAAACTCGCGCCGCGAGGAGAGGGCGGGGCCGCGGAAAGGAAGGGGAGGGGCTGGGAGGGCCCGGAGGGGGCTGGGCCGGGGACCCGGGAGGGGTCGGGACGGGGCGGGGTCC
Consensus_read_202_ATTACGGTACTT_Count=14	chr5	1295037	AGCGCTGCCTGAAACTCGCGCCGCGAGGAGAGGGCGGGGCCGCGGAAAGGAAGGGGAGGGGCTGGGAGGGCCCGGAGGGGGCTGGGCCGGGGACCCGGGAGGGGTCGGGACGGGGCGGGGTCC
Consensus_read_202_TTCCATCGCTTA_a_Count=32	chr5	1295037	AGCGCTGCCTGAAACTCGCGCCGCGAGGAGAGGGCGGGGCCGCGGAAAGGAAGGGGAGGGGCTGGGAGGGCCCGGAGGGGGCTGGGCCGGGGACCCGGAAGGGGTCGGGACGGGGCGGGGTCC
Consensus_read_202_TAATTACTCGTA_Count=9	chr5	1295037	AGCGCTGCCTGAAACTCGCGCCGCGAGGAGAGGGCGGGGCCGCGGAAAGGAAGGGGAGGGGCTGGGAGGGCCCGGAGGGGGCTGGGCCGGGGACCCGGGAGGGGTCGGGACGGGGCGGGGTCC
Consensus_read_202_TGGATTTTGGTA_Count=24	chr5	1295037	AGCGCTGCCTGAAACTCGCGCCGCGAGGAGAGGGCGGGGCCGCGGAAAGGAAGGGGAGGGGCTGGGAGGGCCCGGAGGGGGCTGGGCCGGGGACCCGGAAGGGGTCGGGACGGGGCGGGGTCC
Consensus_read_202_TGACCTTAATGA_Count=13	chr5	1295037	AGCGCTGCCTGAAACTCGCGCCGCGAGGAGAGGGCGGGGCCGCGGAAAGGAAGGGGAGGGGCTGGGAGGGCCCGGAGGGGGCTGGGCCGGGGACCCGGAAGGGGTCGGGACGGGGCGGGGTCC
Consensus_read_202_TGGTTCACGTGT_Count=16	chr5	1295037	AGCGCTGCCTGAAACTCGCGCCGCGAGGAGAGGGCGGGGCCGCGGAAAGGAAGGGGAGGGGCTGGGAGGGCCCGGAGGGGGCTGGGCCGGGGACCCGGAAGGGGTCGGGACGGGGCGGGGTCC
Consensus_read_202_TGGTGTGAGCGT_Count=24	chr5	1295037	AGCGCTGCCTGAAACTCGCGCCGCGAGGAGAGGGCGGGGCCGCGGAAAGGAAGGGGAGGGGCTGGGAGGGCCCGGAGGGGGCTGGGCCGGGGACCCGGAAGGGGTCGGGACGGGGCGGGGTCC
Consensus_read_202_TCGATTTTTTCT_Count=22	chr5	1295037	AGCGCTGCCTGAAACTCGCGCCGCGAGGAGAGGGCGGGGCCGCGGAAAGGAAGGGGAGGGGCTGGGAGGGCCCGGAGGGGGCTGGGCCGGGGACCCGGAAGGGGTCGGGACGGGGCGGGGTCC
Consensus_read_202_ACCTACACCTTT_Count=35	chr5	1295037	AGCGCTGCCTGAAACTCGCGCCGCGAGGAGAGGGCGGGGCCGCGGAAAGGAAGGGGAGGGGCTGGGAGGGCCCGGAGGGGGCTGGGCCGGGGACCCGGAAGGGGTCGGGACGGGGCGGGGTCC
Consensus_read_202_GGTGTTGTATTC_Count=10	chr5	1295037	AGCGCTGCCTGAAACTCGCGCCGCGAGGAGAGGGCGGGGCCGCGGAAAGGAAGGGGAGGGGCTGGGAGGGCCCGGAGGGGGCTGGGCCGGGGACCCGGAAGGGGTCGGGACGGGGCGGGGTCC
Consensus_read_202_GCTGACCGAAAC_Count=7	chr5	1295037	AGCGCTGCCTGAAACTCGCGCCGCGAGGAGAGGGCGGGGCCGCGGAAAGGAAGGGGAGGGGCTGGGAGGGCCCGGAGGGGGCTGGGCCGGGGACCCGGGAGGGGTCGGGACGGGGCGGGGTCC
Consensus_read_202_CCTATGTCTGGA_Count=10	chr5	1295037	AGCGCTGCCTGAAACTCGCGCCGCGAGGAGAGGGCGGGGCCGCGGAAAGGAAGGGGAGGGGCTGGGAGGGCCCGGAGGGGGCTGGGCCGGGGACCCGGAAGGGGTCGGGACGGGGCGGGGTCC
Consensus_read_202_GGATTAATTTTA_Count=9	chr5	1295037	AGCGCTGCCTGAAACTCGCGCCGCGAGGAGAGGGCGGGGCCGCGGAAAGGAAGGGGAGGGGCTGGGAGGGCCCGGAGGGGGCTGGGCCGGGGACCCGGGAGGGGTCGGGACGGGGCGGGGTCC
Consensus_read_202_GCAAGTATAGGT_Count=8	chr5	1295037	AGCGCTGCCTGAAACTCGCGCCGCGAGGAGAGGGCGGGGCCGCGGAAAGGAAGGGGAGGGGCTGGGAGGGCCCGGAGGGGGCTGGGCCGGGGACCCGGAAGGGGTCGGGACGGGGCGGGGTCC
Consensus_read_202_GTTTTCTATCGC_Count=27	chr5	1295037	AGCGCTGCCTGAAACTCGCGCCGCGAGGAGAGGGCGGGGCCGCGGAAAGGAAGGGGAGGGGCTGGGAGGGCCCGGAGGGGGCTGGGCCGGGGACCCGGGAGGGGTCGGGACGGGGCGGGGTCC
Consensus_read_202_GCAGCATTCACA_Count=20	chr5	1295037	AGCGCTGCCTGAAACTCGCGCCGCGAGGAGAGGGCGGGGCCGCGGAAAGGAAGGGGAGGGGCTGGGAGGGCCCGGAGGGGGCTGGGCCGGGGACCCGGAAGGGGTCGGGACGGGGCGGGGTCC
Consensus_read_202_TTACGTCTTCGC_Count=12	chr5	1295037	AGCGCTGCCTGAAACTCGCGCCGCGAGGAGAGGGCGGGGCCGCGGAAAGGAAGGGGAGGGGCTGGGAGGGCCCGGAGGGGGCTGGGCCGGGGACCCGGAAGGGGTCGGGACGGGGCGGGGTCC
Consensus_read_202_TTATCAGTTTCG_Count=9	chr5	1295037	AGCGCTGCCTGAAACTCGCGCCGCGAGGAGAGGGCGGGGCCGCGGAAAGGAAGGGGAGGGGCTGGGAGGGCCCGGAGGGGGCTGGGCCGGGGACCCGGAAGGGGTCGGGACGGGGCGGGGTCC
Consensus_read_202_AGCATGTTTAAA_Count=9	chr5	1295037	AGCGCTGCCTGAAACTCGCGCCGCGAGGAGAGGGCGGGGCCGCGGAAAGGAAGGGGAGGGGCTGGGAGGGCCCGGAGGGGGCTGGGCCGGGGACCCGGGAGGGGTCGGGACGGGGCGGGGTCC
Consensus_read_202_AGTTCTTTGTAG_Count=9	chr5	1295037	AGCGCTGCCTGAAACTCGCGCCGCGAGGAGAGGGCGGGGCCGCGGAAAGGAAGGGGAGGGGCTGGGAGGGCCCGGAGGGGGCTGGGCCGGGGACCCGGAAGGGGTCGGGACGGGGCGGGGTCC
Consensus_read_202_ATTGACAATACC_Count=19	chr5	1295037	AGCGCTGCCTGAAACTCGCGCCGCGAGGAGAGGGCGGGGCCGCGGAAAGGAAGGGGAGGGGCTGGGAGGGCCCGGAGGGGGCTGGGCCGGGGACCCGGAAGGGGTCGGGACGGGGCGGGGTCC
Consensus_read_202_TGGTAGGGCGTT_Count=17	chr5	1295037	AGCGCTGCCTGAAACTCGCGCCGCGAGGAGAGGGCGGGGCCGCGGAAAGGAAGGGGAGGGGCTGGGAGGGCCCGGAGGGGGCTGGGCCGGGGACCCGGGAGGGGTCGGGACGGGGCGGGGTCC
Consensus_read_202_TCGCTTTTGTCC_Count=16	chr5	1295037	AGCGCTGCCTGAAACTCGCGCCGCGAGGAGAGGGCGGGGCCGCGGAAAGGAAGGGGAGGGGCTGGGAGGGCCCGGAGGGGGCTGGGCCGGGGACCCGGAAGGGGTCGGGACGGGGCGGGGTCC
Consensus_read_202_CGCAGTTCTTAA_Count=17	chr5	1295037	AGCGCTGCCTGAAACTCGCGCCGCGAGGAGAGGGCGGGGCCGCGGAAAGGAAGGGGAGGGGCTGGGAGGGCCCGGAGGGGGCTGGGCCGGGGACCCGGGAGGGGTCGGGACGGGGCGGGGTCC
Consensus_read_202_TCTACGTGCATC_Count=17	chr5	1295037	AGCGCTGCCTGAAACTCGCGCCGCGAGGAGAGGGCGGGGCCGCGGAAAGGAAGGGGAGGGGCTGGGAGGGCCCGGAGGGGGCTGGGCCGGGGACCCGGAAGGGGTCGGGACGGGGCGGGGTCC
Consensus_read_202_TCTTATGCGCTA_Count=16	chr5	1295037	AGCGCTGCCTGAAACTCGCGCCGCGAGGAGAGGGCGGGGCCGCGGAAAGGAAGGGGAGGGGCTGGGAGGGCCCGGAGGGGGCTGGGCCGGGGACCCGGAAGGGGTCGGGACGGGGCGGGGTCC
Consensus_read_202_AAACTTAACTAT_Count=17	chr5	1295037	AGCGCTGCCTGAAACTCGCGCCGCGAGGAGAGGGCGGGGCCGCGGAAAGGAAGGGAAGGGGCTGGGAGGGCCCGGAGGGGGCTGGGCCGGGGACCCGGGAGGGGTCGGGACGGGGCGGGGTCC
Consensus_read_202_GCGGGGAGTTGA_Count=19	chr5	1295037	AGCGCTGCCTGAAACTCGCGCCGCGAGGAGAGGGCGGGGCCGCGGAAAGGAAGGGGAGGGGCTGGGAGGGCCCGGAGGGGGCTGGGCCGGGGACCCGGAAGGGGTCGGGACGGGGCGGGGTCC
Consensus_read_202_GGGTTTCACTTA_Count=15	chr5	1295037	AGCGCTGCCTGAAACTCGCGCCGCGAGGAGAGGGCGGGGCCGCGGAAAGGAAGGGGAGGGGCTGGGAGGGCCCGGAGGGGGCTGGGCCGGGGACCCGGAAGGGGTCGGGACGGGGCGGGGTCC
Consensus_read_202_ATACGTTGTTCT_Count=10	chr5	1295037	AGCGCTGCCTGAAACTCGCGCCGCGAGGAGAGGGCGGGGCCGCGGAAAGGAAGGGGAGGGGCTGGGAGGGCCCGGAGGGGGCTGGGCCGGGGACCCGGAAGGGGTCGGGACGGGGCGGGGTCC
Consensus_read_202_ACTTTCGTCACG_Count=31	chr5	1295037	AGCGCTGCCTGAAACTCGCGCCGCGAGGAGAGGGCGGGGCCGCGGAAAGGAAGGGGAGGGGCTGGGAGGGCCCGGAGGGGGCTGGGCCGGGGACCCGGAAGGGGTCGGGACGGGGCGGGGTCC
Consensus_read_202_TATTGCATTAGC_Count=14	chr5	1295037	AGCGCTGCCTGAAACTCGCGCCGCGAGGAGAGGGCGGGGCCGCGGAAAGGAAGGGGAGGGGCTGGGAGGGCCCGGAGGGGGCTGGGCCGGGGACCCGGGAGGGGTCGGGACGGGGCGGGGTCC
Consensus_read_202_ATGTTATCTTGT_Count=20	chr5	1295037	AGCGCTGCCTGAAACTCGCGCCGCGAGGAGAGGGCGGGGCCGCGGAAAGGAAGGGGAGGGGCTGGGAGGGCCCGGAGGGGGCTGGGCCGGGGACCCGGAAGGGGTCGGGACGGGGCGGGGTCC
Consensus_read_202_CCAGTCTCGTTT_Count=20	chr5	1295037	AGCGCTGCCTGAAACTCGCGCCGCGAGGAGAGGGCGGGGCCGCGGAAAGGAAGGGGAGGGGCTGGGAGGGCCCGGAGGGGGCTGGGCCGGGGACCCGGGAGGGGTCGGGACGGGGCGGGGTCC
Consensus_read_202_GGCAAGTAGAAC_Count=11	chr5	1295037	AGCGCTGCCTGAAACTCGCGCCGCGAGGAGAGGGCGGGGCCGCGGAAAGGAAGGGGAGGGGCTGGGAGGGCCCGGAGGGGGCTGGGCCGGGGACCCGGAAGGGGTCGGGACGGGGCGGGGTCC
Consensus_read_202_GACTTGTTATAG_Count=22	chr5	1295037	AGCGCTGCCTGAAACTCGCGCCGCGAGGAGAGGGCGGGGCCGCGGAAAGGAAGGGGAGGGGCTGGGAGGGCCCGGAGGGGGCTGGGCCGGGGACCCGGGAGGGGTCGGGACGGGGCGGGGTCC
Consensus_read_202_TGATAATGGATA_a_Count=15	chr5	1295037	AGCGCTGCCTGAAACTCGCGCCGCGAGGAGAGGGCGGGGCCGCGGAAAGGAAGGGGAGGGGCTGGGAGGGCCCGGAGGGGGCTGGGCCGGGGACCCGGAAGGGGTCGGGACGGGGCGGGGTCC
Consensus_read_202_TGGTCAGATAAT_Count=13	chr5	1295037	AGCGCTGCCTGAAACTCGCGCCGCGAGGAGAGGGCGGGGCCGCGGAAAGGAAGGGGAGGGGCTGGGAGGGCCCGGAGGGGGCTGGGCCGGGGACCCGGAAGGGGTCGGGACGGGGCGGGGTCC
Consensus_read_202_CCGTGGATAGAC_Count=11	chr5	1295037	AGCGCTGCCTGAAACTCGCGCCGCGAGGAGAGGGCGGGGCCGCGGAAAGGAAGGGGAGGGGCTGGGAGGGCCCGGAGGGGGCTGGGCCGGGGACCCGGAAGGGGTCGGGACGGGGCGGGGTCC
Consensus_read_202_TATTATTCGTTT_Count=28	chr5	1295037	AGCGCTGCCTGAAACTCGCGCCGCGAGGAGAGGGCGGGGCCGCGGAAAGGAAGGGGAGGGGCTGGGAGGGCCCGGAGGGGGCTGGGCCGGGGACCCGGAAGGGGTCGGGACGGGGCGGGGTCC
Consensus_read_202_TTTTTACCGTAT_Count=18	chr5	1295037	AGCGCTGCCTGAAACTCGCGCCGCGAGGAGAGGGCGGGGCCGCGGAAAGGAAGGGGAGGGGCTGGGAGGGCCCGGAGGGGGCTGGGCCGGGGACCCGGAAGGGGTCGGGACGGGGCGGGGTCC
Consensus_read_202_TGATTCTAGATA_a_Count=11	chr5	1295037	AGCGCTGCCTGAAACTCGCGCCGCGAGGAGAGGGCGGGGCCGCGGAAAGGAAGGGGAGGGGCTGGGAGGGCCCGGAGGGGGCTGGGCCGGGGACCCGGAAGGGGTCGGGACGGGGCGGGGTCC
Consensus_read_202_CTTTCGTGTTAA_Count=12	chr5	1295037	AGCGCTGCCTGAAACTCGCGCCGCGAGGAGAGGGCGGGGCCGCGGAAAGGAAGGGGAGGGGCTGGGAGGGCCCGGAGGGGGCTGGGCCGGGGACCCGGAAGGGGTCGGGACGGGGCGGGGTCC
Consensus_read_202_GTGCTGTCACTG_Count=11	chr5	1295037	AGCGCTGCCTGAAACTCGCGCCGCGAGGAGAGGGCGGGGCCGCGGAAAGGAAGGGGAGGGGCTGGGAGGGCCCGGAGGGGGCTGGGCCGGGGACCCGGAAGGGGTCGGGACGGGGCGGGGTCC
Consensus_read_202_TATTTATTATAT_Count=13	chr5	1295037	AGCGCTGCCTGAAACTCGCGCCGCGAGGAGAGGGCGGGGCCGCGGAAAGGAAGGGGAGGGGCTGGGAGGGCCCGGAGGGGGCTGGGCCGGGGACCCGGAAGGGGTCGGGACGGGGCGGGGTCC
Consensus_read_202_CTTTAGCTTTTG_Count=9	chr5	1295037	AGCGCTGCCTGAAACTCGCGCCGCGAGGAGAGGGCGGGGCCGCGGAAAGGAAGGGGAGGGGCTGGGAGGGCCCGGAGGGGGCTGGGCCGGGGACCCGGAAGGGGTCGGGACGGGGCGGGGTCC
Consensus_read_202_ATAGATCTGTAT_Count=12	chr5	1295037	AGCGCTGCCTGAAACTCGCGCCGCGAGGAGAGGGCGGGGCCGCGGAAAGGAAGGGGAGGGGCTGGGAGGGCCCGGAGGGGGCTGGGCCGGGGACCCGGAAGGGGTCGGGACGGGGCGGGGTCC
Consensus_read_202_ACTATTTGTATA_Count=27	chr5	1295037	AGCGCTGCCTGAAACTCGCGCCGCGAGGAGAGGGCGGGGCCGCGGAAAGGAAGGGGAGGGGCTGGGAGGGCCCGGAGGGGGCTGGGCCGGGGACCCGGAAGGGGTCGGGACGGGGCGGGGTCC
Consensus_read_202_TGATTAATCTGC_Count=10	chr5	1295037	AGCGCTGCCTGAAACTCGCGCCGCGAGGAGAGGGCGGGGCCGCGGAAAGGAAGGGGAGGGGCTGGGAGGGCCCGGAGGGGGCTGGGCCGGGGACCCGGAAGGGGTCGGGACGGGGCGGGGTCC
Consensus_read_202_CCTGAGATTCAC_Count=16	chr5	1295037	AGCGCTGCCTGAAACTCGCGCCGCGAGGAGAGGGCGGGGCCGCGGAAAGGAAGGGGAGGGGCTGGGAGGGCCCGGAGGGGGCTGGGCCGGGGACCCGGAAGGGGTCGGGACGGGGCGGGGTCC
Consensus_read_202_GCTTTACTCAGA_Count=21	chr5	1295037	AGCGCTGCCTGAAACTCGCGCCGCGAGGAGAGGGCGGGGCCGCGGAAAGGAAGGGGAGGGGCTGGGAGGGCCCGGAGGGGGCTGGGCCGGGGACCCGGGAGGGGTCGGGACGGGGCGGGGTCC
Consensus_read_202_CTCTTGTGCTTG_Count=9	chr5	1295037	AGCGCTGCCTGAAACTCGCGCCGCGAGGAGAGGGCGGGGCCGCGGAAAGGAAGGGGAGGGGCTGGGAGGGCCCGGAGGGGGCTGGGCCGGGGACCCGGAAGGGGTCGGGACGGGGCGGGGTCC
Consensus_read_202_AGTTTGTGTATA_Count=25	chr5	1295037	AGCGCTGCCTGAAACTCGCGCCGCGAGGAGAGGGCGGGGCCGCGGAAAGGAAGGGGAGGGGCTGGGAGGGCCCGGAGGGGGCTGGGCCGGGGACCCGGAAGGGGTCGGGACGGGGCGGGGTCC
Consensus_read_202_CTACAGCGGTAA_Count=13	chr5	1295037	AGCGCTGCCTGAAACTCGCGCCGCGAGGAGAGGGCGGGGCCGCGGAAAGGAAGGGGAGGGGCTGGGAGGGCCCGGAGGGGGCTGGGCCGGGGACCCGGAAGGGGTCGGGACGGGGCGGGGTCC
Consensus_read_202_GTTTGAGATCTA_Count=13	chr5	1295037	AGCGCTGCCTGAAACTCGCGCCGCGAGGAGAGGGCGGGGCCGCGGAAAGGAAGGGGAGGGGCTGGGAGGGCCCGGAGGGGGCTGGGCCGGGGACCCGGGAGGGGTCGGGACGGGGCGGGGTCC
Consensus_read_202_ACTGTTTACAAT_Count=7	chr5	1295037	AGCGCTGCCTGAAACTCGCGCCGCGAGGAGAGGGCGGGGCCGCGGAAAGGAAGGGGAGGGGCTGGGAGGGCCCGGAGGGGGCTGGGCCGGGGACCCGGAAGGGGTCGGGACGGGGCGGGGTCC
Consensus_read_202_TGGCTTGTAGTG_Count=11	chr5	1295037	AGCGCTGCCTGAAACTCGCGCCGCGAGGAGAGGGCGGGGCCGCGGAAAGGAAGGGGAGGGGCTGGGAGGGCCCGGAGGGGGCTGGGCCGGGGACCCGGAAGGGGTCGGGACGGGGCGGGGTCC
Consensus_read_202_TGGGTTTGTATG_Count=15	chr5	1295037	AGCGCTGCCTGAAACTCACGCCGCGAGGAGAGGGCGGGGCCGCGGAAAGGAAGGGGAGGGGCTGGGAGGGCCCGGAGGGGGCTGGGCCGGGGACCCGGAAGGGGTCGGGACGGGGCGGGGTCC
Consensus_read_202_GCTTCGCAGGGT_Count=21	chr5	1295037	AGCGCTGCCTGAAACTCGCGCCGCGAGGAGAGGGCGGGGCCGCGGAAAGGAAGGGGAGGGGCTGGGAGGGCCCGGAGGGGGCTGGGCCGGGGACCCGGAAGGGGTCGGGACGGGGCGGGGTCC
Consensus_read_202_TGTTCCTCCCAT_Count=11	chr5	1295037	AGCGCTGCCTGAAACTCGCGCCGCGAGGAGAGGGCGGGGCCGCGGAAAGGAAGGGGAGGGGCTGGGAGGGCCCGGAGGGGGCTGGGCCGGGGACCCGGGAGGGGTCGGGACGGGGCGGGGTCC
Consensus_read_202_TGATAGATTATT_Count=13	chr5	1295037	AGCGCTGCCTGAAACTCGCGCCGCGAGGAGAGGGCGGGGCCGCGGAAAGGAAGGGGAGGGGCTGGGAGGGCCCGGAGGGGGCTGGGCCGGGGACCCGGGAGGGGTCGGGACGGGGCGGGGTCC
Consensus_read_202_TAAGGCCAGAGA_Count=11	chr5	1295037	AGCGCTGCCTGAAACTCGCGCCGCGAGGAGAGGGCGGGGCCGCGGAAAGGAAGGGGAGGGGCTGGGAGGGCCCGGAGGGGGCTGGGCCGGGGACCCGGAAGGGGTCGGGACGGGGCGGGGTCC
Consensus_read_202_AGAACTTTAACT_Count=15	chr5	1295037	AGCGCTGCCTGAAACTCGCGCCGCGAGGAGAGGGCGGGGCCGCGGAAAGGAAGGGGAGGGGCTGGGAGGGCCCGGAGGGGGCTGGGCCGGGGACCCGGGAGGGGTCGGGACGGGGCGGGGTCC
Consensus_read_202_ATTCAGGATAGC_Count=14	chr5	1295037	AGCGCTGCCTGAAACTCGCGCCGCGAGGAGAGGGCGGGGCCGCGGAAAGGAAGGGGAGGGGCTGGGAGGGCCCGGAGGGGGCTGGGCCGGGGACCCGGAAGGGGTCGGGACGGGGCGGGGTCC
Consensus_read_202_TCTCGGCCATTA_Count=7	chr5	1295037	AGCGCTGCCTGAAACTCGCGCCGCGAGGAGAGGGCGGGGCCGCGGAAAGGAAGGGGAGGGGCTGGGAGGGCCCGGAGGGGGCTGGGCCGGGGACCCGGAAGGGGTCGGGACGGGGCGGGGTCC
Consensus_read_202_TAGGTCGCAATC_Count=14	chr5	1295037	AGCGCTGCCTGAAACTCGCGCCGCGAGGAGAGGGCGGGGCCGCGGAAAGGAAGGGGAGGGGCTGGGAGGGCCCGGAGGGGGCTGGGCCGGGGACCCGGAAGGGGTCGGGACGGGGCGGGGTCC
Consensus_read_202_TGTAGGGGTTTA_a_Count=23	chr5	1295037	AGCGCTGCCTGAAACTCGCGCCGCGAGGAGAGGGCGGGGCCGCGGAAAGGAAGGGGAGGGGCTGGGAGGGCCCGGAGGGGGCTGGGCCGGGGACCCGGAAGGGGTCGGGACGGGGCGGGGTCC
Consensus_read_202_AGTCATAGTTAT_Count=17	chr5	1295037	AGCGCTGCCTGAAACTCGCGCCGCGAGGAGAGGGCGGGGCCGCGGAAAGGAAGGGGAGGGGCTGGGAGGGCCCGGAGGGGGCTGGGCCGGGGACCCGGAAGGGGTCGGGACGGGGCGGGGTCC
Consensus_read_202_CATGCTACAATT_Count=20	chr5	1295037	AGCGCTGCCTGAAACTCGCGCCGCGAGGAGAGGGCGGGGCCGCGGAAAGGAAGGGGAGGGGCTGGGAGGGCCCGGAGGGGGCTGGGCCGGGGACCCGGAAGGGGTCGGGACGGGGCGGGGTCC
Consensus_read_202_AGGGTTGGCTAT_Count=20	chr5	1295037	AGCGCTGCCTGAAACTCGCGCCGCGAGGAGAGGGCGGGGCCGCGGAAAGGAAGGGGAGGGGCTGGGAGGGCCCGGAGGGGGCTGGGCCGGGGACCCGGGAGGGGTCGGGACGGGGCGGGGTCC
Consensus_read_202_TGGGTCGTCTTG_Count=14	chr5	1295037	AGCGCTGCCTGAAACTCGCGCCGCGAGGAGAGGGCGGGGCCGCGGAAAGGAAGGGGAGGGGCTGGGAGGGCCCGGAGGGGGCTGGGCCGGGGACCCGGGAGGGGTCGGGACGGGGCGGGGTCC
Consensus_read_202_TTTGTACACTCA_Count=19	chr5	1295037	AGCGCTGCCTGAAACTCGCGCCGCGAGGAGAGGGCGGGGCCGCGGAAAGGAAGGGGAGGGGCTGGGAGGGCCCGGAGGGGGCTGGGCCGGGGACCCGGGAGGGGTCGGGACGGGGCGGGGTCC
Consensus_read_202_CAAAGTGAACCA_Count=11	chr5	1295037	AGCGCTGCCTGAAACTCGCGCCGCGAGGAGAGGGCGGGGCCGCGGAAAGGAAGGGGAGGGGCTGGGAGGGCCCGGAGGGGGCTGGGCCGGGGACCCGGAAGGGGTCGGGACGGGGCGGGGTCC
Consensus_read_202_ATAGGGTTTTAA_Count=21	chr5	1295037	AGCGCTGCCTGAAACTCGCGCCGCGAGGAGAGGGCGGGGCCGCGGAAAGGAAGGGGAGGGGCTGGGAGGGCCCGGAGGGGGCTGGGCCGGGGACCCGGGAGGGGTCGGGACGGGGCGGGGTCC
Consensus_read_202_AATTTTGAATGC_Count=12	chr5	1295037	AGCGCTGCCTGAAACTCGCGCCGCGAGGAGAGGGCGGGGCCGCGGAAAGGAAGGGGAGGGGCTGGGAGGGCCCGGAGGGGGCTGGGCCGGGGACCCGGAAGGGGTCGGGACGGGGCGGGGTCC
Consensus_read_202_ATCAGTAAGAGT_Count=13	chr5	1295037	AGCGCTGCCTGAAACTCGCGCCGCGAGGAGAGGGCGGGGCCGCGGAAAGGAAGGGGAGGGGCTGGGAGGGCCCGGAGGGGGCTGGGCCGGGGACCCGGAAGGGGTCGGGACGGGGCGGGGTCC
Consensus_read_202_ATATATGCGTTT_Count=24	chr5	1295037	AGCGCTGCCTGAAACTCGCGCCGCGAGGAGAGGGCGGGGCCGCGGAAAGGAAGGGGAGGGGCTGGGAGGGCCCGGAGGGGGCTGGGCCGGGGACCCGGAAGGGGTCGGGACGGGGCGGGGTCC
Consensus_read_202_AGAGCCCTCGGT_Count=20	chr5	1295037	AGCGCTGCCTGAAACTCGCGCCGCGAGGAGAGGGCGGGGCCGCGGAAAGGAAGGGGAGGGGCTGGGAGGGCCCGGAGGGGGCTGGGCCGGGGACCCGGAAGGGGTCGGGACGGGGCGGGGTCC
Consensus_read_202_ACAGATTAACCG_Count=7	chr5	1295037	AGCGCTGCCTGAAACTCGCGCCGCGAGGAGAGGGCGGGGCCGCGGAAAGGAAGGGGAGGGGCTGGGAGGGCCCGGAGGGGGCTGGGCCGGGGACCCGGAAGGGGTCGGGACGGGGCGGGGTCC
Consensus_read_202_TATGACCTCTGC_Count=19	chr5	1295037	AGCGCTGCCTGAAACTCGCGCCGCGAGGAGAGGGCGGGGCCGCGGAAAGGAAGGGGAGGGGCTGGGAGGGCCCGGAGGGGGCTGGGCCGGGGACCCGGGAGGGGTCGGGACGGGGCGGGGTCC
Consensus_read_202_ATTTAAGCTTAA_Count=7	chr5	1295037	AGCGCTGCCTGAAACTCGCGCCGCGAGGAGAGGGCGGGGCCGCGGAAAGGAAGGGGAGGGGCTGGGAGGGCCCGGAGGGGGCTGGGCCGGGGACCCGGAAGGGGTCGGGACGGGGCGGGGTCC
Consensus_read_202_AACTTGACCACA_Count=18	chr5	1295037	AGCGCTGCCTGAAACTCGCGCCGCGAGGAGAGGGCGGGGCCGCGGAAAGGAAGGGGAGGGGCTGGGAGGGCCCGGAGGGGGCTGGGCCGGGGACCCGGGAGGGGTCGGGACGGGGCGGGGTCC
Consensus_read_202_GCAGTATTTGTC_Count=9	chr5	1295037	AGCGCTGCCTGAAACTCGCGCCGCGAGGAGAGGGCGGGGCCGCGGAAAGGAAGGGGAGGGGCTGGGAGGGCCCGGAGGGGGCTGGGCCGGGGACCCGGGAGGGGTCGGGACGGGGCGGGGTCC
Consensus_read_202_AAGTAGTATGAC_Count=20	chr5	1295037	AGCGCTGCCTGAAACTCGCGCCGCGAGGAGAGGGCGGGGCCGCGGAAAGGAAGGGGAGGGGCTGGGAGGGCCCGGAGGGGGCTGGGCCGGGGACCCGGAAGGGGTCGGGACGGGGCGGGGTCC
Consensus_read_202_GTTCCCGAGGCT_Count=15	chr5	1295037	AGCGCTGCCTGAAACTCGCGCCGCGAGGAGAGGGCGGGGCCGCGGAAAGGAAGGGGAGGGGCTGGGAGGGCCCGGAGGGGGCTGGGCCGGGGACCCGGAAGGGGTCGGGACGGGGCGGGGTCC
Consensus_read_202_TTTATCAACTAT_Count=15	chr5	1295037	AGCGCTGCCTGAAACTCGCGCCGCGAGGAGAGGGCGGGGCCGCGGAAAGGAAGGGGAGGGGCTGGGAGGGCCCGGAGGGGGCTGGGCCGGGGACCCGGAAGGGGTCGGGACGGGGCGGGGTCC
Consensus_read_202_TCATAATCCCCC_Count=7	chr5	1295037	AGCGCTGCCTGAAACTCGCGCCGCGAGGAGAGGGCGGGGCCGCGGAAAGGAAGGGGAGGGGCTGGGAGGGCCCGGAGGGGGCTGGGCCGGGGACCCGGAAGGGGTCGGGACGGGGCGGGGTCC
Consensus_read_202_TTTCGACTCTGA_Count=9	chr5	1295037	AGCGCTGCCTGAAACTCGCGCCGCGAGGAGAGGGCGGGGCCGCGGAAAGGAAGGGGAGGGGCTGGGAGGGCCCGGAGGGGGCTGGGCCGGGGACCCGGAAGGGGTCGGGACGGGGCGGGGTCC
Consensus_read_202_AGATCGATTGTT_Count=19	chr5	1295037	AGCGCTGCCTGAAACTCGCGCCGCGAGGAGAGGGCGGGGCCGCGGAAAGGAAGGGGAGGGGCTGGGAGGGCCCGGAGGGGGCTGGGCCGGGGACCCGGAAGGGGTCGGGACGGGGCGGGGTCC
Consensus_read_202_TTAATGCGGCCC_Count=21	chr5	1295037	AGCGCTGCCTGAAACTCGCGCCGCGAGGAGAGGGCGGGGCCGCGGAAAGGAAGGGGAGGGGCTGGGAGGGCCCGGAGGGGGCTGGGCCGGGGACCCGGAAGGGGTCGGGACGGGGCGGGGTCC
Consensus_read_202_GGCGGTGCGCCC_Count=8	chr5	1295037	AGCGCTGCCTGAAACTCGCGCCGCGAGGAGAGGGCGGGGCCGCGGAAAGGAAGGGGAGGGGCTGGGAGGGCCCGGAGGGGGCTGGGCCGGGGACCCGGAAGGGGTCGGGACGGGGCGGGGTCC
Consensus_read_202_ACCGTTGGTTAG_Count=7	chr5	1295037	AGCGCTGCCTGAAACTCGCGCCGCGAGGAGAGGGCGGGGCCGCGGAAAGGAAGGGGAGGGGCTGGGAGGGCCCGGAGGGGGCTGGGCCGGGGACCCGGAAGGGGTCGGGACGGGGCGGGGTCC
Consensus_read_202_AAAGTTCATCAA_Count=16	chr5	1295037	AGCGCTGCCTGAAACTCGCGCCGCGAGGAGAGGGCGGGGCCGCGGAAAGGAAGGGGAGGGGCTGGGAGGGCCCGGAGGGGGCTGGGCCGGGGACCCGGGAGGGGTCGGGACGGGGCGGGGTCC
Consensus_read_202_TCACATACCAGG_Count=25	chr5	1295037	AGCGCTGCCTGAAACTCGCGCCGCGAGGAGAGGGCGGGGCCGCGGAAAGGAAGGGGAGGGGCTGGGAGGGCCCGGAGGGGGCTGGGCCGGGGACCCGGGAGGGGTCGGGACGGGGCGGGGTCC
Consensus_read_202_GTTTAACAGTTT_Count=10	chr5	1295037	AGCGCTGCCTGAAACTCGCGCCGCGAGGAGAGGGCGGGGCCGCGGAAAGGAAGGGGAGGGGCTGGGAGGGCCCGGAGGGGGCTGGGCCGGGGACCCGGGAGGGGTCGGGACGGGGCGGGGTCC
Consensus_read_202_AGAGTGATACTC_a_Count=33	chr5	1295037	AGCGCTGCCTGAAACTCGCGCCGCGAGGAGAGGGCGGGGCCGCGGAAAGGAAGGGGAGGGGCTGGGAGGGCCCGGAGGGGGCTGGGCCGGGGACCCGGAAGGGGTCGGGACGGGGCGGGGTCC
Consensus_read_202_ATAATATGATCT_a_Count=9	chr5	1295037	AGCGCTGCCTGAAACTCGCGCCGCGAGGAGAGGGCGGGGCCGCGGAAAGGAAGGGGAGGGGCTGGGAGGGCCCGGAGGGGGCTGGGCCGGGGACCCGGGAGGGGTCGGGACGGGGCGGGGTCC
Consensus_read_202_GGCATTGCAGTT_Count=7	chr5	1295037	AGCGCTGCCTGAAACTCGCGCCGCGAGGAGAGGGCGGGGCCGCGGAAAGGAAGGGGAGGGGCTGGGAGGGCCCGGAGGGGGCTGGGCCGGGGACCCGGGAGGGGTCGGGACGGGGCGGGGTCC
Consensus_read_202_ACAGTTTTGCTG_Count=17	chr5	1295037	AGCGCTGCCTGAAACTCGCGCCGCGAGGAGAGGGCGGGGCCGCGGAAAGGAAGGGGAGGGGCTGGGAGGGCCCGGAGGGGGCTGGGCCGGGGACCCGGAAGGGGTCGGGACGGGGCGGGGTCC
Consensus_read_202_ACTTAAGGTGCT_Count=14	chr5	1295037	AGCGCTGCCTGAAACTCGCGCCGCGAGGAGAGGGCGGGGCCGCGGAAAGGAAGGGGAGGGGCTGGGAGGGCCCGGAGGGGGCTGGGCCGGGGACCCGGAAGGGGTCGGGACGGGGCGGGGTCC
Consensus_read_202_AGCGCTTACAAG_Count=15	chr5	1295037	AGCGCTGCCTGAAACTCGCGCCGCGAGGAGAGGGCGGGGCCGCGGAAAGGAAGGGGAGGGGCTGGGAGGGCCCGGAGGGGGCTGGGCCGGGGACCCGGGAGGGGTCGGGACGGGGCGGGGTCC
Consensus_read_202_CCTCCGCTTTCT_a_Count=14	chr5	1295037	AGCGCTGCCTGAAACTCGCGCCGCGAGGAGAGGGCGGGGCCGCGGAAAGGAAGGGGAGGGGCTGGGAGGGCCCGGAGGGGGCTGGGCCGGGGACCCGGGAGGGGTCGGGACGGGGCGGGGTCC
Consensus_read_202_TGGCAGTTTTCA_Count=17	chr5	1295037	AGCGCTGCCTGAAACTCGCGCCGCGAGGAGAGGGCGGGGCCGCGGAAAGGAAGGGGAGGGGCTGGGAGGGCCCGGAGGGGGCTGGGCCGGGGACCCGGGAGGGGTCGGGACGGGGCGGGGTCC
Consensus_read_202_TACATTTAGAGC_Count=8	chr5	1295037	AGCGCTGCCTGAAACTCGCGCCGCGAGGAGAGGGCGGGGCCGCGGAAAGGAAGGGGAGGGGCTGGGAGGGCCCGGAGGGGGCTGGGCCGGGGACCCGGAAGGGGTCGGGACGGGGCGGGGTCC
Consensus_read_202_CGACCCGTTCGA_Count=31	chr5	1295037	AGCGCTGCCTGAAACTCGCGCCGCGAGGAGAGGGCGGGGCCGCGGAAAGGAAGGGGAGGGGCTGGGAGGGCCCGGAGGGGGCTGGGCCGGGGACCCGGAAGGGGTCGGGACGGGGCGGGGTCC
Consensus_read_202_GATATATCTTGT_Count=14	chr5	1295037	AGCGCTGCCTGAAACTCGCGCCGCGAGGAGAGGGCGGGGCCGCGGAAAGGAAGGGGAGGGGCTGGGAGGGCCCGGAGGGGGCTGGGCCGGGGACCCGGAAGGGGTCGGGACGGGGCGGGGTCC
Consensus_read_202_AGGTTCGTTTGT_Count=14	chr5	1295037	AGCGCTGCCTGAAACTCGCGCCGCGAGGAGAGGGCGGGGCCGCGGAAAGGAAGGGGAGGGGCTGGGAGGGCCCGGAGGGGGCTGGGCCGGGGACCCGGAAGGGGTCGGGACGGGGCGGGGTCC
Consensus_read_202_TTTTCCCCTCGC_Count=23	chr5	1295037	AGCGCTGCCTGAAACTCGCGCCGCGAGGAGAGGGCGGGGCCGCGGAAAGGAAGGGGAGGGGCTGGGAGGGCCCGGAGGGGGCTGGGCCGGGGACCCGGAAGGGGTCGGGACGGGGCGGGGTCC
Consensus_read_202_TAATTTTTGTGT_Count=13	chr5	1295037	AGCGCTGCCTGAAACTCGCGCCGCGAGGAGAGGGCGGGGCCGCGGAAAGGAAGGGGAGGGGCTGGGAGGGCCCGGAGGGGGCTGGGCCGGGGACCCGGGAGGGGTCGGGACGGGGCGGGGTCC
Consensus_read_202_TTTCCGGCTCCG_Count=9	chr5	1295037	AGCGCTGCCTGAAACTCGCGCCGCGAGGAGAGGGCGGGGCCGCGGAAAGGAAGGGGAGGGGCTGGGAGGGCCCGGAGGGGGCTGGGCCGGGGACCCGGAAGGGGTCGGGACGGGGCGGGGTCC
Consensus_read_202_TATATATTTTAC_Count=12	chr5	1295037	AGCGCTGCCTGAAACTCGCGCCGCGAGGAGAGGGCGGGGCCGCGGAAAGGAAGGGGAGGGGCTGGGAGGGCCCGGAGGGGGCTGGGCCGGGGACCCGGAAGGGGTCGGGACGGGGCGGGGTCC
Consensus_read_202_TCTTGGACAAAC_Count=9	chr5	1295037	AGCGCTGCCTGAAACTCGCGCCGCGAGGAGAGGGCGGGGCCGCGGAAAGGAAGGGGAGGGGCTGGGAGGGCCCGGAGGGGGCTGGGCCGGGGACCCGGGAGGGGTCGGGACGGGGCGGGGTCC
Consensus_read_202_GTTCTTTATGTT_Count=19	chr5	1295037	AGCGCTGCCTGAAACTCGCGCCGCGAGGAGAGGGCGGGGCCGCGGAAAGGAAGGGGAGGGGCTGGGAGGGCCCGGAGGGGGCTGGGCCGGGGACCCGGGAGGGGTCGGGACGGGGCGGGGTCC
Consensus_read_202_AAGTGTGTAAAA_Count=13	chr5	1295037	AGCGCTGCCTGAAACTCGCGCCGCGAGGAGAGGGCGGGGCCGCGGAAAGGAAGGGGAGGGGCTGGGAGGGCCCGGAGGGGGCTGGGCCGGGGACCCGGAAGGGGTCGGGACGGGGCGGGGTCC
Consensus_read_202_GATATACTCGTA_Count=10	chr5	1295037	AGCGCTGCCTGAAACTCGCGCCGCGAGGAGAGGGCGGGGCCGCGGAAAGGAAGGGGAGGGGCTGGGAGGGCCCGGAGGGGGCTGGGCCGGGGACCCGGGAGGGGTCGGGACGGGGCGGGGTCC
Consensus_read_202_GAGTTTGTGTTT_Count=18	chr5	1295037	AGCGCTGCCTGAAACTCGCGCCGCGAGGAGAGGGCGGGGCCGCGGAAAGGAAGGGGAGGGGCTGGGAGGGCCCGGAGGGGGCTGGGCCGGGGACCCGGAAGGGGTCGGGACGGGGCGGGGTCC
Consensus_read_202_TTAGGCTATTCG_Count=8	chr5	1295037	AGCGCTGCCTGAAACTCGCGCCGCGAGGAGAGGGCGGGGCCGCGGAAAGGAAGGGGAGGGGCTGGGAGGGCCCGGAGGGGGCTGGGCCGGGGACCCGGAAGGGGTCGGGACGGGGCGGGGTCC
Consensus_read_202_TGTTGAGCTGCC_Count=9	chr5	1295037	AGCGCTGCCTGAAACTCGCGCCGCGAGGAGAGGGCGGGGCCGCGGAAAGGAAGGGGAGGGGCTGGGAGGGCCCGGAGGGGGCTGGGCCGGGGACCCGGAAGGGGTCGGGACGGGGCGGGGTCC
Consensus_read_202_CTGATATTTTTC_Count=12	chr5	1295037	AGCGCTGCCTGAAACTCGCGCCGCGAGGAGAGGGCGGGGCCGCGGAAAGGAAGGGGAGGGGCTGGGAGGGCCCGGAGGGGGCTGGGCCGGGGACCCGGAAGGGGTCGGGACGGGGCGGGGTCC
Consensus_read_202_CTTAGGTTTACA_Count=22	chr5	1295037	AGCGCTGCCTGAAACTCGCGCCGCGAGGAGAGGGCGGGGCCGCGGAAAGGAAGGGGAGGGGCTGGGAGGGCCCGGAGGGGGCTGGGCCGGGGACCCGGAAGGGGTCGGGACGGGGCGGGGTCC
Consensus_read_202_TTCAACGCGGCT_Count=22	chr5	1295037	AGCGCTGCCTGAAACTCGCGCCGCGAGGAGAGGGCGGGGCCGCGGAAAGGAAGGGGAGGGGCTGGGAGGGCCCGGAGGGGGCTGGGCCGGGGACCCGGAAGGGGTCGGGACGGGGCGGGGTCC
Consensus_read_202_AAGAGTTGGGAC_Count=7	chr5	1295037	AGCGCTGCCTGAAACTCGCGCCGCGAGGAGAGGGCGGGGCCGCGGAAAGGAAGGGGAGGGGCTGGGAGGGCCCGGAGGGGGCTGGGCCGGGGACCCGGAAGGGGTCGGGACGGGGCGGGGTCC
Consensus_read_202_TGACATGCACAC_Count=10	chr5	1295037	AGCGCTGCCTGAAACTCGCGCCGCGAGGAGAGGGCGGGGCCGCGGAAAGGAAGGGGAGGGGCTGGGAGGGCCCGGAGGGGGCTGGGCCGGGGACCCGGGAGGGGTCGGGACGGGGCGGGGTCC
Consensus_read_202_GTCCTACACTTA_Count=24	chr5	1295037	AGCGCTGCCTGAAACTCGCGCCGCGAGGAGAGGGCGGGGCCGCGGAAAGGAAGGGGAGGGGCTGGGAGGGCCCGGAGGGGGCTGGGCCGGGGACCCGGAAGGGGTCGGGACGGGGCGGGGTCC
Consensus_read_202_AATATAGCCCTC_Count=14	chr5	1295037	AGCGCTGCCTGAAACTCGCGCCGCGAGGAGAGGGCGGGGCCGCGGAAAGGAAGGGGAGGGGCTGGGAGGGCCCGGAGGGGGCTGGGCCGGGGACCCGGAAGGGGTCGGGACGGGGCGGGGTCC
Consensus_read_202_TCGAAGGCTGTC_Count=14	chr5	1295037	AGCGCTGCCTGAAACTCGCGCCGCGAGGAGAGGGCGGGGCCGCGGAAAGGAAGGGGAGGGGCTGGGAGGGCCCGGAGGGGGCTGGGCCGGGGACCCGGAAGGGGTCGGGACGGGGCGGGGTCC
Consensus_read_202_TGGAGGCCCCAC_Count=10	chr5	1295037	AGCGCTGCCTGAAACTCGCGCCGCGAGGAGAGGGCGGGGCCGCGGAAAGGAAGGGGAGGGGCTGGGAGGGCCCGGAGGGGGCTGGGCCGGGGACCCGGGAGGGGTCGGGACGGGGCGGGGTCC
Consensus_read_202_ATGCATGATATG_Count=13	chr5	1295037	AGCGCTGCCTGAAACTCGCGCCGCGAGGAGAGGGCGGGGCCGCGGAAAGGAAGGGGAGGGGCTGGGAGGGCCCGGAGGGGGCTGGGCCGGGGACCCGGAAGGGGTCGGGACGGGGCGGGGTCC
Consensus_read_202_TAGAGTTTAATA_Count=18	chr5	1295037	AGCGCTGCCTGAAACTCGCGCCGCGAGGAGAGGGCGGGGCCGCGGAAAGGAAGGGGAGGGGCTGGGAGGGCCCGGAGGGGGCTGGGCCGGGGACCCGGGAGGGGTCGGGACGGGGCGGGGTCC
Consensus_read_202_TTCCAAGCGGGT_Count=24	chr5	1295037	AGCGCTGCCTGAAACTCGCGCCGCGAGGAGAGGGCGGGGCCGCGGAAAGGAAGGGGAGGGGCTGGGAGGGCCCGGAGGGGGCTGGGCCGGGGACCCGGAAGGGGTCGGGACGGGGCGGGGTCC
Consensus_read_202_TTATGTATTTTC_Count=17	chr5	1295037	AGCGCTGCCTGAAACTCGCGCCGCGAGGAGAGGGCGGGGCCGCGGAAAGGAAGGGGAGGGGCTGGGAGGGCCCGGAGGGGGCTGGGCCGGGGACCCGGAAGGGGTCGGGACGGGGCGGGGTCC
Consensus_read_202_TGAGAATGTCCG_Count=10	chr5	1295037	AGCGCTGCCTGAAACTCGCGCCGCGAGGAGAGGGCGGGGCCGCGGAAAGGAAGGGGAGGGGCTGGGAGGGCCCGGAGGGGGCTGGGCCGGGGACCCGGAAGGGGTCGGGACGGGGCGGGGTCC
Consensus_read_202_TGTATTGCTCAG_Count=8	chr5	1295037	AGCGCTGCCTGAAACTCGCGCCGCGAGGAGAGGGCGGGGCCGCGGAAAGGAAGGGGAGGGGCTGGGAGGGCCCGGAGGGGGCTGGGCCGGGGACCCGGAAGGGGTCGGGACGGGGCGGGGTCC
Consensus_read_202_GTAACTTGAATT_Count=20	chr5	1295037	AGCGCTGCCTGAAACTCGCGCCGCGAGGAGAGGGCGGGGCCGCGGAAAGGAAGGGGAGGGGCTGGGAGGGCCCGGAGGGGGCTGGGCCGGGGACCCGGAAGGGGTCGGGACGGGGCGGGGTCC
Consensus_read_202_ATGGGATAAAAT_Count=8	chr5	1295037	AGCGCTGCCTGAAACTCGCGCCGCGAGGAGAGGGCGGGGCCGCGGAAAGGAAGGGGAGGGGCTGGGAGGGCCCGGAGGGGGCTGGGCCGGGGACCCGGAAGGGGTCGGGACGGGGCGGGGTCC
Consensus_read_202_GATTTTATGGTC_Count=18	chr5	1295037	AGCGCTGCCTGAAACTCGCGCCGCGAGGAGAGGGCGGGGCCGCGGAAAGGAAGGGGAGGGGCTGGGAGGGCCCGGAGGGGGCTGGGCCGGGGACCCGGGAGGGGTCGGGACGGGGCGGGGTCC
Consensus_read_202_AGCTTCCAGTGT_Count=15	chr5	1295037	AGCGCTGCCTGAAACTCGCGCCGCGAGGAGAGGGCGGGGCCGCGGAAAGGAAGGGGAGGGGCTGGGAGGGCCCGGAGGGGGCTGGGCCGGGGACCCGGAAGGGGTCGGGACGGGGCGGGGTCC
Consensus_read_202_CGGCTGGTTCCC_Count=21	chr5	1295037	AGCGCTGCCTGAAACTCGCGCCGCGAGGAGAGGGCGGGGCCGCGGAAAGGAAGGGGAGGGGCTGGGAGGGCCCGGAGGGGGCTGGGCCGGGGACCCGGAAGGGGTCGGGACGGGGCGGGGTCC
Consensus_read_202_AACTGCTAATGT_Count=31	chr5	1295037	AGCGCTGCCTGAAACTCGCGCCGCGAGGAGAGGGCGGGGCCGCGGAAAGGAAGGGGAGGGGCTGGGAGGGCCCGGAGGGGGCTGGGCCGGGGACCCGGAAGGGGTCGGGACGGGGCGGGGTCC
Consensus_read_202_TGGAATTTCTTC_Count=28	chr5	1295037	AGCGCTGCCTGAAACTCGCGCCGCGAGGAGAGGGCGGGGCCGCGGAAAGGAAGGGGAGGGGCTGGGAGGGCCCGGAGGGGGCTGGGCCGGGGACCCGGAAGGGGTCGGGACGGGGCGGGGTCC
Consensus_read_202_GCGTTTTGACTC_Count=11	chr5	1295037	AGCGCTGCCTGAAACTCGCGCCGCGAGGAGAGGGCGGGGCCGCGGAAAGGAAGGGGAGGGGCTGGGAGGGCCCGGAGGGGGCTGGGCCGGGGACCCGGGAGGGGTCGGGACGGGGCGGGGTCC
Consensus_read_202_TATGGTAGGTTC_Count=24	chr5	1295037	AGCGCTGCCTGAAACTCGCGCCGCGAGGAGAGGGCGGGGCCGCGGAAAGGAAGGGGAGGGGCTGGGAGGGCCCGGAGGGGGCTGGGCCGGGGACCCGGAAGGGGTCGGGACGGGGCGGGGTCC
Consensus_read_202_CTCGAAGCAAGT_Count=14	chr5	1295037	AGCGCTGCCTGAAACTCGCGCCGCGAGGAGAGGGCGGGGCCGCGGAAAGGAAGGGGAGGGGCTGGGAGGGCCCGGAGGGGGCTGGGCCGGGGACCCGGAAGGGGTCGGGACGGGGCGGGGTCC
Consensus_read_202_TCATTCTCGGTG_Count=12	chr5	1295037	AGCGCTGCCTGAAACTCGCGCCGCGAGGAGAGGGCGGGGCCGCGGAAAGGAAGGGGAGGGGCTGGGAGGGCCCGGAGGGGGCTGGGCCGGGGACCCGGAAGGGGTCGGGACGGGGCGGGGTCC
Consensus_read_202_TTTGTTGTGCAT_Count=12	chr5	1295037	AGCGCTGCCTGAAACTCGCGCCGCGAGGAGAGGGCGGGGCCGCGGAAAGGAAGGGGAGGGGCTGGGAGGGCCCGGAGGGGGCTGGGCCGGGGACCCGGAAGGGGTCGGGACGGGGCGGGGTCC
Consensus_read_202_GATCATATTACA_Count=23	chr5	1295037	AGCGCTGCCTGAAACTCGCGCCGCGAGGAGAGGGCGGGGCCGCGGAAAGGAAGGGGAGGGGCTGGGAGGGCCCGGAGGGGGCTGGGCCGGGGACCCGGAAGGGGTCGGGACGGGGCGGGGTCC
Consensus_read_202_CGTCTATCCATT_Count=31	chr5	1295037	AGCGCTGCCTGAAACTCGCGCCGCGAGGAGAGGGCGGGGCCGCGGAAAGGAAGGGGAGGGGCTGGGAGGGCCCGGAGGGGGCTGGGCCGGGGACCCGGAAGGGGTCGGGACGGGGCGGGGTCC
Consensus_read_202_AATTTCTTCCAA_Count=17	chr5	1295037	AGCGCTGCCTGAAACTCGCGCCGCGAGGAGAGGGCGGGGCCGCGGAAAGGAAGGGGAGGGGCTGGGAGGGCCCGGAGGGGGCTGGGCCGGGGACCCGGAAGGGGTCGGGACGGGGCGGGGTCC
Consensus_read_202_CTCGATGTTCTG_Count=12	chr5	1295037	AGCGCTGCCTGAAACTCGCGCCGCGAGGAGAGGGCGGGGCCGCGGAAAGGAAGGGGAGGGGCTGGGAGGGCCCGGAGGGGGCTGGGCCGGGGACCCGGAAGGGGTCGGGACGGGGCGGGGTCC
Consensus_read_202_TGTGTCGATCGA_Count=8	chr5	1295037	AACGCTGCCTGAAACTCGCGCCGCGAGGAGAGGGCGGGGCCGCGGAAAGGAAGGGGAGGGGCTGGGAGGGCCCGGAGGGGGCTGGGCCGGGGACCCGGAAGGGGTCGGGACGGGGCGGGGTCC
Consensus_read_202_ATGTTGTTCGCC_Count=19	chr5	1295037	AGCGCTGCCTGAAACTCGCGCCGCGAGGAGAGGGCGGGGCCGCGGAAAGGAAGGGGAGGGGCTGGGAGGGCCCGGAGGGGGCTGGGCCGGGGACCCGGAAGGGGTCGGGACGGGGCGGGGTCC
Consensus_read_202_ACTTTTATAGTG_Count=26	chr5	1295037	AGCGCTGCCTGAAACTCGCGCCGCGAGGAGAGGGCGGGGCCGCGGAAAGGAAGGGGAGGGGCTGGGAGGGCCCGGAGGGGGCTGGGCCGGGGACCCGGAAGGGGTCGGGACGGGGCGGGGTCC
Consensus_read_202_CCGTTCTGGACT_Count=11	chr5	1295037	AGCGCTGCCTGAAACTCGCGCCGCGAGGAGAGGGCGGGGCCGCGGAAAGGAAGGGGAGGGGCTGGGAGGGCCCGGAGGGGGCTGGGCCGGGGACCCGGAAGGGGTCGGGACGGGGCGGGGTCC
Consensus_read_202_TCTTTACCTTTT_Count=9	chr5	1295037	AGCGCTGCCTGAAACTCGCGCCGCGAGGAGAGGGCGGGGCCGCGGAAAGGAAGGGGAGGGGCTGGGAGGGCCCGGAGGGGGCTGGGCCGGGGACCCGGGAGGGGTCGGGACGGGGCGGGGTCC
Consensus_read_202_CAGTCTGTTCTG_Count=13	chr5	1295037	AGCGCTGCCTGAAACTCGCGCCGCGAGGAGAGGGCGGGGCCGCGGAAAGGAAGGGGAGGGGCTGGGAGGGCCCGGAGGGGGCTGGGCCGGGGACCCGGAAGGGGTCGGGACGGGGCGGGGTCC
Consensus_read_202_CGCCGAGGCTTG_Count=17	chr5	1295037	AGCGCTGCCTGAAACTCGCGCCGCGAGGAGAGGGCGGGGCCGCGGAAAGGAAGGGGAGGGGCTGGGAGGGCCCGGAGGGGGCTGGGCCGGGGACCCGGGAGGGGTCGGGACGGGGCGGGGTCC
Consensus_read_202_AGATTGTCTACT_Count=17	chr5	1295037	AGCGCTGCCTGAAACTCGCGCCGCGAGGAGAGGGCGGGGCCGCGGAAAGGAAGGGGAGGGGCTGGGAGGGCCCGGAGGGGGCTGGGCCGGGGACCCGGAAGGGGTCGGGACGGGGCGGGGTCC
Consensus_read_202_TAGTACATTGCA_Count=17	chr5	1295037	AGCGCTGCCTGAAACTCGCGCCGCGAGGAGAGGGCGGGGCCGCGGAAAGGAAGGGGAGGGGCTGGGAGGGCCCGGAGGGGGCTGGGCCGGGGACCCGGAAGGGGTCGGGACGGGGCGGGGTCC
Consensus_read_202_GGCCGGCGTTTT_Count=10	chr5	1295037	AGCGCTGCCTGAAACTCGCGCCGCGAGGAGAGGGCGGGGCCGCGGAAAGGAAGGGGAGGGGCTGGGAGGGCCCGGAGGGGGCTGGGCCGGGGACCCGGAAGGGGTCGGGACGGGGCGGGGTCC
Consensus_read_202_TGTTGTAGCTCG_Count=19	chr5	1295037	AGCGCTGCCTGAAACTCGCGCCGCGAGGAGAGGGCGGGGCCGCGGAAAGGAAGGGGAGGGGCTGGGAGGGCCCGGAGGGGGCTGGGCCGGGGACCCGGGAGGGGTCGGGACGGGGCGGGGTCC
Consensus_read_202_TCTCCTTTAACC_Count=12	chr5	1295037	AGCGCTGCCTGAAACTCGCGCCGCGAGGAGAGGGCGGGGCCGCGGAAAGGAAGGGGAGGGGCTGGGAGGGCCCGGAGGGGGCTGGGCCGGGGACCCGGAAGGGGTCGGGACGGGGCGGGGTCC
Consensus_read_202_TGCATCAATATT_Count=9	chr5	1295037	AGCGCTGCCTGAAACTCGCGCCGCGAGGAGAGGGCGGGGCCGCGGAAAGGAAGGGGAGGGGCTGGGAGGGCCCGGAGGGGGCTGGGCCGGGGACCCGGGAGGGGTCGGGACGGGGCGGGGTCC
Consensus_read_202_TATATGTTCGTT_Count=9	chr5	1295037	AGCGCTGCCTGAAACTCGCGCCGCGAGGAGAGGGCGGGGCCGCGGAAAGGAAGGGGAGGGGCTGGGAGGGCCCGGAGGGGGCTGGGCCGGGGACCCGGAAGGGGTCGGGACGGGGCGGGGTCC
Consensus_read_202_AATACCTCAATT_Count=11	chr5	1295037	AGCGCTGCCTGAAACTCGCGCCGCGAGGAGAGGGCGGGGCCGCGGAAAGGAAGGGGAGGGGCTGGGAGGGCCCGGAGGGGGCTGGGCCGGGGACCCGGAAGGGGTCGGGACGGGGCGGGGTCC
Consensus_read_202_TATGTTTTTATT_Count=9	chr5	1295037	AGCGCTGCCTGAAACTCGCGCCGCGAGGAGAGGGCGGGGCCGCGGAAAGGAAGGGGAGGGGCTGGGAGGGCCCGGAGGGGGCTGGGCCGGGGACCCGGGAGGGGTCGGGACGGGGCGGGGTCC
Consensus_read_202_ATTTCTGGTTCC_Count=8	chr5	1295037	AGCGCTGCCTGAAACTCGCGCCGCGAGGAGAGGGCGGGGCCGCGGAAAGGAAGGGGAGGGGCTGGGAGGGCCCGGAGGGGGCTGGGCCGGGGACCCGGAAGGGGTCGGGACGGGGCGGGGTCC
Consensus_read_202_TACTCGGGGGTT_Count=9	chr5	1295037	AGCGCTGCCTGAAACTCGCGCCGCGAGGAGAGGGCGGGGCCGCGGAAAGGAAGGGGAGGGGCTGGGAGGGCCCGGAGGGGGCTGGGCCGGGGACCCGGGAGGGGTCGGGACGGGGCGGGGTCC
Consensus_read_202_CGAGGAGATGCA_Count=27	chr5	1295037	AGCGCTGCCTGAAACTCGCGCCGCGAGGAGAGGGCGGGGCCGCGGAAAGGAAGGGGAGGGGCTGGGAGGGCCCGGAGGGGGCTGGGCCGGGGACCCGGAAGGGGTCGGGACGGGGCGGGGTCC
Consensus_read_202_TAGCTTGCACAA_Count=8	chr5	1295037	AGCGCTGCCTGAAACTCGCGCCGCGAGGAGAGGGCGGGGCCGCGGAAAGGAAGGGGAGGGGCTGGGAGGGCCCGGAGGGGGCTGGGCCGGGGACCCGGGAGGGGTCGGGACGGGGCGGGGTCC
Consensus_read_202_ATAAGATTCTTT_Count=16	chr5	1295037	AGCGCTGCCTGAAACTCGCGCCGCGAGGAGAGGGCGGGGCCGCGGAAAGGAAGGGGAGGGGCTGGGAGGGCCCGGAGGGGGCTGGGCCGGGGACCCGGAAGGGGTCGGGACGGGGCGGGGTCC
Consensus_read_202_TTTATTTCAGTT_Count=34	chr5	1295037	AGCGCTGCCTGAAACTCGCGCCGCGAGGAGAGGGCGGGGCCGCGGAAAGGAAGGGGAGGGGCTGGGAGGGCCCGGAGGGGGCTGGGCCGGGGACCCGGAAGGGGTCGGGACGGGGCGGGGTCC
Consensus_read_202_GCAGCAAAGATC_Count=11	chr5	1295037	AGCGCTGCCTGAAACTCGCGCCGCGAGGAGAGGGCGGGGCCGCGGAAAGGAAGGGGAGGGGCTGGGAGGGCCCGGAGGGGGCTGGGCCGGGGACCCGGAAGGGGTCGGGACGGGGCGGGGTCC
Consensus_read_202_CGGCTGTCTCAA_Count=9	chr5	1295037	AGCGCTGCCTGAAACTCGCGCCGCGAGGAGAGGGCGGGGCCGCGGAAAGGAAGGGGAGGGGCTGGGAGGGCCCGGAGGGGGCTGGGCCGGGGACCCGGAAGGGGTCGGGACGGGGCGGGGTCC
Consensus_read_202_CAGCTGGAATTT_Count=12	chr5	1295037	AGCGCTGCCTGAAACTCGCGCCGCGAGGAGAGGGCGGGGCCGCGGAAAGGAAGGGGAGGGGCTGGGAGGGCCCGGAGGGGGCTGGGCCGGGGACCCGGAAGGGGTCGGGACGGGGCGGGGTCC
Consensus_read_202_ATCCGCAAGTCC_Count=20	chr5	1295037	AGCGCTGCCTGAAACTCGCGCCGCGAGGAGAGGGCGGGGCCGCGGAAAGGAAGGGGAGGGGCTGGGAGGGCCCGGAGGGGGCTGGGCCGGGGACCCGGAAGGGGTCGGGACGGGGCGGGGTCC
Consensus_read_202_AATATGCGTTCT_Count=17	chr5	1295037	AGCGCTGCCTGAAACTCGCGCCGCGAGGAGAGGGCGGGGCCGCGGAAAGGAAGGGGAGGGGCTGGGAGGGCCCGGAGGGGGCTGGGCCGGGGACCCGGAAGGGGTCGGGACGGGGCGGGGTCC
Consensus_read_202_GACCCAAAATTT_Count=16	chr5	1295037	AGCGCTGCCTGAAACTCGCGCCGCGAGGAGAGGGCGGGGCCGCGGAAAGGAAGGGGAGGGGCTGGGAGGGCCCGGAGGGGGCTGGGCCGGGGACCCGGAAGGGGTCGGGACGGGGCGGGGTCC
Consensus_read_202_AGACGAATCCAT_Count=20	chr5	1295037	AGCGCTGCCTGAAACTCGCGCCGCGAGGAGAGGGCGGGGCCGCGGAAAGGAAGGGGAGGGGCTGGGAGGGCCCGGAGGGGGCTGGGCCGGGGACCCGGAAGGGGTCGGGACGGGGCGGGGTCC
Consensus_read_202_GTCCCCTATCTT_Count=18	chr5	1295037	AGCGCTGCCTGAAACTCGCGCCGCGAGGAGAGGGCGGGGCCGCGGAAAGGAAGGGGAGGGGCTGGGAGGGCCCGGAGGGGGCTGGGCCGGGGACCCGGGAGGGGTCGGGACGGGGCGGGGTCC
Consensus_read_202_TTAAATCGGCAT_Count=16	chr5	1295037	AGCGCTGCCTGAAACTCGCGCCGCGAGGAGAGGGCGGGGCCGCGGAAAGGAAGGGGAGGGGCTGGGAGGGCCCGGAGGGGGCTGGGCCGGGGACCCGGAAGGGGTCGGGACGGGGCGGGGTCC
Consensus_read_202_ATTTATTTGGGG_Count=21	chr5	1295037	AGCGCTGCCTGAAACTCGCGCCGCGAGGAGAGGGCGGGGCCGCGGAAAGGAAGGGGAGGGGCTGGGAGGGCCCGGAGGGGGCTGGGCCGGGGACCCGGAAGGGGTCGGGACGGGGCGGGGTCC
Consensus_read_202_ATTTCCGTTGTT_Count=20	chr5	1295037	AGCGCTGCCTGAAACTCGCGCCGCGAGGAGAGGGCGGGGCCGCGGAAAGGAAGGGGAGGGGCTGGGAGGGCCCGGAGGGGGCTGGGCCGGGGACCCGGGAGGGGTCGGGACGGGGCGGGGTCC
Consensus_read_202_GCCGGCTATTCG_Count=12	chr5	1295037	AGCGCTGCCTGAAACTCGCGCCGCGAGGAGAGGGCGGGGCCGCGGAAAGGAAGGGGAGGGGCTGGGAGGGCCCGGAGGGGGCTGGGCCGGGGACCCGGAAGGGGTCGGGACGGGGCGGGGTCC
Consensus_read_202_TATGCATCTACT_Count=14	chr5	1295037	AGCGCTGCCTGAAACTCGCGCCGCGAGGAGAGGGCGGGGCCGCGGAAAGGAAGGGGAGGGGCTGGGAGGGCCCGGAGGGGGCTGGGCCGGGGACCCGGGAGGGGTCGGGACGGGGCGGGGTCC
Consensus_read_202_CGTATTCGGTAT_Count=25	chr5	1295037	AGCGCTGCCTGAAACTCGCGCCGCGAGGAGAGGGCGGGGCCGCGGAAAGGAAGGGGAGGGGCTGGGAGGGCCCGGAGGGGGCTGGGCCGGGGACCCGGAAGGGGTCGGGACGGGGCGGGGTCC
Consensus_read_202_ATTGGTCGAGTG_Count=25	chr5	1295037	AGCGCTGCCTGAAACTCGCGCCGCGAGGAGAGGGCGGGGCCGCGGAAAGGAAGGGGAGGGGCTGGGAGGGCCCGGAGGGGGCTGGGCCGGGGACCCGGAAGGGGTCGGGACGGGGCGGGGTCC
Consensus_read_202_CTACGTTTTTAT_Count=11	chr5	1295037	AGCGCTGCCTGAAACTCGCGCCGCGAGGAGAGGGCGGGGCCGCGGAAAGGAAGGGGAGGGGCTGGGAGGGCCCGGAGGGGGCTGGGCCGGGGACCCGGAAGGGGTCGGGACGGGGCGGGGTCC
Consensus_read_202_GCAGTTCTTTTA_Count=33	chr5	1295037	AGCGCTGCCTGAAACTCGCGCCGCGAGGAGAGGGCGGGGCCGCGGAAAGGAAGGGGAGGGGCTGGGAGGGCCCGGAGGGGGCTGGGCCGGGGACCCGGAAGGGGTCGGGACGGGGCGGGGTCC
Consensus_read_202_CTGTTAGTTTCA_Count=7	chr5	1295037	AGCGCTGCCTGAAACTCGCGCCGCGAGGAGAGGGCGGGGCCGCGGAAAGGAAGGGGAGGGGCTGGGAGGGCCCGGAGGGGGCTGGGCCGGGGACCCGGAAGGGGTCGGGACGGGGCGGGGTCC
Consensus_read_202_ATAATCTCTTGT_Count=25	chr5	1295037	AGCGCTGCCTGAAACTCGCGCCGCGAGGAGAGGGCGGGGCCGCGGAAAGGAAGGGGAGGGGCTGGGAGGGCCCGGAGGGGGCTGGGCCGGGGACCCGGAAGGGGTCGGGACGGGGCGGGGTCC
Consensus_read_202_TTTGTCTGTTAT_Count=12	chr5	1295037	AGCGCTGCCTGAAACTCGCGCCGCGAGGAGAGGGCGGGGCCGCGGAAAGGAAGGGGAGGGGCTGGGAGGGCCCGGAGGGGGCTGGGCCGGGGACCCGGAAGGGGTCGGGACGGGGCGGGGTCC
Consensus_read_202_CCGCGTTTCTGC_Count=9	chr5	1295037	AGCGCTGCCTGAAACTCGCGCCGCGAGGAGAGGGCGGGGCCGCGGAAAGGAAGGGGAGGGGCTGGGAGGGCCCGGAGGGGGCTGGGCCGGGGACCCGGAAGGGGTCGGGACGGGGCGGGGTCC
Consensus_read_202_TGGGTTGTAGGA_Count=20	chr5	1295037	AGCGCTGCCTGAAACTCGCGCCGCGAGGAGAGGGCGGGGCCGCGGAAAGGAAGGGGAGGGGCTGGGAGGGCCCGGAGGGGGCTGGGCCGGGGACCCGGAAGGGGTCGGGACGGGGCGGGGTCC
Consensus_read_202_TGTATTGAATTG_Count=7	chr5	1295037	AGCGCTGCCTGAAACTCGCGCCGCGAGGAGAGGGCGGGGCCGCGGAAAGGAAGGGGAGGGGCTGGGAGGGCCCGGAGGGGGCTGGGCCGGGGACCCGGAAGGGGTCGGGACGGGGCGGGGTCC
Consensus_read_202_CCAAAAGTATGC_Count=15	chr5	1295037	AGCGCTGCCTGAAACTCGCGCCGCGAGGAGAGGGCGGGGCCGCGGAAAGGAAGGGGAGGGGCTGGGAGGGCCCGGAGGGGGCTGGGCCGGGGACCCGGAAGGGGTCGGGACGGGGCGGGGTCC
Consensus_read_202_GTATTGCGTTTT_Count=15	chr5	1295037	AGCGCTGCCTGAAACTCGCGCCGCGAGGAGAGGGCGGGGCCGCGGAAAGGAAGGGGAGGGGCTGGGAGGGCCCGGAGGGGGCTGGGCCGGGGACCCGGAAGGGGTCGGGACGGGGCGGGGTCC
Consensus_read_202_CTGCTTTTAGGG_Count=10	chr5	1295037	AGCGCTGCCTGAAACTCGCGCCGCGAGGAGAGGGCGGGGCCGCGGAAAGGAAGGGGAGGGGCTGGGAGGGCCCGGAGGGGGCTGGGCCGGGGACCCGGGAGGGGTCGGGACGGGGCGGGGTCC
Consensus_read_202_CGTTGTCTGTGA_Count=35	chr5	1295037	AGCGCTGCCTGAAACTCGCGCCGCGAGGAGAGGGCGGGGCCGCGGAAAGGAAGGGGAGGGGCTGGGAGGGCCCGGAGGGGGCTGGGCCGGGGACCCGGAAGGGGTCGGGACGGGGCGGGGTCC
Consensus_read_202_TTGTTAAGCTAT_Count=10	chr5	1295037	AGCGCTGCCTGAAACTCGCGCCGCGAGGAGAGGGCGGGGCCGCGGAAAGGAAGGGGAGGGGCTGGGAGGGCCCGGAGGGGGCTGGGCCGGGGACCCGGAAGGGGTCGGGACGGGGCGGGGTCC
Consensus_read_202_AGGATAAGTGAC_Count=19	chr5	1295037	AGCGCTGCCTGAAACTCGCGCCGCGAGGAGAGGGCGGGGCCGCGGAAAGGAAGGGGAGGGGCTGGGAGGGCCCGGAGGGGGCTGGGCCGGGGACCCGGAAGGGGTCGGGACGGGGCGGGGTCC
Consensus_read_202_TCTCAGCTGACT_Count=28	chr5	1295037	AGCGCTGCCTGAAACTCGCGCCGCGAGGAGAGGGCGGGGCCGCGGAAAGGAAGGGGAGGGGCTGGGAGGGCCCGGAGGGGGCTGGGCCGGGGACCCGGGAGGGGTCGGGACGGGGCGGGGTCC
Consensus_read_202_TTTCACATGGTC_Count=12	chr5	1295037	AGCGCTGCCTGAAACTCGCGCCGCGAGGAGAGGGCGGGGCCGCGGAAAGGAAGGGGAGGGGCTGGGAGGGCCCGGAGGGGGCTGGGCCGGGGACCCGGGAGGGGTCGGGACGGGGCGGGGTCC
Consensus_read_202_ATTCGTGTGGCT_Count=9	chr5	1295037	AGCGCTGCCTGAAACTCGCGCCGCGAGGAGAGGGCGGGGCCGCGGAAAGGAAGGGGAGGGGCTGGGAGGGCCCGGAGGGGGCTGGGCCGGGGACCCGGAAGGGGTCGGGACGGGGCGGGGTCC
Consensus_read_202_ACTGCACTCTCA_Count=15	chr5	1295037	AGCGCTGCCTGAAACTCGCGCCGCGAGGAGAGGGCGGGGCCGCGGAAAGGAAGGGGAGGGGCTGGGAGGGCCCGGAGGGGGCTGGGCCGGGGACCCGGGAGGGGTCGGGACGGGGCGGGGTCC
Consensus_read_202_TTATGGTGCCCC_Count=7	chr5	1295037	AGCGCTGCCTGAAACTCGCGCCGCGAGGAGAGGGCGGGGCCGCGGAAAGGAAGGGGAGGGGCTGGGAGGGCCCGGAGGGGGCTGGGCCGGGGACCCGGAAGGGGTCGGGACGGGGCGGGGTCC
Consensus_read_202_CCTCGGTAACTA_Count=13	chr5	1295037	AGCGCTGCCTGAAACTCGCGCCGCGAGGAGAGGGCGGGGCCGCGGAAAGGAAGGGGAGGGGCTGGGAGGGCCCGGAGGGGGCTGGGCCGGGGACCCGGGAGGGGTCGGGACGGGGCGGGGTCC
Consensus_read_202_TGCGCCATTAGT_Count=11	chr5	1295037	AGCGCTGCCTGAAACTCGCGCCGCGAGGAGAGGGCGGGGCCGCGGAAAGGAAGGGGAGGGGCTGGGAGGGCCCGGAGGGGGCTGGGCCGGGGACCCGGGAGGGGTCGGGACGGGGCGGGGTCC
Consensus_read_202_TCCCGATTCTGC_Count=7	chr5	1295037	AGCGCTGCCTGAAACTCGCGCCGCGAGGAGAGGGCGGGGCCGCGGAAAGGAAGGGGAGGGGCTGGGAGGGCCCGGAGGGGGCTGGGCCGGGGACCCGGAAGGGGTCGGGACGGGGCGGGGTCC
Consensus_read_202_GTCCGGGGTTTT_Count=9	chr5	1295037	AGCGCTGCCTGAAACTCGCGCCGCGAGGAGAGGGCGGGGCCGCGGAAAGGAAGGGGAGGGGCTGGGAGGGCCCGGAGGGGGCTGGGCCGGGGACCCGGAAGGGGTCGGGACGGGGCGGGGTCC
Consensus_read_202_GCATATGTTTAT_Count=20	chr5	1295037	AGCGCTGCCTGAAACTCGCGCCGCGAGGAGAGGGCGGGGCCGCGGAAAGGAAGGGGAGGGGCTGGGAGGGCCCGGAGGGGGCTGGGCCGGGGACCCGGAAGGGGTCGGGACGGGGCGGGGTCC
Consensus_read_202_GAATGTAGTTTA_Count=17	chr5	1295037	AGCGCTGCCTGAAACTCGCGCCGCGAGGAGAGGGCGGGGCCGCGGAAAGGAAGGGGAGGGGCTGGGAGGGCCCGGAGGGGGCTGGGCCGGGGACCCGGAAGGGGTCGGGACGGGGCGGGGTCC
Consensus_read_202_TCCTTCTTTACG_Count=13	chr5	1295037	AGCGCTGCCTGAAACTCGCGCCGCGAGGAGAGGGCGGGGCCGCGGAAAGGAAGGGGAGGGGCTGGGAGGGCCCGGAGGGGGCTGGGCCGGGGACCCGGAAGGGGTCGGGACGGGGCGGGGTCC
Consensus_read_202_TTGCGAGATTTT_Count=12	chr5	1295037	AGCGCTGCCTGAAACTCGCGCCGCGAGGAGAGGGCGGGGCCGCGGAAAGGAAGGGGAGGGGCTGGGAGGGCCCGGAGGGGGCTGGGCCGGGGACCCGGAAGGGGTCGGGACGGGGCGGGGTCC
Consensus_read_202_TAGATTGCCTTT_Count=41	chr5	1295037	AGCGCTGCCTGAAACTCGCGCCGCGAGGAGAGGGCGGGGCCGCGGAAAGGAAGGGGAGGGGCTGGGAGGGCCCGGAGGGGGCTGGGCCGGGGACCCGGAAGGGGTCGGGACGGGGCGGGGTCC
Consensus_read_202_GGATTCATTTGT_Count=17	chr5	1295037	AGCGCTGCCTGAAACTCGCGCCGCGAGGAGAGGGCGGGGCCGCGGAAAGGAAGGGGAGGGGCTGGGAGGGCCCGGAGGGGGCTGGGCCGGGGACCCGGGAGGGGTCGGGACGGGGCGGGGTCC
Consensus_read_202_TTTATTTTTACC_Count=12	chr5	1295037	AGCGCTGCCTGAAACTCGCGCCGCGAGGAGAGGGCGGGGCCGCGGAAAGGAAGGGGAGGGGCTGGGAGGGCCCGGAGGGGGCTGGGCCGGGGACCCGGAAGGGGTCGGGACGGGGCGGGGTCC
Consensus_read_202_GATCGGTTTAAG_Count=21	chr5	1295037	AGCGCTGCCTGAAACTCGCGCCGCGAGGAGAGGGCGGGGCCGCGGAAAGGAAGGGGAGGGGCTGGGAGGGCCCGGAGGGGGCTGGGCCGGGGACCCGGGAGGGGTCGGGACGGGGCGGGGTCC
Consensus_read_202_GTAATGGCTTGT_Count=8	chr5	1295037	AGCGCTGCCTGAAACTCGCGCCGCGAGGAGAGGGCGGGGCCGCGGAAAGGAAGGGGAGGGGCTGGGAGGGCCCGGAGGGGGCTGGGCCGGGGACCCGGGAGGGGTCGGGACGGGGCGGGGTCC
Consensus_read_202_TATTGCGCTTTT_a_Count=7	chr5	1295037	AGCGCTGCCTGAAACTCGCGCCGCGAGGAGAGGGCGGGGCCGCGGAAAGGAAGGGGAGGGGCTGGGAGGGCCCGGAGGGGGCTGGGCCGGGGACCCGGAAGGGGTCGGGACGGGGCGGGGTCC
Consensus_read_202_ATTAAGCTGTTT_Count=13	chr5	1295037	AGCGCTGCCTGAAACTCGCGCCGCGAGGAGAGGGCGGGGCCGCGGAAAGGAAGGGGAGGGGCTGGGAGGGCCCGGAGGGGGCTGGGCCGGGGACCCGGGAGGGGTCGGGACGGGGCGGGGTCC
Consensus_read_202_GTTAGCCAGTTC_Count=12	chr5	1295037	AGCGCTGCCTGAAACTCGCGCCGCGAGGAGAGGGCGGGGCCGCGGAAAGGAAGGGGAGGGGCTGGGAGGGCCCGGAGGGGGCTGGGCCGGGGACCCGGAAGGGGTCGGGACGGGGCGGGGTCC
Consensus_read_202_GGGAATGTTCTT_a_Count=8	chr5	1295037	AGCGCTGCCTGAAACTCGCGCCGCGAGGAGAGGGCGGGGCCGCGGAAAGGAAGGGGAGGGGCTGGGAGGGCCCGGAGGGGGCTGGGCCGGGGACCCGGAAGGGGTCGGGACGGGGCGGGGTCC
Consensus_read_202_CGTAGTTGGATG_Count=12	chr5	1295037	AGCGCTGCCTGAAACTCGCGCCGCGAGGAGAGGGCGGGGCCGCGGAAAGGAAGGGGAGGGGCTGGGAGGGCCCGGAGGGGGCTGGGCCGGGGACCCGGAAGGGGTCGGGACGGGGCGGGGTCC
Consensus_read_202_TAAAATATTTGG_Count=13	chr5	1295037	AGCGCTGCCTGAAACTCGCGCCGCGAGGAGAGGGCGGGGCCGCGGAAAGGAAGGGGAGGGGCTGGGAGGGCCCGGAGGGGGCTGGGCCGGGGACCCGGAAGGGGTCGGGACGGGGCGGGGTCC
Consensus_read_202_GCTTCCGGGATC_Count=18	chr5	1295037	AGCGCTGCCTGAAACTCGCGCCGCGAGGAGAGGGCGGGGCCGCGGAAAGGAAGGGGAGGGGCTGGGAGGGCCCGGAGGGGGCTGGGCCGGGGACCCGGAAGGGGTCGGGACGGGGCGGGGTCC
Consensus_read_202_CGTTAAGTTGGA_a_Count=16	chr5	1295037	AGCGCTGCCTGAAACTCGCGCCGCGAGGAGAGGGCGGGGCCGCGGAAAGGAAGGGGAGGGGCTGGGAGGGCCCGGAGGGGGCTGGGCCGGGGACCCGGAAGGGGTCGGGACGGGGCGGGGTCC
Consensus_read_202_AAAACTTGGTCT_Count=9	chr5	1295037	AGCGCTGCCTGAAACTCGCGCCGCGAGGAGAGGGCGGGGCCGCGGAAAGGAAGGGGAGGGGCTGGGAGGGCCCGGAGGGGGCTGGGCCGGGGACCCGGAAGGGGTCGGGACGGGGCGGGGTCC
Consensus_read_202_GATTTTACTGGC_Count=16	chr5	1295037	AGCGCTGCCTGAAACTCGCGCCGCGAGGAGAGGGCGGGGCCGCGGAAAGGAAGGGGAGGGGCTGGGAGGGCCCGGAGGGGGCTGGGCCGGGGACCCGGGAGGGGTCGGGACGGGGCGGGGTCC
Consensus_read_202_GGGTTTGTTTAT_Count=11	chr5	1295037	AGCGCTGCCTGAAACTCGCGCCGCGAGGAGAGGGCGGGGCCGCGGAAAGGAAGGGGAGGGGCTGGGAGGGCCCGGAGGGGGCTGGGCCGGGGACCCGGAAGGGGTCGGGACGGGGCGGGGTCC
Consensus_read_202_GTGCTATGAGTT_a_Count=26	chr5	1295037	AGCGCTGCCTGAAACTCGCGCCGCGAGGAGAGGGCGGGGCCGCGGAAAGGAAGGGGAGGGGCTGGGAGGGCCCGGAGGGGGCTGGGCCGGGGACCCGGAAGGGGTCGGGACGGGGCGGGGTCC
Consensus_read_202_CAAATCTGGGAC_Count=27	chr5	1295037	AGCGCTGCCTGAAACTCGCGCCGCGAGGAGAGGGCGGGGCCGCGGAAAGGAAGGGGAGGGGCTGGGAGGGCCCGGAGGGGGCTGGGCCGGGGACCCGGAAGGGGTCGGGACGGGGCGGGGTCC
Consensus_read_202_ATGTCCCCACTG_Count=14	chr5	1295037	AGCGCTGCCTGAAACTCGCGCCGCGAGGAGAGGGCGGGGCCGCGGAAAGGAAGGGGAGGGGCTGGGAGGGCCCGGAGGGGGCTGGGCCGGGGACCCGGAAGGGGTCGGGACGGGGCGGGGTCC
Consensus_read_202_TAATTCAAAATT_Count=16	chr5	1295037	AGCGCTGCCTGAAACTCGCGCCGCGAGGAGAGGGCGGGGCCGCGGAAAGGAAGGGGAGGGGCTGGGAGGGCCCGGAGGGGGCTGGGCCGGGGACCCGGAAGGGGTCGGGACGGGGCGGGGTCC
Consensus_read_202_GGAATTGTTCTA_Count=9	chr5	1295037	AGCGCTGCCTGAAACTCGCGCCGCGAGGAGAGGGCGGGGCCGCGGAAAGGAAGGGGAGGGGCTGGGAGGGCCCGGAGGGGGCTGGGCCGGGGACCCGGAAGGGGTCGGGACGGGGCGGGGTCC
Consensus_read_202_ATCTTATAGTAT_Count=32	chr5	1295037	AGCGCTGCCTGAAACTCGCGCCGCGAGGAGAGGGCGGGGCCGCGGAAAGGAAGGGGAGGGGCTGGGAGGGCCCGGAGGGGGCTGGGCCGGGGACCCGGAAGGGGTCGGGACGGGGCGGGGTCC
Consensus_read_202_TTTCTTAGGTAA_Count=7	chr5	1295037	AGCGCTGCCTGAAACTCGCGCCGCGAGGAGAGGGCGGGGCCGCGGAAAGGAAGGGGAGGGGCTGGGAGGGCCCGGAGGGGGCTGGGCCGGGGACCCGGGAGGGGTCGGGACGGGGCGGGGTCC
Consensus_read_202_AAAGTGCGGAAG_Count=13	chr5	1295037	AGCGCTGCCTGAAACTCGCGCCGCGAGGAGAGGGCGGGGCCGCGGAAAGGAAGGGGAGGGGCTGGGAGGGCCCGGAGGGGGCTGGGCCGGGGACCCGGAAGGGGTCGGGACGGGGCGGGGTCC
Consensus_read_202_TGAAATGATCTG_Count=11	chr5	1295037	AGCGCTGCCTGAAACTCGCGCCGCGAGGAGAGGGCGGGGCCGCGGAAAGGAAGGGGAGGGGCTGGGAGGGCCCGGAGGGGGCTGGGCCGGGGACCCGGAAGGGGTCGGGACGGGGCGGGGTCC
Consensus_read_202_TTGCCGTTCCTC_Count=12	chr5	1295037	AGCGCTGCCTGAAACTCGCGCCGCGAGGAGAGGGCGGGGCCGCGGAAAGGAAGGGGAGGGGCTGGGAGGGCCCGGAGGGGGCTGGGCCGGGGACCCGGAAGGGGTCGGGACGGGGCGGGGTCC
Consensus_read_202_ATCCGCCTATCT_Count=11	chr5	1295037	AGCGCTGCCTGAAACTCGCGCCGCGAGGAGAGGGCGGGGCCGCGGAAAGGAAGGGGAGGGGCTGGGAGGGCCCGGAGGGGGCTGGGCCGGGGACCCGGAAGGGGTCGGGACGGGGCGGGGTCC
Consensus_read_202_AGATTTGTTGGT_Count=12	chr5	1295037	AGCGCTGCCTGAAACTCGCGCCGCGAGGAGAGGGCGGGGCCGCGGAAAGGAAGGGGAGGGGCTGGGAGGGCCCGGAGGGGGCTGGGCCGGGGACCCGGAAGGGGTCGGGACGGGGCGGGGTCC
Consensus_read_202_GTGATTTCTTAC_Count=25	chr5	1295037	AGCGCTGCCTGAAACTCGCGCCGCGAGGAGAGGGCGGGGCCGCGGAAAGGAAGGGGAGGGGCTGGGAGGGCCCGGAGGGGGCTGGGCCGGGGACCCGGAAGGGGTCGGGACGGGGCGGGGTCC
Consensus_read_202_ATTGTTGTATAA_Count=8	chr5	1295037	AGCGCTGCCTGAAACTCGCGCCGCGAGGAGAGGGCGGGGCCGCGGAAAGGAAGGGGAGGGGCTGGGAGGGCCCGGAGGGGGCTGGGCCGGGGACCCGGAAGGGGTCGGGACGGGGCGGGGTCC
Consensus_read_202_TTATTACGCAGG_Count=19	chr5	1295037	AGCGCTGCCTGAAACTCGCGCCGCGAGGAGAGGGCGGGGCCGCGGAAAGGAAGGGGAGGGGCTGGGAGGGCCCGGAGGGGGCTGGGCCGGGGACCCGGAAGGGGTCGGGACGGGGCGGGGTCC
Consensus_read_202_AGCGGTTCTGTT_Count=21	chr5	1295037	AGCGCTGCCTGAAACTCGCGCCGCGAGGAGAGGGCGGGGCCGCGGAAAGGAAGGGGAGGGGCTGGGAGGGCCCGGAGGGGGCTGGGCCGGGGACCCGGGAGGGGTCGGGACGGGGCGGGGTCC
Consensus_read_202_AGATAGGTCCTT_a_Count=26	chr5	1295037	AGCGCTGCCTGAAACTCGCGCCGCGAGGAGAGGGCGGGGCCGCGGAAAGGAAGGGGAGGGGCTGGGAGGGCCCGGAGGGGGCTGGGCCGGGGACCCGGAAGGGGTCGGGACGGGGCGGGGTCC
Consensus_read_202_ATCTTTACTCAA_Count=12	chr5	1295037	AGCGCTGCCTGAAACTCGCGCCGCGAGGAGAGGGCGGGGCCGCGGAAAGGAAGGGGAGGGGCTGGGAGGGCCCGGAGGGGGCTGGGCCGGGGACCCGGGAGGGGTCGGGACGGGGCGGGGTCC
Consensus_read_202_TTTGCTTCCTTC_Count=10	chr5	1295037	AGCGCTGCCTGAAACTCGCGCCGCGAGGAGAGGGCGGGGCCGCGGAAAGGAAGGGGAGGGGCTGGGAGGGCCCGGAGGGGGCTGGGCCGGGGACCCGGGAGGGGTCGGGACGGGGCGGGGTCC
Consensus_read_202_CTGGGTACTAGA_Count=25	chr5	1295037	AGCGCTGCCTGAAACTCGCGCCGCGAGGAGAGGGCGGGGCCGCGGAAAGGAAGGGGAGGGGCTGGGAGGGCCCGGAGGGGGCTGGGCCGGGGACCCGGGAGGGGTCGGGACGGGGCGGGGTCC
Consensus_read_202_CAATACCTCAGT_Count=18	chr5	1295037	AGCGCTGCCTGAAACTCGCGCCGCGAGGAGAGGGCGGGGCCGCGGAAAGGAAGGGGAGGGGCTGGGAGGGCCCGGAGGGGGCTGGGCCGGGGACCCGGGAGGGGTCGGGACGGGGCGGGGTCC
Consensus_read_202_TGTGCTGGTTTT_Count=20	chr5	1295037	AGCGCTGCCTGAAACTCGCGCCGCGAGGAGAGGGCGGGGCCGCGGAAAGGAAGGGGAGGGGCTGGGAGGGCCCGGAGGGGGCTGGGCCGGGGACCCGGAAGGGGTCGGGACGGGGCGGGGTCC
Consensus_read_202_TGTTTATTTAGT_Count=10	chr5	1295037	AGCGCTGCCTGAAACTCGCGCCGCGAGGAGAGGGCGGGGCCGCGGAAAGGAAGGGGAGGGGCTGGGAGGGCCCGGAGGGGGCTGGGCCGGGGACCCGGGAGGGGTCGGGACGGGGCGGGGTCC
Consensus_read_202_TAATCGACGTGT_Count=15	chr5	1295037	AGCGCTGCCTGAAACTCGCGCCGCGAGGAGAGGGCGGGGCCGCGGAAAGGAAGGGGAGGGGCTGGGAGGGCCCGGAGGGGGCTGGGCCGGGGACCCGGAAGGGGTCGGGACGGGGCGGGGTCC
Consensus_read_202_GAAATTAGTTCA_Count=8	chr5	1295037	AGCGCTGCCTGAAACTCGCGCCGCGAGGAGAGGGCGGGGCCGCGGAAAGGAAGGGGAGGGGCTGGGAGGGCCCGGAGGGGGCTGGGCCGGGGACCCGGGAGGGGTCGGGACGGGGCGGGGTCC
Consensus_read_202_TTACTGTTGGAT_Count=16	chr5	1295037	AGCGCTGCCTGAAACTCGCGCCGCGAGGAGAGGGCGGGGCCGCGGAAAGGAAGGGGAGGGGCTGGGAGGGCCCGGAGGGGGCTGGGCCGGGGACCCGGGAGGGGTCGGGACGGGGCGGGGTCC
Consensus_read_202_TTATAATATAAG_Count=9	chr5	1295037	AGCGCTGCCTGAAACTCGCGCCGCGAGGAGAGGGCGGGGCCGCGGAAAGGAAGGGGAGGGGCTGGGAGGGCCCGGAGGGGGCTGGGCCGGGGACCCGGGAGGGGTCGGGACGGGGCGGGGTCC
Consensus_read_202_GCTTCTACCAGT_Count=15	chr5	1295037	AGCGCTGCCTGAAACTCGCGCCGCGAGGAGAGGGCGGGGCCGCGGAAAGGAAGGGGAGGGGCTGGGAGGGCCCGGAGGGGGCTGGGCCGGGGACCCGGAAGGGGTCGGGACGGGGCGGGGTCC
Consensus_read_202_AATTATCATATT_Count=22	chr5	1295037	AGCGCTGCCTGAAACTCGCGCCGCGAGGAGAGGGCGGGGCCGCGGAAAGGAAGGGGAGGGGCTGGGAGGGCCCGGAGGGGGCTGGGCCGGGGACCCGGAAGGGGTCGGGACGGGGCGGGGTCC
Consensus_read_202_AACTTTCTTGGT_Count=25	chr5	1295037	AGCGCTGCCTGAAACTCGCGCCGCGAGGAGAGGGCGGGGCCGCGGAAAGGAAGGGGAGGGGCTGGGAGGGCCCGGAGGGGGCTGGGCCGGGGACCCGGAAGGGGTCGGGACGGGGCGGGGTCC
Consensus_read_202_TTGTCTTTTCGA_Count=20	chr5	1295037	AGCGCTGCCTGAAACTCGCGCCGCGAGGAGAGGGCGGGGCCGCGGAAAGGAAGGGGAGGGGCTGGGAGGGCCCGGAGGGGGCTGGGCCGGGGACCCGGAAGGGGTCGGGACGGGGCGGGGTCC
Consensus_read_202_TCCATGTCAAAT_Count=13	chr5	1295037	AGCGCTGCCTGAAACTCGCGCCGCGAGGAGAGGGCGGGGCCGCGGAAAGGAAGGGGAGGGGCTGGGAGGGCCCGGAGGGGGCTGGGCCGGGGACCCGGAAGGGGTCGGGACGGGGCGGGGTCC
Consensus_read_202_GGAGGTGGGAGC_Count=26	chr5	1295037	AGCGCTGCCTGAAACTCGCGCCGCGAGGAGAGGGCGGGGCCGCGGAAAGGAAGGGGAGGGGCTGGGAGGGCCCGGAGGGGGCTGGGCCGGGGACCCGGAAGGGGTCGGGACGGGGCGGGGTCC
Consensus_read_202_TGATCGAGCTTT_Count=19	chr5	1295037	AGCGCTGCCTGAAACTCGCGCCGCGAGGAGAGGGCGGGGCCGCGGAAAGGAAGGGGAGGGGCTGGGAGGGCCCGGAGGGGGCTGGGCCGGGGACCCGGAAGGGGTCGGGACGGGGCGGGGTCC
Consensus_read_202_TTGTAAATCACA_Count=15	chr5	1295037	AGCGCTGCCTGAAACTCGCGCCGCGAGGAGAGGGCGGGGCCGCGGAAAGGAAGGGGAGGGGCTGGGAGGGCCCGGAGGGGGCTGGGCCGGGGACCCGGAAGGGGTCGGGACGGGGCGGGGTCC
Consensus_read_202_GGCAGTATTGGT_Count=24	chr5	1295037	AGCGCTGCCTGAAACTCGCGCCGCGAGGAGAGGGCGGGGCCGCGGAAAGGAAGGGGAGGGGCTGGGAGGGCCCGGAGGGGGCTGGGCCGGGGACCCGGGAGGGGTCGGGACGGGGCGGGGTCC
Consensus_read_202_TCTTTCTTCTCG_Count=31	chr5	1295037	AGCGCTGCCTGAAACTCGCGCCGCGAGGAGAGGGCGGGGCCGCGGAAAGGAAGGGGAGGGGCTGGGAGGGCCCGGAGGGGGCTGGGCCGGGGACCCGGAAGGGGTCGGGACGGGGCGGGGTCC
Consensus_read_202_AGGTCACAAAGA_Count=29	chr5	1295037	AGCGCTGCCTGAAACTCGCGCCGCGAGGAGAGGGCGGGGCCGCGGAAAGGAAGGGGAGGGGCTGGGAGGGCCCGGAGGGGGCTGGGCCGGGGACCCGGGAGGGGTCGGGACGGGGCGGGGTCC
Consensus_read_202_ATCCTTTATGGC_Count=12	chr5	1295037	AGCGCTGCCTGAAACTCGCGCCGCGAGGAGAGGGCGGGGCCGCGGAAAGGAAGGGGAGGGGCTGGGAGGGCCCGGAGGGGGCTGGGCCGGGGACCCGGGAGGGGTCGGGACGGGGCGGGGTCC
Consensus_read_202_GTCATAACCTCA_Count=22	chr5	1295037	AGCGCTGCCTGAAACTCGCGCCGCGAGGAGAGGGCGGGGCCGCGGAAAGGAAGGGGAGGGGCTGGGAGGGCCCGGAGGGGGCTGGGCCGGGGACCCGGAAGGGGTCGGGACGGGGCGGGGTCC
Consensus_read_202_TGAGTATTTTAT_Count=9	chr5	1295037	AGCGCTGCCTGAAACTCGCGCCGCGAGGAGAGGGCGGGGCCGCGGAAAGGAAGGGGAGGGGCTGGGAGGGCCCGGAGGGGGCTGGGCCGGGGACCCGGAAGGGGTCGGGACGGGGCGGGGTCC
Consensus_read_202_GAGGGATTTTGA_Count=9	chr5	1295037	AGCGCTGCCTGAAACTCGCGCCGCGAGGAGAGGGCGGGGCCGCGGAAAGGAAGGGGAGGGGCTGGGAGGGCCCGGAGGGGGCTGGGCCGGGGACCCGGAAGGGGTCGGGACGGGGCGGGGTCC
Consensus_read_202_TATTGTTGTTTG_Count=26	chr5	1295037	AGCGCTGCCTGAAACTCGCGCCGCGAGGAGAGGGCGGGGCCGCGGAAAGGAAGGGGAGGGGCTGGGAGGGCCCGGAGGGGGCTGGGCCGGGGACCCGGAAGGGGTCGGGACGGGGCGGGGTCC
Consensus_read_202_AAACCCATGGGG_Count=23	chr5	1295037	AGCGCTGCCTGAAACTCGCGCCGCGAGGAGAGGGCGGGGCCGCGGAAAGGAAGGGGAGGGGCTGGGAGGGCCCGGAGGGGGCTGGGCCGGGGACCCGGAAGGGGTCGGGACGGGGCGGGGTCC
Consensus_read_202_TTTTATTAAGAC_Count=15	chr5	1295037	AGCGCTGCCTGAAACTCGCGCCGCGAGGAGAGGGCGGGGCCGCGGAAAGGAAGGGGAGGGGCTGGGAGGGCCCGGAGGGGGCTGGGCCGGGGACCCGGAAGGGGTCGGGACGGGGCGGGGTCC
Consensus_read_202_TCTATGTGCCCT_Count=9	chr5	1295037	AGCGCTGCCTGAAACTCGCGCCGCGAGGAGAGGGCGGGGCCGCGGAAAGGAAGGGGAGGGGCTGGGAGGGCCCGGAGGGGGCTGGGCCGGGGACCCGGAAGGGGTCGGGACGGGGCGGGGTCC
Consensus_read_202_GATAACTCAACT_Count=16	chr5	1295037	AGCGCTGCCTGAAACTCGCGCCGCGAGGAGAGGGCGGGGCCGCGGAAAGGAAGGGGAGGGGCTGGGAGGGCCCGGAGGGGGCTGGGCCGGGGACCCGGAAGGGGTCGGGACGGGGCGGGGTCC
Consensus_read_202_CTCAAGTCATGA_Count=26	chr5	1295037	AGCGCTGCCTGAAACTCGCGCTGCGAGGAGAGGGCGGGGCCGCGGAAAGGAAGGGGAGGGGCTGGGAGGGCCCGGAGGGGGCTGGGCCGGGGACCCGGGAGGGGTCGGGACGGGGCGGGGTCC
Consensus_read_202_GAACTAGGTTAT_Count=15	chr5	1295037	AGCGCTGCCTGAAACTCGCGCCGCGAGGAGAGGGCGGGGCCGCGGAAAGGAAGGGGAGGGGCTGGGAGGGCCCGGAGGGGGCTGGGCCGGGGACCCGGGAGGGGTCGGGACGGGGCGGGGTCC
Consensus_read_202_CCATGTAAGGCT_Count=18	chr5	1295037	AGCGCTGCCTGAAACTCGCGCCGCGAGGAGAGGGCGGGGCCGCGGAAAGGAAGGGGAGGGGCTGGGAGGGCCCGGAGGGGGCTGGGCCGGGGACCCGGAAGGGGTCGGGACGGGGCGGGGTCC
Consensus_read_202_GAATACATTCAT_Count=9	chr5	1295037	AGCGCTGCCTGAAACTCGCGCCGCGAGGAGAGGGCGGGGCCGCGGAAAGGAAGGGGAGGGGCTGGGAGGGCCCGGAGGGGGCTGGGCCGGGGACCCGGGAGGGGTCGGGACGGGGCGGGGTCC
Consensus_read_202_ACTTTCTCTATG_Count=24	chr5	1295037	AGCGCTGCCTGAAACTCGCGCCGCGAGGAGAGGGCGGGGCCGCGGAAAGGAAGGGGAGGGGCTGGGAGGGCCCGGAGGGGGCTGGGCCGGGGACCCGGAAGGGGTCGGGACGGGGCGGGGTCC
Consensus_read_202_TATTCATTCCGA_a_Count=18	chr5	1295037	AGCGCTGCCTGAAACTCGCGCCGCGAGGAGAGGGCGGGGCCGCGGAAAGGAAGGGGAGGGGCTGGGAGGGCCCGGAGGGGGCTGGGCCGGGGACCCGGGAGGGGTCGGGACGGGGCGGGGTCC
Consensus_read_202_ATGCCCGGAGCT_Count=15	chr5	1295037	AGCGCTGCCTGAAACTCGCGCCGCGAGGAGAGGGCGGGGCCGCGGAAAGGAAGGGGAGGGGCTGGGAGGGCCCGGAGGGGGCTGGGCCGGGGACCCGGAAGGGGTCGGGACGGGGCGGGGTCC
Consensus_read_202_TTATATTTCATG_Count=8	chr5	1295037	AGCGCTGCCTGAAACTCGCGCCGCGAGGAGAGGGCGGGGCCGCGGAAAGGAAGGGGAGGGGCTGGGAGGGCCCGGAGGGGGCTGGGCCGGGGACCCGGAAGGGGTCGGGACGGGGCGGGGTCC
Consensus_read_202_ATTTAACTATAG_Count=23	chr5	1295037	AGCGCTGCCTGAAACTCGCGCCGCGAGGAGAGGGCGGGGCCGCGGAAAGGAAGGGGAGGGGCTGGGAGGGCCCGGAGGGGGCTGGGCCGGGGACCCGGAAGGGGTCGGGACGGGGCGGGGTCC
Consensus_read_202_CTTTGCTACTAG_Count=9	chr5	1295037	AGCGCTGCCTGAAACTCGCGCCGCGAGGAGAGGGCGGGGCCGCGGAAAGGAAGGGGAGGGGCTGGGAGGGCCCGGAGGGGGCTGGGCCGGGGACCCGGAAGGGGTCGGGACGGGGCGGGGTCC
Consensus_read_202_CATAGCTTTGGT_Count=17	chr5	1295037	AGCGCTGCCTGAAACTCGCGCCGCGAGGAGAGGGCGGGGCCGCGGAAAGGAAGGGGAGGGGCTGGGAGGGCCCGGAGGGGGCTGGGCCGGGGACCCGGAAGGGGTCGGGACGGGGCGGGGTCC
Consensus_read_202_GTAGATCTCTGT_Count=14	chr5	1295037	AGCGCTGCCTGAAACTCGCGCCGCGAGGAGAGGGCGGGGCCGCGGAAAGGAAGGGGAGGGGCTGGGAGGGCCCGGAGGGGGCTGGGCCGGGGACCCGGAAGGGGTCGGGACGGGGCGGGGTCC
Consensus_read_202_AGGTAGCAATAT_Count=13	chr5	1295037	AGCGCTGCCTGAAACTCGCGCCGCGAGGAGAGGGCGGGGCCGCGGAAAGGAAGGGGAGGGGCTGGGAGGGCCCGGAGGGGGCTGGGCCGGGGACCCGGGAGGGGTCGGGACGGGGCGGGGTCC
Consensus_read_202_ACAAATAGTCAC_Count=8	chr5	1295037	AGCGCTGCCTGAAACTCGCGCCGCGAGGAGAGGGCGGGGCCGCGGAAAGGAAGGGGAGGGGCTGGGAGGGCCCGGAGGGGGCTGGGCCGGGGACCCGGAAGGGGTCGGGACGGGGCGGGGTCC
Consensus_read_202_ATGGGGTATGGC_Count=25	chr5	1295037	AGCGCTGCCTGAAACTCGCGCCGCGAGGAGAGGGCGGGGCCGCGGAAAGGAAGGGGAGGGGCTGGGAGGGCCCGGAGGGGGCTGGGCCGGGGACCCGGGAGGGGTCGGGACGGGGCGGGGTCC
Consensus_read_202_TCGATTGTCGCA_Count=13	chr5	1295037	AGCGCTGCCTGAAACTCGCGCCGCGAGGAGAGGGCGGGGCCGCGGAAAGGAAGGGGAGGGGCTGGGAGGGCCCGGAGGGGGCTGGGCCGGGGACCCGGAAGGGGTCGGGACGGGGCGGGGTCC
Consensus_read_202_TTATAGCAATCA_Count=20	chr5	1295037	AGCGCTGCCTGAAACTCGCGCCGCGAGGAGAGGGCGGGGCCGCGGAAAGGAAGGGGAGGGGCTGGGAGGGCCCGGAGGGGGCTGGGCCGGGGACCCGGAAGGGGTCGGGACGGGGCGGGGTCC
Consensus_read_202_GGGTCTGAAAGG_Count=7	chr5	1295037	AGCGCTGCCTGAAACTCGCGCCGCGAGGAGAGGGCGGGGCCGCGGAAAGGAAGGGGAGGGGCTGGGAGGGCCCGGAGGGGGCTGGGCCGGGGACCCGGAAGGGGTCGGGACGGGGCGGGGTCC
Consensus_read_202_CTAGATATTTAC_Count=7	chr5	1295037	AGCGCTGCCTGAAACTCGCGCCGCGAGGAGAGGGCGGGGCCGCGGAAAGGAAGGGGAGGGGCTGGGAGGGCCCGGAGGGGGCTGGGCCGGGGACCCGGAAGGGGTCGGGACGGGGCGGGGTCC
Consensus_read_202_GTTTGCGAGTTC_Count=10	chr5	1295037	AGCGCTGCCTGAAACTCGCGCCGCGAGGAGAGGGCGGGGCCGCGGAAAGGAAGGGGAGGGGCTGGGAGGGCCCGGAGGGGGCTGGGCCGGGGACCCGGAAGGGGTCGGGACGGGGCGGGGTCC
Consensus_read_202_GGGTCCTGTGCA_Count=20	chr5	1295037	AGCGCTGCCTGAAACTCGCGCCGCGAGGAGAGGGCGGGGCCGCGGAAAGGAAGGGGAGGGGCTGGGAGGGCCCGGAGGGGGCTGGGCCGGGGACCCGGGAGGGGTCGGGACGGGGCGGGGTCC
Consensus_read_202_CTAAGGGTTTGT_Count=19	chr5	1295037	AGCGCTGCCTGAAACTCGCGCCGCGAGGAGAGGGCGGGGCCGCGGAAAGGAAGGGGAGGGGCTGGGAGGGCCCGGAGGGGGCTGGGCCGGGGACCCGGAAGGGGTCGGGACGGGGCGGGGTCC
Consensus_read_202_GTTTTTATTTGT_Count=9	chr5	1295037	AGCGCTGCCTGAAACTCGCGCCGCGAGGAGAGGGCGGGGCCGCGGAAAGGAAGGGGAGGGGCTGGGAGGGCCCGGAGGGGGCTGGGCCGGGGACCCGGAAGGGGTCGGGACGGGGCGGGGTCC
Consensus_read_202_ATTCCGAGGGGA_Count=32	chr5	1295037	AGCGCTGCCTGAAACTCGCGCCGCGAGGAGAGGGCGGGGCCGCGGAAAGGAAGGGGAGGGGCTGGGAGGGCCCGGAGGGGGCTGGGCCGGGGACCCGGGAGGGGTCGGGACGGGGCGGGGTCC
Consensus_read_202_TGTGTCGTTTCT_Count=15	chr5	1295037	AGCGCTGCCTGAAACTCGCGCCGCGAGGAGAGGGCGGGGCCGCGGAAAGGAAGGGGAGGGGCTGGGAGGGCCCGGAGGGGGCTGGGCCGGGGACCCGGAAGGGGTCGGGACGGGGCGGGGTCC
Consensus_read_202_AATATTTCATAT_Count=8	chr5	1295037	AGCGCTGCCTGAAACTCGCGCCGCGAGGAGAGGGCGGGGCCGCGGAAAGGAAGGGGAGGGGCTGGGAGGGCCCGGAGGGGGCTGGGCCGGGGACCCGGAAGGGGTCGGGACGGGGCGGGGTCC
Consensus_read_202_TCCACTGTAAGG_Count=17	chr5	1295037	AGCGCTGCCTGAAACTCGCGCCGCGAGGAGAGGGCGGGGCCGCGGAAAGGAAGGGGAGGGGCTGGGAGGGCCCGGAGGGGGCTGGGCCGGGGACCCGGGAGGGGTCGGGACGGGGCGGGGTCC
Consensus_read_202_AGGCGTTTTCTT_Count=10	chr5	1295037	AGCGCTGCCTGAAACTCGCGCCGCGAGGAGAGGGCGGGGCCGCGGAAAGGAAGGGGAGGGGCTGGGAGGGCCCGGAGGGGGCTGGGCCGGGGACCCGGAAGGGGTCGGGACGGGGCGGGGTCC
Consensus_read_202_AAACGTTGTCAG_Count=28	chr5	1295037	AGCGCTGCCTGAAACTCGCGCCGCGAGGAGAGGGCGGGGCCGCGGAAAGGAAGGGGAGGGGCTGGGAGGGCCCGGAGGGGGCTGGGCCGGGGACCCGGGAGGGGTCGGGACGGGGCGGGGTCC
Consensus_read_202_TTTAAGAATGCC_Count=24	chr5	1295037	AGCGCTGCCTGAAACTCGCGCCGCGAGGAGAGGGCGGGGCCGCGGAAAGGAAGGGGAGGGGCTGGGAGGGCCCGGAGGGGGCTGGGCCGGGGACCCGGGAGGGGTCGGGACGGGGCGGGGTCC
Consensus_read_202_GGGCTTGTTATT_Count=11	chr5	1295037	AGCGCTGCCTGAAACTCGCGCCGCGAGGAGAGGGCGGGGCCGCGGAAAGGAAGGGGAGGGGCTGGGAGGGCCCGGAGGGGGCTGGGCCGGGGACCCGGAAGGGGTCGGGACGGGGCGGGGTCC
Consensus_read_202_AGCACATCTTGT_Count=9	chr5	1295037	AGCGCTGCCTGAAACTCGCGCCGCGAGGAGAGGGCGGGGCCGCGGAAAGGAAGGGGAGGGGCTGGGAGGGCCCGGAGGGGGCTGGGCCGGGGACCCGGAAGGGGTCGGGACGGGGCGGGGTCC
Consensus_read_202_GCACTGATTCGG_Count=15	chr5	1295037	AGCGCTGCCTGAAACTCGCGCCGCGAGGAGAGGGCGGGGCCGCGGAAAGGAAGGGGAGGGGCTGGGAGGGCCCGGAGGGGGCTGGGCCGGGGACCCGGAAGGGGTCGGGACGGGGCGGGGTCC
Consensus_read_202_TGTTTCGCCATG_Count=17	chr5	1295037	AGCGCTGCCTGAAACTCGCGCCGCGAGGAGAGGGCGGGGCCGCGGAAAGGAAGGGGAGGGGCTGGGAGGGCCCGGAGGGGGCTGGGCCGGGGACCCGGAAGGGGTCGGGACGGGGCGGGGTCC
Consensus_read_202_ACAGTCCACTAA_Count=10	chr5	1295037	AGCGCTGCCTGAAACTCGCGCCGCGAGGAGAGGGCGGGGCCGCGGAAAGGAAGGGGAGGGGCTGGGAGGGCCCGGAGGGGGCTGGGCCGGGGACCCGGAAGGGGTCGGGACGGGGCGGGGTCC
Consensus_read_202_CATAGTACTCGC_Count=11	chr5	1295037	AGCGCTGCCTGAAACTCGCGCCGCGAGGAGAGGGCGGGGCCGCGGAAAGGAAGGGGAGGGGCTGGGAGGGCCCGGAGGGGGCTGGGCCGGGGACCCGGGAGGGGTCGGGACGGGGCGGGGTCC
Consensus_read_202_GGTGGATTCGGC_Count=7	chr5	1295037	AGCGCTGCCTGAAACTCGCGCCGCGAGGAGAGGGCGGGGCCGCGGAAAGGAAGGGGAGGGGCTGGGAGGGCCCGGAGGGGGCTGGGCCGGGGACCCGGAAGGGGTCGGGACGGGGCGGGGTCC
Consensus_read_202_CTAGGCTATTCA_Count=20	chr5	1295037	AGCGCTGCCTGAAACTCGCGCCGCGAGGAGAGGGCGGGGCCGCGGAAAGGAAGGGGAGGGGCTGGGAGGGCCCGGAGGGGGCTGGGCCGGGGACCCGGGAGGGGTCGGGACGGGGCGGGGTCC
Consensus_read_202_AATGGCCAATAA_Count=8	chr5	1295037	AGCGCTGCCTGAAACTCGCGCCGCGAGGAGAGGGCGGGGCCGCGGAAAGGAAGGGGAGGGGCTGGGAGGGCCCGGAGGGGGCTGGGCCGGGGACCCGGGAGGGGTCGGGACGGGGCGGGGTCC
Consensus_read_202_ACCTTGTATTGC_Count=16	chr5	1295037	AGCGCTGCCTGAAACTCGCGCCGCGAGGAGAGGGCGGGGCCGCGGAAAGGAAGGGGAGGGGCTGGGAGGGCCCGGAGGGGGCTGGGCCGGGGACCCGGGAGGGGTCGGGACGGGGCGGGGTCC
Consensus_read_202_TTTGTTGTATCT_Count=22	chr5	1295037	AGCGCTGCCTGAAACTCGCGCCGCGAGGAGAGGGCGGGGCCGCGGAAAGGAAGGGGAGGGGCTGGGAGGGCCCGGAGGGGGCTGGGCCGGGGACCCGGAAGGGGTCGGGACGGGGCGGGGTCC
Consensus_read_202_CCATTTTGTTCA_Count=23	chr5	1295037	AGCGCTGCCTGAAACTCGCGCCGCGAGGAGAGGGCGGGGCCGCGGAAAGGAAGGGGAGGGGCTGGGAGGGCCCGGAGGGGGCTGGGCCGGGGACCCGGAAGGGGTCGGGACGGGGCGGGGTCC
Consensus_read_202_TAATTAACAGTC_Count=13	chr5	1295037	AGCGCTGCCTGAAACTCGCGCCGCGAGGAGAGGGCGGGGCCGCGGAAAGGAAGGGGAGGGGCTGGGAGGGCCCGGAGGGGGCTGGGCCGGGGACCCGGGAGGGGTCGGGACGGGGCGGGGTCC
Consensus_read_202_GAATGGGTAAGT_Count=10	chr5	1295037	AGCGCTGCCTGAAACTCGCGCCGCGAGGAGAGGGCGGGGCCGCGGAAAGGAAGGGGAGGGGCTGGGAGGGCCCGGAGGGGGCTGGGCCGGGGACCCGGAAGGGGTCGGGACGGGGCGGGGTCC
Consensus_read_202_GCATCTTTGCCC_a_Count=11	chr5	1295037	AGCGCTGCCTGAAACTCGCGCCGCGAGGAGAGGGCGGGGCCGCGGAAAGGAAGGGGAGGGGCTGGGAGGGCCCGGAGGGGGCTGGGCCGGGGACCCGGGAGGGGTCGGGACGGGGCGGGGTCC
Consensus_read_202_TAATCTCCGTAT_a_Count=21	chr5	1295037	AGCGCTGCCTGAAACTCGCGCCGCGAGGAGAGGGCGGGGCCGCGGAAAGGAAGGGGAGGGGCTGGGAGGGCCCGGAGGGGGCTGGGCCGGGGACCCGGAAGGGGTCGGGACGGGGCGGGGTCC
Consensus_read_202_TTCCAGTAACTA_Count=9	chr5	1295037	AGCGCTGCCTGAAACTCGCGCCGCGAGGAGAGGGCGGGGCCGCGGAAAGGAAGGGGAGGGGCTGGGAGGGCCCGGAGGGGGCTGGGCCGGGGACCCGGAAGGGGTCGGGACGGGGCGGGGTCC
Consensus_read_202_TTTCGTCGTTTA_Count=17	chr5	1295037	AGCGCTGCCTGAAACTCGCGCCGCGAGGAGAGGGCGGGGCCGCGGAAAGGAAGGGGAGGGGCTGGGAGGGCCCGGAGGGGGCTGGGCCGGGGACCCGGAAGGGGTCGGGACGGGGCGGGGTCC
Consensus_read_202_TATTCTTCAGGG_Count=24	chr5	1295037	AGCGCTGCCTGAAACTCGCGCCGCGAGGAGAGGGCGGGGCCGCGGAAAGGAAGGGGAGGGGCTGGGAGGGCCCGGAGGGGGCTGGGCCGGGGACCCGGAAGGGGTCGGGACGGGGCGGGGTCC
Consensus_read_202_TGATAGATAGGG_Count=23	chr5	1295037	AGCGCTGCCTGAAACTCGCGCCGCGAGGAGAGGGCGGGGCCGCGGAAAGGAAGGGGAGGGGCTGGGAGGGCCCGGAGGGGGCTGGGCCGGGGACCCGGAAGGGGTCGGGACGGGGCGGGGTCC
Consensus_read_202_ATTGATTTATCA_Count=7	chr5	1295037	AGCGCTGCCTGAAACTCGCGCCGCGAGGAGAGGGCGGGGCCGCGGAAAGGAAGGGGAGGGGCTGGGAGGGCCCGGAGGGGGCTGGGCCGGGGACCCGGAAGGGGTCGGGACGGGGCGGGGTCC
Consensus_read_202_CATGCCTAGTTG_Count=25	chr5	1295037	AGCGCTGCCTGAAACTCGCGCCGCGAGGAGAGGGCGGGGCCGCGGAAAGGAAGGGGAGGGGCTGGGAGGGCCCGGAGGGGGCTGGGCCGGGGACCCGGAAGGGGTCGGGACGGGGCGGGGTCC
Consensus_read_202_TTAACTACAATA_Count=8	chr5	1295037	AGCGCTGCCTGAAACTCGCGCCGCGAGGAGAGGGCGGGGCCGCGGAAAGGAAGGGGAGGGGCTGGGAGGGCCCGGAGGGGGCTGGGCCGGGGACCCGGAAGGGGTCGGGACGGGGCGGGGTCC
Consensus_read_202_TCAATTGCACGT_Count=28	chr5	1295037	AGCGCTGCCTGAAACTCGCGCCGCGAGGAGAGGGCGGGGCCGCGGAAAGGAAGGGGAGGGGCTGGGAGGGCCCGGAGGGGGCTGGGCCGGGGACCCGGGAGGGGTCGGGACGGGGCGGGGTCC
Consensus_read_202_TTGGCTTTCGTA_Count=23	chr5	1295037	AGCGCTGCCTGAAACTCGCGCCGCGAGGAGAGGGCGGGGCCGCGGAAAGGAAGGGGAGGGGCTGGGAGGGCCCGGAGGGGGCTGGGCCGGGGACCCGGGAGGGGTCGGGACGGGGCGGGGTCC
Consensus_read_202_TACTATTTTTTT_Count=27	chr5	1295037	AGCGCTGCCTGAAACTCGCGCCGCGAGGAGAGGGCGGGGCCGCGGAAAGGAAGGGGAGGGGCTGGGAGGGCCCGGAGGGGGCTGGGCCGGGGACCCGGAAGGGGTCGGGACGGGGCGGGGTCC
Consensus_read_202_TCAGGGAAATAG_a_Count=21	chr5	1295037	AGCGCTGCCTGAAACTCGCGCCGCGAGGAGAGGGCGGGGCCGCGGAAAGGAAGGGGAGGGGCTGGGAGGGCCCGGAGGGGGCTGGGCCGGGGACCCGGAAGGGGTCGGGACGGGGCGGGGTCC
Consensus_read_202_GGCATGGTTATT_Count=30	chr5	1295037	AGCGCTGCCTGAAACTCGCGCCGCGAGGAGAGGGCGGGGCCGCGGAAAGGAAGGGGAGGGGCTGGGAGGGCCCGGAGGGGGCTGGGCCGGGGACCCGGAAGGGGTCGGGACGGGGCGGGGTCC
Consensus_read_202_GGCATCAGTATA_Count=10	chr5	1295037	AGCGCTGCCTGAAACTCGCGCCGCGAGGAGAGGGCGGGGCCGCGGAAAGGAAGGGGAGGGGCTGGGAGGGCCCGGAGGGGGCTGGGCCGGGGACCCGGAAGGGGTCGGGACGGGGCGGGGTCC
Consensus_read_202_TGGGTCATACAG_Count=15	chr5	1295037	AGCGCTGCCTGAAACTCGCGCCGCGAGGAGAGGGCGGGGCCGCGGAAAGGAAGGGGAGGGGCTGGGAGGGCCCGGAGGGGGCTGGGCCGGGGACCCGGGAGGGGTCGGGACGGGGCGGGGTCC
Consensus_read_202_AATTTTGTTAAT_Count=13	chr5	1295037	AGCGCTGCCTGAAACTCGCGCCGCGAGGAGAGGGCGGGGCCGCGGAAAGGAAGGGGAGGGGCTGGGAGGGCCCGGAGGGGGCTGGGCCGGGGACCCGGGAGGGGTCGGGACGGGGCGGGGTCC
Consensus_read_202_TCGGAGACAATT_Count=13	chr5	1295037	AGCGCTGCCTGAAACTCGCGCCGCGAGGAGAGGGCGGGGCCGCGGAAAGGAAGGGGAGGGGCTGGGAGGGCCCGGAGGGGGCTGGGCCGGGGACCCGGGAGGGGTCGGGACGGGGCGGGGTCC
Consensus_read_202_CGATCCGCATTG_Count=32	chr5	1295037	AGCGCTGCCTGAAACTCGCGCCGCGAGGAGAGGGCGGGGCCGCGGAAAGGAAGGGGAGGGGCTGGGAGGGCCCGGAGGGGGCTGGGCCGGGGACCCGGAAGGGGTCGGGACGGGGCGGGGTCC
Consensus_read_202_TGCAGGGGCCTC_Count=23	chr5	1295037	AGCGCTGCCTGAAACTCGCGCCGCGAGGAGAGGGCGGGGCCGCGGAAAGGAAGGGGAGGGGCTGGGAGGGCCCGGAGGGGGCTGGGCCGGGGACCCGGAAGGGGTCGGGACGGGGCGGGGTCC
Consensus_read_202_CAAGCCTATGCG_Count=19	chr5	1295037	AGCGCTGCCTGAAACTCGCGCCGCGAGGAGAGGGCGGGGCCGCGGAAAGGAAGGGGAGGGGCTGGGAGGGCCCGGAGGGGGCTGGGCCGGGGACCCGGAAGGGGTCGGGACGGGGCGGGGTCC
Consensus_read_202_TATTTAGGCACT_Count=19	chr5	1295037	AGCGCTGCCTGAAACTCGCGCCGCGAGGAGAGGGCGGGGCCGCGGAAAGGAAGGGGAGGGGCTGGGAGGGCCCGGAGGGGGCTGGGCCGGGGACCCGGGAGGGGTCGGGACGGGGCGGGGTCC
Consensus_read_202_ATCCATATAACA_Count=14	chr5	1295037	AGCGCTGCCTGAAACTCGCGCCGCGAGGAGAGGGCGGGGCCGCGGAAAGGAAGGGGAGGGGCTGGGAGGGCCCGGAGGGGGCTGGGCCGGGGACCCGGAAGGGGTCGGGACGGGGCGGGGTCC
Consensus_read_202_TGTGTATCATGC_Count=8	chr5	1295037	AGCGCTGCCTGAAACTCGCGCCGCGAGGAGAGGGCGGGGCCGCGGAAAGGAAGGGGAGGGGCTGGGAGGGCCCGGAGGGGGCTGGGCCGGGGACCCGGAAGGGGTCGGGACGGGGCGGGGTCC
Consensus_read_202_CTAGTCTGAGCG_Count=15	chr5	1295037	AGCGCTGCCTGAAACTCGCGCCGCGAGGAGAGGGCGGGGCCGCGGAAAGGAAGGGGAGGGGCTGGGAGGGCCCGGAGGGGGCTGGGCCGGGGACCCGGAAGGGGTCGGGACGGGGCGGGGTCC
Consensus_read_202_TTGCAGTTTATA_Count=7	chr5	1295037	AGCGCTGCCTGAAACTCGCGCCGCGAGGAGAGGGCGGGGCCGCGGAAAGGAAGGGGAGGGGCTGGGAGGGCCCGGAGGGGGCTGGGCCGGGGACCCGGGAGGGGTCGGGACGGGGCGGGGTCC
Consensus_read_202_GACTTACGCAAA_Count=12	chr5	1295037	AGCGCTGCCTGAAACTCGCGCCGCGAGGAGAGGGCGGGGCCGCGGAAAGGAAGGGGAGGGGCTGGGAGGGCCCGGAGGGGGCTGGGCCGGGGACCCGGAAGGGGTCGGGACGGGGCGGGGTCC
Consensus_read_202_AATGTTATTTAT_Count=11	chr5	1295037	AGCGCTGCCTGAAACTCGCGCCGCGAGGAGAGGGCGGGGCCGCGGAAAGGAAGGGGAGGGGCTGGGAGGGCCCGGAGGGGGCTGGGCCGGGGACCCGGAAGGGGTCGGGACGGGGCGGGGTCC
Consensus_read_202_TAATCATTTCTG_Count=7	chr5	1295037	AGCGCTGCCTGAAACTCGCGCCGCGAGGAGAGGGCGGGGCCGCGGAAAGGAAGGGGAGGGGCTGGGAGGGCCCGGAGGGGGCTGGGCCGGGGACCCGGAAGGGGTCGGGACGGGGCGGGGTCC
Consensus_read_202_CTCTTGCGGTAT_Count=29	chr5	1295037	AGCGCTGCCTGAAACTCGCGCCGCGAGGAGAGGGCGGGGCCGCGGAAAGGAAGGGGAGGGGCTGGGAGGGCCCGGAGGGGGCTGGGCCGGGGACCCGGAAGGGGTCGGGACGGGGCGGGGTCC
Consensus_read_202_TTCATATATGTG_a_Count=23	chr5	1295037	AGCGCTGCCTGAAACTCGCGCCGCGAGGAGAGGGCGGGGCCGCGGAAAAGAAGGGGAGGGGCTGGGAGGGCCCGGAGGGGGCTGGGCCGGGGACCCGGAAGGGGTCGGGACGGGGCGGGGTCC
Consensus_read_202_CTCACACATTAA_Count=14	chr5	1295037	AGCGCTGCCTGAAACTCGCGCCGCGAGGAGAGGGCGGGGCCGCGGAAAGGAAGGGGAGGGGCTGGGAGGGCCCGGAGGGGGCTGGGCCGGGGACCCGGAAGGGGTCGGGACGGGGCGGGGTCC
Consensus_read_202_TGGTGGCATGAG_Count=21	chr5	1295037	AGCGCTGCCTGAAACTCGCGCCGCGAGGAGAGGGCGGGGCCGCGGAAAGGAAGGGGAGGGGCTGGGAGGGCCCGGAGGGGGCTGGGCCGGGGACCCGGAAGGGGTCGGGACGGGGCGGGGTCC
Consensus_read_202_ACAACTTGGAAC_Count=23	chr5	1295037	AGCGCTGCCTGAAACTCGCGCCGCGAGGAGAGGGCGGGGCCGCGGAAAGGAAGGGGAGGGGCTGGGAGGGCCCGGAGGGGGCTGGGCCGGGGACCCGGGAGGGGTCGGGACGGGGCGGGGTCC
Consensus_read_202_GATGGGAATTTA_Count=16	chr5	1295037	AGCGCTGCCTGAAACTCGCGCCGCGAGGAGAGGGCGGGGCCGCGGAAAGGAAGGGGAGGGGCTGGGAGGGCCCGGAGGGGGCTGGGCCGGGGACCCGGAAGGGGTCGGGACGGGGCGGGGTCC
Consensus_read_202_TTTAAATTCTGT_Count=20	chr5	1295037	AGCGCTGCCTGAAACTCGCGCCGCGAGGAGAGGGCGGGGCCGCGGAAAGGAAGGGGAGGGGCTGGGAGGGCCCGGAGGGGGCTGGGCCGGGGACCCGGGAGGGGTCGGGACGGGGCGGGGTCC
Consensus_read_202_ATCCGTACTGTT_Count=16	chr5	1295037	AGCGCTGCCTGAAACTCGCGCCGCGAGGAGAGGGCGGGGCCGCGGAAAGGAAGGGGAGGGGCTGGGAGGGCCCGGAGGGGGCTGGGCCGGGGACCCGGAAGGGGTCGGGACGGGGCGGGGTCC
Consensus_read_202_TTATTTATGCTC_Count=10	chr5	1295037	AGCGCTGCCTGAAACTCGCGCCGCGAGGAGAGGGCGGGGCCGCGGAAAGGAAGGGGAGGGGCTGGGAGGGCCCGGAGGGGGCTGGGCCGGGGACCCGGAAGGGGTCGGGACGGGGCGGGGTCC
Consensus_read_202_AGTACCGTGTAT_Count=15	chr5	1295037	AGCGCTGCCTGAAACTCGCGCCGCGAGGAGAGGGCGGGGCCGCGGAAAGGAAGGGGAGGGGCTGGGAGGGCCCGGAGGGGGCTGGGCCGGGGACCCGGGAGGGGTCGGGACGGGGCGGGGTCC
Consensus_read_202_CTGATCCGCACG_Count=29	chr5	1295037	AGCGCTGCCTGAAACTCGCGCCGCGAGGAGAGGGCGGGGCCGCGGAAAGGAAGGGGAGGGGCTGGGAGGGCCCGGAGGGGGCTGGGCCGGGGACCCGGAAGGGGTCGGGACGGGGCGGGGTCC
Consensus_read_202_TGGTTCGGGAGG_Count=26	chr5	1295037	AGCGCTGCCTGAAACTCGCGCCGCGAGGAGAGGGCGGGGCCGCGGAAAGGAAGGGGAGGGGCTGGGAGGGCCCGGAGGGGGCTGGGCCGGGGACCCGGAAGGGGTCGGGACGGGGCGGGGTCC
Consensus_read_202_ATCTGTGTCCTC_Count=13	chr5	1295037	AGCGCTGCCTGAAACTCGCGCCGCGAGGAGAGGGCGGGGCCGCGGAAAGGAAGGGGAGGGGCTGGGAGGGCCCGGAGGGGGCTGGGCCGGGGACCCGGAAGGGGTCGGGACGGGGCGGGGTCC
Consensus_read_202_AACGTCTTTTTC_Count=24	chr5	1295037	AGCGCTGCCTGAAACTCGCGCCGCGAGGAGAGGGCGGGGCCGCGGAAAGGAAGGGGAGGGGCTGGGAGGGCCCGGAGGGGGCTGGGCCGGGGACCCGGGAGGGGTCGGGACGGGGCGGGGTCC
Consensus_read_202_GAGTTCTAATGT_Count=18	chr5	1295037	AGCGCTGCCTGAAACTCGCGCCGCGAGGAGAGGGCGGGGCCGCGGAAAGGAAGGGGAGGGGCTGGGAGGGCCCGGAGGGGGCTGGGCCGGGGACCCGGAAGGGGTCGGGACGGGGCGGGGTCC
Consensus_read_202_AGACTCGGTGTG_Count=10	chr5	1295037	AGCGCTGCCTGAAACTCGCGCCGCGAGGAGAGGGCGGGGCCGCGGAAAGGAAGGGGAGGGGCTGGGAGGGCCCGGAGGGGGCTGGGCCGGGGACCCGGAAGGGGTCGGGACGGGGCGGGGTCC
Consensus_read_202_GGCAGGGCCAGT_Count=9	chr5	1295037	AGCGCTGCCTGAAACTCGCGCCGCGAGGAGAGGGCGGGGCCGCGGAAAGGAAGGGGAGGGGCTGGGAGGGCCCGGAGGGGGCTGGGCCGGGGACCCGGGAGGGGTCGGGACGGGGCGGGGTCC
Consensus_read_202_CCTAATGAGTTG_Count=13	chr5	1295037	AGCGCTGCCTGAAACTCGCGCCGCGAGGAGAGGGCGGGGCCGCGGAAAGGAAGGGGAGGGGCTGGGAGGGCCCGGAGGGGGCTGGGCCGGGGACCCGGGAGGGGTCGGGACGGGGCGGGGTCC
Consensus_read_202_GTTTGAGAACAT_Count=10	chr5	1295037	AGCGCTGCCTGAAACTCGCGCCGCGAGGAGAGGGCGGGGCCGCGGAAAGGAAGGGGAGGGGCTGGGAGGGCCCGGAGGGGGCTGGGCCGGGGACCCGGAAGGGGTCGGGACGGGGCGGGGTCC
Consensus_read_202_TTTTCTCGTGAA_Count=13	chr5	1295037	AGCGCTGCCTGAAACTCGCGCCGCGAGGAGAGGGCGGGGCCGCGGAAAGGAAGGGGAGGGGCTGGGAGGGCCCGGAGGGGGCTGGGCCGGGGACCCGGAAGGGGTCGGGACGGGGCGGGGTCC
Consensus_read_202_ACAACGTATTTG_Count=27	chr5	1295037	AGCGCTGCCTGAAACTCGCGCCGCGAGGAGAGGGCGGGGCCGCGGAAAGGAAGGGGAGGGGCTGGGAGGGCCCGGAGGGGGCTGGGCCGGGGACCCGGAAGGGGTCGGGACGGGGCGGGGTCC
Consensus_read_202_TTAGATTTCGCT_Count=7	chr5	1295037	AGCGCTGCCTGAAACTCGCGCCGCGAGGAGAGGGCGGGGCCGCGGAAAGGAAGGGGAGGGGCTGGGAGGGCCCGGAGGGGGCTGGGCCGGGGACCCGGGAGGGGTCGGGACGGGGCGGGGTCC
Consensus_read_202_GGCTTCTATCAC_Count=23	chr5	1295037	AGCGCTGCCTGAAACTCGCGCCGCGAGGAGAGGGCGGGGCCGCGGAAAGGAAGGGGAGGGGCTGGGAGGGCCCGGAGGGGGCTGGGCCGGGGACCCGGAAGGGGTCGGGACGGGGCGGGGTCC
Consensus_read_202_AATATGGATGCG_Count=12	chr5	1295037	AGCGCTGCCTGAAACTCGCGCCGCGAGGAGAGGGCGGGGCCGCGGAAAGGAAGGGGAGGGGCTGGGAGGGCCCGGAGGGGGCTGGGCCGGGGACCCGGGAGGGGTCGGGACGGGGCGGGGTCC
Consensus_read_202_TGGAACTTAGAG_Count=14	chr5	1295037	AGCGCTGCCTGAAACTCGCGCCGCGAGGAGAGGGCGGGGCCGCGGAAAGGAAGGGGAGGGGCTGGGAGGGCCCGGAGGGGGCTGGGCCGGGGACCCGGAAGGGGTCGGGACGGGGCGGGGTCC
Consensus_read_202_TACTAGCTTATC_Count=21	chr5	1295037	AGCGCTGCCTGAAACTCGCGCCGCGAGGAGAGGGCGGGGCCGCGGAAAGGAAGGGGAGGGGCTGGGAGGGCCCGGAGGGGGCTGGGCCGGGGACCCGGAAGGGGTCGGGACGGGGCGGGGTCC
Consensus_read_202_TTTCTGCTAGTG_a_Count=22	chr5	1295037	AGCGCTGCCTGAAACTCGCGCCGCGAGGAGAGGGCGGGGCCGCGGAAAGGAAGGGGAGGGGCTGGGAGGGCCCGGAGGGGGCTGGGCCGGGGACCCGGGAGGGGTCGGGACGGGGCGGGGTCC
Consensus_read_202_TAATTGCATATT_Count=15	chr5	1295037	AGCGCTGCCTGAAACTCGCGCCGCGAGGAGAGGGCGGGGCCGCGGAAAGGAAGGGGAGGGGCTGGGAGGGCCCGGAGGGGGCTGGGCCGGGGACCCGGGAGGGGTCGGGACGGGGCGGGGTCC
Consensus_read_202_CCCCATATACCG_Count=13	chr5	1295037	AGCGCTGCCTGAAACTCGCGCCGCGAGGAGAGGGCGGGGCCGCGGAAAGGAAGGGGAGGGGCTGGGAGGGCCCGGAGGGGGCTGGGCCGGGGACCCGGAAGGGGTCGGGACGGGGCGGGGTCC
Consensus_read_202_ATTTGCGTTTTG_Count=9	chr5	1295037	AGCGCTGCCTGAAACTCGCGCCGCGAGGAGAGGGCGGGGCCGCGGAAAGGAAGGGGAGGGGCTGGGAGGGCCCGGAGGGGGCTGGGCCGGGGACCCGGAAGGGGTCGGGACGGGGCGGGGTCC
Consensus_read_202_CAGCAAGGATAG_Count=29	chr5	1295037	AGCGCTGCCTGAAACTCGCGCCGCGAGGAGAGGGCGGGGCCGCGGAAAGGAAGGGGAGGGGCTGGGAGGGCCCGGAGGGGGCTGGGCCGGGGACCCGGAAGGGGTCGGGACGGGGCGGGGTCC
Consensus_read_202_ATTGAGTTATTA_Count=12	chr5	1295037	AGCGCTGCCTGAAACTCGCGCCGCGAGGAGAGGGCGGGGCCGCGGAAAGGAAGGGGAGGGGCTGGGAGGGCCCGGAGGGGGCTGGGCCGGGGACCCGGAAGGGGTCGGGACGGGGCGGGGTCC
Consensus_read_202_GTGTACCTACTC_Count=30	chr5	1295037	AGCGCTGCCTGAAACTCGCGCCGCGAGGAGAGGGCGGGGCCGCGGAAAGGAAGGGGAGGGGCTGGGAGGGCCCGGAGGGGGCTGGGCCGGGGACCCGGAAGGGGTCGGGACGGGGCGGGGTCC
Consensus_read_202_GCGTTACATTGT_Count=9	chr5	1295037	AGCGCTGCCTGAAACTCGCGCCGCGAGGAGAGGGCGGGGCCGCGGAAAGGAAGGGGAGGGGCTGGGAGGGCCCGGAGGGGGCTGGGCCGGGGACCCGGAAGGGGTCGGGACGGGGCGGGGTCC
Consensus_read_202_CGTTTTTTAGGC_Count=11	chr5	1295037	AGCGCTGCCTGAAACTCGCGCCGCGAGGAGAGGGCGGGGCCGCGGAAAGGAAGGGGAGGGGCTGGGAGGGCCCGGAGGGGGCTGGGCCGGGGACCCGGAAGGGGTCGGGACGGGGCGGGGTCC
Consensus_read_202_ATGCAATAATTT_Count=19	chr5	1295037	AGCGCTGCCTGAAACTCGCGCCGCGAGGAGAGGGCGGGGCCGCGGAAAGGAAGGGGAGGGGCTGGGAGGGCCCGGAGGGGGCTGGGCCGGGGACCCGGAAGGGGTCGGGACGGGGCGGGGTCC
Consensus_read_202_TTATTAGAAGGT_Count=13	chr5	1295037	AGCGCTGCCTGAAACTCGCGCCGCGAGGAGAGGGCGGGGCCGCGGAAAGGAAGGGGAGGGGCTGGGAGGGCCCGGAGGGGGCTGGGCCGGGGACCCGGAAGGGGTCGGGACGGGGCGGGGTCC
Consensus_read_202_TTGATTATTTGT_Count=28	chr5	1295037	AGCGCTGCCTGAAACTCGCGCCGCGAGGAGAGGGCGGGGCCGCGGAAAGGAAGGGGAGGGGCTGGGAGGGCCCGGAGGGGGCTGGGCCGGGGACCCGGGAGGGGTCGGGACGGGGCGGGGTCC
Consensus_read_202_GGGGAATATTCT_Count=11	chr5	1295037	AGCGCTGCCTGAAACTCGCGCCGCGAGGAGAGGGCGGGGCCGCGGAAAGGAAGGGGAGGGGCTGGGAGGGCCCGGAGGGGGCTGGGCCGGGGACCCGGGAGGGGTCGGGACGGGGCGGGGTCC
Consensus_read_202_AGAGACATTTTT_Count=23	chr5	1295037	AGCGCTGCCTGAAACTCGCGCCGCGAGGAGAGGGCGGGGCCGCGGAAAGGAAGGGGAGGGGCTGGGAGGGCCCGGAGGGGGCTGGGCCGGGGACCCGGAAGGGGTCGGGACGGGGCGGGGTCC
Consensus_read_202_ATGATTTGATAT_Count=13	chr5	1295037	AGCGCTGCCTGAAACTCGCGCCGCGAGGAGAGGGCGGGGCCGCGGAAAGGAAGGGGAGGGGCTGGGAGGGCCCGGAGGGGGCTGGGCCGGGGACCCGGAAGGGGTCGGGACGGGGCGGGGTCC
Consensus_read_202_GTTTGATGGTGT_Count=20	chr5	1295037	AGCGCTGCCTGAAACTCGCGCCGCGAGGAGAGGGCGGGGCCGCGGAAAGGAAGGGGAGGGGCTGGGAGGGCCCGGAGGGGGCTGGGCCGGGGACCCGGGAGGGGTCGGGACGGGGCGGGGTCC
Consensus_read_202_CTAATGTTTATG_Count=28	chr5	1295037	AGCGCTGCCTGAAACTCGCGCCGCGAGGAGAGGGCGGGGCCGCGGAAAGGAAGGGGAGGGGCTGGGAGGGCCCGGAGGGGGCTGGGCCGGGGACCCGGAAGGGGTCGGGACGGGGCGGGGTCC
Consensus_read_202_TATGTGTTATAA_Count=11	chr5	1295037	AGCGCTGCCTGAAACTCGCGCCGCGAGGAGAGGGCGGGGCCGCGGAAAGGAAGGGGAGGGGCTGGGAGGGCCCGGAGGGGGCTGGGCCGGGGACCCGGAAGGGGTCGGGACGGGGCGGGGTCC
Consensus_read_202_GTATAATCTTAA_Count=17	chr5	1295037	AGCGCTGCCTGAAACTCGCGCCGCGAGGAGAGGGCGGGGCCGCGGAAAGGAAGGGGAGGGGCTGGGAGGGCCCGGAGGGGGCTGGGCCGGGGACCCGGGAGGGGTCGGGACGGGGCGGGGTCC
Consensus_read_202_CGGCAATTTCAA_Count=8	chr5	1295037	AGCGCTGCCTGAAACTCGCGCCGCGAGGAGAGGGCGGGGCCGCGGAAAGGAAGGGGAGGGGCTGGGAGGGCCCGGAGGGGGCTGGGCCGGGGACCCGGAAGGGGTCGGGACGGGGCGGGGTCC
Consensus_read_202_GTTGCAGACTAC_Count=8	chr5	1295037	AGCGCTGCCTGAAACTCGCGCCGCGAGGAGAGGGCGGGGCCGCGGAAAGGAAGGGGAGGGGCTGGGAGGGCCCGGAGGGGGCTGGGCCGGGGACCCGGGAGGGGTCGGGACGGGGCGGGGTCC
Consensus_read_202_TATCCATCTTGA_Count=17	chr5	1295037	AGCGCTGCCTGAAACTCGCGCCGCGAGGAGAGGGCGGGGCCGCGGAAAGGAAGGGGAGGGGCTGGGAGGGCCCGGAGGGGGCTGGGCCGGGGACCCGGAAGGGGTCGGGACGGGGCGGGGTCC
Consensus_read_202_AAACGCTATTTC_Count=22	chr5	1295037	AGCGCTGCCTGAAACTCGCGCCGCGAGGAGAGGGCGGGGCCGCGGAAAGGAAGGGGAGGGGCTGGGAGGGCCCGGAGGGGGCTGGGCCGGGGACCCGGAAGGGGTCGGGACGGGGCGGGGTCC
Consensus_read_202_CATTTTGTGGAC_Count=15	chr5	1295037	AGCGCTGCCTGAAACTCGCGCCGCGAGGAGAGGGCGGGGCCGCGGAAAGGAAGGGGAGGGGCTGGGAGGGCCCGGAGGGGGCTGGGCCGGGGACCCGGAAGGGGTCGGGACGGGGCGGGGTCC
Consensus_read_202_CTTCTTAATGAT_Count=22	chr5	1295037	AGCGCTGCCTGAAACTCGCGCCGCGAGGAGAGGGCGGGGCCGCGGAAAGGAAGGGGAGGGGCTGGGAGGGCCCGGAGGGGGCTGGGCCGGGGACCCGGAAGGGGTCGGGACGGGGCGGGGTCC
Consensus_read_202_GTACGTAAGTTA_Count=10	chr5	1295037	AGCGCTGCCTGAAACTCGCGCCGCGAGGAGAGGGCGGGGCCGCGGAAAGGAAGGGGAGGGGCTGGGAGGGCCCGGAGGGGGCTGGGCCGGGGACCCGGAAGGGGTCGGGACGGGGCGGGGTCC
Consensus_read_202_GATTTTATTTAT_Count=15	chr5	1295037	AGCGCTGCCTGAAACTCGCGCCGCGAGGAGAGGGCGGGGCCGCGGAAAGGAAGGGGAGGGGCTGGGAGGGCCCGGAGGGGGCTGGGCCGGGGACCCGGAAGGGGTCGGGACGGGGCGGGGTCC
Consensus_read_202_TTGCATATCTAG_Count=12	chr5	1295037	AGCGCTGCCTGAAACTCGCGCCGCGAGGAGAGGGCGGGGCCGCGGAAAGGAAGGGGAGGGGCTGGGAGGGCCCGGAGGGGGCTGGGCCGGGGACCCGGGAGGGGTCGGGACGGGGCGGGGTCC
Consensus_read_202_ATACTCGTGTGG_Count=15	chr5	1295037	AGCGCTGCCTGAAACTCGCGCCGCGAGGAGAGGGCGGGGCCGCGGAAAGGAAGGGGAGGGGCTGGGAGGGCCCGGAGGGGGCTGGGCCGGGGACCCGGGAGGGGTCGGGACGGGGCGGGGTCC
Consensus_read_202_GGATGGATGGGA_Count=24	chr5	1295037	AGCGCTGCCTGAAACTCGCGCCGCGAGGAGAGGGCGGGGCCGCGGAAAGGAAGGGGAGGGGCTGGGAGGGCCCGGAGGGGGCTGGGCCGGGGACCCGGAAGGGGTCGGGACGGGGCGGGGTCC
Consensus_read_202_TGGCACTTTTCT_Count=17	chr5	1295037	AGCGCTGCCTGAAACTCGCGCCGCGAGGAGAGGGCGGGGCCGCGGAAAGGAAGGGGAGGGGCTGGGAGGGCCCGGAGGGGGCTGGGCCGGGGACCCGGAAGGGGTCGGGACGGGGCGGGGTCC
Consensus_read_202_TCCTTGTGTTCT_Count=12	chr5	1295037	AGCGCTGCCTGAAACTCGCGCCGCGAGGAGAGGGCGGGGCCGCGGAAAGGAAGGGGAGGGGCTGGGAGGGCCCGGAGGGGGCTGGGCCGGGGACCCGGGAGGGGTCGGGACGGGGCGGGGTCC
Consensus_read_202_TTAAGGATGCAT_Count=31	chr5	1295037	AGCGCTGCCTGAAACTCGCGCCGCGAGGAGAGGGCGGGGCCGCGGAAAGGAAGGGGAGGGGCTGGGAGGGCCCGGAGGGGGCTGGGCCGGGGACCCGGGAGGGGTCGGGACGGGGCGGGGTCC
Consensus_read_202_GGGTTGGGCCGG_Count=14	chr5	1295037	AGCGCTGCCTGAAACTCGCGCCGCGAGGAGAGGGCGGGGCCGCGGAAAGGAAGGGGAGGGGCTGGGAGGGCCCGGAGGGGGCTGGGCCGGGGACCCGGAAGGGGTCGGGACGGGGCGGGGTCC
Consensus_read_202_AAGAGTTCTACT_Count=17	chr5	1295037	AGCGCTGCCTGAAACTCGCGCCGCGAGGAGAGGGCGGGGCCGCGGAAAGGAAGGGGAGGGGCTGGGAGGGCCCGGAGGGGGCTGGGCCGGGGACCCGGAAGGGGTCGGGACGGGGCGGGGTCC
Consensus_read_202_GACGCCCCACCT_Count=13	chr5	1295037	AGCGCTGCCTGAAACTCGCGCCGCGAGGAGAGGGCGGGGCCGCGGAAAGGAAGGGGAGGGGCTGGGAGGGCCCGGAGGGGGCTGGGCCGGGGACCCGGAAGGGGTCGGGACGGGGCGGGGTCC
Consensus_read_202_GGTCCATTTCAT_Count=24	chr5	1295037	AGCGCTGCCTGAAACTCGCGCCGCGAGGAGAGGGCGGGGCCGCGGAAAGGAAGGGGAGGGGCTGGGAGGGCCCGGAGGGGGCTGGGCCGGGGACCCGGAAGGGGTCGGGACGGGGCGGGGTCC
Consensus_read_202_TTACCTTTTTAG_Count=9	chr5	1295037	AGCGCTGCCTGAAACTCGCGCCGCGAGGAGAGGGCGGGGCCGCGGAAAGGAAGGGGAGGGGCTGGGAGGGCCCGGAGGGGGCTGGGCCGGGGACCCGGAAGGGGTCGGGACGGGGCGGGGTCC
Consensus_read_202_GGCATAGCACGC_Count=10	chr5	1295037	AGCGCTGCCTGAAACTCGCGCCGCGAGGAGAGGGCGGGGCCGCGGAAAGGAAGGGGAGGGGCTGGGAGGGCCCGGAGGGGGCTGGGCCGGGGACCCGGAAGGGGTCGGGACGGGGCGGGGTCC
Consensus_read_202_ATTGACTCATCT_Count=16	chr5	1295037	AGCGCTGCCTGAAACTCGCGCCGCGAGGAGAGGGCGGGGCCGCGGAAAGGAAGGGGAGGGGCTGGGAGGGCCCGGAGGGGGCTGGGCCGGGGACCCGGAAGGGGTCGGGACGGGGCGGGGTCC
Consensus_read_202_CAATGTCTCAAC_Count=21	chr5	1295037	AGCGCTGCCTGAAACTCGCGCCGCGAGGAGAGGGCGGGGCCGCGGAAAGGAAGGGGAGGGGCTGGGAGGGCCCGGAGGGGGCTGGGCCGGGGACCCGGAAGGGGTCGGGACGGGGCGGGGTCC
Consensus_read_202_CCAATTCGTTCT_Count=10	chr5	1295037	AGCGCTGCCTGAAACTCGCGCCGCGAGGAGAGGGCGGGGCCGCGGAAAGGAAGGGGAGGGGCTGGGAGGGCCCGGAGGGGGCTGGGCCGGGGACCCGGGAGGGGTCGGGACGGGGCGGGGTCC
Consensus_read_202_TAAGATACGGTC_Count=22	chr5	1295037	AGCGCTGCCTGAAACTCGCGCCGCGAGGAGAGGGCGGGG
Consensus_read_202_TTCATAAGATCT_Count=17	chr5	1295037	AGCGCTGCCTGAAACTCGCGCCGCGAGGAGAGGGCGGGGCCGCGGAAAGGAAGGGGAGGGGCTGGGAGGGCCCGGAGGGGGCTGGGCCGGGGACCCGGGAGGGGTCGGGACGGGGCGGGGTCC
Consensus_read_202_GCATCTTGGTTT_Count=16	chr5	1295037	AGCGCTGCCTGAAACTCGCGCCGCGAGGAGAGGGCGGGGCCGCGGAAAGGAAGGGGAGGGGCTGGGAGGGCCCGGAGGGGGCTGGGCCGGGGACCCGGAAGGGGTCGGGACGGGGCGGGGTCC
Consensus_read_202_TTTCACCAGTTA_Count=9	chr5	1295037	AGCGCTGCCTGAAACTCGCGCCGCGAGGAGAGGGCGGGGCCGCGGAAAGGAAGGGGAGGGGCTGGGAGGGCCCGGAGGGGGCTGGGCCGGGGACCCGGGAGGGGTCGGGACGGGGCGGGGTCC
Consensus_read_202_TAATGTGTAAGC_Count=26	chr5	1295037	AGCGCTGCCTGAAACTCGCGCCGCGAGGAGAGGGCGGGGCCGCGGAAAGGAAGGGGAGGGGCTGGGAGGGCCCGGAGGGGGCTGGGCCGGGGACCCGGAAGGGGTCGGGACGGGGCGGGGTCC
Consensus_read_202_ATTGTTTGCAAG_Count=8	chr5	1295037	AGCGCTGCCTGAAACTCGCGCCGCGAGGAGAGGGCGGGGCCGCGGAAAGGAAGGGGAGGGGCTGGGAGGGCCCGGAGGGGGCTGGGCCGGGGACCCGGGAGGGGTCGGGACGGGGCGGGGTCC
Consensus_read_202_GAGTTGTAAACG_Count=22	chr5	1295037	AGCGCTGCCTGAAACTCGCGCCGCGAGGAGAGGGCGGGGCCGCGGAAAGGAAGGGGAGGGGCTGGGAGGGCCCGGAGGGGGCTGGGCCGGGGACCCGGAAGGGGTCGGGACGGGGCGGGGTCC
Consensus_read_202_TCTATGGAATTA_Count=11	chr5	1295037	AGCGCTGCCTGAAACTCGCGCCGCGAGGAGAGGGCGGGGCCGCGGAAAGGAAGGGGAGGGGCTGGGAGGGCCCGGAGGGGGCTGGGCCGGGGACCCGGGAGGGGTCGGGACGGGGCGGGGTCC
Consensus_read_202_TCAAGATTAATT_Count=10	chr5	1295037	AGCGCTGCCTGAAACTCGCGCCGCGAGGAGAGGGCGGGGCCGCGGAAAGGAAGGGGAGGGGCTGGGAGGGCCCGGAGGGGGCTGGGCCGGGGACCCGGGAGGGGTCGGGACGGGGCGGGGTCC
Consensus_read_202_AGATTTTTGTTC_Count=12	chr5	1295037	AGCGCTGCCTGAAACTCGCGCCGCGAGGAGAGGGCGGGGCCGCGGAAAGGAAGGGGAGGGGCTGGGAGGGCCCGGAGGGGGCTGGGCCGGGGACCCGGAAGGGGTCGGGACGGGGCGGGGTCC
Consensus_read_202_TCAATCGGATCT_Count=12	chr5	1295037	AGCGCTGCCTGAAACTCGCGCCGCGAGGAGAGGGCGGGGCCGCGGAAAGGAAGGGGAGGGGCTGGGAGGGCCCGGAGGGGGCTGGGCCGGGGACCCGGGAGGGGTCGGGACGGGGCGGGGTCC
Consensus_read_202_TATTAAATTTGT_Count=20	chr5	1295037	AGCGCTGCCTGAAACTCGCGCCGCGAGGAGAGGGCGGGGCCGCGGAAAGGAAGGGGAGGGGCTGGGAGGGCCCGGAGGGGGCTGGGCCGGGGACCCGGGAGGGGTCGGGACGGGGCGGGGTCC
Consensus_read_202_TTCCTTTATTAA_Count=30	chr5	1295037	AGCGCTGCCTGAAACTCGCGCCGCGAGGAGAGGGCGGGGCCGCGGAAAGGAAGGGGAGGGGCTGGGAGGGCCCGGAGGGGGCTGGGCCGGGGACCCGGAAGGGGTCGGGACGGGGCGGGGTCC
Consensus_read_202_GTAACACATTTT_Count=36	chr5	1295037	AGCGCTGCCTGAAACTCGCGCCGCGAGGAGAGGGCGGGGCCGCGGAAAGGAAGGGGAGGGGCTGGGAGGGCCCGGAGGGGGCTGGGCCGGGGACCCGGAAGGGGTCGGGACGGGGCGGGGTCC
Consensus_read_202_GAAAGGGTCGTC_Count=13	chr5	1295037	AGCGCTGCCTGAAACTCGCGCCGCGAGGAGAGGGCGGGGCCGCGGAAAGGAAGGGGAGGGGCTGGGAGGGCCCGGAGGGGGCTGGGCCGGGGACCCGGAAGGGGTCGGGACGGGGCGGGGTCC
Consensus_read_202_AAAGACTACCCT_Count=12	chr5	1295037	AGCGCTGCCTGAAACTCGCGCCGCGAGGAGAGGGCGGGGCCGCGGAAAGGAAGGGGAGGGGCTGGGAGGGCCCGGAGGGGGCTGGGCCGGGGACCCGGAAGGGGTCGGGACGGGGCGGGGTCC
Consensus_read_202_TTTCTAACGCTA_Count=28	chr5	1295037	AGCGCTGCCTGAAACTCGCGCCGCGAGGAGAGGGCGGGGCCGCGGAAAGGAAGGGGAGGGGCTGGGAGGGCCCGGAGGGGGCTGGGCCGGGGACCCGGGAGGGGTCGGGACGGGGCGGGGTCC
Consensus_read_202_CTCCTTTTATTA_Count=7	chr5	1295037	AGCGCTGCCTGAAACTCGCGCCGCGAGGAGAGGGCGGGGCCGCGGAAAGGAAGGGGAGGGGCTGGGAGGGCCCGGAGGGGGCTGGGCCGGGGACCCGGAAGGGGTCGGGACGGGGCGGGGTCC
Consensus_read_202_CATTTTAACTAT_Count=11	chr5	1295037	AGCGCTGCCTGAAACTCGCGCCGCGAGGAGAGGGCGGGGCCGCGGAAAGGAAGGGGAGGGGCTGGGAGGGCCCGGAGGGGGCTGGGCCGGGGACCCGGAAGGGGTCGGGACGGGGCGGGGTCC
Consensus_read_202_TCCACCAAATAA_Count=10	chr5	1295037	AGCGCTGCCTGAAACTCGCGCCGCGAGGAGAGGGCGGGGCCGCGGAAAGGAAGGGGAGGGGCTGGGAGGGCCCGGAGGGGGCTGGGCCGGGGACCCGGAAGGGGTCGGGACGGGGCGGGGTCC
Consensus_read_202_GTCTCATTTTTC_Count=10	chr5	1295037	AGCGCTGCCTGAAACTCGCGCCGCGAGGAGAGGGCGGGGCCGCGGAAAGGAAGGGGAGGGGCTGGGAGGGCCCGGAGGGGGCTGGGCCGGGGACCCGGGAGGGGTCGGGACGGGGCGGGGTCC
Consensus_read_202_GGTTCATTATGG_Count=13	chr5	1295037	AGCGCTGCCTGAAACTCGCGCCGCGAGGAGAGGGCGGGGCCGCGGAAAGGAAGGGGAGGGGCTGGGAGGGCCCGGAGGGGGCTGGGCCGGGGACCCGGAAGGGGTCGGGACGGGGCGGGGTCC
Consensus_read_202_GGCAGCTACCCT_Count=22	chr5	1295037	AGCGCTGCCTGAAACTCGCGCCGCGAGGAGAGGGCGGGGCCGCGGAAAGGAAGGGGAGGGGCTGGGAGGGCCCGGAGGGGGCTGGGCCGGGGACCCGGAAGGGGTCGGGACGGGGCGGGGTCC
Consensus_read_202_TTGTGAGCGTTC_Count=11	chr5	1295037	AGCGCTGCCTGAAACTCGCGCCGCGAGGAGAGGGCGGGGCCGCGGAAAGGAAGGGGAGGGGCTGGGAGGGCCCGGAGGGGGCTGGGCCGGGGACCCGGAAGGGGTCGGGACGGGGCGGGGTCC
Consensus_read_202_CGCGCAAACAAA_Count=14	chr5	1295037	AGCGCTGCCTGAAACTCGCGCCGCGAGGAGAGGGCGGGGCCGCGGAAAGGAAGGGGAGGGGCTGGGAGGGCCCGGAGGGGGCTGGGCCGGGGACCCGGAAGGGGTCGGGACGGGGCGGGGTCC
Consensus_read_202_TTCACGTATCTG_Count=18	chr5	1295037	AGCGCTGCCTGAAACTCGCGCCGCGAGGAGAGGGCGGGGCCGCGGAAAGGAAGGGGAGGGGCTGGGAGGGCCCGGAGGGGGCTGGGCCGGGGACCCGGAAGGGGTCGGGACGGGGCGGGGTCC
Consensus_read_202_TTCCTTTTTAAT_Count=11	chr5	1295037	AGCGCTGCCTGAAACTCGCGCCGCGAGGAGAGGGCGGGGCCGCGGAAAGGAAGGGGAGGGGCTGGGAGGGCCCGGAGGGGGCTGGGCCGGGGACCCGGGAGGGGTCGGGACGGGGCGGGGTCC
Consensus_read_202_GCAGTACGAGAT_Count=18	chr5	1295037	AGCGCTGCCTGAAACTCGCGCCGCGAGGAGAGGGCGGGGCCGCGGAAAGGAAGGGGAGGGGCTGGGAGGGCCCGGAGGGGGCTGGGCCGGGGACCCGGAAGGGGTCGGGACGGGGCGGGGTCC
Consensus_read_202_ATTCCCCTCGAC_Count=17	chr5	1295037	AGCGCTGCCTGAAACTCGCGCCGCGAGGAGAGGGCGGGGCCGCGGAAAGGAAGGGGAGGGGCTGGGAGGGCCCGGAGGGGGCTGGGCCGGGGACCCGGGAGGGGTCGGGACGGGGCGGGGTCC
Consensus_read_202_AAATCACTTATG_Count=12	chr5	1295037	AGCGCTGCCTGAAACTCGCGCCGCGAGGAGAGGGCGGGGCCGCGGAAAGGAAGGGGAGGGGCTGGGAGGGCCCGGAGGGGGCTGGGCCGGGGACCCGGGAGGGGTCGGGACGGGGCGGGGTCC
Consensus_read_202_AGAGAAACTGTT_Count=12	chr5	1295037	AGCGCTGCCTGAAACTCGCGCCGCGAGGAGAGGGCGGGGCCGCGGAAAGGAAGGGGAGGGGCTGGGAGGGCCCGGAGGGGGCTGGGCCGGGGACCCGGAAGGGGTCGGGACGGGGCGGGGTCC
Consensus_read_202_CTGATTCATTTT_Count=12	chr5	1295037	AGCGCTGCCTGAAACTCGCGCCGCGAGGAGAGGGCGGGGCCGCGGAAAGGAAGGGGAGGGGCTGGGAGGGCCCGGAGGGGGCTGGGCCGGGGACCCGGGAGGGGTCGGGACGGGGCGGGGTCC
Consensus_read_202_GAGCTTTGATGA_a_Count=15	chr5	1295037	AGCGCTGCCTGAAACTCGCGCCGCGAGGAGAGGGCGGGGCCGCGGAAAGGAAGGGGAGGGGCTGGGAGGGCCCGGAGGGGGCTGGGCCGGGGACCCGGAAGGGGTCGGGACGGGGCGGGGTCC
Consensus_read_202_TTTACCTAGACC_Count=7	chr5	1295037	AGCGCTGCCTGAAACTCGCGCCGCGAGGAGAGGGCGGGGCCGCGGAAAGGAAGGGGAGGGGCTGGGAGGGCCCGGAGGGGGCTGGGCCGGGGACCCGGAAGGGGTCGGGACGGGGCGGGGTCC
Consensus_read_202_CAGGAGCGCTTA_Count=15	chr5	1295037	AGCGCTGCCTGAAACTCGCGCCGCGAGGAGAGGGCGGGGCCGCGGAAAGGAAGGGGAGGGGCTGGGAGGGCCCGGAGGGGGCTGGGCCGGGGACCCGGAAGGGGTCGGGACGGGGCGGGGTCC
Consensus_read_202_ATGTCCGTACTT_Count=13	chr5	1295037	AGCGCTGCCTGAAACTCGCGCCGCGAGGAGAGGGCGGGGCCGCGGAAAGGAAGGGGAGGGGCTGGGAGGGCCCGGAGGGGGCTGGGCCGGGGACCCGGGAGGGGTCGGGACGGGGCGGGGTCC
Consensus_read_202_CCTTGTCAATTT_Count=12	chr5	1295037	AGCGCTGCCTGAAACTCGCGCCGCGAGGAGAGGGCGGGGCCGCGGAAAGGAAGGGGAGGGGCTGGGAGGGCCCGGAGGGGGCTGGGCCGGGGACCCGGGAGGGGTCGGGACGGGGCGGGGTCC
Consensus_read_202_CAAGTCAATGTA_Count=28	chr5	1295037	AGCGCTGCCTGAAACTCGCGCCGCGAGGAGAGGGCGGGGCCGCGGAAAGGAAGGGGAGGGGCTGGGAGGGCCCGGAGGGGGCTGGGCCGGGGACCCGGAAGGGGTCGGGACGGGGCGGGGTCC
Consensus_read_202_GTATTTCCAAGC_Count=27	chr5	1295037	AGCGCTGCCTGAAACTCGCGCCGCGAGGAGAGGGCGGGGCCGCGGAAAGGAAGGGGAGGGGCTGGGAGGGCCCGGAGGGGGCTGGGCCGGGGACCCGGAAGGGGTCGGGACGGGGCGGGGTCC
Consensus_read_202_TGGTCTCCATCT_Count=13	chr5	1295037	AGCGCTGCCTGAAACTCGCGCCGCGAGGAGAGGGCGGGGCCGCGGAAAGGAAGGGGAGGGGCTGGGAGGGCCCGGAGGGGGCTGGGCCGGGGACCCGGAAGGGGTCGGGACGGGGCGGGGTCC
Consensus_read_202_ATTCATCGCTAA_Count=20	chr5	1295037	AGCGCTGCCTGAAACTCGCGCCGCGAGGAGAGGGCGGGGCCGCGGAAAGGAAGGGGAGGGGCTGGGAGGGCCCGGAGGGGGCTGGGCCGGGGACCCGGAAGGGGTCGGGACGGGGCGGGGTCC
Consensus_read_202_AATTTATGAAGT_Count=18	chr5	1295037	AGCGCTGCCTGAAACTCGCGCCGCGAGGAGAGGGCGGGGCCGCGGAAAGGAAGGGGAGGGGCTGGGAGGGCCCGGAGGGGGCTGGGCCGGGGACCCGGAAGGGGTCGGGACGGGGCGGGGTCC
Consensus_read_202_AAACCTAATCTA_Count=13	chr5	1295037	AGCGCTGCCTGAAACTCGCGCCGCGAGGAGAGGGCGGGGCCGCGGAAAGGAAGGGGAGGGGCTGGGAGGGCCCGGAGGGGGCTGGGCCGGGGACCCGGGAGGGGTCGGGACGGGGCGGGGTCC
Consensus_read_202_CGCGTGACCAGT_Count=16	chr5	1295037	AGCGCTGCCTGAAACTCGCGCCGCGAGGAGAGGGCGGGGCCGCGGAAAGGAAGGGGAGGGGCTGGGAGGGCCCGGAGGGGGCTGGGCCGGGGACCCGGAAGGGGTCGGGACGGGGCGGGGTCC
Consensus_read_202_TTTTTGTTACAT_Count=20	chr5	1295037	AGCGCTGCCTGAAACTCGCGCCGCGAGGAGAGGGCGGGGCCGCGGAAAGGAAGGGGAGGGGCTGGGAGGGCCCGGAGGGGGCTGGGCCGGGGACCCGGGAGGGGTCGGGACGGGGCGGGGTCC
Consensus_read_202_CCTTGGTACGAG_Count=18	chr5	1295037	AGCGCTGCCTGAAACTCGCGCCGCGAGGAGAGGGCGGGGCCGCGGAAAGGAAGGGGAGGGGCTGGGAGGGCCCGGAGGGGGCTGGGCCGGGGACCCGGGAGGGGTCGGGACGGGGCGGGGTCC
Consensus_read_202_TCAGGTAAGGGC_Count=9	chr5	1295037	AGCGCTGCCTGAAACTCGCGCCGCGAGGAGAGGGCGGGGCCGCGGAAAGGAAGGGGAGGGGCTGGGAGGGCCCGGAGGGGGCTGGGCCGGGGACCCGGAAGGGGTCGGGACGGGGCGGGGTCC
Consensus_read_202_ACCACATCATAT_Count=24	chr5	1295037	AGCGCTGCCTGAAACTCGCGCCGCGAGGAGAGGGCGGGGCCGCGGAAAGGAAGGGGAGGGGCTGGGAGGGCCCGGAGGGGGCTGGGCCGGGGACCCGGAAGGGGTCGGGACGGGGCGGGGTCC
Consensus_read_202_ATCAGGGTTATT_Count=9	chr5	1295037	AGCGCTGCCTGAAACTCGCGCCGCGAGGAGAGGGCGGGGCCGCGGAAAGGAAGGGGAGGGGCTGGGAGGGCCCGGAGGGGGCTGGGCCGGGGACCCGGGAGGGGTCGGGACGGGGCGGGGTCC
Consensus_read_202_GGCGACGCAGCG_Count=18	chr5	1295037	AGCGCTGCCTGAAACTCGCGCCGCGAGGAGAGGGCGGGGCCGCGGAAAGGAAGGGGAGGGGCTGGGAGGGCCCGGAGGGGGCTGGGCCGGGGACCCGGAAGGGGTCGGGACGGGGCGGGGTCC
Consensus_read_202_TCTTTCGTGGGC_Count=20	chr5	1295037	AGCGCTGCCTGAAACTCGCGCCGCGAGGAGAGGGCGGGGCCGCGGAAAGGAAGGGGAGGGGCTGGGAGGGCCCGGAGGGGGCTGGGCCGGGGACCCGGAAGGGGTCGGGACGGGGCGGGGTCC
Consensus_read_202_TTCAGGTTTCTA_Count=10	chr5	1295037	AGCGCTGCCTGAAACTCGCGCCGCGAGGAGAGGGCGGGGCCGCGGAAAGGAAGGGGAGGGGCTGGGAGGGCCCGGAGGGGGCTGGGCCGGGGACCCGGAAGGGGTCGGGACGGGGCGGGGTCC
Consensus_read_202_CAGGAACTTCTC_Count=25	chr5	1295037	AGCGCTGCCTGAAACTCGCGCCGCGAGGAGAGGGCGGGGCCGCGGAAAGGAAGGGGAGGGGCTGGGAGGGCCCGGAGGGGGCTGGGCCGGGGACCCGGGAGGGGTCGGGACGGGGCGGGGTCC
Consensus_read_202_TGGAGGCATGTA_Count=10	chr5	1295037	AGCGCTGCCTGAAACTCGCGCCGCGAGGAGAGGGCGGGGCCGCGGAAAGGAAGGGGAGGGGCTGGGAGGGCCCGGAGGGGGCTGGGCCGGGGACCCGGAAGGGGTCGGGACGGGGCGGGGTCC
Consensus_read_202_CTTAGTCTCAAA_Count=8	chr5	1295037	AGCGCTGCCTGAAACTCGCGCCGCGAGGAGAGGGCGGGGCCGCGGAAAGGAAGGGGAGGGGCTGGGAGGGCCCGGAGGGGGCTGGGCCGGGGACCCGGGAGGGGTCGGGACGGGGCGGGGTCC
Consensus_read_202_GAGTTTGAGTAT_Count=9	chr5	1295037	AGCGCTGCCTGAAACTCGCGCCGCGAGGAGAGGGCGGGGCCGCGGAAAGGAAGGGGAGGGGCTGGGAGGGCCCGGAGGGGGCTGGGCCGGGGACCCGGAAGGGGTCGGGACGGGGCGGGGTCC
Consensus_read_202_AGTTATTTTCCG_Count=26	chr5	1295037	AGCGCTGCCTGAAACTCGCGCCGCGAGGAGAGGGCGGGGCCGCGGAAAGGAAGGGGAGGGGCTGGGAGGGCCCGGAGGGGGCTGGGCCGGGGACCCGGAAGGGGTCGGGACGGGGCGGGGTCC
Consensus_read_202_GTTTTTTGTTGG_Count=16	chr5	1295037	AGCGCTGCCTGAAACTCGCGCCGCGAGGAGAGGGCGGGGCCGCGGAAAGGAAGGGGAGGGGCTGGGAGGGCCCGGAGGGGGCTGGGCCGGGGACCCGGAAGGGGTCGGGACGGGGCGGGGTCC
Consensus_read_202_ACATAAAAGTAT_Count=22	chr5	1295037	AGCGCTGCCTGAAACTCGCGCCGCGAGGAGAGGGCGGGGCCGCGGAAAGGAAGGGGAGGGGCTGGGAGGGCCCGGAGGGGGCTGGGCCGGGGACCCGGAAGGGGTCGGGACGGGGCGGGGTCC
Consensus_read_202_GCTAACAAAACC_Count=16	chr5	1295037	AGCGCTGCCTGAAACTCGCGCCGCGAGGAGAGGGCGGGGCCGCGGAAAGGAAGGGGAGGGGCTGGGAGGGCCCGGAGGGGGCTGGGCCGGGGACCCGGGAGGGGTCGGGACGGGGCGGGGTCC
Consensus_read_202_TTGCTGTCAGCG_Count=12	chr5	1295037	AGCGCTGCCTGAAACTCGCGCCGCGAGGAGAGGGCGGGGCCGCGGAAAGGAAGGGGAGGGGCTGGGAGGGCCCGGAGGGGGCTGGGCCGGGGACCCGGAAGGGGTCGGGACGGGGCGGGGTCC
Consensus_read_202_GGCTAGTACTGA_Count=17	chr5	1295037	AGCGCTGCCTGAAACTCGCGCCGCGAGGAGAGGGCGGGGCCGCGGAAAGGAAGGGGAGGGGCTGGGAGGGCCCGGAGGGGGCTGGGCCGGGGACCCGGGAGGGGTCGGGACGGGGCGGGGTCC
Consensus_read_202_TTAAGGCTTAAG_Count=9	chr5	1295037	AGCGCTGCCTGAAACTCGCGCCGCGAGGAGAGGGCGGGGCCGCGGAAAGGAAGGGGAGGGGCTGGGAGGGCCCGGAGGGGGCTGGGCCGGGGACCCGGAAGGGGTCGGGACGGGGCGGGGTCC
Consensus_read_202_GCGCTGCTTAAA_Count=8	chr5	1295037	AGCGCTGCCTGAAACTCGCGCCGCGAGGAGAGGGCGGGGCCGCGGAAAGGAAGGGGAGGGGCTGGGAGGGCCCGGAGGGGGCTGGGCCGGGGACCCGGAAGGGGTCGGGACGGGGCGGGGTCC
Consensus_read_202_CGGTAATGGTGA_Count=7	chr5	1295037	AGCGCTGCCTGAAACTCGCGCCGCGAGGAGAGGGCGGGGCCGCGGAAAGGAAGGGGAGGGGCTGGGAGGGCCCGGAGGGGGCTGGGCCGGGGACCCGGGAGGGGTCGGGACGGGGCGGGGTCC
Consensus_read_202_TTCAGCGCTATG_Count=24	chr5	1295037	AGCGCTGCCTGAAACTCGCGCCGCGAGGAGAGGGCGGGGCCGCGGAAAGGAAGGGGAGGGGCTGGGAGGGCCCGGAGGGGGCTGGGCCGGGGACCCGGAAGGGGTCGGGACGGGGCGGGGTCC
Consensus_read_202_ATATGGAGCCGT_Count=9	chr5	1295037	AGCGCTGCCTGAAACTCGCGCCGCGAGGAGAGGGCGGGGCCGCGGAAAGGAAGGGGAGGGGCTGGGAGGGCCCGGAGGGGGCTGGGCCGGGGACCCGGAAGGGGTCGGGACGGGGCGGGGTCC
Consensus_read_202_AGACTATCTTAC_Count=13	chr5	1295037	AGCGCTGCCTGAAACTCGCGCCGCGAGGAGAGGGCGGGGCCGCGGAAAGGAAGGGGAGGGGCTGGGAGGGCCCGGAGGGGGCTGGGCCGGGGACCCGGAAGGGGTCGGGACGGGGCGGGGTCC
Consensus_read_202_TTTGCGTCTCGG_Count=11	chr5	1295037	AGCGCTGCCTGAAACTCGCGCCGCGAGGAGAGGGCGGGGCCGCGGAAAGGAAGGGGAGGGGCTGGGAGGGCCCGGAGGGGGCTGGGCCGGGGACCCGGGAGGGGTCGGGACGGGGCGGGGTCC
Consensus_read_202_AGGTATCTATGT_Count=18	chr5	1295037	AGCGCTGCCTGAAACTCGCGCCGCGAGGAGAGGGCGGGGCCGCGGAAAGGAAGGGGAGGGGCTGGGAGGGCCCGGAGGGGGCTGGGCCGGGGACCCGGAAGGGGTCGGGACGGGGCGGGGTCCG
Consensus_read_202_CATGCCTGCTAA_Count=12	chr5	1295037	AGCGCTGCCTGAAACTCGCGCCGCGAGGAGAGGGCGGGGCCGCGGAAAGGAAGGGGAGGGGCTGGGAGGGCCCGGAGGGGGCTGGGCCGGGGACCCGGAAGGGGTCGGGACGGGGCGGGGTCC
Consensus_read_202_TGAGCTTCTTTC_Count=23	chr5	1295037	AGCGCTGCCTGAAACTCGCGCCGCGAGGAGAGGGCGGGGCCGCGGAAAGGAAGGGGAGGGGCTGGGAGGGCCCGGAGGGGGCTGGGCCGGGGACCCGGAAGGGGTCGGGACGGGGCGGGGTCC
Consensus_read_202_TTTTTTTCTTAC_Count=30	chr5	1295037	AGCGCTGCCTGAAACTCGCGCCGCGAGGAGAGGGCGGGGCCGCGGAAAGGAAGGGGAGGGGCTGGGAGGGCCCGGAGGGGGCTGGGCCGGGGACCCGGGAGGGGTCGGGACGGGGCGGGGTCC
Consensus_read_202_TGTCTTCAATTG_Count=15	chr5	1295037	AGCGCTGCCTGAAACTCGCGCCGCGAGGAGAGGGCGGGGCCGCGGAAAGGAAGGGGAGGGGCTGGGAGGGCCCGGAGGGGGCTGGGCCGGGGACCCGGAAGGGGTCGGGACGGGGCGGGGTCC
Consensus_read_202_TTCCAGCAACAA_Count=22	chr5	1295037	AGCGCTGCCTGAAACTCGCGCCGCGAGGAGAGGGCGGGGCCGCGGAAAGGAAGGGGAGGGGCTGGGAGGGCCCGGAGGGGGCTGGGCCGGGGACCCGGAAGGGGTCGGGACGGGGCGGGGTCC
Consensus_read_202_ATCCTTTTCTCA_Count=15	chr5	1295037	AGCGCTGCCTGAAACTCGCGCCGCGAGGAGAGGGCGGGGCCGCGGAAAGGAAGGGGAGGGGCTGGGAGGGCCCGGAGGGGGCTGGGCCGGGGACCCGGAAGGGGTCGGGACGGGGCGGGGTCC
Consensus_read_202_TAGTTGTTCAGG_Count=14	chr5	1295037	AGCGCTGCCTGAAACTCGCGCCGCGAGGAGAGGGCGGGGCCGCGGAAAGGAAGGGGAGGGGCTGGGAGGGCCCGGAGGGGGCTGGGCCGGGGACCCGGAAGGGGTCGGGACGGGGCGGGGTCC
Consensus_read_202_GATTCTGCTTTA_Count=10	chr5	1295037	AGCGCTGCCTGAAACTCGCGCCGCGAGGAGAGGGCGGGGCCGCGGAAAGGAAGGGGAGGGGCTGGGAGGGCCCGGAGGGGGCTGGGCCGGGGACCCGGGAGGGGTCGGGACGGGGCGGGGTCC
Consensus_read_202_CTCCTTCTGAAC_Count=19	chr5	1295037	AGCGCTGCCTGAAACTCGCGCCGCGAGGAGAGGGCGGGGCCGCGGAAAGGAAGGGGAGGGGCTGGGAGGGCCCGGAGGGGGCTGGGCCGGGGACCCGGGAGGGGTCGGGACGGGGCGGGGTCC
Consensus_read_202_CACTTGTCGAGA_Count=17	chr5	1295037	AGCGCTGCCTGAAACTCGCGCCGCGAGGAGAGGGCGGGGCCGCGGAAAGGAAGGGGAGGGGCTGGGAGGGCCCGGAGGGGGCTGGGCCGGGGACCCGGAAGGGGTCGGGACGGGGCGGGGTCC
Consensus_read_202_AACATATTTACG_Count=8	chr5	1295037	AGCGCTGCCTGAAACTCGCGCCGCGAGGAGAGGGCGGGGCCGCGGAAAGGAAGGGGAGGGGCTGGGAGGGCCCGGAGGGGGCTGGGCCGGGGACCCGGAAGGGGTCGGGACGGGGCGGGGTCC
Consensus_read_202_TGGTCTGCTTAC_Count=24	chr5	1295037	AGCGCTGCCTGAAACTCGCGCCGCGAGGAGAGGGCGGGGCCGCGGAAAGGAAGGGGAGGGGCTGGGAGGGCCCGGAGGGGGCTGGGCCGGGGACCCGGAAGGGGTCGGGACGGGGCGGGGTCC
Consensus_read_202_TTATCGACACTT_Count=16	chr5	1295037	AGCGCTGCCTGAAACTCGCGCCGCGAGGAGAGGGCGGGGCCGCGGAAAGGAAGGGGAGGGGCTGGGAGGGCCCGGAGGGGGCTGGGCCGGGGACCCGGAAGGGGTCGGGACGGGGCGGGGTCC
Consensus_read_202_TAACACAGTCAC_Count=15	chr5	1295037	AGCGCTGCCTGAAACTCGCGCCGCGAGGAGAGGGCGGGGCCGCGGAAAGGAAGGGGAGGGGCTGGGAGGGCCCGGAGGGGGCTGGGCCGGGGACCCGGGAGGGGTCGGGACGGGGCGGGGTCC
Consensus_read_202_TGCCCTACATTC_Count=12	chr5	1295037	AGCGCTGCCTGAAACTCGCGCCGCGAGGAGAGGGCGGGGCCGCGGAAAGGAAGGGGAGGGGCTGGGAGGGCCCGGAGGGGGCTGGGCCGGGGACCCGGGAGGGGTCGGGACGGGGCGGGGTCC
Consensus_read_202_GGTGCGGGGGGT_Count=8	chr5	1295037	AGCGCTGCCTGAAACTCGCGCCGCGAGGAGAGGGCGGGGCCGCGGAAAGGAAGGGGAGGGGCTGGGAGGGCCCGGAGGGGGCTGGGCCGGGGACCCGGAAGGGGTCGGGACGGGGCGGGGTCC
Consensus_read_202_GGCATATCTTAC_Count=11	chr5	1295037	AGCGCTGCCTGAAACTCGCGCCGCGAGGAGAGGGCGGGGCCGCGGAAAGGAAGGGGAGGGGCTGGGAGGGCCCGGAGGGGGCTGGGCCGGGGACCCGGAAGGGGTCGGGACGGGGCGGGGTCC
Consensus_read_202_TCCGGTCATCTT_Count=21	chr5	1295037	AGCGCTGCCTGAAACTCGCGCCGCGAGGAGAGGGCGGGGCCGCGGAAAGGAAGGGGAGGGGCTGGGAGGGCCCGGAGGGGGCTGGGCCGGGGACCCGGAAGGGGTCGGGACGGGGCGGGGTCC
Consensus_read_202_TGGAATAGGGTA_Count=7	chr5	1295037	AGCGCTGCCTGAAACTCGCGCCGCGAGGAGAGGGCGGGGCCGCGGAAAGGAAGGGGAGGGGCTGGGAGGGCCCGGAGGGGGCTGGGCCGGGGACCCGGGAGGGGTCGGGACGGGGCGGGGTCC
Consensus_read_202_CAAATTTAACAT_Count=10	chr5	1295037	AGCGCTGCCTGAAACTCGCGCCGCGAGGAGAGGGCGGGGCCGCGGAAAGGAAGGGGAGGGGCTGGGAGGGCCCGGAGGGGGCTGGGCCGGGGACCCGGAAGGGGTCGGGACGGGGCGGGGTCC
Consensus_read_202_TCTCTTAACGTC_Count=9	chr5	1295037	AGCGCTGCCTGAAACTCGCGCCGCGAGGAGAGGGCGGGGCCGCGGAAAGGAAGGGGAGGGGCTGGGAGGGCCCGGAGGGGGCTGGGCCGGGGACCCGGGAGGGGTCGGGACGGGGCGGGGTCC
Consensus_read_202_CAAAGCGCTTCC_Count=22	chr5	1295037	AGCGCTGCCTGAAACTCGCGCCGCGAGGAGAGGGCGGGGCCGCGGAAAGGAAGGGGAGGGGCTGGGAGGGCCCGGAGGGGGCTGGGCCGGGGACCCGGAAGGGGTCGGGACGGGGCGGGGTCC
Consensus_read_202_GTTATGTTTTTT_Count=8	chr5	1295037	AGCGCTGCCTGAAACTCGCGCCGCGAGGAGAGGGCGGGGCCGCGGAAAGGAAGGGGAGGGGCTGGGAGGGCCCGGAGGGGGCTGGGCCGGGGACCCGGAAGGGGTCGGGACGGGGCGGGGTCC
Consensus_read_202_TTGTGGCTTTAT_Count=15	chr5	1295037	AGCGCTGCCTGAAACTCGCGCCGCGAGGAGAGGGCGGGGCCGCGGAAAGGAAGGGGAGGGGCTGGGAGGGCCCGGAGGGGGCTGGGCCGGGGACCCGGAAGGGGTCGGGACGGGGCGGGGTCC
Consensus_read_202_GATTTCTTTAGT_Count=30	chr5	1295037	AGCGCTGCCTGAAACTCGCGCCGCGAGGAGAGGGCGGGGCCGCGGAAAGGAAGGGGAGGGGCTGGGAGGGCCCGGAGGGGGCTGGGCCGGGGACCCGGAAGGGGTCGGGACGGGGCGGGGTCC
Consensus_read_202_CGGCGGTTACTG_Count=22	chr5	1295037	AGCGCTGCCTGAAACTCGCGCCGCGAGGAGAGGGCGGGGCCGCGGAAAGGAAGGGGAGGGGCTGGGAGGGCCCGGAGGGGGCTGGGCCGGGGACCCGGAAGGGGTCGGGACGGGGCGGGGTCC
Consensus_read_202_GTTGATAAGCCT_Count=15	chr5	1295037	AGCGCTGCCTGAAACTCGCGCCGCGAGGAGAGGGCGGGGCCGCGGAAAGGAAGGGGAGGGGCTGGGAGGGCCCGGAGGGGGCTGGGCCGGGGACCCGGGAGGGGTCGGGACGGGGCGGGGTCC
Consensus_read_202_CGTAGCTGTGGT_a_Count=28	chr5	1295037	AGCGCTGCCTGAAACTCGCGCCGCGAGGAGAGGGCGGGGCCGCGGAAAGGAAGGGGAGGGGCTGGGAGGGCCCGGAGGGGGCTGGGCCGGGGACCCGGGAGGGGTCGGGACGGGGCGGGGTCC
Consensus_read_202_CCATTTCCATGT_Count=28	chr5	1295037	AGCGCTGCCTGAAACTCGCGCCGCGAGGAGAGGGCGGGGCCGCGGAAAGGAAGGGGAGGGGCTGGGAGGGCCCGGAGGGGGCTGGGCCGGGGACCCGGAAGGGGTCGGGACGGGGCGGGGTCC
Consensus_read_202_GCATCGGTCATT_Count=16	chr5	1295037	AGCGCTGCCTGAAACTCGCGCCGCGAGGAGAGGGCGGGGCCGCGGAAAGGAAGGGGAGGGGCTGGGAGGGCCCGGAGGGGGCTGGGCCGGGGACCCGGAAGGGGTCGGGACGGGGCGGGGTCC
Consensus_read_202_GAGTGTCCTTGC_Count=16	chr5	1295037	AGCGCTGCCTGAAACTCGCGCCGCGAGGAGAGGGCGGGGCCGCGGAAAGGAAGGGGAGGGGCTGGGAGGGCCCGGAGGGGGCTGGGCCGGGGACCCGGAAGGGGTCGGGACGGGGCGGGGTCC
Consensus_read_202_GTGCTGACCCGG_Count=13	chr5	1295037	AGCGCTGCCTGAAACTCGCGCCGCGAGGAGAGGGCGGGGCCGCGGAAAGGAAGGGGAGGGGCTGGGAGGGCCCGGAGGGGGCTGGGCCGGGGACCCGGAAGGGGTCGGGACGGGGCGGGGTCC
Consensus_read_202_ACTCGTTGGGTC_Count=17	chr5	1295037	AGCGCTGCCTGAAACTCGCGCCGCGAGGAGAGGGCGGGGCCGCGGAAAGGAAGGGGAGGGGCTGGGAGGGCCCGGAGGGGGCTGGGCCGGGGACCCGGAAGGGGTCGGGACGGGGCGGGGTCC
Consensus_read_202_TTTGCAAGTGGG_Count=11	chr5	1295037	AGCGCTGCCTGAAACTCGCGCCGCGAGGAGAGGGCGGGGCCGCGGAAAGGAAGGGGAGGGGCTGGGAGGGCCCGGAGGGGGCTGGGCCGGGGACCCGGGAGGGGTCGGGACGGGGCGGGGTCC
Consensus_read_202_TTGCTTATTTCA_Count=30	chr5	1295037	AGCGCTGCCTGAAACTCGCGCCGCGAGGAGAGGGCGGGGCCGCGGAAAGGAAGGGGAGGGGCTGGGAGGGCCCGGAGGGGGCTGGGCCGGGGACCCGGAAGGGGTCGGGACGGGGCGGGGTCC
Consensus_read_202_ACAGTCTCAACG_Count=12	chr5	1295037	AGCGCTGCCTGAAACTCGCGCCGCGAGGAGAGGGCGGGGCCGCGGAAAGGAAGGGGAGGGGCTGGGAGGGCCCGGAGGGGGCTGGGCCGGGGACCCGGAAGGGGTCGGGACGGGGCGGGGTCC
Consensus_read_202_TATACTGAATCG_Count=9	chr5	1295037	AGCGCTGCCTGAAACTCGCGCCGCGAGGAGAGGGCGGGGCCGCGGAAAGGAAGGGGAGGGGCTGGGAGGGCCCGGAGGGGGCTGGGCCGGGGACCCGGAAGGGGTCGGGACGGGGCGGGGTCC
Consensus_read_202_CATTTGTTTATT_Count=25	chr5	1295037	AGCGCTGCCTGAAACTCGCGCCGCGAGGAGAGGGCGGGGCCGCGGAAAGGAAGGGGAGGGGCTGGGAGGGCCCGGAGGGGGCTGGGCCGGGGACCCGGGAGGGGTCGGGACGGGGCGGGGTCC
Consensus_read_202_ATTGTAACGTGA_Count=10	chr5	1295037	AGCGCTGCCTGAAACTCGCGCCGCGAGGAGAGGGCGGGGCCGCGGAAAGGAAGGGGAGGGGCTGGGAGGGCCCGGAGGGGGCTGGGCCGGGGACCCGGAAGGGGTCGGGACGGGGCGGGGTCC
Consensus_read_202_CTTTACTGTCCT_a_Count=12	chr5	1295037	AGCGCTGCCTGAAACTCGCGCCGCGAGGAGAGGGCGGGGCCGCGGAAAGGAAGGGGAGGGGCTGGGAGGGCCCGGAGGGGGCTGGGCCGGGGACCCGGAAGGGGTCGGGACGGGGCGGGGTCC
Consensus_read_202_AATGGTATCTAT_Count=11	chr5	1295037	AGCGCTGCCTGAAACTCGCGCCGCGAGGAGAGGGCGGGGCCGCGGAAAGGAAGGGGAGGGGCTGGGAGGGCCCGGAGGGGGCTGGGCCGGGGACCCGGGAGGGGTCGGGACGGGGCGGGGTCC
Consensus_read_202_ACGTTTTCGTGA_Count=7	chr5	1295037	AGCGCTGCCTGAAACTCGCGCCGCGAGGAGAGGGCGGGGCCGCGGAAAGGAAGGGGAGGGGCTGGGAGGGCCCGGAGGGGGCTGGGCCGGGGACCCGGAAGGGGTCGGGACGGGGCGGGGTCC
Consensus_read_202_GTGTTAGAAGAG_a_Count=22	chr5	1295037	AGCGCTGCCTGAAACTCGCGCCGCGAGGAGAGGGCGGGGCCGCGGAAAGGAAGGGGAGGGGCTGGGAGGGCCCGGAGGGGGCTGGGCCGGGGACCCGGGAGGGGTCGGGACGGGGCGGGGTCC
Consensus_read_202_TTTAATTGGGCT_Count=10	chr5	1295037	AGCGCTGCCTGAAACTCGCGCCGCGAGGAGAGGGCGGGGCCGCGGAAAGGAAGGGGAGGGGCTGGGAGGGCCCGGAGGGGGCTGGGCCGGGGACCCGGGAGGGGTCGGGACGGGGCGGGGTCC
Consensus_read_202_ATAATTACTTCC_Count=10	chr5	1295037	AGCGCTGCCTGAAACTCGCGCCGCGAGGAGAGGGCGGGGCCGCGGAAAGGAAGGGGAGGGGCTGGGAGGGCCCGGAGGGGGCTGGGCCGGGGACCCGGGAGGGGTCGGGACGGGGCGGGGTCC
Consensus_read_202_AGCTATCCGTGC_Count=12	chr5	1295037	AGCGCTGCCTGAAACTCGCGCCGCGAGGAGAGGGCGGGGCCGCGGAAAGGAAGGGGAGGGGCTGGGAGGGCCCGGAGGGGGCTGGGCCGGGGACCCGGAAGGGGTCGGGACGGGGCGGGGTCC
Consensus_read_202_CCTAGAGCTCGG_Count=12	chr5	1295037	AGCGCTGCCTGAAACTCGCGCCGCGAGGAGAGGGCGGGGCCGCGGAAAGGAAGGGGAGGGGCTGGGAGGGCCCGGAGGGGGCTGGGCCGGGGACCCGGAAGGGGTCGGGACGGGGCGGGGTCC
Consensus_read_202_GGAATTTTATTA_Count=14	chr5	1295037	AGCGCTGCCTGAAACTCGCGCCGCGAGGAGAGGGCGGGGCCGCGGAAAGGAAGGGGAGGGGCTGGGAGGGCCCGGAGGGGGCTGGGCCGGGGACCCGGAAGGGGTCGGGACGGGGCGGGGTCC
Consensus_read_202_TAGCGCCTGAAT_Count=11	chr5	1295037	AGCGCTGCCTGAAACTCGCGCCGCGAGGAGAGGGCGGGGCCGCGGAAAGGAAGGGGAGGGGCTGGGAGGGCCCGGAGGGGGCTGGGCCGGGGACCCGGAAGGGGTCGGGACGGGGCGGGGTCC
Consensus_read_202_GGTTGACTAATT_Count=13	chr5	1295037	AGCGCTGCCTGAAACTCGCGCCGCGAGGAGAGGGCGGGGCCGCGGAAAGGAAGGGGAGGGGCTGGGAGGGCCCGGAGGGGGCTGGGCCGGGGACCCGGAAGGGGTCGGGACGGGGCGGGGTCC
Consensus_read_202_CAGTTTCTATAT_Count=15	chr5	1295037	AGCGCTGCCTGAAACTCGCGCCGCGAGGAGAGGGCGGGGCCGCGGAAAGGAAGGGGAGGGGCTGGGAGGGCCCGGAGGGGGCTGGGCCGGGGACCCGGGAGGGGTCGGGACGGGGCGGGGTCC
Consensus_read_202_CTTCCTCTCCAG_Count=11	chr5	1295037	AGCGCTGCCTGAAACTCGCGCCGCGAGGAGAGGGCGGGGCCGCGGAAAGGAAGGGGAGGGGCTGGGAGGGCCCGGAGGGGGCTGGGCCGGGGACCCGGGAGGGGTCGGGACGGGGCGGGGTCC
Consensus_read_202_TGACGCAACTAG_Count=20	chr5	1295037	AGCGCTGCCTGAAACTCGCGCCGCGAGGAGAGGGCGGGGCCGCGGAAAGGAAGGGGAGGGGCTGGGAGGGCCCGGAGGGGGCTGGGCCGGGGACCCGGAAGGGGTCGGGACGGGGCGGGGTCC
Consensus_read_202_GTACCATTTGGG_Count=51	chr5	1295037	AGCGCTGCCTGAAACTCGCGCCGCGAGGAGAGGGCGGGGCCGCGGAAAGGAAGGGGAGGGGCTGGGAGGGCCCGGAGGGGGCTGGGCCGGGGACCCGGAAGGGGTCGGGACGGGGCGGGGTCC
Consensus_read_202_TGCTCTCAAGGC_Count=21	chr5	1295037	AGCGCTGCCTGAAACTCGCGCCGCGAGGAGAGGGCGGGGCCGCGGAAAGGAAGGGGAGGGGCTGGGAGGGCCCGGAGGGGGCTGGGCCGGGGACCCGGAAGGGGTCGGGACGGGGCGGGGTCC
Consensus_read_202_TTATGGTTTATA_Count=8	chr5	1295037	AGCGCTGCCTGAAACTCGCGCCGCGAGGAGAGGGCGGGGCCGCGGAAAGGAAGGGGAGGGGCTGGGAGGGCCCGGAGGGGGCTGGGCCGGGGACCCGGGAGGGGTCGGGACGGGGCGGGGTCC
Consensus_read_202_TCACACTTATCC_Count=16	chr5	1295037	AGCGCTGCCTGAAACTCGCGCCGCGAGGAGAGGGCGGGGCCGCGGAAAGGAAGGGGAGGGGCTGGGAGGGCCCGGAGGGGGCTGGGCCGGGGACCCGGAAGGGGTCGGGACGGGGCGGGGTCC
Consensus_read_202_ACTTACGGCACA_Count=14	chr5	1295037	AGCGCTGCCTGAAACTCGCGCCGCGAGGAGAGGGCGGGGCCGCGGAAAGGAAGGGGAGGGGCTGGGAGGGCCCGGAGGGGGCTGGGCCGGGGACCCGGAAGGGGTCGGGACGGGGCGGGGTCC
Consensus_read_202_CTCGTTTTGTTG_Count=18	chr5	1295037	AGCGCTGCCTGAAACTCGCGCCGCGAGGAGAGGGCGGGGCCGCGGAAAGGAAGGGGAGGGGCTGGGAGGGCCCGGAGGGGGCTGGGCCGGGGACCCGGAAGGGGTCGGGACGGGGCGGGGTCC
Consensus_read_202_CGTACTTGCTAG_Count=35	chr5	1295037	AGCGCTGCCTGAAACTCGCGCCGCGAGGAGAGGGCGGGGCCGCGGAAAGGAAGGGGAGGGGCTGGGAGGGCCCGGAGGGGGCTGGGCCGGGGACCCGGAAGGGGTCGGGACGGGGCGGGGTCC
Consensus_read_202_ACCATTGGGCGA_Count=12	chr5	1295037	AGCGCTGCCTGAAACTCGCGCCGCGAGGAGAGGGCGGGGCCGCGGAAAGGAAGGGGAGGGGCTGGGAGGGCCCGGAGGGGGCTGGGCCGGGGACCCGGAAGGGGTCGGGACGGGGCGGGGTCC
Consensus_read_202_GCGGTATATAAC_Count=8	chr5	1295037	AGCGCTGCCTGAAACTCGCGCCGCGAGGAGAGGGCGGGGCCGCGGAAAGGAAGGGGAGGGGCTGGGAGGGCCCGGAGGGGGCTGGGCCGGGGACCCGGAAGGGGTCGGGACGGGGCGGGGTCC
Consensus_read_202_TTGTCTCTCTCT_Count=11	chr5	1295037	AGCGCTGCCTGAAACTCGCGCCGCGAGGAGAGGGCGGGGCCGCGGAAAGGAAGGGGAGGGGCTGGGAGGGCCCGGAGGGGGCTGGGCCGGGGACCCGGAAGGGGTCGGGACGGGGCGGGGTCC
Consensus_read_202_TTTCTGAGGAAA_Count=35	chr5	1295037	AGCGCTGCCTGAAACTCGCGCCGCGAGGAGAGGGCGGGGCCGCGGAAAGGAAGGGGAGGGGCTGGGAGGGCCCGGAGGGGGCTGGGCCGGGGACCCGGAAGGGGTCGGGACGGGGCGGGGTCC
Consensus_read_202_GGTTTAAGTTAA_Count=20	chr5	1295037	AGCGCTGCCTGAAACTCGCGCCGCGAGGAGAGGGCGGGGCCGCGGAAAGGAAGGGGAGGGGCTGGGAGGGCCCGGAGGGGGCTGGGCCGGGGACCCGGAAGGGGTCGGGACGGGGCGGGGTCC
Consensus_read_202_CTTACTAAAGCT_Count=21	chr5	1295037	AGCGCTGCCTGAAACTCGCGCCGCGAGGAGAGGGCGGGGCCGCGGAAAGGAAGGGGAGGGGCTGGGAGGGCCCGGAGGGGGCTGGGCCGGGGACCCGGGAGGGGTCGGGACGGGGCGGGGTCC
Consensus_read_202_AAATGTATCCGT_Count=21	chr5	1295037	AGCGCTGCCTGAAACTCGCGCCGCGAGGAGAGGGCGGGGCCGCGGAAAGGAAGGGGAGGGGCTGGGAGGGCCCGGAGGGGGCTGGGCCGGGGACCCGGAAGGGGTCGGGACGGGGCGGGGTCC
Consensus_read_202_AATTTTTATACT_Count=10	chr5	1295037	AGCGCTGCCTGAAACTCGCGCCGCGAGGAGAGGGCGGGGCCGCGGAAAGGAAGGGGAGGGGCTGGGAGGGCCCGGAGGGGGCTGGGCCGGGGACCCGGAAGGGGTCGGGACGGGGCGGGGTCC
Consensus_read_202_ATGGTTTTTTAA_Count=12	chr5	1295037	AGCGCTGCCTGAAACTCGCGCCGCGAGGAGAGGGCGGGGCCGCGGAAAGGAAGGGGAGGGGCTGGGAGGGCCCGGAGGGGGCTGGGCCGGGGACCCGGAAGGGGTCGGGACGGGGCGGGGTCC
Consensus_read_202_GTTCGCGCTTGT_Count=12	chr5	1295037	AGCGCTGCCTGAAACTCGCGCCGCGAGGAGAGGGCGGGGCCGCGGAAAGGAAGGGGAGGGGCTGGGAGGGCCCGGAGGGGGCTGGGCCGGGGACCCGGAAGGGGTCGGGACGGGGCGGGGTCC
Consensus_read_202_TGATAGCTTGAC_Count=16	chr5	1295037	AGCGCTGCCTGAAACTCGCGCCGCGAGGAGAGGGCGGGGCCGCGGAAAGGAAGGGGAGGGGCTGGGAGGGCCCGGAGGGGGCTGGGCCGGGGACCCGGGAGGGGTCGGGACGGGGCGGGGTCC
Consensus_read_202_GGATATACATTG_Count=16	chr5	1295037	AGCGCTGCCTGAAACTCGCGCCGCGAGGAGAGGGCGGGGCCGCGGAAAGGAAGGGGAGGGGCTGGGAGGGCCCGGAGGGGGCTGGGCCGGGGACCCGGAAGGGGTCGGGACGGGGCGGGGTCC
Consensus_read_202_TAACCGGGGCTA_Count=22	chr5	1295037	AGCGCTGCCTGAAACTCGCGCCGCGAGGAGAGGGCGGGGCCGCGGAAAGGAAGGGGAGGGGCTGGGAGGGCCCGGAGGGGGCTGGGCCGGGGACCCGGAAGGGGTCGGGACGGGGCGGGGTCC
Consensus_read_202_TGGTGCTTTTCG_Count=22	chr5	1295037	AGCGCTGCCTGAAACTCGCGCCGCGAGGAGAGGGCGGGGCCGCGGAAAGGAAGGGGAGGGGCTGGGAGGGCCCGGAGGGGGCTGGGCCGGGGACCCGGAAGGGGTCGGGACGGGGCGGGGTCC
Consensus_read_202_GGTACTTTGTTG_Count=14	chr5	1295037	AGCGCTGCCTGAAACTCGCGCCGCGAGGAGAGGGCGGGGCCGCGGAAAGGAAGGGGAGGGGCTGGGAGGGCCCGGAGGGGGCTGGGCCGGGGACCCGGAAGGGGTCGGGACGGGGCGGGGTCC
Consensus_read_202_ACTGTTTTTTCG_Count=11	chr5	1295037	AGCGCTGCCTGAAACTCGCGCCGCGAGGAGAGGGCGGGGCCGCGGAAAGGAAGGGGAGGGGCTGGGAGGGCCCGGAGGGGGCTGGGCCGGGGACCCGGAAGGGGTCGGGACGGGGCGGGGTCC
Consensus_read_202_AATTTTAGTTTT_Count=8	chr5	1295037	AGCGCTGCCTGAAACTCGCGCCGCGAGGAGAGGGCGGGGCCGCGGAAAGGAAGGGGAGGGGCTGGGAGGGCCCGGAGGGGGCTGGGCCGGGGACCCGGGAGGGGTCGGGACGGGGCGGGGTCC
Consensus_read_202_ATTGTCCTACAC_Count=12	chr5	1295037	AGCGCTGCCTGAAACTCGCGCCGCGAGGAGAGGGCGGGGCCGCGGAAAGGAAGGGGAGGGGCTGGGAGGGCCCGGAGGGGGCTGGGCCGGGGACCCGGAAGGGGTCGGGACGGGGCGGGGTCC
Consensus_read_202_GTCAAAGGTCAA_Count=24	chr5	1295037	AGCGCTGCCTGAAACTCGCGCCGCGAGGAGAGGGCGGGGCCGCGGAAAGGAAGGGGAGGGGCTGGGAGGGCCCGGAGGGGGCTGGGCCGGGGACCCGGGAGGGGTCGGGACGGGGCGGGGTCC
Consensus_read_202_TCGGTGTCCTGA_Count=22	chr5	1295037	AGCGCTGCCTGAAACTCGCGCCGCGAGGAGAGGGCGGGGCCGCGGAAAGGAAGGGGAGGGGCTGGGAGGGCCCGGAGGGGGCTGGGCCGGGGACCCGGGAGGGGTCGGGACGGGGCGGGGTCC
Consensus_read_202_GTACCTCTGGGC_Count=39	chr5	1295037	AGCGCTGCCTGAAACTCGCGCCGCGAGGAGAGGGCGGGGCCGCGGAAAGGAAGGGGAGGGGCTGGGAGGGCCCGGAGGGGGCTGGGCCGGGGACCCGGAAGGGGTCGGGACGGGGCGGGGTCC
Consensus_read_202_TATGCGTTTTGT_Count=11	chr5	1295037	AGCGCTGCCTGAAACTCGCGCCGCGAGGAGAGGGCGGGGCCGCGGAAAGGAAGGGGAGGGGCTGGGAGGGCCCGGAGGGGGCTGGGCCGGGGACCCGGAAGGGGTCGGGACGGGGCGGGGTCC
Consensus_read_202_TGGATTAGTTTG_Count=8	chr5	1295037	AGCGCTGCCTGAAACTCGCGCCGCGAGGAGAGGGCGGGGCCGCGGAAAGGAAGGGGAGGGGCTGGGAGGGCCCGGAGGGGGCTGGGCCGGGGACCCGGAAGGGGTCGGGACGGGGCGGGGTCC
Consensus_read_202_TGCCTATATGTA_Count=12	chr5	1295037	AGCGCTGCCTGAAACTCGCGCCGCGAGGAGAGGGCGGGGCCGCGGAAAGGAAGGGGAGGGGCTGGGAGGGCCCGGAGGGGGCTGGGCCGGGGACCCGGAAGGGGTCGGGACGGGGCGGGGTCC
Consensus_read_202_TCAATGGTTTAC_Count=14	chr5	1295037	AGCGCTGCCTGAAACTCGCGCCGCGAGGAGAGGGCGGGGCCGCGGAAAGGAAGGGGAGGGGCTGGGAGGGCCCGGAGGGGGCTGGGCCGGGGACCCGGAAGGGGTCGGGACGGGGCGGGGTCC
Consensus_read_202_ACATGAGTACTC_Count=13	chr5	1295037	AGCGCTGCCTGAAACTCGCGCCGCGAGGAGAGGGCGGGGCCGCGGAAAGGAAGGGGAGGGGCTGGGAGGGCCCGGAGGGGGCTGGGCCGGGGACCCGGAAGGGGTCGGGACGGGGCGGGGTCC
Consensus_read_202_GACGCGCCTTTT_Count=9	chr5	1295037	AGCGCTGCCTGAAACTCGCGCCGCGAGGAGAGGGCGGGGCCGCGGAAAGGAAGGGGAGGGGCTGGGAGGGCCCGGAGGGGGCTGGGCCGGGGACCCGGAAGGGGTCGGGACGGGGCGGGGTCC
Consensus_read_202_CATGACGTTATC_Count=12	chr5	1295037	AGCGCTGCCTGAAACTCGCGCCGCGAGGAGAGGGCGGGGCCGCGGAAAGGAAGGGGAGGGGCTGGGAGGGCCCGGAGGGGGCTGGGCCGGGGACCCGGAAGGGGTCGGGACGGGGCGGGGTCC
Consensus_read_202_CCGTTGATGGTA_Count=20	chr5	1295037	AGCGCTGCCTGAAACTCGCGCCGCGAGGAGAGGGCGGGGCCGCGGAAAGGAAGGGGAGGGGCTGGGAGGGCCCGGAGGGGGCTGGGCCGGGGACCCGGGAGGGGTCGGGACGGGGCGGGGTCC
Consensus_read_202_TTGGTTAACTTG_Count=12	chr5	1295037	AGCGCTGCCTGAAACTCGCGCCGCGAGGAGAGGGCGGGGCCGCGGAAAGGAAGGGGAGGGGCTGGGAGGGCCCGGAGGGGGCTGGGCCGGGGACCCGGAAGGGGTCGGGACGGGGCGGGGTCC
Consensus_read_202_TTGAAAGATTCA_Count=9	chr5	1295037	AGCGCTGCCTGAAACTCGCGCCGCGAGGAGAGGGCGGGGCCGCGGAAAGGAAGGGGAGGGGCTGGGAGGGCCCGGAGGGGGCTGGGCCGGGGACCCGGGAGGGGTCGGGACGGGGCGGGGTCC
Consensus_read_202_GTGGTTTCGCCT_Count=20	chr5	1295037	AGCGCTGCCTGAAACTCGCGCCGCGAGGAGAGGGCGGGGCCGCGGAAAGGAAGGGGAGGGGCTGGGAGGGCCCGGAGGGGGCTGGGCCGGGGACCCGGGAGGGGTCGGGACGGGGCGGGGTCC
Consensus_read_202_ACCGTCTATATT_Count=35	chr5	1295037	AGCGCTGCCTGAAACTCGCGCCGCGAGGAGAGGGCGGGGCCGCGGAAAGGAAGGGGAGGGGCTGGGAGGGCCCGGAGGGGGCTGGGCCGGGGACCCGGAAGGGGTCGGGACGGGGCGGGGTCC
Consensus_read_202_CTTCGACGTTGT_Count=12	chr5	1295037	AGCGCTGCCTGAAACTCGCGCCGCGAGGAGAGGGCGGGGCCGCGGAAAGGAAGGGGAGGGGCTGGGAGGGCCCGGAGGGGGCTGGGCCGGGGACCCGGAAGGGGTCGGGACGGGGCGGGGTCC
Consensus_read_202_ATTTGGTTGCTT_Count=24	chr5	1295037	AGCGCTGCCTGAAACTCGCGCCGCGAGGAGAGGGCGGGGCCGCGGAAAGGAAGGGGAGGGGCTGGGAGGGCCCGGAGGGGGCTGGGCCGGGGACCCGGGAGGGGTCGGGACGGGGCGGGGTCC
Consensus_read_202_TGTCGCTACATG_Count=21	chr5	1295037	AGCGCTGCCTGAAACTCGCGCCGCGAGGAGAGGGCGGGGCCGCGGAAAGGAAGGGGAGGGGCTGGGAGGGCCCGGAGGGGGCTGGGCCGGGGACCCGGAAGGGGTCGGGACGGGGCGGGGTCC
Consensus_read_202_GGTCCATTTGGT_Count=11	chr5	1295037	AGCGCTGCCTGAAACTCGCGCCGCGAGGAGAGGGCGGGGCCGCGGAAAGGAAGGGGAGGGGCTGGGAGGGCCCGGAGGGGGCTGGGCCGGGGACCCGGAAGGGGTCGGGACGGGGCGGGGTCC
Consensus_read_202_ACATATTGGGTT_Count=9	chr5	1295037	AGCGCTGCCTGAAACTCGCGCCGCGAGGAGAGGGCGGGGCCGCGGAAAGGAAGGGGAGGGGCTGGGAGGGCCCGGAGGGGGCTGGGCCGGGGACCCGGGAGGGGTCGGGACGGGGCGGGGTCC
Consensus_read_202_CATAAATTTTAG_Count=17	chr5	1295037	AGCGCTGCCTGAAACTCGCGCCGCGAGGAGAGGGCGGGGCCGCGGAAAGGAAGGGGAGGGGCTGGGAGGGCCCGGAGGGGGCTGGGCCGGGGACCCGGGAGGGGTCGGGACGGGGCGGGGTCC
Consensus_read_202_TTAATTATCGAT_Count=12	chr5	1295037	AGCGCTGCCTGAAACTCGCGCCGCGAGGAGAGGGCGGGGCCGCGGAAAGGAAGGGGAGGGGCTGGGAGGGCCCGGAGGGGGCTGGGCCGGGGACCCGGAAGGGGTCGGGACGGGGCGGGGTCC
Consensus_read_202_TATTCTTGGTCG_Count=20	chr5	1295037	AGCGCTGCCTGAAACTCGCGCCGCGAGGAGAGGGCGGGGCCGCGGAAAGGAAGGGGAGGGGCTGGGAGGGCCCGGAGGGGGCTGGGCCGGGGACCCGGGAGGGGTCGGGACGGGGCGGGGTCC
Consensus_read_202_GAATGTTTTTTG_Count=15	chr5	1295037	AGCGCTGCCTGAAACTCGCGCCGCGAGGAGAGGGCGGGGCCGCGGAAAGGAAGGGGAGGGGCTGGGAGGGCCCGGAGGGGGCTGGGCCGGGGACCCGGAAGGGGTCGGGACGGGGCGGGGTCC
Consensus_read_202_ACTTCGGGATTT_Count=15	chr5	1295037	AGCGCTGCCTGAAACTCGCGCCGCGAGGAGAGGGCGGGGCCGCGGAAAGGAAGGGGAGGGGCTGGGAGGGCCCGGAGGGGGCTGGGCCGGGGACCCGGGAGGGGTCGGGACGGGGCGGGGTCC
Consensus_read_202_CCCATGCAAAGC_Count=8	chr5	1295037	AGCGCTGCCTGAAACTCGCGCCGCGAGGAGAGGGCGGGGCCGCGGAAAGGAAGGGGAGGGGCTGGGAGGGCCCGGAGGGGGCTGGGCCGGGGACCCGGAAGGGGTCGGGACGGGGCGGGGTCC
Consensus_read_202_CAAATTCCGTCC_Count=11	chr5	1295037	AGCGCTGCCTGAAACTCGCGCCGCGAGGAGAGGGCGGGGCCGCGGAAAGGAAGGGGAGGGGCTGGGAGGGCCCGGAGGGGGCTGGGCCGGGGACCCGGAAGGGGTCGGGACGGGGCGGGGTCC
Consensus_read_202_GGTTCAACTTTC_Count=7	chr5	1295037	AGCGCTGCCTGAAACTCGCGCCGCGAGGAGAGGGCGGGGCCGCGGAAAGGAAGGGGAGGGGCTGGGAGGGCCCGGAGGGGGCTGGGCCGGGGACCCGGAAGGGGTCGGGACGGGGCGGGGTCC
Consensus_read_202_TTCTTATGGTCA_Count=18	chr5	1295037	AGCGCTGCCTGAAACTCGCGCCGCGAGGAGAGGGCGGGGCCGCGGAAAGGAAGGGGAGGGGCTGGGAGGGCCCGGAGGGGGCTGGGCCGGGGACCCGGGAGGGGTCGGGACGGGGCGGGGTCC
Consensus_read_202_CGGCGCTGCTGC_Count=8	chr5	1295037	AGCGCTGCCTGAAACTCGCGCCGCGAGGAGAGGGCGGGGCCGCGGAAAGGAAGGGGAGGGGCTGGGAGGGCCCGGAGGGGGCTGGGCCGGGGACCCGGGAGGGGTCGGGACGGGGCGGGGTCC
Consensus_read_202_GCAAATGAGGAT_Count=11	chr5	1295037	AGCGCTGCCTGAAACTCGCGCCGCGAGGAGAGGGCGGGGCCGCGGAAAGGAAGGGGAGGGGCTGGGAGGGCCCGGAGGGGGCTGGGCCGGGGACCCGGAAGGGGTCGGGACGGGGCGGGGTCC
Consensus_read_202_ACTATTTTTGAT_Count=9	chr5	1295037	AGCGCTGCCTGAAACTCGCGCCGCGAGGAGAGGGCGGGGCCGCGGAAAGGAAGGGGAGGGGCTGGGAGGGCCCGGAGGGGGCTGGGCCGGGGACCCGGAAGGGGTCGGGACGGGGCGGGGTCC
Consensus_read_202_TGTCCTTCTATC_Count=10	chr5	1295037	AGCGCTGCCTGAAACTCGCGCCGCGAGGAGAGGGCGGGGCCGCGGAAAGGAAGGGGAGGGGCTGGGAGGGCCCGGAGGGGGCTGGGCCGGGGACCCGGGAGGGGTCGGGACGGGGCGGGGTCC
Consensus_read_202_TGAATCTATTTG_Count=7	chr5	1295037	AGCGCTGCCTGAAACTCGCGCCGCGAGGAGAGGGCGGGGCCGCGGAAAGGAAGGGGAGGGGCTAGGAGGGCCCGGAGGGGGCTGGGCCGGGGACCCGGAAGGGGTCGGGACGGGGCGGGGTCC
Consensus_read_202_AAACCGATACGT_a_Count=19	chr5	1295037	AGCGCTGCCTGAAACTCGCGCCGCGAGGAGAGGGCGGGGCCGCGGAAAGGAAGGGGAGGGGCTGGGAGGGCCCGGAGGGGGCTGGGCCGGGGACCCGGGAGGGGTCGGGACGGGGCGGGGTCC
Consensus_read_202_ATTTTTCAAGCT_Count=18	chr5	1295037	AGCGCTGCCTGAAACTCGCGCCGCGAGGAGAGGGCGGGGCCGCGGAAAGGAAGGGGAGGGGCTGGGAGGGCCCGGAGGGGGCTGGGCCGGGGACCCGGAAGGGGTCGGGACGGGGCGGGGTCC
Consensus_read_202_CGTCATATAGTT_Count=12	chr5	1295037	AGCGCTGCCTGAAACTCGCGCCGCGAGGAGAGGGCGGGGCCGCGGAAAGGAAGGGGAGGGGCTGGGAGGGCCCGGAGGGGGCTGGGCCGGGGACCCGGAAGGGGTCGGGACGGGGCGGGGTCC
Consensus_read_202_TAATGAGCTTTC_Count=8	chr5	1295037	AGCGCTGCCTGAAACTCGCGCCGCGAGGAGAGGGCGGGGCCGCGGAAAGGAAGGGGAGGGGCTGGGAGGGCCCGGAGGGGGCTGGGCCGGGGACCCGGGAGGGGTCGGGACGGGGCGGGGTCC
Consensus_read_202_TGATTACTGTTT_Count=16	chr5	1295037	AGCGCTGCCTGAAACTCGCGCCGCGAGGAGAGGGCGGGGCCGCGGAAAGGAAGGGGAGGGGCTGGGAGGGCCCGGAGGGGGCTGGGCCGGGGACCCGGAAGGGGTCGGGACGGGGCGGGGTCC
Consensus_read_202_TAATCTCCATGA_Count=7	chr5	1295037	AGCGCTGCCTGAAACTCGCGCCGCGAGGAGAGGGCGGGGCCGCGGAAAGGAAGGGGAGGGGCTGGGAGGGCCCGGAGGGGGCTGGGCCGGGGACCCGGAAGGGGTCGGGACGGGGCGGGGTCC
Consensus_read_202_TAGGAGAATCCT_Count=11	chr5	1295037	AGCGCTGCCTGAAACTCGCGCCGCGAGGAGAGGGCGGGGCCGCGGAAAGGAAGGGGAGGGGCTGGGAGGGCCCGGAGGGGGCTGGGCCGGGGACCCGGAAGGGGTCGGGACGGGGCGGGGTCC
Consensus_read_202_ACTGTACCTAGT_Count=7	chr5	1295037	AGCGCTGCCTGAAACTCGCGCCGCGAGGAGAGGGCGGGGCCGCGGAAAGGAAGGGGAGGGGCTGGGAGGGCCCGGAGGGGGCTGGGCCGGGGACCCGGAAGGGGTCGGGACGGGGCGGGGTCC
Consensus_read_202_TTCGTTTTACTT_Count=22	chr5	1295037	AGCGCTGCCTGAAACTCGCGCCGCGAGGAGAGGGCGGGGCCGCGGAAAGGAAGGGGAGGGGCTGGGAGGGCCCGGAGGGGGCTGGGCCGGGGACCCGGAAGGGGTCGGGACGGGGCGGGGTCC
Consensus_read_202_TAATTTAGTAAT_Count=9	chr5	1295037	AGCGCTGCCTGAAACTCGCGCCGCGAGGAGAGGGCGGGGCCGCGGAAAGGAAGGGGAGGGGCTGGGAGGGCCCGGAGGGGGCTGGGCCGGGGACCCGGAAGGGGTCGGGACGGGGCGGGGTCC
Consensus_read_202_TGGTGCCGCCGG_Count=13	chr5	1295037	AGCGCTGCCTGAAACTCGCGCCGCGAGGAGAGGGCGGGGCCGCGGAAAGGAAGGGGAGGGGCTGGGAGGGCCCGGAGGGGGCTGGGCCGGGGACCCGGAAGGGGTCGGGACGGGGCGGGGTCC
Consensus_read_202_GAATTTAGGATG_Count=7	chr5	1295037	AGCGCTGCCTGAAACTCGCGCCGCGAGGAGAGGGCGGGGCCGCGGAAAGGAAGGGGAGGGGCTGGGAGGGCCCGGAGGGGGCTGGGCCGGGGACCCGGGAGGGGTCGGGACGGGGCGGGGTCC
Consensus_read_202_TTTACGATGTTT_Count=26	chr5	1295037	AGCGCTGCCTGAAACTCGCGCCGCGAGGAGAGGGCGGGGCCGCGGAAAGGAAGGGGAGGGGCTGGGAGGGCCCGGAGGGGGCTGGGCCGGGGACCCGGGAGGGGTCGGGACGGGGCGGGGTCC
Consensus_read_202_TGAGTTGGTGCC_Count=27	chr5	1295037	AGCGCTGCCTGAAACTCGCGCCGCGAGGAGAGGGCGGGGCCGCGGAAAGGAAGGGGAGGGGCTGGGAGGGCCCGGAGGGGGCTGGGCCGGGGACCCGGAAGGGGTCGGGACGGGGCGGGGTCC
Consensus_read_202_CACTTTAACAAG_Count=28	chr5	1295037	AGCGCTGCCTGAAACTCGCGCCGCGAGGAGAGGGCGGGGCCGCGGAAAGGAAGGGGAGGGGCTGGGAGGGCCCGGAGGGGGCTGGGCCGGGGACCCGGAAGGGGTCGGGACGGGGCGGGGTCC
Consensus_read_202_CGATAATTACTC_Count=8	chr5	1295037	AGCGCTGCCTGAAACTCGCGCCGCGAGGAGAGGGCGGGGCCGCGGAAAGGAAGGGGAGGGGCTGGGAGGGCCCGGAGGGGGCTGGGCCGGGGACCCGGAAGGGGTCGGGACGGGGCGGGGTCC
Consensus_read_202_GTTAAACTAATT_Count=20	chr5	1295037	AGCGCTGCCTGAAACTCGCGCCGCGAGGAGAGGGCGGGGCCGCGGAAAGGAAGGGGAGGGGCTGGGAGGGCCCGGAGGGGGCTGGGCCGGGGACCCGGAAGGGGTCGGGACGGGGCGGGGTCC
Consensus_read_202_TGGCTTTTGTTG_a_Count=36	chr5	1295037	AGCGCTGCCTGAAACTCGCGCCGCGAGGAGAGGGCGGGGCCGCGGAAAGGAAGGGGAGGGGCTGGGAGGGCCCGGAGGGGGCTGGGCCGGGGACCCGGGAGGGGTCGGGACGGGGCGGGGTCC
Consensus_read_202_TATTGCCTCTCT_Count=20	chr5	1295037	AGCGCTGCCTGAAACTCGCGCCGCGAGGAGAGGGCGGGGCCGCGGAAAGGAAGGGGAGGGGCTGGGAGGGCCCGGAGGGGGCTGGGCCGGGGACCCGGAAGGGGTCGGGACGGGGCGGGGTCC
Consensus_read_202_AACGGCACAACT_Count=13	chr5	1295037	AGCGCTGCCTGAAACTCGCGCCGCGAGGAGAGGGCGGGGCCGCGGAAAGGAAGGGGAGGGGCTGGGAGGGCCCGGAGGGGGCTGGGCCGGGGACCCGGAAGGGGTCGGGACGGGGCGGGGTCC
Consensus_read_202_GCTCGGCACAAG_a_Count=23	chr5	1295037	AGCGCTGCCTGAAACTCGCGCCGCGAGGAGAGGGCGGGGCCGCGGAAAGGAAGGGGAGGGGCTGGGAGGGCCCGGAGGGGGCTGGGCCGGGGACCCGGAAGGGGTCGGGACGGGGCGGGGTCC
Consensus_read_202_TCATATGCACGA_Count=26	chr5	1295037	AGCGCTGCCTGAAACTCGCGCCGCGAGGAGAGGGCGGGGCCGCGGAAAGGAAGGGGAGGGGCTGGGAGGGCCCGGAGGGGGCTGGGCCGGGGACCCGGAAGGGGTCGGGACGGGGCGGGGTCC
Consensus_read_202_GAAGATTCCCTT_Count=8	chr5	1295037	AGCGCTGCCTGAAACTCGCGCCGCGAGGAGAGGGCGGGGCCGCGGAAAGGAAGGGGAGGGGCTGGGAGGGCCCGGAGGGGGCTGGGCCGGGGACCCGGGAGGGGTCGGGACGGGGCGGGGTCC
Consensus_read_202_CCACGGGGAACT_Count=10	chr5	1295037	AGCGCTGCCTGAAACTCGCGCCGCGAGGAGAGGGCGGGGCCGCGGAAAGGAAGGGGAGGGGCTGGGAGGGCCCGGAGGGGGCTGGGCCGGGGACCCGGAAGGGGTCGGGACGGGGCGGGGTCC
Consensus_read_202_ACGTTGTTAACT_Count=15	chr5	1295037	AGCGCTGCCTGAAACTCGCGCCGCGAGGAGAGGGCGGGGCCGCGGAAAGGAAGGGGAGGGGCTGGGAGGGCCCGGAGGGGGCTGGGCCGGGGACCCGGAAGGGGTCGGGACGGGGCGGGGTCC
Consensus_read_202_TCTTATGAAGCT_Count=11	chr5	1295037	AGCGCTGCCTGAAACTCGCGCCGCGAGGAGAGGGCGGGGCCGCGGAAAGGAAGGGGAGGGGCTGGGAGGGCCCGGAGGGGGCTGGGCCGGGGACCCGGGAGGGGTCGGGACGGGGCGGGGTCC
Consensus_read_202_TTGACGTAACTA_Count=13	chr5	1295037	AGCGCTGCCTGAAACTCGCGCCGCGAGGAGAGGGCGGGGCCGCGGAAAGGAAGGGGAGGGGCTGGGAGGGCCCGGAGGGGGCTGGGCCGGGGACCCGGAAGGGGTCGGGACGGGGCGGGGTCC
Consensus_read_202_ATGGAAGTATCT_Count=15	chr5	1295037	AGCGCTGCCTGAAACTCGCGCCGCGAGGAGAGGGCGGGGCCGCGGAAAGGAAGGGGAGGGGCTGGGAGGGCCCGGAGGGGGCTGGGCCGGGGACCCGGAAGGGGTCGGGACGGGGCGGGGTCC
Consensus_read_202_CTTCCTTTCGTT_Count=15	chr5	1295037	AGCGCTGCCTGAAACTCGCGCCGCGAGGAGAGGGCGGGGCCGCGGAAAGGAAGGGGAGGGGCTGGGAGGGCCCGGAGGGGGCTGGGCCGGGGACCCGGAAGGGGTCGGGACGGGGCGGGGTCC
Consensus_read_202_TTATTCCTGTCT_Count=33	chr5	1295037	AGCGCTGCCTGAAACTCGCGCCGCGAGGAGAGGGCGGGGCCGCGGAAAGGAAGGGGAGGGGCTGGGAGGGCCCGGAGGGGGCTGGGCCGGGGACCCGGGAGGGGTCGGGACGGGGCGGGGTCC
Consensus_read_202_TTCATTGCTAAG_Count=15	chr5	1295037	AGCGCTGCCTGAAACTCGCGCCGCGAGGAGAGGGCGGGGCCGCGGAAAGGAAGGGGAGGGGCTGGGAGGGCCCGGAGGGGGCTGGGCCGGGGACCCGGAAGGGGTCGGGACGGGGCGGGGTCC
Consensus_read_202_TAACTTGTAACT_Count=9	chr5	1295037	AGCGCTGCCTGAAACTCGCGCCGCGAGGAGAGGGCGGGGCCGCGGAAAGGAAGGGGAGGGGCTGGGAGGGCCCGGAGGGGGCTGGGCCGGGGACCCGGAAGGGGTCGGGACGGGGCGGGGTCC
Consensus_read_202_CGTTAGAACTTT_Count=16	chr5	1295037	AGCGCTGCCTGAAACTCGCGCCGCGAGGAGAGGGCGGGGCCGCGGAAAGGAAGGGGAGGGGCTGGGAGGGCCCGGAGGGGGCTGGGCCGGGGACCCGGGAGGGGTCGGGACGGGGCGGGGTCC
Consensus_read_202_GGCCTGTTGACG_Count=11	chr5	1295037	AGCGCTGCCTGAAACTCGCGCCGCGAGGAGAGGGCGGGGCCGCGGAAAGGAAGGGGAGGGGCTGGGAGGGCCCGGAGGGGGCTGGGCCGGGGACCCGGGAGGGGTCGGGACGGGGCGGGGTCC
Consensus_read_202_GAGTTGGTTAAC_Count=12	chr5	1295037	AGCGCTGCCTGAAACTCGCGCCGCGAGGAGAGGGCGGGGCCGCGGAAAGGAAGGGGAGGGGCTGGGAGGGCCCGGAGGGGGCTGGGCCGGGGACCCGGGAGGGGTCGGGACGGGGCGGGGTCC
Consensus_read_202_TTAATTTTATTA_Count=9	chr5	1295037	AGCGCTGCCTGAAACTCGCGCCGCGAGGAGAGGGCGGGGCCGCGGAAAGGAAGGGGAGGGGCTGGGAGGGCCCGGAGGGGGCTGGGCCGGGGACCCGGAAGGGGTCGGGACGGGGCGGGGTCC
Consensus_read_202_TTTCCGCTAATA_Count=23	chr5	1295037	AGCGCTGCCTGAAACTCGCGCCGCGAGGAGAGGGCGGGGCCGCGGAAAGGAAGGGGAGGGGCTGGGAGGGCCCGGAGGGGGCTGGGCCGGGGACCCGGAAGGGGTCGGGACGGGGCGGGGTCC
Consensus_read_202_ACCAATATTCTA_Count=23	chr5	1295037	AGCGCTGCCTGAAACTCGCGCCGCGAGGAGAGGGCGGGGCCGCGGAAAGGAAGGGGAGGGGCTGGGAGGGCCCGGAGGGGGCTGGGCCGGGGACCCGGAAGGGGTCGGGACGGGGCGGGGTCC
Consensus_read_202_AGCTTCCAGAAT_Count=26	chr5	1295037	AGCGCTGCCTGAAACTCGCGCCGCGAGGAGAGGGCGGGGCCGCGGAAAGGAAGGGGAGGGGCTGGGAGGGCCCGGAGGGGGCTGGGCCGGGGACCCGGAAGGGGTCGGGACGGGGCGGGGTCC
Consensus_read_202_TATGGTTACCAT_Count=24	chr5	1295037	AGCGCTGCCTGAAACTCGCGCCGCGAGGAGAGGGCGGGGCCGCGGAAAGGAAGGGGAGGGGCTGGGAGGGCCCGGAGGGGGCTGGGCCGGGGACCCGGAAGGGGTCGGGACGGGGCGGGGTCC
Consensus_read_202_TCTGTATCTTTG_Count=37	chr5	1295037	AGCGCTGCCTGAAACTCGCGCCGCGAGGAGAGGGCGGGGCCGCGGAAAGGAAGGGGAGGGGCTGGGAGGGCCCGGAGGGGGCTGGGCCGGGGACCCGGAAGGGGTCGGGACGGGGCGGGGTCC
Consensus_read_202_GGAATACAGCTT_Count=10	chr5	1295037	AGCGCTGCCTGAAACTCGCGCCGCGAGGAGAGGGCGGGGCCGCGGAAAGGAAGGGGAGGGGCTGGGAGGGCCCGGAGGGGGCTGGGCCGGGGACCCGGAAGGGGTCGGGACGGGGCGGGGTCC
Consensus_read_202_ACCCACTTGATT_Count=15	chr5	1295037	AGCGCTGCCTGAAACTCGCGCCGCGAGGAGAGGGCGGGGCCGCGGAAAGGAAGGGGAGGGGCTGGGAGGGCCCGGAGGGGGCTGGGCCGGGGACCCGGAAGGGGTCGGGACGGGGCGGGGTCC
Consensus_read_202_TCTAGTTATTTC_Count=10	chr5	1295037	AGCGCTGCCTGAAACTCGCGCCGCGAGGAGAGGGCGGGGCCGCGGAAAGGAAGGGGAGGGGCTGGGAGGGCCCGGAGGGGGCTGGGCCGGGGACCCGGAAGGGGTCGGGACGGGGCGGGGTCC
Consensus_read_202_TTTCGGCTTTTT_Count=23	chr5	1295037	AGCGCTGCCTGAAACTCGCGCCGCGAGGAGAGGGCGGGGCCGCGGAAAGGAAGGGGAGGGGCTGGGAGGGCCCGGAGGGGGCTGGGCCGGGGACCCGGGAGGGGTCGGGACGGGGCGGGGTCC
Consensus_read_202_ACATTTAATGCC_Count=8	chr5	1295037	AGCGCTGCCTGAAACTCGCGCCGCGAGGAGAGGGCGGGGCCGCGGAAAGGAAGGGGAGGGGCTGGGAGGGCCCGGAGGGGGCTGGGCCGGGGACCCGGAAGGGGTCGGGACGGGGCGGGGTCC
Consensus_read_202_TTTTTTGGTTCA_Count=26	chr5	1295037	AGCGCTGCCTGAAACTCGCGCCGCGAGGAGAGGGCGGGGCCGCGGAAAGGAAGGGGAGGGGCTGGGAGGGCCCGGAGGGGGCTGGGCCGGGGACCCGGAAGGGGTCGGGACGGGGCGGGGTCC
Consensus_read_202_GGCAAAAATGTC_Count=17	chr5	1295037	AGCGCTGCCTGAAACTCGCGCCGCGAGGAGAGGGCGGGGCCGCGGAAAGGAAGGGGAGGGGCTGGGAGGGCCCGGAGGGGGCTGGGCCGGGGACCCGGAAGGGGTCGGGACGGGGCGGGGTCC
Consensus_read_202_TTAGCTTTTAAA_Count=26	chr5	1295037	AGCGCTGCCTGAAACTCGCGCCGCGAGGAGAGGGCGGGGCCGCGGAAAGGAAGGGGAGGGGCTGGGAGGGCCCGGAGGGGGCTGGGCCGGGGACCCGGGAGGGGTCGGGACGGGGCGGGGTCC
Consensus_read_202_CTTTGATGTAGC_Count=21	chr5	1295037	AGCGCTGCCTGAAACTCGCGCCGCGAGGAGAGGGCGGGGCCGCGGAAAGGAAGGGGAGGGGCTGGGAGGGCCCGGAGGGGGCTGGGCCGGGGACCCGGAAGGGGTCGGGACGGGGCGGGGTCC
Consensus_read_202_TGTAATAATTGC_Count=20	chr5	1295037	AGCGCTGCCTGAAACTCGCGCCGCGAGGAGAGGGCGGGGCCGCGGAAAGGAAGGGGAGGGGCTGGGAGGGCCCGGAGGGGGCTGGGCCGGGGACCCGGAAGGGGTCGGGACGGGGCGGGGTCC
Consensus_read_202_ATTAATCTTTCG_Count=24	chr5	1295037	AGCGCTGCCTGAAACTCGCGCCGCGAGGAGAGGGCGGGGCCGCGGAAAGGAAGGGGAGGGGCTGGGAGGGCCCGGAGGGGGCTGGGCCGGGGACCCGGAAGGGGTCGGGACGGGGCGGGGTCC
Consensus_read_202_CAATAGAATTAA_Count=19	chr5	1295037	AGCGCTGCCTGAAACTCGCGCCGCGAGGAGAGGGCGGGGCCGCGGAAAGGAAGGGGAGGGGCTGGGAGGGCCCGGAGGGGGCTGGGCCGGGGACCCGGAAGGGGTCGGGACGGGGCGGGGTCC
Consensus_read_202_TTAAGGGTATTA_Count=16	chr5	1295037	AGCGCTGCCTGAAACTCGCGCCGCGAGGAGAGGGCGGGGCCGCGGAAAGGAAGGGGAGGGGCTGGGAGGGCCCGGAGGGGGCTGGGCCGGGGACCCGGGAGGGGTCGGGACGGGGCGGGGTCC
Consensus_read_202_TGAACTTTCTAT_Count=9	chr5	1295037	AGCGCTGCCTGAAACTCGCGCCGCGAGGAGAGGGCGGGGCCGCGGAAAGGAAGGGGAGGGGCTGGGAGGGCCCGGAGGGGGCTGGGCCGGGGACCCGGAAGGGGTCGGGACGGGGCGGGGTCC
Consensus_read_202_TCTTTTTGAGTT_Count=12	chr5	1295037	AGCGCTGCCTGAAACTCGCGCCGCGAGGAGAGGGCGGGGCCGCGGAAAGGAAGGGGAGGGGCTGGGAGGGCCCGGAGGGGGCTGGGCCGGGGACCCGGGAGGGGTCGGGACGGGGCGGGGTCC
Consensus_read_202_TGATTTATGCCC_Count=10	chr5	1295037	AGCGCTGCCTGAAACTCGCGCCGCGAGGAGAGGGCGGGGCCGCGGAAAGGAAGGGGAGGGGCTGGGAGGGCCCGGAGGGGGCTGGGCCGGGGACCCGGAAGGGGTCGGGACGGGGCGGGGTCC
Consensus_read_202_TTGTTCTTTGTT_Count=16	chr5	1295037	AGCGCTGCCTGAAACTCGCGCCGCGAGGAGAGGGCGGGGCCGCGGAAAGGAAGGGGAGGGGCTGGGAGGGCCCGGAGGGGGCTGGGCCGGGGACCCGGAAGGGGTCGGGACGGGGCGGGGTCC
Consensus_read_202_TCGCACCAAGAC_Count=31	chr5	1295037	AGCGCTGCCTGAAACTCGCGCCGCGAGGAGAGGGCGGGGCCGCGGAAAGGAAGGGGAGGGGCTGGGAGGGCCCGGAGGGGGCTGGGCCGGGGACCCGGAAGGGGTCGGGACGGGGCGGGGTCC
Consensus_read_202_ATTCTTTTCGAA_Count=8	chr5	1295037	AGCGCTGCCTGAAACTCGCGCCGCGAGGAGAGGGCGGGGCCGCGGAAAGGAAGGGGAGGGGCTGGGAGGGCCCGGAGGGGGCTGGGCCGGGGACCCGGGAGGGGTCGGGACGGGGCGGGGTCC
Consensus_read_202_ACATGCTCCTGG_Count=17	chr5	1295037	AGCGCTGCCTGAAACTCGCGCCGCGAGGAGAGGGCGGGGCCGCGGAAAGGAAGGGGAGGGGCTGGGAGGGCCCGGAGGGGGCTGGGCCGGGGACCCGGAAGGGGTCGGGACGGGGCGGGGTCC
Consensus_read_202_CCCTGTTAGGAT_a_Count=10	chr5	1295037	AGCGCTGCCTGAAACTCGCGCCGCGAGGAGAGGGCGGGGCCGCGGAAAGGAAGGGGAGGGGCTGGGAGGGCCCGGAGGGGGCTGGGCCGGGGACCCGGAAGGGGTCGGGACGGGGCGGGGTCC
Consensus_read_202_TGTCTTATGGCC_Count=9	chr5	1295037	AGCGCTGCCTGAAACTCGCGCCGCGAGGAGAGGGCGGGGCCGCGGAAAGGAAGGGGAGGGGCTGGGAGGGCCCGGAGGGGGCTGGGCCGGGGACCCGGAAGGGGTCGGGACGGGGCGGGGTCC
Consensus_read_202_AGAACTCTATAT_Count=8	chr5	1295037	AGCGCTGCCTGAAACTCGCGCCGCGAGGAGAGGGCGGGGCCGCGGAAAGGAAGGGGAGGGGCTGGGAGGGCCCGGAGGGGGCTGGGCCGGGGACCCGGAAGGGGTCGGGACGGGGCGGGGTCC
Consensus_read_202_TCCCCATTTTTT_Count=23	chr5	1295037	AGCGCTGCCTGAAACTCGCGCCGCGAGGAGAGGGCGGGGCCGCGGAAAGGAAGGGGAGGGGCTGGGAGGGCCCGGAGGGGGCTGGGCCGGGGACCCGGAAGGGGTCGGGACGGGGCGGGGTCC
Consensus_read_202_GCTATGGTAACG_Count=9	chr5	1295037	AGCGCTGCCTGAAACTCGCGCCGCGAGGAGAGGGCGGGGCCGCGGAAAGGAAGGGGAGGGGCTGGGAGGGCCCGGAGGGGGCTGGGCCGGGGACCCGGAAGGGGTCGGGACGGGGCGGGGTCC
Consensus_read_202_TCATAAGCCCGC_Count=26	chr5	1295037	AGCGCTGCCTGAAACTCGCGCCGCGAGGAGAGGGCGGGGCCGCGGAAAGGAAGGGGAGGGGCTGGGAGGGCCCGGAGGGGGCTGGGCCGGGGACCCGGAAGGGGTCGGGACGGGGCGGGGTCC
Consensus_read_202_AGCTTCTTGTCT_Count=9	chr5	1295037	AGCGCTGCCTGAAACTCGCGCCGCGAGGAGAGGGCGGGGCCGCGGAAAGGAAGGGGAGGGGCTGGGAGGGCCCGGAGGGGGCTGGGCCGGGGACCCGGGAGGGGTCGGGACGGGGCGGGGTCC
Consensus_read_202_TTTCTATATTTG_Count=16	chr5	1295037	AGCGCTGCCTGAAACTCGCGCCGCGAGGAGAGGGCGGGGCCGCGGAAAGGAAGGGGAGGGGCTGGGAGGGCCCGGAGGGGGCTGGGCCGGGGACCCGGAAGGGGTCGGGACGGGGCGGGGTCC
Consensus_read_202_TATGATTTACGT_Count=22	chr5	1295037	AGCGCTGCCTGAAACTCGCGCCGCGAGGAGAGGGCGGGGCCGCGGAAAGGAAGGGGAGGGGCTGGGAGGGCCCGGAGGGGGCTGGGCCGGGGACCCGGAAGGGGTCGGGACGGGGCGGGGTCC
Consensus_read_202_TTGGTATACATG_Count=12	chr5	1295037	AGCGCTGCCTGAAACTCGCGCCGCGAGGAGAGGGCGGGGCCGCGGAAAGGAAGGGGAGGGGCTGGGAGGGCCCGGAGGGGGCTGGGCCGGGGACCCGGAAGGGGTCGGGACGGGGCGGGGTCC
Consensus_read_202_TGAATCTTGGAC_Count=26	chr5	1295037	AGCGCTGCCTGAAACTCGCGCCGCGAGGAGAGGGCGGGGCCGCGGAAAGGAAGGGGAGGGGCTGGGAGGGCCCGGAGGGGGCTGGGCCGGGGACCCGGAAGGGGTCGGGACGGGGCGGGGTCC
Consensus_read_202_TATCTTTTCTTC_Count=9	chr5	1295037	AGCGCTGCCTGAAACTCGCGCCGCGAGGAGAGGGCGGGGCCGCGGAAAGGAAGGGGAGGGGCTGGGAGGGCCCGGAGGGGGCTGGGCCGGGGACCCGGAAGGGGTCGGGACGGGGCGGGGTCC
Consensus_read_202_TTATTGATCTGT_Count=13	chr5	1295037	AGCGCTGCCTGAAACTCGCGCCGCGAGGAGAGGGCGGGGCCGCGGAAAGGAAGGGGAGGGGCTGGGAGGGCCCGGAGGGGGCTGGGCCGGGGACCCGGGAGGGGTCGGGACGGGGCGGGGTCC
Consensus_read_202_ATTTTTGAATGG_Count=8	chr5	1295037	AGCGCTGCCTGAAACTCGCGCCGCGAGGAGAGGGCGGGGCCGCGGAAAGGAAGGGGAGGGGCTGGGAGGGCCCGGAGGGGGCTGGGCCGGGGACCCGGAAGGGGTCGGGACGGGGCGGGGTCC
Consensus_read_202_TACCTGTTCTCA_Count=9	chr5	1295037	AGCGCTGCCTGAAACTCGCGCCGCGAGGAGAGGGCGGGGCCGCGGAAAGGAAGGGGAGGGGCTGGGAGGGCCCGGAGGGGGCTGGGCCGGGGACCCGGAAGGGGTCGGGACGGGGCGGGGTCC
Consensus_read_202_ATTGGTCGTGCC_Count=11	chr5	1295037	AGCGCTGCCTGAAACTCGCGCCGCGAGGAGAGGGCGGGGCCGCGGAAAGGAAGGGGAGGGGCTGGGAGGGCCCGGAGGGGGCTGGGCCGGGGACCCGGAAGGGGTCGGGACGGGGCGGGGTCC
Consensus_read_202_GAGGCATCCTTC_Count=9	chr5	1295037	AGCGCTGCCTGAAACTCGCGCCGCGAGGAGAGGGCGGGGCCGCGGAAAGGAAGGGGAGGGGCTGGGAGGGCCCGGAGGGGGCTGGGCCGGGGACCCGGGAGGGGTCGGGACGGGGCGGGGTCC
Consensus_read_202_GAACAAAATATC_Count=7	chr5	1295037	AGCGCTGCCTGAAACTCGCGCCGCGAGGAGAGGGCGGGGCCGCGGAAAGGAAGGGGAGGGGCTGGGAGGGCCCGGAGGGGGCTGGGCCGGGGACCCGGAAGGGGTCGGGACGGGGCGGGGTCC
Consensus_read_202_TACTGCAATCTA_Count=26	chr5	1295037	AGCGCTGCCTGAAACTCGCGCCGCGAGGAGAGGGCGGGGCCGCGGAAAGGAAGGGGAGGGGCTGGGAGGGCCCGGAGGGGGCTGGGCCGGGGACCCGGAAGGGGTCGGGACGGGGCGGGGTCC
Consensus_read_202_ATTAAGGGAACA_Count=17	chr5	1295037	AGCGCTGCCTGAAACTCGCGCCGCGAGGAGAGGGCGGGGCCGCGGAAAGGAAGGGGAGGGGCTGGGAGGGCCCGGAGGGGGCTGGGCCGGGGACCCGGGAGGGGTCGGGACGGGGCGGGGTCC
Consensus_read_202_GTATGAAAAGGC_Count=12	chr5	1295037	AGCGCTGCCTGAAACTCGCGCCGCGAGGAGAGGGCGGGGCCGCGGAAAGGAAGGGGAGGGGCTGGGAGGGCCCGGAGGGGGCTGGGCCGGGGACCCGGGAGGGGTCGGGACGGGGCGGGGTCC
Consensus_read_202_AGAGCCGCTATT_Count=14	chr5	1295037	AGCGCTGCCTGAAACTCGCGCCGCGAGGAGAGGGCGGGGCCGCGGAAAGGAAGGGGAGGGGCTGGGAGGGCCCGGAGGGGGCTGGGCCGGGGACCCGGAAGGGGTCGGGACGGGGCGGGGTCC
Consensus_read_202_AGTGTGGGGATC_Count=9	chr5	1295037	AGCGCTGCCTGAAACTCGCGCCGCGAGGAGAGGGCGGGGCCGCGGAAAGGAAGGGGAGGGGCTGGGAGGGCCCGGAGGGGGCTGGGCCGGGGACCCGGAAGGGGTCGGGACGGGGCGGGGTCC
Consensus_read_202_TTTTTTATAGTT_Count=20	chr5	1295037	AGCGCTGCCTGAAACTCGCGCCGCGAGGAGAGGGCGGGGCCGCGGAAAGGAAGGGGAGGGGCTGGGAGGGCCCGGAGGGGGCTGGGCCGGGGACCCGGAAGGGGTCGGGACGGGGCGGGGTCC
Consensus_read_202_GGGAGATTTTGC_Count=7	chr5	1295037	AGCGCTGCCTGAAACTCGCGCCGCGAGGAGAGGGCGGGGCCGCGGAAAGGAAGGGGAGGGGCTGGGAGGGCCCGGAGGGGGCTGGGCCGGGGACCCGGAAGGGGTCGGGACGGGGCGGGGTCC
Consensus_read_202_ACTTAACTCGCT_Count=29	chr5	1295037	AGCGCTGCCTGAAACTCGCGCCGCGAGGAGAGGGCGGGGCCGCGGAAAGGAAGGGGAGGGGCTGGGAGGGCCCGGAGGGGGCTGGGCCGGGGACCCGGGAGGGGTCGGGACGGGGCGGGGTCC
Consensus_read_202_ATGTTACAATGT_Count=7	chr5	1295037	AGCGCTGCCTGAAACTCGCGCCGCGAGGAGAGGGCGGGGCCGCGGAAAGGAAGGGGAGGGGCTGGGAGGGCCCGGAGGGGGCTGGGCCGGGGACCCGGAAGGGGTCGGGACGGGGCGGGGTCC
Consensus_read_202_CATACGTGTCAT_Count=13	chr5	1295037	AGCGCTGCCTGAAACTCGCGCCGCGAGGAGAGGGCGGGGCCGCGGAAAGGAAGGGGAGGGGCTGGGAGGGCCCGGAGGGGGCTGGGCCGGGGACCCGGGAGGGGTCGGGACGGGGCGGGGTCC
Consensus_read_202_AATCAGGCAAGG_Count=18	chr5	1295037	AGCGCTGCCTGAAACTCGCGCCGCGAGGAGAGGGCGGGGCCGCGGAAAGGAAGGGGAGGGGCTGGGAGGGCCCGGAGGGGGCTGGGCCGGGGACCCGGAAGGGGTCGGGACGGGGCGGGGTCC
Consensus_read_202_TTTTCTTCGCGT_Count=10	chr5	1295037	AGCGCTGCCTGAAACTCGCGCCGCGAGGAGAGGGCGGGGCCGCGGAAAGGAAGGGGAGGGGCTGGGAGGGCCCGGAGGGGGCTGGGCCGGGGACCCGGGAGGGGTCGGGACGGGGCGGGGTCC
Consensus_read_202_CTTGTATGTAAG_Count=17	chr5	1295037	AGCGCTGCCTGAAACTCGCGCCGCGAGGAGAGGGCGGGGCCGCGGAAAGGAAGGGGAGGGGCTGGGAGGGCCCGGAGGGGGCTGGGCCGGGGACCCGGGAGGGGTCGGGACGGGGCGGGGTCC
Consensus_read_202_GAGTAGTGCGCC_a_Count=15	chr5	1295037	AGCGCTGCCTGAAACTCGCGCCGCGAGGAGAGGGCGGGGCCGCGGAAAGGAAGGGGAGGGGCTGGGAGGGCCCGGAGGGGGCTGGGCCGGGGACCCGGGAGGGGTCGGGACGGGGCGGGGTCC
Consensus_read_202_GTGTGCGCGGGG_Count=16	chr5	1295037	AGCGCTGCCTGAAACTCGCGCCGCGAGGAGAGGGCGGGGCCGCGGAAAGGAAGGGGAGGGGCTGGGAGGGCCCGGAGGGGGCTGGGCCGGGGACCCGGGAGGGGTCGGGACGGGGCGGGGTCC
Consensus_read_202_TGCATTGCGCAT_Count=21	chr5	1295037	AGCGCTGCCTGAAACTCGCGCCGCGAGGAGAGGGCGGGGCCGCGGAAAGGAAGGGGAGGGGCTGGGAGGGCCCGGAGGGGGCTGGGCCGGGGACCCGGAAGGGGTCGGGACGGGGCGGGGTCC
Consensus_read_202_TCTGCATTAAAT_Count=17	chr5	1295037	AGCGCTGCCTGAAACTCGCGCCGCGAGGAGAGGGCGGGGCCGCGGAAAGGAAGGGGAGGGGCTGGGAGGGCCCGGAGGGGGCTGGGCCGGGGACCCGGAAGGGGTCGGGACGGGGCGGGGTCC
Consensus_read_202_CTCTGGTAGGTA_Count=23	chr5	1295037	AGCGCTGCCTGAAACTCGCGCCGCGAGGAGAGGGCGGGGCCGCGGAAAGGAAGGGGAGGGGCTGGGAGGGCCCGGAGGGGGCTGGGCCGGGGACCCGGAAGGGGTCGGGACGGGGCGGGGTCC
Consensus_read_202_GGTGCCTTGTAC_Count=23	chr5	1295037	AGCGCTGCCTGAAACTCGCGCCGCGAGGAGAGGGCGGGGCCGCGGAAAGGAAGGGGAGGGGCTGGGAGGGCCCGGAGGGGGCTGGGCCGGGGACCCGGAAGGGGTCGGGACGGGGCGGGGTCC
Consensus_read_202_TAGTGCAGCCGT_Count=23	chr5	1295037	AGCGCTGCCTGAAACTCGCGCCGCGAGGAGAGGGCGGGGCCGCGGAAAGGAAGGGGAGGGGCTGGGAGGGCCCGGAGGGGGCTGGGCCGGGGACCCGGAAGGGGTCGGGACGGGGCGGGGTCC
Consensus_read_202_TACTCTCCGGTA_Count=7	chr5	1295037	AGCGCTGCCTGAAACTCGCGCCGCGAGGAGAGGGCGGGGCCGCGGAAAGGAAGGGGAGGGGCTGGGAGGGCCCGGAGGGGGCTGGGCCGGGGACCCGGAAGGGGTCGGGACGGGGCGGGGTCC
Consensus_read_202_TTGGGAACTAAG_Count=9	chr5	1295037	AGCGCTGCCTGAAACTCGCGCCGCGAGGAGAGGGCGGGGCCGCGGAAAGGAAGGGGAGGGGCTGGGAGGGCCCGGAGGGGGCTGGGCCGGGGACCCGGAAGGGGTCGGGACGGGGCGGGGTCC
Consensus_read_202_TCACGTCTTGAA_Count=14	chr5	1295037	AGCGCTGCCTGAAACTCGCGCCGCGAGGAGAGGGCGGGGCCGCGGAAAGGAAGGGGAGGGGCTGGGAGGGCCCGGAGGGGGCTGGGCCGGGGACCCGGAAGGGGTCGGGACGGGGCGGGGTCC
Consensus_read_202_TCCATTAGAAGA_Count=19	chr5	1295037	AGCGCTGCCTGAAACTCGCGCCGCGAGGAGAGGGCGGGGCCGCGGAAAGGAAGGGGAGGGGCTGGGAGGGCCCGGAGGGGGCTGGGCCGGGGACCCGGGAGGGGTCGGGACGGGGCGGGGTCC
Consensus_read_202_GGTTTGTATTCT_Count=10	chr5	1295037	AGCGCTGCCTGAAACTCGCGCCGCGAGGAGAGGGCGGGGCCGCGGAAAGGAAGGGGAGGGGCTGGGAGGGCCCGGAGGGGGCTGGGCCGGGGACCCGGAAGGGGTCGGGACGGGGCGGGGTCC
Consensus_read_202_GTTATTTTCCGA_Count=20	chr5	1295037	AGCGCTGCCTGAAACTCGCGCCGCGAGGAGAGGGCGGGGCCGCGGAAAGGAAGGGGAGGGGCTGGGAGGGCCCGGAGGGGGCTGGGCCGGGGACCCGGAAGGGGTCGGGACGGGGCGGGGTCC
Consensus_read_202_ATTTCCTTGGCG_Count=11	chr5	1295037	AGCGCTGCCTGAAACTCGCGCCGCGAGGAGAGGGCGGGGCCGCGGAAAGGAAGGGGAGGGGCTGGGAGGGCCCGGAGGGGGCTGGGCCGGGGACCCGGAAGGGGTCGGGACGGGGCGGGGTCC
Consensus_read_202_AGCGTAAGATTT_Count=17	chr5	1295037	AGCGCTGCCTGAAACTCGCGCCGCGAGGAGAGGGCGGGGCCGCGGAAAGGAAGGGGAGGGGCTGGGAGGGCCCGGAGGGGGCTGGGCCGGGGACCCGGGAGGGGTCGGGACGGGGCGGGGTCC
Consensus_read_202_CGATCTGCTGAT_Count=20	chr5	1295037	AGCGCTGCCTGAAACTCGCGCCGCGAGGAGAGGGCGGGGCCGCGGAAAGGAAGGGGAGGGGCTGGGAGGGCCCGGAGGGGGCTGGGCCGGGGACCCGGAAGGGGTCGGGACGGGGCGGGGTCC
Consensus_read_202_ATTCAGGCCTTC_Count=7	chr5	1295037	AGCGCTGCCTGAAACTCGCGCCGCGAGGAGAGGGCGGGGCCGCGGAAAGGAAGGGGAGGGGCTGGGAGGGCCCGGAGGGGGCTGGGCCGGGGACCCGGGAGGGGTCGGGACGGGGCGGGGTCC
Consensus_read_202_TTTGACTTTCCA_Count=20	chr5	1295037	AGCGCTGCCTGAAACTCGCGCCGCGAGGAGAGGGCGGGGCCGCGGAAAGGAAGGGGAGGGGCTGGGAGGGCCCGGAGGGGGCTGGGCCGGGGACCCGGAAGGGGTCGGGACGGGGCGGGGTCC
Consensus_read_202_AAATTCGAGTCT_Count=12	chr5	1295037	AGCGCTGCCTGAAACTCGCGCCGCGAGGAGAGGGCGGGGCCGCGGAAAGGAAGGGGAGGGGCTGGGAGGGCCCGGAGGGGGCTGGGCCGGGGACCCGGAAGGGGTCGGGACGGGGCGGGGTCC
Consensus_read_202_CAGCCGCGTATT_Count=21	chr5	1295037	AGCGCTGCCTGAAACTCGCGCCGCGAGGAGAGGGCGGGGCCGCGGAAAGGAAGGGGAGGGGCTGGGAGGGCCCGGAGGGGGCTGGGCCGGAGACCCGGAAGGGGTCGGGACGGGGCGGGGTCC
Consensus_read_202_TTTGTCGCTAGG_Count=19	chr5	1295037	AGCGCTGCCTGAAACTCGCGCCGCGAGGAGAGGGCGGGGCCGCGGAAAGGAAGGGGAGGGGCTGGGAGGGCCCGGAGGGGGCTGGGCCGGGGACCCGGAAGGGGTCGGGACGGGGCGGGGTCC
Consensus_read_202_TACATTGTCTTT_Count=39	chr5	1295037	AGCGCTGCCTGAAACTCGCGCCGCGAGGAGAGGGCGGGGCCGCGGAAAGGAAGGGGAGGGGCTGGGAGGGCCCGGAGGGGGCTGGGCCGGGGACCCGGGAGGGGTCGGGACGGGGCGGGGTCC
Consensus_read_202_TAAAAGTGATAT_Count=22	chr5	1295037	AGCGCTGCCTGAAACTCGCGCCGCGAGGAGAGGGCGGGGCCGCGGAAAGGAAGGGGAGGGGCTGGGAGGGCCCGGAGGGGGCTGGGCCGGGGACCCGGAAGGGGTCGGGACGGGGCGGGGTCC
Consensus_read_202_TAAGTTCTTTTT_Count=19	chr5	1295037	AGCGCTGCCTGAAACTCGCGCCGCGAGGAGAGGGCGGGGCCGCGGAAAGGAAGGGGAGGGGCTGGGAGGGCCCGGAGGGGGCTGGGCCGGGGACCCGGAAGGGGTCGGGACGGGGCGGGGTCC
Consensus_read_202_CATTACTGTTGT_Count=11	chr5	1295037	AGCGCTGCCTGAAACTCGCGCCGCGAGGAGAGGGCGGGGCCGCGGAAAGGAAGGGGAGGGGCTGGGAGGGCCCGGAGGGGGCTGGGCCGGGGACCCGGAAGGGGTCGGGACGGGGCGGGGTCC
Consensus_read_202_GTTAGGTCGTAT_Count=17	chr5	1295037	AGCGCTGCCTGAAACTCGCGCCGCGAGGAGAGGGCGGGGCCGCGGAAAGGAAGGGGAGGGGCTGGGAGGGCCCGGAGGGGGCTGGGCCGGGGACCCGGAAGGGGTCGGGACGGGGCGGGGTCC
Consensus_read_202_CATGACTTAGTT_Count=7	chr5	1295037	AGCGCTGCCTGAAACTCGCGCCGCGAGGAGAGGGCGGGGCCGCGGAAAGGAAGGGGAGGGGCTGGGAGGGCCCGGAGGGGGCTGGGCCGGGGACCCGGGAGGGGTCGGGACGGGGCGGGGTCC
Consensus_read_202_TCTTCTTTCTGA_Count=17	chr5	1295037	AGCGCTGCCTGAAACTCGCGCCGCGAGGAGAGGGCGGGGCCGCGGAAAGGAAGGGGAGGGGCTGGGAGGGCCCGGAGGGGGCTGGGCCGGGGACCCGGGAGGGGTCGGGACGGGGCGGGGTCC
Consensus_read_202_CTATATCATTTG_Count=7	chr5	1295037	AGCGCTGCCTGAAACTCGCGCCGCGAGGAGAGGGCGGGGCCGCGGAAAGGAAGGGGAGGGGCTGGGAGGGCCCGGAGGGGGCTGGGCCGGGGACCCGGGAGGGGTCGGGACGGGGCGGGGTCC
Consensus_read_202_GATATTGTGTCA_Count=10	chr5	1295037	AGCGCTGCCTGAAACTCGCGCCGCGAGGAGAGGGCGGGGCCGCGGAAAGGAAGGGGAGGGGCTGGGAGGGCCCGGAGGGGGCTGGGCCGGGGACCCGGGAGGGGTCGGGACGGGGCGGGGTCC
Consensus_read_202_ACTCGGAATTAA_Count=21	chr5	1295037	AGCGCTGCCTGAAACTCGCGCCGCGAGGAGAGGGCGGGGCCGCGGAAAGGAAGGGGAGGGGCTGGGAGGGCCCGGAGGGGGCTGGGCCGGGGACCCGGAAGGGGTCGGGACGGGGCGGGGTCC
Consensus_read_202_TTCCGGAGCCTA_Count=16	chr5	1295037	AGCGCTGCCTGAAACTCGCGCCGCGAGGAGAGGGCGGGGCCGCGGAAAGGAAGGGGAGGGGCTGGGAGGGCCCGGAGGGGGCTGGGCCGGGGACCCGGAAGGGGTCGGGACGGGGCGGGGTCC
Consensus_read_202_CGTTTTGTCACA_Count=25	chr5	1295037	AGCGCTGCCTGAAACTCGCGCCGCGAGGAGAGGGCGGGGCCGCGGAAAGGAAGGGGAGGGGCTGGGAGGGCCCGGAGGGGGCTGGGCCGGGGACCCGGAAGGGGTCGGGACGGGGCGGGGTCC
Consensus_read_202_ACAGCTGGACGA_Count=15	chr5	1295037	AGCGCTGCCTGAAACTCGCGCCGCGAGGAGAGGGCGGGGCCGCGGAAAGGAAGGGGAGGGGCTGGGAGGGCCCGGAGGGGGCTGGGCCGGGGACCCGGGAGGGGTCGGGACGGGGCGGGGTCC
Consensus_read_202_AGCTTTATTCAG_Count=18	chr5	1295037	AGCGCTGCCTGAAACTCGCGCCGCGAGGAGAGGGCGGGGCCGCGGAAAGGAAGGGGAGGGGCTGGGAGGGCCCGGAGGGGGCTGGGCCGGGGACCCGGGAGGGGTCGGGACGGGGCGGGGTCC
Consensus_read_202_TGTTTTTAGCTC_Count=29	chr5	1295037	AGCGCTGCCTGAAACTCGCGCCGCGAGGAGAGGGCGGGGCCGCGGAAAGGAAGGGGAGGGGCTGGGAGGGCCCGGAGGGGGCTGGGCCGGGGACCCGGAAGGGGTCGGGACGGGGCGGGGTCC
Consensus_read_202_TCAAGTTTTTTC_Count=12	chr5	1295037	AGCGCTGCCTGAAACTCGCGCCGCGAGGAGAGGGCGGGGCCGCGGAAAGGAAGGGGAGGGGCTGGGAGGGCCCGGAGGGGGCTGGGCCGGGGACCCGGAAGGGGTCGGGACGGGGCGGGGTCC
Consensus_read_202_TGTGTTGTCCTT_Count=8	chr5	1295037	AGCGCTGCCTGAAACTCGCGCCGCGAGGAGAGGGCGGGGCCGCGGAAAGGAAGGGGAGGGGCTGGGAGGGCCCGGAGGGGGCTGGGCCGGGGACCCGGAAGGGGTCGGGACGGGGCGGGGTCC
Consensus_read_202_CGTTTTCGCCTT_a_Count=7	chr5	1295037	AGCGCTGCCTGAAACTCGCGCCGCGAGGAGAGGGCGGGGCCGCGGAAAGGAAGGGGAGGGGCTGGGAGGGCCCGGAGGGGGCTGGGCCGGGGACCCGGAAGGGGTCGGGACGGGGCGGGGTCC
Consensus_read_202_TTATGCTTGGTT_Count=13	chr5	1295037	AGCGCTGCCTGAAACTCGCGCCGCGAGGAGAGGGCGGGGCCGCGGAAAGGAAGGGGAGGGGCTGGGAGGGCCCGGAGGGGGCTGGGCCGGGGACCCGGAAGGGGTCGGGACGGGGCGGGGTCC
Consensus_read_202_CGTATATAGATT_Count=7	chr5	1295037	AGCGCTGCCTGAAACTCGCGCCGCGAGGAGAGGGCGGGGCCGCGGAAAGGAAGGGGAGGGGCTGGGAGGGCCCGGAGGGGGCTGGGCCGGGGACCCGGAAGGGGTCGGGACGGGGCGGGGTCC
Consensus_read_202_CTTACTGATGGG_Count=11	chr5	1295037	AGCGCTGCCTGAAACTCGCGCCGCGAGGAGAGGGCGGGGCCGCGGAAAGGAAGGGGAGGGGCTGGGAGGGCCCGGAGGGGGCTGGGCCGGGGACCCGGGAGGGGTCGGGACGGGGCGGGGTCC
Consensus_read_202_TGTCCGATAGGT_Count=26	chr5	1295037	AGCGCTGCCTGAAACTCGCGCCGCGAGGAGAGGGCGGGGCCGCGGAAAGGAAGGGGAGGGGCTGGGAGGGCCCGGAGGGGGCTGGGCCGGGGACCCGGAAGGGGTCGGGACGGGGCGGGGTCC
Consensus_read_202_ATTTTTTTTATA_Count=11	chr5	1295037	AGCGCTGCCTGAAACTCGCGCCGCGAGGAGAGGGCGGGGCCGCGGAAAGGAAGGGGAGGGGCTGGGAGGGCCCGGAGGGGGCTGGGCCGGGGACCCGGAAGGGGTCGGGACGGGGCGGGGTCC
Consensus_read_202_TGATTGGATTCA_Count=14	chr5	1295037	AGCGCTGCCTGAAACTCGCGCCGCGAGGAGAGGGCGGGGCCGCGGAAAGGAAGGGGAGGGGCTGGGAGGGCCCGGAGGGGGCTGGGCCGGGGACCCGGGAGGGGTCGGGACGGGGCGGGGTCC
Consensus_read_202_AATTACTGTTTT_Count=19	chr5	1295037	AGCGCTGCCTGAAACTCGCGCCGCGAGGAGAGGGCGGGGCCGCGGAAAGGAAGGGGAGGGGCTGGGAGGGCCCGGAGGGGGCTGGGCCGGGGACCCGGAAGGGGTCGGGACGGGGCGGGGTCC
Consensus_read_202_TATAAAAGGCAT_Count=13	chr5	1295037	AGCGCTGCCTGAAACTCGCGCCGCGAGGAGAGGGCGGGGCCGCGGAAAGGAAGGGGAGGGGCTGGGAGGGCCCGGAGGGGGCTGGGCCGGGGACCCGGGAGGGGTCGGGACGGGGCGGGGTCC
Consensus_read_202_TGTATGTTCGAT_Count=12	chr5	1295037	AGCGCTGCCTGAAACTCGCGCCGCGAGGAGAGGGCGGGGCCGCGGAAAGGAAGGGGAGGGGCTGGGAGGGCCCGGAGGGGGCTGGGCCGGGGACCCGGGAGGGGTCGGGACGGGGCGGGGTCC
Consensus_read_202_CTAGTGACGCTT_Count=7	chr5	1295037	AGCGCTGCCTGAAACTCGCGCCGCGAGGAGAGGGCGGGGCCGCGGAAAGGAAGGGGAGGGGCTGGGAGGGCCCGGAGGGGGCTGGGCCGGGGACCCGGAAGGGGTCGGGACGGGGCGGGGTCC
Consensus_read_202_TTAGTATTATGT_Count=16	chr5	1295037	AGCGCTGCCTGAAACTCGCGCCGCGAGGAGAGGGCGGGGCCGCGGAAAGGAAGGGGAGGGGCTGGGAGGGCCCGGAGGGGGCTGGGCCGGGGACCCGGAAGGGGTCGGGACGGGGCGGGGTCC
Consensus_read_202_TCCCATTCAATT_Count=10	chr5	1295037	AGCGCTGCCTGAAACTCGCGCCGCGAGGAGAGGGCGGGGCCGCGGAAAGGAAGGGGAGGGGCTGGGAGGGCCCGGAGGGGGCTGGGCCGGGGACCCGGAAGGGGTCGGGACGGGGCGGGGTCC
Consensus_read_202_CTATCCGTTTGT_Count=9	chr5	1295037	AGCGCTGCCTGAAACTCGCGCCGCGAGGAGAGGGCGGGGCCGCGGAAAGGAAGGGGAGGGGCTGGGAGGGCCCGGAGGGGGCTGGGCCGGGGACCCGGAAGGGGTCGGGACGGGGCGGGGTCC
Consensus_read_202_CTATATGGTTAC_Count=19	chr5	1295037	AGCGCTGCCTGAAACTCGCGCCGCGAGGAGAGGGCGGGGCCGCGGAAAGGAAGGGGAGGGGCTGGGAGGGCCCGGAGGGGGCTGGGCCGGGGACCCGGAAGGGGTCGGGACGGGGCGGGGTCC
Consensus_read_202_AATTTATTTCAA_Count=27	chr5	1295037	AGCGCTGCCTGAAACTCGCGCCGCGAGGAGAGGGCGGGGCCGCGGAAAGGAAGGGGAGGGGCTGGGAGGGCCCGGAGGGGGCTGGGCCGGGGACCCGGGAGGGGTCGGGACGGGGCGGGGTCC
Consensus_read_202_TAGTCTGCGCAA_Count=24	chr5	1295037	AGCGCTGCCTGAAACTCGCGCCGCGAGGAGAGGGCGGGGCCGCGGAAAGGAAGGGGAGGGGCTGGGAGGGCCCGGAGGGGGCTGGGCCGGGGACCCGGAAGGGGTCGGGACGGGGCGGGGTCC
Consensus_read_202_CCCGCTTGTCTC_Count=10	chr5	1295037	AGCGCTGCCTGAAACTCGCGCCGCGAGGAGAGGGCGGGGCCGCGGAAAGGAAGGGGAGGGGCTGGGAGGGCCCGGAGGGGGCTGGGCCGGGGACCCGGGAGGGGTCGGGACGGGGCGGGGTCC
Consensus_read_202_CCAATTTTTAGG_Count=7	chr5	1295037	AGCGCTGCCTGAAACTCGCGCCGCGAGGAGAGGGCGGGGCCGCGGAAAGGAAGGGGAGGGGCTGGGAGGGCCCGGAGGGGGCTGGGCCGGGGACCCGGAAGGGGTCGGGACGGGGCGGGGTCC
Consensus_read_202_TACCTTGTGGTA_Count=18	chr5	1295037	AGCGCTGCCTGAAACTCGCGCCGCGAGGAGAGGGCGGGGCCGCGGAAAGGAAGGGGAGGGGCTGGGAGGGCCCGGAGGGGGCTGGGCCGGGGACCCGGAAGGGGTCGGGACGGGGCGGGGTCC
Consensus_read_202_TATGGTTTCTCG_Count=12	chr5	1295037	AGCGCTGCCTGAAACTCGCGCCGCGAGGAGAGGGCGGGGCCGCGGAAAGGAAGGGGAGGGGCTGGGAGGGCCCGGAGGGGGCTGGGCCGGGGACCCGGAAGGGGTCGGGACGGGGCGGGGTCC
Consensus_read_202_CTGTTCGATTGC_Count=10	chr5	1295037	AGCGCTGCCTGAAACTCGCGCCGCGAGGAGAGGGCGGGGCCGCGGAAAGGAAGGGGAGGGGCTGGGAGGGCCCGGAGGGGGCTGGGCCGGGGACCCGGAAGGGGTCGGGACGGGGCGGGGTCC
Consensus_read_202_ACACAGTGCTTT_Count=14	chr5	1295037	AGCGCTGCCTGAAACTCGCGCCGCGAGGAGAGGGCGGGGCCGCGGAAAGGAAGGGGAGGGGCTGGGAGGGCCCGGAGGGGGCTGGGCCGGGGACCCGGAAGGGGTCGGGACGGGGCGGGGTCC
Consensus_read_202_AATATCCCAGAG_Count=22	chr5	1295037	AGCGCTGCCTGAAACTCGCGCCGCGAGGAGAGGGCGGGGCCGCGGAAAGGAAGGGGAGGGGCTGGGAGGGCCCGGAGGGGGCTGGGCCGGGGACCCGGAAGGGGTCGGGACGGGGCGGGGTCC
Consensus_read_202_CTTGCTTTCGGT_Count=12	chr5	1295037	AGCGCTGCCTGAAACTCGCGCCGCGAGGAGAGGGCGGGGCCGCGGAAAGGAAGGGGAGGGGCTGGGAGGGCCCGGAGGGGGCTGGGCCGGGGACCCGGAAGGGGTCGGGACGGGGCGGGGTCC
Consensus_read_202_GGCGTATTTTAT_Count=10	chr5	1295037	AGCGCTGCCTGAAACTCGCGCCGCGAGGAGAGGGCGGGGCCGCGGAAAGGAAGGGGAGGGGCTGGGAGGGCCCGGAGGGGGCTGGGCCGGGGACCCGGAAGGGGTCGGGACGGGGCGGGGTCC
Consensus_read_202_CCTTTACGTCAA_Count=17	chr5	1295037	AGCGCTGCCTGAAACTCGCGCCGCGAGGAGAGGGCGGGGCCGCGGAAAGGAAGGGGAGGGGCTGGGAGGGCCCGGAGGGGGCTGGGCCGGGGACCCGGAAGGGGTCGGGACGGGGCGGGGTCC
Consensus_read_202_CATATCTCCTTC_Count=12	chr5	1295037	AGCGCTGCCTGAAACTCGCGCCGCGAGGAGAGGGCGGGGCCGCGGAAAGGAAGGGGAGGGGCTGGGAGGGCCCGGAGGGGGCTGGGCCGGGGACCCGGGAGGGGTCGGGACGGGGCGGGGTCC
Consensus_read_202_GAGTAGGCTCAC_Count=19	chr5	1295037	AGCGCTGCCTGAAACTCGCGCCGCGAGGAGAGGGCGGGGCCGCGGAAAGGAAGGGGAGGGGCTGGGAGGGCCCGGAGGGGGCTGGGCCGGGGACCCGGAAGGGGTCGGGACGGGGCGGGGTCC
Consensus_read_202_AATAAGTCCAGG_Count=17	chr5	1295037	AGCGCTGCCTGAAACTCGCGCCGCGAGGAGAGGGCGGGGCCGCGGAAAGGAAGGGGAGGGGCTGGGAGGGCCCGGAGGGGGCTGGGCCGGGGACCCGGAAGGGGTCGGGACGGGGCGGGGTCC
Consensus_read_202_AGATCGTCCGAT_Count=16	chr5	1295037	AGCGCTGCCTGAAACTCGCGCCGCGAGGAGAGGGCGGGGCCGCGGAAAGGAAGGGGAGGGGCTGGGAGGGCCCGGAGGGGGCTGGGCCGGGGACCCGGAAGGGGTCGGGACGGGGCGGGGTCC
Consensus_read_202_ACCTATATTACT_Count=11	chr5	1295037	AGCGCTGCCTGAAACTCGCGCCGCGAGGAGAGGGCGGGGCCGCGGAAAGGAAGGGGAGGGGCTGGGAGGGCCCGGAGGGGGCTGGGCCGGGGACCCGGAAGGGGTCGGGACGGGGCGGGGTCC
Consensus_read_202_TTAGTTATCTTA_Count=11	chr5	1295037	AGCGCTGCCTGAAACTCGCGCCGCGAGGAGAGGGCGGGGCCGCGGAAAGGAAGGGGAGGGGCTGGGAGGGCCCGGAGGGGGCTGGGCCGGGGACCCGGAAAGGGTCGGGACGGGGCGGGGTCC
Consensus_read_202_TCAAAGCACTGT_Count=35	chr5	1295037	AGCGCTGCCTGAAACTCGCGCCGCGAGGAGAGGGCGGGGCCGCGGAAAGGAAGGGGAGGGGCTGGGAGGGCCCGGAGGGGGCTGGGCCGGGGACCCGGAAGGGGTCGGGACGGGGCGGGGTCC
Consensus_read_202_TGTTCTTCGGTG_Count=8	chr5	1295037	AGCGCTGCCTGAAACTCGCGCCGCGAGGAGAGGGCGGGGCCGCGGAAAGGAAGGGGAGGGGCTGGGAGGGCCCGGAGGGGGCTGGGCCGGGGACCCGGAAGGGGTCGGGACGGGGCGGGGTCC
Consensus_read_202_AATTTCCCTTGT_Count=14	chr5	1295037	AGCGCTGCCTGAAACTCGCGCCGCGAGGAGAGGGCGGGGCCGCGGAAAGGAAGGGGAGGGGCTGGGAGGGCCCGGAGGGGGCTGGGCCGGGGACCCGGAAGGGGTCGGGACGGGGCGGGGTCC
Consensus_read_202_GTTCAGAACACC_a_Count=16	chr5	1295037	AGCGCTGCCTGAAACTCGCGCCGCGAGGAGAGGGCGGGGCCGCGGAAAGGAAGGGGAGGGGCTGGGAGGGCCCGGAGGGGGCTGGGCCGGGGACCCGGAAGGGGTCGGGACGGGGCGGGGTCC
Consensus_read_202_GTATATTCTCCT_Count=12	chr5	1295037	AGCGCTGCCTGAAACTCGCGCCGCGAGGAGAGGGCGGGGCCGCGGAAAGGAAGGGGAGGGGCTGGGAGGGCCCGGAGGGGGCTGGGCCGGGGACCCGGAAGGGGTCGGGACGGGGCGGGGTCC
Consensus_read_202_TCTTTGATCCAG_Count=10	chr5	1295037	AGCGCTGCCTGAAACTCGCGCCGCGAGGAGAGGGCGGGGCCGCGGAAAGGAAGGGGAGGGGCTGGGAGGGCCCGGAGGGGGCTGGGCCGGGGACCCGGAAGGGGTCGGGACGGGGCGGGGTCC
Consensus_read_202_TTGGTTCATAGG_Count=12	chr5	1295037	AGCGCTGCCTGAAACTCGCGCCGCGAGGAGAGGGCGGGGCCGCGGAAAGGAAGGGGAGGGGCTGGGAGGGCCCGGAGGGGGCTGGGCCGGGGACCCGGGAGGGGTCGGGACGGGGCGGGGTCC
Consensus_read_202_AAGGGGCTTTAA_Count=7	chr5	1295037	AGCGCTGCCTGAAACTCGCGCCGCGAGGAGAGGGCGGGGCCGCGGAAAGGAAGGGGAGGGGCTGGGAGGGCCCGGAGGGGGCTGGGCCGGGGACCCGGAAGGGGTCGGGACGGGGCGGGGTCC
Consensus_read_202_CAATTTACATGA_Count=22	chr5	1295037	AGCGCTGCCTGAAACTCGCGCCGCGAGGAGAGGGCGGGGCCGCGGAAAGGAAGGGGAGGGGCTGGGAGGGCCCGGAGGGGGCTGGGCCGGGGACCCGGGAGGGGTCGGGACGGGGCGGGGTCC
Consensus_read_202_AGATCTCCCAGC_Count=15	chr5	1295037	AGCGCTGCCTGAAACTCGCGCCGCGAGGAGAGGGCGGGGCCGCGGAAAGGAAGGGGAGGGGCTGGGAGGGCCCGGAGGGGGCTGGGCCGGGGACCCGGAAGGGGTCGGGACGGGGCGGGGTCC
Consensus_read_202_GTAATTATAGTC_Count=25	chr5	1295037	AGCGCTGCCTGAAACTCGCGCCGCGAGGAGAGGGCGGGGCCGCGGAAAGGAAGGGGAGGGGCTGGGAGGGCCCGGAGGGGGCTGGGCCGGGGACCCGGAAGGGGTCGGGACGGGGCGGGGTCC
Consensus_read_202_CTAGGCGTGCAT_Count=8	chr5	1295037	AGCGCTGCCTGAAACTCGCGCCGCGAGGAGAGGGCGGGGCCGCGGAAAGGAAGGGGAGGGGCTGGGAGGGCCCGGAGGGGGCTGGGCCGGGGACCCGGAAGGGGTCGGGACGGGGCGGGGTCC
Consensus_read_202_TGCTTCCCAATA_Count=15	chr5	1295037	AGCGCTGCCTGAAACTCGCGCCGCGAGGAGAGGGCGGGGCCGCGGAAAGGAAGGGGAGGGGCTGGGAGGGCCCGGAGGGGGCTGGGCCGGGGACCCGGAAGGGGTCGGGACGGGGCGGGGTCC
Consensus_read_202_TGAGTAATTTTG_Count=16	chr5	1295037	AGCGCTGCCTGAAACTCGCGCCGCGAGGAGAGGGCGGGGCCGCGGAAAGGAAGGGGAGGGGCTGGGAGGGCCCGGAGGGGGCTGGGCCGGGGACCCGGGAGGGGTCGGGACGGGGCGGGGTCC
Consensus_read_202_GTCGATATGGGC_Count=8	chr5	1295037	AGCGCTGCCTGAAACTCGCGCCGCGAGGAGAGGGCGGGGCCGCGGAAAGGAAGGGGAGGGGCTGGGAGGGCCCGGAGGGGGCTGGGCCGGGGACCCGGAAGGGGTCGGGACGGGGCGGGGTCC
Consensus_read_202_GGTCTGAAGGCG_Count=28	chr5	1295037	AGCGCTGCCTGAAACTCGCGCCGCGAGGAGAGGGCGGGGCCGCGGAAAGGAAGGGGAGGGGCTGGGAGGGCCCGGAGGGGGCTGGGCCGGGGACCCGGAAGGGGTCGGGACGGGGCGGGGTCC
Consensus_read_202_AGTAATCTTCTT_Count=14	chr5	1295037	AGCGCTGCCTGAAACTCGCGCCGCGAGGAGAGGGCGGGGCCGCGGAAAGGAAGGGGAGGGGCTGGGAGGGCCCGGAGGGGGCTGGGCCGGGGACCCGGAAGGGGTCGGGACGGGGCGGGGTCC
Consensus_read_202_GTTGCATAGCAT_Count=14	chr5	1295037	AGCGCTGCCTGAAACTCGCGCCGCGAGGAGAGGGCGGGGCCGCGGAAAGGAAGGGGAGGGGCTGGGAGGGCCCGGAGGGGGCTGGGCCGGGGACCCGGAAGAGGTCGGGACGGGGCGGGGTCC
Consensus_read_202_TCTATAGTAATA_Count=9	chr5	1295037	AGCGCTGCCTGAAACTCGCGCCGCGAGGAGAGGGCGGGGCCGCGGAAAGGAAGGGGAGGGGCTGGGAGGGCCCGGAGGGGGCTGGGCCGGGGACCCGGAAGGGGTCGGGACGGGGCGGGGTCC
Consensus_read_202_CTGTTATATGTC_Count=16	chr5	1295037	AGCGCTGCCTGAAACTCGCGCCGCGAGGAGAGGGCGGGGCCGCGGAAAGGAAGGGGAGGGGCTGGGAGGGCCCGGAGGGGGCTGGGCCGGGGACCCGGGAGGGGTCGGGACGGGGCGGGGTCC
Consensus_read_202_CAATCAATCAAC_Count=8	chr5	1295037	AGCGCTGCCTGAAACTCGCGCCGCGAGGAGAGGGCGGGGCCGCGGAAAGGAAGGGGAGGGGCTGGGAGGGCCCGGAGGGGGCTGGGCCGGGGACCCGGAAGGGGTCGGGACGGGGCGGGGTCC
Consensus_read_202_GCTGTAAATTCT_Count=26	chr5	1295037	AGCGCTGCCTGAAACTCGCGCCGCGAGGAGAGGGCGGGGCCGCGGAAAGGAAGGGGAGGGGCTGGGAGGGCCCGGAGGGGGCTGGGCCGGGGACCCGGAAGGGGTCGGGACGGGGCGGGGTCC
Consensus_read_202_GATAAGCTTTTG_Count=15	chr5	1295037	AGCGCTGCCTGAAACTCGCGCCGCGAGGAGAGGGCGGGGCCGCGGAAAGGAAGGGGAGGGGCTGGGAGGGCCCGGAGGGGGCTGGGCCGGGGACCCGGGAGGGGTCGGGACGGGGCGGGGTCC
Consensus_read_202_GTTCTTTGTTAC_Count=8	chr5	1295037	AGCGCTGCCTGAAACTCGCGCCGCGAGGAGAGGGCGGGGCCGCGGAAAGGAAGGGGAGGGGCTGGGAGGGCCCGGAGGGGGCTGGGCCGGGGACCCGGAAGGGGTCGGGACGGGGCGGGGTCC
Consensus_read_202_AGTCGACTAGCA_Count=9	chr5	1295037	AGCGCTGCCTGAAACTCGCGCCGCGAGGAGAGGGCGGGGCCGCGGAAAGGAAGGGGAGGGGCTGGGAGGGCCCGGAGGGGGCTGGGCCGGGGACCCGGAAGGGGTCGGGACGGGGCGGGGTCC
Consensus_read_202_AGGGGTTATTGC_Count=13	chr5	1295037	AGCGCTGCCTGAAACTCGCGCCGCGAGGAGAGGGCGGGGCCGCGGAAAGGAAGGGGAGGGGCTGGGAGGGCCCGGAGGGGGCTGGGCCGGGGACCCGGAAGGGGTCGGGACGGGGCGGGGTCC
Consensus_read_202_TCTCTTTCTTCC_Count=16	chr5	1295037	AGCGCTGCCTGAAACTCGCGCCGCGAGGAGAGGGCGGGGCCGCGGAAAGGAAGGGGAGGGGCTGGGAGGGCCCGGAGGGGGCTGGGCCGGGGACCCGGAAGGGGTCGGGACGGGGCGGGGTCC
Consensus_read_202_GGCAGGCTCGCC_a_Count=16	chr5	1295037	AGCGCTGCCTGAAACTCGCGCCGCGAGGAGAGGGCGGGGCCGCGGAAAGGAAGGGGAGGGGCTGGGAGGGCCCGGAGGGGGCTGGGCCGGGGACCCGGAAGGGGTCGGGACGGGGCGGGGTCC
Consensus_read_202_TGGCCATCTGCT_Count=8	chr5	1295037	AGCGCTGCCTGAAACTCGCGCCGCGAGGAGAGGGCGGGGCCGCGGAAAGGAAGGGGAGGGGCTGGGAGGGCCCGGAGGGGGCTGGGCCGGGGACCCGGGAGGGGTCGGGACGGGGCGGGGTCC
Consensus_read_202_TTGCTATAGTTA_Count=20	chr5	1295037	AGCGCTGCCTGAAACTCGCGCCGCGAGGAGAGGGCGGGGCCGCGGAAAGGAAGGGGAGGGGCTGGGAGGGCCCGGAGGGGGCTGGGCCGGGGACCCGGAAGGGGTCGGGACGGGGCGGGGTCC
Consensus_read_202_TATAGCAAACGG_Count=12	chr5	1295037	AGCGCTGCCTGAAACTCGCGCCGCGAGGAGAGGGCGGGGCCGCGGAAAGGAAGGGGAGGGGCTGGGAGGGCCCGGAGGGGGCTGGGCCGGGGACCCGGAAGGGGTCGGGACGGGGCGGGGTCC
Consensus_read_202_AATTATTCTTTG_Count=10	chr5	1295037	AGCGCTGCCTGAAACTCGCGCCGCGAGGAGAGGGCGGGGCCGCGGAAAGGAAGGGGAGGGGCTGGGAGGGCCCGGAGGGGGCTGGGCCGGGGACCCGGGAGGGGTCGGGACGGGGCGGGGTCC
Consensus_read_202_ACTGACTTTTTG_a_Count=27	chr5	1295037	AGCGCTGCCTGAAACTCGCGCCGCGAGGAGAGGGCGGGGCCGCGGAAAGGAAGGGGAGGGGCTGGGAGGGCCCGGAGGGGGCTGGGCCGGGGACCCGGAAGGGGTCGGGACGGGGCGGGGTCC
Consensus_read_202_TGGAGTCTGATC_Count=11	chr5	1295037	AGCGCTGCCTGAAACTCGCGCCGCGAGGAGAGGGCGGGGCCGCGGAAAGGAAGGGGAGGGGCTGGGAGGGCCCGGAGGGGGCTGGGCCGGGGACCCGGGAGGGGTCGGGACGGGGCGGGGTCC
Consensus_read_202_TTTCTGTACCCC_Count=15	chr5	1295037	AGCGCTGCCTGAAACTCGCGCCGCGAGGAGAGGGCGGGGCCGCGGAAAGGAAGGGGAGGGGCTGGGAGGGCCCGGAGGGGGCTGGGCCGGGGACCCGGAAGGGGTCGGGACGGGGCGGGGTCC
Consensus_read_202_GTTACCGTGTCC_Count=11	chr5	1295037	AGCGCTGCCTGAAACTCGCGCCGCGAGGAGAGGGCGGGGCCGCGGAAAGGAAGGGGAGGGGCTGGGAGGGCCCGGAGGGGGCTGGGCCGGGGACCCGGAAGGGGTCGGGACGGGGCGGGGTCC
Consensus_read_202_TTAGTTACGGAT_Count=14	chr5	1295037	AGCGCTGCCTGAAACTCGCGCCGCGAGGAGAGGGCGGGGCCGCGGAAAGGAAGGGGAGGGGCTGGGAGGGCCCGGAGGGGGCTGGGCCGGGGACCCGGAAGGGGTCGGGACGGGGCGGGGTCC
Consensus_read_202_TATCCTTATACT_Count=15	chr5	1295037	AGCGCTGCCTGAAACTCGCGCCGCGAGGAGAGGGCGGGGCCGCGGAAAGGAAGGGGAGGGGCTGGGAGGGCCCGGAGGGGGCTGGGCCGGGGACCCGGAAGGGGTCGGGACGGGGCGGGGTCC
Consensus_read_202_CGGACAAAAGTA_Count=10	chr5	1295037	AGCGCTGCCTGAAACTCGCGCCGCGAGGAGAGGGCGGGGCCGCGGAAAGGAAGGGGAGGGGCTGGGAGGGCCCGGAGGGGGCTGGGCCGGGGACCCGGGAGGGGTCGGGACGGGGCGGGGTCC
Consensus_read_202_TGAATCTTTTTT_Count=15	chr5	1295037	AGCGCTGCCTGAAACTCGCGCCGCGAGGAGAGGGCGGGGCCGCGGAAAGGAAGGGGAGGGGCTGGGAGGGCCCGGAGGGGGCTGGGCCGGGGACCCGGAAGGGGTCGGGACGGGGCGGGGTCC
Consensus_read_202_CAATGTATCTCT_Count=18	chr5	1295037	AGCGCTGCCTGAAACTCGCGCCGCGAGGAGAGGGCGGGGCCGCGGAAAGGAAGGGGAGGGGCTGGGAGGGCCCGGAGGGGGCTGGGCCGGGGACCCGGGAGGGGTCGGGACGGGGCGGGGTCC
Consensus_read_202_ACGTCGGCCCAC_Count=9	chr5	1295037	AGCGCTGCCTGAAACTCGCGCCGCGAGGAGAGGGCGGGGCCGCGGAAAGGAAGGGGAGGGGCTGGGAGGGCCCGGAGGGGGCTGGGCCGGGGACCCGGAAGGGGTCGGGACGGGGCGGGGTCC
Consensus_read_202_TTCTGGTTTGGT_Count=11	chr5	1295037	AGCGCTGCCTGAAACTCGCGCCGCGAGGAGAGGGCGGGGCCGCGGAAAGGAAGGGGAGGGGCTGGGAGGGCCCGGAGGGGGCTGGGCCGGGGACCCGGGAGGGGTCGGGACGGGGCGGGGTCC
Consensus_read_202_GCTTACGCTTCA_Count=24	chr5	1295037	AGCGCTGCCTGAAACTCGCGCCGCGAGGAGAGGGCGGGGCCGCGGAAAGGAAGGGGAGGGGCTGGGAGGGCCCGGAGGGGGCTGGGCCGGGGACCCGGGAGGGGTCGGGACGGGGCGGGGTCC
Consensus_read_202_GTTAAAACTCAA_Count=9	chr5	1295037	AGCGCTGCCTGAAACTCGCGCCGCGAGGAGAGGGCGGGGCCGCGGAAAGGAAGGGGAGGGGCTGGGAGGGCCCGGAGGGGGCTGGGCCGGGGACCCGGAAGGGGTCGGGACGGGGCGGGGTCC
Consensus_read_202_GGGTAACTTTTA_Count=9	chr5	1295037	AGCGCTGCCTGAAACTCGCGCCGCGAGGAGAGGGCGGGGCCGCGGAAAGGAAGGGGAGGGGCTGGGAGGGCCCGGAGGGGGCTGGGCCGGGGACCCGGGAGGGGTCGGGACGGGGCGGGGTCC
Consensus_read_202_TGTTTTGTGATT_Count=11	chr5	1295037	AGCGCTGCCTGAAACTCGCGCCGCGAGGAGAGGGCGGGGCCGCGGAAAGGAAGGGGAGGGGCTGGGAGGGCCCGGAGGGGGCTGGGCCGGGGACCCGGGAGGGGTCGGGACGGGGCGGGGTCC
Consensus_read_202_CAAATGGGCTCC_Count=13	chr5	1295037	AGCGCTGCCTGAAACTCGCGCCGCGAGGAGAGGGCGGGGCCGCGGAAAGGAAGGGGAGGGGCTGGGAGGGCCCGGAGGGGGCTGGGCCGGGGACCCGGGAGGGGTCGGGACGGGGCGGGGTCC
Consensus_read_202_TGCACCGACGCA_Count=14	chr5	1295037	AGCGCTGCCTGAAACTCGCGCCGCGAGGAGAGGGCGGGGCCGCGGAAAGGAAGGGGAGGGGCTGGGAGGGCCCGGAGGGGGCTGGGCCGGGGACCCGGAAGGGGTCGGGACGGGGCGGGGTCC
Consensus_read_202_TCTATATTTTGT_Count=8	chr5	1295037	AGCGCTGCCTGAAACTCGCGCCGCGAGGAGAGGGCGGGGCCGCGGAAAGGAAGGGGAGGGGCTGGGAGGGCCCGGAGGGGGCTGGGCCGGGGACCCGGAAGGGGTCGGGACGGGGCGGGGTCC
Consensus_read_202_GCTCTAAGCAAT_a_Count=47	chr5	1295037	AGCGCTGCCTGAAACTCGCGCCGCGAGGAGAGGGCGGGGCCGCGGAAAGGAAGGGGAGGGGCTGGGAGGGCCCGGAGGGGGCTGGGCCGGGGACCCGGAAGGGGTCGGGACGGGGCGGGGTCC
Consensus_read_202_TAAATTTATGTC_Count=18	chr5	1295037	AGCGCTGCCTGAAACTCGCGCCGCGAGGAGAGGGCGGGGCCGCGGAAAGGAAGGGGAGGGGCTGGGAGGGCCCGGAGGGGGCTGGGCCGGGGACCCGGAAGGGGTCGGGACGGGGCGGGGTCC
Consensus_read_202_CTTAGCACATAT_Count=8	chr5	1295037	AGCGCTGCCTGAAACTCGCGCCGCGAGGAGAGGGCGGGGCCGCGGAAAGGAAGGGGAGGGGCTGGGAGGGCCCGGAGGGGGCTGGGCCGGGGACCCGGAAGGGGTCGGGACGGGGCGGGGTCC
Consensus_read_202_TGCACTGGCGGT_Count=15	chr5	1295037	AGCGCTGCCTGAAACTCGCGCCGCGAGGAGAGGGCGGGGCCGCGGAAAGGAAGGGGAGGGGCTGGGAGGGCCCGGAGGGGGCTGGGCCGGGGACCCGGAAGGGGTCGGGACGGGGCGGGGTCC
Consensus_read_202_CACTACTTCTAC_Count=18	chr5	1295037	AGCGCTGCCTGAAACTCGCGCCGCGAGGAGAGGGCGGGGCCGCGGAAAGGAAGGGGAGGGGCTGGGAGGGCCCGGAGGGGGCTGGGCCGGGGACCCGGAAGGGGTCGGGACGGGGCGGGGTCC
Consensus_read_202_TCTGAAGCTTTG_Count=12	chr5	1295037	AGCGCTGCCTGAAACTCGCGCCGCGAGGAGAGGGCGGGGCCGCGGAAAGGAAGGGGAGGGGCTGGGAGGGCCCGGAGGGGGCTGGGCCGGGGACCCGGAAGGGGTCGGGACGGGGCGGGGTCC
Consensus_read_202_GTCCTAGTCGGC_Count=21	chr5	1295037	AGCGCTGCCTGAAACTCGCGCCGCGAGGAGAGGGCGGGGCCGCGGAAAGGAAGGGGAGGGGCTGGGAGGGCCCGGAGGGGGCTGGGCCGGGGACCCGGAAGGGGTCGGGACGGGGCGGGGTCC
Consensus_read_202_CACCCTATGCAT_Count=22	chr5	1295037	AGCGCTGCCTGAAACTCGCGCCGCGAGGAGAGGGCGGGGCCGCGGAAAGGAAGGGGAGGGGCTGGGAGGGCCCGGAGGGGGCTGGGCCGGGGACCCGGGAGGGGTCGGGACGGGGCGGGGTCC
Consensus_read_202_CAATCTATGATT_Count=7	chr5	1295037	AGCGCTGCCTGAAACTCGCGCCGCGAGGAGAGGGCGGGGCCGCGGAAAGGAAGGGGAGGGGCTGGGAGGGCCCGGAGGGGGCTGGGCCGGGGACCCGGAAGGGGTCGGGACGGGGCGGGGTCC
Consensus_read_202_TGAGCTGACGGG_Count=22	chr5	1295037	AGCGCTGCCTGAAACTCGCGCCGCGAGGAGAGGGCGGGGCCGCGGAAAGGAAGGGGAGGGGCTGGGAGGGCCCGGAGGGGGCTGGGCCGGGGACCCGGGAGGGGTCGGGACGGGGCGGGGTCC
Consensus_read_202_AGTGTCCTGAAA_Count=11	chr5	1295037	AGCGCTGCCTGAAACTCGCGCCGCGAGGAGAGGGCGGGGCCGCGGAAAGGAAGGGGAGGGGCTGGGAGGGCCCGGAGGGGGCTGGGCCGGGGACCCGGAAGGGGTCGGGACGGGGCGGGGTCC
Consensus_read_202_GGTCATGGTCAC_Count=14	chr5	1295037	AGCGCTGCCTGAAACTCGCGCCGCGAGGAGAGGGCGGGGCCGCGGAAAGGAAGGGGAGGGGCTGGGAGGGCCCGGAGGGGGCTGGGCCGGGGACCCGGAAGGGGTCGGGACGGGGCGGGGTCC
Consensus_read_202_TTCCATGGTCTT_Count=12	chr5	1295037	AGCGCTGCCTGAAACTCGCGCCGCGAGGAGAGGGCGGGGCCGCGGAAAGGAAGGGGAGGGGCTGGGAGGGCCCGGAGGGGGCTGGGCCGGGGACCCGGAAGGGGTCGGGACGGGGCGGGGTCC
Consensus_read_202_TTTGTTTCACAG_Count=9	chr5	1295037	AGCGCTGCCTGAAACTCGCGCCGCGAGGAGAGGGCGGGGCCGCGGAAAGGAAGGGGAGGGGCTGGGAGGGCCCGGAGGGGGCTGGGCCGGGGACCCGGAAGGGGTCGGGACGGGGCGGGGTCC
Consensus_read_202_ACTACTACTACG_Count=16	chr5	1295037	AGCGCTGCCTGAAACTCGCGCCGCGAGGAGAGGGCGGGGCCGCGGAAAGGAAGGGGAGGGGCTGGGAGGGCCCGGAGGGGGCTGGGCCGGGGACCCGGGAGGGGTCGGGACGGGGCGGGGTCC
Consensus_read_202_CATGGTGTCTGT_Count=11	chr5	1295037	AGCGCTGCCTGAAACTCGCGCCGCGAGGAGAGGGCGGGGCCGCGGAAAGGAAGGGGAGGGGCTGGGAGGGCCCGGAGGGGGCTGGGCCGGGGACCCGGAAGGGGTCGGGACGGGGCGGGGTCC
Consensus_read_202_CTTACGAGGTGC_Count=12	chr5	1295037	AGCGCTGCCTGAAACTCGCGCCGCGAGGAGAGGGCGGGGCCGCGGAAAGGAAGGGGAGGGGCTGGGAGGGCCCGGAGGGGGCTGGGCCGGGGACCCGGGAGGGGTCGGGACGGGGCGGGGTCC
Consensus_read_202_GAACCAAGAAAT_a_Count=27	chr5	1295037	AGCGCTGCCTGAAACTCGCGCCGCGAGGAGAGGGCGGGGCCGCGGAAAGGAAGGGGAGGGGCTGGGAGGGCCCGGAGGGGGCTGGGCCGGGGACCCGGGAGGGGTCGGGACGGGGCGGGGTCC
Consensus_read_202_CATCAGTACTAT_Count=28	chr5	1295037	AGCGCTGCCTGAAACTCGCGCCGCGAGGAGAGGGCGGGGCCGCGGAAAGGAAGGGGAGGGGCTGGGAGGGCCCGGAGGGGGCTGGGCCGGGGACCCGGAAGGGGTCGGGACGGGGCGGGGTCC
Consensus_read_202_TTCATACATCTA_Count=11	chr5	1295037	AGCGCTGCCTGAAACTCGCGCCGCGAGGAGAGGGCGGGGCCGCGGAAAGGAAGGGGAGGGGCTGGGAGGGCCCGGAGGGGGCTGGGCCGGGGACCCGGAAGGGGTCGGGACGGGGCGGGGTCC
Consensus_read_202_GAATATTCCTGT_Count=16	chr5	1295037	AGCGCTGCCTGAAACTCGCGCCGCGAGGAGAGGGCGGGGCCGCGGAAAGGAAGGGGAGGGGCTGGGAGGGCCCGGAGGGGGCTGGGCCGGGGACCCGGAAGGGGTCGGGACGGGGCGGGGTCC
Consensus_read_202_CTGTTGTTTTAT_Count=10	chr5	1295037	AGCGCTGCCTGAAACTCGCGCCGCGAGGAGAGGGCGGGGCCGCGGAAAGGAAGGGGAGGGGCTGGGAGGGCCCGGAGGGGGCTGGGCCGGGGACCCGGAAGGGGTCGGGACGGGGCGGGGTCC
Consensus_read_202_GATCATCTTATA_Count=13	chr5	1295037	AGCGCTGCCTGAAACTCGCGCCGCGAGGAGAGGGCGGGGCCGCGGAAAGGAAGGGGAGGGGCTGGGAGGGCCCGGAGGGGGCTGGGCCGGGGACCCGGAAGGGGTCGGGACGGGGCGGGGTCC
Consensus_read_202_CACTTGTTTTAT_Count=30	chr5	1295037	AGCGCTGCCTGAAACTCGCGCCGCGAGGAGAGGGCGGGGCCGCGGAAAGGAAGGGGAGGGGCTGGGAGGGCCCGGAGGGGGCTGGGCCGGGGACCCGGAAGGGGTCGGGACGGGGCGGGGTCC
Consensus_read_202_TTACTATTTCTC_Count=7	chr5	1295037	AGCGCTGCCTGAAACTCGCGCCGCGAGGAGAGGGCGGGGCCGCGGAAAGGAAGGGGAGGGGCTGGGAGGGCCCGGAGGGGGCTGGGCCGGGGACCCGGGAGGGGTCGGGACGGGGCGGGGTCC
Consensus_read_202_GTTGTATTTCCG_Count=19	chr5	1295037	AGCGCTGCCTGAAACTCGCGCCGCGAGGAGAGGGCGGGGCCGCGGAAAGGAAGGGGAGGGGCTGGGAGGGCCCGGAGGGGGCTGGGCCGGGGACCCGGAAGGGGTCGGGACGGGGCGGGGTCC
Consensus_read_202_AAGAACATGATT_Count=13	chr5	1295037	AGCGCTGCCTGAAACTCGCGCCGCGAGGAGAGGGCGGGGCCGCGGAAAGGAAGGGGAGGGGCTGGGAGGGCCCGGAGGGGGCTGGGCCGGGGACCCGGAAGGGGTCGGGACGGGGCGGGGTCC
Consensus_read_202_ATGCAAGTTGTC_Count=9	chr5	1295037	AGCGCTGCCTGAAACTCGCGCCGCGAGGAGAGGGCGGGGCCGCGGAAAGGAAGGGGAGGGGCTGGGAGGGCCCGGAGGGGGCTGGGCCGGGGACCCGGAAGGGGTCGGGACGGGGCGGGGTCC
Consensus_read_202_AAGGTCCTCCGT_Count=25	chr5	1295037	AGCGCTGCCTGAAACTCGCGCCGCGAGGAGAGGGCGGGGCCGCGGAAAGGAAGGGGAGGGGCTGGGAGGGCCCGGAGGGGGCTGGGCCGGGGACCCGGGAGGGGTCGGGACGGGGCGGGGTCC
Consensus_read_202_TATTTAGAGCAG_Count=19	chr5	1295037	AGCGCTGCCTGAAACTCGCGCCGCGAGGAGAGGGCGGGGCCGCGGAAAGGAAGGGGAGGGGCTGGGAGGGCCCGGAGGGGGCTGGGCCGGGGACCCGGAAGGGGTCGGGACGGGGCGGGGTCC
Consensus_read_202_TGTTTGCAGGTA_Count=7	chr5	1295037	AGCGCTGCCTGAAACTCGCGCCGCGAGGAGAGGGCGGGGCCGCGGAAAGGAAGGGGAGGGGCTGGGAGGGCCCGGAGGGGGCTGGGCCGGGGACCCGGAAGGGGTCGGGACGGGGCGGGGTCC
Consensus_read_202_CTACCTACATAC_Count=22	chr5	1295037	AGCGCTGCCTGAAACTCGCGCCGCGAGGAGAGGGCGGGGCCGCGGAAAGGAAGGGGAGGGGCTGGGAGGGCCCGGAGGGGGCTGGGCCGGGGACCCGGAAGGGGTCGGGACGGGGCGGGGTCC
Consensus_read_202_ATTGATTTAAAT_Count=14	chr5	1295037	AGCGCTGCCTGAAACTCGCGCCGCGAGGAGAGGGCGGGGCCGCGGAAAGGAAGGGGAGGGGCTGGGAGGGCCCGGAGGGGGCTGGGCCGGGGACCCGGAAGGGGTCGGGACGGGGCGGGGTCC
Consensus_read_202_ACTTCATTTTTC_Count=10	chr5	1295037	AGCGCTGCCTGAAACTCGCGCCGCGAGGAGAGGGCGGGGCCGCGGAAAGGAAGGGGAGGGGCTGGGAGGGCCCGGAGGGGGCTGGGCCGGGGACCCGGAAGGGGTCGGGACGGGGCGGGGTCC
Consensus_read_202_TAATTAGCTACC_Count=16	chr5	1295037	AGCGCTGCCTGAAACTCGCGCCGCGAGGAGAGGGCGGGGCCGCGGAAAGGAAGGGGAGGGGCTGGGAGGGCCCGGAGGGGGCTGGGCCGGGGACCCGGGAGGGGTCGGGACGGGGCGGGGTCC
Consensus_read_202_ATTTGAATGGGG_Count=11	chr5	1295037	AGCGCTGCCTGAAACTCGCGCCGCGAGGAGAGGGCGGGGCCGCGGAAAGGAAGGGGAGGGGCTGGGAGGGCCCGGAGGGGGCTGGGCCGGGGACCCGGAAGGGGTCGGGACGGGGCGGGGTCC
Consensus_read_202_GCAACGATTAAC_Count=7	chr5	1295037	AGCGCTGCCTGAAACTCGCGCCGCGAGGAGAGGGCGGGGCCGCGGAAAGGAAGGGGAGGGGCTGGGAGGGCCCGGAGGGGGCTGGGCCGGGGACCCGGAAGGGGTCGGGACGGGGCGGGGTCC
Consensus_read_202_GTATATTCTCAC_Count=25	chr5	1295037	AGCGCTGCCTGAAACTCGCGCCGCGAGGAGAGGGCGGGGCCGCGGAAAGGAAGGGGAGGGGCTGGGAGGGCCCGGAGGGGGCTGGGCCGGGGACCCGGAAGGGGTCGGGACGGGGCGGGGTCC
Consensus_read_202_TTATGATAAATT_Count=8	chr5	1295037	AGCGCTGCCTGAAACTCGCGCCGCGAGGAGAGGGCGGGGCCGCGGAAAGGAAGGGGAGGGGCTGGGAGGGCCCGGAGGGGGCTGGGCCGGGGACCCGGAAGGGGTCGGGACGGGGCGGGGTCC
Consensus_read_202_ATTTTAGTGAAA_Count=15	chr5	1295037	AGCGCTGCCTGAAACTCGCGCCGCGAGGAGAGGGCGGGGCCGCGGAAAGGAAGGGGAGGGGCTGGGAGGGCCCGGAGGGGGCTGGGCCGGGGACCCGGAAGGGGTCGGGACGGGGCGGGGTCC
Consensus_read_202_TAGTGTGTCTTC_Count=9	chr5	1295037	AGCGCTGCCTGAAACTCGCGCCGCGAGGAGAGGGCGGGGCCGCGGAAAGGAAGGGGAGGGGCTGGGAGGGCCCGGAGGGGGCTGGGCCGGGGACCCGGAAGGGGTCGGGACGGGGCGGGGTCC
Consensus_read_202_ATTATGGCTCAT_Count=16	chr5	1295037	AGCGCTGCCTGAAACTCGCGCCGCGAGGAGAGGGCGGGGCCGCGGAAAGGAAGGGGAGGGGCTGGGAGGGCCCGGAGGGGGCTGGGCCGGGGACCCGGAAGGGGTCGGGACGGGGCGGGGTCC
Consensus_read_202_TTAGTATAGTAG_Count=7	chr5	1295037	AGCGCTGCCTGAAACTCGCGCCGCGAGGAGAGGGCGGGGCCGCGGAAAGGAAGGGGAGGGGCTGGGAGGGCCCGGAGGGGGCTGGGCCGGGGACCCGGAAGGGGTCGGGACGGGGCGGGGTCC
Consensus_read_202_GTACATGGTTTA_Count=9	chr5	1295037	AGCGCTGCCTGAAACTCGCGCCGCGAGGAGAGGGCGGGGCCGCGGAAAGGAAGGGGAGGGGCTGGGAGGGCCCGGAGGGGGCTGGGCCGGGGACCCGGAAGGGGTCGGGACGGGGCGGGGTCCG
Consensus_read_202_TAGGTTCATTTT_Count=27	chr5	1295037	AGCGCTGCCTGAAACTCGCGCCGCGAGGAGAGGGCGGGGCCGCGGAAAGGAAGGGGAGGGGCTGGGAGGGCCCGGAGGGGGCTGGGCCGGGGACCCGGAAGGGGTCGGGACGGGGCGGGGTCC
Consensus_read_202_GTCGTCGTCTAC_Count=12	chr5	1295037	AGCGCTGCCTGAAACTCGCGCCGCGAGGAGAGGGCGGGGCCGCGGAAAGGAAGGGGAGGGGCTGGGAGGGCCCGGAGGGGGCTGGGCCGGGGACCCGGGAGGGGTCGGGACGGGGCGGGGTCC
Consensus_read_202_GATTGACAATTT_Count=9	chr5	1295037	AGCGCTGCCTGAAACTCGCGCCGCGAGGAGAGGGCGGGGCCGCGGAAAGGAAGGGGAGGGGCTGGGAGGGCCCGGAGGGGGCTGGGCCGGGGACCCGGAAGGGGTCGGGACGGGGCGGGGTCC
Consensus_read_202_TCTTTTAGCTAG_Count=22	chr5	1295037	AGCGCTGCCTGAAACTCGCGCCGCGAGGAGAGGGCGGGGCCGCGGAAAGGAAGGGGAGGGGCTGGGAGGGCCCGGAGGGGGCTGGGCCGGGGACCCGGAAGGGGTCGGGACGGGGCGGGGTCC
Consensus_read_202_TTACCCATTTTT_Count=8	chr5	1295037	AGCGCTGCCTGAAACTCGCGCCGCGAGGAGAGGGCGGGGCCGCGGAAAGGAAGGGGAGGGGCTGGGAGGGCCCGGAGGGGGCTGGGCCGGGGACCCGGAAGGGGTCGGGACGGGGCGGGGTCC
Consensus_read_202_GTAATGCATGGT_Count=13	chr5	1295037	AGCGCTGCCTGAAACTCGCGCCGCGAGGAGAGGGCGGGGCCGCGGAAAGGAAGGGGAGGGGCTGGGAGGGCCCGGAGGGGGCTGGGCCGGGGACCCGGAAGGGGTCGGGACGGGGCGGGGTCC
Consensus_read_202_ATTCATATTTGG_Count=11	chr5	1295037	AGCGCTGCCTGAAACTCGCGCCGCGAGGAGAGGGCGGGGCCGCGGAAAGGAAGGGGAGGGGCTGGGAGGGCCCGGAGGGGGCTGGGCCGGGGACCCGGAAGGGGTCGGGACGGGGCGGGGTCC
Consensus_read_202_ATGGTCTGGAGT_Count=14	chr5	1295037	AGCGCTGCCTGAAACTCGCGCCGCGAGGAGAGGGCGGGGCCGCGGAAAGGAAGGGGAGGGGCTGGGAGGGCCCGGAGGGGGCTGGGCCGGGGACCCGGAAGGGGTCGGGACGGGGCGGGGTCC
Consensus_read_202_CATGATTAATTT_Count=17	chr5	1295037	AGCGCTGCCTGAAACTCGCGCCGCGAGGAGAGGGCGGGGCCGCGGAAAGGAAGGGGAGGGGCTGGGAGGGCCCGGAGGGGGCTGGGCCGGGGACCCGGGAGGGGTCGGGACGGGGCGGGGTCC
Consensus_read_202_GTTGGACATTTA_Count=15	chr5	1295037	AGCGCTGCCTGAAACTCGCGCCGCGAGGAGAGGGCGGGGCCGCGGAAAGGAAGGGGAGGGGCTGGGAGGGCCCGGAGGGGGCTGGGCCGGGGACCCGGGAGGGGTCGGGACGGGGCGGGGTCC
Consensus_read_202_AGATCTTCAAGT_Count=8	chr5	1295037	AGCGCTGCCTGAAACTCGCGCCGCGAGGAGAGGGCGGGGCCGCGGAAAGGAAGGGGAGGGGCTGGGAGGGCCCGGAGGGGGCTGGGCCGGGGACCCGGAAGGGGTCGGGACGGGGCGGGGTCC
Consensus_read_202_ATTAATCGTTTC_Count=22	chr5	1295037	AGCGCTGCCTGAAACTCGCGCCGCGAGGAGAGGGCGGGGCCGCGGAAAGGAAGGGGAGGGGCTGGGAGGGCCCGGAGGGGGCTGGGCCGGGGACCCGGAAGGGGTCGGGACGGGGCGGGGTCC
Consensus_read_202_CGGCTGCTTCGA_Count=14	chr5	1295037	AGCGCTGCCTGAAACTCGCGCCGCGAGGAGAGGGCGGGGCCGCGGAAAGGAAGGGGAGGGGCTGGGAGGGCCCGGAGGGGGCTGGGCCGGGGACCCGGGAGGGGTCGGGACGGGGCGGGGTCC
Consensus_read_202_GGGTATTGTTTT_Count=30	chr5	1295037	AGCGCTGCCTGAAACTCGCGCCGCGAGGAGAGGGCGGGGCCGCGGAAAGGAAGGGGAGGGGCTGGGAGGGCCCGGAGGGGGCTGGGCCGGGGACCCGGAAGGGGTCGGGACGGGGCGGGGTCC
Consensus_read_202_TAACTTTGTTGT_Count=22	chr5	1295037	AGCGCTGCCTGAAACTCGCGCCGCGAGGAGAGGGCGGGGCCGCGGAAAGGAAGGGGAGGGGCTGGGAGGGCCCGGAGGGGGCTGGGCCGGGGACCCGGAAGGGGTCGGGACGGGGCGGGGTCC
Consensus_read_202_TGGCTCTCGGTT_Count=15	chr5	1295037	AGCGCTGCCTGAAACTCGCGCCGCGAGGAGAGGGCGGGGCCGCGGAAAGGAAGGGGAGGGGCTGGGAGGGCCCGGAGGGGGCTGGGCCGGGGACCCGGAAGGGGTCGGGACGGGGCGGGGTCC
Consensus_read_202_GATCTGTTGATT_Count=27	chr5	1295037	AGCGCTGCCTGAAACTCGCGCCGCGAGGAGAGGGCGGGGCCGCGGAAAGGAAGGGGAGGGGCTGGGAGGGCCCGGAGGGGGCTGGGCCGGGGACCCGGGAGGGGTCGGGACGGGGCGGGGTCC
Consensus_read_202_TTAAATAAGCAT_Count=19	chr5	1295037	AGCGCTGCCTGAAACTCGCGCCGCGAGGAGAGGGCGGGGCCGCGGAAAGGAAGGGGAGGGGCTGGGAGGGCCCGGAGGGGGCTGGGCCGGGGACCCGGAAGGGGTCGGGACGGGGCGGGGTCC
Consensus_read_202_CAAAGATGTGCC_Count=15	chr5	1295037	AGCGCTGCCTGAAACTCGCGCCGCGAGGAGAGGGCGGGGCCGCGGAAAGGAAGGGGAGGGGCTGGGAGGGCCCGGAGGGGGCTGGGCCGGGGACCCGGAAGGGGTCGGGACGGGGCGGGGTCC
Consensus_read_202_AATGCTACGTCT_Count=12	chr5	1295037	AGCGCTGCCTGAAACTCGCGCCGCGAGGAGAGGGCGGGGCCGCGGAAAGGAAGGGGAGGGGCTGGGAGGGCCCGGAGGGGGCTGGGCCGGGGACCCGGAAGGGGTCGGGACGGGGCGGGGTCC
Consensus_read_202_TCTGCCGGCAGT_Count=11	chr5	1295037	AGCGCTGCCTGAAACTCGCGCCGCGAGGAGAGGGCGGGGCCGCGGAAAGGAAGGGGAGGGGCTGGGAGGGCCCGGAGGGGGCTGGGCCGGGGACCCGGGAGGGGTCGGGACGGGGCGGGGTCC
Consensus_read_202_CGGTGTTATTAT_Count=17	chr5	1295037	AGCGCTGCCTGAAACTCGCGCCGCGAGGAGAGGGCGGGGCCGCGGAAAGGAAGGGGAGGGGCTGGGAGGGCCCGGAGGGGGCTGGGCCGGGGACCCGGAAGGGGTCGGGACGGGGCGGGGTCC
Consensus_read_202_TTACCATATCGG_Count=13	chr5	1295037	AGCGCTGCCTGAAACTCGCGCCGCGAGGAGAGGGCGGGGCCGCGGAAAGGAAGGGGAGGGGCTGGGAGGGCCCGGAGGGGGCTGGGCCGGGGACCCGGAAGGGGTCGGGACGGGGCGGGGTCC
Consensus_read_202_GTGATGATGTCA_Count=16	chr5	1295037	AGCGCTGCCTGAAACTCGCGCCGCGAGGAGAGGGCGGGGCCGCGGAAAGGAAGGGGAGGGGCTGGGAGGGCCCGGAGGGGGCTGGGCCGGGGACCCGGGAGGGGTCGGGACGGGGCGGGGTCC
Consensus_read_202_TCTTTCTGCACG_Count=10	chr5	1295037	AGCGCTGCCTGAAACTCGCGCCGCGAGGAGAGGGCGGGGCCGCGGAAAGGAAGGGGAGGGGCTGGGAGGGCCCGGAGGGGGCTGGGCCGGGGACCCGGAAGGGGTCGGGACGGGGCGGGGTCC
Consensus_read_202_GCGTACGGGCCC_Count=13	chr5	1295037	AGCGCTGCCTGAAACTCGCGCCGCGAGGAGAGGGCGGGGCCGCGGAAAGGAAGGGGAGGGGCTGGGAGGGCCCGGAGGGGGCTGGGCCGGGGACCCGGAAGGGGTCGGGACGGGGCGGGGTCC
Consensus_read_202_ATTGAGTGTTCT_Count=19	chr5	1295037	AGCGCTGCCTGAAACTCGCGCCGCGAGGAGAGGGCGGGGCCGCGGAAAGGAAGGGGAGGGGCTGGGAGGGCCCGGAGGGGGCTGGGCCGGGGACCCGGAAGGGGTCGGGACGGGGCGGGGTCC
Consensus_read_202_ACACTGACCTAG_Count=11	chr5	1295037	AGCGCTGCCTGAAACTCGCGCCGCGAGGAGAGGGCGGGGCCGCGGAAAGGAAGGGGAGGGGCTGGGAGGGCCCGGAGGGGGCTGGGCCGGGGACCCGGAAGGGGTCGGGACGGGGCGGGGTCC
Consensus_read_202_AAACTACCTCCG_Count=12	chr5	1295037	AGCGCTGCCTGAAACTCGCGCCGCGAGGAGAGGGCGGGGCCGCGGAAAGGAAGGGGAGGGGCTGGGAGGGCCCGGAGGGGGCTGGGCCGGGGACCCGGAAGGGGTCGGGACGGGGCGGGGTCC
Consensus_read_202_TTGGTGCATCCT_Count=20	chr5	1295037	AGCGCTGCCTGAAACTCGCGCCGCGAGGAGAGGGCGGGGCCGCGGAAAGGAAGGGGAGGGGCTGGGAGGGCCCGGAGGGGGCTGGGCCGGGGACCCGGGAGGGGTCGGGACGGGGCGGGGTCC
Consensus_read_202_TTGATTATATAT_Count=9	chr5	1295037	AGCGCTGCCTGAAACTCGCGCCGCGAGGAGAGGGCGGGGCCGCGGAAAGGAAGGGGAGGGGCTGGGAGGGCCCGGAGGGGGCTGGGCCGGGGACCCGGAAGGGGTCGGGACGGGGCGGGGTCC
Consensus_read_202_TAAATCGCCGGT_Count=7	chr5	1295037	AGCGCTGCCTGAAACTCGCGCCGCGAGGAGAGGGCGGGGCCGCGGAAAGGAAGGGGAGGGGCTGGGAGGGCCCGGAGGGGGCTGGGCCGGGGACCCGGAAGGGGTCGGGACGGGGCGGGGTCC
Consensus_read_202_ATTATATGCGGT_Count=17	chr5	1295037	AGCGCTGCCTGAAACTCGCGCCGCGAGGAGAGGGCGGGGCCGCGGAAAGGAAGGGGAGGGGCTGGGAGGGCCCGGAGGGGGCTGGGCCGGGGACCCGGAAGGGGTCGGGACGGGGCGGGGTCC
Consensus_read_202_CTTCCGTAATCT_Count=14	chr5	1295037	AGCGCTGCCTGAAACTCGCGCCGCGAGGAGAGGGCGGGGCCGCGGAAAGGAAGGGGAGGGGCTGGGAGGGCCCGGAGGGGGCTGGGCCGGGGACCCGGAAGGGGTCGGGACGGGGCGGGGTCC
Consensus_read_202_TCTCTTTCATTC_Count=11	chr5	1295037	AGCGCTGCCTGAAACTCGCGCCGCGAGGAGAGGGCGGGGCCGCGGAAAGGAAGGGGAGGGGCTGGGAGGGCCCGGAGGGGGCTGGGCCGGGGACCCGGAAGGGGTCGGGACGGGGCGGGGTCC
Consensus_read_202_AGGCTTCATTGC_Count=11	chr5	1295037	AGCGCTGCCTGAAACTCGCGCCGCGAGGAGAGGGCGGGGCCGCGGAAAGGAAGGGGAGGGGCTGGGAGGGCCCGGAGGGGGCTGGGCCGGGGACCCGGAAGGGGTCGGGACGGGGCGGGGTCC
Consensus_read_202_CTATGCCAGCGG_Count=10	chr5	1295037	AGCGCTGCCTGAAACTCGCGCCGCGAGGAGAGGGCGGGGCCGCGGAAAGGAAGGGGAGGGGCTGGGAGGGCCCGGAGGGGGCTGGGCCGGGGACCCGGAAGGGGTCGGGACGGGGCGGGGTCC
Consensus_read_202_TCAGTTCCTTCA_Count=25	chr5	1295037	AGCGCTGCCTGAAACTCGCGCCGCGAGGAGAGGGCGGGGCCGCGGAAAGGAAGGGGAGGGGCTGGGAGGGCCCGGAGGGGGCTGGGCCGGGGACCCGGAAGGGGTCGGGACGGGGCGGGGTCC
Consensus_read_202_CTTTGACCGTTG_Count=20	chr5	1295037	AGCGCTGCCTGAAACTCGCGCCGCGAGGAGAGGGCGGGGCCGCGGAAAGGAAGGGGAGGGGCTGGGAGGGCCCGGAGGGGGCTGGGCCGGGGACCCGGAAGGGGTCGGGACGGGGCGGGGTCC
Consensus_read_202_TTAGGTTCATGA_Count=12	chr5	1295037	AGCGCTGCCTGAAACTCGCGCCGCGAGGAGAGGGCGGGGCCGCGGAAAGGAAGGGGAGGGGCTGGGAGGGCCCGGAGGGGGCTGGGCCGGGGACCCGGAAGGGGTCGGGACGGGGCGGGGTCC
Consensus_read_202_CAGCGTGCGCTT_Count=14	chr5	1295037	AGCGCTGCCTGAAACTCGCGCCGCGAGGAGAGGGCGGGGCCGCGGAAAGGAAGGGGAGGGGCTGGGAGGGCCCGGAGGGGGCTGGGCCGGGGACCCGGAAGGGGTCGGGACGGGGCGGGGTCC
Consensus_read_202_TCATGTGTTGTA_Count=10	chr5	1295037	AGCGCTGCCTGAAACTCGCGCCGCGAGGAGAGGGCGGGGCCGCGGAAAGGAAGGGGAGGGGCTGGGAGGGCCCGGAGGGGGCTGGGCCGGGGACCCGGAAGGGGTCGGGACGGGGCGGGGTCC
Consensus_read_202_TCTCTGATCTTG_Count=10	chr5	1295037	AGCGCTGCCTGAAACTCGCGCCGCGAGGAGAGGGCGGGGCCGCGGAAAGGAAGGGGAGGGGCTGGGAGGGCCCGGAGGGGGCTGGGCCGGGGACCCGGAAGGGGTCGGGACGGGGCGGGGTCC
Consensus_read_202_ACTTGGGTTGCT_Count=7	chr5	1295037	AGCGCTGCCTGAAACTCGCGCCGCGAGGAGAGGGCGGGGCCGCGGAAAGGAAGGGGAGGGGCTGGGAGGGCCCGGAGGGGGCTGGGCCGGGGACCCGGAAGGGGTCGGGACGGGGCGGGGTCC
Consensus_read_202_GTTGGATGAAAT_Count=8	chr5	1295037	AGCGCTGCCTGAAACTCGCGCCGCGAGGAGAGGGCGGGGCCGCGGAAAGGAAGGGGAGGGGCTGGGAGGGCCCGGAGGGGGCTGGGCCGGGGACCCGGAAGGGGTCGGGACGGGGCGGGGTCC
Consensus_read_202_ATTTGTACACTG_Count=15	chr5	1295037	AGCGCTGCCTGAAACTCGCGCCGCGAGGAGAGGGCGGGGCCGCGGAAAGGAAGGGGAGGGGCTGGGAGGGCCCGGAGGGGGCTGGGCCGGGGACCCGGAAGGGGTCGGGACGGGGCGGGGTCC
Consensus_read_202_GTTAAAGTTAGT_Count=20	chr5	1295037	AGCGCTGCCTGAAACTCGCGCCGCGAGGAGAGGGCGGGGCCGCGGAAAGGAAGGGGAGGGGCTGGGAGGGCCCGGAGGGGGCTGGGCCGGGGACCCGGAAGGGGTCGGGACGGGGCGGGGTCC
Consensus_read_202_TGCTCATTCGGC_Count=20	chr5	1295037	AGCGCTGCCTGAAACTCGCGCCGCGAGGAGAGGGCGGGGCCGCGGAAAGGAAGGGGAGGGGCTGGGAGGGCCCGGAGGGGGCTGGGCCGGGGACCCGGGAGGGGTCGGGACGGGGCGGGGTCC
Consensus_read_202_GATTTCATAGGC_Count=23	chr5	1295037	AGCGCTGCCTGAAACTCGCGCCGCGAGGAGAGGGCGGGGCCGCGGAAAGGAAGGGGAGGGGCTGGGAGGGCCCGGAGGGGGCTGGGCCGGGGACCCGGGAGGGGTCGGGACGGGGCGGGGTCC
Consensus_read_202_GGTATCCCTAAG_Count=17	chr5	1295037	AGCGCTGCCTGAAACTCGCGCCGCGAGGAGAGGGCGGGGCCGCGGAAAGGAAGGGGAGGGGCTGGGAGGGCCCGGAGGGGGCTGGGCCGGGGACCCGGAAGGGGTCGGGACGGGGCGGGGTCC
Consensus_read_202_AAATTTACCTTA_Count=23	chr5	1295037	AGCGCTGCCTGAAACTCGCGCCGCGAGGAGAGGGCGGGGCCGCGGAAAGGAAGGGGAGGGGCTGGGAGGGCCCGGAGGGGGCTGGGCCGGGGACCCGGAAGGGGTCGGGACGGGGCGGGGTCC
Consensus_read_202_AGATAAGTGTCA_Count=22	chr5	1295037	AGCGCTGCCTGAAACTCGCGCCGCGAGGAGAGGGCGGGGCCGCGGAAAGGAAGGGGAGGGGCTGGGAGGGCCCGGAGGGGGCTGGGCCGGGGACCCGGAAGGGGTCGGGACGGGGCGGGGTCC
Consensus_read_202_CTGTGACTCTTT_Count=7	chr5	1295037	AGCGCTGCCTGAAACTCGCGCCGCGAGGAGAGGGCGGGGCCGCGGAAAGGAAGGGGAGGGGCTGGGAGGGCCCGGAGGGGGCTGGGCCGGGGACCCGGAAGGGGTCGGGACGGGGCGGGGTCC
Consensus_read_202_ATGTGCCCTCAC_Count=15	chr5	1295037	AGCGCTGCCTGAAACTCGCGCCGCGAGGAGAGGGCGGGGCCGCGGAAAGGAAGGGGAGGGGCTGGGAGGGCCCGGAGGGGGCTGGGCCGGGGACCCGGAAGGGGTCGGGACGGGGCGGGGTCC
Consensus_read_202_TTGTTGGTTTTT_Count=19	chr5	1295037	AGCGCTGCCTGAAACTCGCGCCGCGAGGAGAGGGCGGGGCCGCGGAAAGGAAGGGGAGGGGCTGGGAGGGCCCGGAGGGGGCTGGGCCGGGGACCCGGAAGGGGTCGGGACGGGGCGGGGTCC
Consensus_read_202_TTTTTATGTCCT_Count=17	chr5	1295037	AGCGCTGCCTGAAACTCGCGCCGCGAGGAGAGGGCGGGGCCGCGGAAAGGAAGGGGAGGGGCTGGGAGGGCCCGGAGGGGGCTGGGCCGGGGACCCGGAAGGGGTCGGGACGGGGCGGGGTCC
Consensus_read_202_TAGTTACTAATT_Count=7	chr5	1295037	AGCGCTGCCTGAAACTCGCGCCGCGAGGAGAGGGCGGGGCCGCGGAAAGGAAGGGGAGGGGCTGGGAGGGCCCGGAGGGGGCTGGGCCGGGGACCCGGGAGGGGTCGGGACGGGGCGGGGTCC
Consensus_read_202_CCGTCTCTGGGG_Count=9	chr5	1295037	AGCGCTGCCTGAAACTCGCGCCGCGAGGAGAGGGCGGGGCCGCGGAAAGGAAGGGGAGGGGCTGGGAGGGCCCGGAGGGGGCTGGGCCGGGGACCCGGGAGGGGTCGGGACGGGGCGGGGTCC
Consensus_read_202_CATTCCTTTAAG_Count=12	chr5	1295037	AGCGCTGCCTGAAACTCGCGCCGCGAGGAGAGGGCGGGGCCGCGGAAAGGAAGGGGAGGGGCTGGGAGGGCCCGGAGGGGGCTGGGCCGGGGACCCGGAAGGGGTCGGGACGGGGCGGGGTCC
Consensus_read_202_TGTCCCTCTTTT_Count=8	chr5	1295037	AGCGCTGCCTGAAACTCGCGCCGCGAGGAGAGGGCGGGGCCGCGGAAAGGAAGGGGAGGGGCTGGGAGGGCCCGGAGGGGGCTGGGCCGGGGACCCGGAAGGGGTCGGGACGGGGCGGGGTCC
Consensus_read_202_TGGTCTGTTGGG_Count=17	chr5	1295037	AGCGCTGCCTGAAACTCGCGCCGCGAGGAGAGGGCGGGGCCGCGGAAAGGAAGGGGAGGGGCTGGGAGGGCCCGGAGGGGGCTGGGCCGGGGACCCGGAAGGGGTCGGGACGGGGCGGGGTCC
Consensus_read_202_GATCTACGATGC_Count=12	chr5	1295037	AGCGCTGCCTGAAACTCGCGCCGCGAGGAGAGGGCGGGGCCGCGGAAAGGAAGGGGAGGGGCTGGGAGGGCCCGGAGGGGGCTGGGCCGGGGACCCGGAAGGGGTCGGGACGGGGCGGGGTCC
Consensus_read_202_CTGACGTGATGA_Count=10	chr5	1295037	AGCGCTGCCTGAAACTCGCGCCGCGAGGAGAGGGCGGGGCCGCGGAAAGGAAGGGGAGGGGCTGGGAGGGCCCGGAGGGGGCTGGGCCGGGGACCCGGGAGGGGTCGGGACGGGGCGGGGTCC
Consensus_read_202_TAATCATTGCAT_Count=8	chr5	1295037	AGCGCTGCCTGAAACTCGCGCCGCGAGGAGAGGGCGGGGCCGCGGAAAGGAAGGGGAGGGGCTGGGAGGGCCCGGAGGGGGCTGGGCCGGGGACCCGGGAGGGGTCGGGACGGGGCGGGGTCC
Consensus_read_202_CTGGCGTTTTTC_Count=11	chr5	1295037	AGCGCTGCCTGAAACTCGCGCCGCGAGGAGAGGGCGGGGCCGCGGAAAGGAAGGGGAGGGGCTGGGAGGGCCCGGAGGGGGCTGGGCCGGGGACCCGGGAGGGGTCGGGACGGGGCGGGGTCC
Consensus_read_202_GTCATTCTTGTT_Count=10	chr5	1295037	AGCGCTGCCTGAAACTCGCGCCGCGAGGAGAGGGCGGGGCCGCGGAAAGGAAGGGGAGGGGCTGGGAGGGCCCGGAGGGGGCTGGGCCGGGGACCCGGGAGGGGTCGGGACGGGGCGGGGTCC
Consensus_read_202_TATCATAAATTA_Count=11	chr5	1295037	AGCGCTGCCTGAAACTCGCGCCGCGAGGAGAGGGCGGGGCCGCGGAAAGGAAGGGGAGGGGCTGGGAGGGCCCGGAGGGGGCTGGGCCGGGGACCCGGGAGGGGTCGGGACGGGGCGGGGTCC
Consensus_read_202_CTTTAGTAAAAT_Count=11	chr5	1295037	AGCGCTGCCTGAAACTCGCGCCGCGAGGAGAGGGCGGGGCCGCGGAAAGGAAGGGGAGGGGCTGGGAGGGCCCGGAGGGGGCTGGGCCGGGGACCCGGGAGGGGTCGGGACGGGGCGGGGTCC
Consensus_read_202_CACGAATTTTAT_Count=10	chr5	1295037	AGCGCTGCCTGAAACTCGCGCCGCGAGGAGAGGGCGGGGCCGCGGAAAGGAAGGGGAGGGGCTGGGAGGGCCCGGAGGGGGCTGGGCCGGGGACCCGGAAGGGGTCGGGACGGGGCGGGGTCC
Consensus_read_202_CTTAATCCTGAT_Count=11	chr5	1295037	AGCGCTGCCTGAAACTCGCGCCGCGAGGAGAGGGCGGGGCCGCGGAAAGGAAGGGGAGGGGCTGGGAGGGCCCGGAGGGGGCTGGGCCGGGGACCCGGGAGGGGTCGGGACGGGGCGGGGTCC
Consensus_read_202_GATTCAGAGGGT_Count=25	chr5	1295037	AGCGCTGCCTGAAACTCGCGCCGCGAGGAGAGGGCGGGGCCGCGGAAAGGAAGGGGAGGGGCTGGGAGGGCCCGGAGGGGGCTGGGCCGGGGACCCGGAAGGGGTCGGGACGGGGCGGGGTCC
Consensus_read_202_GGTGTTTACTTA_Count=7	chr5	1295037	AGCGCTGCCTGAAACTCGCGCCGCGAGGAGAGGGCGGGGCCGCGGAAAGGAAGGGGAGGGGCTGGGAGGGCCCGGAGGGGGCTGGGCCGGGGACCCGGGAGGGGTCGGGACGGGGCGGGGTCC
Consensus_read_202_GTGATTACTGAA_Count=22	chr5	1295037	AGCGCTGCCTGAAACTCGCGCCGCGAGGAGAGGGCGGGGCCGCGGAAAGGAAGGGGAGGGGCTGGGAGGGCCCGGAGGGGGCTGGGCCGGGGACCCGGGAGGGGTCGGGACGGGGCGGGGTCC
Consensus_read_202_GTGGGGTAGTCC_Count=8	chr5	1295037	AGCGCTGCCTGAAACTCGCGCCGCGAGGAGAGGGCGGGGCCGCGGAAAGGAAGGGGAGGGGCTGGGAGGGCCCGGAGGGGGCTGGGCCGGGGACCCGGAAGGGGTCGGGACGGGGCGGGGTCC
Consensus_read_202_TTATTACCCGCA_Count=20	chr5	1295037	AGCGCTGCCTGAAACTCGCGCCGCGAGGAGAGGGCGGGGCCGCGGAAAGGAAGGGGAGGGGCTGGGAGGGCCCGGAGGGGGCTGGGCCGGGGACCCGGAAGGGGTCGGGACGGGGCGGGGTCC
Consensus_read_202_GGTCTTTGTTGT_Count=8	chr5	1295037	AGCGCTGCCTGAAACTCGCGCCGCGAGGAGAGGGCGGGGCCGCGGAAAGGAAGGGGAGGGGCTGGGAGGGCCCGGAGGGGGCTGGGCCGGGGACCCGGAAGGGGTCGGGACGGGGCGGGGTCC
Consensus_read_202_TTTTGCCCTCTA_Count=11	chr5	1295037	AGCGCTGCCTGAAACTCGCGCCGCGAGGAGAGGGCGGGGCCGCGGAAAGGAAGGGGAGGGGCTGGGAGGGCCCGGAGGGGGCTGGGCCGGGGACCCGGGAGGGGTCGGGACGGGGCGGGGTCC
Consensus_read_202_GTTGTCCAGTTT_Count=21	chr5	1295037	AGCGCTGCCTGAAACTCGCGCCGCGAGGAGAGGGCGGGGCCGCGGAAAGGAAGGGGAGGGGCTGGGAGGGCCCGGAGGGGGCTGGGCCGGGGACCCGGAAGGGGTCGGGACGGGGCGGGGTCC
Consensus_read_202_ATCTCTAATGCT_Count=10	chr5	1295037	AGCGCTGCCTGAAACTCGCGCCGCGAGGAGAGGGCGGGGCCGCGGAAAGGAAGGGGAGGGGCTGGGAGGGCCCGGAGGGGGCTGGGCCGGGGACCCGGGAGGGGTCGGGACGGGGCGGGGTCC
Consensus_read_202_GTTATTGGTGTA_Count=9	chr5	1295037	AGCGCTGCCTGAAACTCGCGCCGCGAGGAGAGGGCGGGGCCGCGGAAAGGAAGGGGAGGGGCTGGGAGGGCCCGGAGGGGGCTGGGCCGGGGACCCGGAAGGGGTCGGGACGGGGCGGGGTCC
Consensus_read_202_GCCGTACAGTGC_Count=18	chr5	1295037	AGCGCTGCCTGAAACTCGCGCCGCGAGGAGAGGGCGGGGCCGCGGAAAGGAAGGGGAGGGGCTGGGAGGGCCCGGAGGGGGCTGGGCCGGGGACCCGGAAGGGGTCGGGACGGGGCGGGGTCC
Consensus_read_202_GCTTTATAGGTC_Count=28	chr5	1295037	AGCGCTGCCTGAAACTCGCGCCGCGAGGAGAGGGCGGGGCCGCGGAAAGGAAGGGGAGGGGCTGGGAGGGCCCGGAGGGGGCTGGGCCGGGGACCCGGGAGGGGTCGGGACGGGGCGGGGTCC
Consensus_read_202_GCTGTGATGGAC_Count=11	chr5	1295037	AGCGCTGCCTGAAACTCGCGCCGCGAGGAGAGGGCGGGGCCGCGGAAAGGAAGGGGAGGGGCTGGGAGGGCCCGGAGGGGGCTGGGCCGGGGACCCGGAAGGGGTCGGGACGGGGCGGGGTCC
Consensus_read_202_CGTATCTTTGCA_Count=11	chr5	1295037	AGCGCTGCCTGAAACTCGCGCCGCGAGGAGAGGGCGGGGCCGCGGAAAGGAAGGGGAGGGGCTGGGAGGGCCCGGAGGGGGCTGGGCCGGGGACCCGGAAGGGGTCGGGACGGGGCGGGGTCC
Consensus_read_202_AGGATTTTAGCC_Count=7	chr5	1295037	AGCGCTGCCTGAAACTCGCGCCGCGAGGAGAGGGCGGGGCCGCGGAAAGGAAGGGGAGGGGCTGGGAGGGCCCGGAGGGGGCTGGGCCGGGGACCCGGAAGGGGTCGGGACGGGGCGGGGTCC
Consensus_read_202_TGACTTCCATGG_Count=7	chr5	1295037	AGCGCTGCCTGAAACTCGCGCCGCGAGGAGAGGGCGGGGCCGCGGAAAGGAAGGGGAGGGGCTGGGAGGGCCCGGAGGGGGCTGGGCCGGGGACCCGGAAGGGGTCGGGACGGGGCGGGGTCC
Consensus_read_202_CAGCAGATTTAT_Count=9	chr5	1295037	AGCGCTGCCTGAAACTCGCGCCGCGAGGAGAGGGCGGGGCCGCGGAAAGGAAGGGGAGGGGCTGGGAGGGCCCGGAGGGGGCTGGGCCGGGGACCCGGGAGGGGTCGGGACGGGGCGGGGTCC
Consensus_read_202_CTTTTTTTTACT_Count=14	chr5	1295037	AGCGCTGCCTGAAACTCGCGCCGCGAGGAGAGGGCGGGGCCGCGGAAAGGAAGGGGAGGGGCTGGGAGGGCCCGGAGGGGGCTGGGCCGGGGACCCGGAAGGGGTCGGGACGGGGCGGGGTCC
Consensus_read_202_CCTGTTAGCACC_Count=13	chr5	1295037	AGCGCTGCCTGAAACTCGCGCCGCGAGGAGAGGGCGGGGCCGCGGAAAGGAAGGGGAGGGGCTGGGAGGGCCCGGAGGGGGCTGGGCCGGGGACCCGGAAGGGGTCGGGACGGGGCGGGGTCC
Consensus_read_202_AGTGTCTGGAGT_Count=26	chr5	1295037	AGCGCTGCCTGAAACTCGCGCCGCGAGGAGAGGGCGGGGCCGCGGAAAGGAAGGGGAGGGGCTGGGAGGGCCCGGAGGGGGCTGGGCCGGGGACCCGGAAGGGGTCGGGACGGGGCGGGGTCC
Consensus_read_202_ACTTCTTACATA_Count=10	chr5	1295037	AGCGCTGCCTGAAACTCGCGCCGCGAGGAGAGGGCGGGGCCGCGGAAAGGAAGGGGAGGGGCTGGGAGGGCCCGGAGGGGGCTGGGCCGGGGACCCGGAAGGGGTCGGGACGGGGCGGGGTCC
Consensus_read_202_GCTGTAATGTCT_Count=16	chr5	1295037	AGCGCTGCCTGAAACTCGCGCCGCGAGGAGAGGGCGGGGCCGCGGAAAGGAAGGGGAGGGGCTGGGAGGGCCCGGAGGGGGCTGGGCCGGGGACCCGGGAGGGGTCGGGACGGGGCGGGGTCC
Consensus_read_202_GTATACTTTTTA_Count=16	chr5	1295037	AGCGCTGCCTGAAACTCGCGCCGCGAGGAGAGGGCGGGGCCGCGGAAAGGAAGGGGAGGGGCTGGGAGGGCCCGGAGGGGGCTGGGCCGGGGACCCGGAAGGGGTCGGGACGGGGCGGGGTCC
Consensus_read_202_TGACATTTAAGA_Count=22	chr5	1295037	AGCGCTGCCTGAAACTCGCGCCGCGAGGAGAGGGCGGGGCCGCGGAAAGGAAGGGGAGGGGCTGGGAGGGCCCGGAGGGGGCTGGGCCGGGGACCCGGAAGGGGTCGGGACGGGGCGGGGTCC
Consensus_read_202_GTAGAACGATAG_Count=7	chr5	1295037	AGCGCTGCCTGAAACTCGCGCCGCGAGGAGAGGGCGGGGCCGCGGAAAGGAAGGGGAGGGGCTGGGAGGGCCCGGAGGGGGCTGGGCCGGGGACCCGGGAGGGGTCGGGACGGGGCGGGGTCC
Consensus_read_202_CATTGGCAGATT_Count=15	chr5	1295037	AGCGCTGCCTGAAACTCGCGCCGCGAGGAGAGGGCGGGGCCGCGGAAAGGAAGGGGAGGGGCTGGGAGGGCCCGGAGGGGGCTGGGCCGGGGACCCGGGAGGGGTCGGGACGGGGCGGGGTCC
Consensus_read_202_TTAGTTTTGCTA_Count=10	chr5	1295037	AGCGCTGCCTGAAACTCGCGCCGCGAGGAGAGGGCGGGGCCGCGGAAAGGAAGGGGAGGGGCTGGGAGGGCCCGGAGGGGGCTGGGCCGGGGACCCGGGAGGGGTCGGGACGGGGCGGGGTCC
Consensus_read_202_TTCACATCATTT_Count=28	chr5	1295037	AGCGCTGCCTGAAACTCGCGCCGCGAGGAGAGGGCGGGGCCGCGGAAAGGAAGGGGAGGGGCTGGGAGGGCCCGGAGGGGGCTGGGCCGGGGACCCGGGAGGGGTCGGGACGGGGCGGGGTCC
Consensus_read_202_GAATTTTTTCTT_Count=20	chr5	1295037	AGCGCTGCCTGAAACTCGCGCCGCGAGGAGAGGGCGGGGCCGCGGAAAGGAAGGGGAGGGGCTGGGAGGGCCCGGAGGGGGCTGGGCCGGGGACCCGGAAGGGGTCGGGACGGGGCGGGGTCC
Consensus_read_202_ATTGGAACTTTT_Count=10	chr5	1295037	AGCGCTGCCTGAAACTCGCGCCGCGAGGAGAGGGCGGGGCCGCGGAAAGGAAGGGGAGGGGCTGGGAGGGCCCGGAGGGGGCTGGGCCGGGGACCCGGAAGGGGTCGGGACGGGGCGGGGTCC
Consensus_read_202_AGCCTTTGAAAT_Count=31	chr5	1295037	AGCGCTGCCTGAAACTCGCGCCGCGAGGAGAGGGCGGGGCCGCGGAAAGGAAGGGGAGGGGCTGGGAGGGCCCGGAGGGGGCTGGGCCGGGGACCCGGAAGGGGTCGGGACGGGGCGGGGTCC
Consensus_read_202_TCTCTGATTTAT_a_Count=24	chr5	1295037	AGCGCTGCCTGAAACTCGCGCCGCGAGGAGAGGGCGGGGCCGCGGAAAGGAAGGGGAGGGGCTGGGAGGGCCCGGAGGGGGCTGGGCCGGGGACCCGGGAGGGGTCGGGACGGGGCGGGGTCC
Consensus_read_202_ATGGACAGAGTC_Count=12	chr5	1295037	AGCGCTGCCTGAAACTCGCGCCGCGAGGAGAGGGCGGGGCCGCGGAAAGGAAGGGGAGGGGCTGGGAGGGCCCGGAGGGGGCTGGGCCGGGGACCCGGAAGGGGTCGGGACGGGGCGGGGTCC
Consensus_read_202_TTGGAGTATCGC_Count=28	chr5	1295037	AGCGCTGCCTGAAACTCGCGCCGCGAGGAGAGGGCGGGGCCGCGGAAAGGAAGGGGAGGGGCTGGGAGGGCCCGGAGGGGGCTGGGCCGGGGACCCGGAAGGGGTCGGGACGGGGCGGGGTCC
Consensus_read_202_GGTGATGGTTGA_Count=12	chr5	1295037	AGCGCTGCCTGAAACTCGCGCCGCGAGGAGAGGGCGGGGCCGCGGAAAGGAAGGGGAGGGGCTGGGAGGGCCCGGAGGGGGCTGGGCCGGGGACCCGGAAGGGGTCGGGACGGGGCGGGGTCC
Consensus_read_202_TTTGACTTTATG_Count=18	chr5	1295037	AGCGCTGCCTGAAACTCGCGCCGCGAGGAGAGGGCGGGGCCGCGGAAAGGAAGGGGAGGGGCTGGGAGGGCCCGGAGGGGGCTGGGCCGGGGACCCGGAAGGGGTCGGGACGGGGCGGGGTCC
Consensus_read_202_CATAGGGTTCGC_Count=20	chr5	1295037	AGCGCTGCCTGAAACTCGCGCCGCGAGGAGAGGGCGGGGCCGCGGAAAGGAAGGGGAGGGGCTGGGAGGGCCCGGAGGGGGCTGGGCCGGGGACCCGGGAGGGGTCGGGACGGGGCGGGGTCC
Consensus_read_202_TGATTTGAGATA_Count=12	chr5	1295037	AGCGCTGCCTGAAACTCGCGCCGCGAGGAGAGGGCGGGGCCGCGGAAAGGAAGGGGAGGGGCTGGGAGGGCCCGGAGGGGGCTGGGCCGGGGACCCGGAAGGGGTCGGGACGGGGCGGGGTCC
Consensus_read_202_GTCGCAGCTATA_Count=10	chr5	1295037	AGCGCTGCCTGAAACTCGCGCCGCGAGGAGAGGGCGGGGCCGCGGAAAGGAAGGGGAGGGGCTGGGAGGGCCCGGAGGGGGCTGGGCCGGGGACCCGGAAGGGGTCGGGACGGGGCGGGGTCC
Consensus_read_202_TTAGTGCCTTTG_Count=8	chr5	1295037	AGCGCTGCCTGAAACTCGCGCCGCGAGGAGAGGGCGGGGCCGCGGAAAGGAAGGGGAGGGGCTGGGAGGGCCCGGAGGGGGCTGGGCCGGGGACCCGGGAGGGGTCGGGACGGGGCGGGGTCC
Consensus_read_202_CGTATTCAACGC_Count=10	chr5	1295037	AGCGCTGCCTGAAACTCGCGCCGCGAGGAGAGGGCGGGGCCGCGGAAAGGAAGGGGAGGGGCTGGGAGGGCCCGGAGGGGGCTGGGCCGGGGACCCGGAAGGGGTCGGGACGGGGCGGGGTCC
Consensus_read_202_GGTCAAACATCT_Count=28	chr5	1295037	AGCGCTGCCTGAAACTCGCGCCGCGAGGAGAGGGCGGGGCCGCGGAAAGGAAGGGGAGGGGCTGGGAGGGCCCGGAGGGGGCTGGGCCGGGGACCCGGAAGGGGTCGGGACGGGGCGGGGTCC
Consensus_read_202_CGCAAAATGATT_Count=23	chr5	1295037	AGCGCTGCCTGAAACTCGCGCCGCGAGGAGAGGGCGGGGCCGCGGAAAGGAAGGGGAGGGGCTGGGAGGGCCCGGAGGGGGCTGGGCCGGGGACCCGGAAGGGGTCGGGACGGGGCGGGGTCC
Consensus_read_202_TCGGGGTTTGCC_Count=7	chr5	1295037	AGCGCTGCCTGAAACTCGCGCCGCGAGGAGAGGGCGGGGCCGCGGAAAGGAAGGGGAGGGGCTGGGAGGGCCCGGAGGGGGCTGGGCCGGGGACCCGGGAGGGGTCGGGACGGGGCGGGGTCC
Consensus_read_202_CGAGGTGTTTAT_Count=10	chr5	1295037	AGCGCTGCCTGAAACTCGCGCCGCGAGGAGAGGGCGGGGCCGCGGAAAGGAAGGGGAGGGGCTGGGAGGGCCCGGAGGGGGCTGGGCCGGGGACCCGGAAGGGGTCGGGACGGGGCGGGGTCC
Consensus_read_202_CAGATGTGGGTT_Count=9	chr5	1295037	AGCGCTGCCTGAAACTCGCGCCGCGAGGAGAGGGCGGGGCCGCGGAAAGGAAGGGGAGGGGCTGGGAGGGCCCGGAGGGGGCTGGGCCGGGGACCCGGAAGGGGTCGGGACGGGGCGGGGTCC
Consensus_read_202_TTAGTCTAACGT_Count=7	chr5	1295037	AGCGCTGCCTGAAACTCGCGCCGCGAGGAGAGGGCGGGGCCGCGGAAAGGAAGGGGAGGGGCTGGGAGGGCCCGGAGGGGGCTGGGCCGGGGACCCGGGAGGGGTCGGGACGGGGCGGGGTCC
Consensus_read_202_TTCGCAAGGGGC_Count=14	chr5	1295037	AGCGCTGCCTGAAACTCGCGCCGCGAGGAGAGGGCGGGGCCGCGGAAAGGAAGGGGAGGGGCTGGGAGGGCCCGGAGGGGGCTGGGCCGGGGACCCGGGAGGGGTCGGGACGGGGCGGGGTCC
Consensus_read_202_TATGATTCACTT_Count=16	chr5	1295037	AGCGCTGCCTGAAACTCGCGCCGCGAGGAGAGGGCGGGGCCGCGGAAAGGAAGGGGAGGGGCTGGGAGGGCCCGGAGGGGGCTGGGCCGGGGACCCGGAAGGGGTCGGGACGGGGCGGGGTCC
Consensus_read_202_TAGTCTGGACTT_Count=17	chr5	1295037	AGCGCTGCCTGAAACTCGCGCCGCGAGGAGAGGGCGGGGCCGCGGAAAGGAAGGGGAGGGGCTGGGAGGGCCCGGAGGGGGCTGGGCCGGGGACCCGGGAGGGGTCGGGACGGGGCGGGGTCC
Consensus_read_202_CATTGTGATCGT_Count=23	chr5	1295037	AGCGCTGCCTGAAACTCGCGCCGCGAGGAGAAGGCGGGGCCGCGGAAAGGAAGGGGAGGGGCTGGGAGGGCCCGGAGGGGGCTGGGCCGGGGACCCGGAAGGGGTCGGGACGGGGCGGGGTCC
Consensus_read_202_AGTAGCATATAA_Count=13	chr5	1295037	AGCGCTGCCTGAAACTCGCGCCGCGAGGAGAGGGCGGGGCCGCGGAAAGGAAGGGGAGGGGCTGGGAGGGCCCGGAGGGGGCTGGGCCGGGGACCCGGGAGGGGTCGGGACGGGGCGGGGTCC
Consensus_read_202_CGTGCTTCATAT_Count=11	chr5	1295037	AGCGCTGCCTGAAACTCGCGCCGCGAGGAGAGGGCGGGGCCGCGGAAAGGAAGGGGAGGGGCTGGGAGGGCCCGGAGGGGGCTGGGCCGGGGACCCGGAAGGGGTCGGGACGGGGCGGGGTCC
Consensus_read_202_TTGATACAATAC_Count=10	chr5	1295037	AGCGCTGCCTGAAACTCGCGCCGCGAGGAGAGGGCGGGGCCGCGGAAAGGAAGGGGAGGGGCTGGGAGGGCCCGGAGGGGGCTGGGCCGGGGACCCGGGAGGGGTCGGGACGGGGCGGGGTCC
Consensus_read_202_AACACGAAGATG_a_Count=31	chr5	1295037	AGCGCTGCCTGAAACTCGCGCCGCGAGGAGAGGGCGGGGCCGCGGAAAGGAAGGGGAGGGGCTGGGAGGGCCCGGAGGGGGCTGGGCCGGGGACCCGGAAGGGGTCGGGACGGGGCGGGGTCC
Consensus_read_202_TGATTCGTAGTT_Count=15	chr5	1295037	AGCGCTGCCTGAAACTCGCGCCGCGAGGAGAGGGCGGGGCCGCGGAAAGGAAGGGGAGGGGCTGGGAGGGCCCGGAGGGGGCTGGGCCGGGGACCCGGAAGGGGTCGGGACGGGGCGGGGTCC
Consensus_read_202_ATTTTATTAGTA_Count=20	chr5	1295037	AGCGCTGCCTGAAACTCGCGCCGCGAGGAGAGGGCGGGGCCGCGGAAAGGAAGGGGAGGGGCTGGGAGGGCCCGGAGGGGGCTGGGCCGGGGACCCGGAAGGGGTCGGGACGGGGCGGGGTCC
Consensus_read_202_CTGACTTTCGGT_Count=14	chr5	1295037	AGCGCTGCCTGAAACTCGCGCCGCGAGGAGAGGGCGGGGCCGCGGAAAGGAAGGGGAGGGGCTGGGAGGGCCCGGAGGGGGCTGGGCCGGGGACCCGGAAGGGGTCGGGACGGGGCGGGGTCC
Consensus_read_202_TGCCTTTGCGGA_Count=10	chr5	1295037	AGCGCTGCCTGAAACTCGCGCCGCGAGGAGAGGGCGGGGCCGCGGAAAGGAAGGGGAGGGGCTGGGAGGGCCCGGAGGGGGCTGGGCCGGGGACCCGGAAGGGGTCGGGACGGGGCGGGGTCC
Consensus_read_202_GATGTTGTCGGA_Count=25	chr5	1295037	AGCGCTGCCTGAAACTCGCGCCGCGAGGAGAGGGCGGGGCCGCGGAAAGGAAGGGGAGGGGCTGGGAGGGCCCGGAGGGGGCTGGGCCGGGGACCCGGAAGGGGTCGGGACGGGGCGGGGTCC
Consensus_read_202_AAATTTTTATAG_Count=11	chr5	1295037	AGCGCTGCCTGAAACTCGCGCCGCGAGGAGAGGGCGGGGCCGCGGAAAGGAAGGGGAGGGGCTGGGAGGGCCCGGAGGGGGCTGGGCCGGGGACCCGGAAGGGGTCGGGACGGGGCGGGGTCC
Consensus_read_202_ATTTAGGACATT_Count=10	chr5	1295037	AGCGCTGCCTGAAACTCGCGCCGCGAGGAGAGGGCGGGGCCGCGGAAAGGAAGGGGAGGGGCTGGGAGGGCCCGGAGGGGGCTGGGCCGGGGACCCGGAAGGGGTCGGGACGGGGCGGGGTCC
Consensus_read_202_TTTGTGGCCAAG_Count=8	chr5	1295037	AGCGCTGCCTGAAACTCGCGCCGCGAGGAGAGGGCGGGGCCGCGGAAAGGAAGGGGAGGGGCTGGGAGGGCCCGGAGGGGGCTGGGCCGGGGACCCGGGAGGGGTCGGGACGGGGCGGGGTCC
Consensus_read_202_AGGCTATGGTTC_Count=23	chr5	1295037	AGCGCTGCCTGAAACTCGCGCCGCGAGGAGAGGGCGGGGCCGCGGAAAGGAAGGGGAGGGGCTGGGAGGGCCCGGAGGGGGCTGGGCCGGGGACCCGGGAGGGGTCGGGACGGGGCGGGGTCC
Consensus_read_202_GTCTTCGGAAAG_Count=35	chr5	1295037	AGCGCTGCCTGAAACTCGCGCCGCGAGGAGAGGGCGGGGCCGCGGAAAGGAAGGGGAGGGGCTGGGAGGGCCCGGAGGGGGCTGGGCCGGGGACCCGGAAGGGGTCGGGACGGGGCGGGGTCC
Consensus_read_202_TCAAATTGAGTT_Count=8	chr5	1295037	AGCGCTGCCTGAAACTCGCGCCGCGAGGAGAGGGCGGGGCCGCGGAAAGGAAGGGGAGGGGCTGGGAGGGCCCGGAGGGGGCTGGGCCGGGGACCCGGGAGGGGTCGGGACGGGGCGGGGTCC
Consensus_read_202_TCGGGCTCTTAG_Count=14	chr5	1295037	AGCGCTGCCTGAAACTCGCGCCGCGAGGAGAGGGCGGGGCCGCGGAAAGGAAGGGGAGGGGCTGGGAGGGCCCGGAGGGGGCTGGGCCGGGGACCCGGAAGGGGTCGGGACGGGGCGGGGTCC
Consensus_read_202_CTTTGGTCCTTT_Count=15	chr5	1295037	AGCGCTGCCTGAAACTCGCGCCGCGAGGAGAGGGCGGGGCCGCGGAAAGGAAGGGGAGGGGCTGGGAGGGCCCGGAGGGGGCTGGGCCGGGGACCCGGGAGGGGTCGGGACGGGGCGGGGTCC
Consensus_read_202_TCCGCACGGTAA_Count=33	chr5	1295037	AGCGCTGCCTGAAACTCGCGCCGCGAGGAGAGGGCGGGGCCGCGGAAAGGAAGGGGAGGGGCTGGGAGGGCCCGGAGGGGGCTGGGCCGGGGACCCGGAAGGGGTCGGGACGGGGCGGGGTCC
Consensus_read_202_CTTTCGCATTTT_Count=22	chr5	1295037	AGCGCTGCCTGAAACTCGCGCCGCGAGGAGAGGGCGGGGCCGCGGAAAGGAAGGGGAGGGGCTGGGAGGGCCCGGAGGGGGCTGGGCCGGGGACCCGGAAGGGGTCGGGACGGGGCGGGGTCC
Consensus_read_202_CTACCTCAGCGT_Count=28	chr5	1295037	AGCGCTGCCTGAAACTCGCGCCGCGAGGAGAGGGCGGGGCCGCGGAAAGGAAGGGGAGGGGCTGGGAGGGCCCGGAGGGGGCTGGGCCGGGGACCCGGAAGGGGTCGGGACGGGGCGGGGTCC
Consensus_read_202_TTTTTCGAAGTC_Count=20	chr5	1295037	AGCGCTGCCTGAAACTCGCGCCGCGAGGAGAGGGCGGGGCCGCGGAAAGGAAGGGGAGGGGCTGGGAGGGCCCGGAGGGGGCTGGGCCGGGGACCCGGAAGGGGTCGGGACGGGGCGGGGTCCG
Consensus_read_202_TGCTTACCGTTT_Count=7	chr5	1295037	AGCGCTGCCTGAAACTCGCGCCGCGAGGAGAGGGCGGGGCCGCGGAAAGGAAGGGGAGGGGCTGGGAGGGCCCGGAGGGGGCTGGGCCGGGGACCCGGGAGGGGTCGGGACGGGGCGGGGTCC
Consensus_read_202_TTGCGGCTAGTT_Count=7	chr5	1295037	AGCGCTGCCTGAAACTCGCGCCGCGAGGAGAGGGCGGGGCCGCGGAAAGGAAGGGGAGGGGCTGGGAGGGCCCGGAGGGGGCTGGGCCGGGGACCCGGAAGGGGTCGGGACGGGGCGGGGTCC
Consensus_read_202_ATTGACTCGCAT_Count=11	chr5	1295037	AGCGCTGCCTGAAACTCGCGCCGCGAGGAGAGGGCGGGGCCGCGGAAAGGAAGGGGAGGGGCTGGGAGGGCCCGGAGGGGGCTGGGCCGGGGACCCGGAAGGGGTCGGGACGGGGCGGGGTCC
Consensus_read_202_ACTCAAACATAT_Count=25	chr5	1295037	AGCGCTGCCTGAAACTCGCGCCGCGAGGAGAGGGCGGGGCCGCGGAAAGGAAGGGGAGGGGCTGGGAGGGCCCGGAGGGGGCTGGGCCGGGGACCCGGAAGGGGTCGGGACGGGGCGGGGTCC
Consensus_read_202_ATCAATCTGGTC_Count=11	chr5	1295037	AGCGCTGCCTGAAACTCGCGCCGCGAGGAGAGGGCGGGGCCGCGGAAAGGAAGGGGAGGGGCTGGGAGGGCCCGGAGGGGGCTGGGCCGGGGACCCGGAAGGGGTCGGGACGGGGCGGGGTCC
Consensus_read_202_TGCGCGTACTTT_Count=7	chr5	1295037	AGCGCTGCCTGAAACTCGCGCCGCGAGGAGAGGGCGGGGCCGCGGAAAGGAAGGGGAGGGGCTGGGAGGGCCCGGAGGGGGCTGGGCCGGGGACCCGGAAGGGGTCGGGACGGGGCGGGGTCC
Consensus_read_202_TATATATGTTTT_Count=9	chr5	1295037	AGCGCTGCCTGAAACTCGCGCCGCGAGGAGAGGGCGGGGCCGCGGAAAGGAAGGGGAGGGGCTGGGAGGGCCCGGAGGGGGCTGGGCCGGGGACCCGGAAGGGGTCGGGACGGGGCGGGGTCC
Consensus_read_202_AAGGGCTGCTAA_Count=20	chr5	1295037	AGCGCTGCCTGAAACTCGCGCCGCGAGGAGAGGGCGGGGCCGCGGAAAGGAAGGGGAGGGGCTGGGAGGGCCCGGAGGGGGCTGGGCCGGGGACCCGGGAGGGGTCGGGACGGGGCGGGGTCC
Consensus_read_202_CCAAGTTCAGTT_Count=18	chr5	1295037	AGCGCTGCCTGAAACTCGCGCCGCGAGGAGAGGGCGGGGCCGCGGAAAGGAAGGGGAGGGGCTGGGAGGGCCCGGAGGGGGCTGGGCCGGGGACCCGGGAGGGGTCGGGACGGGGCGGGGTCC
Consensus_read_202_TTTCGGTACGTT_Count=14	chr5	1295037	AGCGCTGCCTGAAACTCGCGCCGCGAGGAGAGGGCGGGGCCGCGGAAAGGAAGGGGAGGGGCTGGGAGGGCCCGGAGGGGGCTGGGCCGGGGACCCGGGAGGGGTCGGGACGGGGCGGGGTCC
Consensus_read_202_AAGTTCTGATTC_Count=9	chr5	1295037	AGCGCTGCCTGAAACTCGCGCCGCGAGGAGAGGGCGGGGCCGCGGAAAGGAAGGGGAGGGGCTGGGAGGGCCCGGAGGGGGCTGGGCCGGGGACCCGGAAGGGGTCGGGACGGGGCGGGGTCC
Consensus_read_202_TTACTGGATTAT_Count=12	chr5	1295037	AGCGCTGCCTGAAACTCGCGCCGCGAGGAGAGGGCGGGGCCGCGGAAAGGAAGGGGAGGGGCTGGGAGGGCCCGGAGGGGGCTGGGCCGGGGACCCGGAAGGGGTCGGGACGGGGCGGGGTCC
Consensus_read_202_CTACATGTAAAA_Count=8	chr5	1295037	AGCGCTGCCTGAAACTCGCGCCGCGAGGAGAGGGCGGGGCCGCGGAAAGGAAGGGGAGGGGCTGGGAGGGCCCGGAGGGGGCTGGGCCGGGGACCCGGAAGGGGTCGGGACGGGGCGGGGTCC
Consensus_read_202_GCTTTGTCTGGT_Count=19	chr5	1295037	AGCGCTGCCTGAAACTCGCGCCGCGAGGAGAGGGCGGGGCCGCGGAAAGGAAGGGGAGGGGCTGGGAGGGCCCGGAGGGGGCTGGGCCGGGGACCCGGGAGGGGTCGGGACGGGGCGGGGTCC
Consensus_read_202_GGGAGATGACAT_Count=10	chr5	1295037	AGCGCTGCCTGAAACTCGCGCCGCGAGGAGAGGGCGGGGCCGCGGAAAGGAAGGGGAGGGGCTGGGAGGGCCCGGAGGGGGCTGGGCCGGGGACCCGGAAGGGGTCGGGACGGGGCGGGGTCC
Consensus_read_202_GCTTATAGTACT_Count=22	chr5	1295037	AGCGCTGCCTGAAACTCGCGCCGCGAGGAGAGGGCGGGGCCGCGGAAAGGAAGGGGAGGGGCTGGGAGGGCCCGGAGGGGGCTGGGCCGGGGACCCGGAAGGGGTCGGGACGGGGCGGGGTCC
Consensus_read_202_ACTACAATCTGA_Count=13	chr5	1295037	AGCGCTGCCTGAAACTCGCGCCGCGAGGAGAGGGCGGGGCCGCGGAAAGGAAGGGGAGGGGCTGGGAGGGCCCGGAGGGGGCTGGGCCGGGGACCCGGAAGGGGTCGGGACGGGGCGGGGTCC
Consensus_read_202_TTTCAAAATATC_Count=11	chr5	1295037	AGCGCTGCCTGAAACTCGCGCCGCGAGGAGAGGGCGGGGCCGCGGAAAGGAAGGGGAGGGGCTGGGAGGGCCCGGAGGGGGCTGGGCCGGGGACCCGGAAGGGGTCGGGACGGGGCGGGGTCC
Consensus_read_202_AGTGCAATGGTA_Count=24	chr5	1295037	AGCGCTGCCTGAAACTCGCGCCGCGAGGAGAGGGCGGGGCCGCGGAAAGGAAGGGGAGGGGCTGGGAGGGCCCGGAGGGGGCTGGGCCGGGGACCCGGAAGGGGTCGGGACGGGGCGGGGTCC
Consensus_read_202_GGATCATTCAGT_Count=21	chr5	1295037	AGCGCTGCCTGAAACTCGCGCCGCGAGGAGAGGGCGGGGCCGCGGAAAGGAAGGGGAGGGGCTGGGAGGGCCCGGAGGGGGCTGGGCCGGGGACCCGGAAGGGGTCGGGACGGGGCGGGGTCC
Consensus_read_202_GGAAATTCTTGG_Count=12	chr5	1295037	AGCGCTGCCTGAAACTCGCGCCGCGAGGAGAGGGCGGGGCCGCGGAAAGGAAGGGGAGGGGCTGGGAGGGCCCGGAGGGGGCTGGGCCGGGGACCCGGAAGGGGTCGGGACGGGGCGGGGTCC
Consensus_read_202_TATATGTTGTGA_Count=10	chr5	1295037	AGCGCTGCCTGAAACTCGCGCCGCGAGGAGAGGGCGGGGCCGCGGAAAGGAAGGGGAGGGGCTGGGAGGGCCCGGAGGGGGCTGGGCCGGGGACCCGGGAGGGGTCGGGACGGGGCGGGGTCC
Consensus_read_202_TATACGGCGGAC_Count=29	chr5	1295037	AGCGCTGCCTGAAACTCGCGCCGCGAGGAGAGGGCGGGGCCGCGGAAAGGAAGGGGAGGGGCTGGGAGGGCCCGGAGGGGGCTGGGCCGGGGACCCGGAAGGGGTCGGGACGGGGCGGGGTCC
Consensus_read_202_TCAGGAGACTCC_Count=11	chr5	1295037	AGCGCTGCCTGAAACTCGCGCCGCGAGGAGAGGGCGGGGCCGCGGAAAGGAAGGGGAGGGGCTGGGAGGGCCCGGAGGGGGCTGGGCCGGGGACCCGGAAGGGGTCGGGACGGGGCGGGGTCC
Consensus_read_202_CAGCGCGAGTAC_Count=16	chr5	1295037	AGCGCTGCCTGAAACTCGCGCCGCGAGGAGAGGGCGGGGCCGCGGAAAGGAAGGGGAGGGGCTGGGAGGGCCCGGAGGGGGCTGGGCCGGGGACCCGGAAGGGGTCGGGACGGGGCGGGGTCC
Consensus_read_202_TTGTTCATCCTC_Count=18	chr5	1295037	AGCGCTGCCTGAAACTCGCGCCGCGAGGAGAGGGCGGGGCCGCGGAAAGGAAGGGGAGGGGCTGGGAGGGCCCGGAGGGGGCTGGGCCGGGGACCCGGAAGGGGTCGGGACGGGGCGGGGTCC
Consensus_read_202_CACTTGTTTTTG_Count=13	chr5	1295037	AGCGCTGCCTGAAACTCGCGCCGCGAGGAGAGGGCGGGGCCGCGGAAAGGAAGGGGAGGGGCTGGGAGGGCCCGGAGGGGGCTGGGCCGGGGACCCGGAAGGGGTCGGGACGGGGCGGGGTCC
Consensus_read_202_GATACAAAATCT_Count=8	chr5	1295037	AGCGCTGCCTGAAACTCGCGCCGCGAGGAGAGGGCGGGGCCGCGGAAAGGAAGGGGAGGGGCTGGGAGGGCCCGGAGGGGGCTGGGCCGGGGACCCGGAAGGGGTCGGGACGGGGCGGGGTCC
Consensus_read_202_GAGGTTTGCTTG_Count=12	chr5	1295037	AGCGCTGCCTGAAACTCGCGCCGCGAGGAGAGGGCGGGGCCGCGGAAAGGAAGGGGAGGGGCTGGGAGGGCCCGGAGGGGGCTGGGCCGGGGACCCGGGAGGGGTCGGGACGGGGCGGGGTCC
Consensus_read_202_AACAAACTAGTT_Count=34	chr5	1295037	AGCGCTGCCTGAAACTCGCGCCGCGAGGAGAGGGCGGGGCCGCGGAAAGGAAGGGGAGGGGCTGGGAGGGCCCGGAGGGGGCTGGGCCGGGGACCCGGGAGGGGTCGGGACGGGGCGGGGTCC
Consensus_read_202_TTTCGCTCGAAG_Count=10	chr5	1295037	AGCGCTGCCTGAAACTCGCGCCGCGAGGAGAGGGCGGGGCCGCGGAAAGGAAGGGGAGGGGCTGGGAGGGCCCGGAGGGGGCTGGGCCGGGGACCCGGGAGGGGTCGGGACGGGGCGGGGTCC
Consensus_read_202_AGCGGGAAGCTA_Count=18	chr5	1295037	AGCGCTGCCTGAAACTCGCGCCGCGAGGAGAGGGCGGGGCCGCGGAAAGGAAGGGGAGGGGCTGGGAGGGCCCGGAGGGGGCTGGGCCGGGGACCCGGGAGGGGTCGGGACGGGGCGGGGTCC
Consensus_read_202_TAGGGTATCTCC_Count=8	chr5	1295037	AGCGCTGCCTGAAACTCGCGCCGCGAGGAGAGGGCGGGGCCGCGGAAAGGAAGGGGAGGGGCTGGGAGGGCCCGGAGGGGGCTGGGCCGGGGACCCGGGAGGGGTCGGGACGGGGCGGGGTCC
Consensus_read_202_GCAGGATGACAC_Count=17	chr5	1295037	AGCGCTGCCTGAAACTCGCGCCGCGAGGAGAGGGCGGGGCCGCGGAAAGGAAGGGGAGGGGCTGGGAGGGCCCGGAGGGGGCTGGGCCGGGGACCCGGAAGGGGTCGGGACGGGGCGGGGTCC
Consensus_read_202_TTATGTTAGTCT_Count=23	chr5	1295037	AGCGCTGCCTGAAACTCGCGCCGCGAGGAGAGGGCGGGGCCGCGGAAAGGAAGGGGAGGGGCTGGGAGGGCCCGGAGGGGGCTGGGCCGGGGACCCGGGAGGGGTCGGGACGGGGCGGGGTCC
Consensus_read_202_CATTCGTTGACT_Count=15	chr5	1295037	AGCGCTGCCTGAAACTCGCGCCGCGAGGAGAGGGCGGGGCCGCGGAAAGGAAGGGGAGGGGCTGGGAGGGCCCGGAGGGGGCTGGGCCGGGGACCCGGAAGGGGTCGGGACGGGGCGGGGTCC
Consensus_read_202_AGTTGTCGGGCC_Count=17	chr5	1295037	AGCGCTGCCTGAAACTCGCGCCGCGAGGAGAGGGCGGGGCCGCGGAAAGGAAGGGGAGGGGCTGGGAGGGCCCGGAGGGGGCTGGGCCGGGGACCCGGGAGGGGTCGGGACGGGGCGGGGTCC
Consensus_read_202_TTTTAGGTTTTA_Count=11	chr5	1295037	AGCGCTGCCTGAAACTCGCGCCGCGAGGAGAGGGCGGGGCCGCGGAAAGGAAGGGGAGGGGCTGGGAGGGCCCGGAGGGGGCTGGGCCGGGGACCCGGAAGGGGTCGGGACGGGGCGGGGTCC
Consensus_read_202_CAAAGCGCTGCA_Count=9	chr5	1295037	AGCGCTGCCTGAAACTCGCGCCGCGAGGAGAGGGCGGGGCCGCGGAAAGGAAGGGGAGGGGCTGGGAGGGCCCGGAGGGGGCTGGGCCGGGGACCCGGAAGGGGTCGGGACGGGGCGGGGTCC
Consensus_read_202_ATTTTTAACTTT_Count=13	chr5	1295037	AGCGCTGCCTGAAACTCGCGCCGCGAGGAGAGGGCGGGGCCGCGGAAAGGAAGGGGAGGGGCTGGGAGGGCCCGGAGGGGGCTGGGCCGGGGACCCGGAAGGGGTCGGGACGGGGCGGGGTCC
Consensus_read_202_GTGAGCCTCAGA_Count=9	chr5	1295037	AGCGCTGCCTGAAACTCGCGCCGCGAGGAGAGGGCGGGGCCGCGGAAAGGAAGGGGAGGGGCTGGGAGGGCCCGGAGGGGGCTGGGCCGGGGACCCGGAAGGGGTCGGGACGGGGCGGGGTCC
Consensus_read_202_ATCTCGTTTTTT_Count=19	chr5	1295037	AGCGCTGCCTGAAACTCGCGCCGCGAGGAGAGGGCGGGGCCGCGGAAAGGAAGGGGAGGGGCTGGGAGGGCCCGGAGGGGGCTGGGCCGGGGACCCGGGAGGGGTCGGGACGGGGCGGGGTCC
Consensus_read_202_GAAGCTCGGAAT_Count=23	chr5	1295037	AGCGCTGCCTGAAACTCGCGCCGCGAGGAGAGGGCGGGGCCGCGGAAAGGAAGGGGAGGGGCTGGGAGGGCCCGGAGGGGGCTGGGCCGGGGACCCGGAAGGGGTCGGGACGGGGCGGGGTCC
Consensus_read_202_AGTTGCGCAGTT_Count=11	chr5	1295037	AGCGCTGCCTGAAACTCGCGCCGCGAGGAGAGGGCGGGGCCGCGGAAAGGAAGGGGAGGGGCTGGGAGGGCCCGGAGGGGGCTGGGCCGGGGACCCGGGAGGGGTCGGGACGGGGCGGGGTCC
Consensus_read_202_TGTCGTTCAGCC_Count=13	chr5	1295037	AGCGCTGCCTGAAACTCGCGCCGCGAGGAGAGGGCGGGGCCGCGGAAAGGAAGGGGAGGGGCTGGGAGGGCCCGGAGGGGGCTGGGCCGGGGACCCGGGAGGGGTCGGGACGGGGCGGGGTCC
Consensus_read_202_AACAGTGTTGGG_Count=14	chr5	1295037	AGCGCTGCCTGAAACTCGCGCCGCGAGGAGAGGGCGGGGCCGCGGAAAGGAAGGGGAGGGGCTGGGAGGGCCCGGAGGGGGCTGGGCCGGGGACCCGGAAGGGGTCGGGACGGGGCGGGGTCC
Consensus_read_202_TCATGGATCTTT_Count=18	chr5	1295037	AGCGCTGCCTGAAACTCGCGCCGCGAGGAGAGGGCGGGGCCGCGGAAAGGAAGGGGAGGGGCTGGGAGGGCCCGGAGGGGGCTGGGCCGGGGACCCGGGAGGGGTCGGGACGGGGCGGGGTCC
Consensus_read_202_CTTCTAAGTAGA_Count=18	chr5	1295037	AGCGCTGCCTGAAACTCGCGCCGCGAGGAGAGGGCGGGGCCGCGGAAAGGAAGGGGAGGGGCTGGGAGGGCCCGGAGGGGGCTGGGCCGGGGACCCGGAAGGGGTCGGGACGGGGCGGGGTCC
Consensus_read_202_TATGAGGCTTTT_Count=13	chr5	1295037	AGCGCTGCCTGAAACTCGCGCCGCGAGGAGAGGGCGGGGCCGCGGAAAGGAAGGGGAGGGGCTGGGAGGGCCCGGAGGGGGCTGGGCCGGGGACCCGGAAGGGGTCGGGACGGGGCGGGGTCC
Consensus_read_202_ATTACTTCCCTG_Count=25	chr5	1295037	AGCGCTGCCTGAAACTCGCGCCGCGAGGAGAGGGCGGGGCCGCGGAAAGGAAGGGGAGGGGCTGGGAGGGCCCGGAGGGGGCTGGGCCGGGGACCCGGAAGGGGTCGGGACGGGGCGGGGTCC
Consensus_read_202_GACCGTTCTTAA_Count=14	chr5	1295037	AGCGCTGCCTGAAACTCGCGCCGCGAGGAGAGGGCGGGGCCGCGGAAAGGAAGGGGAGGGGCTGGGAGGGCCCGGAGGGGGCTGGGCCGGGGACCCGGAAGGGGTCGGGACGGGGCGGGGTCC
Consensus_read_202_GTGCTATTTACT_Count=14	chr5	1295037	AGCGCTGCCTGAAACTCGCGCCGCGAGGAGAGGGCGGGGCCGCGGAAAGGAAGGGGAGGGGCTGGGAGGGCCCGGAGGGGGCTGGGCCGGGGACCCGGAAGGGGTCGGGACGGGGCGGGGTCC
Consensus_read_202_TCTACTGACGCA_Count=30	chr5	1295037	AGCGCTGCCTGAAACTCGCGCCGCGAGGAGAGGGCGGGGCCGCGGAAAGGAAGGGGAGGGGCTGGGAGGGCCCGGAGGGGGCTGGGCCGGGGACCCGGAAGGGGTCGGGACGGGGCGGGGTCC
Consensus_read_202_GACGTCGTTAAT_Count=13	chr5	1295037	AGCGCTGCCTGAAACTCGCGCCGCGAGGAGAGGGCGGGGCCGCGGAAAGGAAGGGGAGGGGCTGGGAGGGCCCGGAGGGGGCTGGGCCGGGGACCCGGAAGGGGTCGGGACGGGGCGGGGTCC
Consensus_read_202_TAAGTTGAGGGT_Count=14	chr5	1295037	AGCGCTGCCTGAAACTCGCGCCGCGAGGAGAGGGCGGGGCCGCGGAAAGGAAGGGGAGGGGCTGGGAGGGCCCGGAGGGGGCTGGGCCGGGGACCCGGGAGGGGTCGGGACGGGGCGGGGTCC
Consensus_read_202_ACATGGATTAGC_Count=13	chr5	1295037	AGCGCTGCCTGAAACTCGCGCCGCGAGGAGAGGGCGGGGCCGCGGAAAGGAAGGGGAGGGGCTGGGAGGGCCCGGAGGGGGCTGGGCCGGGGACCCGGAAGGGGTCGGGACGGGGCGGGGTCC
Consensus_read_202_TAGTGCTCCTGG_Count=7	chr5	1295037	AGCGCTGCCTGAAACTCGCGCCGCGAGGAGAGGGCGGGGCCGCGGAAAGGAAGGGGAGGGGCTGGGAGGGCCCGGAGGGGGCTGGGCCGGGGACCCGGGAGGGGTCGGGACGGGGCGGGGTCC
Consensus_read_202_CGTGTATAAGTC_Count=10	chr5	1295037	AGCGCTGCCTGAAACTCGCGCCGCGAGGAGAGGGCGGGGCCGCGGAAAGGAAGGGGAGGGGCTGGGAGGGCCCGGAGGGGGCTGGGCCGGGGACCCGGAAGGGGTCGGGACGGGGCGGGGTCC
Consensus_read_202_GGAGTTCGAGCG_Count=8	chr5	1295037	AGCGCTGCCTGAAACTCGCGCCGCGAGGAGAGGGCGGGGCCGCGGAAAGGAAGGGGAGGGGCTGGGAGGGCCCGGAGGGGGCTGGGCCGGGGACCCGGAAGGGGTCGGGACGGGGCGGGGTCC
Consensus_read_202_GATTACTATGTT_Count=16	chr5	1295037	AGCGCTGCCTGAAACTCGCGCCGCGAGGAGAGGGCGGGGCCGCGGAAAGGAAGGGGAGGGGCTGGGAGGGCCCGGAGGGGGCTGGGCCGGGGACCCGGAAGGGGTCGGGACGGGGCGGGGTCC
Consensus_read_202_GCTTTGATTGGA_Count=8	chr5	1295037	AGCGCTGCCTGAAACTCGCGCCGCGAGGAGAGGGCGGGGCCGCGGAAAGGAAGGGGAGGGGCTGGGAGGGCCCGGAGGGGGCTGGGCCGGGGACCCGGGAGGGGTCGGGACGGGGCGGGGTCC
Consensus_read_202_GTTGTTGTCTGA_Count=12	chr5	1295037	AGCGCTGCCTGAAACTCGCGCCGCGAGGAGAGGGCGGGGCCGCGGAAAGGAAGGGGAGGGGCTGGGAGGGCCCGGAGGGGGCTGGGCCGGGGACCCGGAAGGGGTCGGGACGGGGCGGGGTCC
Consensus_read_202_CCATTATAGGTT_Count=12	chr5	1295037	AGCGCTGCCTGAAACTCGCGCCGCGAGGAGAGGGCGGGGCCGCGGAAAGGAAGGGGAGGGGCTGGGAGGGCCCGGAGGGGGCTGGGCCGGGGACCCGGGAGGGGTCGGGACGGGGCGGGGTCC
Consensus_read_202_CTATCCTTTTTG_Count=24	chr5	1295037	AGCGCTGCCTGAAACTCGCGCCGCGAGGAGAGGGCGGGGCCGCGGAAAGGAAGGGGAGGGGCTGGGAGGGCCCGGAGGGGGCTGGGCCGGGGACCCGGAAGGGGTCGGGACGGGGCGGGGTCC
Consensus_read_202_GAAGTAAAATAT_Count=21	chr5	1295037	AGCGCTGCCTGAAACTCGCGCCGCGAGGAGAGGGCGGGGCCGCGGAAAGGAAGGGGAGGGGCTGGGAGGGCCCGGAGGGGGCTGGGCCGGGGACCCGGAAGGGGTCGGGACGGGGCGGGGTCC
Consensus_read_202_TGGTCGGTTTTT_Count=21	chr5	1295037	AGCGCTGCCTGAAACTCGCGCCGCGAGGAGAGGGCGGGGCCGCGGAAAGGAAGGGGAGGGGCTGGGAGGGCCCGGAGGGGGCTGGGCCGGGGACCCGGGAGGGGTCGGGACGGGGCGGGGTCC
Consensus_read_202_GTCTATCTTCCT_Count=14	chr5	1295037	AGCGCTGCCTGAAACTCGCGCCGCGAGGAGAGGGCGGGGCCGCGGAAAGGAAGGGGAGGGGCTGGGAGGGCCCGGAGGGGGCTGGGCCGGGGACCCGGAAGGGGTCGGGACGGGGCGGGGTCC
Consensus_read_202_CATTGTTGGTTG_Count=20	chr5	1295037	AGCGCTGCCTGAAACTCGCGCCGCGAGGAGAGGGCGGGGCCGCGGAAAGGAAGGGGAGGGGCTGGGAGGGCCCGGAGGGGGCTGGGCCGGGGACCCGGAAGGGGTCGGGACGGGGCGGGGTCC
Consensus_read_202_CATATCGGTATT_Count=10	chr5	1295037	AGCGCTGCCTGAAACTCGCGCCGCGAGGAGAGGGCGGGGCCGCGGAAAGGAAGGGGAGGGGCTGGGAGGGCCCGGAGGGGGCTGGGCCGGGGACCCGGAAGGGGTCGGGACGGGGCGGGGTCC
Consensus_read_202_CAGTTAGTGTTT_Count=7	chr5	1295037	AGCGCTGCCTGAAACTCGCGCCGCGAGGAGAGGGCGGGGCCGCGGAAAGGAAGGGGAGGGGCTGGGAGGGCCCGGAGGGGGCTGGGCCGGGGACCCGGAAGGGGTCGGGACGGGGCGGGGTCC
Consensus_read_202_GTAATCATTGCC_Count=28	chr5	1295037	AGCGCTGCCTGAAACTCGCGCCGCGAGGAGAGGGCGGGGCCGCGGAAAGGAAGGGGAGGGGCTGGGAGGGCCCGGAGGGGGCTGGGCCGGGGACCCGGGAGGGGTCGGGACGGGGCGGGGTCC
Consensus_read_202_GGCTCAGAGTTG_Count=26	chr5	1295037	AGCGCTGCCTGAAACTCGCGCCGCGAGGAGAGGGCGGGGCCGCGGAAAGGAAGGGGAGGGGCTGGGAGGGCCCGGAGGGGGCTGGGCCGGGGACCCGGAAGGGGTCGGGACGGGGCGGGGTCC
Consensus_read_202_TAAGCACAGATG_Count=18	chr5	1295037	AGCGCTGCCTGAAACTCGCGCCGCGAGGAGAGGGCGGGGCCGCGGAAAGGAAGGGGAGGGGCTGGGAGGGCCCGGAGGGGGCTGGGCCGGGGACCCGGAAGGGGTCGGGACGGGGCGGGGTCC
Consensus_read_202_AAAGCAGATTAT_Count=19	chr5	1295037	AGCGCTGCCTGAAACTCGCGCCGCGAGGAGAGGGCGGGGCCGCGGAAAGGAAGGGGAGGGGCTGGGAGGGCCCGGAGGGGGCTGGGCCGGGGACCCGGAAGGGGTCGGGACGGGGCGGGGTCC
Consensus_read_202_ACTTATCATATA_Count=12	chr5	1295037	AGCGCTGCCTGAAACTCGCGCCGCGAGGAGAGGGCGGGGCCGCGGAAAGGAAGGGGAGGGGCTGGGAGGGCCCGGAGGGGGCTGGGCCGGGGACCCGGAAGGGGTCGGGACGGGGCGGGGTCC
Consensus_read_202_TTCACTGACAAT_Count=17	chr5	1295037	AGCGCTGCCTGAAACTCGCGCCGCGAGGAGAGGGCGGGGCCGCGGAAAGGAAGGGGAGGGGCTGGGAGGGCCCGGAGGGGGCTGGGCCGGGGACCCGGGAGGGGTCGGGACGGGGCGGGGTCC
Consensus_read_202_GTATATGCAAGG_Count=27	chr5	1295037	AGCGCTGCCTGAAACTCGCGCCGCGAGGAGAGGGCGGGGCCGCGGAAAGGAAGGGGAGGGGCTGGGAGGGCCCGGAGGGGGCTGGGCCGGGGACCCGGAAGGGGTCGGGACGGGGCGGGGTCC
Consensus_read_202_CTTGCCTGCTGT_Count=9	chr5	1295037	AGCGCTGCCTGAAACTCGCGCCGCGAGGAGAGGGCGGGGCCGCGGAAAGGAAGGGGAGGGGCTGGGAGGGCCCGGAGGGGGCTGGGCCGGGGACCCGGAAGGGGTCGGGACGGGGCGGGGTCC
Consensus_read_202_AGCTGTAATCTG_Count=22	chr5	1295037	AGCGCTGCCTGAAACTCGCGCCGCGAGGAGAGGGCGGGGCCGCGGAAAGGAAGGGGAGGGGCTGGGAGGGCCCGGAGGGGGCTGGGCCGGGGACCCGGAAGGGGTCGGGACGGGGCGGGGTCC
Consensus_read_202_TCCAATCTAGTT_Count=18	chr5	1295037	AGCGCTGCCTGAAACTCGCGCCGCGAGGAGAGGGCGGGGCCGCGGAAAGGAAGGGGAGGGGCTGGGAGGGCCCGGAGGGGGCTGGGCCGGGGACCCGGGAGGGGTCGGGACGGGGCGGGGTCC
Consensus_read_202_TTTTTAGGGTTT_Count=18	chr5	1295037	AGCGCTGCCTGAAACTCGCGCCGCGAGGAGAGGGCGGGGCCGCGGAAAGGAAGGGGAGGGGCTGGGAGGGCCCGGAGGGGGCTGGGCCGGGGACCCGGAAGGGGTCGGGACGGGGCGGGGTCC
Consensus_read_202_TTCGCAATTGGC_Count=15	chr5	1295037	AGCGCTGCCTGAAACTCGCGCCGCGAGGAGAGGGCGGGGCCGCGGAAAGGAAGGGGAGGGGCTGGGAGGGCCCGGAGGGGGCTGGGCCGGGGACCCGGAAGGGGTCGGGACGGGGCGGGGTCC
Consensus_read_202_GGAACGATCTGC_Count=11	chr5	1295037	AGCGCTGCCTGAAACTCGCGCCGCGAGGAGAGGGCGGGGCCGCGGAAAGGAAGGGGAGGGGCTGGGAGGGCCCGGAGGGGGCTGGGCCGGGGACCCGGGAGGGGTCGGGACGGGGCGGGGTCC
Consensus_read_202_GAGCTTGTCCTT_Count=18	chr5	1295037	AGCGCTGCCTGAAACTCGCGCCGCGAGGAGAGGGCGGGGCCGCGGAAAGGAAGGGGAGGGGCTGGGAGGGCCCGGAGGGGGCTGGGCCGGGGACCCGGAAGGGGTCGGGACGGGGCGGGGTCC
Consensus_read_202_GCGTAAGGCCAG_Count=19	chr5	1295037	AGCGCTGCCTGAAACTCGCGCCGCGAGGAGAGGGCGGGGCCGCGGAAAGGAAGGGGAGGGGCTGGGAGGGCCCGGAGGGGGCTGGGCCGGGGACCCGGGAGGGGTCGGGACGGGGCGGGGTCC
Consensus_read_202_TCATCCTTTGAT_Count=12	chr5	1295037	AGCGCTGCCTGAAACTCGCGCCGCGAGGAGAGGGCGGGGCCGCGGAAAGGAAGGGGAGGGGCTGGGAGGGCCCGGAGGGGGCTGGGCCGGGGACCCGGAAGGGGTCGGGACGGGGCGGGGTCC
Consensus_read_202_TTATCCATATTC_Count=20	chr5	1295037	AGCGCTGCCTGAAACTCGCGCCGCGAGGAGAGGGCGGGGCCGCGGAAAGGAAGGGGAGGGGCTGGGAGGGCCCGGAGGGGGCTGGGCCGGGGACCCGGGAGGGGTCGGGACGGGGCGGGGTCC
Consensus_read_202_ATCTGGCCGTTG_Count=25	chr5	1295037	AGCGCTGCCTGAAACTCGCGCCGCGAGGAGAGGGCGGGGCCGCGGAAAGGAAGGGGAGGGGCTGGGAGGGCCCGGAGGGGGCTGGGCCGGGGACCCGGAAGGGGTCGGGACGGGGCGGGGTCC
Consensus_read_202_GCGTGGTGCTCC_Count=29	chr5	1295037	AGCGCTGCCTGAAACTCGCGCCGCGAGGAGAGGGCGGGGCCGCGGAAAGGAAGGGGAGGGGCTGGGAGGGCCCGGAGGGGGCTGGGCCGGGGACCCGGAAGGGGTCGGGACGGGGCGGGGTCC
Consensus_read_202_GAATTATATGCT_Count=19	chr5	1295037	AGCGCTGCCTGAAACTCGCGCCGCGAGGAGAGGGCGGGGCCGCGGAAAGGAAGGGGAGGGGCTGGGAGGGCCCGGAGGGGGCTGGGCCGGGGACCCGGAAGGGGTCGGGACGGGGCGGGGTCC
Consensus_read_202_TAATTTGACGAA_Count=7	chr5	1295037	AGCGCTGCCTGAAACTCGCGCCGCGAGGAGAGGGCGGGGCCGCGGAAAGGAAGGGGAGGGGCTGGGAGGGCCCGGAGGGGGCTGGGCCGGGGACCCGGAAGGGGTCGGGACGGGGCGGGGTCC
Consensus_read_202_AAGCGGTTAACT_Count=9	chr5	1295037	AGCGCTGCCTGAAACTCGCGCCGCGAGGAGAGGGCGGGGCCGCGGAAAGGAAGGGGAGGGGCTGGGAGGGCCCGGAGGGGGCTGGGCCGGGGACCCGGAAGGGGTCGGGACGGGGCGGGGTCC
Consensus_read_202_GTTGAGGAATTT_Count=9	chr5	1295037	AGCGCTGCCTGAAACTCGCGCCGCGAGGAGAGGGCGGGGCCGCGGAAAGGAAGGGGAGGGGCTGGGAGGGCCCGGAGGGGGCTGGGCCGGGGACCCGAAAGGGGTCGGGACGGGGCGGGGTCC
Consensus_read_202_GAATTGTAAGGA_Count=7	chr5	1295037	AGCGCTGCCTGAAACTCGCGCCGCGAGGAGAGGGCGGGGCCGCGGAAAGGAAGGGGAGGGGCTGGGAGGGCCCGGAGGGGGCTGGGCCGGGGACCCGGAAGAGGTCGGGACGGGGCGGGGTCC
Consensus_read_202_GTGAAAGCAGCC_Count=29	chr5	1295037	AGCGCTGCCTGAAACTCGCGCCGCGAGGAGAGGGCGGGGCCGCGGAAAGGAAGGGGAGGGGCTGGGAGGGCCCGGAGGGGGCTGGGCCGGGGACCCGGGAGGGGTCGGGACGGGGCGGGGTCC
Consensus_read_202_AGGTGTAGAATC_Count=10	chr5	1295037	AGCGCTGCCTGAAACTCGCGCCGCGAGGAGAGGGCGGGGCCGCGGAAAGGAAGGGGAGGGGCTGGGAGGGCCCGGAGGGGGCTGGGCCGGGGACCCGGAAGGGGTCGGGACGGGGCGGGGTCC
Consensus_read_202_TGAATAAGGACT_Count=8	chr5	1295037	AGCGCTGCCTGAAACTCGCGCCGCGAGGAGAGGGCGGGGCCGCGGAAAGGAAGGGGAGGGGCTGGGAGGGCCCGGAGGGGGCTGGGCCGGGGACCCGGGAGGGGTCGGGACGGGGCGGGGTCC
Consensus_read_202_CATCTGGTCGTC_Count=10	chr5	1295037	AGCGCTGCCTGAAACTCGCGCCGCGAGGAGAGGGCGGGGCCGCGGAAAGGAAGGGGAGGGGCTGGGAGGGCCCGGAGGGGGCTGGGCCGGGGACCCGGAAGGGGTCGGGACGGGGCGGGGTCC
Consensus_read_202_CGTTCTTGGCCG_Count=12	chr5	1295037	AGCGCTGCCTGAAACTCGCGCCGCGAGGAGAGGGCGGGGCCGCGGAAAGGAAGGGGAGGGGCTGGGAGGGCCCGGAGGGGGCTGGGCCGGGGACCCGGAAGGGGTCGGGACGGGGCGGGGTCC
Consensus_read_202_GATTTTTGGTGT_Count=16	chr5	1295037	AGCGCTGCCTGAAACTCGCGCCGCGAGGAGAGGGCGGGGCCGCGGAAAGGAAGGGGAGGGGCTGGGAGGGCCCGGAGGGGGCTGGGCCGGGGACCCGGAAGGGGTCGGGACGGGGCGGGGTCC
Consensus_read_202_GCGTAGACGTCC_Count=7	chr5	1295037	AGCGCTGCCTGAAACTCGCGCCGCGAGGAGAGGGCGGGGCCGCGGAAAGGAAGGGGAGGGGCTGGGAGGGCCCGGAGGGGGCTGGGCCGGGGACCCGGAAGGGGTCGGGACGGGGCGGGGTCC
Consensus_read_202_CACAGTTCGCGT_Count=21	chr5	1295037	AGCGCTGCCTGAAACTCGCGCCGCGAGGAGAGGGCGGGGCCGCGGAAAGGAAGGGGAGGGGCTGGGAGGGCCCGGAGGGGGCTGGGCCGGGGACCCGGAAGGGGTCGGGACGGGGCGGGGTCC
Consensus_read_202_GATTAGATTGTT_Count=9	chr5	1295037	AGCGCTGCCTGAAACTCGCGCCGCGAGGAGAGGGCGGGGCCGCGGAAAGGAAGGGGAGGGGCTGGGAGGGCCCGGAGGGGGCTGGGCCGGGGACCCGGAAGGGGTCGGGACGGGGCGGGGTCC
Consensus_read_202_TGACTCACTTAT_Count=14	chr5	1295037	AGCGCTGCCTGAAACTCGCGCCGCGAGGAGAGGGCGGGGCCGCGGAAAGGAAGGGGAGGGGCTGGGAGGGCCCGGAGGGGGCTGGGCCGGGGACCCGGAAGGGGTCGGGACGGGGCGGGGTCC
Consensus_read_202_CTGTATGTTTGT_Count=11	chr5	1295037	AGCGCTGCCTGAAACTCGCGCCGCGAGGAGAGGGCGGGGCCGCGGAAAGGAAGGGGAGGGGCTGGGAGGGCCCGGAGGGGGCTGGGCCGGGGACCCGGGAGGGGTCGGGACGGGGCGGGGTCC
Consensus_read_202_GTCCTGTGACAG_Count=21	chr5	1295037	AGCGCTGCCTGAAACTCGCGCCGCGAGGAGAGGGCGGGGCCGCGGAAAGGAAGGGGAGGGGCTGGGAGGGCCCGGAGGGGGCTGGGCCGGGGACCCGGAAGGGGTCGGGACGGGGCGGGGTCC
Consensus_read_202_CTTTATATTGAC_Count=15	chr5	1295037	AGCGCTGCCTGAAACTCGCGCCGCGAGGAGAGGGCGGGGCCGCGGAAAGGAAGGGGAGGGGCTGGGAGGGCCCGGAGGGGGCTGGGCCGGGGACCCGGAAGGGGTCGGGACGGGGCGGGGTCC
Consensus_read_202_AATATTTATCTT_Count=11	chr5	1295037	AGCGCTGCCTGAAACTCGCGCCGCGAGGAGAGGGCGGGGCCGCGGAAAGGAAGGGGAGGGGCTGGGAGGGCCCGGAGGGGGCTGGGCCGGGGACCCGGAAGGGGTCGGGACGGGGCGGGGTCC
Consensus_read_202_ACTTGTCGTCCT_Count=9	chr5	1295037	AGCGCTGCCTGAAACTCGCGCCGCGAGGAGAGGGCGGGGCCGCGGAAAGGAAGGGGAGGGGCTGGGAGGGCCCGGAGGGGGCTGGGCCGGGGACCCGGAAGGGGTCGGGACGGGGCGGGGTCC
Consensus_read_202_TTTTACTGCTAA_Count=10	chr5	1295037	AGCGCTGCCTGAAACTCGCGCCGCGAGGAGAGGGCGGGGCCGCGGAAAGGAAGGGGAGGGGCTGGGAGGGCCCGGAGGGGGCTGGGCCGGGGACCCGGGAGGGGTCGGGACGGGGCGGGGTCC
Consensus_read_202_AGCTCTTGATAA_Count=9	chr5	1295037	AGCGCTGCCTGAAACTCGCGCCGCGAGGAGAGGGCGGGGCCGCGGAAAGGAAGGGGAGGGGCTGGGAGGGCCCGGAGGGGGCTGGGCCGGGGACCCGGAAGGGGTCGGGACGGGGCGGGGTCC
Consensus_read_202_ATATTGGATTCT_Count=13	chr5	1295037	AGCGCTGCCTGAAACTCGCGCCGCGAGGAGAGGGCGGGGCCGCGGAAAGGAAGGGGAGGGGCTGGGAGGGCCCGTAGGGGGCTGGGCCGGGGACCCGGAAGGGGTCGGGACGGGGCGGGGTCC
Consensus_read_202_TGTCTTGTGCAT_Count=16	chr5	1295037	AGCGCTGCCTGAAACTCGCGCCGCGAGGAGAGGGCGGGGCCGCGGAAAGGAAGGGGAGGGGCTGGGAGGGCCCGGAGGGGGCTGGGCCGGGGACCCGGAAGGGGTCGGGACGGGGCGGGGTCC
Consensus_read_202_TTCCTCTTAGTC_Count=26	chr5	1295037	AGCGCTGCCTGAAACTCGCGCCGCGAGGAGAGGGCGGGGCCGCGGAAAGGAAGGGGAGGGGCTGGGAGGGCCCGGAGGGGGCTGGGCCGGGGACCCGGGAGGGGTCGGGACGGGGCGGGGTCC
Consensus_read_202_GAGTGTTGATTT_Count=14	chr5	1295037	AGCGCTGCCTGAAACTCGCGCCGCGAGGAGAGGGCGGGGCCGCGGAAAGGAAGGGGAGGGGCTGGGAGGGCCCGGAGGGGGCTGGGCCGGGGACCCGGAAGGGGTCGGGACGGGGCGGGGTCC
Consensus_read_202_TGTTCCGTGGGC_Count=13	chr5	1295037	AGCGCTGCCTGAAACTCGCGCCGCGAGGAGAGGGCGGGGCCGCGGAAAGGAAGGGGAGGGGCTGGGAGGGCCCGGAGGGGGCTGGGCCGGGGACCCGGAAGGGGTCGGGACGGGGCGGGGTCC
Consensus_read_202_GCTGATACCTCG_Count=17	chr5	1295037	AGCGCTGCCTGAAACTCGCGCCGCGAGGAGAGGGCGGGGCCGCGGAAAGGAAGGGGAGGGGCTGGGAGGGCCCGGAGGGGGCTGGGCCGGGGACCCGGAAGGGGTCGGGACGGGGCGGGGTCC
Consensus_read_202_TATATATTACGT_Count=16	chr5	1295037	AGCGCTGCCTGAAACTCGCGCCGCGAGGAGAGGGCGGGGCCGCGGAAAGGAAGGGGAGGGGCTGGGAGGGCCCGGAGGGGGCTGGGCCGGGGACCCGGAAGGGGTCGGGACGGGGCGGGGTCC
Consensus_read_202_TTAAACTAACTC_Count=22	chr5	1295037	AGCGCTGCCTGAAACTCGCGCCGCGAGGAGAGGGCGGGGCCGCGGAAAGGAAGGGGAGGGGCTGGGAGGGCCCGGAGGGGGCTGGGCCGGGGACCCGGGAGGGGTCGGGACGGGGCGGGGTCC
Consensus_read_202_GGGTACTGCAGA_Count=26	chr5	1295037	AGCGCTGCCTGAAACTCGCGCCGCGAGGAGAGGGCGGGGCCGCGGAAAGGAAGGGGAGGGGCTGGGAGGGCCCGGAGGGGGCTGGGCCGGGGACCCGGGAGGGGTCGGGACGGGGCGGGGTCC
Consensus_read_202_TGTTTAAGTCTC_Count=21	chr5	1295037	AGCGCTGCCTGAAACTCGCGCCGCGAGGAGAGGGCGGGGCCGCGGAAAGGAAGGGGAGGGGCTGGGAGGGCCCGGAGGGGGCTGGGCCGGGGACCCGGAAGGGGTCGGGACGGGGCGGGGTCC
Consensus_read_202_ACATTAGTTATT_Count=32	chr5	1295037	AGCGCTGCCTGAAACTCGCGCCGCGAGGAGAGGGCGGGGCCGCGGAAAGGAAGGGGAGGGGCTGGGAGGGCCCGGAGGGGGCTGGGCCGGGGACCCGGGAGGGGTCGGGACGGGGCGGGGTCC
Consensus_read_202_GGCCGAATGTTG_Count=12	chr5	1295037	AGCGCTGCCTGAAACTCGCGCCGCGAGGAGAGGGCGGGGCCGCGGAAAGGAAGGGGAGGGGCTGGGAGGGCCCGGAGGGGGCTGGGCCGGGGACCCGGAAGGGGTCGGGACGGGGCGGGGTCC
Consensus_read_202_ATTTTCTGAAGT_Count=17	chr5	1295037	AGCGCTGCCTGAAACTCGCGCCGCGAGGAGAGGGCGGGGCCGCGGAAAGGAAGGGGAGGGGCTGGGAGGGCCCGGAGGGGGCTGGGCCGGGGACCCGGGAGGGGTCGGGACGGGGCGGGGTCC
Consensus_read_202_CCTAAGCCCAAT_Count=38	chr5	1295037	AGCGCTGCCTGAAACTCGCGCCGCGAGGAGAGGGCGGGGCCGCGGAAAGGAAGGGGAGGGGCTGGGAGGGCCCGGAGGGGGCTGGGCCGGGGACCCGGAAGGGGTCGGGACGGGGCGGGGTCC
Consensus_read_202_TTTAGTAGGGGT_Count=13	chr5	1295037	AGCGCTGCCTGAAACTCGCGCCGCGAGGAGAGGGCGGGGCCGCGGAAAGGAAGGGGAGGGGCTGGGAGGGCCCGGAGGGGGCTGGGCCGGGGACCCGGAAGGGGTCGGGACGGGGCGGGGTCC
Consensus_read_202_TGGTTTGTTCAC_Count=18	chr5	1295037	AGCGCTGCCTGAAACTCGCGCCGCGAGGAGAGGGCGGGGCCGCGGAAAGGAAGGGGAGGGGCTGGGAGGGCCCGGAGGGGGCTGGGCCGGGGACCCGGAAGGGGTCGGGACGGGGCGGGGTCC
Consensus_read_202_AACTTAGGGGTA_Count=9	chr5	1295037	AGCGCTGCCTGAAACTCGCGCCGCGAGGAGAGGGCGGGGCCGCGGAAAGGAAGGGGAGGGGCTGGGAGGGCCCGGAGGGGGCTGGGCCGGGGACCCGGAAGGGGTCGGGACGGGGCGGGGTCC
Consensus_read_202_ACGTCTCCGTCC_Count=19	chr5	1295037	AGCGCTGCCTGAAACTCGCGCCGCGAGGAGAGGGCGGGGCCGCGGAAAGGAAGGGGAGGGGCTGGGAGGGCCCGGAGGGGGCTGGGCCGGGGACCCGGAAGGGGTCGGGACGGGGCGGGGTCC
Consensus_read_202_AATAACTACTAA_Count=12	chr5	1295037	AGCGCTGCCTGAAACTCGCGCCGCGAGGAGAGGGCGGGGCCGCGGAAAGGAAGGGGAGGGGCTGGGAGGGCCCGGAGGGGGCTGGGCCGGGGACCCGGAAGGGGTCGGGACGGGGCGGGGTCC
Consensus_read_202_GAATGTTAGCGT_Count=14	chr5	1295037	AGCGCTGCCTGAAACTCGCGCCGCGAGGAGAGGGCGGGGCCGCGGAAAGGAAGGGGAGGGGCTGGGAGGGCCCGGAGGGGGCTGGGCCGGGGACCCGGAAGGGGTCGGGACGGGGCGGGGTCC
Consensus_read_202_TGTGTAAGTGTC_Count=22	chr5	1295037	AGCGCTGCCTGAAACTCGCGCCGCGAGGAGAGGGCGGGGCCGCGGAAAGGAAGGGGAGGGGCTGGGAGGGCCCGGAGGGGGCTGGGCCGGGGACCCGGAAGGGGTCGGGACGGGGCGGGGTCC
Consensus_read_202_GATTCCTGCACC_Count=13	chr5	1295037	AGCGCTGCCTGAAACTCGCGCCGCGAGGAGAGGGCGGGGCCGCGGAAAGGAAGGGGAGGGGCTGGGAGGGCCCGGAGGGGGCTGGGCCGGGGACCCGGGAGGGGTCGGGACGGGGCGGGGTCC
Consensus_read_202_AGGAATGTAATA_Count=10	chr5	1295037	AGCGCTGCCTGAAACTCGCGCCGCGAGGAGAGGGCGGGGCCGCGGAAAGGAAGGGGAGGGGCTGGGAGGGCCCGGAGGGGGCTGGGCCGGGGACCCGGAAGGGGTCGGGACGGGGCGGGGTCC
Consensus_read_202_TTGCCAGAGATT_Count=23	chr5	1295037	AGCGCTGCCTGAAACTCGCGCCGCGAGGAGAGGGCGGGGCCGCGGAAAGGAAGGGGAGGGGCTGGGAGGGCCCGGAGGGGGCTGGGCCGGGGACCCGGAAGGGGTCGGGACGGGGCGGGGTCC
Consensus_read_202_CATATGTATGGT_Count=9	chr5	1295037	AGCGCTGCCTGAAACTCGCGCCGCGAGGAGAGGGCGGGGCCGCGGAAAGGAAGGGGAGGGGCTGGGAGGGCCCGGAGGGGGCTGGGCCGGGGACCCGGAAGGGGTCGGGACGGGGCGGGGTCC
Consensus_read_202_GTGTCAGATAAT_Count=9	chr5	1295037	AGCGCTGCCTGAAACTCGCGCCGCGAGGAGAGGGCGGGGCCGCGGAAAGGAAGGGGAGGGGCTGGGAGGGCCCGGAGGGGGCTGGGCCGGGGACCCGGAAGGGGTCGGGACGGGGCGGGGTCC
Consensus_read_202_CGATTTTAGAAG_Count=9	chr5	1295037	AGCGCTGCCTGAAACTCGCGCCGCGAGGAGAGGGCGGGGCCGCGGAAAGGAAGGGGAGGGGCTGGGAGGGCCCGGAGGGGGCTGGGCCGGGGACCCGGAAGGGGTCGGGACGGGGCGGGGTCC
Consensus_read_202_TCTGATAGGATT_Count=9	chr5	1295037	AGCGCTGCCTGAAACTCGCGCCGCGAGGAGAGGGCGGGGCCGCGGAAAGGAAGGGGAGGGGCTGGGAGGGCCCGGAGGGGGCTGGGCCGGGGACCCGGAAGGGGTCGGGACGGGGCGGGGTCC
Consensus_read_202_CTCCTGACTTTT_Count=13	chr5	1295037	AGCGCTGCCTGAAACTCGCGCCGCGAGGAGAGGGCGGGGCCGCGGAAAGGAAGGGGAGGGGCTGGGAGGGCCCGGAGGGGGCTGGGCCGGGGACCCGGGAGGGGTCGGGACGGGGCGGGGTCC
Consensus_read_202_CGTCTTTATATT_Count=14	chr5	1295037	AGCGCTGCCTGAAACTCGCGCCGCGAGGAGAGGGCGGGGCCGCGGAAAGGAAGGGGAGGGGCTGGGAGGGCCCGGAGGGGGCTGGGCCGGGGACCCGGAAGGGGTCGGGACGGGGCGGGGTCC
Consensus_read_202_CAGCGGCCGTCA_Count=10	chr5	1295037	AGCGCTGCCTGAAACTCGCGCCGCGAGGAGAGGGCGGGGCCGCGGAAAGGAAGGGGAGGGGCTGGGAGGGCCCGGAGGGGGCTGGGCCGGGGACCCGGAAGGGGTCGGGACGGGGCGGGGTCC
Consensus_read_202_GCAATTGATTTC_Count=9	chr5	1295037	AGCGCTGCCTGAAACTCGCGCCGCGAGGAGAGGGCGGGGCCGCGGAAAGGAAGGGGAGGGGCTGGGAGGGCCCGGAGGGGGCTGGGCCGGGGACCCGGGAGGGGTCGGGACGGGGCGGGGTCC
Consensus_read_202_ATTTATCGAATG_a_Count=23	chr5	1295037	AGCGCTGCCTGAAACTCGCGCCGCGAGGAGAGGGCGGGGCCGCGGAAAGGAAGGGGAGGGGCTGGGAGGGCCCGGAGGGGGCTGGGCCGGGGACCCGGAAGGGGTCGGGACGGGGCGGGGTCC
Consensus_read_202_TTCACAGCATGA_Count=9	chr5	1295037	AGCGCTGCCTGAAACTCGCGCCGCGAGGAGAGGGCGGGGCCGCGGAAAGGAAGGGGAGGGGCTGGGAGGGCCCGGAGGGGGCTGGGCCGGGGACCCGGGAGGGGTCGGGACGGGGCGGGGTCC
Consensus_read_202_CTGATTCTATGT_Count=19	chr5	1295037	AGCGCTGCCTGAAACTCGCGCCGCGAGGAGAGGGCGGGGCCGCGGAAAGGAAGGGGAGGGGCTGGGAGGGCCCGGAGGGGGCTGGGCCGGGGACCCGGAAGGGGTCGGGACGGGGCGGGGTCC
Consensus_read_202_ATGCGGATTAGT_Count=14	chr5	1295037	AGCGCTGCCTGAAACTCGCGCCGCGAGGAGAGGGCGGGGCCGCGGAAAGGAAGGGGAGGGGCTGGGAGGGCCCGGAGGGGGCTGGGCCGGGGACCCGGAAGGGGTCGGGACGGGGCGGGGTCC
Consensus_read_202_CTTAATTCGCGA_Count=11	chr5	1295037	AGCGCTGCCTGAAACTCGCGCCGCGAGGAGAGGGCGGGGCCGCGGAAAGGAAGGGGAGGGGCTGGGAGGGCCCGGAGGGGGCTGGGCCGGGGACCCGGAAGGGGTCGGGACGGGGCGGGGTCC
Consensus_read_202_CGGATATGGGGA_Count=17	chr5	1295037	AGCGCTGCCTGAAACTCGCGCCGCGAGGAGAGGGCGGGGCCGCGGAAAGGAAGGGGAGGGGCTGGGAGGGCCCGGAGGGGGCTGGGCCGGGGACCCGGGAGGGGTCGGGACGGGGCGGGGTCC
Consensus_read_202_AAAGTTAGACGA_Count=20	chr5	1295037	AGCGCTGCCTGAAACTCGCGCCGCGAGGAGAGGGCGGGGCCGCGGAAAGGAAGGGGAGGGGCTGGGAGGGCCCGGAGGGGGCTGGGCCGGGGACCCGGAAGGGGTCGGGACGGGGCGGGGTCC
Consensus_read_202_TCTATGTGGCTT_Count=10	chr5	1295037	AGCGCTGCCTGAAACTCGCGCCGCGAGGAGAGGGCGGGGCCGCGGAAAGGAAGGGGAGGGGCTGGGAGGGCCCGGAGGGGGCTGGGCCGGGGACCCGGAAGGGGTCGGGACGGGGCGGGGTCC
Consensus_read_202_AATCAGCTAAGT_Count=16	chr5	1295037	AGCGCTGCCTGAAACTCGCGCCGCGAGGAGAGGGCGGGGCCGCGGAAAGGAAGGGGAGGGGCTGGGAGGGCCCGGAGGGGGCTGGGCCGGGGACCCGGAAGGGGTCGGGACGGGGCGGGGTCC
Consensus_read_202_ACTATACGATAT_a_Count=25	chr5	1295037	AGCGCTGCCTGAAACTCGCGCCGCGAGGAGAGGGCGGGGCCGCGGAAAGGAAGGGGAGGGGCTGGGAGGGCCCGGAGGGGGCTGGGCCGGGGACCCGGGAGGGGTCGGGACGGGGCGGGGTCC
Consensus_read_202_CGTTTGGGTGGC_Count=14	chr5	1295037	AGCGCTGCCTGAAACTCGCGCCGCGAGGAGAGGGCGGGGCCGCGGAAAGGAAGGGGAGGGGCTGGGAGGGCCCGGAGGGGGCTGGGCCGGGGACCCGGGAGGGGTCGGGACGGGGCGGGGTCC
Consensus_read_202_CACTTTTGCGGG_Count=12	chr5	1295037	AGCGCTGCCTGAAACTCGCGCCGCGAGGAGAGGGCGGGGCCGCGGAAAGGAAGGGGAGGGGCTGGGAGGGCCCGGAGGGGGCTGGGCCGGGGACCCGGAAGGGGTCGGGACGGGGCGGGGTCC
Consensus_read_202_CTTCATGTTGTG_a_Count=15	chr5	1295037	AGCGCTGCCTGAAACTCGCGCCGCGAGGAGAGGGCGGGGCCGCGGAAAGGAAGGGGAGGGGCTGGGAGGGCCCGGAGGGGGCTGGGCCGGGGACCCGGAAGGGGTCGGGACGGGGCGGGGTCC
Consensus_read_202_GTACATTGTCTA_Count=9	chr5	1295037	AGCGCTGCCTGAAACTCGCGCCGCGAGGAGAGGGCGGGGCCGCGGAAAGGAAGGGGAGGGGCTGGGAGGGCCCGGAGGGGGCTGGGCCGGGGACCCGGAAGGGGTCGGGACGGGGCGGGGTCC
Consensus_read_202_GTTTCGAGCGTT_Count=23	chr5	1295037	AGCGCTGCCTGAAACTCGCGCCGCGAGGAGAGGGCGGGGCCGCGGAAAGGAAGGGGAGGGGCTGGGAGGGCCCGGAGGGGGCTGGGCCGGGGACCCGGGAGGGGTCGGGACGGGGCGGGGTCC
Consensus_read_202_GAGGAGGTTGAT_Count=14	chr5	1295037	AGCGCTGCCTGAAACTCGCGCCGCGAGGAGAGGGCGGGGCCGCGGAAAGGAAGGGGAGGGGCTGGGAGGGCCCGGAGGGGGCTGGGCCGGGGACCCGGGAGGGGTCGGGACGGGGCGGGGTCC
Consensus_read_202_TTCATCCCTCGT_Count=10	chr5	1295037	AGCGCTGCCTGAAACTCGCGCCGCGAGGAGAGGGCGGGGCCGCGGAAAGGAAGGGGAGGGGCTGGGAGGGCCCGGAGGGGGCTGGGCCGGGGACCCGGAAGGGGTCGGGACGGGGCGGGGTCC
Consensus_read_202_GTACGTTCTCTG_Count=13	chr5	1295037	AGCGCTGCCTGAAACTCGCGCCGCGAGGAGAGGGCGGGGCCGCGGAAAGGAAGGGGAGGGGCTGGGAGGGCCCGGAGGGGGCTGGGCCGGGGACCCGGAAGGGGTCGGGACGGGGCGGGGTCC
Consensus_read_202_GATGTGATCCTT_Count=12	chr5	1295037	AGCGCTGCCTGAAACTCGCGCCGCGAGGAGAGGGCGGGGCCGCGGAAAGGAAGGGGAGGGGCTGGGAGGGCCCGGAGGGGGCTGGGCCGGGGACCCGGGAGGGGTCGGGACGGGGCGGGGTCC
Consensus_read_202_CACTCGTTTAGC_Count=27	chr5	1295037	AGCGCTGCCTGAAACTCGCGCCGCGAGGAGAGGGCGGGGCCGCGGAAAGGAAGGGGAGGGGCTGGGAGGGCCCGGAGGGGGCTGGGCCGGGGACCCGGGAGGGGTCGGGACGGGGCGGGGTCC
Consensus_read_202_CTTTTCTATTGT_Count=23	chr5	1295037	AGCGCTGCCTGAAACTCGCGCCGCGAGGAGAGGGCGGGGCCGCGGAAAGGAAGGGGAGGGGCTGGGAGGGCCCGGAGGGGGCTGGGCCGGGGACCCGGAAGGGGTCGGGACGGGGCGGGGTCC
Consensus_read_202_CACGCCCGATAT_Count=23	chr5	1295037	AGCGCTGCCTGAAACTCGCGCCGCGAGGAGAGGGCGGGGCCGCGGAAAGGAAGGGGAGGGGCTGGGAGGGCCCGGAGGGGGCTGGGCCGGGGACCCGGAAGGGGTCGGGACGGGGCGGGGTCC
Consensus_read_202_GATATTGGATTG_Count=23	chr5	1295037	AGCGCTGCCTGAAACTCGCGCCGCGAGGAGAGGGCGGGGCCGCGGAAAGGAAGGGGAGGGGCTGGGAGGGCCCGGAGGGGGCTGGGCCGGGGACCCGGAAGGGGTCGGGACGGGGCGGGGTCC
Consensus_read_202_TTATGGCTTATT_Count=18	chr5	1295037	AGCGCTGCCTGAAACTCGCGCCGCGAGGAGAGGGCGGGGCCGCGGAAAGGAAGGGGAGGGGCTGGGAGGGCCCGGAGGGGGCTGGGCCGGGGACCCGGGAGGGGTCGGGACGGGGCGGGGTCC
Consensus_read_202_GTGGTCCGCCCT_Count=13	chr5	1295037	AGCGCTGCCTGAAACTCGCGCCGCGAGGAGAGGGCGGGGCCGCGGAAAGGAAGGGGAGGGGCTGGGAGGGCCCGGAGGGGGCTGGGCCGGGGACCCGGGAGGGGTCGGGACGGGGCGGGGTCC
Consensus_read_202_CGTATCTACTGT_Count=10	chr5	1295037	AGCGCTGCCTGAAACTCGCGCCGCGAGGAGAGGGCGGGGCCGCGGAAAGGAAGGGGAGGGGCTGGGAGGGCCCGGAGGGGGCTGGGCCGGGGACCCGGAAGGGGTCGGGACGGGGCGGGGTCC
Consensus_read_202_CACTCATGGGCT_Count=13	chr5	1295037	AGCGCTGCCTGAAACTCGCGCCGCGAGGAGAGGGCGGGGCCGCGGAAAGGAAGGGGAGGGGCTGGGAGGGCCCGGAGGGGGCTGGGCCGGGGACCCGGGAGGGGTCGGGACGGGGCGGGGTCC
Consensus_read_202_AAAGGCCACTTT_Count=12	chr5	1295037	AGCGCTGCCTGAAACTCGCGCCGCGAGGAGAGGGCGGGGCCGCGGAAAGGAAGGGGAGGGGCTGGGAGGGCCCGGAGGGGGCTGGGCCGGGGACCCGGGAGGGGTCGGGACGGGGCGGGGTCC
Consensus_read_202_AACACATTCTTA_Count=7	chr5	1295037	AGCGCTGCCTGAAACTCGCGCCGCGAGGAGAGGGCGGGGCCGCGGAAAGGAAGGGGAGGGGCTGGGAGGGCCCGGAGGGGGCTGGGCCGGGGACCCGGAAGGGGTCGGGACGGGGCGGGGTCC
Consensus_read_202_GCTGGATATGGA_Count=21	chr5	1295037	AGCGCTGCCTGAAACTCGCGCCGCGAGGAGAGGGCGGGGCCGCGGAAAGGAAGGGGAGGGGCTGGGAGGGCCCGGAGGGGGCTGGGCCGGGGACCCGGAAGGGGTCGGGACGGGGCGGGGTCC
Consensus_read_202_TGCTCTATAGAT_Count=7	chr5	1295037	AGCGCTGCCTGAAACTCGCGCCGCGAGGAGAGGGCGGGGCCGCGGAAAGGAAGGGGAGGGGCTGGGAGGGCCCGGAGGGGGCTGGGCCGGGGACCCGGAAGGGGTCGGGACGGGGCGGGGTCC
Consensus_read_202_ATAGCTTGTATA_Count=10	chr5	1295037	AGCGCTGCCTGAAACTCGCGCCGCGAGGAGAGGGCGGGGCCGCGGAAAGGAAGGGGAGGGGCTGGGAGGGCCCGGAGGGGGCTGGGCCGGGGACCCGGGAGGGGTCGGGACGGGGCGGGGTCC
Consensus_read_202_TTTAGTTATCAC_Count=15	chr5	1295037	AGCGCTGCCTGAAACTCGCGCCGCGAGGAGAGGGCGGGGCCGCGGAAAGGAAGGGGAGGGGCTGGGAGGGCCCGGAGGGGGCTGGGCCGGGGACCCGGAAGGGGTCGGGACGGGGCGGGGTCC
Consensus_read_202_GTTAAGTCTCTC_Count=20	chr5	1295037	AGCGCTGCCTGAAACTCGCGCCGCGAGGAGAGGGCGGGGCCGCGGAAAGGAAGGGGAGGGGCTGGGAGGGCCCGGAGGGGGCTGGGCCGGGGACCCGGGAGGGGTCGGGACGGGGCGGGGTCC
Consensus_read_202_CGATTTGGTGAT_Count=10	chr5	1295037	AGCGCTGCCTGAAACTCGCGCCGCGAGGAGAGGGCGGGGCCGCGGAAAGGAAGGGGAGGGGCTGGGAGGGCCCGGAGGGGGCTGGGCCGGGGACCCGGAAGGGGTCGGGACGGGGCGGGGTCC
Consensus_read_202_AAGTGTTGTTCA_Count=8	chr5	1295037	AGCGCTGCCTGAAACTCGCGCCGCGAGGAGAGGGCGGGGCCGCGGAAAGGAAGGGGAGGGGCTGGGAGGGCCCGGAGGGGGCTGGGCCGGGGACCCGGAAGGGGTCGGGACGGGGCGGGGTCC
Consensus_read_202_GCAGTAATTTCT_Count=11	chr5	1295037	AGCGCTGCCTGAAACTCGCGCCGCGAGGAGAGGGCGGGGCCGCGGAAAGGAAGGGGAGGGGCTGGGAGGGCCCGGAGGGGGCTGGGCCGGGGACCCGGGAGGGGTCGGGACGGGGCGGGGTCC
Consensus_read_202_GATGGCTACTTG_Count=15	chr5	1295037	AGCGCTGCCTGAAACTCGCGCCGCGAGGAGAGGGCGGGGCCGCGGAAAGGAAGGGGAGGGGCTGGGAGGGCCCGGAGGGGGCTGGGCCGGGGACCCGGAAGGGGTCGGGACGGGGCGGGGTCC
Consensus_read_202_CATCTGAGGAGT_Count=24	chr5	1295037	AGCGCTGCCTGAAACTCGCGCCGCGAGGAGAGGGCGGGGCCGCGGAAAGGAAGGGGAGGGGCTGGGAGGGCCCGGAGGGGGCTGGGCCGGGGACCCGGAAGGGGTCGGGACGGGGCGGGGTCC
Consensus_read_202_CTCTATAACCGC_Count=14	chr5	1295037	AGCGCTGCCTGAAACTCGCGCCGCGAGGAGAGGGCGGGGCCGCGGAAAGGAAGGGGAGGGGCTGGGAGGGCCCGGAGGGGGCTGGGCCGGGGACCCGGGAGGGGTCGGGACGGGGCGGGGTCC
Consensus_read_202_TAGATCCGCATG_Count=26	chr5	1295037	AGCGCTGCCTGAAACTCGCGCCGCGAGGAGAGGGCGGGGCCGCGGAAAGGAAGGGGAGGGGCTGGGAGGGCCCGGAGGGGGCTGGGCCGGGGACCCGGGAGGGGTCGGGACGGGGCGGGGTCC
Consensus_read_202_CCAGCGCAGACC_Count=13	chr5	1295037	AGCGCTGCCTGAAACTCGCGCCGCGAGGAGAGGGCGGGGCCGCGGAAAGGAAGGGGAGGGGCTGGGAGGGCCCGGAGGGGGCTGGGCCGGGGACCCGGAAGGGGTCGGGACGGGGCGGGGTCC
Consensus_read_202_AGTTGTGGTGAA_Count=22	chr5	1295037	AGCGCTGCCTGAAACTCGCGCCGCGAGGAGAGGGCGGGGCCGCGGAAAGGAAGGGGAGGGGCTGGGAGGGCCCGGAGGGGGCTGGGCCGGGGACCCGGAAGGGGTCGGGACGGGGCGGGGTCC
Consensus_read_202_ATGCCTCCCGTT_Count=23	chr5	1295037	AGCGCTGCCTGAAACTCGCGCCGCGAGGAGAGGGCGGGGCCGCGGAAAGGAAGGGGAGGGGCTGGGAGGGCCCGGAGGGGGCTGGGCCGGGGACCCGGAAGGGGTCGGGACGGGGCGGGGTCC
Consensus_read_202_GTTAGGGCATTG_Count=24	chr5	1295037	AGCGCTGCCTGAAACTCGCGCCGCGAGGAGAGGGCGGGGCCGCGGAAAGGAAGGGGAGGGGCTGGGAGGGCCCGGAGGGGGCTGGGCCGGGGACCCGGAAGGGGTCGGGACGGGGCGGGGTCC
Consensus_read_202_TTATTTTTCCAC_Count=27	chr5	1295037	AGCGCTGCCTGAAACTCGCGCCGCGAGGAGAGGGCGGGGCCGCGGAAAGGAAGGGGAGGGGCTGGGAGGGCCCGGAGGGGGCTGGGCCGGGGACCCGGAAGGGGTCGGGACGGGGCGGGGTCC
Consensus_read_202_ATATTTTCTTGC_Count=8	chr5	1295037	AGCGCTGCCTGAAACTCGCGCCGCGAGGAGAGGGCGGGGCCGCGGAAAGGAAGGGGAGGGGCTGGGAGGGCCCGGAGGGGGCTGGGCCGGGGACCCGGGAGGGGTCGGGACGGGGCGGGGTCC
Consensus_read_202_GTAAATATATTT_Count=10	chr5	1295037	AGCGCTGCCTGAAACTCGCGCCGCGAGGAGAGGGCGGGGCCGCGGAAAGGAAGGGGAGGGGCTGGGAGGGCCCGGAGGGGGCTGGGCCGGGGACCCGGAAGGGGTCGGGACGGGGCGGGGTCC
Consensus_read_202_TTAATTCTTAGT_Count=9	chr5	1295037	AGCGCTGCCTGAAACTCGCGCCGCGAGGAGAGGGCGGGGCCGCGGAAAGGAAGGGGAGGGGCTGGGAGGGCCCGGAGGGGGCTGGGCCGGGGACCCGGGAGGGGTCGGGACGGGGCGGGGTCC
Consensus_read_202_GCGGACAGTTTA_Count=20	chr5	1295037	AGCGCTGCCTGAAACTCGCGCCGCGAGGAGAGGGCGGGGCCGCGGAAAGGAAGGGGAGGGGCTGGGAGGGCCCGGAGGGGGCTGGGCCGGGGACCCGGAAGGGGTCGGGACGGGGCGGGGTCC
Consensus_read_202_TGGCGAAAGTGT_Count=24	chr5	1295037	AGCGCTGCCTGAAACTCGCGCCGCGAGGAGAGGGCGGGGCCGCGGAAAGGAAGGGGAGGGGCTGGGAGGGCCCGGAGGGGGCTGGGCCGGGGACCCGGAAGGGGTCGGGACGGGGCGGGGTCC
Consensus_read_202_ACGGTTAATGCG_Count=23	chr5	1295037	AGCGCTGCCTGAAACTCGCGCCGCGAGGAGAGGGCGGGGCCGCGGAAAGGAAGGGGAGGGGCTGGGAGGGCCCGGAGGGGGCTGGGCCGGGGACCCGGAAGGGGTCGGGACGGGGCGGGGTCC
Consensus_read_202_GAACGCTTTTCT_Count=8	chr5	1295037	AGCGCTGCCTGAAACTCGCGCCGCGAGGAGAGGGCGGGGCCGCGGAAAGGAAGGGGAGGGGCTGGGAGGGCCCGGAGGGGGCTGGGCCGGGGACCCGGAAGGGGTCGGGACGGGGCGGGGTCC
Consensus_read_202_ACAGTATGTTTA_Count=10	chr5	1295037	AGCGCTGCCTGAAACTCGCGCCGCGAGGAGAGGGCGGGGCCGCGGAAAGGAAGGGGAGGGGCTGGGAGGGCCCGGAGGGGGCTGGGCCGGGGACCCGGAAGGGGTCGGGACGGGGCGGGGTCC
Consensus_read_202_TGTTCGTTGCAA_Count=15	chr5	1295037	AGCGCTGCCTGAAACTCGCGCCGCGAGGAGAGGGCGGGGCCGCGGAAAGGAAGGGGAGGGGCTGGGAGGGCCCGGAGGGGGCTGGGCCGGGGACCCGGAAGGGGTCGGGACGGGGCGGGGTCC
Consensus_read_202_GCTCCGAGGGCA_Count=39	chr5	1295037	AGCGCTGCCTGAAACTCGCGCCGCGAGGAGAGGGCGGGGCCGCGGAAAGGAAGGGGAGGGGCTGGGAGGGCCCGGAGGGGGCTGGGCCGGGGACCCGGAAGGGGTCGGGACGGGGCGGGGTCC
Consensus_read_202_GCATTGGGGTTA_Count=14	chr5	1295037	AGCGCTGCCTGAAACTCGCGCCGCGAGGAGAGGGCGGGGCCGCGGAAAGGAAGGGGAGGGGCTGGGAGGGCCCGGAGGGGGCTGGGCCGGGGACCCGGAAGGGGTCGGGACGGGGCGGGGTCC
Consensus_read_202_GGCAATATTATA_Count=19	chr5	1295037	AGCGCTGCCTGAAACTCGCGCCGCGAGGAGAGGGCGGGGCCGCGGAAAGGAAGGGGAGGGGCTGGGAGGGCCCGGAGGGGGCTGGGCCGGGGACCCGGAAGGGGTCGGGACGGGGCGGGGTCC
Consensus_read_202_GGTGTGGTTTGG_Count=12	chr5	1295037	AGCGCTGCCTGAAACTCGCGCCGCGAGGAGAGGGCGGGGCCGCGGAAAGGAAGGGGAGGGGCTGGGAGGGCCCGGAGGGGGCTGGGCCGGGGACCCGGAAGGGGTCGGGACGGGGCGGGGTCC
Consensus_read_202_TTGAGTTCTATT_Count=16	chr5	1295037	AGCGCTGCCTGAAACTCGCGCCGCGAGGAGAGGGCGGGGCCGCGGAAAGGAAGGGGAGGGGCTGGGAGGGCCCGGAGGGGGCTGGGCCGGGGACCCGGAAGGGGTCGGGACGGGGCGGGGTCC
Consensus_read_202_ACTGTTATACAC_Count=11	chr5	1295037	AGCGCTGCCTGAAACTCGCGCCGCGAGGAGAGGGCGGGGCCGCGGAAAGGAAGGGGAGGGGCTGGGAGGGCCCGGAGGGGGCTGGGCCGGGGACCCGGAAGGGGTCGGGACGGGGCGGGGTCC
Consensus_read_202_TTTTCGCCTAAC_Count=14	chr5	1295037	AGCGCTGCCTGAAACTCGCGCCGCGAGGAGAGGGCGGGGCCGCGGAAAGGAAGGGGAGGGGCTGGGAGGGCCCGGAGGGGGCTGGGCCGGGGACCCGGAAGGGGTCGGGACGGGGCGGGGTCC
Consensus_read_202_ATAAACTCCTTA_Count=16	chr5	1295037	AGCGCTGCCTGAAACTCGCGCCGCGAGGAGAGGGCGGGGCCGCGGAAAGGAAGGGGAGGGGCTGGGAGGGCCCGGAGGGGGCTGGGCCGGGGACCCGGGAGGGGTCGGGACGGGGCGGGGTCC
Consensus_read_202_TAGCTCCTGTTT_Count=25	chr5	1295037	AGCGCTGCCTGAAACTCGCGCCGCGAGGAGAGGGCGGGGCCGCGGAAAGGAAGGGGAGGGGCTGGGAGGGCCCGGAGGGGGCTGGGCCGGGGACCCGGAAGGGGTCGGGACGGGGCGGGGTCC
Consensus_read_202_AGTTGTTCCTGC_Count=10	chr5	1295037	AGCGCTGCCTGAAACTCGCGCCGCGAGGAGAGGGCGGGGCCGCGGAAAGGAAGGGGAGGGGCTGGGAGGGCCCGGAGGGGGCTGGGCCGGGGACCCGGAAGGGGTCGGGACGGGGCGGGGTCC
Consensus_read_202_GATTTATATGTC_Count=11	chr5	1295037	AGCGCTGCCTGAAACTCGCGCCGCGAGGAGAGGGCGGGGCCGCGGAAAGGAAGGGGAGGGGCTGGGAGGGCCCGGAGGGGGCTGGGCCGGGGACCCGGAAGGGGTCGGGACGGGGCGGGGTCC
Consensus_read_202_TTATATGTGTTG_Count=24	chr5	1295037	AGCGCTGCCTGAAACTCGCGCCGCGAGGAGAGGGCGGGGCCGCGGAAAGGAAGGGGAGGGGCTGGGAGGGCCCGGAGGGGGCTGGGCCGGGGACCCGGAAGGGGTCGGGACGGGGCGGGGTCC
Consensus_read_202_TTTATCTACAAG_Count=29	chr5	1295037	AGCGCTGCCTGAAACTCGCGCCGCGAGGAGAGGGCGGGGCCGCGGAAAGGAAGGGGAGGGGCTGGGAGGGCCCGGAGGGGGCTGGGCCGGGGACCCGGGAGGGGTCGGGACGGGGCGGGGTCC
Consensus_read_202_GGTATTTTGTTT_Count=20	chr5	1295037	AGCGCTGCCTGAAACTCGCGCCGCGAGGAGAGGGCGGGGCCGCGGAAAGGAAGGGGAGGGGCTGGGAGGGCCCGGAGGGGGCTGGGCCGGGGACCCGGAAGGGGTCGGGACGGGGCGGGGTCC
Consensus_read_202_TATTAGTGTTGA_Count=15	chr5	1295037	AGCGCTGCCTGAAACTCGCGCCGCGAGGAGAGGGCGGGGCCGCGGAAAGGAAGGGGAGGGGCTGGGAGGGCCCGGAGGGGGCTGGGCCGGGGACCCGGAAGGGGTCGGGACGGGGCGGGGTCC
Consensus_read_202_TTCCGGTCTTTC_Count=12	chr5	1295037	AGCGCTGCCTGAAACTCGCGCCGCGAGGAGAGGGCGGGGCCGCGGAAAGGAAGGGGAGGGGCTGGGAGGGCCCGGAGGGGGCTGGGCCGGGGACCCGGAAGGGGTCGGGACGGGGCGGGGTCC
Consensus_read_202_TCCTTAATGTCC_Count=12	chr5	1295037	AGCGCTGCCTGAAACTCGCGCCGCGAGGAGAGGGCGGGGCCGCGGAAAGGAAGGGGAGGGGCTGGGAGGGCCCGGAGGGGGCTGGGCCGGGGACCCGGGAGGGGTCGGGACGGGGCGGGGTCC
Consensus_read_202_GAAGCACCGCCC_Count=18	chr5	1295037	AGCGCTGCCTGAAACTCGCGCCGCGAGGAGAGGGCGGGGCCGCGGAAAGGAAGGGGAGGGGCTGGGAGGGCCCGGAGGGGGCTGGGCCGGGGACCCGGAAGGGGTCGGGACGGGGCGGGGTCC
Consensus_read_202_GTTATACATTTC_Count=9	chr5	1295037	AGCGCTGCCTGAAACTCGCGCCGCGAGGAGAGGGCGGGGCCGCGGAAAGGAAGGGGAGGGGCTGGGAGGGCCCGGAGGGGGCTGGGCCGGGGACCCGGAAGGGGTCGGGACGGGGCGGGGTCC
Consensus_read_202_TATTTCGACTAT_Count=8	chr5	1295037	AGCGCTGCCTGAAACTCGCGCCGCGAGGAGAGGGCGGGGCCGCGGAAAGGAAGGGGAGGGGCTGGGAGGGCCCGGAGGGGGCTGGGCCGGGGACCCGGGAGGGGTCGGGACGGGGCGGGGTCC
Consensus_read_202_TGCTTTTGTGGG_Count=29	chr5	1295037	AGCGCTGCCTGAAACTCGCGCCGCGAGGAGAGGGCGGGGCCGCGGAAAGGAAGGGGAGGGGCTGGGAGGGCCCGGAGGGGGCTGGGCCGGGGACCCGGGAGGGGTCGGGACGGGGCGGGGTCC
Consensus_read_202_TATCATCTATAA_Count=27	chr5	1295037	AGCGCTGCCTGAAACTCGCGCCGCGAGGAGAGGGCGGGGCCGCGGAAAGGAAGGGGAGGGGCTGGGAGGGCCCGGAGGGGGCTGGGCCGGGGACCCGGAAGGGGTCGGGACGGGGCGGGGTCC
Consensus_read_202_TTTCTGATAATA_Count=9	chr5	1295037	AGCGCTGCCTGAAACTCGCGCCGCGAGGAGAGGGCGGGGCCGCGGAAAGGAAGGGGAGGGGCTGGGAGGGCCCGGAGGGGGCTGGGCCGGGGACCCGGAAGGGGTCGGGACGGGGCGGGGTCC
Consensus_read_202_AGGTTCCATATT_Count=7	chr5	1295037	AGCGCTGCCTGAAACTCGCGCCGCGAGGAGAGGGCGGGGCCGCGGAAAGGAAGGGGAGGGGCTGGGAGGGCCCGGAGGGGGCTGGGCCGGGGACCCGGAAGGGGTCGGGACGGGGCGGGGTCC
Consensus_read_202_CACATCATAGTT_Count=17	chr5	1295037	AGCGCTGCCTGAAACTCGCGCCGCGAGGAGAGGGCGGGGCCGCGGAAAGGAAGGGGAGGGGCTGGGAGGGCCCGGAGGGGGCTGGGCCGGGGACCCGGAAGGGGTCGGGACGGGGCGGGGTCC
Consensus_read_202_ATATGTCTCTAA_Count=14	chr5	1295037	AGCGCTGCCTGAAACTCGCGCCGCGAGGAGAGGGCGGGGCCGCGGAAAGGAAGGGGAGGGGCTGGGAGGGCCCGGAGGGGGCTGGGCCGGGGACCCGGGAGGGGTCGGGACGGGGCGGGGTCC
Consensus_read_202_ATATGGTACTTA_Count=24	chr5	1295037	AGCGCTGCCTGAAACTCGCGCCGCGAGGAGAGGGCGGGGCCGCGGAAAGGAAGGGGAGGGGCTGGGAGGGCCCGGAGGGGGCTGGGCCGGGGACCCGGAAGGGGTCGGGACGGGGCGGGGTCC
Consensus_read_202_ACGTTCCTGTAA_Count=16	chr5	1295037	AGCGCTGCCTGAAACTCGCGCCGCGAGGAGAGGGCGGGGCCGCGGAAAGGAAGGGGAGGGGCTGGGAGGGCCCGGAGGGGGCTGGGCCGGGGACCCGGGAGGGGTCGGGACGGGGCGGGGTCC
Consensus_read_202_AGGTCGTTAGTA_Count=21	chr5	1295037	AGCGCTGCCTGAAACTCGCGCCGCGAGGAGAGGGCGGGGCCGCGGAAAGGAAGGGGAGGGGCTGGGAGGGCCCGGAGGGGGCTGGGCCGGGGACCCGGAAGGGGTCGGGACGGGGCGGGGTCC
Consensus_read_202_GTGCTCAAAGCA_Count=9	chr5	1295037	AGCGCTGCCTGAAACTCGCGCCGCGAGGAGAGGGCGGGGCCGCGGAAAGGAAGGGGAGGGGCTGGGAGGGCCCGGAGGGGGCTGGGCCGGGGACCCGGAAGGGGTCGGGACGGGGCGGGGTCC
Consensus_read_202_TTTTTGTTCTTT_Count=18	chr5	1295037	AGCGCTGCCTGAAACTCGCGCCGCGAGGAGAGGGCGGGGCCGCGGAAAGGAAGGGGAGGGGCTGGGAGGGCCCGGAGGGGGCTGGGCCGGGGACCCGGAAGGGGTCGGGACGGGGCGGGGTCC
Consensus_read_202_TTAAACCGATTC_Count=11	chr5	1295037	AGCGCTGCCTGAAACTCGCGCCGCGAGGAGAGGGCGGGGCCGCGGAAAGGAAGGGGAGGGGCTGGGAGGGCCCGGAGGGGGCTGGGCCGGGGACCCGGGAGGGGTCGGGACGGGGCGGGGTCC
Consensus_read_202_ACTTTTGCCCCC_Count=21	chr5	1295037	AGCGCTGCCTGAAACTCGCGCCGCGAGGAGAGGGCGGGGCCGCGGAAAGGAAGGGGAGGGGCTGGGAGGGCCCGGAGGGGGCTGGGCCGGGGACCCGGAAGGGGTCGGGACGGGGCGGGGTCC
Consensus_read_202_GATGATGGACAC_Count=17	chr5	1295037	AGCGCTGCCTGAAACTCGCGCCGCGAGGAGAGGGCGGGGCCGCGGAAAGGAAGGGGAGGGGCTGGGAGGGCCCGGAGGGGGCTGGGCCGGGGACCCGGAAGGGGTCGGGACGGGGCGGGGTCC
Consensus_read_202_GGAAATTGTGCT_Count=9	chr5	1295037	AGCGCTGCCTGAAACTCGCGCCGCGAGGAGAGGGCGGGGCCGCGGAAAGGAAGGGGAGGGGCTGGGAGGGCCCGGAGGGGGCTGGGCCGGGGACCCGGAAGGGGTCGGGACGGGGCGGGGTCC
Consensus_read_202_TGTCAACAGAGT_Count=11	chr5	1295037	AGCGCTGCCTGAAACTCGCGCCGCGAGGAGAGGGCGGGGCCGCGGAAAGGAAGGGGAGGGGCTGGGAGGGCCCGGAGGGGGCTGGGCCGGGGACCCGGAAGGGGTCGGGACGGGGCGGGGTCC
Consensus_read_202_GACACATTAAAG_Count=8	chr5	1295037	AGCGCTGCCTGAAACTCGCGCCGCGAGGAGAGGGCGGGGCCGCGGAAAGGAAGGGGAGGGGCTGGGAGGGCCCGGAGGGGGCTGGGCCGGGGACCCGGAAGGGGTCGGGACGGGGCGGGGTCC
Consensus_read_202_TAAATTGTTCCT_Count=23	chr5	1295037	AGCGCTGCCTGAAACTCGCGCCGCGAGGAGAGGGCGGGGCCGCGGAAAGGAAGGGGAGGGGCTGGGAGGGCCCGGAGGGGGCTGGGCCGGGGACCCGGAAGGGGTCGGGACGGGGCGGGGTCC
Consensus_read_202_TCAATTGCCGTT_Count=11	chr5	1295037	AGCGCTGCCTGAAACTCGCGCCGCGAGGAGAGGGCGGGGCCGCGGAAAGGAAGGGGAGGGGCTGGGAGGGCCCGGAGGGGGCTGGGCCGGGGACCCGGGAGGGGTCGGGACGGGGCGGGGTCC
Consensus_read_202_GTCTTCCAGTAT_Count=18	chr5	1295037	AGCGCTGCCTGAAACTCGCGCCGCGAGGAGAGGGCGGGGCCGCGGAAAGGAAGGGGAGGGGCTGGGAGGGCCCGGAGGGGGCTGGGCCGGGGACCCGGAAGGGGTCGGGACGGGGCGGGGTCC
Consensus_read_202_CTCGTGCGTTAT_Count=10	chr5	1295037	AGCGCTGCCTGAAACTCGCGCCGCGAGGAGAGGGCGGGGCCGCGGAAAGGAAGGGGAGGGGCTGGGAGGGCCCGGAGGGGGCTGGGCCGGGGACCCGGAAGGGGTCGGGACGGGGCGGGGTCC
Consensus_read_202_TTGTTTATCGGT_a_Count=9	chr5	1295037	AGCGCTGCCTGAAACTCGCGCCGCGAGGAGAGGGCGGGGCCGCGGAAAGGAAGGGGAGGGGCTGGGAGGGCCCGGAGGGGGCTGGGCCGGGGACCCGGGAGGGGTCGGGACGGGGCGGGGTCC
[truncated: 11,804 more rows]
