# Supplementary material for: Mechanistic basis of atypical TERT promoter mutations
Source: Nat Commun. 2024 Nov 18;15:9965. doi: 10.1038/s41467-024-54158-5 (PMC11574208; doi:10.1038/s41467-024-54158-5)
Supplement: Supplementary file 3 — Supplementary Data 1 [file 41467_2024_54158_MOESM3_ESM.zip › Code/SIMSEN/data/readme.txt]

These are output files from UMIerrorcorrect using the following parameters:

-t 4 #THREADS
--force
-r hg38.fa #GENOME
-ul 12 #UMI LENGTH
-bed SIMSEN_TERT.bed
-sl 16 #SPACER LENGTH
