# Supplementary material for: Mechanistic basis of atypical TERT promoter mutations
Source: Nat Commun. 2024 Nov 18;15:9965. doi: 10.1038/s41467-024-54158-5 (PMC11574208; doi:10.1038/s41467-024-54158-5)
Supplement: Supplementary file 3 — Supplementary Data 1 [file 41467_2024_54158_MOESM3_ESM.zip › Code/GECIP/gecip_export/Sample8, Read Table, Version 1.tsv]

Reads	-97	-100	-101	-124	-125	-126	-138	-139	-146	-148	-149
1	1	1	G>A	1	1	1	G>A	G>A	1	1	1
2	1	1	1	1	1	1	1	1	1	1	1
3	1	1	1	1	1	1	1	1	1	1	1
4	1	1	1	1	1	1	1	1	1	1	1
5	1	1	1	1	1	1	1	1	1	1	1
6	1	1	1	1	1	1	1	1	1	1	1
7	1	1	1	1	1	1	1	1	1	1	1
8	1	1	G>A	1	1	1	G>A	G>A	1	1	1
9	1	1	1	1	1	1	1	1	1	1	1
10	1	1	1	1	1	1	1	1	1	1	1
11	1	1	1	1	1	1	1	1	1	1	1
12	1	1	1	1	1	1	1	1	1	1	1
13	1	1	1	1	1	1	1	1	1	1	1
14	1	1	1	1	1	1	G>A	G>A	1	1	1
15	1	1	1	1	1	1	1	1	1	1	1
16	1	1	1	1	1	1	1	1	1	1	1
17	1	1	1	1	1	1	1	1	1	1	1
18	1	1	1	1	1	1	1	G>C	1	1	1
19	G>A	1	1	1	1	1	1	1	1	1	1
20	1	1	1	1	1	1	1	1	1	1	1
21	1	1	G>A	1	1	1	G>A	G>A	1	1	1
22	1	1	1	1	1	1	1	1	1	1	1
23	1	1	G>A	1	1	1	G>A	G>A	1	1	1
24	1	1	1	1	1	1	1	1	1	1	1
25	1	1	1	1	1	1	1	1	1	1	1
26	1	1	1	1	1	1	1	1	1	1	1
27	1	1	G>A	1	1	1	G>A	G>A	1	1	1
28	1	1	1	1	1	1	1	1	1	1	1
29	1	1	1	1	1	1	1	1	1	1	1
30	1	1	1	1	1	1	1	1	1	1	1
31	1	1	1	1	1	1	G>A	G>A	1	1	1
32	1	1	1	1	1	1	1	1	1	1	1
