# Supplementary material for: Mechanistic basis of atypical TERT promoter mutations
Source: Nat Commun. 2024 Nov 18;15:9965. doi: 10.1038/s41467-024-54158-5 (PMC11574208; doi:10.1038/s41467-024-54158-5)
Supplement: Supplementary file 3 — Supplementary Data 1 [file 41467_2024_54158_MOESM3_ESM.zip › Code/ICGC/data/ChIP/combined_broadPeaks.txt]

chr3	113233482	113234305	3233.06
chr11	111749545	111750506	3227.04
chrX	13752370	13753355	3225.28
chr6	134273897	134274697	3224.61
chr2	27851501	27852401	3221.02
chr11	22646558	22647992	3219.44
chr12	133532577	133533476	3216.83
chr17	6543656	6544996	3209.74
chr16	15187772	15188602	3208
chrX	73833921	73834882	3207.73
chr4	190861575	190862501	3207.65
chr3	112709364	112710487	3205.15
chr1	161087203	161088485	3204.97
chr15	101874571	101875298	3203.77
chr17	77770556	77771476	3200.8
chr17	40706272	40707266	3196.79
chr4	155471018	155471885	3195.22
chr12	121018623	121019951	3190.99
chr13	31735720	31736840	3184.43
chr19	41255958	41258009	3180.9
chr9	123342135	123342946	3180.04
chr22	19466407	19467464	3178.01
chrX	49091580	49092390	3176.12
chr16	698841	699701	3174.82
chr9	130547971	130549289	3172.45
chr6	28186214	28187137	3166.95
chr19	46295786	46296465	3165.11
chr11	27527736	27528814	3159.76
chr22	41252523	41253552	3159.74
chr19	58360833	58361824	3158.64
chr7	6676536	6677125	3157.63
chr17	73696212	73697223	3153.71
chr3	10067511	10068538	3150.04
chr20	30697005	30697935	3148.6
chr14	24664341	24665352	3143.84
chr1	101360063	101362316	3142.69
chr3	127278797	127279824	3141.74
chr2	24269689	24270825	3139.88
chr22	29137513	29138804	3136.12
chr10	74869784	74870895	3135.27
chr21	45431734	45432637	3134.3
chr20	50807698	50808723	3127.48
chr10	104180438	104181508	3122.71
chr17	17875523	17876540	3122.36
chr3	44666115	44666938	3120.42
chr4	39528849	39530164	3118.03
chr1	155231561	155232575	3117.51
chr14	70233331	70234609	3117.25
chr3	186523822	186524786	3111.32
chr11	46638352	46639581	3107.27
chr2	179387436	179388356	3106.16
chr19	58986795	58987970	3105.27
chr15	41835911	41836713	3103.62
chr5	151150488	151151735	3102.78
chr1	894051	894916	3100
chr1	1310047	1311426	3100
chr1	1342110	1343148	3100
chr1	1590238	1590781	3100
chr1	1655591	1656070	3100
chr1	2186610	2187959	3100
chr1	2322717	2323523	3100
chr1	3540865	3541703	3100
chr1	3566318	3567039	3100
chr1	3663505	3664209	3100
chr1	3712573	3713748	3100
chr1	7609039	7609820	3100
chr1	8013669	8014894	3100
chr1	10002756	10004045	3100
chr1	11322234	11323390	3100
chr1	16766714	16767693	3100
chr1	20833798	20835270	3100
chr1	20987131	20988749	3100
chr1	22351381	22352676	3100
chr1	24017918	24018978	3100
chr1	24069597	24070482	3100
chr1	24116539	24118366	3100
chr1	25558266	25559919	3100
chr1	27216112	27217345	3100
chr1	27648146	27649459	3100
chr1	28240699	28241881	3100
chr1	28414448	28415539	3100
chr1	28655192	28655924	3100
chr1	28969045	28970185	3100
chr1	32109795	32111127	3100
chr1	32687521	32688618	3100
chr1	33115581	33116996	3100
chr1	33502017	33503101	3100
chr1	33592273	33593602	3100
chr1	36022386	36023678	3100
chr1	36396223	36397357	3100
chr1	36554100	36554978	3100
chr1	38019093	38020430	3100
chr1	38061004	38061916	3100
chr1	38272988	38274358	3100
chr1	38324575	38326185	3100
chr1	38454994	38456251	3100
chr1	38477861	38478970	3100
chr1	39338821	39339539	3100
chr1	40024799	40025732	3100
chr1	40505408	40507119	3100
chr1	40722890	40724431	3100
chr1	40996534	40997697	3100
chr1	43123509	43124974	3100
chr1	43311660	43312607	3100
chr1	43637356	43638265	3100
chr1	43854907	43856147	3100
chr1	44435083	44436380	3100
chr1	44678482	44679863	3100
chr1	46152345	46154414	3100
chr1	46768664	46770033	3100
chr1	52344148	52345332	3100
chr1	52498829	52500006	3100
chr1	52869673	52870952	3100
chr1	53703623	53704657	3100
chr1	54518231	54519644	3100
chr1	55181012	55182116	3100
chr1	55229964	55230746	3100
chr1	62190289	62191209	3100
chr1	63988399	63989767	3100
chr1	67895690	67896985	3100
chr1	71546390	71547441	3100
chr1	78244847	78245729	3100
chr1	84944233	84945704	3100
chr1	85724864	85725750	3100
chr1	93810897	93811827	3100
chr1	94344021	94345184	3100
chr1	100435070	100436026	3100
chr1	100598014	100599212	3100
chr1	109234338	109235695	3100
chr1	109617981	109619121	3100
chr1	110090502	110091713	3100
chr1	111505759	111507550	3100
chr1	115123904	115124784	3100
chr1	118471352	118472955	3100
chr1	145095903	145096902	3100
chr1	145610344	145611404	3100
chr1	149899008	149900460	3100
chr1	149981965	149983157	3100
chr1	150038793	150040589	3100
chr1	150240813	150241957	3100
chr1	150265667	150266886	3100
chr1	150293667	150294855	3100
chr1	150459383	150460212	3100
chr1	150898293	150899505	3100
chr1	151137735	151139145	3100
chr1	151371582	151372753	3100
chr1	151881609	151882690	3100
chr1	152161084	152162625	3100
chr1	153930626	153931605	3100
chr1	153962748	153963903	3100
chr1	154154665	154156258	3100
chr1	154933711	154934882	3100
chr1	154945955	154947936	3100
chr1	154955106	154956322	3100
chr1	155112125	155113518	3100
chr1	155903464	155905068	3100
chr1	155990345	155991208	3100
chr1	156163211	156164417	3100
chr1	156570597	156571735	3100
chr1	156697450	156699103	3100
chr1	156710254	156711543	3100
chr1	156736602	156737707	3100
chr1	157107507	157108765	3100
chr1	160000999	160002509	3100
chr1	160312245	160313751	3100
chr1	161014496	161016451	3100
chr1	161102143	161103368	3100
chr1	161123274	161124380	3100
chr1	161171613	161172825	3100
chr1	161283614	161284857	3100
chr1	161368643	161370427	3100
chr1	162467037	162468252	3100
chr1	163290960	163292294	3100
chr1	165737111	165738913	3100
chr1	168147638	168148889	3100
chr1	169336568	169338194	3100
chr1	169763287	169764683	3100
chr1	169862712	169863706	3100
chr1	171750091	171751405	3100
chr1	172412564	172413646	3100
chr1	173683420	173684731	3100
chr1	173793015	173794531	3100
chr1	173836773	173838223	3100
chr1	174967890	174969226	3100
chr1	179846215	179847493	3100
chr1	179850836	179852608	3100
chr1	183439953	183441686	3100
chr1	184723452	184724676	3100
chr1	186344183	186345326	3100
chr1	201924138	201925148	3100
chr1	203830316	203831607	3100
chr1	204380155	204381517	3100
chr1	204485019	204486166	3100
chr1	205090565	205091780	3100
chr1	209957460	209958643	3100
chr1	212964499	212965689	3100
chr1	213223663	213225326	3100
chr1	217803772	217805013	3100
chr1	218458091	218459130	3100
chr1	222762714	222763919	3100
chr1	222987754	222988949	3100
chr1	224301260	224302604	3100
chr1	224622347	224623483	3100
chr1	226374035	226375047	3100
chr1	227922456	227923357	3100
chr1	231114375	231115322	3100
chr1	231663776	231665064	3100
chr1	234508566	234509959	3100
chr1	235323949	235325055	3100
chr1	235491363	235493170	3100
chr1	235530202	235531277	3100
chr1	236767136	236768321	3100
chr1	236957858	236958967	3100
chr1	242010793	242012068	3100
chr1	246728844	246730291	3100
chr1	247267045	247268020	3100
chr1	249119697	249121222	3100
chr10	977301	978231	3100
chr10	1033822	1035105	3100
chr10	1094609	1095924	3100
chr10	1101902	1103616	3100
chr10	5726011	5727657	3100
chr10	5931607	5932425	3100
chr10	7829414	7830293	3100
chr10	12237081	12238936	3100
chr10	13628488	13629576	3100
chr10	15001278	15002514	3100
chr10	15901720	15903296	3100
chr10	18939923	18941024	3100
chr10	26985595	26987357	3100
chr10	27442523	27444464	3100
chr10	27530557	27531528	3100
chr10	27531535	27532678	3100
chr10	43277564	43279146	3100
chr10	44101252	44102359	3100
chr10	52419400	52420328	3100
chr10	52499185	52500322	3100
chr10	53458616	53460287	3100
chr10	64563713	64565021	3100
chr10	69609021	69610021	3100
chr10	70660056	70661570	3100
chr10	70715148	70716620	3100
chr10	71929734	71930724	3100
chr10	74927101	74928421	3100
chr10	75011854	75012886	3100
chr10	75489291	75490764	3100
chr10	75503018	75504785	3100
chr10	75544637	75545774	3100
chr10	79788599	79790026	3100
chr10	85898739	85899835	3100
chr10	89263893	89265446	3100
chr10	89577222	89578854	3100
chr10	95461602	95462888	3100
chr10	96121947	96123356	3100
chr10	97849171	97850614	3100
chr10	97889004	97890711	3100
chr10	98345833	98347332	3100
chr10	99160513	99161476	3100
chr10	101491329	101492258	3100
chr10	102295248	102296304	3100
chr10	102746411	102748253	3100
chr10	103347364	103348505	3100
chr10	103911253	103912762	3100
chr10	104502932	104504115	3100
chr10	105155449	105157518	3100
chr10	112678069	112679551	3100
chr10	114205895	114207542	3100
chr10	121651452	121652782	3100
chr10	122610091	122611380	3100
chr10	124713311	124714209	3100
chr10	124913272	124914400	3100
chr10	134247577	134248580	3100
chr10	135121187	135122811	3100
chr10	135207317	135208182	3100
chr11	206860	208943	3100
chr11	236275	237627	3100
chr11	576081	576794	3100
chr11	808915	810169	3100
chr11	910246	911111	3100
chr11	1968326	1969021	3100
chr11	2420805	2422449	3100
chr11	3078157	3079309	3100
chr11	3399852	3400754	3100
chr11	6501961	6503323	3100
chr11	8008160	8009148	3100
chr11	8703751	8704997	3100
chr11	8709489	8711166	3100
chr11	8985487	8986917	3100
chr11	9405705	9407043	3100
chr11	9481804	9483088	3100
chr11	10772182	10773433	3100
chr11	17098724	17099804	3100
chr11	18343269	18344448	3100
chr11	18547655	18549480	3100
chr11	18655392	18656635	3100
chr11	30344099	30345047	3100
chr11	31390862	31391990	3100
chr11	32604848	32605986	3100
chr11	33182271	33183545	3100
chr11	35683624	35684957	3100
chr11	43379878	43381394	3100
chr11	43901618	43903007	3100
chr11	45376565	45377413	3100
chr11	45938861	45940083	3100
chr11	46721637	46723464	3100
chr11	46957780	46958806	3100
chr11	47269764	47271178	3100
chr11	47429190	47430258	3100
chr11	47447428	47448687	3100
chr11	47599842	47601517	3100
chr11	57297413	57298797	3100
chr11	57479115	57480762	3100
chr11	57508287	57509535	3100
chr11	58344844	58346559	3100
chr11	59577600	59578918	3100
chr11	60673133	60674493	3100
chr11	61129008	61130418	3100
chr11	61159443	61160620	3100
chr11	61196879	61198215	3100
chr11	61559492	61560903	3100
chr11	61890853	61892329	3100
chr11	62358385	62359827	3100
chr11	62389050	62390272	3100
chr11	62420207	62421184	3100
chr11	62446021	62447124	3100
chr11	62494583	62496599	3100
chr11	62520988	62522086	3100
chr11	62553810	62555442	3100
chr11	62558870	62559838	3100
chr11	62598583	62599921	3100
chr11	62606339	62607514	3100
chr11	63741553	63742646	3100
chr11	63753078	63754436	3100
chr11	64007704	64009212	3100
chr11	64036427	64039241	3100
chr11	64084323	64085934	3100
chr11	64850653	64851916	3100
chr11	64863066	64864346	3100
chr11	64884320	64885625	3100
chr11	64901437	64902976	3100
chr11	65336986	65338462	3100
chr11	65382347	65383584	3100
chr11	65479115	65480264	3100
chr11	65623980	65626390	3100
chr11	65626490	65628550	3100
chr11	65655298	65656680	3100
chr11	65728566	65729710	3100
chr11	65768865	65770677	3100
chr11	65819307	65820384	3100
chr11	68039055	68040038	3100
chr11	68670722	68672327	3100
chr11	71638987	71640505	3100
chr11	71791099	71792363	3100
chr11	71822955	71824464	3100
chr11	73309042	73310092	3100
chr11	73498478	73499528	3100
chr11	73587295	73588603	3100
chr11	73881413	73882733	3100
chr11	77348202	77349455	3100
chr11	77705229	77706537	3100
chr11	82904030	82905928	3100
chr11	82996558	82997889	3100
chr11	86012668	86014011	3100
chr11	93516767	93518111	3100
chr11	94706226	94707236	3100
chr11	102962219	102963503	3100
chr11	105892480	105893678	3100
chr11	111944270	111945518	3100
chr11	111956734	111958200	3100
chr11	117014222	117015535	3100
chr11	118122320	118123451	3100
chr11	118229688	118230832	3100
chr11	118888498	118889858	3100
chr11	118971998	118973347	3100
chr11	123611771	123612800	3100
chr11	124492158	124493304	3100
chr11	124669911	124671144	3100
chr11	124823347	124824486	3100
chr11	124981147	124982480	3100
chr11	124993657	124994501	3100
chr11	126138223	126139312	3100
chr12	497567	499346	3100
chr12	1913460	1914228	3100
chr12	2921207	2922829	3100
chr12	3981640	3982890	3100
chr12	4647037	4648553	3100
chr12	6601865	6603778	3100
chr12	6770997	6773157	3100
chr12	6797443	6799599	3100
chr12	6832456	6833932	3100
chr12	6960890	6962031	3100
chr12	7079033	7080582	3100
chr12	8178534	8179947	3100
chr12	9101428	9103234	3100
chr12	12965848	12966766	3100
chr12	14955590	14957178	3100
chr12	16034750	16036001	3100
chr12	21590096	21591280	3100
chr12	21653841	21655076	3100
chr12	28342864	28344221	3100
chr12	34174953	34175873	3100
chr12	38710099	38711036	3100
chr12	48499086	48500756	3100
chr12	48550619	48551757	3100
chr12	49109608	49111059	3100
chr12	49412013	49413128	3100
chr12	49961248	49962928	3100
chr12	50134865	50136033	3100
chr12	50505276	50506434	3100
chr12	50793856	50795422	3100
chr12	51441344	51442413	3100
chr12	51565628	51567386	3100
chr12	52462997	52464461	3100
chr12	53573764	53575350	3100
chr12	53692808	53694551	3100
chr12	53714701	53715896	3100
chr12	53772976	53774089	3100
chr12	53845284	53846588	3100
chr12	54582264	54583522	3100
chr12	56222689	56224017	3100
chr12	56320148	56322040	3100
chr12	56435091	56436277	3100
chr12	56509458	56511073	3100
chr12	56511513	56512686	3100
chr12	56545442	56546711	3100
chr12	56617650	56618558	3100
chr12	56753540	56754789	3100
chr12	57118055	57119756	3100
chr12	57471953	57473207	3100
chr12	57881289	57882313	3100
chr12	58138136	58139653	3100
chr12	58329393	58330558	3100
chr12	66523784	66525112	3100
chr12	66562782	66564039	3100
chr12	69080095	69081564	3100
chr12	69863500	69864973	3100
chr12	72056537	72058513	3100
chr12	72232975	72234197	3100
chr12	75904569	75906019	3100
chr12	76741476	76742828	3100
chr12	93834678	93836287	3100
chr12	94070501	94071870	3100
chr12	96336111	96337465	3100
chr12	97300409	97301709	3100
chr12	100593516	100595262	3100
chr12	102455228	102456278	3100
chr12	102513323	102514771	3100
chr12	104322921	104324510	3100
chr12	104350430	104351504	3100
chr12	105629214	105630781	3100
chr12	108954313	108955796	3100
chr12	109489687	109491209	3100
chr12	109914482	109916248	3100
chr12	110485928	110486978	3100
chr12	110887339	110888547	3100
chr12	112036869	112038118	3100
chr12	112123107	112124380	3100
chr12	112846353	112847994	3100
chr12	117348198	117349114	3100
chr12	120105180	120106723	3100
chr12	120631739	120633613	3100
chr12	120875225	120876621	3100
chr12	121123898	121125078	3100
chr12	121789630	121790658	3100
chr12	122325866	122327112	3100
chr12	122710038	122710948	3100
chr12	123010987	123012500	3100
chr12	123380322	123381272	3100
chr12	123458714	123460269	3100
chr12	123464410	123465785	3100
chr12	123867929	123868898	3100
chr12	124085853	124087338	3100
chr12	124117442	124119088	3100
chr12	125400762	125402664	3100
chr12	129308282	129309315	3100
chr12	131727082	131728012	3100
chr12	132194731	132196673	3100
chr12	133286568	133287643	3100
chr12	133404842	133406155	3100
chr12	133562358	133563726	3100
chr12	133613506	133614309	3100
chr12	133656379	133657724	3100
chr12	133757690	133758501	3100
chr13	29232674	29233874	3100
chr13	31191446	31192571	3100
chr13	34116421	34117479	3100
chr13	41344573	41345818	3100
chr13	41836994	41838340	3100
chr13	46038402	46039642	3100
chr13	46626344	46627350	3100
chr13	52768151	52768997	3100
chr13	53191159	53192032	3100
chr13	53226010	53227354	3100
chr13	60737727	60738612	3100
chr13	73355510	73356661	3100
chr13	103497596	103498604	3100
chr13	111267424	111268243	3100
chr13	111805431	111806486	3100
chr13	113862348	113863492	3100
chr13	114102895	114104394	3100
chr13	114999854	115000563	3100
chr14	21457589	21458836	3100
chr14	21737375	21738597	3100
chr14	21851265	21852853	3100
chr14	21944560	21945909	3100
chr14	21978799	21979937	3100
chr14	23503727	23504799	3100
chr14	23938187	23939702	3100
chr14	24657249	24658734	3100
chr14	24700653	24702606	3100
chr14	24911241	24912643	3100
chr14	31090666	31091921	3100
chr14	35451164	35452780	3100
chr14	35590625	35592186	3100
chr14	35760993	35762457	3100
chr14	39639043	39640053	3100
chr14	45430411	45431968	3100
chr14	45603224	45605682	3100
chr14	50100144	50101912	3100
chr14	55517742	55518940	3100
chr14	55657799	55658729	3100
chr14	57735173	57736280	3100
chr14	64107948	64109459	3100
chr14	67826006	67827569	3100
chr14	69291143	69292036	3100
chr14	69657730	69658727	3100
chr14	69864454	69866025	3100
chr14	70825872	70826814	3100
chr14	70883019	70884357	3100
chr14	71066685	71067608	3100
chr14	73602858	73603853	3100
chr14	74352870	74354160	3100
chr14	74416308	74417560	3100
chr14	75178938	75180646	3100
chr14	75348023	75349327	3100
chr14	75468881	75470474	3100
chr14	75592941	75594279	3100
chr14	75642660	75643958	3100
chr14	76617604	76619050	3100
chr14	77923326	77925194	3100
chr14	78173566	78175198	3100
chr14	90722349	90723397	3100
chr14	93672903	93674515	3100
chr14	94546799	94548100	3100
chr14	96000194	96001480	3100
chr14	99492593	99493385	3100
chr14	100841985	100843565	3100
chr14	102828679	102829623	3100
chr14	103851197	103852342	3100
chr14	105281817	105282987	3100
chr14	105956945	105957955	3100
chr15	23810290	23811568	3100
chr15	34393604	34394771	3100
chr15	34516234	34517952	3100
chr15	34634777	34635898	3100
chr15	35261156	35262437	3100
chr15	40330649	40331947	3100
chr15	40674663	40675807	3100
chr15	41694295	41694907	3100
chr15	42499902	42501114	3100
chr15	42565048	42565992	3100
chr15	43622175	43623277	3100
chr15	44954988	44956216	3100
chr15	45878777	45880182	3100
chr15	49447447	49448447	3100
chr15	50646099	50648388	3100
chr15	51057057	51058439	3100
chr15	52860314	52861927	3100
chr15	55488239	55489754	3100
chr15	55790053	55790979	3100
chr15	57998279	57999776	3100
chr15	59948924	59950159	3100
chr15	59979737	59981942	3100
chr15	64385553	64386868	3100
chr15	64454824	64455936	3100
chr15	64647472	64649063	3100
chr15	64679545	64680602	3100
chr15	65425773	65426756	3100
chr15	65808992	65810606	3100
chr15	65902782	65903999	3100
chr15	66160897	66163485	3100
chr15	66796374	66798099	3100
chr15	67833958	67835938	3100
chr15	68569245	68570770	3100
chr15	71184192	71185707	3100
chr15	72977917	72979053	3100
chr15	74752940	74754126	3100
chr15	74832673	74833634	3100
chr15	74907527	74908641	3100
chr15	74987578	74989048	3100
chr15	75660059	75661481	3100
chr15	76195741	76197032	3100
chr15	77712640	77713996	3100
chr15	78591560	78592801	3100
chr15	83418070	83420586	3100
chr15	83653961	83655606	3100
chr15	83679557	83680966	3100
chr15	85174102	85175405	3100
chr15	85196798	85198338	3100
chr15	85258514	85260026	3100
chr15	89089265	89090399	3100
chr15	89786626	89788083	3100
chr15	90233342	90234551	3100
chr15	90436560	90437980	3100
chr15	90807828	90809831	3100
chr15	91472735	91474099	3100
chr15	91565165	91566407	3100
chr15	93446801	93448253	3100
chr15	99790679	99791773	3100
chr15	102191935	102193247	3100
chr16	278915	279880	3100
chr16	284275	285796	3100
chr16	420311	420987	3100
chr16	638539	640122	3100
chr16	717666	718799	3100
chr16	734036	734891	3100
chr16	739663	741151	3100
chr16	770084	771649	3100
chr16	857227	858292	3100
chr16	1469684	1471576	3100
chr16	1755545	1756573	3100
chr16	1821980	1823743	3100
chr16	1832238	1833470	3100
chr16	2021388	2022421	3100
chr16	2059566	2060693	3100
chr16	2097281	2098761	3100
chr16	2204896	2205916	3100
chr16	2317447	2318781	3100
chr16	2652778	2654020	3100
chr16	2731846	2732969	3100
chr16	2770745	2771442	3100
chr16	2917624	2918809	3100
chr16	3156065	3156998	3100
chr16	3161992	3163031	3100
chr16	3284594	3285536	3100
chr16	3332417	3333890	3100
chr16	3354891	3356360	3100
chr16	3493111	3494378	3100
chr16	4783696	4784911	3100
chr16	8890804	8892402	3100
chr16	10837214	10838241	3100
chr16	11944815	11946046	3100
chr16	12069720	12070847	3100
chr16	14726202	14727331	3100
chr16	19728848	19730203	3100
chr16	20817192	20818481	3100
chr16	21610302	21611202	3100
chr16	23463960	23464873	3100
chr16	23567961	23569258	3100
chr16	23607195	23608007	3100
chr16	23652045	23653274	3100
chr16	24740321	24741296	3100
chr16	25117925	25118925	3100
chr16	27279407	27280581	3100
chr16	27561016	27561931	3100
chr16	28856768	28858264	3100
chr16	28874451	28875642	3100
chr16	28961580	28962863	3100
chr16	29801534	29802644	3100
chr16	30086794	30087931	3100
chr16	30366019	30367467	3100
chr16	30406268	30406970	3100
chr16	30537943	30539032	3100
chr16	30710193	30711211	3100
chr16	30798168	30799080	3100
chr16	30816418	30817369	3100
chr16	30886153	30887489	3100
chr16	30933155	30934966	3100
chr16	31043933	31045899	3100
chr16	31084307	31086465	3100
chr16	31128568	31129682	3100
chr16	31470025	31471228	3100
chr16	31519223	31520148	3100
chr16	48277876	48278826	3100
chr16	53536877	53537757	3100
chr16	56484480	56485972	3100
chr16	57219134	57220474	3100
chr16	57496017	57496919	3100
chr16	58162859	58163914	3100
chr16	66967666	66968858	3100
chr16	67225558	67226611	3100
chr16	67260419	67261840	3100
chr16	67875587	67876401	3100
chr16	67906472	67907404	3100
chr16	69372822	69374421	3100
chr16	70380394	70381306	3100
chr16	70414636	70415845	3100
chr16	70556900	70558478	3100
chr16	71495441	71496666	3100
chr16	71517874	71519024	3100
chr16	72126579	72128509	3100
chr16	74329839	74331345	3100
chr16	75656423	75657599	3100
chr16	75680903	75682006	3100
chr16	77224188	77225748	3100
chr16	81110212	81111390	3100
chr16	81779343	81780491	3100
chr16	84219933	84221209	3100
chr16	85044555	85045802	3100
chr16	87798754	87800221	3100
chr16	89159913	89160549	3100
chr16	89282770	89284724	3100
chr16	89306915	89308433	3100
chr16	89626510	89627488	3100
chr16	89723600	89724751	3100
chr16	89786666	89787966	3100
chr17	617216	618654	3100
chr17	1171213	1172042	3100
chr17	1359019	1359995	3100
chr17	1419551	1420687	3100
chr17	1587423	1588685	3100
chr17	1944731	1946149	3100
chr17	2238643	2240793	3100
chr17	3539382	3540330	3100
chr17	4458151	4459277	3100
chr17	4842916	4844716	3100
chr17	4850037	4853798	3100
chr17	4980912	4982334	3100
chr17	5341542	5342866	3100
chr17	5371693	5372661	3100
chr17	5388914	5390678	3100
chr17	6554335	6555368	3100
chr17	6917329	6918411	3100
chr17	7142589	7143600	3100
chr17	7154666	7156187	3100
chr17	7217888	7219308	3100
chr17	7338199	7339322	3100
chr17	7358391	7359453	3100
chr17	7475341	7476589	3100
chr17	7486625	7488019	3100
chr17	7588872	7591202	3100
chr17	7834645	7835774	3100
chr17	8123942	8127104	3100
chr17	8279145	8280571	3100
chr17	10599990	10601662	3100
chr17	12920537	12922227	3100
chr17	13972260	13973711	3100
chr17	15586978	15588095	3100
chr17	17183697	17185174	3100
chr17	17494569	17495577	3100
chr17	17990786	17991767	3100
chr17	18217209	18219422	3100
chr17	18684177	18684954	3100
chr17	19280647	19281819	3100
chr17	19880261	19881773	3100
chr17	21029676	21031023	3100
chr17	26368059	26369011	3100
chr17	26661750	26663853	3100
chr17	26683800	26685614	3100
chr17	26988353	26989935	3100
chr17	28803802	28804995	3100
chr17	29232471	29234082	3100
chr17	29876055	29877482	3100
chr17	30227775	30229214	3100
chr17	30770913	30772642	3100
chr17	33287879	33289099	3100
chr17	33904753	33906581	3100
chr17	34889910	34892061	3100
chr17	36907571	36909581	3100
chr17	36980982	36982155	3100
chr17	37009055	37010594	3100
chr17	37355770	37357120	3100
chr17	37792947	37794191	3100
chr17	37843485	37845225	3100
chr17	38478536	38479691	3100
chr17	38974451	38976099	3100
chr17	39844500	39846516	3100
chr17	40168679	40170304	3100
chr17	40171297	40172658	3100
chr17	40306040	40307768	3100
chr17	40713569	40715077	3100
chr17	40728970	40730841	3100
chr17	40924820	40926193	3100
chr17	40975544	40976638	3100
chr17	40984696	40986085	3100
chr17	41149853	41151217	3100
chr17	41560618	41562137	3100
chr17	42091724	42092834	3100
chr17	42147341	42148512	3100
chr17	42263655	42265046	3100
chr17	42580383	42581713	3100
chr17	44999862	45001210	3100
chr17	45908165	45909337	3100
chr17	45972587	45974744	3100
chr17	46124445	46126127	3100
chr17	46184396	46185619	3100
chr17	47021563	47022895	3100
chr17	48228231	48230064	3100
chr17	48449796	48451387	3100
chr17	49230055	49231906	3100
chr17	55926588	55928263	3100
chr17	56428632	56430708	3100
chr17	56594904	56596633	3100
chr17	57287088	57288118	3100
chr17	57696228	57697593	3100
chr17	57784163	57785957	3100
chr17	58754174	58755503	3100
chr17	60500638	60502019	3100
chr17	61626914	61628553	3100
chr17	61677639	61679005	3100
chr17	61850583	61851740	3100
chr17	61903393	61905644	3100
chr17	61919938	61920920	3100
chr17	62501855	62503618	3100
chr17	71188465	71189922	3100
chr17	72199393	72200752	3100
chr17	73008058	73009472	3100
chr17	73042364	73043482	3100
chr17	73126821	73128278	3100
chr17	73389411	73390865	3100
chr17	73662475	73664144	3100
chr17	74667139	74668800	3100
chr17	74732882	74734444	3100
chr17	75084031	75085643	3100
chr17	76374147	76375483	3100
chr17	78388385	78389772	3100
chr17	78427771	78429140	3100
chr17	79212459	79214038	3100
chr17	79268343	79270234	3100
chr17	79632510	79634425	3100
chr17	79650137	79651720	3100
chr17	79669693	79670857	3100
chr17	79818098	79819641	3100
chr17	79849166	79850119	3100
chr17	80009548	80010665	3100
chr17	80023423	80024240	3100
chr18	3261258	3262450	3100
chr18	5237342	5238505	3100
chr18	13726188	13727062	3100
chr18	19191914	19192929	3100
chr18	22005978	22007156	3100
chr18	33551989	33553082	3100
chr18	33709076	33710309	3100
chr18	39534506	39535695	3100
chr18	44676268	44677461	3100
chr18	47807345	47808394	3100
chr18	47813717	47814737	3100
chr18	61089168	61090210	3100
chr18	67872669	67873521	3100
chr18	72264098	72266135	3100
chr19	506571	508127	3100
chr19	633182	633989	3100
chr19	1437898	1438711	3100
chr19	1478759	1479784	3100
chr19	2236096	2237328	3100
chr19	2273312	2274213	3100
chr19	2739818	2740616	3100
chr19	2782965	2783861	3100
chr19	2949929	2951269	3100
chr19	3185040	3186055	3100
chr19	3434669	3435740	3100
chr19	4182011	4182916	3100
chr19	4246432	4247542	3100
chr19	4457564	4458265	3100
chr19	4723353	4724299	3100
chr19	4791019	4792081	3100
chr19	5719741	5720894	3100
chr19	5790334	5791581	3100
chr19	6392606	6393667	3100
chr19	6736645	6738354	3100
chr19	7069166	7070239	3100
chr19	7693864	7695052	3100
chr19	8454501	8455565	3100
chr19	8617456	8618198	3100
chr19	8942458	8943665	3100
chr19	9517142	9518116	3100
chr19	9545743	9546656	3100
chr19	9694588	9695685	3100
chr19	9731427	9732714	3100
chr19	9785036	9786190	3100
chr19	9878937	9879938	3100
chr19	9928952	9929940	3100
chr19	9937916	9939275	3100
chr19	10216642	10217493	3100
chr19	10229956	10230924	3100
chr19	10304652	10305979	3100
chr19	10512948	10515067	3100
chr19	10827872	10829047	3100
chr19	11039046	11039858	3100
chr19	11545875	11546981	3100
chr19	11669402	11670526	3100
chr19	12661458	12662802	3100
chr19	12721150	12722719	3100
chr19	12779556	12781391	3100
chr19	12792016	12793028	3100
chr19	12806947	12807950	3100
chr19	13043869	13045111	3100
chr19	13260730	13261658	3100
chr19	13884763	13885797	3100
chr19	14191661	14192765	3100
chr19	14682325	14683233	3100
chr19	14800471	14801085	3100
chr19	16295561	16296766	3100
chr19	16308037	16309119	3100
chr19	16652498	16653757	3100
chr19	16683166	16683803	3100
chr19	16770503	16771373	3100
chr19	17325685	17326686	3100
chr19	17377652	17378816	3100
chr19	17419890	17421249	3100
chr19	17447343	17448655	3100
chr19	17530107	17531070	3100
chr19	17970113	17971274	3100
chr19	18682167	18683136	3100
chr19	19029650	19030928	3100
chr19	19302447	19303647	3100
chr19	19626339	19627579	3100
chr19	19774130	19775025	3100
chr19	28283946	28285699	3100
chr19	30096460	30097712	3100
chr19	32895689	32897341	3100
chr19	33462492	33463597	3100
chr19	34918653	34920339	3100
chr19	35167375	35169144	3100
chr19	35224195	35225682	3100
chr19	35263523	35264589	3100
chr19	36138686	36140239	3100
chr19	36235460	36237036	3100
chr19	36238789	36240048	3100
chr19	36485590	36486960	3100
chr19	37063589	37065067	3100
chr19	37156880	37158269	3100
chr19	37263427	37264510	3100
chr19	37808227	37809493	3100
chr19	37957603	37959070	3100
chr19	38864648	38865990	3100
chr19	39108876	39110812	3100
chr19	39389960	39391285	3100
chr19	39881116	39882503	3100
chr19	39925870	39927633	3100
chr19	40476177	40477915	3100
chr19	40561272	40562941	3100
chr19	40790786	40792014	3100
chr19	40853466	40854896	3100
chr19	41220639	41223189	3100
chr19	41768947	41771242	3100
chr19	41815512	41816909	3100
chr19	41945159	41946217	3100
chr19	42363145	42364631	3100
chr19	42386769	42388958	3100
chr19	42746546	42748033	3100
chr19	42748167	42749636	3100
chr19	42771760	42773574	3100
chr19	44438817	44440161	3100
chr19	44454833	44455823	3100
chr19	44506410	44507830	3100
chr19	44555289	44556670	3100
chr19	44575661	44576767	3100
chr19	44597900	44599553	3100
chr19	44616868	44618093	3100
chr19	44668393	44669821	3100
chr19	44710973	44712238	3100
chr19	44716203	44717327	3100
chr19	44763841	44764538	3100
chr19	44808593	44809785	3100
chr19	44860162	44861477	3100
chr19	44951856	44953058	3100
chr19	45003945	45005138	3100
chr19	45457630	45458747	3100
chr19	45541962	45542999	3100
chr19	45581904	45583307	3100
chr19	45926664	45928050	3100
chr19	46194485	46196436	3100
chr19	46365423	46367324	3100
chr19	46389155	46390642	3100
chr19	46455666	46457385	3100
chr19	47353407	47354645	3100
chr19	47759250	47760175	3100
chr19	48248205	48249297	3100
chr19	48758619	48759644	3100
chr19	48948506	48949827	3100
chr19	49122025	49123191	3100
chr19	49402879	49403950	3100
chr19	49496260	49497723	3100
chr19	49954517	49957435	3100
chr19	49999102	50000276	3100
chr19	50082925	50084696	3100
chr19	50144697	50145588	3100
chr19	50220648	50221501	3100
chr19	50269292	50270389	3100
chr19	50315994	50317257	3100
chr19	50369725	50371287	3100
chr19	50378621	50381684	3100
chr19	50528020	50529724	3100
chr19	50879139	50880206	3100
chr19	51014125	51015065	3100
chr19	51611194	51612180	3100
chr19	51963582	51964255	3100
chr19	52073937	52075247	3100
chr19	52692693	52694042	3100
chr19	54464857	54465608	3100
chr19	54662627	54664023	3100
chr19	55516673	55518119	3100
chr19	55663015	55664052	3100
chr19	55790901	55791927	3100
chr19	55896404	55898019	3100
chr19	56091985	56093713	3100
chr19	56110127	56111818	3100
chr19	56115948	56117988	3100
chr19	56145519	56146999	3100
chr19	56164935	56166214	3100
chr19	56166236	56167508	3100
chr19	56185814	56187449	3100
chr19	56632338	56633370	3100
chr19	56825427	56827158	3100
chr19	57702286	57703579	3100
chr19	57751374	57752675	3100
chr19	57790757	57792916	3100
chr19	57831296	57832713	3100
chr19	57874295	57875222	3100
chr19	57900595	57901659	3100
chr19	57921927	57923106	3100
chr19	57988291	57989471	3100
chr19	57998483	57999526	3100
chr19	58010863	58011656	3100
chr19	58038321	58039184	3100
chr19	58070357	58071754	3100
chr19	58089603	58090788	3100
chr19	58110567	58112122	3100
chr19	58125023	58126256	3100
chr19	58144082	58145184	3100
chr19	58192869	58194066	3100
chr19	58257623	58258757	3100
chr19	58280546	58281522	3100
chr19	58330641	58331695	3100
chr19	58427461	58428363	3100
chr19	58815957	58817558	3100
chr19	58837856	58839303	3100
chr19	58873055	58874594	3100
chr19	58891423	58893005	3100
chr19	58897851	58899455	3100
chr19	58962363	58963512	3100
chr19	59010461	59011577	3100
chr19	59030212	59031976	3100
chr19	59065454	59067003	3100
chr19	59069840	59071729	3100
chr19	59083707	59085287	3100
chr2	3380646	3382523	3100
chr2	3382897	3384278	3100
chr2	3621962	3623352	3100
chr2	9562971	9564488	3100
chr2	9694933	9696400	3100
chr2	10829368	10830786	3100
chr2	15731303	15732613	3100
chr2	17934863	17936036	3100
chr2	20189124	20190531	3100
chr2	21022178	21023411	3100
chr2	24298305	24299715	3100
chr2	26100130	26102199	3100
chr2	27293768	27294870	3100
chr2	27545088	27546751	3100
chr2	27578839	27580368	3100
chr2	27603004	27604277	3100
chr2	27631626	27633154	3100
chr2	27805417	27806438	3100
chr2	27885785	27887484	3100
chr2	27993823	27995328	3100
chr2	32390060	32391687	3100
chr2	32502216	32503654	3100
chr2	32581330	32582964	3100
chr2	37457857	37459383	3100
chr2	38151829	38153298	3100
chr2	39004937	39005929	3100
chr2	39102255	39103641	3100
chr2	43445581	43447901	3100
chr2	43822338	43823906	3100
chr2	44394410	44396211	3100
chr2	45837403	45838915	3100
chr2	46842989	46844941	3100
chr2	54013174	54015072	3100
chr2	54342333	54343541	3100
chr2	55458451	55460089	3100
chr2	55495386	55497058	3100
chr2	55844380	55846290	3100
chr2	61243860	61245151	3100
chr2	61990676	61992162	3100
chr2	63814914	63816751	3100
chr2	65454020	65455989	3100
chr2	69239576	69241302	3100
chr2	70120439	70121804	3100
chr2	70313260	70315095	3100
chr2	70417168	70418530	3100
chr2	70520049	70521195	3100
chr2	71356778	71358421	3100
chr2	73460110	73462115	3100
chr2	73963546	73965387	3100
chr2	74055569	74056896	3100
chr2	74153580	74154750	3100
chr2	74347145	74348096	3100
chr2	74681416	74682777	3100
chr2	74691746	74692923	3100
chr2	74698869	74700527	3100
chr2	74709482	74710775	3100
chr2	74756254	74757271	3100
chr2	85838329	85839752	3100
chr2	86421716	86423507	3100
chr2	88990579	88991572	3100
chr2	95830602	95831817	3100
chr2	96931233	96932602	3100
chr2	96970125	96972165	3100
chr2	98262097	98263031	3100
chr2	99224230	99225604	3100
chr2	99771086	99772138	3100
chr2	99797077	99798174	3100
chr2	99952273	99953421	3100
chr2	101618232	101619361	3100
chr2	105953329	105954733	3100
chr2	109064825	109066481	3100
chr2	113299063	113300682	3100
chr2	113341351	113342656	3100
chr2	118571798	118573054	3100
chr2	118845436	118846389	3100
chr2	128050989	128052419	3100
chr2	128848167	128849335	3100
chr2	133104447	133105565	3100
chr2	148777859	148778829	3100
chr2	153031712	153032951	3100
chr2	162016299	162017919	3100
chr2	162164304	162165645	3100
chr2	170440459	170441659	3100
chr2	174829394	174830955	3100
chr2	175259684	175261175	3100
chr2	177133829	177134869	3100
chr2	178417171	178418226	3100
chr2	178482948	178484191	3100
chr2	180871254	180872467	3100
chr2	183988603	183989974	3100
chr2	190626883	190628419	3100
chr2	197663774	197664752	3100
chr2	198364316	198365264	3100
chr2	200819658	200821007	3100
chr2	201390232	201391524	3100
chr2	201753106	201754937	3100
chr2	201827834	201828888	3100
chr2	201936025	201937279	3100
chr2	202096566	202097535	3100
chr2	203102760	203103844	3100
chr2	203130164	203131049	3100
chr2	203776106	203777105	3100
chr2	207023870	207025066	3100
chr2	210866674	210868164	3100
chr2	216973542	216974760	3100
chr2	217362748	217364298	3100
chr2	219134379	219135506	3100
chr2	219535924	219537342	3100
chr2	220041321	220043195	3100
chr2	220461778	220463433	3100
chr2	224821739	224822806	3100
chr2	230785366	230787928	3100
chr2	232650759	232651705	3100
chr2	232825490	232827083	3100
chr2	233414701	233416315	3100
chr2	234159633	234161088	3100
chr2	237994040	237994970	3100
chr2	238968696	238969903	3100
chr2	239334911	239336245	3100
chr2	241075137	241076272	3100
chr2	241525338	241526244	3100
chr2	242040977	242042473	3100
chr20	523910	525147	3100
chr20	1098556	1099726	3100
chr20	1373373	1374780	3100
chr20	2450444	2452024	3100
chr20	2488833	2490392	3100
chr20	2643977	2645534	3100
chr20	2820689	2822227	3100
chr20	3139467	3141164	3100
chr20	3189307	3190937	3100
chr20	3868843	3871138	3100
chr20	5092857	5094638	3100
chr20	5730615	5732044	3100
chr20	5930239	5932082	3100
chr20	10414370	10416505	3100
chr20	13618786	13620188	3100
chr20	16710049	16711235	3100
chr20	18268254	18269681	3100
chr20	18487591	18489037	3100
chr20	18547040	18548853	3100
chr20	18774124	18775356	3100
chr20	19997475	19998958	3100
chr20	20032410	20033781	3100
chr20	21283353	21284973	3100
chr20	23330642	23332267	3100
chr20	24972691	24974060	3100
chr20	30945376	30946390	3100
chr20	31988533	31989961	3100
chr20	33871817	33873171	3100
chr20	33998829	34000282	3100
chr20	34129462	34130397	3100
chr20	34286233	34288126	3100
chr20	34541593	34542977	3100
chr20	34638284	34639404	3100
chr20	34823621	34824991	3100
chr20	35233573	35234489	3100
chr20	35917692	35918858	3100
chr20	36661336	36662611	3100
chr20	37063424	37064397	3100
chr20	37074829	37075770	3100
chr20	40321267	40322622	3100
chr20	42838807	42839994	3100
chr20	43104044	43105206	3100
chr20	43991317	43992307	3100
chr20	44044164	44045444	3100
chr20	44485317	44486690	3100
chr20	44992400	44993711	3100
chr20	47835527	47836520	3100
chr20	48531172	48532945	3100
chr20	49573908	49576245	3100
chr20	55043215	55044280	3100
chr20	55925997	55926951	3100
chr20	57225706	57227722	3100
chr20	60757474	60758663	3100
chr20	60876823	60878195	3100
chr20	60961114	60963049	3100
chr20	61903748	61904472	3100
chr20	62289040	62290421	3100
chr20	62338792	62339747	3100
chr20	62496027	62497437	3100
chr20	62611630	62612974	3100
chr21	9825349	9827804	3100
chr21	27106847	27108226	3100
chr21	30364461	30365781	3100
chr21	30396596	30397546	3100
chr21	33764675	33766093	3100
chr21	33984294	33985553	3100
chr21	37432136	37433316	3100
chr21	38639389	38640406	3100
chr21	46220929	46222189	3100
chr21	46359338	46360297	3100
chr21	47705541	47706880	3100
chr22	18110940	18112009	3100
chr22	19419129	19420444	3100
chr22	20104303	20105146	3100
chr22	20861327	20862414	3100
chr22	22019801	22020957	3100
chr22	22336805	22337559	3100
chr22	24951142	24952256	3100
chr22	26907757	26909082	3100
chr22	27068172	27069595	3100
chr22	29784003	29784889	3100
chr22	29949188	29950278	3100
chr22	30752225	30753358	3100
chr22	31555485	31556534	3100
chr22	35887085	35887684	3100
chr22	35887778	35888596	3100
chr22	36876912	36878536	3100
chr22	36924543	36925787	3100
chr22	38004046	38005345	3100
chr22	38081895	38083037	3100
chr22	38244628	38245940	3100
chr22	38452859	38453863	3100
chr22	39077453	39078687	3100
chr22	39189638	39190700	3100
chr22	39897946	39899120	3100
chr22	39915481	39916849	3100
chr22	39928236	39929374	3100
chr22	40741782	40743262	3100
chr22	41864087	41865665	3100
chr22	42084346	42085177	3100
chr22	43010487	43011872	3100
chr22	43484953	43485826	3100
chr22	43538960	43539813	3100
chr22	43583499	43584256	3100
chr22	44207895	44208877	3100
chr22	44350822	44352023	3100
chr22	46431518	46432591	3100
chr22	46731026	46732392	3100
chr22	47157998	47159263	3100
chr22	50639031	50639750	3100
chr22	50682642	50683889	3100
chr3	9404135	9405452	3100
chr3	9690710	9691774	3100
chr3	9833755	9835494	3100
chr3	10362277	10363133	3100
chr3	12882450	12883733	3100
chr3	13492963	13493721	3100
chr3	14165427	14166823	3100
chr3	14692658	14693786	3100
chr3	15140164	15141075	3100
chr3	15468149	15469960	3100
chr3	15642296	15643756	3100
chr3	16305933	16307153	3100
chr3	19988157	19989492	3100
chr3	23958016	23959423	3100
chr3	28389778	28390879	3100
chr3	32726153	32727352	3100
chr3	33481649	33482933	3100
chr3	37034324	37035627	3100
chr3	37217132	37218386	3100
chr3	38206145	38207216	3100
chr3	39092950	39094069	3100
chr3	39424365	39425367	3100
chr3	39447664	39449103	3100
chr3	44689713	44690853	3100
chr3	44753581	44754660	3100
chr3	45883047	45884253	3100
chr3	47323596	47324693	3100
chr3	47554617	47555436	3100
chr3	47843677	47845030	3100
chr3	48481045	48482051	3100
chr3	48955627	48956951	3100
chr3	49055436	49056589	3100
chr3	49141647	49142695	3100
chr3	49157588	49158721	3100
chr3	49203213	49204415	3100
chr3	49893395	49894450	3100
chr3	50264704	50265524	3100
chr3	50365142	50366082	3100
chr3	50387973	50388898	3100
chr3	50606241	50607357	3100
chr3	51421912	51422883	3100
chr3	52029183	52030323	3100
chr3	52321433	52322452	3100
chr3	52739510	52740736	3100
chr3	53381041	53382210	3100
chr3	57541245	57542554	3100
chr3	57582839	57583864	3100
chr3	58291667	58292435	3100
chr3	64008589	64009570	3100
chr3	72896838	72898053	3100
chr3	88107595	88108722	3100
chr3	88198222	88199647	3100
chr3	100119202	100120773	3100
chr3	101231343	101232657	3100
chr3	101280304	101281338	3100
chr3	101292226	101293914	3100
chr3	101394845	101396419	3100
chr3	108307587	108309022	3100
chr3	113464932	113466105	3100
chr3	119216471	119218033	3100
chr3	121264238	121265938	3100
chr3	121467798	121469571	3100
chr3	122134219	122135808	3100
chr3	123679555	123680448	3100
chr3	125313817	125314753	3100
chr3	127842223	127843441	3100
chr3	128879085	128880844	3100
chr3	129117957	129118974	3100
chr3	130465045	130466069	3100
chr3	131221109	131222378	3100
chr3	132378442	132379627	3100
chr3	133380116	133381398	3100
chr3	139062426	139063697	3100
chr3	141029986	141031141	3100
chr3	142719710	142721073	3100
chr3	149469772	149470743	3100
chr3	150263786	150265288	3100
chr3	154041652	154042807	3100
chr3	155571631	155572952	3100
chr3	156892293	156893488	3100
chr3	158361900	158362910	3100
chr3	167452055	167453695	3100
chr3	169482458	169483424	3100
chr3	169489578	169491692	3100
chr3	172341129	172342037	3100
chr3	178864988	178866291	3100
chr3	179065149	179065868	3100
chr3	179321805	179323098	3100
chr3	180319190	180320552	3100
chr3	180396920	180397801	3100
chr3	183602120	183603129	3100
chr3	183966291	183967692	3100
chr3	184080509	184081538	3100
chr3	184429267	184430182	3100
chr3	185000161	185001143	3100
chr3	193310551	193311423	3100
chr3	194392132	194393663	3100
chr3	196013990	196015363	3100
chr3	196295121	196295782	3100
chr3	196668927	196670116	3100
chr3	197676341	197677230	3100
chr4	492650	493535	3100
chr4	1283050	1283869	3100
chr4	1722784	1723289	3100
chr4	2470214	2471792	3100
chr4	4249288	4250651	3100
chr4	4291499	4292435	3100
chr4	13629050	13630021	3100
chr4	25915549	25916434	3100
chr4	41936578	41937786	3100
chr4	41992058	41992993	3100
chr4	48832669	48833827	3100
chr4	56719427	56720321	3100
chr4	57332416	57334372	3100
chr4	71553498	71554803	3100
chr4	76439192	76440156	3100
chr4	76911523	76912506	3100
chr4	77069063	77070178	3100
chr4	78783307	78784453	3100
chr4	84376514	84377777	3100
chr4	95128484	95129423	3100
chr4	100484327	100485471	3100
chr4	100814972	100815894	3100
chr4	106629209	106630471	3100
chr4	109541173	109542329	3100
chr4	110736236	110737236	3100
chr4	113152094	113153108	3100
chr4	119605971	119607150	3100
chr4	123843467	123844769	3100
chr4	148538061	148539219	3100
chr4	152020239	152021321	3100
chr4	152681634	152682522	3100
chr4	153700685	153701753	3100
chr4	159643935	159645091	3100
chr4	164415305	164416521	3100
chr4	175204140	175205431	3100
chr5	271017	272145	3100
chr5	442276	444088	3100
chr5	892030	893428	3100
chr5	1633769	1634587	3100
chr5	6377703	6379026	3100
chr5	10249450	10251285	3100
chr5	16465126	16466826	3100
chr5	31531507	31533088	3100
chr5	34914930	34916467	3100
chr5	36875855	36877372	3100
chr5	37370492	37371921	3100
chr5	37378981	37379831	3100
chr5	40834089	40836341	3100
chr5	41903825	41904812	3100
chr5	43514511	43516110	3100
chr5	60457591	60459006	3100
chr5	64919889	64921399	3100
chr5	68484603	68485867	3100
chr5	72793616	72794956	3100
chr5	74062125	74063840	3100
chr5	75012395	75013677	3100
chr5	76325721	76326877	3100
chr5	78907640	78909018	3100
chr5	79286225	79287767	3100
chr5	80596684	80598041	3100
chr5	82372482	82374118	3100
chr5	87563935	87565568	3100
chr5	93953388	93955260	3100
chr5	102455018	102456517	3100
chr5	110073955	110075537	3100
chr5	110427430	110428728	3100
chr5	112196370	112197683	3100
chr5	114597685	114599187	3100
chr5	114961047	114962138	3100
chr5	115420434	115421530	3100
chr5	121296989	121298154	3100
chr5	125936167	125937333	3100
chr5	126408606	126409593	3100
chr5	130505647	130506916	3100
chr5	132201836	132203009	3100
chr5	132386752	132387915	3100
chr5	133702197	133703621	3100
chr5	133967913	133968838	3100
chr5	133983757	133984996	3100
chr5	134093900	134095044	3100
chr5	137089639	137090885	3100
chr5	137514031	137515095	3100
chr5	137878246	137879695	3100
chr5	138677066	138678204	3100
chr5	139780081	139782607	3100
chr5	139936470	139937507	3100
chr5	140026664	140028081	3100
chr5	140043804	140044992	3100
chr5	140070277	140071650	3100
chr5	140699624	140700872	3100
chr5	141302694	141303906	3100
chr5	145561732	145562776	3100
chr5	147762958	147764230	3100
chr5	148724294	148725602	3100
chr5	149379348	149380630	3100
chr5	149736816	149738070	3100
chr5	149828056	149830106	3100
chr5	150137562	150138888	3100
chr5	153417682	153419247	3100
chr5	153824788	153825785	3100
chr5	156569186	156570883	3100
chr5	157157717	157159014	3100
chr5	157285619	157286543	3100
chr5	158689418	158691062	3100
chr5	159435849	159436734	3100
chr5	159845387	159846482	3100
chr5	167912759	167914227	3100
chr5	171433036	171434673	3100
chr5	172386145	172386919	3100
chr5	173314566	173315681	3100
chr5	175815012	175816539	3100
chr5	175874497	175875959	3100
chr5	176777776	176779598	3100
chr5	180236555	180238032	3100
chr5	180287439	180288870	3100
chr5	180648610	180651418	3100
chr5	180670187	180671690	3100
chr6	4020865	4022021	3100
chr6	7389379	7390684	3100
chr6	10694361	10695655	3100
chr6	13615069	13616110	3100
chr6	17706805	17707708	3100
chr6	26537505	26539018	3100
chr6	26987300	26988500	3100
chr6	28048287	28049346	3100
chr6	28092024	28092856	3100
chr6	28104132	28105200	3100
chr6	28109152	28110169	3100
chr6	28192688	28193386	3100
chr6	28219433	28220610	3100
chr6	28366937	28368034	3100
chr6	28554504	28555595	3100
chr6	30034330	30035471	3100
chr6	30293611	30295314	3100
chr6	30524089	30525659	3100
chr6	30538783	30539660	3100
chr6	30584674	30586166	3100
chr6	31509006	31510444	3100
chr6	31514188	31515704	3100
chr6	31619635	31621027	3100
chr6	31632601	31634139	3100
chr6	31926167	31927372	3100
chr6	31939391	31940592	3100
chr6	33238797	33240460	3100
chr6	33256438	33257902	3100
chr6	33266619	33267746	3100
chr6	33290312	33291373	3100
chr6	33421816	33422843	3100
chr6	34724658	34725768	3100
chr6	36841872	36843191	3100
chr6	36853152	36854225	3100
chr6	41754835	41755859	3100
chr6	41888384	41889428	3100
chr6	42184988	42185988	3100
chr6	42846856	42847895	3100
chr6	42946543	42947432	3100
chr6	43484033	43485349	3100
chr6	43654915	43656068	3100
chr6	49430615	49431630	3100
chr6	52149230	52150204	3100
chr6	57181366	57182858	3100
chr6	75952805	75954023	3100
chr6	88299060	88300322	3100
chr6	90529167	90530006	3100
chr6	91296333	91297484	3100
chr6	99872506	99874191	3100
chr6	100016113	100016959	3100
chr6	111302875	111303828	3100
chr6	122792231	122793393	3100
chr6	127663915	127665161	3100
chr6	131948638	131949783	3100
chr6	139094070	139095430	3100
chr6	142467889	142468918	3100
chr6	151772928	151773850	3100
chr6	153323256	153324445	3100
chr6	159420382	159421496	3100
chr6	160210366	160212031	3100
chr6	166755552	166756447	3100
chr6	170101748	170103050	3100
chr6	170615453	170616422	3100
chr6	170861715	170864006	3100
chr6	170892965	170894313	3100
chr7	765673	766655	3100
chr7	1543325	1544437	3100
chr7	1609150	1610292	3100
chr7	2281191	2282612	3100
chr7	4814568	4815575	3100
chr7	5552599	5554106	3100
chr7	6616820	6617509	3100
chr7	7679425	7681004	3100
chr7	27778905	27780817	3100
chr7	32529192	32530578	3100
chr7	39605226	39606693	3100
chr7	39662633	39663630	3100
chr7	39988537	39990307	3100
chr7	40173393	40174777	3100
chr7	43768413	43769729	3100
chr7	44083536	44084975	3100
chr7	44240224	44241104	3100
chr7	44529514	44530922	3100
chr7	44612852	44614181	3100
chr7	44924619	44925852	3100
chr7	45150761	45151910	3100
chr7	54826318	54827600	3100
chr7	56173231	56174955	3100
chr7	64254380	64255341	3100
chr7	66118845	66119860	3100
chr7	66204977	66206121	3100
chr7	72722465	72723180	3100
chr7	73668281	73669489	3100
chr7	75676621	75678019	3100
chr7	77427197	77428409	3100
chr7	86781033	86782227	3100
chr7	90032143	90033328	3100
chr7	91509179	91510698	3100
chr7	91874415	91876037	3100
chr7	92076314	92077182	3100
chr7	92157633	92158817	3100
chr7	96746431	96747475	3100
chr7	97600688	97602282	3100
chr7	97880953	97882167	3100
chr7	99005364	99007154	3100
chr7	99096987	99098531	3100
chr7	99101844	99103304	3100
chr7	99149099	99150378	3100
chr7	99155453	99156970	3100
chr7	99213937	99215057	3100
chr7	99516533	99517878	3100
chr7	99612537	99614083	3100
chr7	99646908	99647869	3100
chr7	99678415	99679822	3100
chr7	99697676	99698781	3100
chr7	99755877	99756962	3100
chr7	100033775	100034540	3100
chr7	100209407	100210306	3100
chr7	100860448	100861924	3100
chr7	100887482	100888774	3100
chr7	102104794	102105694	3100
chr7	102937469	102938517	3100
chr7	102984498	102985769	3100
chr7	102987390	102988723	3100
chr7	104623861	104625008	3100
chr7	107383723	107385245	3100
chr7	108209391	108210697	3100
chr7	127031641	127033220	3100
chr7	127225063	127226057	3100
chr7	127291417	127292711	3100
chr7	127983281	127984403	3100
chr7	128116309	128117467	3100
chr7	128694319	128695752	3100
chr7	129690640	129691638	3100
chr7	129844581	129845725	3100
chr7	132766145	132767308	3100
chr7	134001203	134002217	3100
chr7	134330365	134332269	3100
chr7	134854444	134856089	3100
chr7	135346681	135347948	3100
chr7	135661183	135662698	3100
chr7	139024343	139025797	3100
chr7	140178724	140179685	3100
chr7	140713907	140715316	3100
chr7	141437512	141438743	3100
chr7	150754786	150755644	3100
chr7	150928944	150930058	3100
chr7	156742076	156743238	3100
chr7	157129197	157130084	3100
chr8	9412813	9414295	3100
chr8	11141324	11142925	3100
chr8	17779692	17780575	3100
chr8	21867013	21868398	3100
chr8	22101979	22103471	3100
chr8	22461492	22463085	3100
chr8	22526023	22527192	3100
chr8	27168327	27169664	3100
chr8	27629361	27630639	3100
chr8	27949969	27951165	3100
chr8	30600933	30602591	3100
chr8	32785092	32785900	3100
chr8	33342164	33343451	3100
chr8	33370291	33371344	3100
chr8	37706626	37707997	3100
chr8	38033197	38034493	3100
chr8	42396128	42397548	3100
chr8	42697977	42699026	3100
chr8	56685083	56686501	3100
chr8	56985730	56987761	3100
chr8	67340839	67342227	3100
chr8	67578646	67580285	3100
chr8	67836934	67838539	3100
chr8	67973724	67975322	3100
chr8	74883671	74885287	3100
chr8	75262007	75263205	3100
chr8	77911777	77913000	3100
chr8	86132073	86133243	3100
chr8	87520207	87521413	3100
chr8	95564964	95566397	3100
chr8	95731506	95732544	3100
chr8	99056887	99058648	3100
chr8	100024714	100026079	3100
chr8	101162213	101163520	3100
chr8	104426511	104428220	3100
chr8	110345922	110347081	3100
chr8	110551906	110552964	3100
chr8	117767260	117768550	3100
chr8	117777830	117779805	3100
chr8	120844587	120845551	3100
chr8	121456697	121458147	3100
chr8	124053797	124055080	3100
chr8	124253026	124254005	3100
chr8	124780054	124781218	3100
chr8	125462388	125463940	3100
chr8	125550374	125551964	3100
chr8	125985134	125986028	3100
chr8	126575459	126576460	3100
chr8	140495405	140496215	3100
chr8	141473968	141475495	3100
chr8	143750640	143751987	3100
chr8	143799091	143800027	3100
chr8	144328756	144329960	3100
chr8	144349202	144349985	3100
chr8	144362924	144364460	3100
chr8	144372799	144374069	3100
chr8	144717373	144719347	3100
chr8	144766050	144767412	3100
chr8	144815954	144816646	3100
chr8	144910709	144912243	3100
chr8	145132635	145134464	3100
chr8	145157981	145160173	3100
chr8	145581407	145582875	3100
chr8	145980455	145981521	3100
chr8	146012031	146013193	3100
chr8	146017146	146018341	3100
chr8	146023729	146024860	3100
chr8	146052623	146053805	3100
chr8	146077549	146079113	3100
chr8	146175644	146176813	3100
chr8	146227428	146228962	3100
chr8	146277583	146278389	3100
chr9	2843762	2844839	3100
chr9	3525569	3527343	3100
chr9	4678683	4680308	3100
chr9	5437162	5438555	3100
chr9	19102176	19103424	3100
chr9	19379610	19381032	3100
chr9	21801833	21803656	3100
chr9	26892035	26893328	3100
chr9	26946622	26947881	3100
chr9	32551911	32553020	3100
chr9	33001066	33002070	3100
chr9	33076009	33077000	3100
chr9	33264607	33265462	3100
chr9	33473405	33474441	3100
chr9	34619936	34621099	3100
chr9	35095857	35096912	3100
chr9	35102313	35104009	3100
chr9	35731675	35732921	3100
chr9	35748414	35750105	3100
chr9	35811831	35812807	3100
chr9	36190317	36191582	3100
chr9	36572343	36573527	3100
chr9	37119731	37121030	3100
chr9	37464734	37466272	3100
chr9	37591996	37593006	3100
chr9	37784240	37785870	3100
chr9	37800289	37801238	3100
chr9	74525724	74527250	3100
chr9	88968559	88969772	3100
chr9	91932712	91934030	3100
chr9	95087243	95088440	3100
chr9	95431978	95433195	3100
chr9	96215240	96216417	3100
chr9	96927833	96929771	3100
chr9	98188736	98189560	3100
chr9	98637352	98638749	3100
chr9	100394932	100396402	3100
chr9	100684139	100685192	3100
chr9	102860764	102861782	3100
chr9	104295272	104296802	3100
chr9	114392884	114393887	3100
chr9	115479842	115480915	3100
chr9	116037238	116038608	3100
chr9	123554996	123556422	3100
chr9	125674607	125676423	3100
chr9	125693040	125694580	3100
chr9	127176698	127178272	3100
chr9	127623424	127624867	3100
chr9	127630612	127631862	3100
chr9	127702763	127704158	3100
chr9	127951198	127952569	3100
chr9	128002905	128004672	3100
chr9	128468715	128470018	3100
chr9	129566737	129568289	3100
chr9	130186090	130187163	3100
chr9	130699440	130700678	3100
chr9	131084137	131085733	3100
chr9	131132896	131134700	3100
chr9	131533813	131534787	3100
chr9	131643778	131645182	3100
chr9	132403875	132405039	3100
chr9	132565156	132565847	3100
chr9	132586076	132586845	3100
chr9	132815560	132816696	3100
chr9	133454080	133455755	3100
chr9	134000468	134001739	3100
chr9	134406316	134407096	3100
chr9	135229923	135231078	3100
chr9	135281828	135282854	3100
chr9	135905428	135906752	3100
chr9	136202585	136203510	3100
chr9	136222590	136223792	3100
chr9	136282556	136283758	3100
chr9	137029335	137030728	3100
chr9	138852961	138853851	3100
chr9	139257587	139258677	3100
chr9	139294143	139295139	3100
chr9	139304925	139305762	3100
chr9	140099472	140100767	3100
chr9	140117770	140118756	3100
chr9	140317414	140317927	3100
chr9	140472812	140473980	3100
chr9	140512585	140513488	3100
chrX	1510218	1511808	3100
chrX	1710057	1710751	3100
chrX	7895082	7896299	3100
chrX	14047432	14048734	3100
chrX	19002354	19003554	3100
chrX	21857284	21858260	3100
chrX	24072198	24073420	3100
chrX	48432173	48433486	3100
chrX	48595266	48596444	3100
chrX	48768273	48769703	3100
chrX	48814780	48816086	3100
chrX	48937027	48938107	3100
chrX	49047162	49048137	3100
chrX	51545706	51546704	3100
chrX	52004442	52005406	3100
chrX	52949659	52950741	3100
chrX	52963684	52964822	3100
chrX	53024131	53025344	3100
chrX	54208561	54209396	3100
chrX	55186990	55188062	3100
chrX	64754255	64755208	3100
chrX	69352823	69354358	3100
chrX	69509227	69510153	3100
chrX	70401545	70402390	3100
chrX	70585361	70586485	3100
chrX	71792273	71793259	3100
chrX	77359146	77360589	3100
chrX	100074616	100075875	3100
chrX	103401014	103402232	3100
chrX	108779577	108780606	3100
chrX	119077192	119078211	3100
chrX	119737388	119738792	3100
chrX	129039600	129040621	3100
chrX	129473279	129474199	3100
chrX	130036642	130037753	3100
chrX	150565299	150566174	3100
chrX	153774548	153776610	3100
chrY	2709120	2710307	3100
chr2	69870641	69871704	3095.94
chr16	25122503	25123368	3093.75
chr1	26324239	26325053	3087.51
chr19	58693718	58695356	3087
chr3	50396625	50397469	3085.7
chr8	182228	182784	3085.43
chr14	24615878	24617316	3082.81
chr9	33290007	33291271	3082.81
chr1	155178166	155179539	3082.46
chr18	21032539	21033762	3077.19
chr16	22018838	22019639	3072.91
chr12	109530713	109531727	3072.13
chr3	119395736	119396721	3071.04
chr12	30848354	30849290	3069.91
chrX	100645552	100646369	3069.62
chr19	57049376	57050161	3066.51
chr2	191184229	191185151	3065.78
chr2	220109753	220110670	3062.84
chrX	11129017	11130115	3059.28
chr17	72771996	72772960	3054.5
chr1	27247771	27248905	3048.19
chrX	153236056	153237737	3047.64
chr19	44645044	44646355	3045.82
chr20	30326421	30327527	3045.57
chr8	82754572	82755395	3042.88
chr14	24711269	24712397	3042.8
chr7	48018743	48019567	3038.24
chr3	149530226	149532029	3033.76
chr12	31226424	31227632	3023.5
chr17	5094568	5095571	3022.64
chr1	25566026	25567084	3022.6
chr12	57039134	57040594	3016.88
chr6	56954472	56955067	3014.59
chr1	16692998	16693850	3013.82
chr7	5862282	5863098	3011.84
chr15	48622974	48624072	3011.4
chr6	75993913	75995245	2999.06
chr20	61568930	61569552	2995.91
chr3	196229910	196230986	2995.74
chr19	48972063	48973209	2995.24
chr1	11865429	11866457	2995.13
chr19	6279852	6280360	2992.59
chrX	47091860	47092729	2992.53
chr7	108166017	108167435	2991.59
chr7	151038514	151039412	2989.6
chr4	184580192	184580831	2982.26
chr13	100150390	100151285	2979.78
chr3	128444559	128445346	2976.95
chr15	90894957	90895870	2976.41
chr13	42534737	42535683	2971.61
chr4	120221286	120222110	2967.48
chr6	170151248	170152143	2965.44
chr7	11012556	11013753	2965.41
chr1	156541827	156542754	2964.85
chr7	66146577	66147437	2963.97
chr5	143549585	143550736	2962.27
chr3	15419339	15420142	2957.74
chr1	1208885	1209506	2953.7
chr3	9438016	9439465	2953.18
chr4	141444937	141445875	2953.03
chr11	57424703	57425750	2950.06
chr8	145703069	145704111	2949.21
chr9	140149359	140150280	2945.03
chr15	101874003	101874462	2944.66
chr20	43857871	43858606	2940.6
chr2	122406974	122408082	2937.74
chr4	113557732	113558848	2927.88
chr16	3414505	3415893	2923.24
chr22	18560247	18561164	2922.3
chr2	190647878	190649564	2921.86
chr15	45694002	45694993	2920.2
chr22	18120825	18121826	2915.39
chr20	1757466	1758441	2913.34
chr9	86570865	86572171	2912.34
chr9	132388178	132389831	2908.68
chr1	1334372	1335324	2905.68
chr5	34838577	34839830	2904.6
chr7	6098216	6099223	2902.84
chr8	67525491	67526465	2902.13
chr4	165877655	165878539	2901.29
chr9	94877254	94877935	2895.91
chr12	104359111	104360143	2895.77
chr11	71813743	71814852	2892.38
chr17	44270569	44272050	2891.11
chr16	3184410	3185551	2885.69
chr1	210000870	210001757	2884.63
chr2	136287706	136289171	2882.24
chr10	127407551	127408825	2873.56
chr3	156877551	156878879	2873.45
chr7	100895036	100896081	2870.6
chr15	44116430	44117248	2867.99
chr2	64750867	64751911	2866.86
chr1	109642392	109643185	2866.77
chr4	667854	668394	2865.03
chr19	39339408	39341843	2864.54
chr6	43021190	43021988	2861.78
chr9	91925152	91926245	2858.25
chr1	26145934	26146945	2858.2
chr17	5322490	5323975	2857.81
chr2	42067583	42068699	2857.27
chr19	58919418	58920396	2855.95
chr16	12009552	12010929	2854.47
chr19	2427063	2428140	2852.63
chr16	69364140	69365007	2851.33
chr11	67797449	67798640	2847.72
chr22	39715107	39716105	2838.69
chr3	119814211	119815195	2831.29
chr4	184427031	184427835	2826.56
chr5	59055261	59055981	2825.36
chr13	45563250	45563934	2821.84
chr9	72373969	72375482	2818.79
chr19	11639298	11640312	2815.43
chr16	3173990	3175060	2814.02
chr16	67969263	67970975	2812.22
chr13	48877316	48878212	2812.01
chr6	155635077	155636347	2809.15
chr17	8285841	8287277	2808.61
chr11	57434362	57436230	2807.94
chr9	132250783	132251742	2803.88
chr19	44487883	44488817	2798.53
chr5	6632641	6633532	2798.48
chr15	51200295	51201630	2798.38
chr12	50236042	50237322	2796.52
chr3	42003259	42004108	2795.2
chr19	58325835	58326736	2793.03
chr2	178976726	178977821	2792.91
chr7	72299494	72300231	2791.7
chr8	120867619	120868760	2787.34
chr11	75272957	75274527	2783.07
chr6	3068702	3069628	2782.51
chr21	30374619	30375484	2781.65
chr11	75110101	75111107	2779.31
chr15	69706151	69707074	2773.28
chr12	62859931	62861228	2771.71
chrX	80065246	80065995	2770.88
chr19	52642620	52643468	2769.55
chr19	37959791	37960750	2766.58
chr1	151253543	151255079	2764.17
chr5	10353044	10354548	2763.2
chr9	35945349	35946204	2762.9
chr6	126307187	126308112	2758.06
chr11	47869291	47870444	2755.93
chr3	125709051	125709966	2753.51
chr14	64804915	64806003	2751.29
chr19	33667012	33669010	2750.08
chr8	145136884	145137982	2748.07
chr19	49313780	49314571	2747.39
chr4	2936455	2937021	2744.49
chr3	156272682	156273602	2740.87
chr11	506065	507105	2734.01
chr19	16606629	16607399	2729.9
chr14	50086709	50088013	2729.84
chr19	14247411	14248289	2728.99
chr3	120067762	120068566	2725.74
chr16	4818323	4819223	2723.88
chr8	130951573	130952527	2721.58
chr12	6676726	6677941	2717.73
chr14	23235372	23236660	2712.23
chr1	110949726	110950815	2712.22
chr1	156251755	156253057	2711.3
chr22	21355780	21356939	2711.18
chr12	56210922	56212565	2709.38
chr8	146126510	146127735	2707.05
chr1	29508270	29509064	2706.58
chr2	131099555	131100960	2704.83
chr9	101017762	101018741	2704.44
chr8	28747103	28748158	2703.85
chr5	85913120	85914303	2703.17
chr15	71055478	71056542	2688.82
chr11	59382989	59383988	2686
[truncated: 32,015 more rows]
