# Supplementary material for: Mechanistic basis of atypical TERT promoter mutations
Source: Nat Commun. 2024 Nov 18;15:9965. doi: 10.1038/s41467-024-54158-5 (PMC11574208; doi:10.1038/s41467-024-54158-5)
Supplement: Supplementary file 3 — Supplementary Data 1 [file 41467_2024_54158_MOESM3_ESM.zip › Code/ICGC/data/ChIP/SL14683_broadPeaks.txt]

chr1	893898	894923	peak1	664	.	2145.310	-1	-1
chr1	911319	911983	peak2	31	.	100.530	-1	-1
chr1	1008814	1009804	peak3	40	.	129.590	-1	-1
chr1	1014682	1015343	peak4	38	.	125.820	-1	-1
chr1	1051318	1051885	peak5	47	.	154.540	-1	-1
chr1	1167187	1167598	peak6	54	.	176.960	-1	-1
chr1	1207480	1208734	peak7	519	.	1679.210	-1	-1
chr1	1209013	1209696	peak8	636	.	2057.450	-1	-1
chr1	1235623	1236147	peak9	53	.	174.340	-1	-1
chr1	1259600	1260431	peak10	350	.	1131.300	-1	-1
chr1	1310158	1311887	peak11	959	.	3100.000	-1	-1
chr1	1334377	1335443	peak12	689	.	2226.830	-1	-1
chr1	1342127	1343129	peak13	959	.	3100.000	-1	-1
chr1	1368466	1369210	peak14	51	.	167.220	-1	-1
chr1	1406499	1407283	peak15	594	.	1920.380	-1	-1
chr1	1550352	1551180	peak16	186	.	600.950	-1	-1
chr1	1590244	1590834	peak17	628	.	2030.090	-1	-1
chr1	1655558	1656264	peak18	710	.	2295.110	-1	-1
chr1	2126184	2127199	peak19	172	.	555.650	-1	-1
chr1	2186801	2188010	peak20	160	.	519.440	-1	-1
chr1	2322634	2323679	peak21	959	.	3100.000	-1	-1
chr1	2516650	2517360	peak22	39	.	126.700	-1	-1
chr1	2524064	2524732	peak23	36	.	118.740	-1	-1
chr1	2574285	2575211	peak24	245	.	791.720	-1	-1
chr1	3540693	3541696	peak25	991	.	3203.080	-1	-1
chr1	3566221	3567117	peak26	619	.	2001.370	-1	-1
chr1	3712834	3713782	peak27	959	.	3100.000	-1	-1
chr1	3816698	3817947	peak28	103	.	334.220	-1	-1
chr1	6265813	6266405	peak29	31	.	102.010	-1	-1
chr1	6445475	6446452	peak30	156	.	506.210	-1	-1
chr1	6550648	6551298	peak31	37	.	121.950	-1	-1
chr1	6639527	6640403	peak32	298	.	964.620	-1	-1
chr1	6673516	6674001	peak33	46	.	151.110	-1	-1
chr1	6684980	6685554	peak34	35	.	113.760	-1	-1
chr1	6844768	6845596	peak35	93	.	301.380	-1	-1
chr1	7609228	7609877	peak36	156	.	504.770	-1	-1
chr1	7830937	7831549	peak37	59	.	193.280	-1	-1
chr1	8013628	8015093	peak38	959	.	3100.000	-1	-1
chr1	8021143	8022091	peak39	199	.	644.060	-1	-1
chr1	8937989	8939333	peak40	347	.	1122.770	-1	-1
chr1	9747067	9747871	peak41	100	.	323.630	-1	-1
chr1	10002365	10004056	peak42	959	.	3100.000	-1	-1
chr1	10532127	10533024	peak43	50	.	163.220	-1	-1
chr1	10534723	10535229	peak44	51	.	164.750	-1	-1
chr1	10864165	10864965	peak45	49	.	160.680	-1	-1
chr1	10890952	10891593	peak46	45	.	145.860	-1	-1
chr1	10960891	10961797	peak47	43	.	139.100	-1	-1
chr1	11120138	11120878	peak48	107	.	346.090	-1	-1
chr1	11322005	11323596	peak49	959	.	3100.000	-1	-1
chr1	11333128	11333920	peak50	347	.	1121.490	-1	-1
chr1	11865318	11866758	peak51	749	.	2422.250	-1	-1
chr1	12079237	12079731	peak52	47	.	151.920	-1	-1
chr1	12141708	12142407	peak53	58	.	190.390	-1	-1
chr1	16126518	16127534	peak54	41	.	135.590	-1	-1
chr1	16302137	16303001	peak55	368	.	1190.850	-1	-1
chr1	16508180	16508805	peak56	34	.	110.350	-1	-1
chr1	16693063	16694459	peak57	734	.	2370.980	-1	-1
chr1	16766640	16768099	peak58	575	.	1859.470	-1	-1
chr1	16840293	16840972	peak59	40	.	132.240	-1	-1
chr1	16970779	16971516	peak60	138	.	448.570	-1	-1
chr1	17230677	17231912	peak61	280	.	905.170	-1	-1
chr1	17380096	17381009	peak62	205	.	662.690	-1	-1
chr1	19007620	19008393	peak63	126	.	408.790	-1	-1
chr1	19536429	19537367	peak64	415	.	1341.100	-1	-1
chr1	19577646	19578623	peak65	146	.	472.070	-1	-1
chr1	19811418	19812397	peak66	297	.	959.430	-1	-1
chr1	19923036	19924059	peak67	101	.	327.380	-1	-1
chr1	20802631	20803416	peak68	34	.	110.160	-1	-1
chr1	20833745	20835366	peak69	959	.	3100.000	-1	-1
chr1	20987183	20988882	peak70	959	.	3100.000	-1	-1
chr1	22109506	22110641	peak71	196	.	633.180	-1	-1
chr1	22351284	22352778	peak72	959	.	3100.000	-1	-1
chr1	22378764	22379446	peak73	32	.	106.530	-1	-1
chr1	23670395	23671491	peak74	140	.	454.030	-1	-1
chr1	23694476	23695823	peak75	59	.	190.750	-1	-1
chr1	23729988	23730913	peak76	83	.	268.410	-1	-1
chr1	24017795	24019031	peak77	959	.	3100.000	-1	-1
chr1	24069492	24070446	peak78	293	.	947.090	-1	-1
chr1	24104333	24105031	peak79	86	.	280.370	-1	-1
chr1	24116747	24118652	peak80	959	.	3100.000	-1	-1
chr1	24127023	24127782	peak81	122	.	394.390	-1	-1
chr1	24151693	24152247	peak82	34	.	111.610	-1	-1
chr1	24194491	24195224	peak83	36	.	117.770	-1	-1
chr1	24285312	24286095	peak84	92	.	298.270	-1	-1
chr1	24739838	24740590	peak85	75	.	242.860	-1	-1
chr1	24741756	24742489	peak86	40	.	130.680	-1	-1
chr1	25427693	25428455	peak87	53	.	172.520	-1	-1
chr1	25558170	25559906	peak88	959	.	3100.000	-1	-1
chr1	25566014	25567216	peak89	363	.	1173.280	-1	-1
chr1	25572932	25574247	peak90	119	.	387.250	-1	-1
chr1	25664667	25665485	peak91	80	.	261.220	-1	-1
chr1	25757000	25757558	peak92	33	.	108.910	-1	-1
chr1	26145983	26146910	peak93	545	.	1763.020	-1	-1
chr1	26324082	26325082	peak94	277	.	896.610	-1	-1
chr1	26496112	26496873	peak95	116	.	377.700	-1	-1
chr1	26503597	26504289	peak96	144	.	467.790	-1	-1
chr1	26758303	26759162	peak97	106	.	342.600	-1	-1
chr1	26827302	26828249	peak98	70	.	228.100	-1	-1
chr1	26946804	26948098	peak99	123	.	399.140	-1	-1
chr1	27114211	27115164	peak100	284	.	918.320	-1	-1
chr1	27189256	27189900	peak101	34	.	111.560	-1	-1
chr1	27191222	27192293	peak102	272	.	881.590	-1	-1
chr1	27216052	27217485	peak103	838	.	2706.970	-1	-1
chr1	27247717	27249052	peak104	916	.	2958.790	-1	-1
chr1	27648166	27649542	peak105	959	.	3100.000	-1	-1
chr1	27816382	27817400	peak106	90	.	292.780	-1	-1
chr1	27930262	27930829	peak107	81	.	261.640	-1	-1
chr1	28099366	28100323	peak108	58	.	188.450	-1	-1
chr1	28240589	28242002	peak109	913	.	2949.570	-1	-1
chr1	28285927	28286725	peak110	77	.	250.070	-1	-1
chr1	28414279	28415613	peak111	959	.	3100.000	-1	-1
chr1	28654960	28656075	peak112	710	.	2295.980	-1	-1
chr1	28695841	28696668	peak113	41	.	135.390	-1	-1
chr1	28832064	28832785	peak114	35	.	114.590	-1	-1
chr1	28968964	28970289	peak115	959	.	3100.000	-1	-1
chr1	28974435	28975520	peak116	56	.	183.660	-1	-1
chr1	29062868	29063782	peak117	98	.	319.580	-1	-1
chr1	29508165	29509094	peak118	501	.	1620.850	-1	-1
chr1	31769079	31770204	peak119	302	.	977.430	-1	-1
chr1	31886284	31887031	peak120	42	.	136.160	-1	-1
chr1	32109674	32111298	peak121	959	.	3100.000	-1	-1
chr1	32253604	32254621	peak122	48	.	157.370	-1	-1
chr1	32537902	32538876	peak123	80	.	260.630	-1	-1
chr1	32644862	32645797	peak124	148	.	478.230	-1	-1
chr1	32687331	32688655	peak125	999	.	3228.290	-1	-1
chr1	32757286	32757960	peak126	52	.	170.420	-1	-1
chr1	32816627	32817309	peak127	65	.	212.730	-1	-1
chr1	33115592	33117197	peak128	682	.	2203.090	-1	-1
chr1	33282544	33284170	peak129	200	.	647.220	-1	-1
chr1	33501808	33503135	peak130	797	.	2574.820	-1	-1
chr1	33592137	33593676	peak131	959	.	3100.000	-1	-1
chr1	33937823	33938698	peak132	269	.	870.750	-1	-1
chr1	35325135	35325931	peak133	305	.	986.190	-1	-1
chr1	35331561	35332309	peak134	77	.	249.610	-1	-1
chr1	35450719	35451253	peak135	66	.	214.350	-1	-1
chr1	36022254	36023927	peak136	959	.	3100.000	-1	-1
chr1	36234661	36235846	peak137	201	.	652.320	-1	-1
chr1	36396308	36397278	peak138	353	.	1140.910	-1	-1
chr1	36553961	36554891	peak139	690	.	2231.750	-1	-1
chr1	36689293	36690542	peak140	72	.	235.390	-1	-1
chr1	36839423	36840606	peak141	37	.	122.290	-1	-1
chr1	36851210	36852399	peak142	116	.	376.600	-1	-1
chr1	36862996	36863877	peak143	40	.	131.630	-1	-1
chr1	38019008	38020431	peak144	959	.	3100.000	-1	-1
chr1	38060889	38062112	peak145	503	.	1627.360	-1	-1
chr1	38157773	38158538	peak146	92	.	298.050	-1	-1
chr1	38272845	38274368	peak147	959	.	3100.000	-1	-1
chr1	38324462	38326176	peak148	959	.	3100.000	-1	-1
chr1	38454857	38456389	peak149	959	.	3100.000	-1	-1
chr1	38477879	38479235	peak150	959	.	3100.000	-1	-1
chr1	39325404	39326030	peak151	42	.	136.910	-1	-1
chr1	39338592	39339769	peak152	612	.	1977.140	-1	-1
chr1	39491652	39492800	peak153	149	.	482.250	-1	-1
chr1	39875000	39875663	peak154	34	.	112.120	-1	-1
chr1	40204199	40205096	peak155	328	.	1059.790	-1	-1
chr1	40317633	40318513	peak156	44	.	143.150	-1	-1
chr1	40505159	40507270	peak157	959	.	3100.000	-1	-1
chr1	40722826	40724590	peak158	959	.	3100.000	-1	-1
chr1	40839127	40839758	peak159	61	.	198.090	-1	-1
chr1	40996526	40997899	peak160	745	.	2409.140	-1	-1
chr1	41884242	41885150	peak161	126	.	407.210	-1	-1
chr1	42800542	42801392	peak162	169	.	547.440	-1	-1
chr1	42921963	42922714	peak163	33	.	107.980	-1	-1
chr1	42928475	42929322	peak164	69	.	223.810	-1	-1
chr1	43123497	43124931	peak165	959	.	3100.000	-1	-1
chr1	43147240	43148194	peak166	495	.	1600.490	-1	-1
chr1	43311525	43312888	peak167	959	.	3100.000	-1	-1
chr1	43637219	43638537	peak168	959	.	3100.000	-1	-1
chr1	43672237	43673213	peak169	92	.	299.810	-1	-1
chr1	43750872	43751612	peak170	57	.	186.830	-1	-1
chr1	43824087	43825101	peak171	362	.	1172.000	-1	-1
chr1	43854866	43856109	peak172	959	.	3100.000	-1	-1
chr1	44411880	44412764	peak173	70	.	227.580	-1	-1
chr1	44434945	44436239	peak174	959	.	3100.000	-1	-1
chr1	44456669	44457740	peak175	197	.	638.460	-1	-1
chr1	44678050	44679863	peak176	959	.	3100.000	-1	-1
chr1	45139762	45140662	peak177	67	.	216.830	-1	-1
chr1	45205025	45205742	peak178	89	.	288.880	-1	-1
chr1	45279080	45279987	peak179	146	.	472.300	-1	-1
chr1	45768830	45769981	peak180	413	.	1336.260	-1	-1
chr1	45805311	45806593	peak181	137	.	445.190	-1	-1
chr1	46015989	46016947	peak182	127	.	412.930	-1	-1
chr1	46049234	46050155	peak183	90	.	292.610	-1	-1
chr1	46152148	46154629	peak184	959	.	3100.000	-1	-1
chr1	46215756	46216648	peak185	36	.	118.380	-1	-1
chr1	46636722	46638105	peak186	84	.	273.710	-1	-1
chr1	46648634	46649351	peak187	50	.	164.230	-1	-1
chr1	46712968	46713784	peak188	142	.	460.600	-1	-1
chr1	46768518	46769979	peak189	959	.	3100.000	-1	-1
chr1	46805990	46806895	peak190	208	.	674.790	-1	-1
chr1	47184687	47185353	peak191	66	.	216.250	-1	-1
chr1	47644707	47645399	peak192	195	.	631.440	-1	-1
chr1	47779465	47780624	peak193	329	.	1063.990	-1	-1
chr1	48216671	48217384	peak194	50	.	164.550	-1	-1
chr1	51425584	51426324	peak195	42	.	138.810	-1	-1
chr1	51762429	51763041	peak196	312	.	1008.380	-1	-1
chr1	52344186	52345572	peak197	929	.	3002.380	-1	-1
chr1	52498639	52500172	peak198	792	.	2560.420	-1	-1
chr1	52520372	52522528	peak199	574	.	1855.010	-1	-1
chr1	52831631	52832374	peak200	42	.	136.330	-1	-1
chr1	52869571	52871046	peak201	554	.	1790.090	-1	-1
chr1	53386877	53387576	peak202	53	.	172.580	-1	-1
chr1	53480251	53481018	peak203	130	.	421.020	-1	-1
chr1	53661992	53662697	peak204	199	.	644.070	-1	-1
chr1	53685546	53686654	peak205	264	.	855.090	-1	-1
chr1	53703481	53704781	peak206	918	.	2965.520	-1	-1
chr1	53791492	53792111	peak207	37	.	120.600	-1	-1
chr1	54303659	54304723	peak208	356	.	1151.510	-1	-1
chr1	54354910	54355933	peak209	233	.	753.970	-1	-1
chr1	54518241	54519882	peak210	959	.	3100.000	-1	-1
chr1	55180932	55182279	peak211	959	.	3100.000	-1	-1
chr1	55229740	55230980	peak212	778	.	2515.490	-1	-1
chr1	55621003	55621594	peak213	58	.	189.160	-1	-1
chr1	55680835	55681494	peak214	41	.	135.120	-1	-1
chr1	59012081	59012846	peak215	79	.	255.840	-1	-1
chr1	59042673	59043384	peak216	36	.	119.100	-1	-1
chr1	59249636	59250752	peak217	141	.	457.040	-1	-1
chr1	59279720	59282526	peak218	136	.	440.340	-1	-1
chr1	59527325	59527953	peak219	37	.	121.870	-1	-1
chr1	62190086	62191430	peak220	691	.	2232.300	-1	-1
chr1	62901616	62902470	peak221	52	.	168.640	-1	-1
chr1	63249247	63250162	peak222	167	.	541.140	-1	-1
chr1	63789093	63789566	peak223	50	.	163.750	-1	-1
chr1	63988300	63989851	peak224	959	.	3100.000	-1	-1
chr1	64710873	64711705	peak225	93	.	300.450	-1	-1
chr1	64935527	64936162	peak226	39	.	129.150	-1	-1
chr1	65886221	65886809	peak227	98	.	319.020	-1	-1
chr1	67390187	67391391	peak228	674	.	2179.580	-1	-1
chr1	67895261	67896963	peak229	812	.	2625.820	-1	-1
chr1	70819957	70821083	peak230	117	.	380.270	-1	-1
chr1	71546371	71547603	peak231	618	.	1997.730	-1	-1
chr1	75198477	75199402	peak232	71	.	231.130	-1	-1
chr1	78148632	78149631	peak233	244	.	790.320	-1	-1
chr1	78224991	78225905	peak234	346	.	1119.380	-1	-1
chr1	78244871	78245932	peak235	738	.	2384.360	-1	-1
chr1	84944209	84945846	peak236	959	.	3100.000	-1	-1
chr1	85724621	85725916	peak237	959	.	3100.000	-1	-1
chr1	85741612	85742917	peak238	162	.	523.340	-1	-1
chr1	85763142	85764004	peak239	55	.	179.080	-1	-1
chr1	86173853	86174447	peak240	42	.	136.800	-1	-1
chr1	89458025	89458948	peak241	85	.	275.420	-1	-1
chr1	92907162	92907892	peak242	62	.	203.240	-1	-1
chr1	93810797	93812011	peak243	841	.	2717.710	-1	-1
chr1	94344064	94345252	peak244	720	.	2327.850	-1	-1
chr1	95538019	95538874	peak245	97	.	313.880	-1	-1
chr1	100231843	100232461	peak246	35	.	114.140	-1	-1
chr1	100315245	100316064	peak247	68	.	220.910	-1	-1
chr1	100435071	100435866	peak248	344	.	1113.550	-1	-1
chr1	100597842	100599344	peak249	959	.	3100.000	-1	-1
chr1	100714980	100715729	peak250	44	.	142.230	-1	-1
chr1	100731423	100732225	peak251	75	.	243.500	-1	-1
chr1	101360038	101362552	peak252	700	.	2262.230	-1	-1
chr1	107598268	107601378	peak253	977	.	3156.520	-1	-1
chr1	108742690	108743967	peak254	55	.	178.030	-1	-1
chr1	109234183	109235957	peak255	959	.	3100.000	-1	-1
chr1	109289694	109290467	peak256	31	.	101.040	-1	-1
chr1	109617632	109619377	peak257	959	.	3100.000	-1	-1
chr1	109632912	109633906	peak258	35	.	113.380	-1	-1
chr1	109642303	109643263	peak259	154	.	499.270	-1	-1
chr1	109755988	109756906	peak260	47	.	153.070	-1	-1
chr1	109782460	109783744	peak261	56	.	182.560	-1	-1
chr1	109825427	109826414	peak262	138	.	447.120	-1	-1
chr1	109968272	109969894	peak263	582	.	1881.860	-1	-1
chr1	110036302	110037100	peak264	39	.	128.690	-1	-1
chr1	110090428	110091883	peak265	959	.	3100.000	-1	-1
chr1	110163213	110164052	peak266	103	.	335.380	-1	-1
chr1	110198341	110199197	peak267	36	.	117.530	-1	-1
chr1	110880702	110882840	peak268	324	.	1047.740	-1	-1
chr1	110926009	110926700	peak269	52	.	169.540	-1	-1
chr1	110949701	110950926	peak270	520	.	1680.810	-1	-1
chr1	111505941	111507712	peak271	959	.	3100.000	-1	-1
chr1	111746284	111747389	peak272	51	.	166.550	-1	-1
chr1	112297560	112298596	peak273	78	.	253.680	-1	-1
chr1	112938054	112939085	peak274	327	.	1059.070	-1	-1
chr1	113161146	113163379	peak275	645	.	2085.390	-1	-1
chr1	114301279	114302895	peak276	91	.	294.580	-1	-1
chr1	114353816	114356357	peak277	485	.	1568.010	-1	-1
chr1	114446317	114448796	peak278	771	.	2492.850	-1	-1
chr1	114470713	114473802	peak279	253	.	817.420	-1	-1
chr1	115052489	115055052	peak280	80	.	260.740	-1	-1
chr1	115123269	115125651	peak281	959	.	3100.000	-1	-1
chr1	115258284	115260077	peak282	628	.	2031.610	-1	-1
chr1	115322319	115324230	peak283	868	.	2806.650	-1	-1
chr1	116681287	116682276	peak284	243	.	787.940	-1	-1
chr1	117453087	117453666	peak285	70	.	227.940	-1	-1
chr1	117602303	117603481	peak286	57	.	186.780	-1	-1
chr1	117664062	117665312	peak287	51	.	166.290	-1	-1
chr1	117909506	117910759	peak288	575	.	1857.290	-1	-1
chr1	118148021	118149457	peak289	51	.	165.310	-1	-1
chr1	118471158	118473033	peak290	959	.	3100.000	-1	-1
chr1	120190582	120191458	peak291	304	.	984.940	-1	-1
chr1	121484006	121485538	peak292	207	.	669.140	-1	-1
chr1	142618522	142618902	peak293	35	.	114.190	-1	-1
chr1	144930578	144933719	peak294	67	.	219.410	-1	-1
chr1	145095665	145097937	peak295	959	.	3100.000	-1	-1
chr1	145382013	145383341	peak296	92	.	297.510	-1	-1
chr1	145469768	145471237	peak297	154	.	498.650	-1	-1
chr1	145506755	145508313	peak298	516	.	1669.750	-1	-1
chr1	145610004	145611433	peak299	718	.	2321.620	-1	-1
chr1	146373325	146373789	peak300	34	.	110.420	-1	-1
chr1	146643618	146645389	peak301	54	.	174.450	-1	-1
chr1	147141435	147143181	peak302	51	.	165.440	-1	-1
chr1	147806365	147807556	peak303	42	.	137.940	-1	-1
chr1	148000554	148000981	peak304	40	.	130.690	-1	-1
chr1	148241211	148241749	peak305	49	.	159.110	-1	-1
chr1	148556120	148557110	peak306	52	.	168.910	-1	-1
chr1	149215280	149216318	peak307	180	.	581.540	-1	-1
chr1	149223087	149225260	peak308	332	.	1074.110	-1	-1
chr1	149858788	149860716	peak309	95	.	308.110	-1	-1
chr1	149870608	149871968	peak310	93	.	300.560	-1	-1
chr1	149898674	149900805	peak311	959	.	3100.000	-1	-1
chr1	149910915	149911598	peak312	33	.	107.370	-1	-1
chr1	149981674	149983374	peak313	959	.	3100.000	-1	-1
chr1	150038733	150040643	peak314	959	.	3100.000	-1	-1
chr1	150240306	150242241	peak315	959	.	3100.000	-1	-1
chr1	150265304	150267140	peak316	959	.	3100.000	-1	-1
chr1	150293421	150295136	peak317	959	.	3100.000	-1	-1
chr1	150335117	150337596	peak318	44	.	144.150	-1	-1
chr1	150459248	150460635	peak319	959	.	3100.000	-1	-1
chr1	150533311	150535410	peak320	112	.	362.050	-1	-1
chr1	150550529	150552979	peak321	222	.	720.100	-1	-1
chr1	150601036	150602644	peak322	35	.	113.680	-1	-1
chr1	150669232	150670182	peak323	117	.	379.960	-1	-1
chr1	150898172	150899786	peak324	959	.	3100.000	-1	-1
chr1	150980256	150981937	peak325	511	.	1650.800	-1	-1
chr1	151030869	151032665	peak326	267	.	863.210	-1	-1
chr1	151042620	151044044	peak327	568	.	1834.810	-1	-1
chr1	151137732	151139601	peak328	959	.	3100.000	-1	-1
chr1	151161873	151163242	peak329	545	.	1760.970	-1	-1
chr1	151167512	151168326	peak330	43	.	141.820	-1	-1
chr1	151226786	151227915	peak331	666	.	2154.380	-1	-1
chr1	151253276	151255959	peak332	875	.	2828.540	-1	-1
chr1	151370980	151373412	peak333	959	.	3100.000	-1	-1
chr1	151431551	151432731	peak334	267	.	863.460	-1	-1
chr1	151445470	151446429	peak335	43	.	140.130	-1	-1
chr1	151881393	151882986	peak336	803	.	2595.160	-1	-1
chr1	151964537	151967111	peak337	33	.	106.650	-1	-1
chr1	152006713	152009899	peak338	126	.	407.180	-1	-1
chr1	152019700	152021532	peak339	131	.	423.240	-1	-1
chr1	152081426	152084219	peak340	66	.	214.800	-1	-1
chr1	153538738	153539381	peak341	70	.	227.760	-1	-1
chr1	153580555	153581997	peak342	60	.	194.300	-1	-1
chr1	153606114	153607286	peak343	181	.	587.430	-1	-1
chr1	153630693	153631693	peak344	307	.	994.740	-1	-1
chr1	153699861	153701196	peak345	273	.	883.260	-1	-1
chr1	153755536	153756561	peak346	128	.	413.860	-1	-1
chr1	153918081	153918850	peak347	66	.	214.440	-1	-1
chr1	153929988	153931799	peak348	833	.	2692.380	-1	-1
chr1	153935371	153936980	peak349	176	.	571.110	-1	-1
chr1	153939382	153941036	peak350	299	.	966.890	-1	-1
chr1	153962585	153964082	peak351	959	.	3100.000	-1	-1
chr1	154154469	154156341	peak352	992	.	3205.120	-1	-1
chr1	154192339	154193473	peak353	202	.	653.890	-1	-1
chr1	154244395	154245493	peak354	79	.	255.350	-1	-1
chr1	154390422	154391336	peak355	36	.	116.470	-1	-1
chr1	154531041	154531980	peak356	370	.	1195.530	-1	-1
chr1	154908640	154909883	peak357	57	.	184.730	-1	-1
chr1	154933767	154934779	peak358	540	.	1746.750	-1	-1
chr1	154945974	154947755	peak359	959	.	3100.000	-1	-1
chr1	154954837	154956737	peak360	959	.	3100.000	-1	-1
chr1	154973176	154974986	peak361	100	.	323.900	-1	-1
chr1	154976088	154977235	peak362	153	.	495.010	-1	-1
chr1	154989451	154990553	peak363	81	.	262.360	-1	-1
chr1	155101489	155102234	peak364	35	.	114.800	-1	-1
chr1	155107275	155108657	peak365	306	.	988.640	-1	-1
chr1	155112004	155113689	peak366	959	.	3100.000	-1	-1
chr1	155145317	155146227	peak367	53	.	171.580	-1	-1
chr1	155178074	155179665	peak368	444	.	1436.180	-1	-1
chr1	155210874	155211334	peak369	32	.	104.450	-1	-1
chr1	155231244	155232668	peak370	515	.	1663.730	-1	-1
chr1	155278058	155279082	peak371	169	.	548.130	-1	-1
chr1	155293522	155295337	peak372	66	.	213.500	-1	-1
chr1	155532360	155533224	peak373	41	.	134.730	-1	-1
chr1	155658045	155659193	peak374	77	.	248.870	-1	-1
chr1	155826360	155827341	peak375	493	.	1594.120	-1	-1
chr1	155828675	155829632	peak376	200	.	647.110	-1	-1
chr1	155903286	155905227	peak377	959	.	3100.000	-1	-1
chr1	155947758	155948759	peak378	54	.	176.820	-1	-1
chr1	155949396	155950218	peak379	35	.	115.060	-1	-1
chr1	155990044	155991411	peak380	959	.	3100.000	-1	-1
chr1	156024066	156025143	peak381	192	.	622.680	-1	-1
chr1	156030655	156031518	peak382	161	.	521.020	-1	-1
chr1	156095783	156096755	peak383	32	.	106.370	-1	-1
chr1	156122796	156123892	peak384	219	.	707.500	-1	-1
chr1	156163071	156164916	peak385	959	.	3100.000	-1	-1
chr1	156182414	156183430	peak386	41	.	135.200	-1	-1
chr1	156252235	156253287	peak387	271	.	876.560	-1	-1
chr1	156307538	156308849	peak388	95	.	309.980	-1	-1
chr1	156426225	156427400	peak389	97	.	313.840	-1	-1
chr1	156541640	156542940	peak390	620	.	2003.520	-1	-1
chr1	156570579	156572010	peak391	537	.	1737.760	-1	-1
chr1	156629776	156630383	peak392	49	.	159.000	-1	-1
chr1	156630730	156631646	peak393	110	.	357.660	-1	-1
chr1	156695483	156696178	peak394	32	.	104.890	-1	-1
chr1	156697385	156699198	peak395	966	.	3121.080	-1	-1
chr1	156710029	156711751	peak396	959	.	3100.000	-1	-1
chr1	156716238	156717270	peak397	51	.	166.200	-1	-1
chr1	156718056	156719068	peak398	211	.	683.260	-1	-1
chr1	156721380	156721932	peak399	34	.	112.900	-1	-1
chr1	156736350	156737951	peak400	421	.	1360.300	-1	-1
chr1	157107323	157108809	peak401	575	.	1860.290	-1	-1
chr1	158119219	158119953	peak402	51	.	166.110	-1	-1
chr1	159750345	159751544	peak403	116	.	374.970	-1	-1
chr1	160000712	160002492	peak404	959	.	3100.000	-1	-1
chr1	160312292	160313949	peak405	959	.	3100.000	-1	-1
chr1	160983250	160984132	peak406	186	.	600.960	-1	-1
chr1	161007750	161009314	peak407	647	.	2090.200	-1	-1
chr1	161014795	161016515	peak408	959	.	3100.000	-1	-1
chr1	161087203	161088533	peak409	582	.	1882.810	-1	-1
chr1	161101967	161103524	peak410	574	.	1857.080	-1	-1
chr1	161123401	161124603	peak411	959	.	3100.000	-1	-1
chr1	161171401	161172782	peak412	959	.	3100.000	-1	-1
chr1	161283499	161284984	peak413	645	.	2084.360	-1	-1
chr1	161359315	161360119	peak414	135	.	437.880	-1	-1
chr1	161368540	161370263	peak415	959	.	3100.000	-1	-1
chr1	161719198	161720152	peak416	68	.	219.970	-1	-1
chr1	161735793	161736611	peak417	90	.	292.480	-1	-1
chr1	162467003	162468358	peak418	802	.	2591.480	-1	-1
chr1	163290949	163292495	peak419	959	.	3100.000	-1	-1
chr1	165667176	165668032	peak420	78	.	253.470	-1	-1
chr1	165737247	165738868	peak421	959	.	3100.000	-1	-1
chr1	166808103	166808828	peak422	48	.	155.540	-1	-1
chr1	166845208	166845967	peak423	32	.	104.650	-1	-1
chr1	167188904	167190107	peak424	148	.	478.210	-1	-1
chr1	167905061	167905981	peak425	31	.	103.020	-1	-1
chr1	168147507	168149031	peak426	959	.	3100.000	-1	-1
chr1	169336412	169338346	peak427	959	.	3100.000	-1	-1
chr1	169763184	169764838	peak428	959	.	3100.000	-1	-1
chr1	169862529	169863887	peak429	959	.	3100.000	-1	-1
chr1	170500694	170502032	peak430	215	.	695.910	-1	-1
chr1	171282775	171283715	peak431	69	.	223.680	-1	-1
chr1	171749752	171751692	peak432	959	.	3100.000	-1	-1
chr1	172412563	172413616	peak433	444	.	1437.170	-1	-1
chr1	173682999	173685302	peak434	959	.	3100.000	-1	-1
chr1	173792843	173794526	peak435	967	.	3126.120	-1	-1
chr1	173836619	173838469	peak436	959	.	3100.000	-1	-1
chr1	173990647	173992052	peak437	120	.	389.060	-1	-1
chr1	174967532	174969410	peak438	959	.	3100.000	-1	-1
chr1	174992033	174993099	peak439	61	.	197.140	-1	-1
chr1	176175943	176177227	peak440	244	.	791.180	-1	-1
chr1	177953064	177953872	peak441	94	.	305.640	-1	-1
chr1	178510992	178511930	peak442	73	.	238.020	-1	-1
chr1	179050426	179051585	peak443	144	.	467.020	-1	-1
chr1	179334567	179335646	peak444	83	.	270.780	-1	-1
chr1	179846005	179847579	peak445	874	.	2825.680	-1	-1
chr1	179850709	179852896	peak446	959	.	3100.000	-1	-1
chr1	180123128	180123872	peak447	58	.	188.050	-1	-1
chr1	180470962	180472801	peak448	53	.	173.020	-1	-1
chr1	180990763	180992711	peak449	128	.	414.990	-1	-1
chr1	181057079	181058211	peak450	30	.	100.090	-1	-1
chr1	181058703	181059757	peak451	43	.	140.320	-1	-1
chr1	181998264	181999531	peak452	105	.	341.940	-1	-1
chr1	182557757	182558609	peak453	116	.	375.680	-1	-1
chr1	182758253	182759143	peak454	70	.	228.310	-1	-1
chr1	183439932	183442505	peak455	959	.	3100.000	-1	-1
chr1	183604189	183605706	peak456	143	.	462.280	-1	-1
chr1	184020393	184021275	peak457	40	.	131.260	-1	-1
chr1	184723243	184724901	peak458	959	.	3100.000	-1	-1
chr1	184899005	184899691	peak459	33	.	106.920	-1	-1
chr1	185125448	185126966	peak460	741	.	2395.400	-1	-1
chr1	185285993	185287450	peak461	276	.	894.690	-1	-1
chr1	186051225	186051988	peak462	182	.	589.150	-1	-1
chr1	186121724	186122727	peak463	41	.	134.870	-1	-1
chr1	186343774	186345649	peak464	959	.	3100.000	-1	-1
chr1	189118263	189119263	peak465	184	.	595.250	-1	-1
chr1	193027530	193029486	peak466	328	.	1061.520	-1	-1
chr1	196902553	196903144	peak467	44	.	144.690	-1	-1
chr1	198126301	198127220	peak468	56	.	181.090	-1	-1
chr1	198127610	198128940	peak469	511	.	1652.560	-1	-1
chr1	200589294	200590507	peak470	272	.	880.540	-1	-1
chr1	200638352	200639674	peak471	216	.	698.670	-1	-1
chr1	200863562	200864394	peak472	64	.	209.390	-1	-1
chr1	201082869	201084215	peak473	42	.	136.810	-1	-1
chr1	201566348	201567528	peak474	98	.	317.420	-1	-1
chr1	201924052	201925166	peak475	402	.	1299.870	-1	-1
chr1	201951917	201953005	peak476	126	.	407.240	-1	-1
chr1	202317025	202318349	peak477	351	.	1135.580	-1	-1
chr1	202779261	202780910	peak478	71	.	231.840	-1	-1
chr1	202895542	202896840	peak479	283	.	915.600	-1	-1
chr1	202926652	202927898	peak480	224	.	725.700	-1	-1
chr1	203764975	203765970	peak481	31	.	103.310	-1	-1
chr1	203830165	203831911	peak482	959	.	3100.000	-1	-1
chr1	204131274	204132164	peak483	52	.	170.400	-1	-1
chr1	204182657	204183901	peak484	38	.	123.140	-1	-1
chr1	204195168	204196076	peak485	41	.	135.190	-1	-1
chr1	204332018	204333404	peak486	96	.	311.360	-1	-1
chr1	204379709	204381728	peak487	959	.	3100.000	-1	-1
chr1	204484740	204486475	peak488	959	.	3100.000	-1	-1
chr1	205090386	205092347	peak489	877	.	2834.030	-1	-1
chr1	205179878	205181406	peak490	394	.	1275.780	-1	-1
chr1	205532821	205533566	peak491	40	.	131.950	-1	-1
chr1	205599896	205601882	peak492	520	.	1680.630	-1	-1
chr1	205781864	205783262	peak493	32	.	106.170	-1	-1
chr1	206785249	206786369	peak494	67	.	217.420	-1	-1
chr1	207865022	207865554	peak495	43	.	139.180	-1	-1
chr1	207925001	207925727	peak496	74	.	242.040	-1	-1
chr1	208021424	208022031	peak497	70	.	228.500	-1	-1
chr1	209957445	209958644	peak498	986	.	3185.330	-1	-1
chr1	210000928	210001763	peak499	275	.	888.660	-1	-1
chr1	210502241	210502975	peak500	44	.	144.420	-1	-1
chr1	211555849	211556457	peak501	49	.	160.370	-1	-1
chr1	212208531	212209430	peak502	102	.	331.600	-1	-1
chr1	212458118	212458982	peak503	67	.	216.680	-1	-1
chr1	212964478	212965854	peak504	572	.	1849.050	-1	-1
chr1	213031074	213031762	peak505	36	.	118.620	-1	-1
chr1	213188309	213189374	peak506	246	.	796.300	-1	-1
chr1	213223932	213225107	peak507	909	.	2938.010	-1	-1
chr1	217803623	217805221	peak508	959	.	3100.000	-1	-1
chr1	218457666	218459559	peak509	959	.	3100.000	-1	-1
chr1	220267089	220267918	peak510	92	.	298.480	-1	-1
chr1	220445192	220446286	peak511	149	.	482.030	-1	-1
chr1	220906170	220906995	peak512	99	.	322.330	-1	-1
chr1	222762603	222763957	peak513	911	.	2942.980	-1	-1
chr1	222816876	222818121	peak514	279	.	903.700	-1	-1
chr1	222885743	222887378	peak515	393	.	1271.220	-1	-1
chr1	222987843	222989091	peak516	352	.	1138.270	-1	-1
chr1	224301078	224302772	peak517	959	.	3100.000	-1	-1
chr1	224517561	224518671	peak518	243	.	785.600	-1	-1
chr1	224622365	224623522	peak519	802	.	2592.870	-1	-1
chr1	226069242	226069970	peak520	50	.	162.800	-1	-1
chr1	226111612	226112613	peak521	329	.	1065.550	-1	-1
chr1	226186738	226187542	peak522	108	.	352.020	-1	-1
chr1	226270408	226271246	peak523	61	.	197.200	-1	-1
chr1	226315315	226316154	peak524	243	.	785.370	-1	-1
chr1	226373969	226375264	peak525	742	.	2398.120	-1	-1
chr1	226495965	226496622	peak526	33	.	108.360	-1	-1
chr1	226714299	226715081	peak527	56	.	181.800	-1	-1
chr1	226926763	226927411	peak528	45	.	145.970	-1	-1
chr1	227126818	227128159	peak529	130	.	421.140	-1	-1
chr1	227730302	227730814	peak530	50	.	162.980	-1	-1
chr1	227750780	227751918	peak531	317	.	1026.900	-1	-1
chr1	227922433	227923407	peak532	823	.	2661.560	-1	-1
chr1	228270428	228271102	peak533	52	.	171.130	-1	-1
chr1	228327250	228328357	peak534	242	.	781.950	-1	-1
chr1	228353164	228354154	peak535	108	.	350.130	-1	-1
chr1	228594080	228595006	peak536	213	.	689.880	-1	-1
chr1	229761778	229762427	peak537	92	.	299.100	-1	-1
chr1	230777982	230778652	peak538	48	.	157.210	-1	-1
chr1	231114308	231115457	peak539	500	.	1615.110	-1	-1
chr1	231175107	231175758	peak540	62	.	201.670	-1	-1
chr1	231346993	231347861	peak541	285	.	923.640	-1	-1
chr1	231376603	231377449	peak542	147	.	477.040	-1	-1
chr1	231473280	231474076	peak543	36	.	116.660	-1	-1
chr1	231558162	231558833	peak544	40	.	129.620	-1	-1
chr1	231663711	231665097	peak545	823	.	2660.810	-1	-1
chr1	232396599	232397134	peak546	48	.	156.940	-1	-1
chr1	232940890	232941799	peak547	50	.	161.980	-1	-1
chr1	233085492	233086798	peak548	306	.	990.010	-1	-1
chr1	233653947	233654681	peak549	67	.	218.520	-1	-1
chr1	234508486	234510148	peak550	959	.	3100.000	-1	-1
chr1	234735786	234736343	peak551	33	.	109.060	-1	-1
chr1	234811769	234812472	peak552	35	.	113.180	-1	-1
chr1	235291345	235292803	peak553	410	.	1325.860	-1	-1
chr1	235323863	235325438	peak554	354	.	1144.760	-1	-1
chr1	235491000	235493104	peak555	731	.	2361.220	-1	-1
chr1	235530197	235531332	peak556	959	.	3100.000	-1	-1
chr1	235667485	235668301	peak557	36	.	119.060	-1	-1
chr1	236666260	236667156	peak558	147	.	476.220	-1	-1
chr1	236767216	236768424	peak559	786	.	2540.580	-1	-1
chr1	236957830	236959481	peak560	811	.	2621.380	-1	-1
chr1	239401327	239401780	peak561	31	.	102.530	-1	-1
chr1	242010707	242012062	peak562	959	.	3100.000	-1	-1
chr1	243418331	243419766	peak563	248	.	801.300	-1	-1
chr1	244211310	244212109	peak564	46	.	149.540	-1	-1
chr1	244615121	244615739	peak565	37	.	121.870	-1	-1
chr1	244815739	244816420	peak566	43	.	141.080	-1	-1
chr1	244998064	244999095	peak567	51	.	167.460	-1	-1
chr1	245026209	245026866	peak568	131	.	423.310	-1	-1
chr1	246728813	246730529	peak569	959	.	3100.000	-1	-1
chr1	247094834	247095879	peak570	162	.	524.550	-1	-1
chr1	247171068	247171849	peak571	251	.	810.780	-1	-1
chr1	247241333	247242483	peak572	264	.	854.760	-1	-1
chr1	247266834	247268259	peak573	959	.	3100.000	-1	-1
chr1	247275087	247275676	peak574	31	.	102.670	-1	-1
chr1	247373359	247374596	peak575	252	.	814.630	-1	-1
chr1	247494401	247496028	peak576	150	.	486.020	-1	-1
chr1	249119575	249121305	peak577	959	.	3100.000	-1	-1
chr10	976248	977099	peak578	31	.	101.370	-1	-1
chr10	977309	978323	peak579	644	.	2080.730	-1	-1
chr10	1033467	1035437	peak580	959	.	3100.000	-1	-1
chr10	1094603	1095990	peak581	959	.	3099.380	-1	-1
chr10	1101854	1103827	peak582	959	.	3100.000	-1	-1
chr10	3110386	3111147	peak583	80	.	260.490	-1	-1
chr10	3137310	3138116	peak584	38	.	125.750	-1	-1
chr10	5529896	5531315	peak585	64	.	207.970	-1	-1
chr10	5725918	5727977	peak586	539	.	1742.210	-1	-1
chr10	5854449	5856201	peak587	164	.	531.360	-1	-1
chr10	5931539	5932422	peak588	975	.	3151.370	-1	-1
chr10	6095697	6096503	peak589	81	.	262.180	-1	-1
chr10	6280952	6281763	peak590	40	.	131.870	-1	-1
chr10	7829058	7830736	peak591	693	.	2239.590	-1	-1
chr10	7859827	7860912	peak592	207	.	671.100	-1	-1
chr10	8086822	8087862	peak593	165	.	533.950	-1	-1
chr10	9229811	9230956	peak594	48	.	156.410	-1	-1
chr10	11916353	11916939	peak595	32	.	105.140	-1	-1
chr10	12084506	12085732	peak596	160	.	516.930	-1	-1
chr10	12110251	12111300	peak597	195	.	630.040	-1	-1
chr10	12237035	12239045	peak598	959	.	3100.000	-1	-1
chr10	12824395	12825004	peak599	60	.	194.580	-1	-1
chr10	13200489	13201219	peak600	42	.	138.690	-1	-1
chr10	13202993	13203858	peak601	174	.	563.150	-1	-1
chr10	13343728	13344753	peak602	123	.	399.920	-1	-1
chr10	13628271	13630235	peak603	959	.	3100.000	-1	-1
chr10	14879732	14880835	peak604	187	.	606.430	-1	-1
chr10	14995428	14996900	peak605	660	.	2133.640	-1	-1
chr10	15001058	15002442	peak606	959	.	3100.000	-1	-1
chr10	15242501	15243075	peak607	38	.	123.830	-1	-1
chr10	15901471	15903613	peak608	959	.	3100.000	-1	-1
chr10	16478591	16479561	peak609	72	.	234.680	-1	-1
chr10	17243022	17244175	peak610	529	.	1709.050	-1	-1
chr10	18939752	18941192	peak611	959	.	3100.000	-1	-1
chr10	18947399	18948674	peak612	677	.	2189.680	-1	-1
chr10	22292285	22293119	peak613	110	.	356.120	-1	-1
chr10	22605046	22606102	peak614	165	.	534.620	-1	-1
chr10	25463341	25463973	peak615	33	.	109.280	-1	-1
chr10	25754549	25755559	peak616	217	.	702.120	-1	-1
chr10	26985491	26987207	peak617	959	.	3100.000	-1	-1
chr10	27149515	27150439	peak618	96	.	311.960	-1	-1
chr10	27442361	27444712	peak619	959	.	3100.000	-1	-1
chr10	27529143	27532848	peak620	959	.	3100.000	-1	-1
chr10	27792739	27793615	peak621	331	.	1071.180	-1	-1
chr10	28821290	28822457	peak622	721	.	2331.170	-1	-1
chr10	29413599	29414233	peak623	48	.	157.150	-1	-1
chr10	31891986	31892937	peak624	40	.	130.890	-1	-1
chr10	32229655	32230282	peak625	37	.	120.270	-1	-1
chr10	32344196	32345584	peak626	44	.	144.640	-1	-1
chr10	32428036	32428854	peak627	65	.	212.330	-1	-1
chr10	32734528	32735595	peak628	56	.	183.410	-1	-1
chr10	33247056	33247958	peak629	561	.	1814.300	-1	-1
chr10	33552965	33553765	peak630	34	.	110.690	-1	-1
chr10	35415112	35416255	peak631	204	.	659.200	-1	-1
chr10	35624976	35625711	peak632	244	.	789.710	-1	-1
chr10	35930778	35931531	peak633	32	.	103.660	-1	-1
chr10	42863060	42863921	peak634	67	.	219.570	-1	-1
chr10	43047790	43048927	peak635	34	.	112.370	-1	-1
chr10	43277519	43279062	peak636	959	.	3100.000	-1	-1
chr10	43633461	43634210	peak637	71	.	232.470	-1	-1
chr10	43782593	43783279	peak638	42	.	138.250	-1	-1
chr10	43891468	43893240	peak639	296	.	958.990	-1	-1
chr10	43903995	43905264	peak640	324	.	1048.440	-1	-1
chr10	43950487	43951530	peak641	115	.	371.750	-1	-1
chr10	44069568	44070581	peak642	765	.	2472.870	-1	-1
chr10	44101262	44102755	peak643	959	.	3100.000	-1	-1
chr10	44144226	44144752	peak644	35	.	113.100	-1	-1
chr10	44185039	44185898	peak645	33	.	106.940	-1	-1
chr10	45495959	45496583	peak646	74	.	240.020	-1	-1
chr10	46167979	46168963	peak647	151	.	488.640	-1	-1
chr10	48952300	48952586	peak648	46	.	151.110	-1	-1
chr10	50746159	50747734	peak649	497	.	1608.400	-1	-1
chr10	51565138	51565755	peak650	42	.	137.860	-1	-1
chr10	52383985	52385528	peak651	93	.	301.410	-1	-1
chr10	52419672	52420334	peak652	287	.	928.290	-1	-1
chr10	52499000	52500483	peak653	959	.	3100.000	-1	-1
chr10	53458524	53460365	peak654	959	.	3100.000	-1	-1
chr10	57390705	57391434	peak655	56	.	182.150	-1	-1
chr10	60094373	60094999	peak656	71	.	230.960	-1	-1
chr10	60144702	60145700	peak657	158	.	511.290	-1	-1
chr10	61665953	61667024	peak658	96	.	312.050	-1	-1
chr10	64563612	64565249	peak659	818	.	2642.460	-1	-1
chr10	65028623	65029507	peak660	49	.	160.190	-1	-1
chr10	65471642	65472544	peak661	32	.	105.510	-1	-1
chr10	65800855	65801633	peak662	64	.	208.900	-1	-1
chr10	67329947	67330757	peak663	46	.	151.060	-1	-1
chr10	69609011	69610062	peak664	606	.	1958.700	-1	-1
chr10	69643903	69644558	peak665	63	.	203.660	-1	-1
chr10	69834287	69835605	peak666	441	.	1426.110	-1	-1
chr10	70286881	70287696	peak667	37	.	121.870	-1	-1
chr10	70660172	70661825	peak668	847	.	2737.300	-1	-1
chr10	70715015	70716630	peak669	959	.	3100.000	-1	-1
chr10	70883433	70884096	peak670	40	.	129.520	-1	-1
chr10	71077276	71078347	peak671	48	.	156.070	-1	-1
chr10	71813233	71813924	peak672	63	.	205.890	-1	-1
chr10	71906359	71907084	peak673	38	.	123.260	-1	-1
chr10	71929603	71930658	peak674	959	.	3100.000	-1	-1
chr10	72163442	72164346	peak675	229	.	740.820	-1	-1
chr10	73866877	73867626	peak676	54	.	175.290	-1	-1
chr10	74114022	74115049	peak677	86	.	277.850	-1	-1
chr10	74451513	74452070	peak678	39	.	128.940	-1	-1
chr10	74869771	74870807	peak679	877	.	2833.500	-1	-1
chr10	74927070	74928547	peak680	959	.	3100.000	-1	-1
chr10	75006622	75007456	peak681	69	.	223.020	-1	-1
chr10	75011728	75012996	peak682	372	.	1201.950	-1	-1
chr10	75254978	75255611	peak683	55	.	180.500	-1	-1
chr10	75489669	75490962	peak684	959	.	3100.000	-1	-1
chr10	75503116	75504940	peak685	959	.	3100.000	-1	-1
chr10	75531762	75533106	peak686	51	.	167.960	-1	-1
chr10	75544662	75546203	peak687	959	.	3100.000	-1	-1
chr10	75910142	75910963	peak688	38	.	125.320	-1	-1
chr10	76585609	76586768	peak689	292	.	946.310	-1	-1
chr10	76870828	76872030	peak690	177	.	572.190	-1	-1
chr10	77168764	77169600	peak691	126	.	408.900	-1	-1
chr10	79788658	79790080	peak692	959	.	3100.000	-1	-1
chr10	81965121	81965896	peak693	63	.	203.870	-1	-1
chr10	82295423	82296438	peak694	160	.	518.520	-1	-1
chr10	85898648	85900008	peak695	959	.	3100.000	-1	-1
chr10	88280391	88281894	peak696	99	.	322.040	-1	-1
chr10	88470415	88471374	peak697	93	.	301.980	-1	-1
chr10	88730615	88731348	peak698	34	.	111.320	-1	-1
chr10	89263880	89265654	peak699	959	.	3100.000	-1	-1
chr10	89577056	89578746	peak700	890	.	2876.840	-1	-1
chr10	89621517	89622471	peak701	38	.	125.300	-1	-1
chr10	89879707	89880407	peak702	42	.	136.940	-1	-1
chr10	90342271	90343470	peak703	188	.	610.100	-1	-1
chr10	90639946	90640757	peak704	46	.	151.240	-1	-1
chr10	91010915	91011929	peak705	41	.	132.490	-1	-1
chr10	91460730	91461730	peak706	99	.	319.880	-1	-1
chr10	93058021	93058689	peak707	43	.	139.970	-1	-1
chr10	93682994	93683922	peak708	163	.	529.610	-1	-1
chr10	93999969	94000766	peak709	37	.	120.370	-1	-1
chr10	94050369	94051378	peak710	148	.	480.430	-1	-1
chr10	94351042	94351988	peak711	172	.	556.670	-1	-1
chr10	94352500	94353193	peak712	34	.	111.220	-1	-1
chr10	95255916	95256780	peak713	136	.	442.260	-1	-1
chr10	95461631	95463086	peak714	959	.	3100.000	-1	-1
chr10	96122016	96123409	peak715	959	.	3100.000	-1	-1
chr10	96161636	96162610	peak716	150	.	486.800	-1	-1
chr10	97849006	97850635	peak717	959	.	3100.000	-1	-1
chr10	97889143	97890862	peak718	959	.	3100.000	-1	-1
chr10	98345844	98347212	peak719	313	.	1012.320	-1	-1
chr10	98591393	98591886	peak720	35	.	115.390	-1	-1
chr10	99051650	99052830	peak721	81	.	263.130	-1	-1
chr10	99159878	99161709	peak722	999	.	3227.040	-1	-1
chr10	99893958	99895262	peak723	188	.	609.280	-1	-1
chr10	100174527	100175433	peak724	104	.	337.550	-1	-1
chr10	101088650	101089412	peak725	44	.	144.460	-1	-1
chr10	101190247	101191204	peak726	49	.	159.710	-1	-1
chr10	101418756	101419769	peak727	160	.	518.590	-1	-1
chr10	101491239	101492442	peak728	522	.	1686.980	-1	-1
chr10	101988937	101989928	peak729	244	.	789.640	-1	-1
chr10	102295095	102296427	peak730	959	.	3100.000	-1	-1
chr10	102672270	102673498	peak731	470	.	1518.650	-1	-1
chr10	102746346	102748253	peak732	959	.	3100.000	-1	-1
chr10	102756805	102757965	peak733	135	.	439.040	-1	-1
chr10	102802252	102803329	peak734	187	.	604.110	-1	-1
chr10	102819782	102821559	peak735	130	.	422.640	-1	-1
chr10	102826960	102827988	peak736	91	.	296.960	-1	-1
chr10	102854938	102855889	peak737	52	.	168.250	-1	-1
chr10	103113308	103114300	peak738	101	.	327.110	-1	-1
chr10	103347176	103348823	peak739	959	.	3100.000	-1	-1
chr10	103454207	103455069	peak740	55	.	179.080	-1	-1
chr10	103542762	103543618	peak741	102	.	331.050	-1	-1
chr10	103815252	103816111	peak742	59	.	191.200	-1	-1
chr10	103824743	103825561	peak743	89	.	287.760	-1	-1
chr10	103892201	103893326	peak744	130	.	420.360	-1	-1
chr10	103911398	103912758	peak745	939	.	3034.910	-1	-1
chr10	104004789	104005904	peak746	111	.	360.350	-1	-1
chr10	104153566	104154643	peak747	211	.	683.080	-1	-1
chr10	104155002	104155789	peak748	46	.	149.020	-1	-1
chr10	104180342	104181663	peak749	520	.	1680.050	-1	-1
chr10	104261532	104263078	peak750	355	.	1147.250	-1	-1
chr10	104401660	104402393	peak751	113	.	365.610	-1	-1
chr10	104502882	104504267	peak752	898	.	2900.680	-1	-1
chr10	104613621	104614543	peak753	168	.	544.880	-1	-1
chr10	104991774	104992461	peak754	38	.	122.850	-1	-1
chr10	104998453	104999273	peak755	74	.	241.120	-1	-1
chr10	105000897	105001931	peak756	54	.	176.040	-1	-1
chr10	105127203	105127982	peak757	48	.	157.300	-1	-1
chr10	105155293	105157327	peak758	959	.	3100.000	-1	-1
chr10	105210697	105212374	peak759	41	.	133.330	-1	-1
chr10	105677285	105678535	peak760	191	.	617.110	-1	-1
chr10	106014169	106015046	peak761	79	.	257.950	-1	-1
chr10	106028115	106029239	peak762	542	.	1753.300	-1	-1
chr10	111985378	111985936	peak763	40	.	130.690	-1	-1
chr10	112064412	112065193	peak764	133	.	432.150	-1	-1
chr10	112219738	112220439	peak765	31	.	102.980	-1	-1
chr10	112631910	112632482	peak766	39	.	129.180	-1	-1
chr10	112677978	112679564	peak767	959	.	3100.000	-1	-1
chr10	114205745	114207698	peak768	959	.	3100.000	-1	-1
chr10	114847007	114847775	peak769	59	.	191.360	-1	-1
chr10	115613615	115615127	peak770	72	.	232.750	-1	-1
chr10	118763926	118765108	peak771	34	.	112.630	-1	-1
chr10	118946680	118947425	peak772	32	.	106.480	-1	-1
chr10	120101340	120102138	peak773	52	.	170.160	-1	-1
chr10	120840137	120840734	peak774	38	.	124.420	-1	-1
chr10	121355812	121357071	peak775	123	.	400.090	-1	-1
chr10	121410145	121410856	peak776	64	.	208.380	-1	-1
chr10	121484928	121485731	peak777	112	.	364.620	-1	-1
chr10	121651517	121653007	peak778	959	.	3100.000	-1	-1
chr10	122610018	122611791	peak779	959	.	3100.000	-1	-1
chr10	123687119	123688028	peak780	328	.	1059.790	-1	-1
chr10	123822592	123823262	peak781	58	.	187.490	-1	-1
chr10	124713156	124714379	peak782	764	.	2470.140	-1	-1
chr10	124913010	124914592	peak783	959	.	3100.000	-1	-1
chr10	126063046	126063644	peak784	83	.	269.770	-1	-1
chr10	126480055	126480891	peak785	35	.	116.150	-1	-1
chr10	126489955	126490706	peak786	209	.	676.300	-1	-1
chr10	127210450	127211042	peak787	103	.	333.070	-1	-1
chr10	127407360	127409160	peak788	573	.	1853.460	-1	-1
chr10	131908447	131910223	peak789	163	.	526.690	-1	-1
chr10	132495085	132495567	peak790	42	.	137.030	-1	-1
chr10	134220946	134222476	peak791	120	.	389.170	-1	-1
chr10	134247535	134248790	peak792	654	.	2112.890	-1	-1
chr10	134260070	134260766	peak793	65	.	211.290	-1	-1
chr10	134266394	134267191	peak794	34	.	111.170	-1	-1
chr10	134778057	134779759	peak795	917	.	2962.360	-1	-1
chr10	135075055	135075837	peak796	81	.	262.470	-1	-1
chr10	135122009	135122788	peak797	183	.	592.880	-1	-1
chr10	135207168	135208359	peak798	791	.	2556.630	-1	-1
chr10	135333442	135334449	peak799	302	.	977.490	-1	-1
chr11	207047	208281	peak800	959	.	3100.000	-1	-1
chr11	208330	208982	peak801	42	.	135.960	-1	-1
chr11	236255	237760	peak802	959	.	3100.000	-1	-1
chr11	307975	308420	peak803	32	.	106.020	-1	-1
chr11	447936	448635	peak804	39	.	128.760	-1	-1
chr11	506161	507106	peak805	107	.	348.780	-1	-1
chr11	518536	519113	peak806	59	.	191.820	-1	-1
chr11	535542	536011	peak807	105	.	339.990	-1	-1
chr11	576065	576828	peak808	658	.	2125.700	-1	-1
chr11	615398	616311	peak809	554	.	1792.610	-1	-1
chr11	704645	705586	peak810	54	.	175.130	-1	-1
chr11	808892	810361	peak811	616	.	1992.600	-1	-1
chr11	819718	820591	peak812	75	.	244.380	-1	-1
chr11	910411	911166	peak813	117	.	380.030	-1	-1
chr11	1283493	1284294	peak814	155	.	500.850	-1	-1
chr11	1968196	1969039	peak815	91	.	295.080	-1	-1
chr11	2420693	2422683	peak816	959	.	3100.000	-1	-1
chr11	2913418	2914553	peak817	542	.	1751.700	-1	-1
chr11	3078155	3079406	peak818	959	.	3100.000	-1	-1
chr11	3399903	3400920	peak819	376	.	1215.380	-1	-1
chr11	3818584	3819422	peak820	75	.	244.100	-1	-1
chr11	4115501	4116303	peak821	62	.	201.290	-1	-1
chr11	6411247	6412220	peak822	146	.	471.960	-1	-1
chr11	6502009	6503494	peak823	959	.	3100.000	-1	-1
chr11	6624370	6625202	peak824	152	.	491.460	-1	-1
chr11	6628029	6628524	peak825	47	.	152.830	-1	-1
chr11	6633100	6634111	peak826	160	.	519.800	-1	-1
chr11	6704001	6705075	peak827	220	.	712.230	-1	-1
chr11	8008318	8009301	peak828	646	.	2089.160	-1	-1
chr11	8703777	8704849	peak829	410	.	1326.800	-1	-1
chr11	8709658	8711293	peak830	959	.	3100.000	-1	-1
chr11	8985448	8986890	peak831	959	.	3100.000	-1	-1
chr11	9335826	9336902	peak832	254	.	821.550	-1	-1
chr11	9385546	9386296	peak833	46	.	151.090	-1	-1
chr11	9405681	9406769	peak834	664	.	2147.290	-1	-1
chr11	9481691	9483001	peak835	959	.	3100.000	-1	-1
chr11	9594406	9595071	peak836	43	.	140.730	-1	-1
chr11	10324247	10325162	peak837	69	.	224.370	-1	-1
chr11	10772055	10773421	peak838	959	.	3100.000	-1	-1
chr11	10878429	10879742	peak839	100	.	324.290	-1	-1
chr11	14541600	14542197	peak840	45	.	148.240	-1	-1
chr11	14936004	14936593	peak841	34	.	111.590	-1	-1
chr11	17098359	17100091	peak842	728	.	2354.470	-1	-1
chr11	17228883	17230060	peak843	204	.	661.460	-1	-1
chr11	17497760	17498371	peak844	75	.	243.190	-1	-1
chr11	18127060	18128080	peak845	282	.	913.380	-1	-1
chr11	18343196	18344488	peak846	890	.	2877.670	-1	-1
chr11	18417331	18418195	peak847	43	.	141.620	-1	-1
chr11	18547558	18549337	peak848	959	.	3100.000	-1	-1
chr11	18609811	18610870	peak849	172	.	557.880	-1	-1
chr11	18655297	18656542	peak850	940	.	3036.990	-1	-1
chr11	19138276	19139086	peak851	55	.	178.590	-1	-1
chr11	19262217	19263041	peak852	112	.	362.670	-1	-1
chr11	22646364	22647992	peak853	476	.	1539.090	-1	-1
chr11	22850507	22851345	peak854	74	.	241.390	-1	-1
chr11	27527649	27529146	peak855	617	.	1993.430	-1	-1
chr11	28129357	28130309	peak856	102	.	330.320	-1	-1
chr11	28131423	28132250	peak857	147	.	475.870	-1	-1
chr11	30344024	30345159	peak858	814	.	2629.800	-1	-1
chr11	31390682	31392204	peak859	959	.	3100.000	-1	-1
chr11	32604750	32605928	peak860	959	.	3100.000	-1	-1
chr11	33060566	33061402	peak861	32	.	103.960	-1	-1
chr11	33182305	33183757	peak862	970	.	3134.040	-1	-1
chr11	35683674	35685120	peak863	415	.	1340.500	-1	-1
chr11	36531335	36532203	peak864	41	.	133.880	-1	-1
chr11	36615672	36616629	peak865	178	.	576.590	-1	-1
chr11	43333180	43333798	peak866	38	.	125.400	-1	-1
chr11	43379875	43381336	peak867	959	.	3100.000	-1	-1
chr11	43901552	43903119	peak868	959	.	3100.000	-1	-1
chr11	45167716	45168530	peak869	87	.	282.720	-1	-1
chr11	45376351	45377587	peak870	734	.	2373.120	-1	-1
chr11	45826264	45827116	peak871	100	.	326.230	-1	-1
chr11	45938564	45940538	peak872	959	.	3100.000	-1	-1
chr11	46638103	46639773	peak873	293	.	949.540	-1	-1
chr11	46721454	46723338	peak874	959	.	3100.000	-1	-1
chr11	46957768	46958886	peak875	753	.	2435.430	-1	-1
chr11	47236096	47237172	peak876	47	.	153.200	-1	-1
chr11	47269700	47271286	peak877	959	.	3100.000	-1	-1
chr11	47290151	47291414	peak878	146	.	473.980	-1	-1
chr11	47429165	47430470	peak879	798	.	2578.270	-1	-1
chr11	47447338	47448757	peak880	835	.	2697.670	-1	-1
chr11	47573710	47575088	peak881	47	.	152.300	-1	-1
chr11	47599764	47601557	peak882	959	.	3100.000	-1	-1
chr11	47736424	47737357	peak883	174	.	562.280	-1	-1
chr11	47788616	47789795	peak884	176	.	569.520	-1	-1
chr11	47869107	47870574	peak885	556	.	1796.790	-1	-1
chr11	57092469	57092984	peak886	35	.	115.510	-1	-1
chr11	57102991	57103798	peak887	115	.	373.840	-1	-1
chr11	57297410	57298913	peak888	936	.	3026.040	-1	-1
chr11	57424802	57425712	peak889	235	.	761.250	-1	-1
chr11	57434478	57436170	peak890	142	.	461.750	-1	-1
chr11	57479129	57480606	peak891	959	.	3100.000	-1	-1
chr11	57508300	57509713	peak892	742	.	2396.700	-1	-1
chr11	58345013	58346665	peak893	959	.	3100.000	-1	-1
chr11	58730813	58731641	peak894	103	.	334.000	-1	-1
chr11	58909821	58910983	peak895	76	.	246.330	-1	-1
chr11	59304568	59305259	peak896	41	.	134.370	-1	-1
chr11	59382350	59384092	peak897	307	.	993.160	-1	-1
chr11	59577657	59579101	peak898	959	.	3100.000	-1	-1
chr11	60673533	60674672	peak899	746	.	2412.080	-1	-1
chr11	60681067	60681827	peak900	56	.	181.350	-1	-1
chr11	60928526	60929436	peak901	105	.	341.470	-1	-1
chr11	61100263	61101297	peak902	273	.	884.970	-1	-1
chr11	61128849	61130357	peak903	959	.	3100.000	-1	-1
chr11	61159260	61160701	peak904	959	.	3100.000	-1	-1
chr11	61196942	61198418	peak905	959	.	3100.000	-1	-1
chr11	61539814	61540446	peak906	61	.	197.990	-1	-1
chr11	61559508	61561102	peak907	959	.	3100.000	-1	-1
chr11	61734990	61735667	peak908	43	.	139.630	-1	-1
chr11	61890765	61892422	peak909	959	.	3100.000	-1	-1
chr11	62312901	62313781	peak910	45	.	147.530	-1	-1
chr11	62358364	62359967	peak911	959	.	3100.000	-1	-1
chr11	62368187	62369590	peak912	356	.	1152.520	-1	-1
chr11	62389129	62390311	peak913	959	.	3100.000	-1	-1
chr11	62413396	62414609	peak914	312	.	1008.400	-1	-1
chr11	62420483	62421129	peak915	211	.	684.000	-1	-1
chr11	62431979	62433026	peak916	295	.	953.920	-1	-1
chr11	62438601	62440021	peak917	396	.	1279.150	-1	-1
chr11	62446062	62447223	peak918	959	.	3100.000	-1	-1
chr11	62473310	62474295	peak919	396	.	1281.630	-1	-1
chr11	62494550	62496661	peak920	959	.	3100.000	-1	-1
chr11	62520954	62522197	peak921	959	.	3100.000	-1	-1
chr11	62528741	62529621	peak922	362	.	1171.780	-1	-1
chr11	62538435	62539493	peak923	85	.	275.550	-1	-1
chr11	62554298	62555449	peak924	691	.	2235.120	-1	-1
chr11	62558851	62559914	peak925	762	.	2462.820	-1	-1
chr11	62598517	62600012	peak926	922	.	2980.750	-1	-1
chr11	62606238	62607515	peak927	352	.	1136.980	-1	-1
chr11	63581139	63582009	peak928	110	.	357.980	-1	-1
chr11	63605892	63606699	peak929	37	.	121.010	-1	-1
chr11	63655579	63656304	peak930	102	.	330.060	-1	-1
chr11	63741631	63742719	peak931	865	.	2794.170	-1	-1
chr11	63753074	63754429	peak932	969	.	3132.390	-1	-1
chr11	63952601	63953857	peak933	112	.	362.050	-1	-1
chr11	63993097	63994506	peak934	382	.	1234.000	-1	-1
chr11	64007629	64009356	peak935	559	.	1806.470	-1	-1
chr11	64036003	64038471	peak936	959	.	3100.000	-1	-1
chr11	64038746	64039489	peak937	238	.	770.130	-1	-1
chr11	64051843	64053218	peak938	101	.	328.990	-1	-1
chr11	64084284	64085984	peak939	959	.	3100.000	-1	-1
chr11	64546047	64547133	peak940	249	.	807.160	-1	-1
chr11	64577726	64578748	peak941	287	.	927.700	-1	-1
chr11	64612027	64612887	peak942	68	.	221.020	-1	-1
chr11	64622276	64622972	peak943	52	.	168.670	-1	-1
chr11	64655307	64655932	peak944	41	.	133.630	-1	-1
chr11	64691452	64692472	peak945	91	.	296.650	-1	-1
chr11	64850765	64852126	peak946	959	.	3100.000	-1	-1
chr11	64862993	64864472	peak947	959	.	3100.000	-1	-1
chr11	64884084	64885781	peak948	959	.	3100.000	-1	-1
chr11	64889308	64890191	peak949	85	.	277.260	-1	-1
chr11	64901335	64902895	peak950	923	.	2984.300	-1	-1
chr11	65149146	65150612	peak951	48	.	156.830	-1	-1
chr11	65185760	65187065	peak952	249	.	807.070	-1	-1
chr11	65244170	65245538	peak953	319	.	1032.810	-1	-1
chr11	65313626	65314482	peak954	78	.	253.160	-1	-1
chr11	65337128	65338782	peak955	959	.	3100.000	-1	-1
chr11	65341335	65342421	peak956	51	.	166.350	-1	-1
chr11	65381223	65383686	peak957	959	.	3100.000	-1	-1
chr11	65419844	65420962	peak958	66	.	215.190	-1	-1
chr11	65478964	65480367	peak959	959	.	3100.000	-1	-1
chr11	65487615	65488479	peak960	118	.	382.040	-1	-1
chr11	65624025	65626410	peak961	959	.	3100.000	-1	-1
chr11	65626669	65628798	peak962	494	.	1596.980	-1	-1
chr11	65640637	65641436	peak963	40	.	130.300	-1	-1
chr11	65655293	65656804	peak964	959	.	3100.000	-1	-1
chr11	65728460	65729743	peak965	959	.	3100.000	-1	-1
chr11	65768879	65770724	peak966	959	.	3100.000	-1	-1
chr11	65780134	65780961	peak967	33	.	109.260	-1	-1
chr11	65818937	65820634	peak968	959	.	3100.000	-1	-1
chr11	66024352	66025089	peak969	68	.	222.850	-1	-1
chr11	66035475	66036802	peak970	271	.	877.470	-1	-1
chr11	66056220	66057395	peak971	445	.	1439.240	-1	-1
chr11	66103500	66104400	peak972	46	.	151.500	-1	-1
chr11	66112088	66113031	peak973	73	.	236.230	-1	-1
chr11	66138352	66140168	peak974	89	.	289.970	-1	-1
chr11	66247387	66248427	peak975	472	.	1526.830	-1	-1
chr11	66277646	66278555	peak976	79	.	255.470	-1	-1
chr11	66313141	66313992	peak977	51	.	167.620	-1	-1
chr11	66487368	66488569	peak978	219	.	708.940	-1	-1
chr11	66494506	66495220	peak979	51	.	165.630	-1	-1
chr11	66610052	66611034	peak980	74	.	241.660	-1	-1
chr11	66725661	66726585	peak981	39	.	126.780	-1	-1
chr11	66822496	66824620	peak982	58	.	188.090	-1	-1
chr11	67055419	67056685	peak983	297	.	961.400	-1	-1
chr11	67079502	67080836	peak984	48	.	155.160	-1	-1
chr11	67084394	67085646	peak985	67	.	216.700	-1	-1
chr11	67120287	67121543	peak986	92	.	298.220	-1	-1
chr11	67195328	67196339	peak987	108	.	350.820	-1	-1
chr11	67210590	67211349	peak988	32	.	104.520	-1	-1
chr11	67231412	67232743	peak989	65	.	212.320	-1	-1
chr11	67250106	67251140	peak990	49	.	160.980	-1	-1
chr11	67275110	67276470	peak991	324	.	1049.330	-1	-1
chr11	67373836	67375058	peak992	524	.	1693.570	-1	-1
chr11	67397759	67398398	peak993	82	.	265.350	-1	-1
chr11	67797427	67798682	peak994	512	.	1653.920	-1	-1
chr11	68039098	68040248	peak995	450	.	1453.550	-1	-1
chr11	68227349	68228303	peak996	154	.	498.010	-1	-1
chr11	68606375	68607201	peak997	43	.	141.680	-1	-1
chr11	68610950	68611885	peak998	267	.	863.770	-1	-1
chr11	68670549	68672398	peak999	959	.	3100.000	-1	-1
chr11	68889860	68891111	peak1000	74	.	241.440	-1	-1
chr11	69064539	69065291	peak1001	61	.	199.720	-1	-1
chr11	69068937	69069805	peak1002	37	.	119.890	-1	-1
chr11	69489386	69490395	peak1003	165	.	533.130	-1	-1
chr11	70048810	70049727	peak1004	71	.	231.990	-1	-1
chr11	70244121	70245081	peak1005	125	.	404.010	-1	-1
chr11	70414366	70415100	peak1006	40	.	131.030	-1	-1
chr11	71638687	71640645	peak1007	959	.	3100.000	-1	-1
chr11	71791044	71792382	peak1008	793	.	2562.660	-1	-1
chr11	71813466	71814968	peak1009	574	.	1856.560	-1	-1
chr11	71822763	71824680	peak1010	959	.	3100.000	-1	-1
chr11	71933861	71934815	peak1011	102	.	329.550	-1	-1
chr11	72504621	72505572	peak1012	42	.	135.970	-1	-1
chr11	72953284	72954190	peak1013	60	.	194.810	-1	-1
chr11	73308587	73310231	peak1014	597	.	1930.550	-1	-1
chr11	73490157	73491071	peak1015	67	.	217.810	-1	-1
chr11	73498483	73499622	peak1016	859	.	2775.640	-1	-1
chr11	73587099	73588663	peak1017	959	.	3100.000	-1	-1
chr11	73693959	73694826	peak1018	34	.	111.830	-1	-1
chr11	73881458	73883003	peak1019	806	.	2605.400	-1	-1
chr11	74303272	74304282	peak1020	50	.	163.160	-1	-1
chr11	74699295	74700410	peak1021	177	.	572.370	-1	-1
chr11	75083184	75083930	peak1022	42	.	136.090	-1	-1
chr11	75110126	75111492	peak1023	528	.	1705.990	-1	-1
chr11	75272749	75274693	peak1024	390	.	1262.480	-1	-1
chr11	75525411	75526619	peak1025	114	.	369.280	-1	-1
chr11	76091810	76092594	peak1026	40	.	130.730	-1	-1
chr11	76155391	76156445	peak1027	43	.	139.190	-1	-1
chr11	76758381	76759089	peak1028	63	.	204.930	-1	-1
chr11	77347970	77349629	peak1029	959	.	3100.000	-1	-1
chr11	77531107	77532500	peak1030	332	.	1074.980	-1	-1
chr11	77704849	77706629	peak1031	959	.	3100.000	-1	-1
chr11	77790297	77791473	peak1032	116	.	375.330	-1	-1
chr11	77850122	77851294	peak1033	297	.	961.310	-1	-1
chr11	82612208	82613452	peak1034	462	.	1494.700	-1	-1
chr11	82867054	82869199	peak1035	122	.	395.960	-1	-1
chr11	82903841	82905952	peak1036	959	.	3100.000	-1	-1
chr11	82996355	82998030	peak1037	782	.	2527.030	-1	-1
chr11	84382301	84382903	peak1038	43	.	141.420	-1	-1
chr11	85339052	85340261	peak1039	118	.	383.230	-1	-1
chr11	85358403	85359617	peak1040	441	.	1426.960	-1	-1
chr11	85375045	85376479	peak1041	220	.	713.590	-1	-1
chr11	85539104	85539942	peak1042	40	.	129.770	-1	-1
chr11	85904137	85905137	peak1043	147	.	477.780	-1	-1
chr11	85955555	85956673	peak1044	51	.	166.690	-1	-1
chr11	86012547	86014185	peak1045	959	.	3100.000	-1	-1
chr11	89955692	89956710	peak1046	281	.	909.690	-1	-1
chr11	93394565	93395425	peak1047	116	.	376.860	-1	-1
chr11	93474271	93475064	peak1048	82	.	266.340	-1	-1
chr11	93516811	93518263	peak1049	660	.	2132.330	-1	-1
chr11	93861464	93862450	peak1050	126	.	409.630	-1	-1
chr11	94276878	94277412	peak1051	45	.	147.960	-1	-1
chr11	94706061	94707405	peak1052	959	.	3100.000	-1	-1
chr11	94801633	94802072	peak1053	35	.	114.300	-1	-1
chr11	95522480	95524191	peak1054	260	.	842.240	-1	-1
chr11	95656751	95657723	peak1055	370	.	1196.880	-1	-1
chr11	96122507	96123854	peak1056	804	.	2597.680	-1	-1
chr11	102139073	102139650	peak1057	41	.	135.220	-1	-1
chr11	102217275	102218171	peak1058	72	.	233.230	-1	-1
chr11	102962216	102963480	peak1059	959	.	3100.000	-1	-1
chr11	105892489	105893796	peak1060	906	.	2928.190	-1	-1
chr11	107328175	107328973	peak1061	90	.	292.530	-1	-1
chr11	107435888	107436788	peak1062	55	.	179.640	-1	-1
chr11	108093054	108094252	peak1063	393	.	1272.180	-1	-1
chr11	108337767	108338737	peak1064	317	.	1026.810	-1	-1
chr11	108535418	108536244	peak1065	175	.	565.770	-1	-1
chr11	110233735	110234202	peak1066	40	.	130.890	-1	-1
chr11	111749407	111750688	peak1067	385	.	1244.340	-1	-1
chr11	111797311	111798100	peak1068	66	.	215.030	-1	-1
chr11	111944212	111945659	peak1069	959	.	3100.000	-1	-1
chr11	111956818	111958305	peak1070	959	.	3100.000	-1	-1
chr11	112096601	112097340	peak1071	79	.	255.640	-1	-1
chr11	113185089	113185744	peak1072	73	.	237.000	-1	-1
chr11	116643188	116644122	peak1073	118	.	381.530	-1	-1
chr11	116658403	116659338	peak1074	153	.	496.520	-1	-1
chr11	117014317	117015479	peak1075	594	.	1920.760	-1	-1
chr11	117102416	117103642	peak1076	127	.	410.900	-1	-1
chr11	117186601	117187502	peak1077	153	.	494.890	-1	-1
chr11	117198088	117199324	peak1078	660	.	2134.430	-1	-1
chr11	118121933	118123848	peak1079	959	.	3100.000	-1	-1
chr11	118145817	118146326	peak1080	41	.	135.550	-1	-1
chr11	118229448	118231169	peak1081	959	.	3100.000	-1	-1
chr11	118271681	118272872	peak1082	129	.	419.560	-1	-1
chr11	118306180	118307281	peak1083	101	.	329.240	-1	-1
chr11	118436359	118437210	peak1084	95	.	307.590	-1	-1
chr11	118442624	118443708	peak1085	123	.	397.760	-1	-1
chr11	118491587	118492390	peak1086	43	.	139.690	-1	-1
chr11	118661765	118662424	peak1087	31	.	100.250	-1	-1
chr11	118762957	118763828	peak1088	211	.	684.530	-1	-1
chr11	118782615	118783844	peak1089	33	.	107.110	-1	-1
chr11	118868299	118869631	peak1090	64	.	208.230	-1	-1
chr11	118888160	118890091	peak1091	959	.	3100.000	-1	-1
chr11	118927954	118928556	peak1092	182	.	590.320	-1	-1
chr11	118938011	118939160	peak1093	276	.	892.200	-1	-1
chr11	118955071	118956438	peak1094	473	.	1528.500	-1	-1
chr11	118965966	118966627	peak1095	33	.	108.520	-1	-1
chr11	118971707	118973755	peak1096	959	.	3100.000	-1	-1
chr11	118978785	118979838	peak1097	43	.	141.350	-1	-1
chr11	118991811	118993046	peak1098	714	.	2308.020	-1	-1
chr11	118997414	118998067	peak1099	49	.	160.850	-1	-1
chr11	119554824	119555567	peak1100	93	.	301.590	-1	-1
chr11	119600442	119601242	peak1101	41	.	133.640	-1	-1
chr11	119991867	119992481	peak1102	32	.	103.500	-1	-1
chr11	120206621	120207403	peak1103	173	.	559.400	-1	-1
chr11	120894352	120895168	peak1104	101	.	328.770	-1	-1
chr11	122932627	122933890	peak1105	437	.	1414.610	-1	-1
chr11	123348931	123349531	peak1106	32	.	103.760	-1	-1
chr11	123611784	123612883	peak1107	952	.	3076.980	-1	-1
chr11	124492051	124493384	peak1108	923	.	2981.810	-1	-1
chr11	124543282	124544056	peak1109	71	.	229.780	-1	-1
chr11	124670062	124670987	peak1110	258	.	836.020	-1	-1
chr11	124823323	124824581	peak1111	959	.	3100.000	-1	-1
chr11	124981134	124982568	peak1112	965	.	3117.080	-1	-1
chr11	124993645	124994629	peak1113	480	.	1552.310	-1	-1
chr11	125461677	125463145	peak1114	263	.	850.810	-1	-1
chr11	125772724	125773362	peak1115	153	.	495.730	-1	-1
chr11	126081172	126081936	peak1116	37	.	120.030	-1	-1
chr11	126138120	126139504	peak1117	959	.	3100.000	-1	-1
chr11	129939379	129940026	peak1118	79	.	255.540	-1	-1
chr11	129993928	129994581	peak1119	46	.	148.980	-1	-1
chr11	130785811	130786576	peak1120	216	.	698.370	-1	-1
chr11	133826668	133827501	peak1121	93	.	301.680	-1	-1
chr11	133907157	133907885	peak1122	62	.	200.610	-1	-1
chr12	497678	499348	peak1123	959	.	3100.000	-1	-1
chr12	751591	752110	peak1124	33	.	108.220	-1	-1
chr12	1058539	1059180	peak1125	40	.	131.450	-1	-1
chr12	1703041	1703591	peak1126	71	.	230.080	-1	-1
chr12	1799837	1800478	peak1127	39	.	128.000	-1	-1
chr12	1913381	1914313	peak1128	380	.	1228.780	-1	-1
chr12	2921168	2922567	peak1129	959	.	3100.000	-1	-1
chr12	3981860	3983011	peak1130	508	.	1641.200	-1	-1
chr12	4646989	4648581	peak1131	959	.	3100.000	-1	-1
chr12	6444862	6446023	peak1132	38	.	125.530	-1	-1
chr12	6492786	6493566	peak1133	42	.	136.810	-1	-1
chr12	6560538	6561458	peak1134	37	.	122.660	-1	-1
chr12	6601866	6603669	peak1135	959	.	3100.000	-1	-1
chr12	6642401	6643659	peak1136	76	.	247.260	-1	-1
chr12	6676787	6677819	peak1137	237	.	765.800	-1	-1
chr12	6771407	6773182	peak1138	959	.	3100.000	-1	-1
chr12	6797412	6799725	peak1139	959	.	3100.000	-1	-1
chr12	6832333	6833976	peak1140	959	.	3100.000	-1	-1
chr12	6861654	6863153	peak1141	236	.	762.320	-1	-1
chr12	6960168	6962153	peak1142	479	.	1550.010	-1	-1
chr12	6982080	6982977	peak1143	122	.	396.550	-1	-1
chr12	7046698	7047722	peak1144	222	.	720.000	-1	-1
chr12	7052602	7054361	peak1145	262	.	849.310	-1	-1
chr12	7055123	7056273	peak1146	122	.	394.520	-1	-1
chr12	7070798	7072050	peak1147	57	.	186.360	-1	-1
chr12	7078952	7080559	peak1148	959	.	3100.000	-1	-1
chr12	7125498	7126536	peak1149	67	.	219.570	-1	-1
chr12	7307903	7308697	peak1150	35	.	116.270	-1	-1
chr12	7521758	7522379	peak1151	33	.	107.580	-1	-1
chr12	7592671	7593345	peak1152	36	.	118.660	-1	-1
chr12	8178554	8179882	peak1153	472	.	1526.770	-1	-1
chr12	8234365	8235396	peak1154	300	.	969.500	-1	-1
chr12	9066560	9067229	peak1155	61	.	199.600	-1	-1
chr12	9101619	9103260	peak1156	959	.	3100.000	-1	-1
chr12	9217000	9218178	peak1157	674	.	2179.140	-1	-1
chr12	9800088	9801236	peak1158	141	.	458.220	-1	-1
chr12	10765861	10766587	peak1159	35	.	115.910	-1	-1
chr12	11323462	11324425	peak1160	39	.	126.450	-1	-1
chr12	11802378	11802742	peak1161	38	.	124.920	-1	-1
chr12	12480531	12481237	peak1162	67	.	219.600	-1	-1
chr12	12502683	12503646	peak1163	122	.	396.010	-1	-1
chr12	12509513	12510757	peak1164	338	.	1093.790	-1	-1
chr12	12965859	12966899	peak1165	418	.	1350.360	-1	-1
chr12	13024973	13025993	peak1166	52	.	168.890	-1	-1
chr12	14955771	14957192	peak1167	959	.	3100.000	-1	-1
chr12	15942351	15943015	peak1168	33	.	109.400	-1	-1
chr12	16034712	16036139	peak1169	636	.	2054.790	-1	-1
chr12	21590111	21591330	peak1170	691	.	2233.780	-1	-1
chr12	21653834	21655227	peak1171	323	.	1045.560	-1	-1
chr12	22198967	22199918	peak1172	49	.	160.580	-1	-1
chr12	25347775	25348577	peak1173	51	.	164.750	-1	-1
chr12	26427558	26428230	peak1174	36	.	117.410	-1	-1
chr12	27166982	27167651	peak1175	31	.	103.170	-1	-1
chr12	27396515	27397471	peak1176	250	.	810.740	-1	-1
chr12	27676738	27677640	peak1177	79	.	258.200	-1	-1
chr12	28342883	28343922	peak1178	321	.	1038.380	-1	-1
chr12	29533264	29533931	peak1179	33	.	107.480	-1	-1
chr12	30848193	30849347	peak1180	734	.	2371.770	-1	-1
chr12	30907674	30908526	peak1181	66	.	215.110	-1	-1
chr12	31226604	31227342	peak1182	124	.	402.240	-1	-1
chr12	31811808	31812527	peak1183	89	.	287.700	-1	-1
chr12	31881849	31882491	peak1184	32	.	103.940	-1	-1
chr12	32552228	32553343	peak1185	169	.	548.960	-1	-1
chr12	32907816	32909064	peak1186	68	.	221.170	-1	-1
chr12	33049881	33050578	peak1187	43	.	141.290	-1	-1
chr12	34174771	34176031	peak1188	959	.	3100.000	-1	-1
chr12	38710013	38710996	peak1189	959	.	3100.000	-1	-1
chr12	42719251	42720443	peak1190	329	.	1064.840	-1	-1
chr12	44199664	44200701	peak1191	43	.	140.880	-1	-1
chr12	45342163	45342928	peak1192	242	.	784.560	-1	-1
chr12	46121036	46122043	peak1193	45	.	146.690	-1	-1
chr12	46776502	46777519	peak1194	38	.	123.520	-1	-1
chr12	48499072	48500932	peak1195	959	.	3100.000	-1	-1
chr12	48550518	48551780	peak1196	606	.	1958.730	-1	-1
chr12	48679673	48680411	peak1197	64	.	209.490	-1	-1
chr12	48743881	48745142	peak1198	62	.	203.340	-1	-1
chr12	49109674	49111332	peak1199	959	.	3100.000	-1	-1
chr12	49182516	49183323	peak1200	84	.	273.480	-1	-1
chr12	49208578	49209521	peak1201	56	.	182.730	-1	-1
chr12	49245632	49246465	peak1202	199	.	644.150	-1	-1
chr12	49350066	49351738	peak1203	219	.	708.580	-1	-1
chr12	49411935	49413254	peak1204	959	.	3100.000	-1	-1
chr12	49453915	49455154	peak1205	246	.	797.600	-1	-1
chr12	49523734	49524963	peak1206	98	.	319.560	-1	-1
chr12	49628242	49629401	peak1207	60	.	196.650	-1	-1
chr12	49658124	49659814	peak1208	121	.	392.960	-1	-1
chr12	49961081	49962788	peak1209	959	.	3100.000	-1	-1
chr12	50134693	50136016	peak1210	905	.	2923.450	-1	-1
chr12	50221149	50222829	peak1211	246	.	796.700	-1	-1
chr12	50236124	50237508	peak1212	834	.	2697.000	-1	-1
chr12	50418823	50420167	peak1213	538	.	1738.830	-1	-1
chr12	50478357	50479487	peak1214	366	.	1183.010	-1	-1
chr12	50505170	50506800	peak1215	945	.	3052.530	-1	-1
chr12	50560409	50561495	peak1216	66	.	214.030	-1	-1
chr12	50793716	50795503	peak1217	959	.	3100.000	-1	-1
chr12	51441348	51442605	peak1218	538	.	1740.230	-1	-1
chr12	51477061	51477888	peak1219	39	.	128.780	-1	-1
chr12	51632105	51633357	peak1220	407	.	1317.670	-1	-1
chr12	52426578	52427425	peak1221	41	.	133.560	-1	-1
chr12	52446126	52446774	peak1222	39	.	128.580	-1	-1
chr12	52462969	52464444	peak1223	959	.	3100.000	-1	-1
chr12	52637069	52638549	peak1224	41	.	133.550	-1	-1
chr12	53339022	53340275	peak1225	61	.	198.620	-1	-1
chr12	53342232	53343169	peak1226	67	.	216.730	-1	-1
chr12	53343317	53344358	peak1227	99	.	321.810	-1	-1
chr12	53399471	53400796	peak1228	277	.	896.280	-1	-1
chr12	53459736	53460640	peak1229	127	.	411.840	-1	-1
chr12	53472691	53473862	peak1230	134	.	434.630	-1	-1
chr12	53573970	53575447	peak1231	959	.	3100.000	-1	-1
chr12	53614492	53615769	peak1232	35	.	114.900	-1	-1
chr12	53645582	53646383	peak1233	41	.	135.330	-1	-1
chr12	53661708	53662445	peak1234	34	.	112.890	-1	-1
chr12	53688764	53689984	peak1235	416	.	1344.950	-1	-1
chr12	53692732	53694339	peak1236	959	.	3100.000	-1	-1
chr12	53714519	53715849	peak1237	959	.	3100.000	-1	-1
chr12	53764510	53765661	peak1238	164	.	532.810	-1	-1
chr12	53772883	53774317	peak1239	599	.	1937.340	-1	-1
chr12	53845168	53846731	peak1240	760	.	2456.140	-1	-1
chr12	53894153	53895815	peak1241	80	.	259.900	-1	-1
chr12	54019607	54020591	peak1242	60	.	196.410	-1	-1
chr12	54368154	54368916	peak1243	107	.	347.690	-1	-1
chr12	54377160	54377970	peak1244	39	.	128.400	-1	-1
chr12	54411499	54412353	peak1245	51	.	166.580	-1	-1
chr12	54582350	54583608	peak1246	959	.	3100.000	-1	-1
chr12	54812705	54813262	peak1247	38	.	125.730	-1	-1
chr12	56109434	56110479	peak1248	116	.	375.890	-1	-1
chr12	56210968	56212591	peak1249	636	.	2056.840	-1	-1
chr12	56222542	56224512	peak1250	959	.	3100.000	-1	-1
chr12	56319935	56322157	peak1251	959	.	3100.000	-1	-1
chr12	56367070	56368244	peak1252	82	.	267.560	-1	-1
chr12	56400818	56401548	peak1253	170	.	550.250	-1	-1
chr12	56435218	56436513	peak1254	959	.	3100.000	-1	-1
chr12	56473230	56474142	peak1255	55	.	179.380	-1	-1
chr12	56497579	56498847	peak1256	208	.	672.330	-1	-1
chr12	56509475	56511141	peak1257	808	.	2611.930	-1	-1
chr12	56511485	56512851	peak1258	959	.	3100.000	-1	-1
chr12	56519674	56520523	peak1259	153	.	497.410	-1	-1
chr12	56521387	56522326	peak1260	33	.	109.280	-1	-1
chr12	56545368	56546849	peak1261	755	.	2440.790	-1	-1
chr12	56583422	56584414	peak1262	122	.	397.100	-1	-1
chr12	56615166	56616701	peak1263	366	.	1184.870	-1	-1
chr12	56617460	56618828	peak1264	877	.	2833.010	-1	-1
chr12	56660257	56660989	peak1265	134	.	434.860	-1	-1
chr12	56693593	56694672	peak1266	143	.	462.920	-1	-1
chr12	56709666	56710534	peak1267	32	.	104.580	-1	-1
chr12	56727269	56728500	peak1268	200	.	646.500	-1	-1
chr12	56753345	56754969	peak1269	959	.	3100.000	-1	-1
chr12	56842711	56843547	peak1270	44	.	145.230	-1	-1
chr12	57030191	57031126	peak1271	50	.	164.590	-1	-1
chr12	57038914	57040602	peak1272	702	.	2269.080	-1	-1
chr12	57081402	57082722	peak1273	196	.	634.640	-1	-1
chr12	57118318	57119749	peak1274	959	.	3100.000	-1	-1
chr12	57472006	57473351	peak1275	785	.	2538.570	-1	-1
chr12	57480203	57482237	peak1276	154	.	500.500	-1	-1
chr12	57504910	57506490	peak1277	34	.	110.360	-1	-1
chr12	57881074	57882501	peak1278	959	.	3100.000	-1	-1
chr12	57984603	57985544	peak1279	82	.	267.560	-1	-1
chr12	58087427	58088454	peak1280	52	.	170.940	-1	-1
chr12	58138041	58139977	peak1281	959	.	3100.000	-1	-1
chr12	58145273	58146852	peak1282	177	.	574.360	-1	-1
chr12	58158153	58159400	peak1283	128	.	413.840	-1	-1
chr12	58165429	58166796	peak1284	53	.	173.810	-1	-1
chr12	58176129	58177061	peak1285	62	.	200.330	-1	-1
chr12	58240116	58240864	peak1286	31	.	103.160	-1	-1
chr12	58329380	58330604	peak1287	810	.	2617.830	-1	-1
chr12	62653446	62654639	peak1288	42	.	138.220	-1	-1
chr12	62859589	62861173	peak1289	302	.	976.420	-1	-1
chr12	62995919	62997115	peak1290	64	.	208.930	-1	-1
chr12	64173321	64174503	peak1291	126	.	408.340	-1	-1
chr12	64797640	64798540	peak1292	290	.	937.960	-1	-1
chr12	65003517	65004348	peak1293	42	.	138.330	-1	-1
chr12	65562669	65563844	peak1294	396	.	1279.370	-1	-1
chr12	66523584	66525368	peak1295	959	.	3100.000	-1	-1
chr12	66562709	66564119	peak1296	569	.	1837.970	-1	-1
chr12	66695806	66696618	peak1297	42	.	137.570	-1	-1
chr12	68725554	68726863	peak1298	137	.	445.320	-1	-1
chr12	68758586	68759510	peak1299	126	.	409.460	-1	-1
chr12	69004269	69004872	peak1300	41	.	132.660	-1	-1
chr12	69079872	69081758	peak1301	959	.	3100.000	-1	-1
chr12	69139328	69140508	peak1302	338	.	1094.220	-1	-1
chr12	69201444	69202352	peak1303	36	.	117.870	-1	-1
chr12	69632843	69633643	peak1304	297	.	961.610	-1	-1
chr12	69753190	69754317	peak1305	94	.	304.650	-1	-1
chr12	69863506	69865102	peak1306	959	.	3100.000	-1	-1
chr12	69978644	69980045	peak1307	553	.	1788.810	-1	-1
chr12	71039494	71040158	peak1308	51	.	165.760	-1	-1
chr12	72056484	72058773	peak1309	959	.	3100.000	-1	-1
chr12	72232814	72234371	peak1310	959	.	3100.000	-1	-1
chr12	73777413	73778003	peak1311	36	.	119.260	-1	-1
chr12	74931003	74932432	peak1312	492	.	1590.000	-1	-1
chr12	75784411	75785344	peak1313	102	.	330.970	-1	-1
chr12	75904424	75906167	peak1314	959	.	3100.000	-1	-1
chr12	76425227	76426068	peak1315	48	.	157.260	-1	-1
chr12	76741078	76743021	peak1316	959	.	3100.000	-1	-1
chr12	76953098	76954135	peak1317	135	.	437.630	-1	-1
chr12	79940608	79941744	peak1318	45	.	147.970	-1	-1
chr12	80327859	80329561	peak1319	66	.	216.300	-1	-1
chr12	80580282	80581062	peak1320	41	.	134.810	-1	-1
chr12	80802136	80802939	peak1321	47	.	153.050	-1	-1
chr12	81471470	81472345	peak1322	50	.	163.980	-1	-1
chr12	82751874	82752844	peak1323	41	.	135.550	-1	-1
chr12	83079986	83081173	peak1324	45	.	146.160	-1	-1
chr12	88428813	88429846	peak1325	166	.	536.410	-1	-1
chr12	88535344	88536533	peak1326	55	.	180.620	-1	-1
chr12	88973816	88974779	peak1327	72	.	234.670	-1	-1
chr12	89745951	89746887	peak1328	82	.	266.680	-1	-1
chr12	89747505	89748507	peak1329	152	.	492.980	-1	-1
chr12	89918947	89920239	peak1330	144	.	465.760	-1	-1
chr12	92279560	92280372	peak1331	48	.	155.110	-1	-1
chr12	92539350	92540256	peak1332	91	.	297.040	-1	-1
chr12	93322857	93323784	peak1333	71	.	231.100	-1	-1
chr12	93637818	93638501	peak1334	42	.	138.540	-1	-1
chr12	93707872	93708867	peak1335	172	.	555.580	-1	-1
chr12	93708916	93709601	peak1336	63	.	204.060	-1	-1
chr12	93835303	93836296	peak1337	604	.	1952.540	-1	-1
chr12	93861125	93861781	peak1338	44	.	143.220	-1	-1
chr12	94070369	94071819	peak1339	710	.	2295.380	-1	-1
chr12	94495917	94496515	peak1340	31	.	102.010	-1	-1
chr12	94783247	94783920	peak1341	56	.	181.440	-1	-1
chr12	94853253	94854460	peak1342	197	.	636.790	-1	-1
chr12	95397022	95397929	peak1343	156	.	507.060	-1	-1
chr12	95466409	95467697	peak1344	66	.	213.370	-1	-1
chr12	95867354	95868499	peak1345	483	.	1561.640	-1	-1
chr12	96336242	96337052	peak1346	144	.	467.860	-1	-1
chr12	96794897	96795606	peak1347	42	.	138.610	-1	-1
chr12	96894624	96895370	peak1348	41	.	135.320	-1	-1
chr12	97300327	97301483	peak1349	580	.	1874.380	-1	-1
chr12	98897006	98898261	peak1350	43	.	141.460	-1	-1
chr12	98986871	98987792	peak1351	98	.	317.740	-1	-1
chr12	100593403	100595272	peak1352	788	.	2547.470	-1	-1
chr12	100660252	100661475	peak1353	470	.	1520.140	-1	-1
chr12	101673614	101674380	peak1354	63	.	204.680	-1	-1
chr12	102455102	102456541	peak1355	945	.	3054.140	-1	-1
chr12	102513215	102514477	peak1356	564	.	1824.300	-1	-1
chr12	104322969	104324525	peak1357	927	.	2995.360	-1	-1
chr12	104350238	104351691	peak1358	569	.	1840.660	-1	-1
chr12	104359128	104360360	peak1359	412	.	1332.340	-1	-1
chr12	105379827	105380368	peak1360	53	.	172.520	-1	-1
chr12	105501070	105501957	peak1361	170	.	552.220	-1	-1
chr12	105629590	105630789	peak1362	959	.	3100.000	-1	-1
chr12	106751179	106752103	peak1363	163	.	527.050	-1	-1
chr12	107167493	107168848	peak1364	363	.	1175.180	-1	-1
chr12	107557060	107557801	peak1365	74	.	241.630	-1	-1
chr12	108079104	108079873	peak1366	46	.	151.220	-1	-1
chr12	108297189	108297807	peak1367	47	.	153.170	-1	-1
chr12	108908414	108909573	peak1368	509	.	1644.340	-1	-1
chr12	108954338	108956649	peak1369	974	.	3146.300	-1	-1
chr12	109458374	109459211	peak1370	63	.	205.840	-1	-1
chr12	109489681	109491088	peak1371	959	.	3100.000	-1	-1
chr12	109530657	109531748	peak1372	617	.	1994.920	-1	-1
chr12	109914590	109916309	peak1373	959	.	3100.000	-1	-1
chr12	110150914	110151819	peak1374	93	.	302.280	-1	-1
chr12	110433815	110434629	peak1375	107	.	348.120	-1	-1
chr12	110485844	110486996	peak1376	719	.	2322.670	-1	-1
chr12	110561904	110562568	peak1377	66	.	216.390	-1	-1
chr12	110887353	110888692	peak1378	959	.	3100.000	-1	-1
chr12	112036960	112038194	peak1379	497	.	1608.160	-1	-1
chr12	112123354	112124326	peak1380	462	.	1493.310	-1	-1
chr12	112450422	112451800	peak1381	112	.	362.140	-1	-1
chr12	112562839	112563681	peak1382	114	.	368.760	-1	-1
chr12	112846403	112848119	peak1383	959	.	3100.000	-1	-1
chr12	112856104	112856982	peak1384	252	.	815.880	-1	-1
chr12	113536017	113536861	peak1385	48	.	156.540	-1	-1
chr12	113622503	113623578	peak1386	75	.	243.910	-1	-1
chr12	113859789	113860612	peak1387	94	.	304.610	-1	-1
chr12	114403694	114404358	peak1388	46	.	151.220	-1	-1
chr12	117175544	117176638	peak1389	222	.	717.660	-1	-1
chr12	117348310	117348967	peak1390	693	.	2239.090	-1	-1
chr12	118454067	118455055	peak1391	144	.	468.100	-1	-1
chr12	118813781	118814660	peak1392	186	.	603.010	-1	-1
chr12	120105250	120106627	peak1393	959	.	3100.000	-1	-1
chr12	120314631	120315462	peak1394	31	.	100.940	-1	-1
chr12	120554382	120555192	peak1395	38	.	124.810	-1	-1
chr12	120631701	120633286	peak1396	714	.	2309.410	-1	-1
chr12	120638268	120639402	peak1397	374	.	1210.090	-1	-1
chr12	120668453	120669930	peak1398	65	.	212.450	-1	-1
chr12	120729108	120730439	peak1399	31	.	102.590	-1	-1
chr12	120832214	120833055	peak1400	43	.	139.610	-1	-1
chr12	120875268	120876595	peak1401	959	.	3100.000	-1	-1
chr12	120912259	120912969	peak1402	38	.	123.080	-1	-1
chr12	121018505	121019809	peak1403	602	.	1945.470	-1	-1
chr12	121123877	121125206	peak1404	863	.	2788.650	-1	-1
chr12	121340889	121341712	peak1405	91	.	295.890	-1	-1
chr12	121366962	121367527	peak1406	179	.	578.620	-1	-1
chr12	121789545	121790878	peak1407	521	.	1685.730	-1	-1
chr12	121837187	121838178	peak1408	246	.	795.570	-1	-1
chr12	121974789	121975727	peak1409	73	.	236.790	-1	-1
chr12	122110264	122111064	peak1410	66	.	213.800	-1	-1
chr12	122124790	122125407	peak1411	39	.	126.450	-1	-1
chr12	122234921	122235674	peak1412	363	.	1174.160	-1	-1
chr12	122237610	122238438	peak1413	43	.	141.050	-1	-1
chr12	122325657	122327323	peak1414	959	.	3100.000	-1	-1
chr12	122356161	122356754	peak1415	41	.	135.160	-1	-1
chr12	122500815	122501725	peak1416	75	.	244.680	-1	-1
chr12	122709834	122711221	peak1417	856	.	2766.670	-1	-1
chr12	122750478	122751659	peak1418	201	.	651.250	-1	-1
chr12	123010899	123012465	peak1419	600	.	1938.160	-1	-1
chr12	123237003	123237865	peak1420	107	.	346.860	-1	-1
chr12	123320531	123321293	peak1421	52	.	171.130	-1	-1
chr12	123380324	123381150	peak1422	120	.	387.780	-1	-1
chr12	123458671	123460534	peak1423	959	.	3100.000	-1	-1
chr12	123464453	123465607	peak1424	264	.	852.940	-1	-1
chr12	123849109	123850294	peak1425	227	.	734.010	-1	-1
chr12	123867827	123868991	peak1426	381	.	1232.150	-1	-1
chr12	123920624	123921443	peak1427	41	.	135.350	-1	-1
chr12	123942302	123943160	peak1428	88	.	285.350	-1	-1
chr12	124003640	124004242	peak1429	35	.	114.790	-1	-1
chr12	124068545	124069743	peak1430	223	.	722.790	-1	-1
chr12	124085968	124087300	peak1431	959	.	3100.000	-1	-1
chr12	124117434	124119110	peak1432	959	.	3100.000	-1	-1
chr12	124196327	124197640	peak1433	231	.	748.760	-1	-1
chr12	125398862	125399782	peak1434	65	.	212.830	-1	-1
chr12	125401407	125403011	peak1435	461	.	1491.830	-1	-1
chr12	125424249	125425856	peak1436	90	.	292.080	-1	-1
chr12	129308167	129309550	peak1437	966	.	3123.410	-1	-1
chr12	131238426	131239898	peak1438	619	.	1999.440	-1	-1
chr12	131727244	131728046	peak1439	246	.	794.720	-1	-1
chr12	132194926	132196818	peak1440	959	.	3100.000	-1	-1
chr12	132413398	132414157	peak1441	63	.	204.660	-1	-1
chr12	133066570	133066942	peak1442	47	.	153.670	-1	-1
chr12	133263757	133264222	peak1443	43	.	139.210	-1	-1
chr12	133286489	133287755	peak1444	457	.	1478.580	-1	-1
chr12	133404279	133405266	peak1445	47	.	154.690	-1	-1
chr12	133405291	133406255	peak1446	959	.	3100.000	-1	-1
chr12	133464106	133465009	peak1447	271	.	878.080	-1	-1
chr12	133485043	133485945	peak1448	48	.	157.810	-1	-1
chr12	133532500	133533393	peak1449	274	.	885.390	-1	-1
chr12	133562228	133563955	peak1450	959	.	3100.000	-1	-1
chr12	133613404	133614351	peak1451	490	.	1584.380	-1	-1
chr12	133656446	133657945	peak1452	712	.	2301.480	-1	-1
chr12	133757375	133758732	peak1453	499	.	1612.230	-1	-1
chr13	20160572	20161749	peak1454	640	.	2067.780	-1	-1
chr13	20207275	20207935	peak1455	61	.	199.640	-1	-1
chr13	20437465	20438097	peak1456	35	.	114.020	-1	-1
chr13	20701560	20702384	peak1457	55	.	180.130	-1	-1
chr13	20965541	20966050	peak1458	74	.	242.040	-1	-1
chr13	21140793	21141860	peak1459	191	.	619.520	-1	-1
chr13	21347233	21348102	peak1460	33	.	107.810	-1	-1
chr13	22177986	22178627	peak1461	38	.	123.760	-1	-1
chr13	24463177	24463905	peak1462	58	.	188.030	-1	-1
chr13	24648720	24649408	peak1463	38	.	125.580	-1	-1
chr13	24701224	24701922	peak1464	67	.	218.290	-1	-1
chr13	25086176	25087448	peak1465	395	.	1277.590	-1	-1
chr13	25496653	25497654	peak1466	198	.	640.300	-1	-1
chr13	25861207	25862019	peak1467	34	.	112.930	-1	-1
chr13	25875151	25876500	peak1468	192	.	622.960	-1	-1
chr13	26795426	26797200	peak1469	409	.	1322.570	-1	-1
chr13	26827607	26828478	peak1470	60	.	194.810	-1	-1
chr13	27824887	27826162	peak1471	347	.	1121.670	-1	-1
chr13	28023843	28025136	peak1472	42	.	136.710	-1	-1
chr13	28194576	28196535	peak1473	151	.	489.560	-1	-1
chr13	28711972	28712633	peak1474	47	.	154.440	-1	-1
chr13	28713059	28713804	peak1475	68	.	221.360	-1	-1
chr13	29232358	29234220	peak1476	959	.	3100.000	-1	-1
chr13	30424014	30425219	peak1477	187	.	604.510	-1	-1
chr13	31191106	31193059	peak1478	959	.	3100.000	-1	-1
chr13	31619711	31620450	peak1479	31	.	101.590	-1	-1
chr13	31735314	31736968	peak1480	636	.	2056.840	-1	-1
chr13	32889193	32890371	peak1481	36	.	118.130	-1	-1
chr13	32955432	32956041	peak1482	71	.	230.360	-1	-1
chr13	33112555	33113689	peak1483	229	.	741.720	-1	-1
chr13	33160152	33160818	peak1484	32	.	105.060	-1	-1
chr13	34116206	34117774	peak1485	959	.	3100.000	-1	-1
chr13	34391614	34392948	peak1486	549	.	1775.850	-1	-1
chr13	37539811	37540278	peak1487	34	.	111.820	-1	-1
chr13	37572771	37573852	peak1488	92	.	299.490	-1	-1
chr13	37574494	37575345	peak1489	52	.	168.240	-1	-1
chr13	37633052	37634255	peak1490	458	.	1479.930	-1	-1
chr13	38923295	38924514	peak1491	194	.	628.680	-1	-1
chr13	39611653	39612545	peak1492	76	.	246.800	-1	-1
chr13	40229397	40230291	peak1493	64	.	208.190	-1	-1
chr13	41344419	41346108	peak1494	959	.	3100.000	-1	-1
chr13	41363161	41363761	peak1495	86	.	280.370	-1	-1
chr13	41495443	41496280	peak1496	97	.	315.290	-1	-1
chr13	41706716	41707301	peak1497	65	.	212.970	-1	-1
chr13	41768230	41769043	peak1498	38	.	124.450	-1	-1
chr13	41836911	41838445	peak1499	959	.	3100.000	-1	-1
chr13	42534679	42535839	peak1500	529	.	1711.130	-1	-1
chr13	42621513	42622488	peak1501	42	.	138.620	-1	-1
chr13	42845236	42846475	peak1502	88	.	285.920	-1	-1
chr13	44452916	44454619	peak1503	40	.	130.040	-1	-1
chr13	45491544	45492555	peak1504	38	.	124.090	-1	-1
chr13	45563195	45564344	peak1505	413	.	1335.030	-1	-1
chr13	45914335	45915002	peak1506	43	.	140.560	-1	-1
chr13	45915024	45915833	peak1507	456	.	1476.000	-1	-1
chr13	45941393	45941880	peak1508	59	.	193.430	-1	-1
chr13	46038145	46040094	peak1509	959	.	3100.000	-1	-1
chr13	46625892	46627527	peak1510	959	.	3100.000	-1	-1
chr13	47128110	47129269	peak1511	133	.	431.840	-1	-1
chr13	48611427	48612552	peak1512	247	.	799.450	-1	-1
chr13	48668726	48669616	peak1513	248	.	801.310	-1	-1
chr13	48877120	48878223	peak1514	628	.	2031.440	-1	-1
chr13	49684222	49684716	peak1515	54	.	176.350	-1	-1
chr13	49789051	49789604	peak1516	56	.	183.050	-1	-1
chr13	50017484	50019275	peak1517	466	.	1506.930	-1	-1
chr13	50698168	50698877	peak1518	53	.	171.360	-1	-1
chr13	51483782	51484334	peak1519	47	.	154.460	-1	-1
chr13	52157673	52158824	peak1520	173	.	561.550	-1	-1
chr13	52377996	52378793	peak1521	64	.	209.160	-1	-1
chr13	52586145	52586953	peak1522	255	.	824.100	-1	-1
chr13	52768142	52769067	peak1523	959	.	3100.000	-1	-1
chr13	52769407	52770163	peak1524	47	.	153.700	-1	-1
chr13	53023895	53024477	peak1525	54	.	174.540	-1	-1
chr13	53191169	53192158	peak1526	993	.	3210.510	-1	-1
chr13	53225900	53227530	peak1527	532	.	1719.200	-1	-1
chr13	53424514	53425804	peak1528	516	.	1667.210	-1	-1
chr13	60737454	60738731	peak1529	768	.	2483.250	-1	-1
chr13	60969956	60970653	peak1530	49	.	158.830	-1	-1
chr13	73301165	73302280	peak1531	274	.	885.990	-1	-1
chr13	73355423	73356894	peak1532	959	.	3100.000	-1	-1
chr13	76111647	76112558	peak1533	60	.	196.450	-1	-1
chr13	77565718	77566611	peak1534	74	.	239.370	-1	-1
chr13	79232945	79233619	peak1535	31	.	100.200	-1	-1
chr13	80055021	80055897	peak1536	122	.	396.220	-1	-1
chr13	80915151	80915642	peak1537	46	.	148.630	-1	-1
chr13	95253713	95254237	peak1538	46	.	151.570	-1	-1
chr13	96705149	96706069	peak1539	145	.	469.400	-1	-1
chr13	98085156	98085898	peak1540	35	.	115.060	-1	-1
chr13	98794583	98795137	peak1541	50	.	164.140	-1	-1
chr13	99852298	99853353	peak1542	247	.	799.470	-1	-1
chr13	100150399	100151398	peak1543	732	.	2365.170	-1	-1
chr13	100153110	100154227	peak1544	340	.	1100.980	-1	-1
chr13	100740794	100741728	peak1545	153	.	494.370	-1	-1
chr13	103248273	103249455	peak1546	81	.	262.250	-1	-1
chr13	103452279	103452869	peak1547	48	.	155.460	-1	-1
chr13	103497523	103498747	peak1548	762	.	2463.800	-1	-1
chr13	106571470	106572038	peak1549	38	.	124.290	-1	-1
chr13	107570024	107570651	peak1550	40	.	129.620	-1	-1
chr13	108867749	108868254	peak1551	77	.	251.370	-1	-1
chr13	108870235	108871262	peak1552	290	.	936.790	-1	-1
chr13	111267463	111268267	peak1553	646	.	2087.360	-1	-1
chr13	111358217	111358858	peak1554	42	.	137.820	-1	-1
chr13	111364307	111365962	peak1555	411	.	1327.570	-1	-1
chr13	111367521	111368332	peak1556	47	.	152.330	-1	-1
chr13	111805475	111806380	peak1557	510	.	1648.520	-1	-1
chr13	113242106	113243038	peak1558	229	.	741.020	-1	-1
chr13	113623080	113623775	peak1559	32	.	106.490	-1	-1
chr13	113862507	113863606	peak1560	656	.	2119.520	-1	-1
chr13	113950917	113951545	peak1561	63	.	205.780	-1	-1
chr13	114102620	114104635	peak1562	959	.	3100.000	-1	-1
chr13	114999826	115000768	peak1563	959	.	3100.000	-1	-1
chr14	20800627	20801883	peak1564	145	.	470.770	-1	-1
chr14	20880934	20882150	peak1565	368	.	1191.160	-1	-1
chr14	21149500	21151948	peak1566	484	.	1563.520	-1	-1
chr14	21341736	21342374	peak1567	31	.	101.990	-1	-1
chr14	21457418	21459059	peak1568	959	.	3100.000	-1	-1
chr14	21566677	21567329	peak1569	45	.	146.770	-1	-1
chr14	21571416	21572595	peak1570	31	.	101.060	-1	-1
chr14	21737076	21738615	peak1571	959	.	3100.000	-1	-1
chr14	21851131	21853010	peak1572	959	.	3100.000	-1	-1
chr14	21905059	21905973	peak1573	61	.	199.040	-1	-1
chr14	21923556	21925057	peak1574	493	.	1593.910	-1	-1
chr14	21944355	21946220	peak1575	959	.	3100.000	-1	-1
chr14	21978659	21980093	peak1576	959	.	3100.000	-1	-1
chr14	22940377	22941097	peak1577	47	.	152.940	-1	-1
chr14	23057558	23059012	peak1578	121	.	393.280	-1	-1
chr14	23235203	23236908	peak1579	790	.	2554.850	-1	-1
chr14	23298569	23299797	peak1580	795	.	2570.660	-1	-1
chr14	23339951	23342363	peak1581	250	.	808.530	-1	-1
chr14	23425773	23426723	peak1582	161	.	522.920	-1	-1
chr14	23503270	23505099	peak1583	959	.	3100.000	-1	-1
chr14	23563602	23565608	peak1584	332	.	1073.040	-1	-1
chr14	23754818	23756232	peak1585	48	.	156.730	-1	-1
chr14	23775503	23776582	peak1586	236	.	765.370	-1	-1
chr14	23789828	23790770	peak1587	247	.	800.340	-1	-1
chr14	23938004	23939894	peak1588	959	.	3100.000	-1	-1
chr14	24024765	24026278	peak1589	239	.	773.570	-1	-1
chr14	24582734	24584989	peak1590	411	.	1329.230	-1	-1
chr14	24610287	24611582	peak1591	51	.	165.310	-1	-1
chr14	24615658	24617286	peak1592	959	.	3100.000	-1	-1
chr14	24657188	24658930	peak1593	959	.	3100.000	-1	-1
chr14	24664193	24665788	peak1594	787	.	2543.830	-1	-1
chr14	24682129	24683212	peak1595	39	.	129.050	-1	-1
chr14	24684597	24685621	peak1596	35	.	113.530	-1	-1
chr14	24700715	24702940	peak1597	959	.	3100.000	-1	-1
chr14	24710757	24712672	peak1598	959	.	3100.000	-1	-1
chr14	24740189	24741200	peak1599	126	.	407.160	-1	-1
chr14	24768450	24769709	peak1600	73	.	238.690	-1	-1
chr14	24911215	24913044	peak1601	959	.	3100.000	-1	-1
chr14	31027660	31029218	peak1602	694	.	2242.150	-1	-1
chr14	31090466	31092377	peak1603	991	.	3203.400	-1	-1
chr14	31676335	31677894	peak1604	120	.	388.630	-1	-1
chr14	35008177	35009387	peak1605	498	.	1610.960	-1	-1
chr14	35342405	35343973	peak1606	65	.	210.170	-1	-1
chr14	35451245	35453297	peak1607	959	.	3100.000	-1	-1
chr14	35514738	35516444	peak1608	233	.	752.610	-1	-1
chr14	35590437	35592490	peak1609	959	.	3100.000	-1	-1
chr14	35760849	35762672	peak1610	959	.	3100.000	-1	-1
chr14	35805576	35806573	peak1611	36	.	117.690	-1	-1
chr14	37130689	37131561	peak1612	72	.	233.840	-1	-1
chr14	37640855	37641868	peak1613	89	.	290.460	-1	-1
chr14	38064490	38065896	peak1614	36	.	119.250	-1	-1
chr14	39571998	39573047	peak1615	228	.	738.510	-1	-1
chr14	39582930	39583929	peak1616	46	.	151.690	-1	-1
chr14	39638670	39640222	peak1617	959	.	3100.000	-1	-1
chr14	39643755	39645431	peak1618	461	.	1492.080	-1	-1
chr14	39735433	39736811	peak1619	50	.	162.320	-1	-1
chr14	39901245	39902664	peak1620	173	.	559.480	-1	-1
chr14	45365871	45366904	peak1621	88	.	285.340	-1	-1
chr14	45430139	45432372	peak1622	959	.	3100.000	-1	-1
chr14	45602870	45605815	peak1623	959	.	3100.000	-1	-1
chr14	45721964	45723219	peak1624	195	.	632.220	-1	-1
chr14	50052785	50053409	peak1625	34	.	111.780	-1	-1
chr14	50065100	50066309	peak1626	37	.	119.790	-1	-1
chr14	50086296	50088264	peak1627	756	.	2444.740	-1	-1
chr14	50100075	50102109	peak1628	475	.	1537.190	-1	-1
chr14	50234046	50235221	peak1629	250	.	810.310	-1	-1
chr14	50318926	50320083	peak1630	31	.	100.790	-1	-1
chr14	50358804	50360390	peak1631	422	.	1364.250	-1	-1
chr14	50697136	50698140	peak1632	96	.	312.970	-1	-1
chr14	50778348	50779583	peak1633	39	.	128.730	-1	-1
chr14	52001070	52001994	peak1634	118	.	383.030	-1	-1
chr14	52455831	52456809	peak1635	35	.	115.900	-1	-1
chr14	53173064	53174409	peak1636	364	.	1176.550	-1	-1
chr14	53196431	53197451	peak1637	34	.	111.880	-1	-1
chr14	53257551	53258477	peak1638	109	.	353.570	-1	-1
chr14	54423072	54423930	peak1639	40	.	130.720	-1	-1
chr14	54955048	54956182	peak1640	148	.	478.860	-1	-1
chr14	55031686	55032890	peak1641	54	.	176.630	-1	-1
chr14	55368306	55369378	peak1642	201	.	650.400	-1	-1
chr14	55493327	55494437	peak1643	72	.	232.790	-1	-1
chr14	55517334	55519075	peak1644	723	.	2336.700	-1	-1
chr14	55657612	55658939	peak1645	869	.	2807.950	-1	-1
chr14	55878193	55879067	peak1646	35	.	113.990	-1	-1
chr14	57045908	57046895	peak1647	41	.	134.430	-1	-1
chr14	57734865	57736480	peak1648	630	.	2038.010	-1	-1
chr14	57856547	57857648	peak1649	65	.	211.710	-1	-1
chr14	58763973	58765744	peak1650	607	.	1960.910	-1	-1
chr14	58893523	58895339	peak1651	284	.	917.880	-1	-1
chr14	59950231	59951933	peak1652	263	.	849.640	-1	-1
chr14	60558160	60559305	peak1653	80	.	258.630	-1	-1
chr14	60715338	60716111	peak1654	42	.	137.650	-1	-1
chr14	61200996	61202030	peak1655	145	.	468.710	-1	-1
chr14	61447257	61448536	peak1656	64	.	208.170	-1	-1
chr14	61747169	61748845	peak1657	153	.	496.560	-1	-1
chr14	61822435	61823278	peak1658	112	.	364.760	-1	-1
chr14	62028295	62029216	peak1659	52	.	171.160	-1	-1
chr14	62228481	62229516	peak1660	56	.	181.690	-1	-1
chr14	64009586	64011106	peak1661	737	.	2382.140	-1	-1
chr14	64107994	64109618	peak1662	605	.	1957.270	-1	-1
chr14	64804806	64806346	peak1663	889	.	2874.200	-1	-1
chr14	64854342	64855712	peak1664	222	.	719.340	-1	-1
chr14	65005634	65007527	peak1665	110	.	358.130	-1	-1
chr14	65169632	65170418	peak1666	31	.	101.960	-1	-1
chr14	65183235	65183957	peak1667	44	.	144.600	-1	-1
chr14	65380886	65381793	peak1668	34	.	110.340	-1	-1
chr14	65453244	65454316	peak1669	64	.	207.760	-1	-1
chr14	65568704	65569982	peak1670	45	.	148.510	-1	-1
chr14	65878086	65879510	peak1671	79	.	255.280	-1	-1
chr14	67706912	67707841	peak1672	50	.	162.200	-1	-1
chr14	67825765	67827923	peak1673	959	.	3100.000	-1	-1
chr14	67999339	68000161	peak1674	93	.	301.170	-1	-1
chr14	68066295	68067432	peak1675	59	.	191.100	-1	-1
chr14	68140859	68142042	peak1676	60	.	195.510	-1	-1
chr14	68282874	68283700	peak1677	36	.	116.480	-1	-1
chr14	69260877	69261739	peak1678	38	.	123.780	-1	-1
chr14	69262042	69263482	peak1679	71	.	230.160	-1	-1
chr14	69291017	69292134	peak1680	594	.	1921.510	-1	-1
chr14	69417552	69418445	peak1681	77	.	250.940	-1	-1
chr14	69445269	69446586	peak1682	50	.	164.130	-1	-1
chr14	69619536	69620843	peak1683	56	.	183.110	-1	-1
chr14	69657518	69659153	peak1684	959	.	3100.000	-1	-1
chr14	69864069	69866291	peak1685	959	.	3100.000	-1	-1
chr14	70233097	70234841	peak1686	810	.	2617.320	-1	-1
chr14	70825675	70827043	peak1687	959	.	3100.000	-1	-1
chr14	70882954	70884580	peak1688	959	.	3100.000	-1	-1
chr14	71066409	71067878	peak1689	959	.	3100.000	-1	-1
chr14	71276302	71277351	peak1690	76	.	245.680	-1	-1
chr14	71786532	71787778	peak1691	57	.	186.740	-1	-1
chr14	72206107	72206857	peak1692	67	.	216.460	-1	-1
chr14	73081983	73083002	peak1693	36	.	119.440	-1	-1
chr14	73392642	73393781	peak1694	125	.	406.970	-1	-1
chr14	73493470	73494521	peak1695	300	.	969.680	-1	-1
chr14	73524611	73525664	peak1696	126	.	408.840	-1	-1
chr14	73602531	73604366	peak1697	562	.	1816.410	-1	-1
chr14	73712389	73713188	peak1698	44	.	145.080	-1	-1
chr14	74110984	74112024	peak1699	95	.	309.570	-1	-1
chr14	74222945	74223748	peak1700	46	.	151.750	-1	-1
chr14	74252352	74253668	peak1701	49	.	160.470	-1	-1
chr14	74318060	74319946	peak1702	144	.	467.040	-1	-1
chr14	74352612	74354522	peak1703	959	.	3100.000	-1	-1
chr14	74416130	74417737	peak1704	959	.	3100.000	-1	-1
chr14	74550847	74551957	peak1705	45	.	146.650	-1	-1
chr14	74769037	74770251	peak1706	441	.	1426.960	-1	-1
chr14	74959576	74960985	peak1707	37	.	120.860	-1	-1
chr14	75178789	75180782	peak1708	959	.	3100.000	-1	-1
chr14	75347772	75349715	peak1709	959	.	3100.000	-1	-1
chr14	75468695	75470710	peak1710	959	.	3100.000	-1	-1
chr14	75530149	75531243	peak1711	127	.	412.700	-1	-1
chr14	75593387	75594248	peak1712	176	.	569.880	-1	-1
chr14	75642528	75644212	peak1713	959	.	3100.000	-1	-1
chr14	76126843	76128267	peak1714	248	.	803.880	-1	-1
chr14	76451545	76452834	peak1715	257	.	832.760	-1	-1
chr14	76617305	76619199	peak1716	959	.	3100.000	-1	-1
chr14	77422507	77423679	peak1717	130	.	422.510	-1	-1
chr14	77427840	77428633	peak1718	44	.	143.520	-1	-1
chr14	77494854	77495580	peak1719	35	.	113.680	-1	-1
chr14	77499109	77501051	peak1720	36	.	119.180	-1	-1
chr14	77563939	77565050	peak1721	669	.	2163.090	-1	-1
chr14	77786943	77788068	peak1722	284	.	918.800	-1	-1
chr14	77843145	77844422	peak1723	772	.	2494.340	-1	-1
chr14	77923030	77925328	peak1724	959	.	3100.000	-1	-1
chr14	78082539	78083815	peak1725	369	.	1194.090	-1	-1
chr14	78088861	78089562	peak1726	43	.	139.320	-1	-1
chr14	78173342	78175299	peak1727	959	.	3100.000	-1	-1
chr14	78226462	78228237	peak1728	541	.	1747.530	-1	-1
chr14	78266111	78267045	peak1729	76	.	245.970	-1	-1
chr14	81686920	81688260	peak1730	52	.	170.150	-1	-1
chr14	81999627	82000915	peak1731	569	.	1839.650	-1	-1
chr14	89477977	89478672	peak1732	61	.	199.930	-1	-1
chr14	90420404	90423159	peak1733	694	.	2244.170	-1	-1
chr14	90722016	90723790	peak1734	959	.	3100.000	-1	-1
chr14	90797716	90799001	peak1735	69	.	223.730	-1	-1
chr14	90848769	90850308	peak1736	316	.	1021.750	-1	-1
chr14	91976199	91977691	peak1737	129	.	419.030	-1	-1
chr14	92505485	92507569	peak1738	417	.	1348.610	-1	-1
chr14	92587574	92588924	peak1739	48	.	157.600	-1	-1
chr14	93260005	93261189	peak1740	94	.	304.170	-1	-1
chr14	93650733	93651770	peak1741	188	.	607.590	-1	-1
chr14	93672642	93674692	peak1742	959	.	3100.000	-1	-1
chr14	94372704	94373667	peak1743	74	.	240.180	-1	-1
chr14	94546556	94548320	peak1744	959	.	3100.000	-1	-1
chr14	95002680	95003606	peak1745	103	.	333.490	-1	-1
chr14	95047155	95048049	peak1746	63	.	204.390	-1	-1
chr14	95999717	96001488	peak1747	959	.	3100.000	-1	-1
chr14	96828946	96830384	peak1748	725	.	2344.450	-1	-1
chr14	96967738	96969720	peak1749	308	.	995.960	-1	-1
chr14	99609972	99610791	peak1750	45	.	147.360	-1	-1
chr14	99946972	99948610	peak1751	463	.	1496.420	-1	-1
chr14	100149649	100150498	peak1752	73	.	237.160	-1	-1
chr14	100658904	100659920	peak1753	127	.	411.050	-1	-1
chr14	100703881	100704798	peak1754	128	.	414.110	-1	-1
chr14	100841637	100843567	peak1755	959	.	3100.000	-1	-1
chr14	101052244	101053555	peak1756	652	.	2107.470	-1	-1
chr14	102275630	102277181	peak1757	260	.	842.280	-1	-1
chr14	102828546	102829706	peak1758	741	.	2395.950	-1	-1
chr14	102990679	102992287	peak1759	34	.	111.520	-1	-1
chr14	103799465	103800988	peak1760	403	.	1304.660	-1	-1
chr14	103850724	103852320	peak1761	893	.	2885.320	-1	-1
chr14	103995069	103995896	peak1762	41	.	132.440	-1	-1
chr14	104028097	104029914	peak1763	240	.	777.980	-1	-1
chr14	104095776	104096473	peak1764	53	.	171.740	-1	-1
chr14	104320933	104322296	peak1765	48	.	155.430	-1	-1
chr14	104387138	104388282	peak1766	254	.	823.300	-1	-1
chr14	104603714	104604726	peak1767	76	.	246.950	-1	-1
chr14	104651225	104651812	peak1768	32	.	106.320	-1	-1
chr14	105281753	105283219	peak1769	656	.	2120.500	-1	-1
chr14	105330422	105331543	peak1770	77	.	249.550	-1	-1
chr14	105399420	105400135	peak1771	203	.	658.610	-1	-1
chr14	105451693	105452853	peak1772	130	.	421.540	-1	-1
chr14	105499501	105500411	peak1773	31	.	100.480	-1	-1
chr14	105864374	105865609	peak1774	646	.	2087.800	-1	-1
chr14	105935814	105936561	peak1775	91	.	295.280	-1	-1
chr14	105956953	105958012	peak1776	959	.	3100.000	-1	-1
chr14	105994316	105995074	peak1777	79	.	257.790	-1	-1
chr14	106096906	106097643	peak1778	48	.	156.190	-1	-1
chr14	106215458	106215964	peak1779	31	.	100.200	-1	-1
chr15	22892268	22892849	peak1780	42	.	137.810	-1	-1
chr15	23034176	23034735	peak1781	267	.	863.820	-1	-1
chr15	24123047	24123528	peak1782	39	.	127.220	-1	-1
chr15	30114091	30115608	peak1783	42	.	137.410	-1	-1
chr15	31195594	31196267	peak1784	57	.	187.020	-1	-1
chr15	33359690	33360611	peak1785	46	.	151.020	-1	-1
chr15	34393509	34394748	peak1786	863	.	2789.790	-1	-1
chr15	34516482	34517939	peak1787	959	.	3100.000	-1	-1
chr15	34634915	34635926	peak1788	466	.	1506.360	-1	-1
chr15	35260987	35262585	peak1789	959	.	3100.000	-1	-1
chr15	35280257	35281001	peak1790	103	.	333.360	-1	-1
chr15	35837557	35838454	peak1791	39	.	128.960	-1	-1
chr15	38745860	38746939	peak1792	452	.	1460.220	-1	-1
chr15	40074700	40075553	peak1793	159	.	513.990	-1	-1
chr15	40225842	40226319	peak1794	51	.	165.610	-1	-1
chr15	40330566	40332023	peak1795	959	.	3100.000	-1	-1
chr15	40385214	40385918	peak1796	37	.	120.570	-1	-1
chr15	40674532	40675983	peak1797	959	.	3100.000	-1	-1
chr15	40885984	40887180	peak1798	57	.	184.960	-1	-1
chr15	40986661	40987711	peak1799	100	.	325.860	-1	-1
chr15	41098953	41100142	peak1800	57	.	185.290	-1	-1
chr15	41135974	41136875	peak1801	125	.	406.230	-1	-1
chr15	41186182	41187090	peak1802	125	.	404.600	-1	-1
chr15	41198586	41199757	peak1803	176	.	570.210	-1	-1
chr15	41408408	41409265	peak1804	82	.	267.600	-1	-1
chr15	41522908	41523735	peak1805	38	.	123.260	-1	-1
chr15	41694047	41695034	peak1806	519	.	1676.740	-1	-1
chr15	41835820	41836692	peak1807	808	.	2611.420	-1	-1
chr15	41953662	41954468	peak1808	56	.	181.300	-1	-1
chr15	42499763	42501013	peak1809	959	.	3100.000	-1	-1
chr15	42564980	42566270	peak1810	678	.	2193.080	-1	-1
chr15	42786975	42788016	peak1811	119	.	386.710	-1	-1
chr15	43397735	43398949	peak1812	371	.	1198.430	-1	-1
chr15	43477180	43478442	peak1813	193	.	623.840	-1	-1
chr15	43622080	43623352	peak1814	781	.	2524.040	-1	-1
chr15	43662852	43663782	peak1815	114	.	370.620	-1	-1
chr15	44092174	44093434	peak1816	422	.	1363.640	-1	-1
chr15	44116336	44117473	peak1817	300	.	969.300	-1	-1
chr15	44118942	44119349	peak1818	59	.	193.460	-1	-1
chr15	44580286	44581285	peak1819	202	.	654.320	-1	-1
chr15	44719059	44720186	peak1820	76	.	248.230	-1	-1
chr15	44954937	44956396	peak1821	582	.	1882.010	-1	-1
chr15	45571000	45572135	peak1822	631	.	2040.850	-1	-1
chr15	45694089	45695093	peak1823	367	.	1187.740	-1	-1
chr15	45878784	45880396	peak1824	959	.	3100.000	-1	-1
chr15	48622804	48624044	peak1825	681	.	2202.760	-1	-1
chr15	49103059	49103743	peak1826	61	.	198.800	-1	-1
chr15	49447208	49448655	peak1827	959	.	3100.000	-1	-1
chr15	49461902	49462968	peak1828	133	.	431.870	-1	-1
chr15	49912057	49914243	peak1829	959	.	3100.000	-1	-1
chr15	50645600	50648796	peak1830	959	.	3100.000	-1	-1
chr15	50715789	50717432	peak1831	279	.	901.860	-1	-1
chr15	51056772	51058757	peak1832	657	.	2123.010	-1	-1
chr15	51200002	51201867	peak1833	112	.	363.990	-1	-1
chr15	52263229	52264494	peak1834	59	.	192.530	-1	-1
chr15	52587034	52588520	peak1835	56	.	183.150	-1	-1
chr15	52860715	52862250	peak1836	897	.	2899.490	-1	-1
chr15	52970077	52972228	peak1837	481	.	1553.830	-1	-1
chr15	55488183	55489825	peak1838	959	.	3100.000	-1	-1
chr15	55610935	55611796	peak1839	119	.	386.960	-1	-1
chr15	55700100	55701132	peak1840	131	.	424.820	-1	-1
chr15	55790023	55791064	peak1841	543	.	1756.300	-1	-1
chr15	56537885	56538789	peak1842	112	.	361.890	-1	-1
chr15	57032377	57032963	peak1843	34	.	111.720	-1	-1
chr15	57178902	57180072	peak1844	154	.	497.440	-1	-1
chr15	57210431	57211107	peak1845	39	.	126.010	-1	-1
chr15	57998219	57999564	peak1846	536	.	1732.630	-1	-1
chr15	59041716	59042460	peak1847	66	.	214.970	-1	-1
chr15	59062783	59063550	peak1848	51	.	166.520	-1	-1
chr15	59568814	59569247	peak1849	33	.	109.390	-1	-1
chr15	59948984	59950172	peak1850	853	.	2756.960	-1	-1
chr15	59980053	59980568	peak1851	32	.	105.540	-1	-1
chr15	59980810	59982016	peak1852	886	.	2863.990	-1	-1
chr15	63449185	63450130	peak1853	108	.	350.170	-1	-1
chr15	63795322	63797031	peak1854	54	.	176.440	-1	-1
chr15	64385615	64386839	peak1855	692	.	2236.690	-1	-1
chr15	64387722	64388789	peak1856	470	.	1518.280	-1	-1
chr15	64454712	64456154	peak1857	367	.	1187.840	-1	-1
chr15	64647521	64649242	peak1858	959	.	3100.000	-1	-1
chr15	64679326	64680706	peak1859	959	.	3100.000	-1	-1
chr15	65127664	65128401	peak1860	34	.	110.760	-1	-1
chr15	65133384	65134200	peak1861	83	.	270.640	-1	-1
chr15	65425761	65426821	peak1862	487	.	1573.370	-1	-1
chr15	65477237	65478421	peak1863	101	.	327.730	-1	-1
chr15	65595767	65597162	peak1864	109	.	352.250	-1	-1
chr15	65808833	65810554	peak1865	959	.	3100.000	-1	-1
chr15	65902691	65904188	peak1866	959	.	3100.000	-1	-1
chr15	66084273	66084994	peak1867	32	.	104.400	-1	-1
chr15	66124831	66125811	peak1868	62	.	201.200	-1	-1
chr15	66161015	66163353	peak1869	959	.	3100.000	-1	-1
chr15	66648621	66649438	peak1870	112	.	364.780	-1	-1
chr15	66678603	66679461	peak1871	234	.	758.340	-1	-1
chr15	66789309	66790683	peak1872	294	.	951.480	-1	-1
chr15	66796484	66798232	peak1873	959	.	3100.000	-1	-1
chr15	67440499	67441170	peak1874	34	.	112.170	-1	-1
chr15	67442280	67443221	peak1875	59	.	190.620	-1	-1
chr15	67546248	67547726	peak1876	366	.	1182.420	-1	-1
chr15	67834187	67835437	peak1877	724	.	2340.270	-1	-1
chr15	68038577	68039271	peak1878	34	.	110.170	-1	-1
chr15	68569398	68570763	peak1879	682	.	2205.290	-1	-1
chr15	68869918	68870728	peak1880	50	.	163.710	-1	-1
chr15	69705958	69707150	peak1881	698	.	2256.250	-1	-1
chr15	69744705	69745843	peak1882	289	.	934.170	-1	-1
chr15	69886526	69887447	peak1883	59	.	193.750	-1	-1
chr15	70616300	70616986	peak1884	36	.	117.390	-1	-1
chr15	70754940	70755838	peak1885	48	.	157.430	-1	-1
chr15	71055468	71056823	peak1886	811	.	2620.450	-1	-1
chr15	71184054	71185781	peak1887	959	.	3100.000	-1	-1
chr15	72522485	72524506	peak1888	75	.	244.180	-1	-1
chr15	72667683	72669051	peak1889	250	.	808.710	-1	-1
chr15	72765855	72766898	peak1890	48	.	157.960	-1	-1
chr15	72977742	72979117	peak1891	880	.	2843.920	-1	-1
chr15	73075870	73076887	peak1892	125	.	405.160	-1	-1
chr15	73263650	73264364	peak1893	39	.	128.160	-1	-1
chr15	74284241	74285151	peak1894	122	.	395.480	-1	-1
chr15	74286568	74287483	peak1895	82	.	267.980	-1	-1
chr15	74392393	74392708	peak1896	53	.	173.850	-1	-1
chr15	74666132	74666943	peak1897	31	.	100.230	-1	-1
chr15	74752768	74754487	peak1898	959	.	3100.000	-1	-1
chr15	74832312	74834050	peak1899	959	.	3100.000	-1	-1
chr15	74838083	74839154	peak1900	66	.	214.460	-1	-1
chr15	74907627	74909197	peak1901	390	.	1262.480	-1	-1
chr15	74987227	74989245	peak1902	959	.	3100.000	-1	-1
chr15	75135027	75136018	peak1903	68	.	220.220	-1	-1
chr15	75165138	75166022	peak1904	43	.	139.430	-1	-1
chr15	75492816	75493508	peak1905	81	.	264.770	-1	-1
chr15	75628079	75628827	peak1906	134	.	434.250	-1	-1
chr15	75659977	75661645	peak1907	959	.	3100.000	-1	-1
chr15	75742740	75743515	peak1908	43	.	141.090	-1	-1
chr15	75743643	75745596	peak1909	284	.	917.860	-1	-1
chr15	75745669	75747375	peak1910	341	.	1101.680	-1	-1
chr15	75747751	75748892	peak1911	59	.	191.700	-1	-1
chr15	75917751	75918542	peak1912	31	.	102.720	-1	-1
chr15	75930488	75931310	peak1913	63	.	205.600	-1	-1
chr15	75931806	75933359	peak1914	91	.	294.570	-1	-1
chr15	76050605	76051361	peak1915	137	.	445.620	-1	-1
chr15	76195615	76197149	peak1916	659	.	2129.450	-1	-1
chr15	77712514	77714143	peak1917	781	.	2522.800	-1	-1
chr15	78236641	78237158	peak1918	59	.	193.160	-1	-1
chr15	78441021	78441901	peak1919	66	.	214.670	-1	-1
chr15	78591456	78592832	peak1920	658	.	2128.030	-1	-1
chr15	78729913	78731184	peak1921	134	.	435.720	-1	-1
chr15	79165364	79166192	peak1922	50	.	162.690	-1	-1
chr15	79603249	79603919	peak1923	48	.	157.520	-1	-1
chr15	80215184	80216863	peak1924	469	.	1514.920	-1	-1
chr15	80971583	80972708	peak1925	31	.	103.270	-1	-1
chr15	81072803	81073542	peak1926	65	.	212.890	-1	-1
chr15	81281481	81282764	peak1927	45	.	147.120	-1	-1
chr15	81292618	81293701	peak1928	144	.	465.200	-1	-1
chr15	82554610	82555483	peak1929	182	.	590.990	-1	-1
chr15	82824848	82825134	peak1930	156	.	506.520	-1	-1
chr15	83348755	83349686	peak1931	37	.	120.220	-1	-1
chr15	83418225	83420281	peak1932	959	.	3100.000	-1	-1
chr15	83653932	83655807	peak1933	959	.	3100.000	-1	-1
chr15	83679479	83681223	peak1934	959	.	3100.000	-1	-1
chr15	83735843	83736494	peak1935	94	.	306.790	-1	-1
chr15	84422401	84423204	peak1936	54	.	174.530	-1	-1
chr15	85173915	85175529	peak1937	959	.	3100.000	-1	-1
chr15	85196683	85198402	peak1938	888	.	2869.680	-1	-1
chr15	85201315	85202112	peak1939	61	.	199.520	-1	-1
chr15	85258339	85260122	peak1940	959	.	3100.000	-1	-1
chr15	89010206	89011295	peak1941	45	.	147.650	-1	-1
chr15	89089374	89090586	peak1942	959	.	3100.000	-1	-1
chr15	89164116	89165000	peak1943	94	.	305.860	-1	-1
chr15	89559726	89561204	peak1944	69	.	225.320	-1	-1
chr15	89630994	89632101	peak1945	119	.	387.580	-1	-1
chr15	89786375	89788131	peak1946	959	.	3100.000	-1	-1
chr15	89999936	90000964	peak1947	133	.	432.040	-1	-1
chr15	90233254	90234685	peak1948	759	.	2453.650	-1	-1
chr15	90436343	90438050	peak1949	959	.	3100.000	-1	-1
chr15	90708793	90709616	peak1950	46	.	150.610	-1	-1
chr15	90807760	90809993	peak1951	959	.	3100.000	-1	-1
chr15	90894904	90896160	peak1952	451	.	1458.260	-1	-1
chr15	91208367	91209369	peak1953	77	.	251.120	-1	-1
chr15	91259748	91261159	peak1954	221	.	715.070	-1	-1
chr15	91472723	91474262	peak1955	959	.	3100.000	-1	-1
chr15	91474757	91476049	peak1956	37	.	121.920	-1	-1
chr15	91497811	91498836	peak1957	37	.	122.680	-1	-1
chr15	91537522	91538467	peak1958	33	.	107.370	-1	-1
chr15	91565117	91566582	peak1959	716	.	2315.200	-1	-1
chr15	92497291	92498346	peak1960	152	.	492.010	-1	-1
chr15	93346803	93347618	peak1961	32	.	104.710	-1	-1
chr15	93352113	93353210	peak1962	275	.	890.580	-1	-1
chr15	93425130	93426155	peak1963	45	.	148.250	-1	-1
chr15	93442694	93443837	peak1964	297	.	960.090	-1	-1
chr15	93447076	93448618	peak1965	596	.	1926.770	-1	-1
chr15	98751047	98751552	peak1966	44	.	144.840	-1	-1
chr15	99395375	99396120	peak1967	33	.	107.940	-1	-1
chr15	99409113	99409823	peak1968	43	.	142.020	-1	-1
chr15	99558016	99558588	peak1969	40	.	129.410	-1	-1
chr15	99790688	99791954	peak1970	643	.	2077.730	-1	-1
chr15	100105581	100106463	peak1971	97	.	314.330	-1	-1
chr15	100273531	100274194	peak1972	41	.	132.660	-1	-1
chr15	101141988	101143433	peak1973	158	.	513.380	-1	-1
chr15	101835104	101836280	peak1974	151	.	487.790	-1	-1
chr15	101874026	101874776	peak1975	41	.	132.470	-1	-1
chr15	102192057	102193574	peak1976	386	.	1249.980	-1	-1
chr16	121113	122263	peak1977	44	.	143.890	-1	-1
chr16	278905	280119	peak1978	679	.	2194.570	-1	-1
chr16	284315	285731	peak1979	315	.	1017.670	-1	-1
chr16	402660	403420	peak1980	47	.	153.670	-1	-1
chr16	420279	421236	peak1981	959	.	3100.000	-1	-1
chr16	430841	431631	peak1982	50	.	163.570	-1	-1
chr16	577215	577997	peak1983	158	.	513.350	-1	-1
chr16	637954	640208	peak1984	959	.	3100.000	-1	-1
chr16	686171	686833	peak1985	31	.	102.150	-1	-1
chr16	717632	718571	peak1986	567	.	1833.410	-1	-1
chr16	729996	730761	peak1987	193	.	623.730	-1	-1
chr16	734014	735163	peak1988	959	.	3100.000	-1	-1
chr16	739293	741637	peak1989	959	.	3100.000	-1	-1
chr16	770472	771728	peak1990	158	.	510.450	-1	-1
chr16	790740	791463	peak1991	34	.	110.800	-1	-1
chr16	857242	858409	peak1992	959	.	3100.000	-1	-1
chr16	1047200	1047974	peak1993	38	.	125.010	-1	-1
chr16	1139523	1140300	peak1994	32	.	104.960	-1	-1
chr16	1401745	1402315	peak1995	101	.	326.760	-1	-1
chr16	1469501	1471555	peak1996	959	.	3100.000	-1	-1
chr16	1480640	1481272	peak1997	36	.	117.410	-1	-1
chr16	1755484	1756591	peak1998	527	.	1704.980	-1	-1
chr16	1822388	1823933	peak1999	959	.	3100.000	-1	-1
chr16	1832300	1833331	peak2000	959	.	3100.000	-1	-1
[truncated: 4,124 more rows]
