# Supplementary material for: Mechanistic basis of atypical TERT promoter mutations
Source: Nat Commun. 2024 Nov 18;15:9965. doi: 10.1038/s41467-024-54158-5 (PMC11574208; doi:10.1038/s41467-024-54158-5)
Supplement: Supplementary file 3 — Supplementary Data 1 [file 41467_2024_54158_MOESM3_ESM.zip › Code/ICGC/data/ChIP/SL13459_broadPeaks.txt]

chr1	762761	763014	peak1	40	.	131.500	-1	-1
chr1	876129	876537	peak2	67	.	218.890	-1	-1
chr1	894289	894837	peak3	718	.	2321.800	-1	-1
chr1	901388	901852	peak4	65	.	210.610	-1	-1
chr1	902138	902625	peak5	42	.	136.390	-1	-1
chr1	911394	912084	peak6	102	.	332.410	-1	-1
chr1	954887	955391	peak7	51	.	166.530	-1	-1
chr1	1051374	1051946	peak8	79	.	257.390	-1	-1
chr1	1092827	1093202	peak9	45	.	145.570	-1	-1
chr1	1098206	1098598	peak10	32	.	106.670	-1	-1
chr1	1167178	1167679	peak11	54	.	176.400	-1	-1
chr1	1207608	1208407	peak12	923	.	2984.720	-1	-1
chr1	1208953	1209529	peak13	936	.	3027.280	-1	-1
chr1	1235746	1236163	peak14	43	.	139.840	-1	-1
chr1	1259680	1260541	peak15	537	.	1739.150	-1	-1
chr1	1310239	1311168	peak16	958	.	3100.000	-1	-1
chr1	1334515	1335285	peak17	681	.	2203.150	-1	-1
chr1	1342228	1343371	peak18	958	.	3100.000	-1	-1
chr1	1368488	1368999	peak19	80	.	259.050	-1	-1
chr1	1406812	1407259	peak20	717	.	2321.040	-1	-1
chr1	1509756	1510109	peak21	38	.	124.570	-1	-1
chr1	1510161	1510540	peak22	77	.	250.340	-1	-1
chr1	1550484	1551132	peak23	451	.	1458.760	-1	-1
chr1	1590288	1590778	peak24	958	.	3100.000	-1	-1
chr1	1655647	1656063	peak25	692	.	2237.890	-1	-1
chr1	1886221	1886728	peak26	66	.	213.890	-1	-1
chr1	2125984	2126986	peak27	203	.	657.040	-1	-1
chr1	2158816	2159250	peak28	64	.	209.520	-1	-1
chr1	2186601	2187998	peak29	592	.	1914.840	-1	-1
chr1	2246128	2246569	peak30	30	.	100.010	-1	-1
chr1	2322765	2323585	peak31	958	.	3100.000	-1	-1
chr1	2335914	2336358	peak32	36	.	117.910	-1	-1
chr1	2478194	2478606	peak33	38	.	124.570	-1	-1
chr1	2516849	2517284	peak34	49	.	160.910	-1	-1
chr1	2524125	2524626	peak35	173	.	562.270	-1	-1
chr1	2574411	2575036	peak36	294	.	951.320	-1	-1
chr1	3463826	3464292	peak37	49	.	161.020	-1	-1
chr1	3503903	3504340	peak38	37	.	119.630	-1	-1
chr1	3540934	3541721	peak39	958	.	3100.000	-1	-1
chr1	3566416	3566942	peak40	834	.	2697.200	-1	-1
chr1	3712792	3713546	peak41	958	.	3100.000	-1	-1
chr1	3816550	3817614	peak42	106	.	345.490	-1	-1
chr1	5408846	5409281	peak43	51	.	167.740	-1	-1
chr1	6265912	6266389	peak44	77	.	250.000	-1	-1
chr1	6280246	6280809	peak45	45	.	146.290	-1	-1
chr1	6296159	6296398	peak46	31	.	102.010	-1	-1
chr1	6305964	6306481	peak47	95	.	309.800	-1	-1
chr1	6445668	6446210	peak48	288	.	933.950	-1	-1
chr1	6639771	6640446	peak49	376	.	1218.380	-1	-1
chr1	6673551	6673925	peak50	65	.	212.850	-1	-1
chr1	6685083	6685469	peak51	34	.	111.060	-1	-1
chr1	6761603	6762141	peak52	39	.	127.190	-1	-1
chr1	6844883	6845637	peak53	100	.	325.240	-1	-1
chr1	7019373	7020054	peak54	54	.	177.420	-1	-1
chr1	7079648	7080057	peak55	71	.	231.940	-1	-1
chr1	7514075	7514421	peak56	37	.	120.510	-1	-1
chr1	7609202	7609683	peak57	253	.	819.480	-1	-1
chr1	7705466	7705880	peak58	32	.	104.040	-1	-1
chr1	7831026	7831639	peak59	120	.	389.150	-1	-1
chr1	8013849	8014749	peak60	958	.	3100.000	-1	-1
chr1	8021278	8022043	peak61	267	.	863.290	-1	-1
chr1	8080100	8080508	peak62	37	.	121.330	-1	-1
chr1	8938489	8939134	peak63	311	.	1007.620	-1	-1
chr1	9747040	9747683	peak64	45	.	146.290	-1	-1
chr1	10002853	10003829	peak65	958	.	3100.000	-1	-1
chr1	10092703	10093135	peak66	33	.	107.650	-1	-1
chr1	10458702	10459242	peak67	41	.	134.810	-1	-1
chr1	10532344	10532944	peak68	84	.	271.580	-1	-1
chr1	10651537	10651863	peak69	59	.	193.960	-1	-1
chr1	10864170	10864873	peak70	119	.	384.800	-1	-1
chr1	10961006	10961645	peak71	240	.	777.350	-1	-1
chr1	11120011	11120703	peak72	217	.	704.000	-1	-1
chr1	11322313	11323265	peak73	958	.	3100.000	-1	-1
chr1	11333146	11333763	peak74	352	.	1138.330	-1	-1
chr1	11862548	11863029	peak75	163	.	529.580	-1	-1
chr1	11865511	11866520	peak76	664	.	2146.950	-1	-1
chr1	12040126	12040688	peak77	40	.	132.490	-1	-1
chr1	12079205	12079646	peak78	32	.	104.800	-1	-1
chr1	12141730	12142218	peak79	195	.	630.710	-1	-1
chr1	12538160	12538671	peak80	44	.	143.120	-1	-1
chr1	14026437	14026938	peak81	71	.	231.940	-1	-1
chr1	15556311	15556820	peak82	38	.	125.290	-1	-1
chr1	15573729	15574138	peak83	78	.	252.470	-1	-1
chr1	15852905	15853638	peak84	85	.	275.180	-1	-1
chr1	15911024	15911345	peak85	34	.	112.470	-1	-1
chr1	16126590	16127456	peak86	54	.	175.010	-1	-1
chr1	16302289	16302926	peak87	328	.	1062.660	-1	-1
chr1	16481470	16481868	peak88	39	.	128.870	-1	-1
chr1	16494143	16494533	peak89	33	.	107.900	-1	-1
chr1	16499961	16500476	peak90	56	.	183.850	-1	-1
chr1	16563401	16563904	peak91	134	.	434.200	-1	-1
chr1	16693170	16694339	peak92	634	.	2051.820	-1	-1
chr1	16766832	16767597	peak93	666	.	2154.360	-1	-1
chr1	16767778	16768226	peak94	46	.	150.480	-1	-1
chr1	16840420	16840858	peak95	56	.	183.360	-1	-1
chr1	16970805	16971397	peak96	229	.	743.090	-1	-1
chr1	17053633	17054379	peak97	35	.	114.600	-1	-1
chr1	17222609	17222845	peak98	32	.	104.320	-1	-1
chr1	17230765	17231916	peak99	372	.	1204.120	-1	-1
chr1	17287064	17287468	peak100	40	.	131.040	-1	-1
chr1	17380325	17380941	peak101	244	.	791.410	-1	-1
chr1	17401792	17402229	peak102	142	.	460.580	-1	-1
chr1	17846526	17847433	peak103	51	.	167.580	-1	-1
chr1	17880377	17880782	peak104	36	.	118.530	-1	-1
chr1	19007681	19008180	peak105	192	.	623.100	-1	-1
chr1	19536358	19537214	peak106	622	.	2012.680	-1	-1
chr1	19577808	19578558	peak107	86	.	278.640	-1	-1
chr1	19811712	19812607	peak108	482	.	1559.500	-1	-1
chr1	19923081	19923911	peak109	140	.	455.170	-1	-1
chr1	19971177	19971638	peak110	36	.	118.210	-1	-1
chr1	20539432	20539966	peak111	73	.	237.520	-1	-1
chr1	20834136	20835068	peak112	958	.	3100.000	-1	-1
chr1	20987507	20988559	peak113	958	.	3100.000	-1	-1
chr1	21568182	21568510	peak114	64	.	207.690	-1	-1
chr1	21650942	21651465	peak115	42	.	138.010	-1	-1
chr1	21953238	21953897	peak116	33	.	109.920	-1	-1
chr1	22109444	22110426	peak117	162	.	525.300	-1	-1
chr1	22351493	22352596	peak118	958	.	3100.000	-1	-1
chr1	22674797	22675304	peak119	38	.	125.290	-1	-1
chr1	22778115	22778519	peak120	39	.	127.490	-1	-1
chr1	23345567	23346071	peak121	64	.	208.160	-1	-1
chr1	23670670	23671161	peak122	86	.	280.880	-1	-1
chr1	23694595	23695653	peak123	109	.	354.740	-1	-1
chr1	23730206	23730827	peak124	181	.	585.350	-1	-1
chr1	24017951	24018953	peak125	553	.	1789.100	-1	-1
chr1	24069607	24070589	peak126	689	.	2230.180	-1	-1
chr1	24104401	24105029	peak127	124	.	404.100	-1	-1
chr1	24117184	24117912	peak128	958	.	3100.000	-1	-1
chr1	24127136	24127705	peak129	135	.	438.060	-1	-1
chr1	24194609	24195174	peak130	148	.	481.510	-1	-1
chr1	24285378	24285929	peak131	178	.	576.280	-1	-1
chr1	24648226	24648957	peak132	40	.	131.630	-1	-1
chr1	24739892	24740420	peak133	186	.	602.920	-1	-1
chr1	24741939	24742466	peak134	53	.	173.360	-1	-1
chr1	25363636	25364133	peak135	54	.	177.100	-1	-1
chr1	25427854	25428353	peak136	181	.	587.470	-1	-1
chr1	25558519	25559382	peak137	958	.	3100.000	-1	-1
chr1	25566120	25566960	peak138	567	.	1835.380	-1	-1
chr1	25573117	25574175	peak139	126	.	409.680	-1	-1
chr1	25664762	25665295	peak140	109	.	354.690	-1	-1
chr1	25942641	25943137	peak141	38	.	125.290	-1	-1
chr1	26126296	26126666	peak142	35	.	113.920	-1	-1
chr1	26146125	26146900	peak143	546	.	1767.460	-1	-1
chr1	26202072	26202442	peak144	44	.	144.380	-1	-1
chr1	26324221	26325041	peak145	425	.	1377.170	-1	-1
chr1	26496097	26496698	peak146	194	.	629.340	-1	-1
chr1	26503667	26504291	peak147	181	.	587.600	-1	-1
chr1	26758386	26759300	peak148	73	.	238.070	-1	-1
chr1	26827437	26828039	peak149	72	.	234.810	-1	-1
chr1	26946987	26947587	peak150	99	.	320.710	-1	-1
chr1	27114184	27114995	peak151	218	.	707.140	-1	-1
chr1	27191350	27192039	peak152	192	.	621.520	-1	-1
chr1	27216230	27217241	peak153	924	.	2989.780	-1	-1
chr1	27247785	27248750	peak154	805	.	2603.390	-1	-1
chr1	27286678	27287197	peak155	57	.	185.350	-1	-1
chr1	27334694	27335117	peak156	35	.	115.640	-1	-1
chr1	27481478	27481946	peak157	63	.	206.620	-1	-1
chr1	27560667	27561354	peak158	31	.	101.370	-1	-1
chr1	27648279	27649240	peak159	958	.	3100.000	-1	-1
chr1	27816547	27817382	peak160	32	.	104.980	-1	-1
chr1	27866920	27867213	peak161	34	.	110.130	-1	-1
chr1	27930451	27930909	peak162	97	.	314.000	-1	-1
chr1	28099426	28100020	peak163	90	.	293.050	-1	-1
chr1	28240794	28241731	peak164	958	.	3100.000	-1	-1
chr1	28285900	28286769	peak165	96	.	312.660	-1	-1
chr1	28414584	28415510	peak166	802	.	2594.220	-1	-1
chr1	28655211	28655870	peak167	958	.	3100.000	-1	-1
chr1	28832146	28832772	peak168	61	.	197.490	-1	-1
chr1	28879254	28879631	peak169	33	.	109.900	-1	-1
chr1	28908131	28908788	peak170	70	.	227.130	-1	-1
chr1	28969176	28970045	peak171	715	.	2314.370	-1	-1
chr1	28974470	28975382	peak172	74	.	241.670	-1	-1
chr1	28994961	28995376	peak173	121	.	394.110	-1	-1
chr1	29063118	29063731	peak174	59	.	193.220	-1	-1
chr1	29508320	29508936	peak175	436	.	1411.640	-1	-1
chr1	31769335	31770103	peak176	221	.	715.560	-1	-1
chr1	31886469	31886949	peak177	42	.	138.690	-1	-1
chr1	32109867	32111134	peak178	958	.	3100.000	-1	-1
chr1	32253836	32254387	peak179	150	.	485.550	-1	-1
chr1	32479032	32479681	peak180	94	.	305.670	-1	-1
chr1	32538119	32538662	peak181	55	.	178.090	-1	-1
chr1	32645145	32645845	peak182	271	.	876.620	-1	-1
chr1	32687695	32688432	peak183	653	.	2111.270	-1	-1
chr1	32816788	32817368	peak184	52	.	168.900	-1	-1
chr1	33115723	33116988	peak185	631	.	2042.370	-1	-1
chr1	33209280	33209778	peak186	41	.	132.780	-1	-1
chr1	33282729	33283378	peak187	195	.	631.450	-1	-1
chr1	33502204	33502943	peak188	877	.	2837.430	-1	-1
chr1	33592457	33593387	peak189	958	.	3100.000	-1	-1
chr1	33937886	33938572	peak190	660	.	2136.980	-1	-1
chr1	35325101	35325739	peak191	474	.	1534.980	-1	-1
chr1	35331568	35331993	peak192	56	.	182.670	-1	-1
chr1	35450734	35451208	peak193	81	.	263.870	-1	-1
chr1	36022506	36023638	peak194	966	.	3124.670	-1	-1
chr1	36184357	36184889	peak195	50	.	163.690	-1	-1
chr1	36234874	36235967	peak196	152	.	493.420	-1	-1
chr1	36348542	36348941	peak197	40	.	132.340	-1	-1
chr1	36396190	36397222	peak198	958	.	3100.000	-1	-1
chr1	36554122	36554922	peak199	857	.	2773.220	-1	-1
chr1	36689416	36690139	peak200	129	.	417.110	-1	-1
chr1	36839910	36840486	peak201	44	.	144.220	-1	-1
chr1	36851289	36851922	peak202	151	.	489.180	-1	-1
chr1	36863079	36863807	peak203	60	.	195.640	-1	-1
chr1	36929735	36930230	peak204	31	.	103.130	-1	-1
chr1	36952386	36952922	peak205	61	.	198.370	-1	-1
chr1	37501574	37502107	peak206	47	.	152.460	-1	-1
chr1	38019405	38020261	peak207	958	.	3100.000	-1	-1
chr1	38061217	38061859	peak208	646	.	2090.760	-1	-1
chr1	38157768	38158332	peak209	189	.	612.420	-1	-1
chr1	38273095	38274244	peak210	958	.	3100.000	-1	-1
chr1	38324798	38325753	peak211	958	.	3100.000	-1	-1
chr1	38454974	38456249	peak212	958	.	3100.000	-1	-1
chr1	38477933	38478940	peak213	958	.	3100.000	-1	-1
chr1	39338887	39339509	peak214	532	.	1721.550	-1	-1
chr1	39491813	39492686	peak215	263	.	850.450	-1	-1
chr1	39598684	39599049	peak216	51	.	167.640	-1	-1
chr1	40204191	40204827	peak217	222	.	719.670	-1	-1
chr1	40254627	40255085	peak218	93	.	301.700	-1	-1
chr1	40317855	40318376	peak219	57	.	186.590	-1	-1
chr1	40505402	40507189	peak220	958	.	3100.000	-1	-1
chr1	40626729	40627276	peak221	44	.	144.300	-1	-1
chr1	40723106	40724403	peak222	958	.	3100.000	-1	-1
chr1	40839142	40839565	peak223	101	.	327.710	-1	-1
chr1	40996837	40997649	peak224	949	.	3070.990	-1	-1
chr1	41174696	41175097	peak225	34	.	111.970	-1	-1
chr1	41205614	41206077	peak226	41	.	134.520	-1	-1
chr1	41819333	41819716	peak227	36	.	117.510	-1	-1
chr1	41884429	41884945	peak228	301	.	975.070	-1	-1
chr1	42255396	42255832	peak229	67	.	217.640	-1	-1
chr1	42631213	42631996	peak230	31	.	101.910	-1	-1
chr1	42800619	42801299	peak231	219	.	708.070	-1	-1
chr1	42922054	42922787	peak232	35	.	113.880	-1	-1
chr1	42928628	42929177	peak233	132	.	428.620	-1	-1
chr1	43123612	43124669	peak234	965	.	3121.340	-1	-1
chr1	43147538	43148174	peak235	441	.	1427.350	-1	-1
chr1	43222572	43223040	peak236	38	.	125.290	-1	-1
chr1	43311824	43312491	peak237	988	.	3194.280	-1	-1
chr1	43397472	43398151	peak238	33	.	108.620	-1	-1
chr1	43432784	43433140	peak239	31	.	101.490	-1	-1
chr1	43637483	43638320	peak240	980	.	3169.290	-1	-1
chr1	43672374	43672996	peak241	137	.	443.390	-1	-1
chr1	43824220	43824927	peak242	264	.	856.110	-1	-1
chr1	43854991	43856061	peak243	958	.	3100.000	-1	-1
chr1	44412074	44412617	peak244	42	.	137.420	-1	-1
chr1	44435214	44436005	peak245	958	.	3100.000	-1	-1
chr1	44440385	44440843	peak246	44	.	144.300	-1	-1
chr1	44456768	44457681	peak247	433	.	1400.680	-1	-1
chr1	44678687	44679665	peak248	958	.	3100.000	-1	-1
chr1	45139880	45140412	peak249	73	.	238.830	-1	-1
chr1	45205179	45205761	peak250	80	.	261.250	-1	-1
chr1	45279247	45279852	peak251	281	.	909.480	-1	-1
chr1	45452112	45452590	peak252	45	.	146.630	-1	-1
chr1	45769047	45769715	peak253	528	.	1707.560	-1	-1
chr1	45805434	45806374	peak254	153	.	496.060	-1	-1
chr1	45956722	45957367	peak255	40	.	132.010	-1	-1
chr1	45965573	45966148	peak256	31	.	100.410	-1	-1
chr1	46016153	46016760	peak257	151	.	489.180	-1	-1
chr1	46049366	46049949	peak258	136	.	440.110	-1	-1
chr1	46152438	46153404	peak259	148	.	480.550	-1	-1
chr1	46153451	46154344	peak260	975	.	3155.440	-1	-1
chr1	46215949	46216490	peak261	52	.	170.000	-1	-1
chr1	46636866	46637417	peak262	64	.	209.560	-1	-1
chr1	46648692	46649289	peak263	39	.	129.270	-1	-1
chr1	46686521	46686885	peak264	38	.	124.120	-1	-1
chr1	46713073	46713637	peak265	181	.	586.430	-1	-1
chr1	46768726	46769709	peak266	958	.	3100.000	-1	-1
chr1	46770407	46770763	peak267	40	.	131.720	-1	-1
chr1	46806205	46806835	peak268	337	.	1092.740	-1	-1
chr1	47133881	47134330	peak269	47	.	152.570	-1	-1
chr1	47184638	47185261	peak270	235	.	759.770	-1	-1
chr1	47644681	47645225	peak271	265	.	856.980	-1	-1
chr1	47779537	47780361	peak272	362	.	1171.230	-1	-1
chr1	47799214	47799670	peak273	44	.	144.870	-1	-1
chr1	47800218	47800652	peak274	37	.	121.330	-1	-1
chr1	48216757	48217285	peak275	366	.	1186.530	-1	-1
chr1	51425667	51426318	peak276	150	.	485.790	-1	-1
chr1	51762433	51763012	peak277	239	.	772.950	-1	-1
chr1	52035358	52035883	peak278	58	.	190.490	-1	-1
chr1	52344215	52345197	peak279	569	.	1840.760	-1	-1
chr1	52498908	52499836	peak280	536	.	1733.490	-1	-1
chr1	52520628	52521307	peak281	507	.	1640.580	-1	-1
chr1	52521664	52522382	peak282	74	.	241.120	-1	-1
chr1	52607291	52607769	peak283	47	.	154.610	-1	-1
chr1	52869496	52870723	peak284	717	.	2319.940	-1	-1
chr1	53480322	53480952	peak285	404	.	1309.290	-1	-1
chr1	53662174	53662814	peak286	372	.	1202.940	-1	-1
chr1	53685674	53686543	peak287	273	.	885.750	-1	-1
chr1	53703829	53704573	peak288	958	.	3100.000	-1	-1
chr1	54303788	54304581	peak289	412	.	1332.080	-1	-1
chr1	54355172	54355735	peak290	151	.	491.190	-1	-1
chr1	54448043	54448409	peak291	45	.	146.780	-1	-1
chr1	54518228	54519596	peak292	958	.	3100.000	-1	-1
chr1	54953926	54954369	peak293	57	.	186.480	-1	-1
chr1	55181132	55182003	peak294	958	.	3100.000	-1	-1
chr1	55229985	55230622	peak295	732	.	2369.510	-1	-1
chr1	55487618	55488139	peak296	42	.	138.690	-1	-1
chr1	55621168	55621627	peak297	266	.	861.430	-1	-1
chr1	55680919	55681330	peak298	34	.	111.150	-1	-1
chr1	55894666	55895332	peak299	43	.	140.660	-1	-1
chr1	57154126	57154466	peak300	54	.	176.660	-1	-1
chr1	59012206	59012751	peak301	78	.	255.380	-1	-1
chr1	59042767	59043275	peak302	41	.	132.780	-1	-1
chr1	59249814	59250550	peak303	199	.	646.490	-1	-1
chr1	59250565	59251064	peak304	60	.	196.460	-1	-1
chr1	59279833	59280633	peak305	34	.	110.840	-1	-1
chr1	59280820	59281293	peak306	39	.	129.260	-1	-1
chr1	59281880	59282379	peak307	38	.	125.570	-1	-1
chr1	59527435	59527995	peak308	119	.	386.760	-1	-1
chr1	60392013	60392297	peak309	32	.	105.230	-1	-1
chr1	61523390	61523777	peak310	37	.	120.810	-1	-1
chr1	62190458	62191194	peak311	778	.	2515.570	-1	-1
chr1	62207961	62208327	peak312	37	.	121.330	-1	-1
chr1	62901771	62902656	peak313	66	.	215.080	-1	-1
chr1	63249200	63249991	peak314	249	.	805.090	-1	-1
chr1	63789169	63789630	peak315	243	.	788.240	-1	-1
chr1	63988606	63989514	peak316	958	.	3100.000	-1	-1
chr1	64711019	64711579	peak317	125	.	404.140	-1	-1
chr1	64935564	64936096	peak318	89	.	288.610	-1	-1
chr1	65111510	65111817	peak319	44	.	145.180	-1	-1
chr1	65533301	65533693	peak320	32	.	106.670	-1	-1
chr1	65886215	65886694	peak321	198	.	642.620	-1	-1
chr1	66797855	66798206	peak322	44	.	142.620	-1	-1
chr1	67390331	67391200	peak323	479	.	1550.320	-1	-1
chr1	67895852	67896805	peak324	794	.	2567.680	-1	-1
chr1	68150693	68151144	peak325	34	.	110.210	-1	-1
chr1	68297683	68298110	peak326	59	.	192.160	-1	-1
chr1	70820155	70820964	peak327	158	.	511.000	-1	-1
chr1	71546451	71547309	peak328	562	.	1818.030	-1	-1
chr1	75198572	75199255	peak329	46	.	151.940	-1	-1
chr1	77153004	77153344	peak330	47	.	154.440	-1	-1
chr1	78148729	78149489	peak331	547	.	1771.270	-1	-1
chr1	78225202	78225758	peak332	530	.	1714.930	-1	-1
chr1	78245052	78245624	peak333	669	.	2165.990	-1	-1
chr1	78558319	78558720	peak334	48	.	155.580	-1	-1
chr1	80858106	80858540	peak335	54	.	177.410	-1	-1
chr1	84543226	84543772	peak336	162	.	525.270	-1	-1
chr1	84944476	84945471	peak337	958	.	3100.000	-1	-1
chr1	84971659	84972136	peak338	43	.	139.420	-1	-1
chr1	85514071	85514595	peak339	119	.	385.720	-1	-1
chr1	85725001	85725705	peak340	689	.	2227.960	-1	-1
chr1	85741656	85742832	peak341	126	.	410.170	-1	-1
chr1	85763275	85763982	peak342	328	.	1061.190	-1	-1
chr1	86064787	86065287	peak343	198	.	642.810	-1	-1
chr1	86173606	86174427	peak344	90	.	291.040	-1	-1
chr1	87170877	87171310	peak345	49	.	160.420	-1	-1
chr1	87800771	87801190	peak346	32	.	106.670	-1	-1
chr1	89149664	89150178	peak347	35	.	114.820	-1	-1
chr1	89458068	89458797	peak348	74	.	240.510	-1	-1
chr1	89990532	89991127	peak349	33	.	107.210	-1	-1
chr1	90308919	90309381	peak350	37	.	120.820	-1	-1
chr1	90460170	90460773	peak351	43	.	141.030	-1	-1
chr1	92545584	92546036	peak352	32	.	106.490	-1	-1
chr1	92907246	92907825	peak353	68	.	220.980	-1	-1
chr1	93544501	93544971	peak354	36	.	118.530	-1	-1
chr1	93645765	93646404	peak355	73	.	236.130	-1	-1
chr1	93811087	93811886	peak356	958	.	3100.000	-1	-1
chr1	93912289	93912883	peak357	68	.	220.220	-1	-1
chr1	94344379	94345051	peak358	650	.	2102.220	-1	-1
chr1	94534404	94534856	peak359	45	.	146.630	-1	-1
chr1	95537976	95538699	peak360	88	.	284.810	-1	-1
chr1	95699554	95699983	peak361	75	.	242.630	-1	-1
chr1	100315424	100315938	peak362	54	.	177.080	-1	-1
chr1	100435122	100435853	peak363	629	.	2036.690	-1	-1
chr1	100598120	100599092	peak364	958	.	3100.000	-1	-1
chr1	100715093	100715688	peak365	106	.	345.380	-1	-1
chr1	100731508	100732039	peak366	60	.	194.690	-1	-1
chr1	101360095	101361086	peak367	203	.	659.120	-1	-1
chr1	101361143	101361947	peak368	329	.	1065.860	-1	-1
chr1	107598781	107601110	peak369	535	.	1732.080	-1	-1
chr1	108479018	108479856	peak370	87	.	284.340	-1	-1
chr1	108741683	108743775	peak371	160	.	519.230	-1	-1
chr1	109203542	109204332	peak372	31	.	100.610	-1	-1
chr1	109234454	109235685	peak373	958	.	3100.000	-1	-1
chr1	109288825	109290307	peak374	149	.	483.860	-1	-1
chr1	109505635	109506303	peak375	63	.	205.560	-1	-1
chr1	109618087	109619153	peak376	958	.	3100.000	-1	-1
chr1	109631770	109632393	peak377	120	.	389.850	-1	-1
chr1	109633032	109633685	peak378	38	.	123.680	-1	-1
chr1	109638724	109639198	peak379	68	.	220.900	-1	-1
chr1	109642421	109643221	peak380	260	.	843.290	-1	-1
chr1	109756065	109756869	peak381	107	.	347.860	-1	-1
chr1	109782433	109783771	peak382	154	.	498.620	-1	-1
chr1	109825556	109826439	peak383	219	.	710.520	-1	-1
chr1	109940447	109941091	peak384	32	.	106.500	-1	-1
chr1	109968377	109969754	peak385	520	.	1683.820	-1	-1
chr1	110036460	110037179	peak386	34	.	110.540	-1	-1
chr1	110090607	110091679	peak387	958	.	3100.000	-1	-1
chr1	110163385	110163980	peak388	193	.	625.140	-1	-1
chr1	110198445	110199022	peak389	32	.	104.230	-1	-1
chr1	110576776	110577459	peak390	57	.	184.870	-1	-1
chr1	110880654	110882893	peak391	403	.	1305.040	-1	-1
chr1	110949873	110950805	peak392	616	.	1991.900	-1	-1
chr1	111506021	111507414	peak393	958	.	3100.000	-1	-1
chr1	111682054	111683101	peak394	119	.	386.720	-1	-1
chr1	111746155	111747329	peak395	116	.	376.970	-1	-1
chr1	112056023	112056594	peak396	48	.	157.460	-1	-1
chr1	112297625	112298749	peak397	277	.	898.100	-1	-1
chr1	112938308	112939028	peak398	396	.	1280.300	-1	-1
chr1	113161417	113163237	peak399	753	.	2435.250	-1	-1
chr1	113247375	113248382	peak400	104	.	339.240	-1	-1
chr1	113261306	113261567	peak401	40	.	131.740	-1	-1
chr1	113305025	113305509	peak402	57	.	184.930	-1	-1
chr1	114301501	114302817	peak403	129	.	418.830	-1	-1
chr1	114353849	114356011	peak404	272	.	882.330	-1	-1
chr1	114446004	114448722	peak405	532	.	1720.850	-1	-1
chr1	114470695	114473641	peak406	175	.	566.800	-1	-1
chr1	115123466	115125811	peak407	309	.	1001.210	-1	-1
chr1	115258569	115259963	peak408	391	.	1264.180	-1	-1
chr1	115322310	115323807	peak409	545	.	1764.890	-1	-1
chr1	115722045	115722626	peak410	34	.	110.890	-1	-1
chr1	116184100	116184868	peak411	107	.	347.860	-1	-1
chr1	116353576	116354438	peak412	32	.	105.670	-1	-1
chr1	116494170	116494649	peak413	45	.	147.560	-1	-1
chr1	116518459	116519105	peak414	80	.	259.600	-1	-1
chr1	116681478	116682179	peak415	629	.	2035.920	-1	-1
chr1	116914846	116917211	peak416	49	.	158.440	-1	-1
chr1	116960862	116961550	peak417	47	.	152.370	-1	-1
chr1	117209357	117209929	peak418	33	.	107.390	-1	-1
chr1	117453004	117453614	peak419	241	.	780.970	-1	-1
chr1	117601960	117603515	peak420	79	.	258.450	-1	-1
chr1	117909028	117910501	peak421	505	.	1633.080	-1	-1
chr1	118471306	118472753	peak422	958	.	3100.000	-1	-1
chr1	118727397	118727761	peak423	77	.	250.910	-1	-1
chr1	120190603	120191338	peak424	445	.	1439.120	-1	-1
chr1	145096022	145097512	peak425	958	.	3100.000	-1	-1
chr1	145382070	145382615	peak426	184	.	595.840	-1	-1
chr1	145396531	145398208	peak427	64	.	208.780	-1	-1
chr1	145398908	145399626	peak428	42	.	138.760	-1	-1
chr1	145455136	145456274	peak429	33	.	109.660	-1	-1
chr1	145469985	145471190	peak430	246	.	797.910	-1	-1
chr1	145506921	145508282	peak431	342	.	1107.950	-1	-1
chr1	145610379	145611349	peak432	589	.	1905.730	-1	-1
chr1	145694249	145694952	peak433	59	.	191.870	-1	-1
chr1	145726203	145727187	peak434	42	.	136.850	-1	-1
chr1	146643507	146645488	peak435	60	.	194.030	-1	-1
chr1	146713742	146715427	peak436	44	.	144.590	-1	-1
chr1	147148358	147149190	peak437	43	.	139.430	-1	-1
chr1	147735342	147736266	peak438	67	.	219.430	-1	-1
chr1	147736855	147737713	peak439	82	.	265.570	-1	-1
chr1	147806012	147807464	peak440	38	.	123.460	-1	-1
chr1	148241267	148241715	peak441	134	.	435.440	-1	-1
chr1	148556541	148556990	peak442	74	.	239.830	-1	-1
chr1	149215394	149216022	peak443	179	.	579.470	-1	-1
chr1	149223131	149224312	peak444	126	.	409.000	-1	-1
chr1	149224334	149225017	peak445	423	.	1367.610	-1	-1
chr1	149294576	149294836	peak446	37	.	121.330	-1	-1
chr1	149298489	149298729	peak447	69	.	224.330	-1	-1
chr1	149680123	149680394	peak448	51	.	165.000	-1	-1
chr1	149858830	149860861	peak449	184	.	597.190	-1	-1
chr1	149870820	149872147	peak450	218	.	706.940	-1	-1
chr1	149898832	149900541	peak451	823	.	2661.730	-1	-1
chr1	149910845	149911621	peak452	34	.	110.980	-1	-1
chr1	149981634	149983167	peak453	991	.	3206.500	-1	-1
chr1	150038706	150040414	peak454	702	.	2271.320	-1	-1
chr1	150185615	150186304	peak455	38	.	123.520	-1	-1
chr1	150240567	150242038	peak456	958	.	3100.000	-1	-1
chr1	150265729	150266854	peak457	958	.	3100.000	-1	-1
chr1	150293674	150294906	peak458	864	.	2795.530	-1	-1
chr1	150335666	150337541	peak459	36	.	117.580	-1	-1
chr1	150459383	150460669	peak460	794	.	2568.790	-1	-1
chr1	150533322	150535424	peak461	128	.	415.610	-1	-1
chr1	150550809	150552736	peak462	187	.	607.730	-1	-1
chr1	150669396	150670163	peak463	105	.	340.990	-1	-1
chr1	150898417	150899385	peak464	954	.	3084.570	-1	-1
chr1	150980386	150981843	peak465	195	.	630.720	-1	-1
chr1	151030462	151033031	peak466	295	.	954.020	-1	-1
chr1	151042613	151043956	peak467	370	.	1196.740	-1	-1
chr1	151137504	151139427	peak468	426	.	1379.960	-1	-1
chr1	151162070	151163065	peak469	412	.	1333.320	-1	-1
chr1	151226839	151227978	peak470	456	.	1475.000	-1	-1
chr1	151253468	151255915	peak471	535	.	1731.030	-1	-1
chr1	151283872	151284459	peak472	42	.	138.790	-1	-1
chr1	151371600	151372901	peak473	939	.	3037.750	-1	-1
chr1	151431466	151432521	peak474	345	.	1118.380	-1	-1
chr1	151445576	151446336	peak475	53	.	172.290	-1	-1
chr1	151521034	151521903	peak476	32	.	103.720	-1	-1
chr1	151566603	151567058	peak477	31	.	100.410	-1	-1
chr1	151735169	151736643	peak478	88	.	285.570	-1	-1
chr1	151762315	151764142	peak479	37	.	121.610	-1	-1
chr1	151808730	151810259	peak480	48	.	157.190	-1	-1
chr1	151881571	151882702	peak481	747	.	2418.310	-1	-1
chr1	151964182	151967200	peak482	58	.	190.750	-1	-1
chr1	152006762	152009896	peak483	32	.	105.520	-1	-1
chr1	152019784	152021380	peak484	183	.	592.460	-1	-1
chr1	152081460	152082305	peak485	74	.	240.340	-1	-1
chr1	153538819	153539518	peak486	65	.	211.690	-1	-1
chr1	153581140	153582199	peak487	44	.	144.300	-1	-1
chr1	153605947	153607076	peak488	67	.	217.240	-1	-1
chr1	153630784	153631506	peak489	137	.	445.310	-1	-1
chr1	153643241	153643984	peak490	35	.	113.480	-1	-1
chr1	153699875	153700852	peak491	484	.	1565.640	-1	-1
chr1	153747580	153748573	peak492	51	.	167.810	-1	-1
chr1	153755637	153756448	peak493	61	.	199.500	-1	-1
chr1	153895331	153896076	peak494	86	.	281.190	-1	-1
chr1	153917852	153919542	peak495	254	.	823.070	-1	-1
chr1	153930061	153931608	peak496	693	.	2241.240	-1	-1
chr1	153935545	153936937	peak497	169	.	547.170	-1	-1
chr1	153939537	153941109	peak498	297	.	961.660	-1	-1
chr1	153962794	153963732	peak499	838	.	2709.660	-1	-1
chr1	154154607	154156272	peak500	851	.	2751.960	-1	-1
chr1	154192467	154193602	peak501	283	.	916.420	-1	-1
chr1	154244627	154245362	peak502	204	.	662.240	-1	-1
chr1	154357963	154358481	peak503	53	.	171.700	-1	-1
chr1	154390435	154391337	peak504	58	.	189.170	-1	-1
chr1	154530932	154532263	peak505	360	.	1166.970	-1	-1
chr1	154540006	154540707	peak506	40	.	131.110	-1	-1
chr1	154580397	154580962	peak507	90	.	293.550	-1	-1
chr1	154908787	154909938	peak508	128	.	416.590	-1	-1
chr1	154933678	154934883	peak509	885	.	2863.880	-1	-1
chr1	154944965	154945537	peak510	37	.	121.510	-1	-1
chr1	154946002	154948287	peak511	958	.	3100.000	-1	-1
chr1	154955197	154956242	peak512	958	.	3100.000	-1	-1
chr1	154973122	154974066	peak513	131	.	424.380	-1	-1
chr1	154976021	154977124	peak514	303	.	982.020	-1	-1
chr1	154989534	154990409	peak515	30	.	100.160	-1	-1
chr1	155055400	155056116	peak516	72	.	233.040	-1	-1
chr1	155057157	155058002	peak517	43	.	140.230	-1	-1
chr1	155101365	155102876	peak518	49	.	158.450	-1	-1
chr1	155107355	155108987	peak519	434	.	1406.360	-1	-1
chr1	155112125	155113364	peak520	958	.	3100.000	-1	-1
chr1	155145360	155146138	peak521	127	.	411.760	-1	-1
chr1	155178258	155179502	peak522	556	.	1797.950	-1	-1
chr1	155210932	155211308	peak523	89	.	288.610	-1	-1
chr1	155214196	155214885	peak524	46	.	150.770	-1	-1
chr1	155231070	155232554	peak525	632	.	2045.320	-1	-1
chr1	155242776	155243756	peak526	97	.	315.320	-1	-1
chr1	155278129	155278896	peak527	159	.	516.250	-1	-1
chr1	155292837	155294542	peak528	192	.	623.090	-1	-1
chr1	155294582	155295433	peak529	39	.	127.640	-1	-1
chr1	155532371	155533278	peak530	64	.	208.340	-1	-1
chr1	155533707	155534087	peak531	46	.	151.210	-1	-1
chr1	155658358	155659097	peak532	32	.	106.200	-1	-1
chr1	155826555	155827312	peak533	333	.	1077.070	-1	-1
chr1	155828898	155829487	peak534	96	.	310.940	-1	-1
chr1	155903808	155904859	peak535	958	.	3100.000	-1	-1
chr1	155910367	155910934	peak536	48	.	157.110	-1	-1
chr1	155947985	155948640	peak537	44	.	143.940	-1	-1
chr1	155990360	155991058	peak538	866	.	2802.710	-1	-1
chr1	156024224	156025350	peak539	171	.	553.740	-1	-1
chr1	156030615	156031316	peak540	340	.	1102.410	-1	-1
chr1	156052070	156052559	peak541	60	.	195.320	-1	-1
chr1	156060567	156061013	peak542	39	.	127.780	-1	-1
chr1	156095831	156096388	peak543	32	.	105.040	-1	-1
chr1	156123018	156123866	peak544	297	.	960.540	-1	-1
chr1	156163290	156164507	peak545	767	.	2482.270	-1	-1
chr1	156182429	156183389	peak546	74	.	239.450	-1	-1
chr1	156186129	156186719	peak547	71	.	231.080	-1	-1
chr1	156251453	156252309	peak548	56	.	183.560	-1	-1
chr1	156252434	156253113	peak549	328	.	1061.710	-1	-1
chr1	156307563	156308859	peak550	108	.	349.530	-1	-1
chr1	156426169	156427740	peak551	172	.	557.140	-1	-1
chr1	156441194	156441827	peak552	61	.	197.840	-1	-1
chr1	156470339	156471478	peak553	43	.	141.150	-1	-1
chr1	156474611	156475350	peak554	45	.	147.260	-1	-1
chr1	156542050	156542711	peak555	465	.	1503.560	-1	-1
chr1	156561099	156561745	peak556	84	.	273.900	-1	-1
chr1	156570860	156571719	peak557	546	.	1767.790	-1	-1
chr1	156629713	156630589	peak558	75	.	242.800	-1	-1
chr1	156631015	156631670	peak559	398	.	1287.610	-1	-1
chr1	156662006	156663029	peak560	41	.	133.630	-1	-1
chr1	156697709	156699110	peak561	958	.	3100.000	-1	-1
chr1	156710393	156711520	peak562	958	.	3100.000	-1	-1
chr1	156716298	156717165	peak563	77	.	250.520	-1	-1
chr1	156718252	156718964	peak564	309	.	999.800	-1	-1
chr1	156721255	156722323	peak565	46	.	150.380	-1	-1
chr1	156736692	156737775	peak566	332	.	1076.600	-1	-1
chr1	157107641	157108629	peak567	847	.	2739.350	-1	-1
chr1	158119370	158119822	peak568	100	.	324.150	-1	-1
chr1	159750337	159751181	peak569	84	.	271.750	-1	-1
chr1	159885959	159886507	peak570	38	.	124.650	-1	-1
chr1	159915295	159916216	peak571	93	.	302.360	-1	-1
chr1	159961330	159961724	peak572	115	.	374.480	-1	-1
chr1	160001204	160002204	peak573	958	.	3100.000	-1	-1
chr1	160312618	160313659	peak574	958	.	3100.000	-1	-1
chr1	160983317	160983960	peak575	643	.	2081.190	-1	-1
chr1	160990873	160991551	peak576	45	.	148.470	-1	-1
chr1	161007934	161009070	peak577	562	.	1820.050	-1	-1
chr1	161014758	161015376	peak578	45	.	147.830	-1	-1
chr1	161015412	161016284	peak579	945	.	3056.180	-1	-1
chr1	161067933	161068307	peak580	35	.	114.520	-1	-1
chr1	161087389	161088172	peak581	571	.	1848.920	-1	-1
chr1	161102146	161103304	peak582	713	.	2307.690	-1	-1
chr1	161123357	161124388	peak583	881	.	2849.820	-1	-1
chr1	161171608	161172523	peak584	958	.	3100.000	-1	-1
chr1	161179514	161180011	peak585	103	.	334.850	-1	-1
chr1	161283812	161284609	peak586	800	.	2587.200	-1	-1
chr1	161359413	161360027	peak587	123	.	399.870	-1	-1
chr1	161368744	161370199	peak588	958	.	3100.000	-1	-1
chr1	161391749	161392127	peak589	46	.	151.370	-1	-1
chr1	161397667	161398189	peak590	35	.	115.610	-1	-1
chr1	161500818	161501158	peak591	51	.	164.960	-1	-1
chr1	161509887	161510280	peak592	41	.	132.780	-1	-1
chr1	161696354	161697121	peak593	97	.	315.050	-1	-1
chr1	161719242	161720249	peak594	131	.	425.600	-1	-1
chr1	161735857	161736595	peak595	254	.	822.190	-1	-1
chr1	162129192	162129782	peak596	118	.	383.990	-1	-1
chr1	162467300	162468136	peak597	907	.	2933.220	-1	-1
chr1	162824043	162824356	peak598	35	.	114.980	-1	-1
chr1	163291125	163292255	peak599	958	.	3100.000	-1	-1
chr1	164567866	164568410	peak600	33	.	108.270	-1	-1
chr1	164717443	164718212	peak601	104	.	338.000	-1	-1
chr1	165667193	165667915	peak602	106	.	342.710	-1	-1
chr1	165737592	165738660	peak603	958	.	3100.000	-1	-1
chr1	165796638	165797089	peak604	49	.	160.280	-1	-1
chr1	166808224	166808870	peak605	129	.	418.750	-1	-1
chr1	166808970	166809328	peak606	44	.	145.370	-1	-1
chr1	166845268	166845923	peak607	93	.	303.610	-1	-1
chr1	167013192	167013634	peak608	33	.	107.600	-1	-1
chr1	167189014	167190004	peak609	269	.	870.840	-1	-1
chr1	167597226	167597684	peak610	116	.	377.770	-1	-1
chr1	167683481	167684184	peak611	40	.	132.150	-1	-1
chr1	167905234	167905935	peak612	32	.	104.300	-1	-1
chr1	168147726	168148865	peak613	829	.	2680.950	-1	-1
chr1	168378072	168378513	peak614	34	.	111.810	-1	-1
chr1	168538720	168539005	peak615	42	.	138.000	-1	-1
chr1	168596672	168597031	peak616	35	.	115.990	-1	-1
chr1	169336710	169338012	peak617	958	.	3100.000	-1	-1
chr1	169498522	169498994	peak618	76	.	247.030	-1	-1
chr1	169750505	169750927	peak619	45	.	147.320	-1	-1
chr1	169763505	169764567	peak620	958	.	3100.000	-1	-1
chr1	169862798	169863711	peak621	842	.	2723.510	-1	-1
chr1	170500815	170501784	peak622	90	.	293.030	-1	-1
chr1	171282921	171283536	peak623	61	.	200.390	-1	-1
chr1	171710785	171712055	peak624	55	.	178.610	-1	-1
chr1	171750051	171751205	peak625	958	.	3100.000	-1	-1
chr1	172412825	172413572	peak626	749	.	2421.720	-1	-1
chr1	172715381	172716169	peak627	48	.	157.060	-1	-1
chr1	172902990	172903469	peak628	95	.	310.070	-1	-1
chr1	173683477	173684831	peak629	958	.	3100.000	-1	-1
chr1	173793073	173794303	peak630	758	.	2453.210	-1	-1
chr1	173836794	173838245	peak631	872	.	2822.030	-1	-1
chr1	173991154	173991825	peak632	109	.	354.720	-1	-1
chr1	174968023	174969645	peak633	876	.	2833.410	-1	-1
chr1	174998686	174999380	peak634	101	.	328.610	-1	-1
chr1	176176058	176177163	peak635	340	.	1102.240	-1	-1
chr1	177417837	177418247	peak636	40	.	131.400	-1	-1
chr1	177953294	177953782	peak637	473	.	1530.270	-1	-1
chr1	178006914	178007374	peak638	64	.	208.830	-1	-1
chr1	178207855	178208329	peak639	47	.	153.950	-1	-1
chr1	178511133	178512046	peak640	138	.	447.960	-1	-1
chr1	179050544	179051710	peak641	176	.	569.280	-1	-1
chr1	179334640	179335438	peak642	160	.	519.560	-1	-1
chr1	179560614	179561403	peak643	37	.	122.700	-1	-1
chr1	179846541	179847271	peak644	617	.	1995.940	-1	-1
chr1	179851174	179852393	peak645	878	.	2840.690	-1	-1
chr1	180123341	180124257	peak646	40	.	129.600	-1	-1
chr1	180463607	180463980	peak647	49	.	161.380	-1	-1
chr1	180471183	180472805	peak648	54	.	176.580	-1	-1
chr1	180990848	180992530	peak649	164	.	532.550	-1	-1
chr1	181057157	181059711	peak650	151	.	488.700	-1	-1
chr1	181073569	181075091	peak651	95	.	307.780	-1	-1
chr1	181998335	181999376	peak652	192	.	621.910	-1	-1
chr1	182557785	182558602	peak653	119	.	387.710	-1	-1
chr1	182602742	182603325	peak654	31	.	100.930	-1	-1
chr1	182758294	182759079	peak655	382	.	1237.560	-1	-1
chr1	182808261	182809379	peak656	50	.	162.970	-1	-1
chr1	182965010	182965453	peak657	79	.	258.430	-1	-1
chr1	183129003	183129516	peak658	33	.	108.650	-1	-1
chr1	183440075	183441878	peak659	958	.	3100.000	-1	-1
chr1	183604506	183605190	peak660	146	.	473.720	-1	-1
chr1	184020533	184021341	peak661	160	.	518.380	-1	-1
chr1	184723208	184724545	peak662	958	.	3100.000	-1	-1
chr1	185125742	185126814	peak663	347	.	1123.390	-1	-1
chr1	185285950	185287412	peak664	259	.	837.530	-1	-1
chr1	186051342	186051817	peak665	225	.	729.300	-1	-1
chr1	186121729	186122543	peak666	57	.	186.860	-1	-1
chr1	186343726	186345408	peak667	878	.	2841.050	-1	-1
chr1	186967055	186967384	peak668	40	.	129.530	-1	-1
chr1	189118530	189119166	peak669	447	.	1445.270	-1	-1
chr1	192702029	192702321	peak670	37	.	120.810	-1	-1
chr1	193027535	193028021	peak671	38	.	125.290	-1	-1
chr1	193028185	193029366	peak672	397	.	1284.510	-1	-1
chr1	193074278	193074955	peak673	47	.	153.910	-1	-1
chr1	193090715	193091522	peak674	31	.	101.460	-1	-1
chr1	193248188	193248541	peak675	66	.	214.970	-1	-1
chr1	197454892	197455349	peak676	33	.	107.600	-1	-1
chr1	198126478	198127047	peak677	86	.	279.760	-1	-1
chr1	198127948	198128643	peak678	450	.	1456.520	-1	-1
chr1	198638192	198638596	peak679	57	.	185.400	-1	-1
chr1	200589333	200590217	peak680	219	.	709.670	-1	-1
chr1	200638384	200639793	peak681	314	.	1017.520	-1	-1
chr1	200863626	200864302	peak682	105	.	340.490	-1	-1
chr1	201139621	201140629	peak683	54	.	174.980	-1	-1
chr1	201368038	201369309	peak684	38	.	124.320	-1	-1
chr1	201449270	201450328	peak685	38	.	124.270	-1	-1
chr1	201474534	201475030	peak686	41	.	134.710	-1	-1
chr1	201475600	201476662	peak687	57	.	186.670	-1	-1
chr1	201486784	201487317	peak688	56	.	181.180	-1	-1
chr1	201566427	201567553	peak689	359	.	1161.910	-1	-1
chr1	201683500	201684311	peak690	46	.	149.280	-1	-1
chr1	201924176	201924914	peak691	439	.	1420.810	-1	-1
chr1	201951995	201952755	peak692	345	.	1115.700	-1	-1
chr1	201979273	201980038	peak693	36	.	117.310	-1	-1
chr1	202081613	202083265	peak694	61	.	199.880	-1	-1
chr1	202317290	202318416	peak695	282	.	912.240	-1	-1
chr1	202775875	202776789	peak696	43	.	141.560	-1	-1
chr1	202777065	202777874	peak697	46	.	149.950	-1	-1
chr1	202779434	202780760	peak698	71	.	230.770	-1	-1
chr1	202857450	202858619	peak699	103	.	333.140	-1	-1
chr1	202895811	202896787	peak700	346	.	1121.340	-1	-1
chr1	202926686	202928151	peak701	301	.	974.740	-1	-1
chr1	202976066	202976735	peak702	33	.	109.810	-1	-1
chr1	203058175	203059114	peak703	31	.	100.980	-1	-1
chr1	203651728	203652355	peak704	411	.	1329.540	-1	-1
chr1	203765027	203765843	peak705	44	.	144.920	-1	-1
chr1	203830458	203831560	peak706	958	.	3100.000	-1	-1
chr1	204072875	204074215	peak707	45	.	145.790	-1	-1
chr1	204131332	204132025	peak708	89	.	288.150	-1	-1
chr1	204140786	204141374	peak709	43	.	140.660	-1	-1
chr1	204182856	204183847	peak710	45	.	146.390	-1	-1
chr1	204195382	204195887	peak711	36	.	117.310	-1	-1
chr1	204332344	204333164	peak712	194	.	628.990	-1	-1
chr1	204380066	204381419	peak713	643	.	2079.580	-1	-1
chr1	204475484	204476565	peak714	52	.	168.230	-1	-1
chr1	204485007	204486228	peak715	958	.	3100.000	-1	-1
chr1	204810820	204811358	peak716	83	.	269.620	-1	-1
chr1	204967982	204968635	peak717	41	.	133.000	-1	-1
chr1	204972435	204973273	peak718	33	.	107.990	-1	-1
chr1	205090711	205091755	peak719	880	.	2847.050	-1	-1
chr1	205180073	205181246	peak720	452	.	1464.160	-1	-1
chr1	205532882	205533489	peak721	179	.	579.150	-1	-1
chr1	205599981	205601666	peak722	645	.	2087.970	-1	-1
chr1	205781978	205783378	peak723	40	.	131.260	-1	-1
chr1	206785403	206786239	peak724	276	.	893.820	-1	-1
chr1	206859504	206860190	peak725	32	.	103.680	-1	-1
chr1	207378410	207378781	peak726	37	.	119.760	-1	-1
chr1	207494258	207495362	peak727	34	.	111.860	-1	-1
chr1	207865069	207865570	peak728	39	.	129.270	-1	-1
chr1	207925020	207925627	peak729	78	.	253.300	-1	-1
chr1	208021554	208022012	peak730	68	.	222.780	-1	-1
chr1	208136686	208137328	peak731	61	.	197.340	-1	-1
chr1	209957681	209958469	peak732	958	.	3100.000	-1	-1
chr1	210000922	210001639	peak733	492	.	1591.380	-1	-1
chr1	210465614	210466110	peak734	38	.	125.710	-1	-1
chr1	210502186	210502927	peak735	54	.	175.290	-1	-1
chr1	211432186	211432868	peak736	53	.	172.090	-1	-1
chr1	211555830	211556800	peak737	142	.	461.720	-1	-1
chr1	211849131	211849557	peak738	35	.	115.280	-1	-1
chr1	212208825	212209309	peak739	35	.	114.180	-1	-1
chr1	212458340	212458894	peak740	70	.	226.530	-1	-1
chr1	212964649	212965465	peak741	799	.	2585.830	-1	-1
chr1	213031276	213031738	peak742	31	.	101.920	-1	-1
chr1	213188477	213189327	peak743	181	.	586.800	-1	-1
chr1	213224123	213225067	peak744	980	.	3169.890	-1	-1
chr1	214453646	214453994	peak745	36	.	116.650	-1	-1
chr1	215592221	215592670	peak746	150	.	485.790	-1	-1
chr1	215756647	215757185	peak747	39	.	129.270	-1	-1
chr1	216773984	216774741	peak748	71	.	232.690	-1	-1
chr1	217666653	217667065	peak749	40	.	131.040	-1	-1
chr1	217803909	217805031	peak750	858	.	2776.500	-1	-1
chr1	218457841	218459218	peak751	947	.	3062.910	-1	-1
chr1	218879136	218879708	peak752	31	.	103.050	-1	-1
chr1	219589790	219590372	peak753	42	.	135.870	-1	-1
chr1	220219722	220220224	peak754	36	.	117.740	-1	-1
chr1	220262986	220263477	peak755	43	.	139.120	-1	-1
chr1	220267253	220267850	peak756	168	.	544.660	-1	-1
chr1	220445347	220446154	peak757	106	.	343.530	-1	-1
chr1	220543191	220543633	peak758	41	.	135.440	-1	-1
chr1	220906244	220906840	peak759	314	.	1015.250	-1	-1
chr1	221667949	221668346	peak760	43	.	140.310	-1	-1
chr1	221915503	221916535	peak761	68	.	219.960	-1	-1
chr1	222638607	222639282	peak762	56	.	184.250	-1	-1
chr1	222762810	222763765	peak763	786	.	2541.800	-1	-1
chr1	222773546	222774013	peak764	71	.	230.350	-1	-1
chr1	222817079	222818046	peak765	411	.	1329.130	-1	-1
chr1	222886363	222887018	peak766	502	.	1625.900	-1	-1
chr1	222987911	222988970	peak767	579	.	1872.820	-1	-1
chr1	223180262	223180587	peak768	66	.	215.250	-1	-1
chr1	223307048	223307800	peak769	46	.	148.990	-1	-1
chr1	223815867	223816345	peak770	89	.	288.410	-1	-1
chr1	224033696	224034357	peak771	52	.	169.660	-1	-1
chr1	224301429	224302583	peak772	958	.	3100.000	-1	-1
chr1	224493455	224493850	peak773	32	.	105.830	-1	-1
chr1	224517614	224518487	peak774	375	.	1213.080	-1	-1
chr1	224544230	224544870	peak775	58	.	189.420	-1	-1
chr1	224622360	224622999	peak776	561	.	1814.750	-1	-1
chr1	224716627	224716992	peak777	33	.	107.650	-1	-1
chr1	225117183	225117814	peak778	101	.	328.440	-1	-1
chr1	226063093	226063554	peak779	35	.	115.430	-1	-1
chr1	226111556	226112562	peak780	672	.	2175.170	-1	-1
chr1	226186832	226187559	peak781	160	.	519.020	-1	-1
chr1	226270579	226271136	peak782	239	.	775.220	-1	-1
chr1	226297868	226298659	peak783	41	.	132.820	-1	-1
chr1	226315315	226316141	peak784	272	.	880.590	-1	-1
chr1	226374070	226374956	peak785	958	.	3100.000	-1	-1
chr1	226496043	226496515	peak786	63	.	206.140	-1	-1
chr1	226496702	226497450	peak787	33	.	108.970	-1	-1
chr1	226714466	226714935	peak788	223	.	724.000	-1	-1
chr1	226891010	226891598	peak789	107	.	348.510	-1	-1
chr1	226926905	226927408	peak790	64	.	207.040	-1	-1
chr1	227002752	227003227	peak791	35	.	115.480	-1	-1
chr1	227126967	227128256	peak792	305	.	988.690	-1	-1
chr1	227730256	227730762	peak793	105	.	341.100	-1	-1
chr1	227751057	227751827	peak794	312	.	1011.670	-1	-1
chr1	227922599	227923347	peak795	902	.	2918.390	-1	-1
chr1	227953787	227954318	peak796	33	.	108.800	-1	-1
chr1	228290789	228291268	peak797	34	.	112.640	-1	-1
chr1	228327235	228328406	peak798	285	.	922.650	-1	-1
chr1	228353142	228354123	peak799	276	.	894.350	-1	-1
chr1	228400760	228401114	peak800	38	.	125.700	-1	-1
chr1	228594242	228594875	peak801	192	.	620.800	-1	-1
chr1	228646162	228646621	peak802	36	.	119.290	-1	-1
chr1	229356986	229357665	peak803	38	.	125.590	-1	-1
chr1	229406475	229407022	peak804	71	.	231.030	-1	-1
chr1	229761639	229762262	peak805	156	.	505.830	-1	-1
chr1	230202375	230203039	peak806	32	.	104.400	-1	-1
chr1	230777933	230778699	peak807	125	.	407.300	-1	-1
chr1	231114362	231115195	peak808	642	.	2076.900	-1	-1
chr1	231175005	231175640	peak809	31	.	103.390	-1	-1
chr1	231347054	231347693	peak810	318	.	1030.400	-1	-1
chr1	231376656	231377247	peak811	80	.	261.010	-1	-1
chr1	231663844	231664789	peak812	996	.	3221.600	-1	-1
chr1	231860994	231861465	peak813	80	.	259.830	-1	-1
chr1	232940991	232941641	peak814	64	.	208.050	-1	-1
chr1	233085725	233086595	peak815	310	.	1002.520	-1	-1
chr1	233654112	233654628	peak816	231	.	747.070	-1	-1
chr1	234508710	234509887	peak817	958	.	3100.000	-1	-1
chr1	234735576	234736253	peak818	156	.	506.680	-1	-1
chr1	234811885	234812358	peak819	99	.	322.600	-1	-1
chr1	234819989	234820364	peak820	47	.	153.490	-1	-1
chr1	234859291	234860333	peak821	71	.	232.330	-1	-1
chr1	235011986	235012551	peak822	61	.	199.890	-1	-1
chr1	235093072	235093593	peak823	31	.	100.750	-1	-1
chr1	235098874	235099396	peak824	42	.	137.520	-1	-1
chr1	235291767	235292634	peak825	744	.	2407.690	-1	-1
chr1	235324127	235324968	peak826	630	.	2039.890	-1	-1
chr1	235491301	235492651	peak827	710	.	2297.390	-1	-1
chr1	235530462	235531118	peak828	958	.	3100.000	-1	-1
chr1	235667656	235668174	peak829	60	.	194.760	-1	-1
chr1	236666351	236666974	peak830	187	.	605.030	-1	-1
chr1	236767464	236768243	peak831	899	.	2909.320	-1	-1
chr1	236958059	236959188	peak832	958	.	3100.000	-1	-1
chr1	237068341	237068817	peak833	43	.	142.110	-1	-1
chr1	237392655	237392997	peak834	50	.	164.520	-1	-1
chr1	239401327	239401659	peak835	78	.	253.410	-1	-1
chr1	240739465	240739863	peak836	39	.	128.920	-1	-1
chr1	240851065	240851593	peak837	58	.	189.000	-1	-1
chr1	241319911	241320241	peak838	35	.	113.330	-1	-1
chr1	242010936	242011864	peak839	958	.	3100.000	-1	-1
chr1	242161685	242162334	peak840	39	.	129.270	-1	-1
chr1	242588654	242588988	peak841	39	.	128.070	-1	-1
chr1	242617933	242618416	peak842	201	.	651.410	-1	-1
chr1	242732045	242732392	peak843	33	.	107.130	-1	-1
chr1	243100011	243100421	peak844	109	.	355.300	-1	-1
chr1	243418331	243419851	peak845	318	.	1031.110	-1	-1
chr1	244211393	244211923	peak846	87	.	283.920	-1	-1
chr1	244614866	244615800	peak847	68	.	221.660	-1	-1
chr1	244815918	244816550	peak848	118	.	381.610	-1	-1
chr1	244882904	244883462	peak849	43	.	141.810	-1	-1
chr1	244997945	244999106	peak850	90	.	291.700	-1	-1
chr1	245026169	245026782	peak851	291	.	943.360	-1	-1
chr1	245134082	245134597	peak852	35	.	115.370	-1	-1
chr1	246666633	246667168	peak853	59	.	192.850	-1	-1
chr1	246729007	246730118	peak854	958	.	3100.000	-1	-1
chr1	246771917	246772656	peak855	74	.	240.940	-1	-1
chr1	247094961	247095806	peak856	193	.	625.190	-1	-1
chr1	247171132	247171684	peak857	359	.	1161.900	-1	-1
chr1	247241438	247242355	peak858	599	.	1938.650	-1	-1
chr1	247266967	247268028	peak859	958	.	3100.000	-1	-1
chr1	247274981	247275654	peak860	165	.	536.190	-1	-1
chr1	247373490	247374421	peak861	288	.	934.310	-1	-1
chr1	247494731	247495928	peak862	437	.	1412.930	-1	-1
chr1	248262783	248263137	peak863	37	.	121.330	-1	-1
chr1	249119754	249121133	peak864	958	.	3100.000	-1	-1
chr1	249131882	249132493	peak865	61	.	198.360	-1	-1
chr1	249153105	249153620	peak866	35	.	114.940	-1	-1
chr1	249200109	249200821	peak867	42	.	138.810	-1	-1
chr1	249200845	249201157	peak868	47	.	153.690	-1	-1
chr10	375203	376142	peak869	62	.	203.070	-1	-1
chr10	592639	593286	peak870	82	.	266.920	-1	-1
chr10	977345	978263	peak871	958	.	3100.000	-1	-1
chr10	1033617	1034979	peak872	897	.	2900.620	-1	-1
chr10	1094652	1095781	peak873	689	.	2229.990	-1	-1
chr10	1101954	1103767	peak874	958	.	3100.000	-1	-1
chr10	1311083	1311436	peak875	38	.	124.660	-1	-1
chr10	1748820	1749257	peak876	88	.	285.310	-1	-1
chr10	2744097	2744357	peak877	31	.	100.390	-1	-1
chr10	3027757	3028350	peak878	82	.	266.610	-1	-1
chr10	3042649	3043063	peak879	69	.	224.150	-1	-1
chr10	3110231	3111085	peak880	374	.	1210.660	-1	-1
chr10	3137489	3138197	peak881	47	.	152.830	-1	-1
chr10	3214678	3215449	peak882	34	.	113.000	-1	-1
chr10	3331872	3332519	peak883	35	.	113.650	-1	-1
chr10	3819089	3819672	peak884	58	.	189.100	-1	-1
chr10	5530050	5531198	peak885	222	.	720.360	-1	-1
chr10	5701710	5702664	peak886	104	.	337.290	-1	-1
chr10	5726116	5727169	peak887	742	.	2401.040	-1	-1
chr10	5854546	5856128	peak888	321	.	1038.400	-1	-1
chr10	5931458	5932424	peak889	958	.	3100.000	-1	-1
chr10	6095755	6096333	peak890	56	.	182.480	-1	-1
chr10	6186321	6187309	peak891	63	.	204.620	-1	-1
chr10	6205304	6206220	peak892	83	.	268.840	-1	-1
chr10	6281099	6281705	peak893	91	.	294.370	-1	-1
chr10	6317113	6317617	peak894	53	.	171.450	-1	-1
chr10	7275370	7276106	peak895	40	.	130.750	-1	-1
chr10	7829509	7830748	peak896	601	.	1943.840	-1	-1
chr10	7859939	7860727	peak897	440	.	1422.580	-1	-1
chr10	8086886	8087693	peak898	184	.	596.110	-1	-1
chr10	8095232	8097124	peak899	99	.	322.760	-1	-1
chr10	8201508	8202054	peak900	58	.	190.330	-1	-1
chr10	8657999	8658650	peak901	46	.	150.090	-1	-1
chr10	8767908	8768901	peak902	137	.	445.310	-1	-1
chr10	9080104	9080776	peak903	49	.	160.620	-1	-1
chr10	9230037	9230936	peak904	40	.	132.520	-1	-1
chr10	11395260	11395720	peak905	63	.	205.020	-1	-1
chr10	11729190	11730255	peak906	36	.	118.360	-1	-1
chr10	12084644	12085669	peak907	200	.	649.700	-1	-1
chr10	12110424	12111220	peak908	157	.	510.020	-1	-1
chr10	12237410	12238752	peak909	958	.	3100.000	-1	-1
chr10	12762256	12762823	peak910	64	.	207.960	-1	-1
chr10	12824415	12825019	peak911	234	.	759.310	-1	-1
chr10	12827539	12827967	peak912	39	.	129.150	-1	-1
chr10	13200569	13201062	peak913	45	.	146.950	-1	-1
chr10	13203010	13203786	peak914	635	.	2056.140	-1	-1
chr10	13343833	13344523	peak915	127	.	412.240	-1	-1
chr10	13628490	13629744	peak916	958	.	3100.000	-1	-1
chr10	14634081	14634454	peak917	33	.	107.180	-1	-1
chr10	14879913	14880586	peak918	116	.	375.630	-1	-1
chr10	14920070	14920797	peak919	53	.	173.110	-1	-1
chr10	14995741	14996680	peak920	649	.	2100.480	-1	-1
chr10	15001113	15002345	peak921	958	.	3100.000	-1	-1
chr10	15138877	15139845	peak922	137	.	444.300	-1	-1
chr10	15582760	15583218	peak923	91	.	294.970	-1	-1
chr10	15901875	15903116	peak924	958	.	3100.000	-1	-1
chr10	16478659	16479693	peak925	106	.	345.130	-1	-1
chr10	17071546	17071906	peak926	42	.	138.000	-1	-1
chr10	17157202	17158074	peak927	36	.	117.310	-1	-1
chr10	17243220	17244021	peak928	559	.	1809.630	-1	-1
chr10	17487363	17488122	peak929	80	.	261.090	-1	-1
chr10	17507645	17507991	peak930	39	.	128.550	-1	-1
chr10	17659262	17659778	peak931	41	.	133.330	-1	-1
chr10	18899435	18899939	peak932	110	.	357.660	-1	-1
chr10	18940192	18941062	peak933	958	.	3100.000	-1	-1
chr10	18947829	18948620	peak934	565	.	1828.060	-1	-1
chr10	20911752	20912258	peak935	57	.	184.310	-1	-1
chr10	21783715	21784110	peak936	39	.	126.970	-1	-1
chr10	22292146	22293026	peak937	162	.	524.380	-1	-1
chr10	22518183	22518641	peak938	31	.	102.610	-1	-1
chr10	22605257	22605912	peak939	145	.	469.060	-1	-1
chr10	22614576	22615103	peak940	50	.	164.040	-1	-1
chr10	22972101	22973099	peak941	60	.	195.500	-1	-1
chr10	23248259	23248591	peak942	36	.	119.520	-1	-1
chr10	24315999	24316347	peak943	47	.	153.950	-1	-1
chr10	24323443	24323936	peak944	43	.	139.430	-1	-1
chr10	24934684	24935086	peak945	42	.	136.110	-1	-1
chr10	25754655	25755323	peak946	113	.	367.500	-1	-1
chr10	26985754	26987190	peak947	958	.	3100.000	-1	-1
chr10	27149512	27150263	peak948	75	.	242.610	-1	-1
chr10	27168682	27169012	peak949	64	.	209.150	-1	-1
chr10	27442565	27444480	peak950	958	.	3100.000	-1	-1
chr10	27530620	27531543	peak951	958	.	3100.000	-1	-1
chr10	27531686	27532518	peak952	516	.	1668.720	-1	-1
chr10	27541401	27541881	peak953	68	.	221.500	-1	-1
chr10	27792734	27793492	peak954	422	.	1364.550	-1	-1
chr10	27945637	27945992	peak955	90	.	293.420	-1	-1
chr10	28610737	28611239	peak956	34	.	110.070	-1	-1
chr10	28821068	28822329	peak957	684	.	2212.070	-1	-1
chr10	29214311	29214882	peak958	86	.	280.290	-1	-1
chr10	29387920	29388710	peak959	60	.	194.770	-1	-1
chr10	29395079	29395668	peak960	40	.	131.350	-1	-1
chr10	29413750	29414329	peak961	101	.	326.780	-1	-1
chr10	29919154	29919716	peak962	34	.	111.310	-1	-1
chr10	30024547	30025054	peak963	32	.	103.830	-1	-1
chr10	30100961	30101472	peak964	51	.	165.550	-1	-1
chr10	30736111	30736483	peak965	31	.	103.140	-1	-1
chr10	31372632	31373121	peak966	61	.	197.490	-1	-1
chr10	31892067	31892771	peak967	66	.	213.650	-1	-1
chr10	32229637	32230288	peak968	133	.	431.210	-1	-1
chr10	32231750	32232224	peak969	45	.	146.660	-1	-1
chr10	32344279	32345753	peak970	111	.	359.590	-1	-1
chr10	32428130	32428740	peak971	95	.	309.940	-1	-1
chr10	32734681	32735465	peak972	186	.	602.420	-1	-1
chr10	33247037	33247955	peak973	493	.	1594.660	-1	-1
chr10	33269308	33269964	peak974	68	.	220.130	-1	-1
chr10	33553023	33553657	peak975	229	.	743.090	-1	-1
chr10	34090667	34091069	peak976	42	.	138.170	-1	-1
chr10	35379276	35379866	peak977	45	.	148.420	-1	-1
chr10	35415297	35416375	peak978	247	.	800.650	-1	-1
chr10	35624693	35625838	peak979	453	.	1464.860	-1	-1
chr10	35930846	35931417	peak980	135	.	439.140	-1	-1
chr10	37778011	37778593	peak981	39	.	126.360	-1	-1
chr10	38299285	38300241	peak982	38	.	125.160	-1	-1
chr10	42863256	42863814	peak983	126	.	408.270	-1	-1
chr10	43277644	43278991	peak984	958	.	3100.000	-1	-1
chr10	43521247	43522551	peak985	55	.	180.250	-1	-1
chr10	43633459	43634170	peak986	349	.	1128.910	-1	-1
chr10	43782695	43783251	peak987	76	.	246.410	-1	-1
chr10	43845403	43846108	peak988	80	.	259.790	-1	-1
chr10	43891915	43893116	peak989	746	.	2412.500	-1	-1
chr10	43904101	43905192	peak990	299	.	968.170	-1	-1
chr10	43916167	43916737	peak991	64	.	208.320	-1	-1
chr10	43931986	43932713	peak992	116	.	377.890	-1	-1
chr10	43950675	43951534	peak993	158	.	514.000	-1	-1
chr10	44069641	44070446	peak994	958	.	3100.000	-1	-1
chr10	44101319	44102509	peak995	900	.	2911.050	-1	-1
chr10	44144096	44144682	peak996	38	.	123.420	-1	-1
chr10	44181828	44182307	peak997	56	.	182.230	-1	-1
chr10	44184960	44185929	peak998	88	.	287.230	-1	-1
chr10	44668896	44669422	peak999	47	.	152.110	-1	-1
chr10	45122968	45123394	peak1000	42	.	136.560	-1	-1
chr10	45297290	45297690	peak1001	61	.	198.080	-1	-1
chr10	45496061	45496643	peak1002	217	.	704.570	-1	-1
chr10	45965932	45966461	peak1003	198	.	642.110	-1	-1
chr10	46167918	46168682	peak1004	208	.	675.320	-1	-1
chr10	47627268	47627598	peak1005	37	.	120.010	-1	-1
chr10	48361439	48361945	peak1006	78	.	252.680	-1	-1
chr10	48952365	48952533	peak1007	92	.	299.190	-1	-1
chr10	49407661	49407957	peak1008	39	.	129.280	-1	-1
chr10	49864172	49864802	peak1009	77	.	249.730	-1	-1
chr10	50008220	50008746	peak1010	62	.	202.360	-1	-1
chr10	50012763	50013277	peak1011	51	.	167.650	-1	-1
chr10	50022910	50023371	peak1012	35	.	115.380	-1	-1
chr10	50746329	50747904	peak1013	581	.	1878.900	-1	-1
chr10	51547251	51547830	peak1014	31	.	102.040	-1	-1
chr10	52177982	52178408	peak1015	32	.	106.550	-1	-1
chr10	52384124	52385296	peak1016	195	.	631.500	-1	-1
chr10	52419719	52420278	peak1017	237	.	769.340	-1	-1
chr10	52499224	52500423	peak1018	958	.	3100.000	-1	-1
chr10	53458860	53459986	peak1019	958	.	3100.000	-1	-1
chr10	54078819	54079229	peak1020	31	.	101.850	-1	-1
chr10	57390853	57391403	peak1021	64	.	207.990	-1	-1
chr10	60094461	60094970	peak1022	86	.	280.290	-1	-1
chr10	60144593	60145578	peak1023	213	.	690.770	-1	-1
chr10	60195790	60196293	peak1024	40	.	131.040	-1	-1
chr10	61348543	61348981	peak1025	135	.	437.980	-1	-1
chr10	61665972	61666969	peak1026	159	.	515.620	-1	-1
chr10	61725162	61725676	peak1027	36	.	117.790	-1	-1
chr10	62174519	62175028	peak1028	33	.	109.850	-1	-1
chr10	62206575	62207018	peak1029	130	.	421.750	-1	-1
chr10	62939501	62939925	peak1030	50	.	163.420	-1	-1
chr10	63871975	63872656	peak1031	51	.	167.670	-1	-1
chr10	64028262	64028845	peak1032	108	.	351.030	-1	-1
chr10	64374417	64374921	peak1033	40	.	131.830	-1	-1
chr10	64563841	64565227	peak1034	853	.	2760.370	-1	-1
chr10	65028767	65029322	peak1035	87	.	284.460	-1	-1
chr10	65225493	65226281	peak1036	37	.	120.440	-1	-1
chr10	65466982	65467411	peak1037	75	.	245.280	-1	-1
chr10	65471703	65472523	peak1038	67	.	216.960	-1	-1
chr10	65800858	65801564	peak1039	344	.	1113.100	-1	-1
chr10	67330128	67330638	peak1040	82	.	265.750	-1	-1
chr10	68874620	68875130	peak1041	47	.	152.130	-1	-1
chr10	69523648	69524528	peak1042	66	.	215.490	-1	-1
chr10	69609030	69609708	peak1043	726	.	2349.440	-1	-1
chr10	69643909	69644450	peak1044	32	.	104.160	-1	-1
chr10	69644591	69645222	peak1045	76	.	248.430	-1	-1
chr10	69834332	69835401	peak1046	436	.	1412.650	-1	-1
chr10	69847026	69847861	peak1047	46	.	150.680	-1	-1
chr10	70286867	70287587	peak1048	327	.	1060.290	-1	-1
chr10	70660263	70661511	peak1049	725	.	2344.710	-1	-1
chr10	70715331	70716592	peak1050	958	.	3100.000	-1	-1
chr10	70716728	70717191	peak1051	53	.	172.640	-1	-1
chr10	70883254	70884157	peak1052	67	.	217.340	-1	-1
chr10	71077415	71078617	peak1053	67	.	217.800	-1	-1
chr10	71168597	71169091	peak1054	114	.	370.980	-1	-1
chr10	71199066	71199467	peak1055	38	.	123.230	-1	-1
chr10	71389820	71390204	peak1056	39	.	127.820	-1	-1
chr10	71813286	71813735	peak1057	75	.	244.610	-1	-1
chr10	71929825	71930694	peak1058	982	.	3176.400	-1	-1
chr10	72163525	72164243	peak1059	383	.	1240.930	-1	-1
chr10	73083136	73083570	peak1060	42	.	137.800	-1	-1
chr10	73099604	73100291	peak1061	60	.	194.490	-1	-1
chr10	73107446	73108081	peak1062	67	.	217.550	-1	-1
chr10	73489059	73489578	peak1063	79	.	255.600	-1	-1
chr10	73867006	73867438	peak1064	38	.	125.370	-1	-1
chr10	74114211	74115098	peak1065	248	.	802.480	-1	-1
chr10	74451554	74452108	peak1066	129	.	420.250	-1	-1
chr10	74869920	74870637	peak1067	672	.	2172.900	-1	-1
chr10	74927358	74928382	peak1068	842	.	2724.420	-1	-1
chr10	75006787	75007334	peak1069	32	.	104.480	-1	-1
chr10	75011971	75012808	peak1070	403	.	1304.980	-1	-1
chr10	75255120	75255599	peak1071	40	.	131.040	-1	-1
chr10	75489752	75490764	peak1072	958	.	3100.000	-1	-1
chr10	75503425	75504724	peak1073	958	.	3100.000	-1	-1
chr10	75531940	75532650	peak1074	43	.	140.660	-1	-1
chr10	75541570	75542146	peak1075	46	.	150.770	-1	-1
chr10	75544774	75546241	peak1076	810	.	2619.800	-1	-1
chr10	75571353	75571806	peak1077	34	.	110.510	-1	-1
chr10	75648222	75648992	peak1078	43	.	141.650	-1	-1
chr10	75949764	75950245	peak1079	54	.	176.560	-1	-1
chr10	76585578	76586785	peak1080	547	.	1768.610	-1	-1
chr10	76870890	76871561	peak1081	363	.	1175.940	-1	-1
chr10	77160498	77160959	peak1082	39	.	128.360	-1	-1
chr10	77161363	77162296	peak1083	69	.	223.660	-1	-1
chr10	77169065	77169646	peak1084	114	.	368.610	-1	-1
chr10	78923760	78924141	peak1085	35	.	113.920	-1	-1
chr10	79047516	79047989	peak1086	35	.	113.330	-1	-1
chr10	79342440	79342895	peak1087	34	.	110.870	-1	-1
chr10	79633343	79633920	peak1088	33	.	109.920	-1	-1
chr10	79788760	79789942	peak1089	941	.	3043.100	-1	-1
chr10	80015794	80016251	peak1090	31	.	101.920	-1	-1
chr10	80218710	80219229	peak1091	42	.	135.850	-1	-1
chr10	80305500	80305980	peak1092	175	.	568.390	-1	-1
chr10	80827107	80827430	peak1093	34	.	111.130	-1	-1
chr10	81918287	81918854	peak1094	41	.	134.310	-1	-1
chr10	81965173	81965736	peak1095	72	.	232.910	-1	-1
chr10	82189423	82189876	peak1096	60	.	195.520	-1	-1
chr10	82220410	82220901	peak1097	31	.	101.690	-1	-1
chr10	82295421	82296238	peak1098	145	.	469.040	-1	-1
chr10	85677198	85677694	peak1099	51	.	165.440	-1	-1
chr10	85898885	85899799	peak1100	775	.	2507.850	-1	-1
chr10	86184585	86184790	peak1101	35	.	116.150	-1	-1
chr10	88280551	88281058	peak1102	178	.	576.630	-1	-1
chr10	88281330	88281847	peak1103	37	.	121.240	-1	-1
chr10	88470620	88471372	peak1104	186	.	603.980	-1	-1
chr10	88730684	88731438	peak1105	45	.	145.830	-1	-1
chr10	89264211	89265528	peak1106	938	.	3034.620	-1	-1
chr10	89422223	89422644	peak1107	67	.	219.540	-1	-1
chr10	89465075	89465472	peak1108	42	.	136.560	-1	-1
chr10	89577442	89578394	peak1109	844	.	2729.380	-1	-1
chr10	89621674	89622461	peak1110	88	.	285.030	-1	-1
chr10	89879729	89880312	peak1111	448	.	1448.640	-1	-1
chr10	90342411	90343132	peak1112	114	.	370.860	-1	-1
chr10	90640016	90640765	peak1113	49	.	161.050	-1	-1
chr10	91226402	91226740	peak1114	37	.	121.720	-1	-1
chr10	91460730	91461557	peak1115	100	.	325.930	-1	-1
chr10	93057974	93058547	peak1116	94	.	306.230	-1	-1
chr10	93557924	93558421	peak1117	55	.	177.910	-1	-1
chr10	93668000	93668343	peak1118	31	.	102.910	-1	-1
chr10	93683109	93683961	peak1119	311	.	1007.650	-1	-1
chr10	93836455	93836874	peak1120	212	.	686.360	-1	-1
chr10	93882644	93883257	peak1121	33	.	108.630	-1	-1
chr10	94000194	94000706	peak1122	60	.	196.610	-1	-1
chr10	94050493	94051243	peak1123	183	.	592.610	-1	-1
chr10	94333669	94334493	peak1124	41	.	133.330	-1	-1
chr10	94351172	94351827	peak1125	186	.	603.750	-1	-1
chr10	94352473	94352971	peak1126	51	.	165.570	-1	-1
chr10	94608141	94608802	peak1127	86	.	279.650	-1	-1
chr10	94731754	94732136	peak1128	43	.	139.420	-1	-1
chr10	95194794	95195429	peak1129	91	.	296.000	-1	-1
chr10	95198441	95198957	peak1130	42	.	136.080	-1	-1
chr10	95225540	95226494	peak1131	69	.	223.580	-1	-1
chr10	95255968	95256676	peak1132	297	.	963.010	-1	-1
chr10	95461918	95462769	peak1133	958	.	3100.000	-1	-1
chr10	96122249	96123182	peak1134	958	.	3100.000	-1	-1
chr10	96161801	96162499	peak1135	150	.	485.030	-1	-1
chr10	96163310	96163761	peak1136	42	.	137.620	-1	-1
chr10	96943349	96944016	peak1137	129	.	418.260	-1	-1
chr10	97321083	97321568	peak1138	88	.	284.600	-1	-1
chr10	97849269	97850454	peak1139	958	.	3100.000	-1	-1
chr10	97878340	97878830	peak1140	158	.	512.850	-1	-1
chr10	97889196	97890612	peak1141	958	.	3100.000	-1	-1
chr10	98031244	98031687	peak1142	44	.	143.890	-1	-1
chr10	98345909	98347168	peak1143	958	.	3100.000	-1	-1
chr10	98623632	98624315	peak1144	32	.	104.250	-1	-1
chr10	99051745	99052832	peak1145	68	.	222.320	-1	-1
chr10	99078577	99079416	peak1146	56	.	183.720	-1	-1
chr10	99160637	99161390	peak1147	845	.	2735.130	-1	-1
chr10	99205489	99206121	peak1148	42	.	137.410	-1	-1
chr10	99408809	99409196	peak1149	52	.	168.920	-1	-1
chr10	99478374	99478896	peak1150	32	.	104.630	-1	-1
chr10	99496634	99497188	peak1151	34	.	111.890	-1	-1
chr10	99608772	99609720	peak1152	83	.	271.320	-1	-1
chr10	99894040	99894776	peak1153	247	.	799.340	-1	-1
chr10	100174594	100175265	peak1154	97	.	316.330	-1	-1
chr10	100227176	100228165	peak1155	67	.	216.980	-1	-1
chr10	100778757	100779054	peak1156	36	.	119.020	-1	-1
chr10	101088616	101089252	peak1157	50	.	164.040	-1	-1
chr10	101190221	101191053	peak1158	126	.	408.130	-1	-1
chr10	101380051	101380727	peak1159	91	.	296.000	-1	-1
chr10	101418766	101419515	peak1160	83	.	271.320	-1	-1
chr10	101491450	101492248	peak1161	660	.	2134.530	-1	-1
chr10	101988604	101989781	peak1162	422	.	1367.490	-1	-1
chr10	102046010	102046753	peak1163	34	.	111.160	-1	-1
chr10	102295333	102296074	peak1164	980	.	3169.890	-1	-1
chr10	102672144	102673374	peak1165	281	.	910.720	-1	-1
chr10	102746570	102747926	peak1166	958	.	3100.000	-1	-1
chr10	102756728	102757833	peak1167	105	.	341.020	-1	-1
chr10	102802393	102803126	peak1168	119	.	386.340	-1	-1
chr10	102820241	102821439	peak1169	90	.	291.720	-1	-1
chr10	102827009	102827997	peak1170	97	.	316.660	-1	-1
chr10	102855076	102855708	peak1171	77	.	251.510	-1	-1
chr10	103113399	103114100	peak1172	50	.	164.630	-1	-1
chr10	103124541	103124753	peak1173	32	.	104.630	-1	-1
chr10	103347510	103348428	peak1174	916	.	2962.150	-1	-1
chr10	103454316	103455115	peak1175	121	.	392.040	-1	-1
chr10	103542916	103543462	peak1176	92	.	300.130	-1	-1
chr10	103815776	103816271	peak1177	79	.	255.800	-1	-1
chr10	103824855	103825396	peak1178	82	.	265.760	-1	-1
chr10	103892242	103893071	peak1179	114	.	370.220	-1	-1
chr10	103911596	103912521	peak1180	862	.	2787.850	-1	-1
chr10	104004794	104005738	peak1181	139	.	451.780	-1	-1
chr10	104153574	104154747	peak1182	100	.	324.080	-1	-1
chr10	104155129	104155623	peak1183	75	.	245.440	-1	-1
chr10	104159187	104159715	peak1184	35	.	113.770	-1	-1
chr10	104180522	104181473	peak1185	687	.	2223.270	-1	-1
chr10	104182279	104182877	peak1186	45	.	145.660	-1	-1
chr10	104192120	104192664	peak1187	32	.	104.160	-1	-1
chr10	104261576	104263007	peak1188	367	.	1186.820	-1	-1
chr10	104401699	104402363	peak1189	135	.	436.920	-1	-1
chr10	104503139	104504031	peak1190	980	.	3169.380	-1	-1
chr10	104613717	104614455	peak1191	77	.	250.080	-1	-1
chr10	104928108	104928575	peak1192	81	.	264.160	-1	-1
chr10	104931078	104931397	peak1193	57	.	185.400	-1	-1
chr10	104991978	104992394	peak1194	52	.	170.000	-1	-1
chr10	104998582	104999117	peak1195	69	.	225.240	-1	-1
chr10	105001005	105001763	peak1196	77	.	249.000	-1	-1
chr10	105127342	105127972	peak1197	104	.	337.580	-1	-1
chr10	105155801	105156927	peak1198	958	.	3100.000	-1	-1
chr10	105440680	105440908	peak1199	40	.	129.570	-1	-1
chr10	105553983	105554550	peak1200	42	.	136.930	-1	-1
chr10	105649872	105650482	peak1201	36	.	117.080	-1	-1
chr10	105668058	105668417	peak1202	48	.	156.760	-1	-1
chr10	105677419	105678514	peak1203	213	.	688.960	-1	-1
chr10	106014380	106014915	peak1204	130	.	423.490	-1	-1
chr10	106028320	106029213	peak1205	673	.	2178.410	-1	-1
chr10	106240555	106241034	peak1206	40	.	130.520	-1	-1
chr10	108096694	108097083	peak1207	41	.	133.160	-1	-1
chr10	108342041	108342426	peak1208	68	.	222.810	-1	-1
chr10	111985360	111985808	peak1209	72	.	233.550	-1	-1
chr10	112064556	112065239	peak1210	328	.	1060.930	-1	-1
chr10	112167881	112168645	peak1211	32	.	103.490	-1	-1
chr10	112219884	112220200	peak1212	31	.	101.760	-1	-1
chr10	112246998	112247526	peak1213	47	.	154.150	-1	-1
chr10	112257251	112257746	peak1214	72	.	235.740	-1	-1
chr10	112631867	112632519	peak1215	74	.	241.400	-1	-1
chr10	112678074	112679553	peak1216	958	.	3100.000	-1	-1
chr10	114205945	114207413	peak1217	958	.	3100.000	-1	-1
chr10	114570373	114571007	peak1218	37	.	121.430	-1	-1
chr10	114847086	114847637	peak1219	96	.	310.650	-1	-1
chr10	115310007	115310367	peak1220	64	.	209.840	-1	-1
chr10	115613806	115614478	peak1221	42	.	137.010	-1	-1
chr10	116383504	116383961	peak1222	36	.	117.030	-1	-1
chr10	116579112	116579551	peak1223	38	.	125.370	-1	-1
chr10	117424293	117424651	peak1224	65	.	213.060	-1	-1
chr10	118157737	118158150	peak1225	32	.	104.430	-1	-1
chr10	118764029	118765032	peak1226	55	.	178.180	-1	-1
chr10	118946797	118947284	peak1227	112	.	362.980	-1	-1
chr10	119236182	119236612	peak1228	54	.	175.050	-1	-1
chr10	120840070	120840859	peak1229	33	.	107.380	-1	-1
chr10	120937751	120938346	peak1230	61	.	200.390	-1	-1
chr10	121356039	121357009	peak1231	120	.	390.250	-1	-1
chr10	121410187	121410809	peak1232	129	.	419.470	-1	-1
chr10	121423311	121423931	peak1233	36	.	118.790	-1	-1
chr10	121485029	121485646	peak1234	140	.	454.010	-1	-1
chr10	121631373	121631885	peak1235	32	.	104.630	-1	-1
chr10	121651553	121652675	peak1236	958	.	3100.000	-1	-1
chr10	121837366	121837773	peak1237	44	.	144.300	-1	-1
chr10	122012693	122013159	peak1238	32	.	105.230	-1	-1
chr10	122610356	122611273	peak1239	958	.	3100.000	-1	-1
chr10	123084310	123084698	peak1240	33	.	107.600	-1	-1
chr10	123687312	123688095	peak1241	698	.	2257.780	-1	-1
chr10	123734461	123735042	peak1242	131	.	425.210	-1	-1
chr10	123822634	123823178	peak1243	83	.	270.940	-1	-1
chr10	124133835	124134269	peak1244	38	.	123.570	-1	-1
chr10	124713306	124714270	peak1245	870	.	2815.310	-1	-1
chr10	124768139	124768725	peak1246	31	.	101.260	-1	-1
chr10	124913316	124914419	peak1247	958	.	3100.000	-1	-1
chr10	125813431	125813868	peak1248	63	.	205.100	-1	-1
chr10	126062981	126063568	peak1249	458	.	1483.610	-1	-1
chr10	126336252	126336861	peak1250	67	.	217.120	-1	-1
chr10	126490050	126490658	peak1251	347	.	1124.060	-1	-1
chr10	126973377	126973842	peak1252	47	.	155.100	-1	-1
chr10	127210431	127211046	peak1253	301	.	976.340	-1	-1
chr10	127407547	127408730	peak1254	511	.	1652.620	-1	-1
chr10	127584793	127585589	peak1255	79	.	258.170	-1	-1
chr10	127925044	127925449	peak1256	100	.	325.830	-1	-1
chr10	128593761	128594226	peak1257	37	.	120.700	-1	-1
chr10	129706947	129707440	peak1258	35	.	116.260	-1	-1
chr10	130427627	130428006	peak1259	47	.	152.390	-1	-1
chr10	131908813	131909816	peak1260	134	.	435.730	-1	-1
chr10	131934451	131934881	peak1261	42	.	137.620	-1	-1
chr10	132143916	132144354	peak1262	42	.	137.610	-1	-1
chr10	132495145	132495580	peak1263	35	.	113.920	-1	-1
chr10	133836502	133836955	peak1264	35	.	113.400	-1	-1
chr10	134220828	134222309	peak1265	227	.	734.440	-1	-1
chr10	134247769	134248366	peak1266	731	.	2364.820	-1	-1
chr10	134260153	134260716	peak1267	101	.	328.130	-1	-1
chr10	134266542	134267037	peak1268	68	.	220.680	-1	-1
chr10	134331922	134332446	peak1269	35	.	115.940	-1	-1
chr10	134385430	134385931	peak1270	39	.	127.750	-1	-1
chr10	134778306	134779435	peak1271	788	.	2548.060	-1	-1
chr10	135075244	135075739	peak1272	138	.	448.740	-1	-1
chr10	135121992	135122857	peak1273	743	.	2402.740	-1	-1
chr10	135138055	135138494	peak1274	241	.	780.400	-1	-1
chr10	135191498	135192073	peak1275	89	.	290.410	-1	-1
chr10	135207360	135208243	peak1276	958	.	3100.000	-1	-1
chr10	135333589	135334257	peak1277	244	.	790.950	-1	-1
chr11	207089	207987	peak1278	958	.	3100.000	-1	-1
chr11	236264	237410	peak1279	958	.	3100.000	-1	-1
chr11	307986	308355	peak1280	76	.	247.750	-1	-1
chr11	355808	356607	peak1281	54	.	176.490	-1	-1
chr11	448069	448546	peak1282	44	.	144.300	-1	-1
chr11	450002	450476	peak1283	73	.	238.840	-1	-1
chr11	506091	507147	peak1284	250	.	808.350	-1	-1
chr11	518481	519302	peak1285	143	.	463.830	-1	-1
chr11	535479	535882	peak1286	169	.	548.900	-1	-1
chr11	554818	555310	peak1287	38	.	124.570	-1	-1
chr11	575947	576716	peak1288	830	.	2685.030	-1	-1
chr11	615458	616253	peak1289	446	.	1442.260	-1	-1
chr11	695627	696100	peak1290	47	.	153.460	-1	-1
chr11	704787	705429	peak1291	189	.	611.960	-1	-1
chr11	805184	805652	peak1292	77	.	249.300	-1	-1
chr11	809004	810175	peak1293	758	.	2452.960	-1	-1
chr11	819859	820307	peak1294	56	.	182.050	-1	-1
chr11	827382	827829	peak1295	39	.	128.960	-1	-1
chr11	910379	911125	peak1296	825	.	2667.970	-1	-1
chr11	1283675	1284218	peak1297	132	.	428.520	-1	-1
chr11	1610396	1610798	peak1298	90	.	291.240	-1	-1
chr11	1793712	1794162	peak1299	33	.	107.150	-1	-1
chr11	1817603	1818332	peak1300	82	.	266.440	-1	-1
chr11	1968374	1968924	peak1301	482	.	1559.490	-1	-1
chr11	2421072	2422275	peak1302	958	.	3100.000	-1	-1
chr11	2913631	2914296	peak1303	467	.	1510.880	-1	-1
chr11	2923264	2923767	peak1304	59	.	192.160	-1	-1
chr11	2933654	2934195	peak1305	35	.	116.260	-1	-1
chr11	2954429	2955001	peak1306	62	.	203.560	-1	-1
chr11	3078405	3079158	peak1307	958	.	3100.000	-1	-1
chr11	3399957	3400683	peak1308	818	.	2646.300	-1	-1
chr11	3818585	3819480	peak1309	97	.	316.440	-1	-1
chr11	3861937	3862426	peak1310	43	.	140.660	-1	-1
chr11	4115619	4116237	peak1311	100	.	325.310	-1	-1
chr11	6256563	6256925	peak1312	31	.	102.060	-1	-1
chr11	6411389	6411910	peak1313	138	.	448.550	-1	-1
chr11	6502195	6503206	peak1314	978	.	3163.110	-1	-1
chr11	6624583	6625140	peak1315	175	.	566.540	-1	-1
chr11	6628121	6628572	peak1316	52	.	169.290	-1	-1
chr11	6633181	6633951	peak1317	331	.	1070.400	-1	-1
chr11	6704240	6704868	peak1318	142	.	462.280	-1	-1
chr11	7599066	7599563	peak1319	61	.	197.510	-1	-1
chr11	7618857	7619264	peak1320	36	.	118.530	-1	-1
chr11	7939783	7940072	peak1321	31	.	102.490	-1	-1
chr11	8008421	8009038	peak1322	958	.	3100.000	-1	-1
chr11	8703979	8704642	peak1323	399	.	1293.080	-1	-1
chr11	8710055	8710958	peak1324	958	.	3100.000	-1	-1
chr11	8985472	8986687	peak1325	780	.	2524.700	-1	-1
chr11	9335820	9336775	peak1326	496	.	1603.730	-1	-1
chr11	9385709	9386268	peak1327	141	.	457.230	-1	-1
chr11	9405814	9406523	peak1328	913	.	2952.670	-1	-1
chr11	9481962	9482847	peak1329	958	.	3100.000	-1	-1
chr11	9594451	9594958	peak1330	56	.	183.100	-1	-1
chr11	9890238	9890528	peak1331	31	.	102.260	-1	-1
chr11	10072112	10072410	peak1332	31	.	100.390	-1	-1
chr11	10324679	10325218	peak1333	64	.	207.310	-1	-1
chr11	10329298	10329950	peak1334	46	.	151.690	-1	-1
chr11	10772292	10773203	peak1335	958	.	3100.000	-1	-1
chr11	10878616	10879859	peak1336	152	.	493.990	-1	-1
chr11	12269817	12270477	peak1337	38	.	124.280	-1	-1
chr11	12824066	12824417	peak1338	34	.	113.020	-1	-1
chr11	13484213	13485267	peak1339	35	.	113.990	-1	-1
chr11	14402555	14402857	peak1340	33	.	108.490	-1	-1
chr11	14541700	14542383	peak1341	43	.	139.180	-1	-1
chr11	14912499	14913404	peak1342	54	.	175.650	-1	-1
chr11	14936075	14936481	peak1343	110	.	357.120	-1	-1
chr11	17034346	17035079	peak1344	43	.	139.240	-1	-1
chr11	17098823	17099675	peak1345	958	.	3100.000	-1	-1
chr11	17229162	17229850	peak1346	374	.	1211.200	-1	-1
chr11	17297815	17298350	peak1347	48	.	156.940	-1	-1
chr11	17375025	17375554	peak1348	119	.	386.700	-1	-1
chr11	17497781	17498418	peak1349	278	.	899.780	-1	-1
chr11	18034315	18035135	peak1350	95	.	308.340	-1	-1
chr11	18127265	18127966	peak1351	451	.	1459.340	-1	-1
chr11	18343440	18344463	peak1352	892	.	2885.290	-1	-1
chr11	18415823	18416378	peak1353	47	.	152.740	-1	-1
chr11	18417377	18418029	peak1354	43	.	140.430	-1	-1
chr11	18547791	18549043	peak1355	958	.	3100.000	-1	-1
chr11	18557630	18558343	peak1356	41	.	133.330	-1	-1
chr11	18610031	18610676	peak1357	244	.	791.880	-1	-1
chr11	18655539	18656477	peak1358	856	.	2768.660	-1	-1
chr11	19138424	19138919	peak1359	48	.	156.760	-1	-1
chr11	19262335	19262925	peak1360	101	.	327.150	-1	-1
chr11	20016460	20017089	peak1361	33	.	108.430	-1	-1
chr11	20053092	20053870	peak1362	55	.	178.100	-1	-1
chr11	20057178	20057702	peak1363	37	.	122.470	-1	-1
chr11	20408672	20409377	peak1364	66	.	215.630	-1	-1
chr11	22646522	22647849	peak1365	512	.	1657.000	-1	-1
chr11	22850752	22851228	peak1366	130	.	422.800	-1	-1
chr11	27527961	27528794	peak1367	584	.	1891.190	-1	-1
chr11	28129528	28130166	peak1368	206	.	667.470	-1	-1
chr11	28131541	28132031	peak1369	477	.	1543.860	-1	-1
chr11	30344205	30344963	peak1370	849	.	2745.220	-1	-1
chr11	30543174	30543581	peak1371	33	.	108.550	-1	-1
chr11	31391031	31391814	peak1372	958	.	3100.000	-1	-1
chr11	32494797	32495307	peak1373	67	.	218.620	-1	-1
chr11	32604941	32605921	peak1374	958	.	3100.000	-1	-1
chr11	33060672	33061660	peak1375	53	.	174.000	-1	-1
chr11	33182637	33183447	peak1376	631	.	2042.500	-1	-1
chr11	34073143	34073731	peak1377	51	.	166.560	-1	-1
chr11	34655141	34655639	peak1378	42	.	138.000	-1	-1
chr11	34686609	34687304	peak1379	39	.	129.270	-1	-1
chr11	35683825	35685033	peak1380	578	.	1870.500	-1	-1
chr11	36171203	36171659	peak1381	48	.	157.970	-1	-1
chr11	36442295	36442681	peak1382	47	.	152.340	-1	-1
chr11	36531433	36532144	peak1383	72	.	233.490	-1	-1
chr11	36615735	36616509	peak1384	466	.	1507.370	-1	-1
chr11	40350759	40351240	peak1385	62	.	202.360	-1	-1
chr11	43380076	43380969	peak1386	793	.	2567.030	-1	-1
chr11	43665623	43666005	peak1387	65	.	210.510	-1	-1
chr11	43901846	43902825	peak1388	958	.	3100.000	-1	-1
chr11	43942297	43942659	peak1389	46	.	149.180	-1	-1
chr11	44338497	44338960	peak1390	37	.	121.330	-1	-1
chr11	45167930	45168421	peak1391	64	.	207.150	-1	-1
chr11	45168582	45169040	peak1392	55	.	178.040	-1	-1
chr11	45376634	45377308	peak1393	907	.	2933.490	-1	-1
chr11	45826235	45826895	peak1394	77	.	251.060	-1	-1
chr11	45938955	45940069	peak1395	958	.	3100.000	-1	-1
chr11	46025181	46025521	peak1396	137	.	444.000	-1	-1
chr11	46134542	46134945	peak1397	74	.	242.000	-1	-1
chr11	46295219	46296095	peak1398	46	.	149.700	-1	-1
chr11	46384530	46385044	peak1399	33	.	108.720	-1	-1
chr11	46414011	46414533	peak1400	53	.	173.610	-1	-1
chr11	46615263	46615864	peak1401	31	.	100.410	-1	-1
chr11	46638380	46639548	peak1402	501	.	1621.710	-1	-1
chr11	46721662	46723074	peak1403	958	.	3100.000	-1	-1
chr11	46739656	46740161	peak1404	48	.	156.490	-1	-1
chr11	46957869	46958657	peak1405	765	.	2476.430	-1	-1
chr11	47215625	47216069	peak1406	42	.	136.930	-1	-1
chr11	47236153	47237185	peak1407	98	.	319.570	-1	-1
chr11	47269897	47271000	peak1408	958	.	3100.000	-1	-1
chr11	47290355	47291603	peak1409	131	.	426.650	-1	-1
chr11	47429307	47430324	peak1410	933	.	3018.330	-1	-1
chr11	47447524	47448569	peak1411	958	.	3100.000	-1	-1
chr11	47574342	47575085	peak1412	342	.	1105.870	-1	-1
chr11	47599997	47601167	peak1413	958	.	3100.000	-1	-1
chr11	47736568	47737296	peak1414	141	.	458.770	-1	-1
chr11	47788575	47789476	peak1415	420	.	1360.740	-1	-1
chr11	47869288	47870469	peak1416	509	.	1645.970	-1	-1
chr11	48131385	48131762	peak1417	34	.	110.440	-1	-1
chr11	57103083	57103656	peak1418	234	.	758.850	-1	-1
chr11	57297858	57298652	peak1419	958	.	3100.000	-1	-1
chr11	57424715	57425581	peak1420	406	.	1315.740	-1	-1
chr11	57434451	57435125	peak1421	87	.	281.420	-1	-1
chr11	57435141	57436079	peak1422	367	.	1189.230	-1	-1
chr11	57479214	57480407	peak1423	958	.	3100.000	-1	-1
chr11	57508400	57509287	peak1424	958	.	3100.000	-1	-1
chr11	58345325	58346150	peak1425	961	.	3109.340	-1	-1
chr11	58346222	58346658	peak1426	49	.	160.340	-1	-1
chr11	58730895	58731606	peak1427	294	.	953.350	-1	-1
chr11	58909936	58910517	peak1428	128	.	414.340	-1	-1
chr11	58911959	58912514	peak1429	86	.	280.880	-1	-1
chr11	59317840	59318631	peak1430	64	.	209.150	-1	-1
chr11	59382476	59383934	peak1431	687	.	2222.270	-1	-1
chr11	59577681	59578672	peak1432	958	.	3100.000	-1	-1
chr11	60673618	60674497	peak1433	653	.	2114.070	-1	-1
chr11	60681096	60681894	peak1434	109	.	355.410	-1	-1
chr11	60928372	60929373	peak1435	465	.	1505.220	-1	-1
chr11	61100295	61101167	peak1436	106	.	344.240	-1	-1
chr11	61103567	61104110	peak1437	90	.	291.040	-1	-1
chr11	61129024	61130315	peak1438	799	.	2585.700	-1	-1
chr11	61159524	61160454	peak1439	694	.	2244.990	-1	-1
chr11	61197091	61198067	peak1440	958	.	3100.000	-1	-1
chr11	61348833	61349252	peak1441	36	.	117.890	-1	-1
chr11	61539967	61540531	peak1442	120	.	389.870	-1	-1
chr11	61559588	61560760	peak1443	958	.	3100.000	-1	-1
chr11	61734943	61735610	peak1444	128	.	414.470	-1	-1
chr11	61891017	61892314	peak1445	957	.	3096.510	-1	-1
chr11	62358630	62359835	peak1446	958	.	3100.000	-1	-1
chr11	62366536	62367116	peak1447	44	.	143.510	-1	-1
chr11	62368410	62369687	peak1448	329	.	1064.410	-1	-1
chr11	62389301	62390101	peak1449	958	.	3100.000	-1	-1
chr11	62413842	62414458	peak1450	195	.	630.840	-1	-1
chr11	62420493	62421193	peak1451	705	.	2281.700	-1	-1
chr11	62432090	62433602	peak1452	272	.	880.760	-1	-1
chr11	62438789	62440025	peak1453	296	.	957.780	-1	-1
chr11	62446159	62446993	peak1454	958	.	3100.000	-1	-1
chr11	62473314	62474089	peak1455	472	.	1526.370	-1	-1
chr11	62494599	62496563	peak1456	936	.	3026.290	-1	-1
chr11	62521108	62522059	peak1457	958	.	3100.000	-1	-1
chr11	62528802	62529495	peak1458	569	.	1840.450	-1	-1
chr11	62538209	62539296	peak1459	41	.	134.390	-1	-1
chr11	62554496	62555513	peak1460	721	.	2333.380	-1	-1
chr11	62558908	62559774	peak1461	521	.	1687.160	-1	-1
chr11	62598555	62599818	peak1462	998	.	3228.290	-1	-1
chr11	62606710	62607403	peak1463	454	.	1467.920	-1	-1
chr11	62608766	62609445	peak1464	44	.	144.940	-1	-1
chr11	62676656	62677210	peak1465	74	.	239.830	-1	-1
chr11	63438865	63439496	peak1466	33	.	109.110	-1	-1
chr11	63581268	63581832	peak1467	64	.	207.390	-1	-1
chr11	63655670	63656270	peak1468	179	.	579.570	-1	-1
chr11	63741628	63742577	peak1469	958	.	3100.000	-1	-1
chr11	63753133	63754322	peak1470	638	.	2065.230	-1	-1
chr11	63933864	63934298	peak1471	31	.	101.260	-1	-1
chr11	63952640	63953910	peak1472	213	.	689.570	-1	-1
chr11	63993339	63994069	peak1473	321	.	1040.940	-1	-1
chr11	63997699	63998166	peak1474	41	.	133.380	-1	-1
chr11	64007693	64008742	peak1475	619	.	2003.670	-1	-1
chr11	64014580	64015226	peak1476	82	.	267.720	-1	-1
chr11	64036071	64038531	peak1477	958	.	3100.000	-1	-1
chr11	64038661	64039188	peak1478	167	.	541.020	-1	-1
chr11	64051884	64053325	peak1479	176	.	570.530	-1	-1
chr11	64084393	64085856	peak1480	958	.	3100.000	-1	-1
chr11	64102516	64103044	peak1481	35	.	116.260	-1	-1
chr11	64546144	64546885	peak1482	178	.	578.500	-1	-1
chr11	64570619	64571407	peak1483	56	.	181.320	-1	-1
chr11	64577772	64578779	peak1484	259	.	837.590	-1	-1
chr11	64612030	64612969	peak1485	119	.	386.850	-1	-1
chr11	64622332	64622933	peak1486	89	.	289.880	-1	-1
chr11	64655349	64655824	peak1487	46	.	150.770	-1	-1
chr11	64691430	64692393	peak1488	151	.	488.730	-1	-1
chr11	64781349	64781973	peak1489	31	.	101.120	-1	-1
chr11	64794621	64795096	peak1490	38	.	125.260	-1	-1
chr11	64851084	64852025	peak1491	958	.	3100.000	-1	-1
chr11	64863125	64864328	peak1492	958	.	3100.000	-1	-1
chr11	64876218	64876676	peak1493	31	.	102.610	-1	-1
chr11	64884212	64885570	peak1494	958	.	3100.000	-1	-1
chr11	64889363	64890174	peak1495	90	.	293.860	-1	-1
chr11	64901617	64902948	peak1496	847	.	2739.090	-1	-1
chr11	64987141	64987529	peak1497	36	.	116.960	-1	-1
chr11	65149107	65150561	peak1498	87	.	281.450	-1	-1
chr11	65185642	65186957	peak1499	376	.	1218.170	-1	-1
chr11	65189436	65190551	peak1500	59	.	191.190	-1	-1
chr11	65239526	65240057	peak1501	38	.	123.760	-1	-1
chr11	65244401	65245627	peak1502	253	.	818.070	-1	-1
chr11	65266262	65266670	peak1503	41	.	134.860	-1	-1
chr11	65307142	65308630	peak1504	34	.	110.980	-1	-1
chr11	65313663	65314433	peak1505	166	.	538.870	-1	-1
chr11	65322816	65323670	peak1506	34	.	112.500	-1	-1
chr11	65337300	65338331	peak1507	958	.	3100.000	-1	-1
chr11	65341499	65342629	peak1508	77	.	251.030	-1	-1
chr11	65381393	65382112	peak1509	237	.	769.030	-1	-1
chr11	65382389	65383536	peak1510	958	.	3100.000	-1	-1
chr11	65419940	65420851	peak1511	111	.	360.950	-1	-1
chr11	65430134	65430801	peak1512	70	.	227.130	-1	-1
chr11	65479157	65480372	peak1513	958	.	3100.000	-1	-1
chr11	65487723	65488551	peak1514	198	.	642.800	-1	-1
chr11	65624195	65626331	peak1515	958	.	3100.000	-1	-1
chr11	65626886	65628708	peak1516	474	.	1534.470	-1	-1
chr11	65640730	65641394	peak1517	77	.	250.170	-1	-1
chr11	65655266	65656654	peak1518	886	.	2866.570	-1	-1
chr11	65657771	65658973	peak1519	34	.	111.630	-1	-1
chr11	65667776	65668360	peak1520	62	.	202.360	-1	-1
chr11	65686595	65687087	peak1521	42	.	137.940	-1	-1
chr11	65728639	65729683	peak1522	958	.	3100.000	-1	-1
chr11	65768954	65770733	peak1523	958	.	3100.000	-1	-1
chr11	65819250	65820359	peak1524	958	.	3100.000	-1	-1
chr11	66024450	66025501	peak1525	126	.	407.850	-1	-1
chr11	66035317	66036558	peak1526	112	.	362.510	-1	-1
chr11	66056287	66057417	peak1527	415	.	1344.640	-1	-1
chr11	66103680	66104382	peak1528	33	.	108.450	-1	-1
chr11	66112272	66112886	peak1529	38	.	125.820	-1	-1
chr11	66138562	66139784	peak1530	111	.	359.490	-1	-1
chr11	66139790	66140238	peak1531	38	.	123.190	-1	-1
chr11	66247245	66248395	peak1532	480	.	1552.130	-1	-1
chr11	66277799	66278363	peak1533	188	.	610.080	-1	-1
chr11	66313059	66313889	peak1534	83	.	269.360	-1	-1
chr11	66383477	66385125	peak1535	57	.	186.040	-1	-1
chr11	66405603	66406429	peak1536	43	.	140.440	-1	-1
chr11	66444937	66445712	peak1537	58	.	188.860	-1	-1
chr11	66487533	66488450	peak1538	317	.	1025.770	-1	-1
chr11	66494632	66495317	peak1539	200	.	648.870	-1	-1
chr11	66556960	66557619	peak1540	41	.	132.610	-1	-1
chr11	66610173	66611181	peak1541	120	.	388.830	-1	-1
chr11	66624768	66625176	peak1542	47	.	153.950	-1	-1
chr11	66725527	66726564	peak1543	95	.	308.600	-1	-1
chr11	66789736	66790555	peak1544	33	.	108.610	-1	-1
chr11	66822390	66824544	peak1545	54	.	175.920	-1	-1
chr11	67007213	67007791	peak1546	44	.	142.880	-1	-1
chr11	67030085	67030616	peak1547	36	.	117.630	-1	-1
chr11	67055471	67056732	peak1548	287	.	930.350	-1	-1
chr11	67071374	67071966	peak1549	35	.	114.250	-1	-1
chr11	67079925	67080644	peak1550	161	.	520.620	-1	-1
chr11	67084464	67085791	peak1551	57	.	186.200	-1	-1
chr11	67120404	67121462	peak1552	106	.	345.660	-1	-1
chr11	67121926	67122591	peak1553	35	.	114.910	-1	-1
chr11	67159002	67159743	peak1554	34	.	110.860	-1	-1
chr11	67168853	67169794	peak1555	252	.	816.260	-1	-1
chr11	67195480	67196206	peak1556	159	.	516.390	-1	-1
chr11	67210693	67211447	peak1557	148	.	478.940	-1	-1
chr11	67231306	67232616	peak1558	168	.	545.090	-1	-1
chr11	67250239	67250983	peak1559	81	.	262.550	-1	-1
chr11	67275211	67276514	peak1560	282	.	914.610	-1	-1
chr11	67349858	67350455	peak1561	40	.	130.040	-1	-1
chr11	67374022	67374814	peak1562	503	.	1627.790	-1	-1
chr11	67397634	67398495	peak1563	99	.	323.190	-1	-1
chr11	67441917	67442505	peak1564	38	.	125.700	-1	-1
chr11	67797481	67798676	peak1565	491	.	1589.130	-1	-1
chr11	68038661	68040099	peak1566	633	.	2048.290	-1	-1
chr11	68227323	68228282	peak1567	131	.	424.500	-1	-1
chr11	68593108	68593548	peak1568	44	.	143.890	-1	-1
chr11	68611024	68611814	peak1569	441	.	1426.030	-1	-1
chr11	68670717	68672192	peak1570	958	.	3100.000	-1	-1
chr11	68889937	68890903	peak1571	90	.	291.730	-1	-1
chr11	69064467	69065338	peak1572	77	.	251.370	-1	-1
chr11	69068981	69069703	peak1573	50	.	164.710	-1	-1
chr11	69259250	69259831	peak1574	37	.	122.810	-1	-1
chr11	69329970	69330496	peak1575	35	.	113.510	-1	-1
chr11	69489763	69490503	peak1576	305	.	986.370	-1	-1
chr11	69706230	69706789	peak1577	41	.	132.740	-1	-1
chr11	70049024	70049682	peak1578	82	.	267.720	-1	-1
chr11	70243660	70244962	peak1579	270	.	875.160	-1	-1
chr11	70413756	70415022	peak1580	210	.	679.990	-1	-1
chr11	70797191	70797715	peak1581	36	.	117.360	-1	-1
chr11	71010119	71010816	peak1582	58	.	189.360	-1	-1
chr11	71163262	71164000	peak1583	51	.	165.770	-1	-1
chr11	71164004	71164566	peak1584	42	.	136.050	-1	-1
chr11	71192186	71193036	peak1585	31	.	103.120	-1	-1
chr11	71198995	71199468	peak1586	37	.	121.170	-1	-1
chr11	71639073	71640506	peak1587	958	.	3100.000	-1	-1
chr11	71791319	71792188	peak1588	606	.	1959.450	-1	-1
chr11	71813706	71814856	peak1589	913	.	2954.590	-1	-1
chr11	71822872	71824283	peak1590	958	.	3100.000	-1	-1
chr11	71934066	71934678	peak1591	35	.	113.320	-1	-1
chr11	72145221	72145939	peak1592	33	.	108.650	-1	-1
chr11	72462737	72463997	peak1593	38	.	123.400	-1	-1
chr11	72504678	72505434	peak1594	64	.	208.060	-1	-1
chr11	72853218	72854106	peak1595	50	.	163.560	-1	-1
chr11	72928746	72929835	peak1596	41	.	134.970	-1	-1
chr11	72953352	72954052	peak1597	92	.	298.510	-1	-1
chr11	73088079	73088774	peak1598	89	.	287.870	-1	-1
chr11	73308998	73310103	peak1599	817	.	2643.200	-1	-1
chr11	73472019	73472659	peak1600	53	.	174.080	-1	-1
chr11	73490179	73491117	peak1601	161	.	520.560	-1	-1
chr11	73498577	73499529	peak1602	832	.	2691.660	-1	-1
chr11	73587409	73588484	peak1603	958	.	3100.000	-1	-1
chr11	73881595	73882723	peak1604	998	.	3227.040	-1	-1
chr11	74303411	74303863	peak1605	36	.	118.340	-1	-1
chr11	74699406	74700343	peak1606	184	.	597.890	-1	-1
chr11	75110152	75111067	peak1607	659	.	2133.600	-1	-1
chr11	75203184	75203698	peak1608	134	.	434.270	-1	-1
chr11	75272990	75274627	peak1609	477	.	1543.380	-1	-1
chr11	75525535	75526519	peak1610	142	.	462.100	-1	-1
chr11	76091965	76092555	peak1611	123	.	399.180	-1	-1
chr11	76483472	76484123	peak1612	44	.	143.170	-1	-1
chr11	76484837	76485352	peak1613	32	.	105.140	-1	-1
chr11	76650163	76650612	peak1614	35	.	113.400	-1	-1
chr11	76758670	76759054	peak1615	176	.	570.530	-1	-1
chr11	77348340	77349344	peak1616	958	.	3100.000	-1	-1
chr11	77530295	77531019	peak1617	32	.	104.090	-1	-1
chr11	77531649	77532408	peak1618	152	.	491.920	-1	-1
chr11	77705387	77706371	peak1619	958	.	3100.000	-1	-1
chr11	77750944	77751453	peak1620	30	.	100.190	-1	-1
chr11	77790565	77791292	peak1621	409	.	1325.370	-1	-1
chr11	77850202	77851018	peak1622	196	.	635.530	-1	-1
chr11	78185490	78185834	peak1623	35	.	114.960	-1	-1
chr11	82612242	82613064	peak1624	500	.	1618.040	-1	-1
chr11	82803784	82804310	peak1625	38	.	123.760	-1	-1
chr11	82867307	82868454	peak1626	113	.	366.080	-1	-1
chr11	82868608	82869109	peak1627	54	.	176.740	-1	-1
chr11	82904288	82905688	peak1628	710	.	2297.140	-1	-1
chr11	82996467	82997848	peak1629	847	.	2739.950	-1	-1
chr11	84382288	84382828	peak1630	122	.	395.420	-1	-1
chr11	84398481	84398919	peak1631	43	.	140.130	-1	-1
chr11	84740747	84741472	peak1632	117	.	378.790	-1	-1
chr11	84980109	84980516	peak1633	34	.	112.900	-1	-1
chr11	85339096	85340311	peak1634	51	.	167.570	-1	-1
chr11	85358676	85359379	peak1635	285	.	921.510	-1	-1
chr11	85375857	85376483	peak1636	209	.	676.880	-1	-1
chr11	85434008	85434631	peak1637	64	.	208.050	-1	-1
chr11	85538802	85540101	peak1638	77	.	250.720	-1	-1
chr11	85565545	85566421	peak1639	41	.	134.610	-1	-1
chr11	85778947	85779452	peak1640	32	.	104.630	-1	-1
chr11	85779915	85780538	peak1641	43	.	139.450	-1	-1
chr11	85904259	85905010	peak1642	95	.	309.890	-1	-1
chr11	85955375	85956650	peak1643	85	.	277.780	-1	-1
chr11	86012849	86013792	peak1644	958	.	3100.000	-1	-1
chr11	86210647	86211272	peak1645	37	.	120.890	-1	-1
chr11	86235096	86235660	peak1646	39	.	127.300	-1	-1
chr11	86417091	86417842	peak1647	35	.	116.040	-1	-1
chr11	86487104	86487745	peak1648	73	.	236.770	-1	-1
chr11	88070697	88071103	peak1649	44	.	144.300	-1	-1
chr11	89955882	89956607	peak1650	238	.	771.610	-1	-1
chr11	93394570	93395092	peak1651	227	.	736.820	-1	-1
chr11	93474471	93475033	peak1652	64	.	208.700	-1	-1
chr11	93516978	93517703	peak1653	925	.	2990.770	-1	-1
chr11	93861761	93862319	peak1654	191	.	619.680	-1	-1
chr11	94276838	94277364	peak1655	35	.	116.260	-1	-1
chr11	94706348	94707078	peak1656	854	.	2763.100	-1	-1
chr11	94800147	94800433	peak1657	53	.	172.250	-1	-1
chr11	95522590	95523329	peak1658	115	.	374.400	-1	-1
chr11	95523366	95523862	peak1659	51	.	166.190	-1	-1
chr11	95656854	95657581	peak1660	513	.	1659.100	-1	-1
chr11	95940871	95941315	peak1661	31	.	103.070	-1	-1
chr11	96122805	96123408	peak1662	474	.	1535.410	-1	-1
chr11	100557887	100558331	peak1663	108	.	351.780	-1	-1
chr11	101206859	101207171	peak1664	38	.	124.530	-1	-1
chr11	101980553	101980952	peak1665	44	.	144.650	-1	-1
chr11	101980960	101981333	peak1666	62	.	202.100	-1	-1
chr11	102217632	102218285	peak1667	85	.	275.420	-1	-1
chr11	102447087	102447488	peak1668	86	.	280.290	-1	-1
chr11	102678512	102678947	peak1669	181	.	585.560	-1	-1
chr11	102962597	102963280	peak1670	993	.	3213.380	-1	-1
chr11	102979997	102980468	peak1671	39	.	128.520	-1	-1
chr11	105892679	105893519	peak1672	958	.	3100.000	-1	-1
chr11	107328324	107328824	peak1673	52	.	170.000	-1	-1
chr11	107436104	107436681	peak1674	48	.	156.940	-1	-1
chr11	108093165	108094126	peak1675	380	.	1229.180	-1	-1
chr11	108337880	108338555	peak1676	481	.	1557.470	-1	-1
chr11	108535554	108535922	peak1677	167	.	542.020	-1	-1
chr11	110227497	110227799	peak1678	44	.	144.390	-1	-1
chr11	110233606	110234087	peak1679	52	.	168.630	-1	-1
chr11	110967945	110968376	peak1680	47	.	152.340	-1	-1
chr11	111205298	111205797	peak1681	66	.	216.450	-1	-1
chr11	111749573	111750378	peak1682	477	.	1544.640	-1	-1
chr11	111944469	111945399	peak1683	958	.	3100.000	-1	-1
chr11	111957090	111957874	peak1684	991	.	3205.620	-1	-1
chr11	112096762	112097317	peak1685	77	.	251.390	-1	-1
chr11	113185117	113185593	peak1686	61	.	200.110	-1	-1
chr11	113644262	113644788	peak1687	73	.	239.050	-1	-1
chr11	116643409	116644013	peak1688	149	.	483.880	-1	-1
chr11	116658476	116659147	peak1689	362	.	1173.250	-1	-1
chr11	116943302	116943609	peak1690	32	.	104.320	-1	-1
chr11	117014524	117015372	peak1691	838	.	2710.520	-1	-1
chr11	117102538	117103635	peak1692	462	.	1495.920	-1	-1
chr11	117186802	117187394	peak1693	216	.	699.840	-1	-1
chr11	117198274	117198935	peak1694	643	.	2078.960	-1	-1
chr11	117928352	117928992	peak1695	48	.	156.080	-1	-1
chr11	117959107	117959629	peak1696	31	.	100.460	-1	-1
chr11	118112184	118112714	peak1697	43	.	140.140	-1	-1
chr11	118122412	118123365	peak1698	958	.	3100.000	-1	-1
chr11	118145920	118146302	peak1699	34	.	113.000	-1	-1
chr11	118229788	118230748	peak1700	958	.	3100.000	-1	-1
chr11	118271835	118272717	peak1701	177	.	572.510	-1	-1
chr11	118306153	118307304	peak1702	146	.	475.040	-1	-1
chr11	118436461	118437026	peak1703	109	.	354.720	-1	-1
chr11	118442786	118443418	peak1704	200	.	649.240	-1	-1
chr11	118491709	118492313	peak1705	90	.	293.550	-1	-1
chr11	118763074	118763637	peak1706	284	.	919.690	-1	-1
chr11	118782501	118783973	peak1707	32	.	105.880	-1	-1
chr11	118787381	118787997	peak1708	34	.	110.930	-1	-1
chr11	118888564	118889936	peak1709	958	.	3100.000	-1	-1
chr11	118927591	118928594	peak1710	248	.	803.180	-1	-1
chr11	118938031	118938864	peak1711	357	.	1154.330	-1	-1
chr11	118955232	118956372	peak1712	532	.	1722.180	-1	-1
chr11	118965861	118966659	peak1713	44	.	143.290	-1	-1
chr11	118972024	118973572	peak1714	958	.	3100.000	-1	-1
chr11	118978787	118979729	peak1715	73	.	238.040	-1	-1
chr11	118991830	118992789	peak1716	543	.	1756.840	-1	-1
chr11	118997534	118998049	peak1717	103	.	335.970	-1	-1
chr11	119554997	119555538	peak1718	139	.	449.600	-1	-1
chr11	119600560	119601015	peak1719	69	.	224.530	-1	-1
chr11	120195741	120196131	peak1720	72	.	235.080	-1	-1
chr11	120206643	120207303	peak1721	281	.	909.480	-1	-1
chr11	120894486	120895078	peak1722	322	.	1043.990	-1	-1
chr11	121162916	121163525	peak1723	32	.	104.030	-1	-1
chr11	121330245	121330672	peak1724	57	.	184.310	-1	-1
chr11	122753657	122754221	peak1725	76	.	247.140	-1	-1
chr11	122893891	122894173	peak1726	41	.	132.770	-1	-1
chr11	122932857	122933643	peak1727	316	.	1022.810	-1	-1
chr11	122942784	122943238	peak1728	49	.	160.420	-1	-1
chr11	123349032	123349372	peak1729	101	.	328.910	-1	-1
chr11	123611837	123612675	peak1730	958	.	3100.000	-1	-1
chr11	124406524	124406838	peak1731	37	.	119.910	-1	-1
chr11	124492348	124493147	peak1732	648	.	2097.090	-1	-1
chr11	124543546	124544048	peak1733	148	.	481.230	-1	-1
chr11	124670017	124670877	peak1734	642	.	2076.950	-1	-1
chr11	124746193	124746578	peak1735	36	.	118.210	-1	-1
chr11	124823544	124824402	peak1736	958	.	3100.000	-1	-1
chr11	124981286	124982223	peak1737	868	.	2809.200	-1	-1
chr11	124993778	124994524	peak1738	598	.	1935.690	-1	-1
chr11	125462073	125463416	peak1739	281	.	910.010	-1	-1
chr11	125495439	125496014	peak1740	31	.	101.110	-1	-1
chr11	125772777	125773382	peak1741	299	.	969.880	-1	-1
chr11	125808200	125808669	peak1742	102	.	330.430	-1	-1
chr11	126138423	126139300	peak1743	958	.	3100.000	-1	-1
chr11	126152707	126153488	peak1744	76	.	247.210	-1	-1
chr11	126350536	126351040	peak1745	48	.	156.530	-1	-1
chr11	128523601	128524129	peak1746	161	.	522.290	-1	-1
chr11	129939443	129940034	peak1747	310	.	1004.300	-1	-1
chr11	129994005	129994455	peak1748	54	.	175.940	-1	-1
chr11	130607293	130607583	peak1749	40	.	130.480	-1	-1
chr11	130786003	130786660	peak1750	373	.	1208.280	-1	-1
chr11	131293550	131293961	peak1751	53	.	172.820	-1	-1
chr11	132934302	132934734	peak1752	46	.	150.090	-1	-1
chr11	133826761	133827494	peak1753	292	.	945.390	-1	-1
chr11	133907186	133907775	peak1754	141	.	457.580	-1	-1
chr11	134093808	134094456	peak1755	90	.	293.510	-1	-1
chr12	498020	499235	peak1756	958	.	3100.000	-1	-1
chr12	510431	510984	peak1757	38	.	123.420	-1	-1
chr12	593247	593708	peak1758	32	.	104.220	-1	-1
chr12	751678	752264	peak1759	101	.	329.270	-1	-1
chr12	1058464	1059241	peak1760	64	.	207.310	-1	-1
chr12	1099810	1100400	peak1761	61	.	197.490	-1	-1
chr12	1702899	1703629	peak1762	309	.	1001.460	-1	-1
chr12	1799783	1800385	peak1763	70	.	227.430	-1	-1
chr12	1913595	1914230	peak1764	714	.	2310.670	-1	-1
chr12	1940123	1940604	peak1765	54	.	176.480	-1	-1
chr12	2113381	2113994	peak1766	32	.	104.160	-1	-1
chr12	2734443	2734872	peak1767	39	.	127.200	-1	-1
chr12	2904909	2905460	peak1768	59	.	191.730	-1	-1
chr12	2921393	2922335	peak1769	958	.	3100.000	-1	-1
chr12	3067708	3068293	peak1770	75	.	242.830	-1	-1
chr12	3206533	3207024	peak1771	65	.	211.170	-1	-1
chr12	3424318	3424837	peak1772	42	.	138.510	-1	-1
chr12	3981983	3982926	peak1773	726	.	2349.720	-1	-1
chr12	4430114	4430645	peak1774	66	.	214.610	-1	-1
chr12	4544708	4545139	peak1775	147	.	475.950	-1	-1
chr12	4647267	4648391	peak1776	958	.	3100.000	-1	-1
chr12	6309017	6309409	peak1777	35	.	113.400	-1	-1
chr12	6310263	6310779	peak1778	52	.	170.230	-1	-1
chr12	6344463	6345125	peak1779	33	.	109.800	-1	-1
chr12	6444759	6446272	peak1780	56	.	181.680	-1	-1
chr12	6451050	6451490	peak1781	35	.	116.260	-1	-1
chr12	6472843	6473505	peak1782	48	.	157.890	-1	-1
chr12	6492780	6493430	peak1783	100	.	323.360	-1	-1
chr12	6560435	6561377	peak1784	32	.	103.660	-1	-1
chr12	6579521	6580466	peak1785	33	.	108.010	-1	-1
chr12	6602114	6603661	peak1786	958	.	3100.000	-1	-1
chr12	6642415	6643935	peak1787	196	.	636.630	-1	-1
chr12	6667248	6667578	peak1788	106	.	342.990	-1	-1
chr12	6676806	6677886	peak1789	320	.	1035.090	-1	-1
chr12	6771686	6772955	peak1790	958	.	3100.000	-1	-1
chr12	6797616	6799257	peak1791	958	.	3100.000	-1	-1
chr12	6832706	6833939	peak1792	958	.	3100.000	-1	-1
chr12	6861894	6862972	peak1793	247	.	801.300	-1	-1
chr12	6960870	6962044	peak1794	771	.	2494.390	-1	-1
chr12	6982169	6983065	peak1795	202	.	654.710	-1	-1
chr12	7000077	7000780	peak1796	37	.	121.860	-1	-1
chr12	7046858	7047571	peak1797	303	.	979.980	-1	-1
chr12	7052481	7054291	peak1798	232	.	751.000	-1	-1
chr12	7055265	7056242	peak1799	159	.	514.110	-1	-1
chr12	7070809	7072057	peak1800	149	.	482.600	-1	-1
chr12	7079096	7080436	peak1801	958	.	3100.000	-1	-1
chr12	7125576	7126489	peak1802	72	.	235.270	-1	-1
chr12	7341954	7342418	peak1803	58	.	188.170	-1	-1
chr12	7521865	7522284	peak1804	116	.	375.870	-1	-1
chr12	7592680	7593248	peak1805	436	.	1410.700	-1	-1
chr12	8085845	8086224	peak1806	76	.	247.590	-1	-1
chr12	8178719	8179905	peak1807	489	.	1583.760	-1	-1
chr12	8234396	8235187	peak1808	489	.	1581.550	-1	-1
chr12	9066593	9067194	peak1809	89	.	289.490	-1	-1
chr12	9101794	9103073	peak1810	958	.	3100.000	-1	-1
chr12	9217125	9218097	peak1811	593	.	1920.410	-1	-1
chr12	9600709	9600979	peak1812	42	.	136.340	-1	-1
chr12	9800209	9801473	peak1813	464	.	1501.640	-1	-1
chr12	10548295	10548722	peak1814	44	.	144.300	-1	-1
chr12	10874400	10875357	peak1815	57	.	185.530	-1	-1
chr12	11323561	11324457	peak1816	76	.	246.410	-1	-1
chr12	11802451	11802782	peak1817	52	.	168.630	-1	-1
chr12	12247886	12248428	peak1818	52	.	169.520	-1	-1
chr12	12480684	12481094	peak1819	137	.	442.990	-1	-1
chr12	12502735	12503510	peak1820	155	.	501.890	-1	-1
chr12	12509612	12510608	peak1821	414	.	1338.700	-1	-1
chr12	12602651	12602976	peak1822	32	.	104.320	-1	-1
chr12	12965981	12966605	peak1823	718	.	2321.410	-1	-1
chr12	13024907	13026175	peak1824	193	.	627.200	-1	-1
chr12	13036293	13036765	peak1825	71	.	231.940	-1	-1
chr12	13043569	13044734	peak1826	57	.	186.110	-1	-1
chr12	13250917	13251409	peak1827	78	.	255.380	-1	-1
chr12	14922720	14923800	peak1828	40	.	130.930	-1	-1
chr12	14955841	14956965	peak1829	958	.	3100.000	-1	-1
chr12	15039233	15039600	peak1830	32	.	105.230	-1	-1
chr12	15942209	15942949	peak1831	39	.	127.350	-1	-1
chr12	16034861	16035831	peak1832	842	.	2722.750	-1	-1
chr12	19426803	19427149	peak1833	33	.	109.300	-1	-1
chr12	19555554	19555958	peak1834	67	.	216.950	-1	-1
chr12	21590235	21591100	peak1835	572	.	1849.810	-1	-1
chr12	21654015	21654998	peak1836	470	.	1521.220	-1	-1
chr12	22198922	22199457	peak1837	44	.	143.890	-1	-1
chr12	22697233	22697875	peak1838	36	.	118.340	-1	-1
chr12	25347846	25348360	peak1839	127	.	412.120	-1	-1
chr12	25611159	25611608	peak1840	59	.	192.160	-1	-1
chr12	26311280	26311740	peak1841	46	.	151.600	-1	-1
chr12	27167024	27167540	peak1842	158	.	511.570	-1	-1
chr12	27396693	27397403	peak1843	402	.	1300.690	-1	-1
chr12	27676718	27677704	peak1844	153	.	495.800	-1	-1
chr12	27863433	27863946	peak1845	33	.	107.760	-1	-1
chr12	27932792	27933525	peak1846	71	.	230.920	-1	-1
chr12	28151634	28151945	peak1847	32	.	106.360	-1	-1
chr12	28343081	28343955	peak1848	668	.	2160.180	-1	-1
chr12	30848559	30849230	peak1849	625	.	2023.610	-1	-1
chr12	30907697	30908393	peak1850	277	.	896.130	-1	-1
chr12	31227014	31227237	peak1851	144	.	466.060	-1	-1
chr12	31811951	31812643	peak1852	195	.	632.580	-1	-1
chr12	31902048	31902630	peak1853	77	.	249.500	-1	-1
chr12	32259444	32259977	peak1854	52	.	170.070	-1	-1
chr12	32268687	32268976	peak1855	31	.	102.490	-1	-1
chr12	32339982	32340390	peak1856	36	.	118.530	-1	-1
chr12	32552176	32553047	peak1857	155	.	501.610	-1	-1
chr12	32831891	32832413	peak1858	62	.	201.550	-1	-1
chr12	32907878	32908537	peak1859	160	.	518.900	-1	-1
chr12	33049791	33050374	peak1860	120	.	388.120	-1	-1
chr12	33758770	33759045	peak1861	93	.	300.850	-1	-1
chr12	34175057	34175652	peak1862	958	.	3100.000	-1	-1
chr12	38710192	38710797	peak1863	958	.	3100.000	-1	-1
chr12	42538418	42538883	peak1864	47	.	154.100	-1	-1
chr12	42631189	42631574	peak1865	41	.	132.780	-1	-1
chr12	42719408	42720370	peak1866	411	.	1331.510	-1	-1
chr12	44199570	44200644	peak1867	133	.	432.540	-1	-1
chr12	44351443	44351959	peak1868	130	.	421.410	-1	-1
chr12	45342285	45342917	peak1869	805	.	2604.750	-1	-1
chr12	45609124	45610013	peak1870	52	.	168.240	-1	-1
chr12	46121160	46122014	peak1871	128	.	414.470	-1	-1
chr12	46122340	46122979	peak1872	100	.	324.970	-1	-1
chr12	46776788	46778035	peak1873	103	.	334.240	-1	-1
chr12	46886259	46886757	peak1874	33	.	107.760	-1	-1
chr12	46887270	46888031	peak1875	55	.	178.570	-1	-1
chr12	47473097	47473566	peak1876	40	.	131.040	-1	-1
chr12	47670510	47670944	peak1877	53	.	171.510	-1	-1
chr12	48147068	48147831	peak1878	44	.	144.240	-1	-1
chr12	48415514	48416096	peak1879	66	.	214.300	-1	-1
chr12	48499443	48500511	peak1880	958	.	3100.000	-1	-1
chr12	48550785	48551669	peak1881	640	.	2070.620	-1	-1
chr12	48679740	48680289	peak1882	312	.	1008.920	-1	-1
chr12	48744010	48745215	peak1883	236	.	765.950	-1	-1
chr12	49109809	49111077	peak1884	958	.	3100.000	-1	-1
chr12	49182631	49183192	peak1885	65	.	211.770	-1	-1
chr12	49208344	49209830	peak1886	87	.	282.760	-1	-1
chr12	49245645	49246416	peak1887	240	.	776.570	-1	-1
chr12	49350027	49350734	peak1888	83	.	269.360	-1	-1
chr12	49350895	49351589	peak1889	174	.	562.680	-1	-1
chr12	49411937	49413076	peak1890	958	.	3100.000	-1	-1
chr12	49453945	49455170	peak1891	307	.	995.500	-1	-1
chr12	49499224	49499734	peak1892	35	.	113.800	-1	-1
chr12	49523773	49525636	peak1893	122	.	395.070	-1	-1
chr12	49628115	49628617	peak1894	165	.	536.190	-1	-1
chr12	49628879	49629290	peak1895	32	.	105.840	-1	-1
chr12	49658242	49659663	peak1896	257	.	830.910	-1	-1
chr12	49715712	49716248	peak1897	57	.	187.170	-1	-1
chr12	49716500	49717259	peak1898	64	.	207.290	-1	-1
chr12	49961263	49962482	peak1899	936	.	3026.300	-1	-1
chr12	50101225	50101730	peak1900	50	.	161.740	-1	-1
chr12	50134819	50136207	peak1901	727	.	2352.560	-1	-1
chr12	50221385	50222703	peak1902	359	.	1162.750	-1	-1
chr12	50236348	50237275	peak1903	798	.	2582.260	-1	-1
chr12	50418892	50419840	peak1904	401	.	1299.660	-1	-1
chr12	50464089	50464839	peak1905	61	.	200.360	-1	-1
chr12	50478459	50479551	peak1906	574	.	1856.700	-1	-1
chr12	50505314	50506470	peak1907	882	.	2852.060	-1	-1
chr12	50560406	50561566	peak1908	105	.	339.550	-1	-1
chr12	50794131	50795157	peak1909	958	.	3100.000	-1	-1
chr12	50898537	50899177	peak1910	139	.	450.090	-1	-1
chr12	51157437	51157937	peak1911	144	.	466.560	-1	-1
chr12	51441424	51442401	peak1912	307	.	995.500	-1	-1
chr12	51477072	51477762	peak1913	97	.	316.510	-1	-1
chr12	51631832	51633279	peak1914	285	.	921.450	-1	-1
chr12	51639955	51640436	peak1915	46	.	150.230	-1	-1
chr12	51785097	51785908	peak1916	64	.	207.550	-1	-1
chr12	52419076	52420044	peak1917	63	.	204.240	-1	-1
chr12	52426329	52427358	peak1918	241	.	781.990	-1	-1
chr12	52444159	52445467	peak1919	69	.	223.640	-1	-1
chr12	52462948	52464241	peak1920	958	.	3100.000	-1	-1
chr12	52540952	52542970	peak1921	75	.	245.650	-1	-1
chr12	52596634	52597825	peak1922	69	.	225.800	-1	-1
chr12	52609169	52609959	peak1923	46	.	148.970	-1	-1
chr12	52610955	52611619	peak1924	45	.	148.340	-1	-1
chr12	52629530	52630523	peak1925	40	.	129.600	-1	-1
chr12	52637024	52638649	peak1926	66	.	216.370	-1	-1
chr12	53135178	53135567	peak1927	34	.	110.620	-1	-1
chr12	53288848	53289967	peak1928	33	.	108.870	-1	-1
chr12	53319752	53320602	peak1929	46	.	150.760	-1	-1
chr12	53338734	53340356	peak1930	80	.	259.240	-1	-1
chr12	53342337	53343039	peak1931	319	.	1032.300	-1	-1
chr12	53343322	53344052	peak1932	166	.	538.870	-1	-1
chr12	53365261	53366143	peak1933	37	.	119.760	-1	-1
chr12	53399668	53401160	peak1934	170	.	552.520	-1	-1
chr12	53441857	53442755	peak1935	53	.	173.490	-1	-1
chr12	53459636	53460635	peak1936	426	.	1377.530	-1	-1
chr12	53472755	53473703	peak1937	128	.	415.320	-1	-1
chr12	53493054	53493511	peak1938	34	.	113.000	-1	-1
chr12	53573941	53575364	peak1939	977	.	3161.930	-1	-1
chr12	53583961	53584438	peak1940	84	.	272.510	-1	-1
chr12	53614253	53615782	peak1941	39	.	128.500	-1	-1
chr12	53688836	53689816	peak1942	452	.	1463.420	-1	-1
chr12	53692877	53694380	peak1943	958	.	3100.000	-1	-1
chr12	53714788	53715789	peak1944	958	.	3100.000	-1	-1
chr12	53738731	53739334	peak1945	115	.	373.040	-1	-1
chr12	53764621	53765631	peak1946	164	.	532.970	-1	-1
chr12	53772891	53774476	peak1947	734	.	2373.610	-1	-1
chr12	53834838	53836020	peak1948	65	.	211.210	-1	-1
chr12	53845422	53846734	peak1949	712	.	2302.550	-1	-1
chr12	53894196	53895631	peak1950	57	.	186.120	-1	-1
chr12	54019436	54020413	peak1951	64	.	209.590	-1	-1
chr12	54069337	54070274	peak1952	51	.	168.000	-1	-1
chr12	54218981	54219646	peak1953	41	.	134.390	-1	-1
chr12	54368160	54368784	peak1954	121	.	393.160	-1	-1
chr12	54377146	54377882	peak1955	77	.	251.220	-1	-1
chr12	54411357	54412242	peak1956	107	.	346.160	-1	-1
chr12	54582304	54583309	peak1957	958	.	3100.000	-1	-1
chr12	54585228	54585752	peak1958	39	.	126.680	-1	-1
chr12	54673061	54674564	peak1959	41	.	134.200	-1	-1
chr12	55285829	55286413	peak1960	34	.	110.530	-1	-1
chr12	55327127	55327647	peak1961	36	.	118.340	-1	-1
chr12	56039819	56040342	peak1962	33	.	109.920	-1	-1
chr12	56109556	56110463	peak1963	114	.	369.950	-1	-1
chr12	56210988	56212402	peak1964	539	.	1743.410	-1	-1
chr12	56223051	56224097	peak1965	958	.	3100.000	-1	-1
chr12	56320380	56321358	peak1966	991	.	3205.340	-1	-1
chr12	56321459	56322147	peak1967	45	.	147.830	-1	-1
chr12	56360759	56361256	peak1968	48	.	156.940	-1	-1
chr12	56367125	56368036	peak1969	144	.	467.810	-1	-1
chr12	56400643	56401474	peak1970	230	.	745.660	-1	-1
chr12	56435131	56436270	peak1971	958	.	3100.000	-1	-1
chr12	56497653	56499226	peak1972	120	.	388.270	-1	-1
chr12	56509579	56510924	peak1973	747	.	2415.710	-1	-1
chr12	56511562	56512624	peak1974	958	.	3100.000	-1	-1
chr12	56519788	56520365	peak1975	282	.	914.360	-1	-1
chr12	56521455	56522373	peak1976	34	.	111.180	-1	-1
chr12	56545384	56546705	peak1977	818	.	2646.890	-1	-1
chr12	56583046	56584407	peak1978	357	.	1154.650	-1	-1
chr12	56615282	56616330	peak1979	593	.	1919.750	-1	-1
chr12	56617631	56618556	peak1980	781	.	2525.470	-1	-1
chr12	56660262	56660957	peak1981	240	.	777.980	-1	-1
chr12	56693905	56694687	peak1982	106	.	344.610	-1	-1
chr12	56709510	56710415	peak1983	31	.	103.030	-1	-1
chr12	56727338	56728395	peak1984	185	.	598.820	-1	-1
chr12	56753685	56754632	peak1985	958	.	3100.000	-1	-1
chr12	56842743	56843520	peak1986	45	.	148.710	-1	-1
chr12	56862160	56862611	peak1987	38	.	123.760	-1	-1
chr12	56862705	56863218	peak1988	39	.	127.550	-1	-1
chr12	57023881	57024438	peak1989	64	.	207.990	-1	-1
chr12	57030075	57031149	peak1990	34	.	112.110	-1	-1
chr12	57039397	57040435	peak1991	775	.	2508.730	-1	-1
chr12	57081310	57082526	peak1992	95	.	308.270	-1	-1
chr12	57118440	57119610	peak1993	958	.	3100.000	-1	-1
chr12	57472111	57473158	peak1994	958	.	3100.000	-1	-1
chr12	57480869	57482972	peak1995	197	.	638.680	-1	-1
chr12	57505370	57506555	peak1996	33	.	106.790	-1	-1
chr12	57824625	57825228	peak1997	58	.	189.220	-1	-1
chr12	57881406	57882149	peak1998	958	.	3100.000	-1	-1
chr12	57913767	57914767	peak1999	65	.	212.940	-1	-1
chr12	57984719	57985309	peak2000	142	.	462.280	-1	-1
[truncated: 7,579 more rows]
