# Supplementary material for: Mechanistic basis of atypical TERT promoter mutations
Source: Nat Commun. 2024 Nov 18;15:9965. doi: 10.1038/s41467-024-54158-5 (PMC11574208; doi:10.1038/s41467-024-54158-5)
Supplement: Supplementary file 3 — Supplementary Data 1 [file 41467_2024_54158_MOESM3_ESM.zip › Code/ICGC/data/ChIP/aab0015-bell-sm.tables.xlsx]

## Sheet: 1 TERT Mutation Genotyping
Supplementary Table 1: Summary of the TERT mutation status for all samples and cell lines used
Sample	Genotype (Allele1/Allele2)
GBM1	wt / G228A
GBM1-culture	wt / G228A
GBM2	wt / G250A
GBM3	wt / G250A
GBM4	wt / G228A
GBM5	wt / G250A
GBM6	wt / wt
GBM7	wt / wt
GBM8	wt / G250A
GBM9	wt / G250A
GBM10	wt / G228A
GBM11	wt / wt
NB1	wt / wt
NB2	wt / wt
U87	wt / G228A
U251	G228A / G228A
HepG2	wt / G228A
SK-N-SH	wt / G228A
A375	wt / G250A
SK-MEL-28	wt / wt
SK-MEL-1239	G228A / G228A

## Sheet: 2 cloning & mutagenesis primers
Supplementary Table 2: Cloning and Mutagenesis primers
Cloning Primers
Name	Forward Sequence (5'->3')	Reverse Sequence (5'->3')	Tm
TERT_WT	GCTCGCTAGCCTCGAgtcctgccccttcacctt	CGCCGAGGCCAGATCCAGCGCTGCCTGAAACTC	60
Mutagenesis Primers
Name	Forward Sequence (5'->3')	Reverse Sequence (5'->3')
G228A	gggagggcccggaaggggctgg	ccagccccttccgggccctccc
G228T	gggagggcccggatggggctgg	ccagccccatccgggccctccc
G228C	ccagccccgtccgggccctccc	gggagggcccggacggggctgg
G250A	cggggacccggaaggggtcggga	tcccgaccccttccgggtccccg
G250T	tcccgacccctaccgggtccccg	cggggacccggtaggggtcggga
G250C	ggggacccggcaggggtcggg	cccgacccctgccgggtcccc
A227T/G228A	ggcccagcccctaccgggccctcc	ggagggcccggtaggggctgggcc
A251T/G250A	cgtcccgaccccatccgggtccccgg	ccggggacccggatggggtcgggacg
A197T	tccccttccttaccgcggccccg	cggggccgcggtaaggaagggga
A296T	gccccttcacctaccagctccgcct	aggcggagctggtaggtgaaggggc
G201T	gcccctccccttactttccgcggcc	ggccgcggaaagtaaggggaggggc
Junction	ctccccttccttacccagccccctc	gagggggctgggtaaggaaggggag
2bp_del	tgggagggcccagggggctggg	cccagccccctgggccctccca
4bp_del	gggagggcccggggctgggc	gcccagccccgggccctccc
6bp_del	gggagggcccggctgggccg	cggcccagccgggccctccc
8bp_del	cccggcccaggggccctccc	gggagggcccctgggccggg
10bp_del	gggagggcccgggccgggga	tccccggcccgggccctccc
12bp_del	gggagggcccgccggggacc	ggtccccggcgggccctccc
14bp_del	gggagggccccggggacccg	cgggtccccggggccctccc
16bp_del	gggagggcccgggacccggg	cccgggtcccgggccctccc

## Sheet: 3 siRNAs
Supplementary Table 3: siRNAs used for knockdown studies
Name	Catalog Number	Molarity	Full Name
ETS1	M-003887-00-0005	5 nmol	SMARTpool: siGENOME ETS1 siRNA
ETS2	M-003888-00-0005	5 nmol	SMARTpool: siGENOME ETS2 siRNA
ETV1	M-003801-03-0005	5 nmol	SMARTpool: siGENOME ETV1 siRNA
ETV3	M-010509-00-0005	5 nmol	SMARTpool: siGENOME ETV3 siRNA
ETV4	M-004207-01-0005	5 nmol	SMARTpool: siGENOME ETV4 siRNA
ETV5	M-008894-00-0005	5 nmol	SMARTpool: siGENOME ETV5 siRNA
ELK1	M-003885-01-0005	5 nmol	SMARTpool: siGENOME ELK1 siRNA
ELK3	M-010320-00-0005	5 nmol	SMARTpool: siGENOME ELK3 siRNA
ELK4	M-010315-01-0005	5 nmol	SMARTpool: siGENOME ELK4 siRNA
ELF1	M-012669-00-0005	5 nmol	SMARTpool: siGENOME ELF1 siRNA
ELF2	M-012754-00-0005	5 nmol	SMARTpool: siGENOME ELF2 siRNA
ELF4	M-020177-01-0005	5 nmol	SMARTpool: siGENOME ELF4 siRNA
GABPA-1	M-011662-01-0005	5 nmol	SMARTpool: siGENOME GABPA siRNA
GABPA-2	L-011662-00-0005	5 nmol	SMARTpool: ON-TARGETplus GABPA siRNA
siScr	D-001206-13-05	5 nmol	siGENOME Non-Targeting siRNA Pool #1

## Sheet: 4 qPCR primers
Supplementary Table 4: qPCR primers used for SYBR green gene expression assays.
Name	Forward Sequence (5'->3')	Reverse Sequence (5'->3')	Tm
TERT-1	CTCCTTCCGCCAGGTGTC	GAAGGCCAGCACGTTCTTC	60
GAPDH	ATGGGGAAGGTGAAGGTCG	GGGGTCATTGATGGCAACAAT	60
GUSB	CTCATTTGGAATTTTGCCGATT	CCGAGTGAAGATCCCCTTTTTA	60
TERT-2	TCACGGAGACCACGTTTCAAA	TTCAAGTGCTGTCTGATTCCAAT	60
ETS1	TACACAGGCAGTGGACCAATC	CCCCGCTGTCTTGTGGATG	60
ETS2	CCCCTGTGGCTAACAGTTACA	AGGTAGCTTTTAAGGCTTGACTC	60
ELF1	TGTCCAACAGAACGACCTAGT	GGCAGGAAAAATAGCTGGATCAC	60
ELF2	AAACTGTAGTGGAGGTGTCAACT	CATGGCTATCTGGTGATGTTGG	60
ELF4	CCTGATCTTTGAGTTCGCAAGC	AGTCCCGAGTACAGATGCAGT	60
ETV1	GGCCCCAGGCAGTTTTATGAT	GATCCTCGCCGTTGGTATGT	60
ETV3	GGTGGAGGGTATCAGTTTCCT	TGATGAATGGGTAGTTGGGCAT	60
ETV4	CAGTGCCTTTACTCCAGTGCC	CTCAGGAAATTCCGTTGCTCT	60
ETV5	CAGTCAACTTCAAGAGGCTTGG	TGCTCATGGCTACAAGACGAC	60
ELK1	TCCCTGCTTCCTACGCATACA	GCTGCCACTGGATGGAAACT	60
ELK3	ATCTGCTGGACCTCGAACGA	TTCTGCCCGATCACCTTCTTG	60
ELK4	ACTCAGCCGAGCCCTCAG	GGTGGCTTTTTGGAAGGTG	60
GABPA	AAGAACGCCTTGGGATACCCT	GTGAGGTCTATATCGGTCATGCT	60

## Sheet: 5 ENCODE peak annotations
Supplementary Table 5: ENCODE Gabpa ChIP-seq peak annotations
broadPeak files were downloaded from http://hgdownload.cse.ucsc.edu/goldenPath/hg19/encodeDCC/wgEncodeHaibTfbs/
narrowPeak files were downloaded from http://hgdownload.cse.ucsc.edu/goldenPath/hg19/encodeDCC/wgEncodeAwgTfbsUniform/
Cell line	GABPA	ELF1	Elk1	Elk4	Ets1
A549	wgEncodeHaibTfbsA549GabpV0422111Etoh02PkRep1.broadPeak.gz	wgEncodeHaibTfbsA549Elf1V0422111Etoh02PkRep1.broadPeak.gz			wgEncodeHaibTfbsA549Ets1V0422111Etoh02PkRep1.broadPeak.gz
	wgEncodeHaibTfbsA549GabpV0422111Etoh02PkRep2.broadPeak.gz	wgEncodeHaibTfbsA549Elf1V0422111Etoh02PkRep2.broadPeak.gz			wgEncodeHaibTfbsA549Ets1V0422111Etoh02PkRep2.broadPeak.gz
GM12878	wgEncodeHaibTfbsGm12878GabpPcr2xPkRep1.broadPeak.gz	wgEncodeHaibTfbsGm12878Elf1sc631V0416101PkRep1.broadPeak.gz	wgEncodeAwgTfbsSydhGm12878Elk112771IggmusUniPk.narrowPeak.gz		wgEncodeHaibTfbsGm12878Ets1Pcr1xPkRep1V2.broadPeak.gz
	wgEncodeHaibTfbsGm12878GabpPcr2xPkRep2.broadPeak.gz	wgEncodeHaibTfbsGm12878Elf1sc631V0416101PkRep2.broadPeak.gz			wgEncodeHaibTfbsGm12878Ets1Pcr1xPkRep2V2.broadPeak.gz
Hek293				wgEncodeAwgTfbsSydhHelas3Elk4UcdUniPk.narrowPeak.gz
HeLa-S3	wgEncodeHaibTfbsHelas3GabpPcr1xPkRep1.broadPeak.gz		wgEncodeAwgTfbsSydhHelas3Elk112771IggrabUniPk.narrowPeak.gz	wgEncodeAwgTfbsSydhHelas3Elk4UcdUniPk.narrowPeak.gz
	wgEncodeHaibTfbsHelas3GabpPcr1xPkRep2.broadPeak.gz
HepG2	wgEncodeHaibTfbsHepg2GabpPcr2xPkRep1.broadPeak.gz	wgEncodeHaibTfbsHepg2Elf1sc631V0416101PkRep1.broadPeak.gz
	wgEncodeHaibTfbsHepg2GabpPcr2xPkRep2.broadPeak.gz	wgEncodeHaibTfbsHepg2Elf1sc631V0416101PkRep2.broadPeak.gz
HL-60	wgEncodeHaibTfbsHl60GabpV0422111PkRep1.broadPeak.gz
	wgEncodeHaibTfbsHl60GabpV0422111PkRep2.broadPeak.gz
HTC-116		wgEncodeHaibTfbsHct116Elf1V0422111PkRep1.broadPeak.gz
		wgEncodeHaibTfbsHct116Elf1V0422111PkRep2.broadPeak.gz
K562	wgEncodeHaibTfbsK562GabpV0416101PkRep1.broadPeak.gz	wgEncodeHaibTfbsK562Elf1sc631V0416102PkRep1.broadPeak.gz	wgEncodeAwgTfbsSydhK562Elk112771IggrabUniPk.narrowPeak.gz		wgEncodeHaibTfbsK562Ets1V0416101PkRep1.broadPeak.gz
	wgEncodeHaibTfbsK562GabpV0416101PkRep2.broadPeak.gz	wgEncodeHaibTfbsK562Elf1sc631V0416102PkRep2.broadPeak.gz			wgEncodeHaibTfbsK562Ets1V0416101PkRep2.broadPeak.gz
MCF-7	wgEncodeHaibTfbsMcf7GabpV0422111PkRep1.broadPeak.gz	wgEncodeHaibTfbsMcf7Elf1V0422111PkRep1.broadPeak.gz
	wgEncodeHaibTfbsMcf7GabpV0422111PkRep2.broadPeak.gz	wgEncodeHaibTfbsMcf7Elf1V0422111PkRep2.broadPeak.gz
SK-N-SH	wgEncodeHaibTfbsSknshGabpV0422111PkRep1.broadPeak.gz	wgEncodeHaibTfbsSknshElf1V0422111PkRep1.broadPeak.gz
	wgEncodeHaibTfbsSknshGabpV0422111PkRep2.broadPeak.gz	wgEncodeHaibTfbsSknshElf1V0422111PkRep2.broadPeak.gz

## Sheet: 6  Sequencing read files
Supplementary Table 6: SRA ID numbers for raw sequencing files.
ENCODE data:
Cell line	Method/ChIP	SRA ID
A549	GABPA	SRR577875, SRR577876
GM12878	GABPA	SRR351549, SRR351550
HeLa-S3	GABPA	SRR351735, SRR351736
HepG2	GABPA	SRR351519, SRR351520
HL-60	GABPA	SRR577853, SRR577854
K562	GABPA	SRR351867, SRR351868
MCF-7	GABPA	SRR577938, SRR577939
SK-N-SH	GABPA	SRR577688, SRR577689
HepG2	Pol2	SRR351572, SRR351573
SK-N-SH	Pol2	SRR577844, SRR577845
HepG2	DGF	SRR089667, SRR089668, SRR089669
SK-N-SH	DGF	SRR089676
Other published ETS-factor ChIP-seq data:
Cell line	ChIP	SRA ID	PMID
293T	Input	SRR330108	22028470
293T	ETV3	SRR330110	22028470
PC3	Input	SRR314992	22012618
PC3	ETV4	SRR314993	22012618
RPWE1	Input	SRR314995	22012618
RPWE1	ETS1	SRR314998	22012618
RPWE1	GABPA	SRR314999	22012618
RPWE1	ETV1	SRR315001	22012618
