# Supplementary material for: Mechanistic basis of atypical TERT promoter mutations
Source: Nat Commun. 2024 Nov 18;15:9965. doi: 10.1038/s41467-024-54158-5 (PMC11574208; doi:10.1038/s41467-024-54158-5)
Supplement: Supplementary file 3 — Supplementary Data 1 [file 41467_2024_54158_MOESM3_ESM.zip › Code/ICGC/data/ChIP/SL275_broadPeaks.txt]

chr1	28631	29910	peak1	282	.	914.200	-1	-1
chr1	762253	763456	peak2	536	.	1733.170	-1	-1
chr1	894315	894899	peak3	958	.	3100.000	-1	-1
chr1	895821	896133	peak4	87	.	282.870	-1	-1
chr1	941733	942116	peak5	49	.	158.540	-1	-1
chr1	955045	955184	peak6	57	.	187.040	-1	-1
chr1	1051450	1051845	peak7	42	.	136.350	-1	-1
chr1	1167207	1167720	peak8	192	.	623.710	-1	-1
chr1	1208938	1209412	peak9	697	.	2254.520	-1	-1
chr1	1243199	1243596	peak10	121	.	394.180	-1	-1
chr1	1259857	1260358	peak11	656	.	2121.970	-1	-1
chr1	1310070	1311069	peak12	958	.	3100.000	-1	-1
chr1	1334541	1335159	peak13	674	.	2181.040	-1	-1
chr1	1342387	1343204	peak14	958	.	3100.000	-1	-1
chr1	1368605	1369001	peak15	34	.	112.840	-1	-1
chr1	1373458	1373710	peak16	88	.	286.110	-1	-1
chr1	1406776	1407355	peak17	598	.	1933.510	-1	-1
chr1	1447215	1447693	peak18	47	.	154.770	-1	-1
chr1	1509813	1510452	peak19	193	.	625.200	-1	-1
chr1	1550559	1550934	peak20	312	.	1009.330	-1	-1
chr1	1550942	1551378	peak21	71	.	231.360	-1	-1
chr1	1590034	1590935	peak22	958	.	3100.000	-1	-1
chr1	1623698	1624324	peak23	111	.	358.960	-1	-1
chr1	1655356	1656224	peak24	894	.	2892.370	-1	-1
chr1	1676973	1677599	peak25	115	.	374.800	-1	-1
chr1	1874302	1874616	peak26	43	.	141.890	-1	-1
chr1	1886287	1886678	peak27	354	.	1145.920	-1	-1
chr1	2126054	2126620	peak28	292	.	945.440	-1	-1
chr1	2158695	2159276	peak29	140	.	454.670	-1	-1
chr1	2186791	2187836	peak30	958	.	3100.000	-1	-1
chr1	2246245	2246531	peak31	143	.	463.880	-1	-1
chr1	2322603	2323620	peak32	958	.	3100.000	-1	-1
chr1	2343861	2344514	peak33	166	.	536.950	-1	-1
chr1	2457590	2457828	peak34	45	.	148.650	-1	-1
chr1	2480244	2480489	peak35	55	.	178.710	-1	-1
chr1	2509662	2510087	peak36	84	.	272.460	-1	-1
chr1	2516883	2517079	peak37	99	.	323.010	-1	-1
chr1	2574504	2574875	peak38	474	.	1533.610	-1	-1
chr1	3138532	3138758	peak39	51	.	165.490	-1	-1
chr1	3339801	3340036	peak40	50	.	164.260	-1	-1
chr1	3541001	3541707	peak41	958	.	3100.000	-1	-1
chr1	3566313	3566860	peak42	617	.	1997.670	-1	-1
chr1	3663497	3664169	peak43	933	.	3016.910	-1	-1
chr1	3712426	3713455	peak44	958	.	3100.000	-1	-1
chr1	3816878	3817067	peak45	60	.	195.230	-1	-1
chr1	3817197	3817535	peak46	68	.	221.460	-1	-1
chr1	4392481	4392673	peak47	31	.	100.590	-1	-1
chr1	4568840	4568926	peak48	39	.	128.910	-1	-1
chr1	5408920	5409103	peak49	77	.	249.650	-1	-1
chr1	6265866	6266190	peak50	32	.	104.170	-1	-1
chr1	6453772	6453942	peak51	50	.	162.140	-1	-1
chr1	6550855	6551084	peak52	59	.	191.230	-1	-1
chr1	6639862	6640347	peak53	500	.	1619.390	-1	-1
chr1	6673442	6673836	peak54	93	.	302.870	-1	-1
chr1	6844946	6845638	peak55	157	.	510.470	-1	-1
chr1	7079690	7079919	peak56	130	.	422.220	-1	-1
chr1	7380657	7380744	peak57	41	.	135.570	-1	-1
chr1	7669067	7669214	peak58	41	.	134.650	-1	-1
chr1	7831042	7831752	peak59	205	.	662.970	-1	-1
chr1	8013946	8014561	peak60	958	.	3100.000	-1	-1
chr1	8021350	8022076	peak61	390	.	1263.950	-1	-1
chr1	8483954	8484317	peak62	98	.	320.040	-1	-1
chr1	8796858	8796946	peak63	39	.	128.740	-1	-1
chr1	8938441	8939416	peak64	427	.	1382.170	-1	-1
chr1	9007217	9007596	peak65	351	.	1137.140	-1	-1
chr1	9293462	9293688	peak66	70	.	227.530	-1	-1
chr1	9299858	9300047	peak67	68	.	220.620	-1	-1
chr1	9747362	9747553	peak68	41	.	135.220	-1	-1
chr1	9777448	9777936	peak69	73	.	236.430	-1	-1
chr1	10003033	10003688	peak70	999	.	3230.050	-1	-1
chr1	10532266	10532732	peak71	59	.	192.170	-1	-1
chr1	10961155	10961371	peak72	32	.	103.910	-1	-1
chr1	11119964	11120525	peak73	200	.	647.120	-1	-1
chr1	11322411	11323036	peak74	958	.	3100.000	-1	-1
chr1	11333176	11333599	peak75	421	.	1363.900	-1	-1
chr1	11862694	11862949	peak76	229	.	740.810	-1	-1
chr1	11865784	11866365	peak77	638	.	2064.480	-1	-1
chr1	12040124	12040595	peak78	41	.	135.160	-1	-1
chr1	12141862	12142145	peak79	628	.	2032.860	-1	-1
chr1	14057486	14057635	peak80	36	.	117.540	-1	-1
chr1	14075581	14075801	peak81	38	.	125.430	-1	-1
chr1	15276334	15276558	peak82	54	.	176.570	-1	-1
chr1	15911076	15911643	peak83	45	.	145.840	-1	-1
chr1	16010672	16010877	peak84	55	.	178.350	-1	-1
chr1	16134080	16134169	peak85	68	.	223.000	-1	-1
chr1	16302247	16302717	peak86	388	.	1256.420	-1	-1
chr1	16330538	16330863	peak87	137	.	445.830	-1	-1
chr1	16505123	16505377	peak88	63	.	204.280	-1	-1
chr1	16563525	16563841	peak89	95	.	309.730	-1	-1
chr1	16693390	16693726	peak90	464	.	1503.200	-1	-1
chr1	16766961	16767433	peak91	672	.	2173.370	-1	-1
chr1	16825343	16825718	peak92	66	.	216.520	-1	-1
chr1	16840206	16841261	peak93	77	.	249.790	-1	-1
chr1	16970907	16971477	peak94	54	.	177.190	-1	-1
chr1	16971811	16972520	peak95	124	.	401.720	-1	-1
chr1	16992886	16993947	peak96	68	.	222.590	-1	-1
chr1	17066472	17067533	peak97	66	.	215.690	-1	-1
chr1	17093135	17093592	peak98	73	.	238.230	-1	-1
chr1	17221979	17222706	peak99	52	.	168.780	-1	-1
chr1	17231182	17231754	peak100	328	.	1063.360	-1	-1
chr1	17287166	17287399	peak101	84	.	272.580	-1	-1
chr1	17380408	17380774	peak102	264	.	855.650	-1	-1
chr1	17385585	17385694	peak103	36	.	118.490	-1	-1
chr1	17401988	17402138	peak104	60	.	197.080	-1	-1
chr1	17906411	17906871	peak105	149	.	484.930	-1	-1
chr1	18081705	18081863	peak106	78	.	254.480	-1	-1
chr1	18925989	18926074	peak107	33	.	107.530	-1	-1
chr1	19007915	19008090	peak108	36	.	118.250	-1	-1
chr1	19536428	19537129	peak109	356	.	1152.280	-1	-1
chr1	19577904	19578394	peak110	46	.	149.640	-1	-1
chr1	19641864	19642091	peak111	43	.	139.430	-1	-1
chr1	19811653	19812186	peak112	509	.	1647.000	-1	-1
chr1	19812206	19812581	peak113	34	.	111.800	-1	-1
chr1	19923217	19923729	peak114	73	.	239.090	-1	-1
chr1	20512418	20512656	peak115	155	.	503.620	-1	-1
chr1	20802936	20803182	peak116	34	.	112.230	-1	-1
chr1	20812698	20813067	peak117	55	.	180.270	-1	-1
chr1	20834265	20834949	peak118	958	.	3100.000	-1	-1
chr1	20987491	20988513	peak119	958	.	3100.000	-1	-1
chr1	21349681	21349806	peak120	40	.	130.340	-1	-1
chr1	21649215	21649404	peak121	36	.	119.330	-1	-1
chr1	21815328	21815494	peak122	33	.	109.770	-1	-1
chr1	22109441	22109869	peak123	33	.	109.040	-1	-1
chr1	22109990	22110323	peak124	309	.	1000.610	-1	-1
chr1	22351798	22352448	peak125	881	.	2851.520	-1	-1
chr1	22378973	22379279	peak126	117	.	379.350	-1	-1
chr1	23258159	23258239	peak127	34	.	111.280	-1	-1
chr1	23345693	23345949	peak128	59	.	191.490	-1	-1
chr1	23494634	23494820	peak129	56	.	183.990	-1	-1
chr1	23670705	23671198	peak130	87	.	281.680	-1	-1
chr1	23694708	23695080	peak131	92	.	299.850	-1	-1
chr1	23884733	23885019	peak132	53	.	173.210	-1	-1
chr1	24018073	24018539	peak133	566	.	1830.380	-1	-1
chr1	24069615	24070531	peak134	958	.	3100.000	-1	-1
chr1	24104634	24105092	peak135	105	.	342.140	-1	-1
chr1	24117299	24117905	peak136	958	.	3100.000	-1	-1
chr1	24118116	24118462	peak137	53	.	171.400	-1	-1
chr1	24127181	24127527	peak138	291	.	942.340	-1	-1
chr1	24285478	24285754	peak139	39	.	127.960	-1	-1
chr1	24444925	24445111	peak140	63	.	206.130	-1	-1
chr1	24740022	24740280	peak141	42	.	136.270	-1	-1
chr1	24923916	24924044	peak142	67	.	217.080	-1	-1
chr1	25056717	25056838	peak143	38	.	123.330	-1	-1
chr1	25427971	25428121	peak144	31	.	103.320	-1	-1
chr1	25558584	25559241	peak145	958	.	3100.000	-1	-1
chr1	25566136	25566777	peak146	523	.	1692.550	-1	-1
chr1	25573471	25574165	peak147	56	.	182.570	-1	-1
chr1	25664919	25665189	peak148	68	.	220.030	-1	-1
chr1	25725134	25725274	peak149	32	.	106.480	-1	-1
chr1	26146171	26146724	peak150	569	.	1840.170	-1	-1
chr1	26202099	26202340	peak151	60	.	195.560	-1	-1
chr1	26324450	26324895	peak152	272	.	880.410	-1	-1
chr1	26496195	26496662	peak153	131	.	426.560	-1	-1
chr1	26503831	26504109	peak154	65	.	213.130	-1	-1
chr1	26606348	26606673	peak155	42	.	136.100	-1	-1
chr1	26758538	26758912	peak156	77	.	251.450	-1	-1
chr1	27114231	27114855	peak157	448	.	1448.800	-1	-1
chr1	27191429	27191871	peak158	232	.	752.030	-1	-1
chr1	27216159	27216926	peak159	773	.	2501.540	-1	-1
chr1	27247945	27248641	peak160	727	.	2352.500	-1	-1
chr1	27648385	27649121	peak161	958	.	3100.000	-1	-1
chr1	27930518	27930818	peak162	151	.	490.580	-1	-1
chr1	28051561	28051707	peak163	42	.	137.930	-1	-1
chr1	28099578	28099830	peak164	92	.	298.480	-1	-1
chr1	28240925	28241541	peak165	437	.	1412.920	-1	-1
chr1	28286307	28286573	peak166	99	.	322.800	-1	-1
chr1	28414729	28415368	peak167	704	.	2276.290	-1	-1
chr1	28655320	28655706	peak168	917	.	2967.440	-1	-1
chr1	28696032	28696347	peak169	54	.	176.900	-1	-1
chr1	28879317	28879602	peak170	38	.	123.550	-1	-1
chr1	28908228	28908636	peak171	35	.	115.900	-1	-1
chr1	28969323	28969787	peak172	858	.	2775.290	-1	-1
chr1	28974674	28974893	peak173	110	.	357.580	-1	-1
chr1	28995092	28995390	peak174	211	.	682.730	-1	-1
chr1	28995412	28995581	peak175	31	.	100.860	-1	-1
chr1	28995586	28995758	peak176	36	.	117.400	-1	-1
chr1	29063109	29063559	peak177	42	.	137.120	-1	-1
chr1	29508270	29508784	peak178	289	.	936.920	-1	-1
chr1	30417139	30417315	peak179	224	.	726.900	-1	-1
chr1	30702526	30702701	peak180	42	.	136.550	-1	-1
chr1	30987250	30987369	peak181	42	.	135.810	-1	-1
chr1	31320239	31320598	peak182	231	.	749.120	-1	-1
chr1	31769441	31770027	peak183	84	.	272.140	-1	-1
chr1	32041814	32041988	peak184	34	.	110.330	-1	-1
chr1	32110068	32110947	peak185	958	.	3100.000	-1	-1
chr1	32403742	32404302	peak186	39	.	127.760	-1	-1
chr1	32479120	32479615	peak187	45	.	147.950	-1	-1
chr1	32645129	32645735	peak188	251	.	811.880	-1	-1
chr1	32687749	32688274	peak189	958	.	3100.000	-1	-1
chr1	32757442	32757809	peak190	52	.	170.310	-1	-1
chr1	33115825	33116317	peak191	667	.	2158.650	-1	-1
chr1	33116477	33117051	peak192	85	.	274.960	-1	-1
chr1	33282806	33283292	peak193	288	.	934.110	-1	-1
chr1	33502305	33502796	peak194	544	.	1759.810	-1	-1
chr1	33592519	33593285	peak195	958	.	3100.000	-1	-1
chr1	33721980	33722178	peak196	87	.	281.440	-1	-1
chr1	33815564	33815788	peak197	45	.	147.250	-1	-1
chr1	33937914	33938395	peak198	466	.	1509.410	-1	-1
chr1	35325153	35325587	peak199	579	.	1872.530	-1	-1
chr1	35450809	35451100	peak200	94	.	304.500	-1	-1
chr1	35726592	35726676	peak201	38	.	124.520	-1	-1
chr1	35945504	35945589	peak202	38	.	124.400	-1	-1
chr1	36022534	36023517	peak203	958	.	3100.000	-1	-1
chr1	36234949	36235308	peak204	330	.	1066.930	-1	-1
chr1	36235492	36235908	peak205	43	.	140.900	-1	-1
chr1	36348600	36348885	peak206	34	.	110.060	-1	-1
chr1	36396213	36397190	peak207	958	.	3100.000	-1	-1
chr1	36554122	36554857	peak208	809	.	2616.510	-1	-1
chr1	36614922	36615359	peak209	32	.	104.780	-1	-1
chr1	36626530	36626653	peak210	33	.	107.750	-1	-1
chr1	36689565	36690100	peak211	52	.	169.850	-1	-1
chr1	36839440	36839730	peak212	111	.	359.510	-1	-1
chr1	36851332	36851843	peak213	258	.	836.240	-1	-1
chr1	36863219	36863669	peak214	142	.	459.230	-1	-1
chr1	36866622	36866982	peak215	653	.	2113.980	-1	-1
chr1	37226713	37226876	peak216	64	.	209.480	-1	-1
chr1	37331025	37331184	peak217	61	.	199.060	-1	-1
chr1	38019462	38020107	peak218	958	.	3100.000	-1	-1
chr1	38061230	38061741	peak219	585	.	1893.140	-1	-1
chr1	38157854	38158287	peak220	224	.	726.870	-1	-1
chr1	38259438	38259882	peak221	32	.	106.560	-1	-1
chr1	38273204	38274341	peak222	958	.	3100.000	-1	-1
chr1	38324889	38325697	peak223	958	.	3100.000	-1	-1
chr1	38325783	38326016	peak224	34	.	112.230	-1	-1
chr1	38412510	38412883	peak225	69	.	223.530	-1	-1
chr1	38455455	38456064	peak226	958	.	3100.000	-1	-1
chr1	38478004	38478634	peak227	958	.	3100.000	-1	-1
chr1	39325343	39325721	peak228	43	.	139.590	-1	-1
chr1	39338902	39339369	peak229	485	.	1569.840	-1	-1
chr1	39491789	39492077	peak230	82	.	265.630	-1	-1
chr1	39624259	39624550	peak231	108	.	351.600	-1	-1
chr1	39857801	39857997	peak232	58	.	189.670	-1	-1
chr1	39875181	39875393	peak233	97	.	316.290	-1	-1
chr1	40204299	40204753	peak234	226	.	731.700	-1	-1
chr1	40254661	40254916	peak235	43	.	141.750	-1	-1
chr1	40426949	40427086	peak236	44	.	145.470	-1	-1
chr1	40505547	40505934	peak237	186	.	603.240	-1	-1
chr1	40506032	40506759	peak238	958	.	3100.000	-1	-1
chr1	40506848	40507008	peak239	73	.	236.510	-1	-1
chr1	40723294	40724169	peak240	958	.	3100.000	-1	-1
chr1	40724997	40725211	peak241	131	.	424.600	-1	-1
chr1	40839252	40839566	peak242	172	.	557.800	-1	-1
chr1	40942717	40943151	peak243	54	.	176.380	-1	-1
chr1	40997036	40997494	peak244	872	.	2821.090	-1	-1
chr1	41884574	41884726	peak245	65	.	212.760	-1	-1
chr1	42501553	42501882	peak246	80	.	259.460	-1	-1
chr1	42687582	42687684	peak247	31	.	101.860	-1	-1
chr1	42800534	42801171	peak248	467	.	1511.050	-1	-1
chr1	42922104	42922436	peak249	41	.	134.660	-1	-1
chr1	42928781	42929013	peak250	64	.	208.710	-1	-1
chr1	43123734	43124496	peak251	958	.	3100.000	-1	-1
chr1	43147685	43148209	peak252	263	.	851.040	-1	-1
chr1	43174723	43174827	peak253	31	.	100.770	-1	-1
chr1	43311923	43312438	peak254	613	.	1982.350	-1	-1
chr1	43637511	43638196	peak255	758	.	2453.660	-1	-1
chr1	43740111	43740279	peak256	46	.	148.750	-1	-1
chr1	43814999	43815321	peak257	48	.	155.570	-1	-1
chr1	43824381	43824762	peak258	224	.	726.550	-1	-1
chr1	43833568	43834137	peak259	100	.	326.210	-1	-1
chr1	43855124	43855891	peak260	958	.	3100.000	-1	-1
chr1	44116094	44116293	peak261	33	.	109.580	-1	-1
chr1	44412069	44412602	peak262	51	.	165.370	-1	-1
chr1	44435310	44435953	peak263	958	.	3100.000	-1	-1
chr1	44457119	44457654	peak264	63	.	206.130	-1	-1
chr1	44678828	44679577	peak265	958	.	3100.000	-1	-1
chr1	45139955	45140258	peak266	41	.	134.030	-1	-1
chr1	45205284	45205562	peak267	60	.	195.130	-1	-1
chr1	45249818	45250162	peak268	271	.	876.420	-1	-1
chr1	45273384	45273662	peak269	47	.	152.810	-1	-1
chr1	45769169	45769594	peak270	262	.	847.940	-1	-1
chr1	45805597	45806240	peak271	214	.	694.390	-1	-1
chr1	46016221	46016738	peak272	227	.	735.560	-1	-1
chr1	46049500	46049712	peak273	179	.	579.130	-1	-1
chr1	46152588	46153201	peak274	193	.	626.750	-1	-1
chr1	46153643	46154135	peak275	883	.	2856.170	-1	-1
chr1	46664022	46664225	peak276	39	.	129.070	-1	-1
chr1	46713181	46713475	peak277	220	.	711.680	-1	-1
chr1	46768790	46769090	peak278	470	.	1521.910	-1	-1
chr1	46769122	46769525	peak279	665	.	2152.660	-1	-1
chr1	46806260	46806578	peak280	178	.	576.000	-1	-1
chr1	47133876	47134209	peak281	145	.	471.080	-1	-1
chr1	47184687	47185070	peak282	73	.	238.800	-1	-1
chr1	47644776	47645067	peak283	140	.	453.270	-1	-1
chr1	47779686	47780225	peak284	162	.	523.770	-1	-1
chr1	47799359	47799511	peak285	75	.	243.620	-1	-1
chr1	47799782	47800028	peak286	52	.	168.700	-1	-1
chr1	47800329	47800518	peak287	31	.	101.060	-1	-1
chr1	48216957	48217078	peak288	50	.	162.110	-1	-1
chr1	48937758	48938000	peak289	59	.	193.180	-1	-1
chr1	50676671	50676783	peak290	40	.	130.850	-1	-1
chr1	51425692	51426093	peak291	65	.	212.430	-1	-1
chr1	51762572	51762861	peak292	101	.	328.950	-1	-1
chr1	52328629	52328746	peak293	35	.	114.890	-1	-1
chr1	52344516	52344770	peak294	82	.	265.240	-1	-1
chr1	52344804	52345025	peak295	225	.	728.380	-1	-1
chr1	52498940	52499621	peak296	461	.	1490.730	-1	-1
chr1	52520668	52521233	peak297	315	.	1018.780	-1	-1
chr1	52521752	52522310	peak298	158	.	514.020	-1	-1
chr1	52870040	52870577	peak299	702	.	2269.820	-1	-1
chr1	53480478	53480712	peak300	161	.	520.960	-1	-1
chr1	53662274	53662807	peak301	484	.	1567.020	-1	-1
chr1	53685813	53686532	peak302	330	.	1068.460	-1	-1
chr1	53703939	53704458	peak303	706	.	2283.830	-1	-1
chr1	54303735	54304418	peak304	242	.	784.140	-1	-1
chr1	54355237	54355662	peak305	333	.	1077.040	-1	-1
chr1	54518387	54518596	peak306	48	.	155.200	-1	-1
chr1	54518708	54519451	peak307	958	.	3100.000	-1	-1
chr1	54706033	54706142	peak308	35	.	115.180	-1	-1
chr1	54861824	54861905	peak309	44	.	143.300	-1	-1
chr1	54954015	54954263	peak310	101	.	326.860	-1	-1
chr1	55181279	55181763	peak311	706	.	2283.840	-1	-1
chr1	55229965	55230544	peak312	410	.	1327.300	-1	-1
chr1	55246088	55246164	peak313	33	.	107.920	-1	-1
chr1	55621296	55621451	peak314	77	.	251.400	-1	-1
chr1	59012276	59012592	peak315	59	.	191.560	-1	-1
chr1	59097132	59097303	peak316	50	.	162.120	-1	-1
chr1	59221272	59221479	peak317	146	.	472.110	-1	-1
chr1	59250177	59250400	peak318	36	.	116.800	-1	-1
chr1	59282013	59282204	peak319	43	.	139.130	-1	-1
chr1	60612359	60612439	peak320	60	.	194.870	-1	-1
chr1	62190598	62190984	peak321	642	.	2077.020	-1	-1
chr1	62208024	62208259	peak322	72	.	234.070	-1	-1
chr1	63249380	63249909	peak323	303	.	980.220	-1	-1
chr1	63988742	63989329	peak324	958	.	3100.000	-1	-1
chr1	64711163	64711354	peak325	159	.	515.510	-1	-1
chr1	65363106	65363189	peak326	88	.	284.800	-1	-1
chr1	65886234	65886649	peak327	265	.	859.320	-1	-1
chr1	67390416	67391171	peak328	522	.	1688.010	-1	-1
chr1	67895878	67896658	peak329	717	.	2320.730	-1	-1
chr1	70820398	70820790	peak330	82	.	267.540	-1	-1
chr1	71546891	71547142	peak331	395	.	1280.000	-1	-1
chr1	74984504	74984588	peak332	50	.	163.880	-1	-1
chr1	75198804	75199052	peak333	35	.	114.010	-1	-1
chr1	76745226	76745420	peak334	141	.	456.850	-1	-1
chr1	78148864	78149349	peak335	574	.	1857.460	-1	-1
chr1	78225179	78225636	peak336	657	.	2125.620	-1	-1
chr1	78245144	78245551	peak337	555	.	1795.790	-1	-1
chr1	81967230	81967329	peak338	48	.	155.840	-1	-1
chr1	84543345	84543778	peak339	171	.	554.520	-1	-1
chr1	84944625	84945420	peak340	958	.	3100.000	-1	-1
chr1	85724976	85725551	peak341	889	.	2876.640	-1	-1
chr1	85741808	85742595	peak342	221	.	717.640	-1	-1
chr1	86174004	86174316	peak343	45	.	145.980	-1	-1
chr1	87692007	87692154	peak344	41	.	133.920	-1	-1
chr1	87800920	87801107	peak345	33	.	109.580	-1	-1
chr1	89190522	89190628	peak346	34	.	110.770	-1	-1
chr1	89458108	89458381	peak347	44	.	142.310	-1	-1
chr1	89458406	89458726	peak348	44	.	144.420	-1	-1
chr1	92907352	92907632	peak349	202	.	656.260	-1	-1
chr1	93811157	93811750	peak350	844	.	2728.900	-1	-1
chr1	94344511	94344903	peak351	571	.	1848.550	-1	-1
chr1	94509768	94510010	peak352	278	.	900.890	-1	-1
chr1	94510053	94510288	peak353	46	.	149.850	-1	-1
chr1	95538122	95538350	peak354	50	.	161.880	-1	-1
chr1	95538368	95538613	peak355	36	.	117.190	-1	-1
chr1	95699591	95699888	peak356	72	.	233.910	-1	-1
chr1	100315479	100315811	peak357	133	.	431.720	-1	-1
chr1	100435291	100435815	peak358	397	.	1285.260	-1	-1
chr1	100598289	100598972	peak359	958	.	3100.000	-1	-1
chr1	100715211	100715477	peak360	87	.	281.300	-1	-1
chr1	100731619	100731883	peak361	114	.	368.870	-1	-1
chr1	101360296	101360529	peak362	368	.	1189.990	-1	-1
chr1	101360544	101360845	peak363	104	.	336.360	-1	-1
chr1	101361293	101361812	peak364	496	.	1603.680	-1	-1
chr1	107599077	107599361	peak365	315	.	1019.580	-1	-1
chr1	107599997	107600234	peak366	36	.	116.870	-1	-1
chr1	108742853	108743168	peak367	89	.	288.000	-1	-1
chr1	109234706	109235380	peak368	666	.	2154.310	-1	-1
chr1	109289034	109289331	peak369	52	.	170.500	-1	-1
chr1	109289945	109290088	peak370	39	.	126.940	-1	-1
chr1	109618375	109618901	peak371	958	.	3100.000	-1	-1
chr1	109633220	109633471	peak372	39	.	126.410	-1	-1
chr1	109642622	109642984	peak373	201	.	651.770	-1	-1
chr1	109756285	109756597	peak374	103	.	333.400	-1	-1
chr1	109825736	109826063	peak375	107	.	346.280	-1	-1
chr1	109935521	109935750	peak376	228	.	737.910	-1	-1
chr1	109968906	109969522	peak377	508	.	1645.270	-1	-1
chr1	110090962	110091549	peak378	958	.	3100.000	-1	-1
chr1	110163503	110163804	peak379	266	.	863.030	-1	-1
chr1	110333458	110333707	peak380	45	.	147.720	-1	-1
chr1	110577046	110577313	peak381	35	.	114.010	-1	-1
chr1	110881845	110882171	peak382	107	.	346.670	-1	-1
chr1	110949913	110950557	peak383	336	.	1087.270	-1	-1
chr1	111506362	111507041	peak384	923	.	2985.060	-1	-1
chr1	112050171	112050387	peak385	48	.	155.400	-1	-1
chr1	112297956	112298317	peak386	191	.	619.290	-1	-1
chr1	112334940	112335080	peak387	35	.	115.920	-1	-1
chr1	112938475	112938807	peak388	279	.	904.670	-1	-1
chr1	113063864	113063977	peak389	55	.	180.310	-1	-1
chr1	113161564	113161918	peak390	218	.	704.970	-1	-1
chr1	113162190	113162537	peak391	226	.	731.520	-1	-1
chr1	113162884	113163037	peak392	60	.	194.180	-1	-1
chr1	114302011	114302312	peak393	86	.	278.780	-1	-1
chr1	114354853	114355247	peak394	177	.	574.820	-1	-1
chr1	114447403	114448047	peak395	449	.	1452.690	-1	-1
chr1	114471930	114472341	peak396	392	.	1268.010	-1	-1
chr1	115054013	115054234	peak397	53	.	171.590	-1	-1
chr1	115124211	115124579	peak398	548	.	1773.570	-1	-1
chr1	115259222	115259542	peak399	490	.	1585.040	-1	-1
chr1	115322992	115323495	peak400	287	.	929.630	-1	-1
chr1	116184440	116184878	peak401	129	.	419.960	-1	-1
chr1	116681658	116681929	peak402	57	.	185.270	-1	-1
chr1	116877518	116877759	peak403	146	.	474.330	-1	-1
chr1	117453113	117453334	peak404	84	.	272.210	-1	-1
chr1	117909848	117910233	peak405	320	.	1036.490	-1	-1
chr1	118471482	118471827	peak406	203	.	658.710	-1	-1
chr1	118471906	118472719	peak407	958	.	3100.000	-1	-1
chr1	120190606	120191231	peak408	439	.	1419.530	-1	-1
chr1	142890496	142891261	peak409	135	.	437.060	-1	-1
chr1	143467121	143467898	peak410	128	.	416.310	-1	-1
chr1	143673200	143673705	peak411	139	.	452.580	-1	-1
chr1	143686893	143687324	peak412	302	.	976.510	-1	-1
chr1	143743299	143743940	peak413	35	.	113.470	-1	-1
chr1	144311370	144311792	peak414	113	.	365.900	-1	-1
chr1	144491599	144492021	peak415	140	.	453.560	-1	-1
chr1	144533549	144534161	peak416	120	.	388.810	-1	-1
chr1	144594355	144594576	peak417	32	.	104.510	-1	-1
chr1	145096150	145096736	peak418	958	.	3100.000	-1	-1
chr1	145382281	145382734	peak419	84	.	271.730	-1	-1
chr1	145470409	145470685	peak420	152	.	493.260	-1	-1
chr1	145507330	145507759	peak421	179	.	580.550	-1	-1
chr1	145610745	145611251	peak422	199	.	645.280	-1	-1
chr1	146076436	146076615	peak423	84	.	272.990	-1	-1
chr1	146082616	146082875	peak424	112	.	362.630	-1	-1
chr1	146373401	146373685	peak425	91	.	296.990	-1	-1
chr1	147618272	147618451	peak426	84	.	272.990	-1	-1
chr1	147624425	147624711	peak427	127	.	410.710	-1	-1
chr1	147860713	147861218	peak428	139	.	452.580	-1	-1
chr1	147874402	147874833	peak429	302	.	976.510	-1	-1
chr1	147993611	147994200	peak430	264	.	856.430	-1	-1
chr1	148240889	148241533	peak431	267	.	863.720	-1	-1
chr1	148556620	148556903	peak432	42	.	138.380	-1	-1
chr1	148604743	148605606	peak433	309	.	1000.700	-1	-1
chr1	148766974	148767634	peak434	230	.	745.270	-1	-1
chr1	149194469	149194683	peak435	112	.	364.620	-1	-1
chr1	149215441	149215712	peak436	111	.	359.360	-1	-1
chr1	149224000	149224717	peak437	148	.	480.450	-1	-1
chr1	149261073	149261259	peak438	51	.	167.340	-1	-1
chr1	149514204	149514723	peak439	294	.	953.590	-1	-1
chr1	149605466	149605888	peak440	98	.	318.350	-1	-1
chr1	149646694	149646861	peak441	50	.	163.960	-1	-1
chr1	149811730	149812257	peak442	60	.	196.140	-1	-1
chr1	149824654	149825181	peak443	62	.	202.570	-1	-1
chr1	149870969	149871242	peak444	154	.	499.120	-1	-1
chr1	149899373	149899928	peak445	936	.	3027.600	-1	-1
chr1	149982416	149982879	peak446	582	.	1881.700	-1	-1
chr1	150039404	150040057	peak447	868	.	2807.440	-1	-1
chr1	150241230	150241739	peak448	976	.	3155.730	-1	-1
chr1	150266045	150266559	peak449	958	.	3100.000	-1	-1
chr1	150293760	150294215	peak450	629	.	2034.360	-1	-1
chr1	150459562	150460002	peak451	501	.	1621.710	-1	-1
chr1	150551792	150552424	peak452	162	.	525.850	-1	-1
chr1	150568172	150568287	peak453	32	.	104.990	-1	-1
chr1	150898598	150899213	peak454	924	.	2990.000	-1	-1
chr1	150980680	150981138	peak455	227	.	736.090	-1	-1
chr1	151031777	151032246	peak456	111	.	360.000	-1	-1
chr1	151138247	151138681	peak457	861	.	2785.720	-1	-1
chr1	151162515	151162837	peak458	288	.	931.510	-1	-1
chr1	151226977	151227371	peak459	416	.	1345.510	-1	-1
chr1	151253746	151254259	peak460	168	.	545.490	-1	-1
chr1	151254318	151254888	peak461	187	.	605.080	-1	-1
chr1	151371730	151372322	peak462	958	.	3100.000	-1	-1
chr1	151431842	151432065	peak463	292	.	945.300	-1	-1
chr1	151881809	151882379	peak464	460	.	1489.550	-1	-1
chr1	152020613	152020852	peak465	78	.	252.310	-1	-1
chr1	153630995	153631250	peak466	222	.	718.530	-1	-1
chr1	153700072	153700707	peak467	661	.	2139.800	-1	-1
chr1	153918296	153918816	peak468	195	.	633.020	-1	-1
chr1	153930973	153931350	peak469	654	.	2115.000	-1	-1
chr1	153935824	153936219	peak470	98	.	316.900	-1	-1
chr1	153939640	153940071	peak471	79	.	256.540	-1	-1
chr1	153940120	153940384	peak472	67	.	216.790	-1	-1
chr1	153962974	153963531	peak473	936	.	3028.410	-1	-1
chr1	154154762	154155031	peak474	72	.	233.690	-1	-1
chr1	154155233	154155999	peak475	770	.	2490.410	-1	-1
chr1	154192904	154193387	peak476	242	.	783.760	-1	-1
chr1	154297821	154298110	peak477	78	.	254.210	-1	-1
chr1	154358109	154358321	peak478	60	.	195.260	-1	-1
chr1	154531064	154531603	peak479	326	.	1054.340	-1	-1
chr1	154908916	154909248	peak480	48	.	155.570	-1	-1
chr1	154933828	154934685	peak481	958	.	3100.000	-1	-1
chr1	154945148	154945348	peak482	47	.	153.690	-1	-1
chr1	154946152	154947483	peak483	957	.	3095.490	-1	-1
chr1	154955460	154955908	peak484	958	.	3100.000	-1	-1
chr1	154976477	154976774	peak485	408	.	1319.510	-1	-1
chr1	155101596	155101881	peak486	83	.	271.230	-1	-1
chr1	155107982	155108415	peak487	484	.	1567.710	-1	-1
chr1	155112448	155113233	peak488	812	.	2626.480	-1	-1
chr1	155145570	155145951	peak489	66	.	215.920	-1	-1
chr1	155160975	155161761	peak490	41	.	135.720	-1	-1
chr1	155178321	155178534	peak491	45	.	145.690	-1	-1
chr1	155178716	155179235	peak492	408	.	1320.860	-1	-1
chr1	155182160	155182312	peak493	31	.	100.570	-1	-1
chr1	155202786	155202938	peak494	47	.	154.670	-1	-1
chr1	155231840	155232368	peak495	384	.	1242.500	-1	-1
chr1	155243165	155243503	peak496	65	.	212.430	-1	-1
chr1	155278321	155278656	peak497	52	.	170.170	-1	-1
chr1	155293052	155293317	peak498	179	.	580.040	-1	-1
chr1	155658499	155658970	peak499	32	.	105.500	-1	-1
chr1	155826733	155827142	peak500	398	.	1287.090	-1	-1
chr1	155829072	155829370	peak501	188	.	608.100	-1	-1
chr1	155903915	155904568	peak502	958	.	3100.000	-1	-1
chr1	155910515	155910732	peak503	104	.	338.870	-1	-1
chr1	155990504	155990922	peak504	958	.	3100.000	-1	-1
chr1	156024298	156024713	peak505	395	.	1277.310	-1	-1
chr1	156072887	156073089	peak506	32	.	105.250	-1	-1
chr1	156163601	156164162	peak507	929	.	3005.410	-1	-1
chr1	156252438	156252912	peak508	162	.	525.850	-1	-1
chr1	156308440	156308687	peak509	74	.	240.920	-1	-1
chr1	156542172	156542518	peak510	378	.	1224.500	-1	-1
chr1	156561330	156561665	peak511	64	.	210.120	-1	-1
chr1	156571065	156571409	peak512	426	.	1377.990	-1	-1
chr1	156629820	156630423	peak513	53	.	171.620	-1	-1
chr1	156631097	156631495	peak514	452	.	1462.800	-1	-1
chr1	156695655	156695925	peak515	31	.	102.700	-1	-1
chr1	156697949	156698842	peak516	958	.	3100.000	-1	-1
chr1	156710543	156711290	peak517	958	.	3100.000	-1	-1
chr1	156716428	156716651	peak518	144	.	465.940	-1	-1
chr1	156718453	156718751	peak519	176	.	571.400	-1	-1
chr1	156721530	156721823	peak520	43	.	141.320	-1	-1
chr1	156736834	156737351	peak521	877	.	2835.590	-1	-1
chr1	157107839	157108631	peak522	958	.	3100.000	-1	-1
chr1	157476521	157476574	peak523	61	.	199.820	-1	-1
chr1	158119429	158119743	peak524	208	.	672.800	-1	-1
chr1	160001452	160001999	peak525	958	.	3100.000	-1	-1
chr1	160287024	160287228	peak526	100	.	325.260	-1	-1
chr1	160312874	160313544	peak527	998	.	3227.040	-1	-1
chr1	160983454	160983826	peak528	315	.	1018.600	-1	-1
chr1	161014938	161015129	peak529	70	.	227.010	-1	-1
chr1	161015567	161016147	peak530	797	.	2576.830	-1	-1
chr1	161087567	161088019	peak531	465	.	1504.440	-1	-1
chr1	161102266	161103114	peak532	561	.	1814.360	-1	-1
chr1	161123630	161124209	peak533	546	.	1766.380	-1	-1
chr1	161171852	161172309	peak534	859	.	2777.610	-1	-1
chr1	161196351	161196517	peak535	33	.	109.770	-1	-1
chr1	161275892	161276069	peak536	35	.	114.890	-1	-1
chr1	161284011	161284474	peak537	618	.	1999.780	-1	-1
chr1	161359450	161359866	peak538	84	.	274.160	-1	-1
chr1	161368956	161369899	peak539	806	.	2608.850	-1	-1
chr1	161476203	161476438	peak540	56	.	182.270	-1	-1
chr1	161641254	161641496	peak541	32	.	105.740	-1	-1
chr1	161696630	161696944	peak542	78	.	253.000	-1	-1
chr1	162467447	162467945	peak543	549	.	1776.050	-1	-1
chr1	163291371	163291992	peak544	925	.	2993.490	-1	-1
chr1	165667393	165667660	peak545	72	.	232.950	-1	-1
chr1	165737798	165738375	peak546	958	.	3100.000	-1	-1
chr1	166808351	166808825	peak547	131	.	424.850	-1	-1
chr1	167121821	167121987	peak548	41	.	133.550	-1	-1
chr1	167189329	167189657	peak549	146	.	474.680	-1	-1
chr1	168147908	168148538	peak550	601	.	1943.520	-1	-1
chr1	169336933	169337590	peak551	958	.	3100.000	-1	-1
chr1	169763704	169764376	peak552	958	.	3100.000	-1	-1
chr1	169862823	169863297	peak553	458	.	1482.170	-1	-1
chr1	169863330	169863554	peak554	40	.	129.740	-1	-1
chr1	170501082	170501355	peak555	45	.	148.650	-1	-1
chr1	171068861	171068967	peak556	44	.	144.690	-1	-1
chr1	171283142	171283343	peak557	78	.	254.150	-1	-1
chr1	171750328	171750996	peak558	958	.	3100.000	-1	-1
chr1	172413005	172413370	peak559	462	.	1494.450	-1	-1
chr1	173683824	173684438	peak560	958	.	3100.000	-1	-1
chr1	173793208	173793826	peak561	436	.	1410.030	-1	-1
chr1	173837242	173837911	peak562	958	.	3100.000	-1	-1
chr1	173991331	173991570	peak563	31	.	101.180	-1	-1
chr1	174968370	174969233	peak564	652	.	2108.780	-1	-1
chr1	176176292	176176953	peak565	372	.	1203.830	-1	-1
chr1	177953391	177953560	peak566	129	.	418.190	-1	-1
chr1	178006998	178007262	peak567	37	.	122.780	-1	-1
chr1	178021779	178021941	peak568	40	.	132.540	-1	-1
chr1	178511204	178511574	peak569	201	.	650.760	-1	-1
chr1	179051059	179051326	peak570	45	.	146.580	-1	-1
chr1	179052667	179052714	peak571	30	.	100.090	-1	-1
chr1	179846823	179847177	peak572	797	.	2579.910	-1	-1
chr1	179851562	179852119	peak573	507	.	1641.910	-1	-1
chr1	179881092	179881181	peak574	37	.	121.760	-1	-1
chr1	180123502	180123741	peak575	34	.	110.850	-1	-1
chr1	180471872	180472117	peak576	91	.	295.510	-1	-1
chr1	181998946	181999272	peak577	90	.	292.760	-1	-1
chr1	183440923	183441792	peak578	958	.	3100.000	-1	-1
chr1	184020690	184021031	peak579	117	.	380.300	-1	-1
chr1	184633903	184634046	peak580	39	.	127.790	-1	-1
chr1	184723639	184724418	peak581	820	.	2651.290	-1	-1
chr1	185126011	185126455	peak582	395	.	1279.920	-1	-1
chr1	185286524	185286795	peak583	55	.	179.940	-1	-1
chr1	185663191	185663388	peak584	188	.	609.920	-1	-1
chr1	186051498	186051723	peak585	162	.	525.680	-1	-1
chr1	186344210	186345113	peak586	450	.	1455.510	-1	-1
chr1	186520231	186520463	peak587	51	.	165.020	-1	-1
chr1	189118655	189118841	peak588	56	.	184.000	-1	-1
chr1	193028362	193028813	peak589	182	.	590.940	-1	-1
chr1	195450496	195450672	peak590	86	.	278.190	-1	-1
chr1	195711114	195711172	peak591	76	.	247.580	-1	-1
chr1	195762694	195762805	peak592	40	.	132.380	-1	-1
chr1	196420304	196420447	peak593	36	.	118.960	-1	-1
chr1	197323900	197324059	peak594	48	.	155.400	-1	-1
chr1	198126637	198126849	peak595	34	.	112.460	-1	-1
chr1	198128102	198128450	peak596	420	.	1358.850	-1	-1
chr1	200009665	200009961	peak597	348	.	1127.100	-1	-1
chr1	200589709	200590052	peak598	185	.	600.950	-1	-1
chr1	200638510	200639064	peak599	120	.	390.230	-1	-1
chr1	200863844	200864017	peak600	53	.	172.980	-1	-1
chr1	201566777	201566879	peak601	38	.	123.920	-1	-1
chr1	201924357	201924848	peak602	255	.	824.470	-1	-1
chr1	201952184	201952590	peak603	205	.	664.450	-1	-1
chr1	202317506	202317859	peak604	49	.	160.780	-1	-1
chr1	202896032	202896510	peak605	37	.	122.630	-1	-1
chr1	202926996	202927679	peak606	574	.	1858.500	-1	-1
chr1	203327534	203327624	peak607	33	.	109.060	-1	-1
chr1	203529366	203529420	peak608	62	.	203.250	-1	-1
chr1	203651866	203652223	peak609	926	.	2994.990	-1	-1
chr1	203764581	203764833	peak610	38	.	124.790	-1	-1
chr1	203765438	203765593	peak611	62	.	203.520	-1	-1
chr1	203830444	203831098	peak612	958	.	3100.000	-1	-1
chr1	204183119	204183328	peak613	31	.	101.850	-1	-1
chr1	204380362	204380578	peak614	68	.	222.610	-1	-1
chr1	204380790	204381257	peak615	523	.	1693.710	-1	-1
chr1	204485284	204485876	peak616	802	.	2593.760	-1	-1
chr1	205090952	205091250	peak617	113	.	368.400	-1	-1
chr1	205091257	205091569	peak618	259	.	840.140	-1	-1
chr1	205180432	205180997	peak619	212	.	686.680	-1	-1
chr1	205481367	205481529	peak620	32	.	104.210	-1	-1
chr1	205551300	205551498	peak621	45	.	146.850	-1	-1
chr1	205600432	205600886	peak622	233	.	754.150	-1	-1
chr1	205600948	205601352	peak623	511	.	1653.540	-1	-1
chr1	206785676	206785960	peak624	72	.	235.840	-1	-1
chr1	206858188	206858339	peak625	81	.	263.170	-1	-1
chr1	207326222	207326704	peak626	517	.	1671.700	-1	-1
chr1	207378423	207378633	peak627	72	.	234.060	-1	-1
chr1	207599787	207599903	peak628	32	.	105.770	-1	-1
chr1	207925085	207925485	peak629	217	.	704.330	-1	-1
chr1	208136831	208137195	peak630	58	.	189.880	-1	-1
chr1	209957782	209958238	peak631	892	.	2884.010	-1	-1
chr1	210001082	210001410	peak632	460	.	1489.730	-1	-1
chr1	210502530	210502825	peak633	36	.	116.570	-1	-1
chr1	211555948	211556261	peak634	87	.	281.890	-1	-1
chr1	211569101	211569152	peak635	54	.	174.780	-1	-1
chr1	211780351	211780490	peak636	52	.	171.290	-1	-1
chr1	212208912	212209157	peak637	85	.	278.030	-1	-1
chr1	212415621	212415780	peak638	46	.	148.750	-1	-1
chr1	212637662	212637788	peak639	39	.	127.620	-1	-1
chr1	212687427	212687649	peak640	40	.	132.360	-1	-1
chr1	212964869	212965409	peak641	507	.	1639.520	-1	-1
chr1	213188463	213189009	peak642	108	.	351.450	-1	-1
chr1	213189042	213189318	peak643	97	.	314.420	-1	-1
chr1	213224224	213224949	peak644	857	.	2772.920	-1	-1
chr1	213311100	213311216	peak645	75	.	242.820	-1	-1
chr1	214453778	214453956	peak646	36	.	118.250	-1	-1
chr1	214454154	214454562	peak647	177	.	573.490	-1	-1
chr1	214454723	214455032	peak648	60	.	194.310	-1	-1
chr1	217698161	217698241	peak649	105	.	340.100	-1	-1
chr1	217804117	217804562	peak650	345	.	1117.120	-1	-1
chr1	217804575	217804779	peak651	64	.	207.560	-1	-1
chr1	218458281	218458901	peak652	633	.	2049.510	-1	-1
chr1	219920582	219920730	peak653	36	.	118.960	-1	-1
chr1	220267273	220267622	peak654	210	.	680.580	-1	-1
chr1	220445494	220445984	peak655	175	.	567.760	-1	-1
chr1	220906432	220906668	peak656	80	.	259.460	-1	-1
chr1	221668083	221668189	peak657	31	.	100.440	-1	-1
chr1	221916167	221916450	peak658	36	.	117.190	-1	-1
chr1	222762949	222763460	peak659	708	.	2292.070	-1	-1
chr1	222817360	222817849	peak660	215	.	695.360	-1	-1
chr1	222886514	222886890	peak661	679	.	2198.160	-1	-1
chr1	222988166	222988722	peak662	795	.	2570.570	-1	-1
chr1	223112645	223112730	peak663	34	.	112.090	-1	-1
chr1	223815963	223816183	peak664	65	.	211.610	-1	-1
chr1	224301568	224302074	peak665	748	.	2418.350	-1	-1
chr1	224302176	224302435	peak666	90	.	291.470	-1	-1
chr1	224518026	224518283	peak667	233	.	754.930	-1	-1
chr1	224622306	224622966	peak668	693	.	2241.050	-1	-1
chr1	225117263	225117660	peak669	41	.	134.430	-1	-1
chr1	225654872	225655045	peak670	59	.	193.820	-1	-1
chr1	226111655	226112238	peak671	781	.	2527.500	-1	-1
chr1	226186943	226187268	peak672	34	.	112.840	-1	-1
chr1	226270673	226270890	peak673	54	.	175.820	-1	-1
chr1	226315692	226315896	peak674	50	.	162.120	-1	-1
chr1	226374071	226374799	peak675	898	.	2905.470	-1	-1
chr1	226464815	226464911	peak676	33	.	108.320	-1	-1
chr1	226496114	226496343	peak677	78	.	255.370	-1	-1
chr1	226714541	226714797	peak678	135	.	439.070	-1	-1
chr1	226891175	226891425	peak679	104	.	339.320	-1	-1
chr1	227127310	227127703	peak680	55	.	180.160	-1	-1
chr1	227127721	227128128	peak681	35	.	115.360	-1	-1
chr1	227132378	227132624	peak682	95	.	308.030	-1	-1
chr1	227730307	227730536	peak683	32	.	106.040	-1	-1
chr1	227751103	227751315	peak684	86	.	279.240	-1	-1
chr1	227751356	227751633	peak685	55	.	178.050	-1	-1
chr1	227922771	227923249	peak686	631	.	2043.270	-1	-1
chr1	228327467	228328239	peak687	241	.	779.460	-1	-1
chr1	228353266	228353936	peak688	318	.	1029.310	-1	-1
chr1	228370259	228370364	peak689	32	.	106.690	-1	-1
chr1	228593834	228594595	peak690	184	.	598.080	-1	-1
chr1	229406636	229406964	peak691	72	.	235.750	-1	-1
chr1	229694565	229694968	peak692	31	.	102.080	-1	-1
chr1	229761730	229762335	peak693	293	.	949.170	-1	-1
chr1	230202413	230202604	peak694	37	.	121.580	-1	-1
chr1	230202657	230203050	peak695	79	.	256.100	-1	-1
chr1	230777994	230778326	peak696	45	.	147.820	-1	-1
chr1	231114440	231114997	peak697	634	.	2050.960	-1	-1
chr1	231347153	231347455	peak698	143	.	465.230	-1	-1
chr1	231376770	231377070	peak699	53	.	171.890	-1	-1
chr1	231664003	231664588	peak700	754	.	2438.050	-1	-1
chr1	232860971	232861172	peak701	207	.	670.780	-1	-1
chr1	233086164	233086434	peak702	141	.	458.290	-1	-1
chr1	234097177	234097267	peak703	32	.	105.800	-1	-1
chr1	234492494	234492869	peak704	129	.	419.670	-1	-1
chr1	234508871	234509616	peak705	958	.	3100.000	-1	-1
chr1	234620604	234620686	peak706	44	.	143.290	-1	-1
chr1	234735719	234736071	peak707	292	.	946.950	-1	-1
chr1	234812009	234812184	peak708	76	.	246.430	-1	-1
chr1	234951162	234951618	peak709	46	.	151.320	-1	-1
chr1	235093852	235094056	peak710	31	.	101.670	-1	-1
chr1	235291951	235292462	peak711	402	.	1300.880	-1	-1
chr1	235324238	235324758	peak712	494	.	1597.820	-1	-1
chr1	235491692	235491923	peak713	46	.	149.850	-1	-1
chr1	235492072	235492410	peak714	344	.	1112.990	-1	-1
chr1	235530476	235531006	peak715	825	.	2669.560	-1	-1
chr1	235667746	235668069	peak716	46	.	150.520	-1	-1
chr1	236227441	236227658	peak717	42	.	138.620	-1	-1
chr1	236666554	236666742	peak718	53	.	171.730	-1	-1
chr1	236767602	236768015	peak719	558	.	1804.550	-1	-1
chr1	236958193	236958781	peak720	831	.	2689.850	-1	-1
chr1	237392719	237392834	peak721	47	.	154.010	-1	-1
chr1	237645071	237645151	peak722	47	.	153.910	-1	-1
chr1	239831366	239831458	peak723	52	.	170.530	-1	-1
chr1	240348202	240348364	peak724	33	.	109.770	-1	-1
chr1	241803476	241803957	peak725	130	.	420.650	-1	-1
chr1	242011050	242011728	peak726	958	.	3100.000	-1	-1
chr1	243049552	243049701	peak727	51	.	165.340	-1	-1
chr1	243418619	243418926	peak728	256	.	827.770	-1	-1
chr1	243419122	243419426	peak729	81	.	263.500	-1	-1
chr1	244211457	244212029	peak730	86	.	280.620	-1	-1
chr1	244615245	244615668	peak731	121	.	392.380	-1	-1
chr1	244811227	244811401	peak732	92	.	298.540	-1	-1
chr1	244815937	244816500	peak733	81	.	262.540	-1	-1
chr1	244998271	244998545	peak734	120	.	388.270	-1	-1
chr1	245026279	245026615	peak735	259	.	840.540	-1	-1
chr1	246020675	246020808	peak736	41	.	134.610	-1	-1
chr1	246187562	246187837	peak737	41	.	133.120	-1	-1
chr1	246187921	246188472	peak738	75	.	242.910	-1	-1
chr1	246729260	246729953	peak739	958	.	3100.000	-1	-1
chr1	247095032	247095380	peak740	108	.	350.980	-1	-1
chr1	247171254	247171532	peak741	134	.	434.780	-1	-1
chr1	247241700	247241885	peak742	46	.	150.360	-1	-1
chr1	247241922	247242229	peak743	48	.	156.000	-1	-1
chr1	247267127	247267904	peak744	958	.	3100.000	-1	-1
chr1	247275069	247275560	peak745	194	.	629.520	-1	-1
chr1	247289947	247290203	peak746	34	.	113.100	-1	-1
chr1	247373656	247373913	peak747	224	.	727.340	-1	-1
chr1	247494983	247495367	peak748	508	.	1644.450	-1	-1
chr1	247495624	247495771	peak749	40	.	131.370	-1	-1
chr1	247651029	247651091	peak750	49	.	160.910	-1	-1
chr1	249119873	249120331	peak751	545	.	1765.170	-1	-1
chr1	249120337	249120738	peak752	755	.	2441.210	-1	-1
chr1	249132051	249132282	peak753	68	.	222.090	-1	-1
chr1	249153127	249153461	peak754	89	.	289.800	-1	-1
chr1	249200822	249201026	peak755	87	.	282.920	-1	-1
chr10	633507	634191	peak756	41	.	134.050	-1	-1
chr10	695792	695999	peak757	57	.	185.540	-1	-1
chr10	976710	977026	peak758	40	.	132.360	-1	-1
chr10	977183	978114	peak759	958	.	3100.000	-1	-1
chr10	1034086	1034696	peak760	958	.	3100.000	-1	-1
chr10	1094660	1095574	peak761	585	.	1891.620	-1	-1
chr10	1102234	1103245	peak762	958	.	3100.000	-1	-1
chr10	2958069	2958182	peak763	36	.	118.680	-1	-1
chr10	3028000	3028122	peak764	37	.	122.630	-1	-1
chr10	3113577	3113664	peak765	58	.	188.230	-1	-1
chr10	4375652	4375868	peak766	80	.	260.060	-1	-1
chr10	5469964	5470045	peak767	40	.	131.370	-1	-1
chr10	5726379	5727188	peak768	455	.	1471.240	-1	-1
chr10	5855290	5855880	peak769	261	.	845.980	-1	-1
chr10	5882332	5882518	peak770	50	.	162.120	-1	-1
chr10	5931623	5932371	peak771	958	.	3100.000	-1	-1
chr10	6095868	6096082	peak772	42	.	135.830	-1	-1
chr10	6317280	6317462	peak773	76	.	246.430	-1	-1
chr10	6822874	6822953	peak774	47	.	154.740	-1	-1
chr10	7829721	7830432	peak775	542	.	1754.600	-1	-1
chr10	7860198	7860547	peak776	194	.	629.520	-1	-1
chr10	7914128	7914214	peak777	34	.	111.470	-1	-1
chr10	8107618	8107705	peak778	72	.	233.030	-1	-1
chr10	11475638	11475825	peak779	119	.	385.740	-1	-1
chr10	11525529	11525632	peak780	40	.	131.370	-1	-1
chr10	12085124	12085459	peak781	125	.	404.800	-1	-1
chr10	12110587	12110930	peak782	98	.	317.360	-1	-1
chr10	12237752	12238523	peak783	958	.	3100.000	-1	-1
chr10	12824535	12824786	peak784	199	.	644.020	-1	-1
chr10	13122665	13122881	peak785	103	.	334.420	-1	-1
chr10	13203286	13203695	peak786	205	.	665.250	-1	-1
chr10	13628735	13629244	peak787	958	.	3100.000	-1	-1
chr10	14880012	14880477	peak788	338	.	1094.770	-1	-1
chr10	14995969	14996481	peak789	281	.	910.420	-1	-1
chr10	15001355	15002122	peak790	958	.	3100.000	-1	-1
chr10	15901975	15902823	peak791	958	.	3100.000	-1	-1
chr10	16478887	16479118	peak792	33	.	106.850	-1	-1
chr10	16607694	16607872	peak793	88	.	285.390	-1	-1
chr10	17243316	17243812	peak794	322	.	1043.930	-1	-1
chr10	17624606	17624686	peak795	39	.	127.890	-1	-1
chr10	18940397	18940768	peak796	790	.	2554.140	-1	-1
chr10	18948014	18948478	peak797	558	.	1804.550	-1	-1
chr10	19777887	19778127	peak798	68	.	221.940	-1	-1
chr10	20011484	20011532	peak799	48	.	156.890	-1	-1
chr10	20158338	20158398	peak800	45	.	146.650	-1	-1
chr10	20884340	20884460	peak801	32	.	104.400	-1	-1
chr10	21319155	21319289	peak802	72	.	233.210	-1	-1
chr10	22040766	22040816	peak803	39	.	128.940	-1	-1
chr10	22238313	22238366	peak804	76	.	247.580	-1	-1
chr10	22292501	22292907	peak805	157	.	509.290	-1	-1
chr10	22605405	22605719	peak806	101	.	329.130	-1	-1
chr10	23114788	23114960	peak807	58	.	189.880	-1	-1
chr10	24316096	24316265	peak808	34	.	110.480	-1	-1
chr10	26985979	26987023	peak809	958	.	3100.000	-1	-1
chr10	27149784	27150008	peak810	87	.	283.210	-1	-1
chr10	27442999	27443482	peak811	958	.	3099.580	-1	-1
chr10	27444040	27444447	peak812	66	.	213.970	-1	-1
chr10	27530899	27531320	peak813	811	.	2624.020	-1	-1
chr10	27531833	27532310	peak814	400	.	1295.450	-1	-1
chr10	27608800	27608922	peak815	35	.	115.180	-1	-1
chr10	27792955	27793416	peak816	288	.	931.320	-1	-1
chr10	27969240	27969289	peak817	58	.	188.900	-1	-1
chr10	28821475	28822142	peak818	457	.	1479.330	-1	-1
chr10	29212831	29212965	peak819	38	.	124.810	-1	-1
chr10	31649839	31649933	peak820	32	.	106.480	-1	-1
chr10	31892394	31892641	peak821	116	.	376.360	-1	-1
chr10	32734880	32735129	peak822	33	.	106.800	-1	-1
chr10	32800659	32800746	peak823	33	.	108.320	-1	-1
chr10	33247100	33247572	peak824	324	.	1050.020	-1	-1
chr10	33269406	33269846	peak825	48	.	157.350	-1	-1
chr10	35415349	35415733	peak826	373	.	1208.790	-1	-1
chr10	35625087	35625737	peak827	718	.	2324.300	-1	-1
chr10	43277780	43278595	peak828	958	.	3100.000	-1	-1
chr10	43633682	43634090	peak829	438	.	1416.840	-1	-1
chr10	43892050	43892505	peak830	313	.	1013.360	-1	-1
chr10	43892567	43892941	peak831	266	.	861.190	-1	-1
chr10	43904219	43904809	peak832	410	.	1327.640	-1	-1
chr10	43932202	43932590	peak833	46	.	151.590	-1	-1
chr10	43950814	43951388	peak834	181	.	586.470	-1	-1
chr10	44101647	44102159	peak835	916	.	2964.300	-1	-1
chr10	46053014	46053236	peak836	500	.	1617.890	-1	-1
chr10	46167952	46168526	peak837	157	.	508.000	-1	-1
chr10	46222442	46222800	peak838	53	.	174.030	-1	-1
chr10	46762378	46763132	peak839	942	.	3047.470	-1	-1
chr10	46913785	46914167	peak840	32	.	105.950	-1	-1
chr10	47243115	47243904	peak841	958	.	3100.000	-1	-1
chr10	47395856	47396239	peak842	31	.	102.970	-1	-1
chr10	47588558	47588826	peak843	210	.	681.360	-1	-1
chr10	47589913	47590244	peak844	41	.	134.150	-1	-1
chr10	48185411	48186200	peak845	958	.	3100.000	-1	-1
chr10	48952143	48952904	peak846	849	.	2746.630	-1	-1
chr10	49667724	49667960	peak847	137	.	443.640	-1	-1
chr10	49864344	49864603	peak848	145	.	469.050	-1	-1
chr10	50746680	50747232	peak849	460	.	1487.270	-1	-1
chr10	51370769	51371693	peak850	861	.	2785.990	-1	-1
chr10	51622999	51623951	peak851	884	.	2861.220	-1	-1
chr10	51827409	51827770	peak852	42	.	138.570	-1	-1
chr10	52384859	52385159	peak853	65	.	211.360	-1	-1
chr10	52419775	52420164	peak854	532	.	1720.960	-1	-1
chr10	52487623	52487781	peak855	112	.	365.320	-1	-1
chr10	52499304	52500055	peak856	837	.	2709.200	-1	-1
chr10	53459164	53459779	peak857	958	.	3100.000	-1	-1
chr10	55975708	55975839	peak858	31	.	102.530	-1	-1
chr10	60094541	60094862	peak859	66	.	214.300	-1	-1
chr10	60145004	60145327	peak860	81	.	262.940	-1	-1
chr10	61666131	61666497	peak861	100	.	324.010	-1	-1
chr10	64028361	64028745	peak862	154	.	499.060	-1	-1
chr10	64132341	64132454	peak863	51	.	166.560	-1	-1
chr10	64374542	64374718	peak864	82	.	266.270	-1	-1
chr10	64564024	64564974	peak865	352	.	1138.720	-1	-1
chr10	65147327	65147481	peak866	41	.	133.550	-1	-1
chr10	65559077	65559220	peak867	75	.	242.820	-1	-1
chr10	65646875	65647234	peak868	202	.	655.830	-1	-1
chr10	67330143	67330353	peak869	74	.	241.070	-1	-1
chr10	68867499	68867679	peak870	99	.	322.610	-1	-1
chr10	69609053	69609389	peak871	612	.	1981.130	-1	-1
chr10	69834904	69835224	peak872	322	.	1041.550	-1	-1
chr10	70287054	70287399	peak873	69	.	224.310	-1	-1
chr10	70660441	70661196	peak874	683	.	2209.460	-1	-1
chr10	70715519	70716510	peak875	958	.	3100.000	-1	-1
chr10	70815870	70816092	peak876	77	.	249.980	-1	-1
chr10	71389854	71390089	peak877	65	.	212.380	-1	-1
chr10	71720000	71720113	peak878	32	.	103.900	-1	-1
chr10	71813327	71813557	peak879	149	.	484.320	-1	-1
chr10	71929912	71930584	peak880	950	.	3073.670	-1	-1
chr10	71933883	71934296	peak881	399	.	1292.040	-1	-1
chr10	72083419	72083910	peak882	580	.	1877.030	-1	-1
chr10	72163675	72164126	peak883	510	.	1649.860	-1	-1
chr10	72675684	72675807	peak884	39	.	126.370	-1	-1
chr10	73107593	73107872	peak885	142	.	462.230	-1	-1
chr10	74114317	74114809	peak886	115	.	372.420	-1	-1
chr10	74289659	74289741	peak887	33	.	108.320	-1	-1
chr10	74451717	74451982	peak888	95	.	307.720	-1	-1
chr10	74739161	74739241	peak889	48	.	155.470	-1	-1
chr10	74870060	74870412	peak890	578	.	1871.340	-1	-1
chr10	74927577	74928169	peak891	860	.	2783.380	-1	-1
chr10	75012116	75012594	peak892	459	.	1485.540	-1	-1
chr10	75329632	75329712	peak893	39	.	127.890	-1	-1
chr10	75489840	75490589	peak894	958	.	3100.000	-1	-1
chr10	75503623	75504425	peak895	958	.	3100.000	-1	-1
chr10	75544937	75545537	peak896	954	.	3084.980	-1	-1
chr10	76217840	76217939	peak897	32	.	104.030	-1	-1
chr10	76585785	76586561	peak898	286	.	924.810	-1	-1
chr10	76586583	76586742	peak899	36	.	116.470	-1	-1
chr10	76871101	76871526	peak900	322	.	1041.550	-1	-1
chr10	77161486	77161724	peak901	38	.	124.840	-1	-1
chr10	77169270	77169531	peak902	83	.	270.780	-1	-1
chr10	77191203	77191493	peak903	54	.	176.900	-1	-1
chr10	79788846	79789475	peak904	517	.	1674.310	-1	-1
chr10	80305634	80305782	peak905	62	.	202.730	-1	-1
chr10	81139999	81140229	peak906	53	.	172.340	-1	-1
chr10	81299539	81299645	peak907	62	.	202.730	-1	-1
chr10	81444809	81445141	peak908	183	.	592.450	-1	-1
chr10	81585944	81586837	peak909	31	.	103.340	-1	-1
chr10	81652793	81652956	peak910	51	.	165.020	-1	-1
chr10	81664436	81664785	peak911	34	.	113.080	-1	-1
chr10	81965260	81965559	peak912	106	.	343.780	-1	-1
chr10	83566127	83566212	peak913	41	.	134.650	-1	-1
chr10	85898979	85899672	peak914	542	.	1754.600	-1	-1
chr10	88165983	88166088	peak915	33	.	109.720	-1	-1
chr10	88280661	88280900	peak916	90	.	291.080	-1	-1
chr10	88470838	88471090	peak917	67	.	217.630	-1	-1
chr10	88471426	88471597	peak918	32	.	104.790	-1	-1
chr10	89101983	89102965	peak919	32	.	104.560	-1	-1
chr10	89264335	89265375	peak920	756	.	2446.040	-1	-1
chr10	89577604	89578226	peak921	590	.	1909.960	-1	-1
chr10	90640304	90640604	peak922	57	.	184.990	-1	-1
chr10	91087979	91088173	peak923	68	.	220.750	-1	-1
chr10	91460932	91461477	peak924	122	.	396.490	-1	-1
chr10	92969479	92969563	peak925	57	.	187.030	-1	-1
chr10	93236239	93236426	peak926	98	.	319.640	-1	-1
chr10	93529810	93529954	peak927	32	.	104.990	-1	-1
chr10	93557963	93558437	peak928	63	.	205.360	-1	-1
chr10	93683352	93683778	peak929	186	.	601.730	-1	-1
chr10	93771941	93772071	peak930	59	.	193.470	-1	-1
chr10	94000368	94000526	peak931	33	.	106.790	-1	-1
chr10	94050600	94051185	peak932	275	.	892.110	-1	-1
chr10	94351319	94351608	peak933	303	.	980.020	-1	-1
chr10	94608464	94608650	peak934	38	.	125.430	-1	-1
chr10	95256125	95256521	peak935	399	.	1290.030	-1	-1
chr10	95462083	95462566	peak936	795	.	2570.350	-1	-1
chr10	95948706	95948819	peak937	36	.	118.680	-1	-1
chr10	96122471	96122913	peak938	905	.	2927.460	-1	-1
chr10	96161992	96162241	peak939	122	.	395.310	-1	-1
chr10	97168274	97168323	peak940	69	.	223.810	-1	-1
chr10	97321195	97321428	peak941	42	.	137.710	-1	-1
chr10	97849396	97850191	peak942	958	.	3100.000	-1	-1
chr10	97889321	97889888	peak943	630	.	2039.630	-1	-1
chr10	97889894	97890438	peak944	272	.	881.950	-1	-1
chr10	98346088	98347161	peak945	958	.	3100.000	-1	-1
chr10	98591708	98591907	peak946	39	.	128.570	-1	-1
chr10	99021897	99021973	peak947	36	.	117.280	-1	-1
chr10	99078901	99079406	peak948	120	.	388.400	-1	-1
chr10	99094113	99094345	peak949	33	.	108.010	-1	-1
chr10	99160740	99161295	peak950	834	.	2699.100	-1	-1
chr10	99205774	99206040	peak951	49	.	160.150	-1	-1
chr10	99894197	99894543	peak952	267	.	866.010	-1	-1
chr10	100174811	100175117	peak953	101	.	328.480	-1	-1
chr10	100206540	100206770	peak954	31	.	101.870	-1	-1
chr10	101418895	101419352	peak955	70	.	227.470	-1	-1
chr10	101491614	101492047	peak956	319	.	1031.500	-1	-1
chr10	101989192	101989528	peak957	351	.	1136.150	-1	-1
chr10	102295406	102295843	peak958	681	.	2202.900	-1	-1
chr10	102672357	102672991	peak959	138	.	447.890	-1	-1
chr10	102673005	102673231	peak960	65	.	210.370	-1	-1
chr10	102746876	102747586	peak961	958	.	3100.000	-1	-1
chr10	102756870	102757069	peak962	33	.	106.800	-1	-1
chr10	102757159	102757615	peak963	31	.	102.650	-1	-1
chr10	102802587	102802759	peak964	45	.	145.690	-1	-1
chr10	103113556	103113974	peak965	66	.	214.490	-1	-1
chr10	103347554	103348237	peak966	945	.	3055.950	-1	-1
chr10	103454510	103455033	peak967	168	.	546.330	-1	-1
chr10	103543072	103543281	peak968	129	.	419.970	-1	-1
chr10	103815403	103815641	peak969	42	.	138.360	-1	-1
chr10	103815780	103816128	peak970	58	.	190.030	-1	-1
chr10	103824997	103825248	peak971	60	.	194.730	-1	-1
chr10	103892513	103892872	peak972	181	.	585.410	-1	-1
chr10	103911803	103912296	peak973	700	.	2264.040	-1	-1
chr10	104005189	104005417	peak974	40	.	131.280	-1	-1
chr10	104045908	104045993	peak975	44	.	143.300	-1	-1
chr10	104153718	104153938	peak976	61	.	200.190	-1	-1
chr10	104155241	104155485	peak977	148	.	480.660	-1	-1
chr10	104180647	104181306	peak978	630	.	2038.320	-1	-1
chr10	104191869	104192064	peak979	46	.	148.780	-1	-1
chr10	104192260	104192485	peak980	81	.	264.900	-1	-1
chr10	104261730	104262143	peak981	213	.	689.550	-1	-1
chr10	104262383	104262777	peak982	52	.	170.440	-1	-1
chr10	104401817	104402313	peak983	177	.	573.290	-1	-1
chr10	104503318	104503881	peak984	442	.	1431.060	-1	-1
chr10	104520868	104520918	peak985	51	.	167.260	-1	-1
chr10	104613863	104614346	peak986	144	.	465.780	-1	-1
chr10	104952262	104952470	peak987	63	.	204.280	-1	-1
chr10	105005699	105005814	peak988	90	.	291.080	-1	-1
chr10	105127532	105127905	peak989	36	.	118.830	-1	-1
chr10	105155919	105156666	peak990	958	.	3100.000	-1	-1
chr10	105677795	105678361	peak991	383	.	1241.360	-1	-1
chr10	106014485	106014734	peak992	78	.	254.300	-1	-1
chr10	106048335	106048453	peak993	41	.	134.390	-1	-1
chr10	108207687	108207776	peak994	44	.	143.300	-1	-1
chr10	111572107	111572200	peak995	72	.	233.030	-1	-1
chr10	111985510	111985729	peak996	42	.	138.620	-1	-1
chr10	112064579	112064920	peak997	262	.	848.050	-1	-1
chr10	112136101	112136332	peak998	89	.	289.710	-1	-1
chr10	112219911	112220195	peak999	149	.	482.790	-1	-1
chr10	112631989	112632452	peak1000	130	.	420.320	-1	-1
chr10	112678284	112679283	peak1001	958	.	3100.000	-1	-1
chr10	112679316	112679517	peak1002	42	.	137.220	-1	-1
chr10	114206422	114207258	peak1003	958	.	3100.000	-1	-1
chr10	114847294	114847535	peak1004	39	.	126.660	-1	-1
chr10	114919578	114919628	peak1005	39	.	128.940	-1	-1
chr10	115015791	115015869	peak1006	40	.	129.350	-1	-1
chr10	115143622	115143704	peak1007	39	.	126.470	-1	-1
chr10	115614600	115614963	peak1008	125	.	407.060	-1	-1
chr10	116686765	116686855	peak1009	53	.	172.170	-1	-1
chr10	118863009	118863106	peak1010	41	.	134.650	-1	-1
chr10	118946960	118947089	peak1011	41	.	134.030	-1	-1
chr10	119236342	119236462	peak1012	32	.	104.800	-1	-1
chr10	119806256	119806562	peak1013	43	.	141.710	-1	-1
chr10	120709856	120709938	peak1014	52	.	170.180	-1	-1
chr10	120937947	120938162	peak1015	36	.	116.750	-1	-1
chr10	120965768	120966077	peak1016	371	.	1201.530	-1	-1
chr10	121030590	121030806	peak1017	43	.	141.320	-1	-1
chr10	121485015	121485510	peak1018	87	.	282.250	-1	-1
chr10	121632291	121632631	peak1019	70	.	228.780	-1	-1
chr10	121651720	121652429	peak1020	726	.	2347.640	-1	-1
chr10	121953968	121954062	peak1021	40	.	130.810	-1	-1
chr10	122610553	122611098	peak1022	958	.	3100.000	-1	-1
chr10	123357948	123358153	peak1023	36	.	116.690	-1	-1
chr10	123687322	123687972	peak1024	315	.	1020.860	-1	-1
chr10	123734587	123734906	peak1025	158	.	513.970	-1	-1
chr10	124133947	124134291	peak1026	42	.	138.380	-1	-1
chr10	124713368	124714109	peak1027	420	.	1360.650	-1	-1
chr10	124913467	124914094	peak1028	958	.	3100.000	-1	-1
chr10	125279917	125280000	peak1029	36	.	117.240	-1	-1
chr10	126336420	126336608	peak1030	79	.	258.050	-1	-1
chr10	126490097	126490493	peak1031	348	.	1125.160	-1	-1
chr10	126761092	126761231	peak1032	50	.	163.400	-1	-1
chr10	126916444	126917336	peak1033	88	.	286.060	-1	-1
chr10	127210618	127210892	peak1034	208	.	674.870	-1	-1
chr10	127408064	127408466	peak1035	513	.	1661.140	-1	-1
chr10	128612784	128612989	peak1036	53	.	173.440	-1	-1
chr10	130040910	130041064	peak1037	33	.	108.780	-1	-1
chr10	130094443	130094530	peak1038	31	.	102.170	-1	-1
chr10	131908965	131909256	peak1039	38	.	124.790	-1	-1
chr10	131909371	131909768	peak1040	118	.	382.000	-1	-1
chr10	131934518	131934766	peak1041	117	.	381.410	-1	-1
chr10	132858417	132858543	peak1042	42	.	136.460	-1	-1
chr10	132886897	132887033	peak1043	31	.	100.730	-1	-1
chr10	133972115	133972434	peak1044	167	.	542.460	-1	-1
chr10	134247933	134248235	peak1045	718	.	2321.960	-1	-1
chr10	134260345	134260516	peak1046	53	.	172.680	-1	-1
chr10	134266643	134266901	peak1047	191	.	619.580	-1	-1
chr10	135075266	135075635	peak1048	290	.	938.760	-1	-1
chr10	135078440	135078765	peak1049	48	.	157.260	-1	-1
chr10	135121921	135122741	peak1050	802	.	2595.270	-1	-1
chr10	135138035	135138263	peak1051	191	.	619.580	-1	-1
chr10	135158350	135158479	peak1052	33	.	109.770	-1	-1
chr10	135171165	135171524	peak1053	84	.	272.980	-1	-1
chr10	135207416	135208127	peak1054	941	.	3043.070	-1	-1
chr10	135333700	135334061	peak1055	436	.	1410.150	-1	-1
chr10	135450787	135451375	peak1056	106	.	344.920	-1	-1
chr10	135462222	135462962	peak1057	185	.	601.150	-1	-1
chr10	135479585	135479790	peak1058	39	.	127.700	-1	-1
chr10	135482895	135483100	peak1059	39	.	127.700	-1	-1
chr10	135486204	135486409	peak1060	39	.	127.700	-1	-1
chr10	135489514	135489719	peak1061	39	.	127.700	-1	-1
chr10	135492813	135493018	peak1062	39	.	127.700	-1	-1
chr11	207037	207814	peak1063	958	.	3100.000	-1	-1
chr11	208601	208897	peak1064	83	.	268.770	-1	-1
chr11	236407	236677	peak1065	182	.	589.530	-1	-1
chr11	236710	237325	peak1066	792	.	2560.780	-1	-1
chr11	356174	356438	peak1067	101	.	327.970	-1	-1
chr11	394199	394432	peak1068	49	.	158.680	-1	-1
chr11	448155	448475	peak1069	33	.	107.330	-1	-1
chr11	459063	459352	peak1070	32	.	105.020	-1	-1
chr11	506251	506637	peak1071	171	.	553.940	-1	-1
chr11	506674	506984	peak1072	278	.	900.390	-1	-1
chr11	535447	535840	peak1073	364	.	1179.310	-1	-1
chr11	554926	555115	peak1074	50	.	164.260	-1	-1
chr11	561411	561641	peak1075	31	.	103.260	-1	-1
chr11	576043	576998	peak1076	918	.	2968.350	-1	-1
chr11	695691	696040	peak1077	67	.	218.730	-1	-1
chr11	704812	705295	peak1078	196	.	634.160	-1	-1
chr11	805244	805576	peak1079	146	.	472.990	-1	-1
chr11	809114	810113	peak1080	944	.	3052.670	-1	-1
chr11	819887	820137	peak1081	82	.	268.130	-1	-1
chr11	827139	827382	peak1082	34	.	111.530	-1	-1
chr11	827438	827727	peak1083	37	.	122.130	-1	-1
chr11	843838	844213	peak1084	46	.	151.510	-1	-1
chr11	910323	910995	peak1085	766	.	2479.120	-1	-1
chr11	925600	925999	peak1086	33	.	107.810	-1	-1
chr11	1283748	1284119	peak1087	416	.	1346.600	-1	-1
chr11	1330617	1331145	peak1088	80	.	261.200	-1	-1
chr11	1610591	1611102	peak1089	87	.	284.160	-1	-1
chr11	1968387	1968806	peak1090	734	.	2374.760	-1	-1
chr11	2323075	2323314	peak1091	67	.	218.480	-1	-1
chr11	2420915	2422192	peak1092	958	.	3100.000	-1	-1
chr11	2440974	2441159	peak1093	42	.	137.220	-1	-1
chr11	2441950	2442309	peak1094	42	.	137.580	-1	-1
chr11	2913765	2914037	peak1095	183	.	593.460	-1	-1
chr11	3078302	3079064	peak1096	847	.	2738.450	-1	-1
chr11	3220486	3220780	peak1097	67	.	217.520	-1	-1
chr11	3399994	3400623	peak1098	690	.	2234.030	-1	-1
chr11	3443433	3443861	peak1099	34	.	112.250	-1	-1
chr11	3818654	3819153	peak1100	89	.	289.650	-1	-1
chr11	3861966	3862334	peak1101	177	.	573.360	-1	-1
chr11	4115712	4116124	peak1102	69	.	224.400	-1	-1
chr11	6411378	6411812	peak1103	86	.	278.810	-1	-1
chr11	6502258	6503086	peak1104	958	.	3100.000	-1	-1
chr11	6624714	6625094	peak1105	348	.	1128.120	-1	-1
chr11	6628173	6628454	peak1106	214	.	693.590	-1	-1
chr11	6633090	6633799	peak1107	560	.	1813.420	-1	-1
chr11	6704235	6704760	peak1108	246	.	795.680	-1	-1
chr11	7041450	7041717	peak1109	34	.	111.730	-1	-1
chr11	8008515	8009208	peak1110	786	.	2542.930	-1	-1
chr11	8558408	8558604	peak1111	54	.	176.010	-1	-1
chr11	8704009	8704578	peak1112	481	.	1555.250	-1	-1
chr11	8710287	8710801	peak1113	958	.	3100.000	-1	-1
chr11	8739150	8739406	peak1114	164	.	530.870	-1	-1
chr11	8985506	8986591	peak1115	731	.	2365.630	-1	-1
chr11	9335950	9336264	peak1116	94	.	306.950	-1	-1
chr11	9336269	9336590	peak1117	412	.	1332.900	-1	-1
chr11	9385749	9386226	peak1118	115	.	374.530	-1	-1
chr11	9405960	9406658	peak1119	500	.	1618.010	-1	-1
chr11	9482065	9482658	peak1120	958	.	3100.000	-1	-1
chr11	9482961	9483117	peak1121	32	.	104.360	-1	-1
chr11	9594525	9594952	peak1122	110	.	358.340	-1	-1
chr11	9906758	9906843	peak1123	39	.	127.620	-1	-1
chr11	10772413	10773004	peak1124	993	.	3212.850	-1	-1
chr11	12291995	12292205	peak1125	97	.	315.510	-1	-1
chr11	12751915	12751997	peak1126	42	.	136.970	-1	-1
chr11	14360768	14360860	peak1127	37	.	120.090	-1	-1
chr11	15218366	15218559	peak1128	72	.	233.520	-1	-1
chr11	17098876	17099499	peak1129	657	.	2126.010	-1	-1
chr11	17229345	17229739	peak1130	297	.	963.050	-1	-1
chr11	17375135	17375493	peak1131	205	.	665.080	-1	-1
chr11	18034400	18034845	peak1132	79	.	255.700	-1	-1
chr11	18127375	18127790	peak1133	251	.	813.930	-1	-1
chr11	18343585	18344278	peak1134	972	.	3143.440	-1	-1
chr11	18547979	18548859	peak1135	958	.	3100.000	-1	-1
chr11	18610102	18610401	peak1136	103	.	336.200	-1	-1
chr11	18655758	18656201	peak1137	977	.	3161.180	-1	-1
chr11	18771307	18771512	peak1138	122	.	395.540	-1	-1
chr11	19138565	19138798	peak1139	68	.	223.020	-1	-1
chr11	19262472	19262778	peak1140	72	.	233.720	-1	-1
chr11	20408965	20409249	peak1141	81	.	263.020	-1	-1
chr11	22646983	22647583	peak1142	420	.	1358.440	-1	-1
chr11	24450412	24450492	peak1143	43	.	140.760	-1	-1
chr11	27528097	27528547	peak1144	375	.	1214.580	-1	-1
chr11	27722019	27722106	peak1145	37	.	122.020	-1	-1
chr11	28129643	28130002	peak1146	195	.	632.530	-1	-1
chr11	28131702	28131936	peak1147	282	.	913.510	-1	-1
chr11	30344361	30344790	peak1148	603	.	1950.530	-1	-1
chr11	31391142	31391601	peak1149	958	.	3100.000	-1	-1
chr11	32605063	32605739	peak1150	740	.	2394.610	-1	-1
chr11	32628575	32628657	peak1151	37	.	119.700	-1	-1
chr11	33182706	33183273	peak1152	536	.	1734.160	-1	-1
chr11	33394184	33394294	peak1153	34	.	111.950	-1	-1
chr11	33467356	33467496	peak1154	35	.	113.830	-1	-1
chr11	33551874	33551995	peak1155	47	.	154.920	-1	-1
chr11	33997347	33997453	peak1156	31	.	101.780	-1	-1
chr11	34224977	34225150	peak1157	31	.	102.170	-1	-1
chr11	35333397	35333486	peak1158	44	.	144.690	-1	-1
chr11	35684107	35684898	peak1159	910	.	2943.740	-1	-1
chr11	36615809	36616042	peak1160	112	.	363.030	-1	-1
chr11	37124844	37124932	peak1161	41	.	134.870	-1	-1
chr11	43380244	43380899	peak1162	958	.	3100.000	-1	-1
chr11	43512364	43512467	peak1163	38	.	125.200	-1	-1
chr11	43775068	43775141	peak1164	37	.	120.210	-1	-1
chr11	43902028	43902577	peak1165	958	.	3100.000	-1	-1
chr11	45168080	45168262	peak1166	51	.	165.210	-1	-1
chr11	45168648	45168951	peak1167	45	.	145.850	-1	-1
chr11	45489894	45490082	peak1168	99	.	321.880	-1	-1
chr11	45821037	45821121	peak1169	38	.	123.010	-1	-1
chr11	45826479	45826796	peak1170	120	.	391.140	-1	-1
chr11	45939148	45939823	peak1171	958	.	3100.000	-1	-1
chr11	46025329	46025457	peak1172	56	.	182.380	-1	-1
chr11	46368814	46369115	peak1173	58	.	190.390	-1	-1
chr11	46638582	46638913	peak1174	350	.	1134.130	-1	-1
chr11	46721902	46722787	peak1175	958	.	3100.000	-1	-1
chr11	46958071	46958422	peak1176	600	.	1940.930	-1	-1
chr11	47236392	47236575	peak1177	32	.	103.790	-1	-1
chr11	47270180	47270762	peak1178	759	.	2455.490	-1	-1
chr11	47429580	47430301	peak1179	904	.	2923.150	-1	-1
chr11	47447894	47448283	peak1180	335	.	1084.020	-1	-1
chr11	47574491	47574881	peak1181	287	.	929.630	-1	-1
chr11	47600099	47600897	peak1182	958	.	3100.000	-1	-1
chr11	47609224	47609742	peak1183	46	.	148.990	-1	-1
chr11	47736743	47737078	peak1184	87	.	284.160	-1	-1
chr11	47788909	47789295	peak1185	123	.	400.560	-1	-1
chr11	47869671	47870171	peak1186	429	.	1387.680	-1	-1
chr11	48034883	48035115	peak1187	66	.	214.240	-1	-1
chr11	49255348	49255536	peak1188	71	.	231.450	-1	-1
chr11	50296318	50296402	peak1189	63	.	204.910	-1	-1
chr11	56457660	56457827	peak1190	123	.	398.370	-1	-1
chr11	56751946	56752056	peak1191	37	.	119.700	-1	-1
chr11	57103246	57103491	peak1192	433	.	1401.550	-1	-1
chr11	57297975	57298584	peak1193	976	.	3155.720	-1	-1
chr11	57424858	57425331	peak1194	549	.	1775.730	-1	-1
chr11	57434800	57435010	peak1195	46	.	150.720	-1	-1
chr11	57435357	57436027	peak1196	393	.	1272.010	-1	-1
chr11	57479419	57480323	peak1197	958	.	3100.000	-1	-1
chr11	57508601	57509142	peak1198	958	.	3100.000	-1	-1
chr11	58345383	58345980	peak1199	755	.	2442.070	-1	-1
chr11	58347057	58347298	peak1200	43	.	140.970	-1	-1
chr11	58910067	58910326	peak1201	77	.	249.850	-1	-1
chr11	59382583	59382860	peak1202	169	.	549.180	-1	-1
chr11	59382927	59383689	peak1203	422	.	1364.630	-1	-1
chr11	59578001	59578483	peak1204	958	.	3100.000	-1	-1
chr11	60609389	60609644	peak1205	37	.	121.440	-1	-1
chr11	60673720	60674323	peak1206	809	.	2618.400	-1	-1
chr11	60681265	60681547	peak1207	83	.	268.950	-1	-1
chr11	60928485	60929277	peak1208	605	.	1958.850	-1	-1
chr11	61100314	61100853	peak1209	189	.	612.220	-1	-1
chr11	61103681	61103935	peak1210	64	.	209.110	-1	-1
chr11	61129212	61129959	peak1211	644	.	2083.300	-1	-1
chr11	61159718	61160331	peak1212	854	.	2763.810	-1	-1
chr11	61196827	61197826	peak1213	958	.	3100.000	-1	-1
chr11	61449749	61449943	peak1214	57	.	186.070	-1	-1
chr11	61523890	61524179	peak1215	63	.	205.190	-1	-1
chr11	61540155	61540315	peak1216	37	.	122.620	-1	-1
chr11	61559833	61560583	peak1217	958	.	3100.000	-1	-1
chr11	61734895	61735358	peak1218	75	.	242.500	-1	-1
chr11	61891112	61891864	peak1219	753	.	2436.580	-1	-1
chr11	61891960	61892121	peak1220	41	.	132.930	-1	-1
chr11	62358789	62359295	peak1221	958	.	3100.000	-1	-1
chr11	62366699	62366961	peak1222	129	.	417.480	-1	-1
chr11	62368575	62369137	peak1223	399	.	1290.980	-1	-1
chr11	62369165	62369517	peak1224	46	.	150.740	-1	-1
chr11	62389298	62389849	peak1225	922	.	2983.790	-1	-1
chr11	62413963	62414260	peak1226	270	.	875.450	-1	-1
chr11	62420585	62420991	peak1227	496	.	1604.600	-1	-1
chr11	62432478	62432866	peak1228	263	.	852.360	-1	-1
chr11	62438926	62439495	peak1229	91	.	295.270	-1	-1
chr11	62446328	62446791	peak1230	733	.	2370.550	-1	-1
chr11	62473504	62473939	peak1231	502	.	1623.070	-1	-1
chr11	62494494	62495233	peak1232	240	.	776.600	-1	-1
chr11	62495515	62496082	peak1233	650	.	2103.670	-1	-1
chr11	62521235	62522027	peak1234	958	.	3100.000	-1	-1
chr11	62528862	62529233	peak1235	633	.	2049.650	-1	-1
chr11	62554540	62555159	peak1236	744	.	2406.970	-1	-1
chr11	62559014	62559631	peak1237	559	.	1810.450	-1	-1
chr11	62598785	62599726	peak1238	708	.	2290.650	-1	-1
chr11	62606820	62607200	peak1239	345	.	1118.200	-1	-1
chr11	63341917	63342108	peak1240	68	.	220.500	-1	-1
chr11	63581447	63581665	peak1241	148	.	480.400	-1	-1
chr11	63655789	63656338	peak1242	178	.	577.720	-1	-1
chr11	63741794	63742421	peak1243	851	.	2753.300	-1	-1
chr11	63753671	63754409	peak1244	473	.	1529.600	-1	-1
chr11	63933538	63933719	peak1245	31	.	100.980	-1	-1
chr11	63953179	63953767	peak1246	67	.	218.840	-1	-1
chr11	63993427	63993883	peak1247	740	.	2394.460	-1	-1
chr11	63994083	63994514	peak1248	112	.	362.830	-1	-1
chr11	63997850	63998079	peak1249	34	.	111.320	-1	-1
chr11	64008116	64009173	peak1250	708	.	2291.150	-1	-1
chr11	64014690	64015144	peak1251	97	.	316.210	-1	-1
chr11	64036555	64036810	peak1252	72	.	233.050	-1	-1
chr11	64037247	64038055	peak1253	958	.	3100.000	-1	-1
chr11	64038239	64039200	peak1254	793	.	2566.720	-1	-1
chr11	64052020	64052410	peak1255	39	.	127.980	-1	-1
chr11	64052752	64053098	peak1256	107	.	346.840	-1	-1
chr11	64073505	64073713	peak1257	55	.	180.040	-1	-1
chr11	64084634	64085330	peak1258	958	.	3100.000	-1	-1
chr11	64085374	64085751	peak1259	154	.	500.820	-1	-1
chr11	64493741	64493958	peak1260	52	.	168.920	-1	-1
chr11	64546345	64546740	peak1261	87	.	282.950	-1	-1
chr11	64577919	64578385	peak1262	490	.	1586.870	-1	-1
chr11	64655354	64655766	peak1263	45	.	146.470	-1	-1
chr11	64764324	64764612	peak1264	41	.	135.490	-1	-1
chr11	64851273	64851868	peak1265	958	.	3100.000	-1	-1
chr11	64863310	64864227	peak1266	958	.	3100.000	-1	-1
chr11	64884683	64885473	peak1267	854	.	2763.980	-1	-1
chr11	64889506	64889917	peak1268	80	.	260.960	-1	-1
chr11	64901614	64902222	peak1269	821	.	2657.330	-1	-1
chr11	65153900	65154212	peak1270	39	.	126.510	-1	-1
chr11	65186221	65186473	peak1271	32	.	105.570	-1	-1
chr11	65186491	65186766	peak1272	46	.	150.700	-1	-1
chr11	65244571	65245226	peak1273	204	.	660.410	-1	-1
chr11	65313874	65314202	peak1274	212	.	687.530	-1	-1
chr11	65337439	65338236	peak1275	743	.	2403.000	-1	-1
chr11	65381539	65381932	peak1276	133	.	432.710	-1	-1
chr11	65382622	65383338	peak1277	616	.	1992.590	-1	-1
chr11	65419975	65420606	peak1278	62	.	201.310	-1	-1
chr11	65430124	65430610	peak1279	290	.	938.500	-1	-1
chr11	65479276	65480054	peak1280	958	.	3100.000	-1	-1
chr11	65487873	65488426	peak1281	262	.	847.530	-1	-1
chr11	65538748	65538916	peak1282	36	.	118.960	-1	-1
chr11	65624350	65624922	peak1283	253	.	820.540	-1	-1
chr11	65625226	65625947	peak1284	958	.	3100.000	-1	-1
chr11	65626907	65627252	peak1285	117	.	378.830	-1	-1
chr11	65627691	65628405	peak1286	407	.	1318.530	-1	-1
chr11	65640924	65641288	peak1287	54	.	177.290	-1	-1
chr11	65655680	65656242	peak1288	788	.	2547.980	-1	-1
chr11	65686684	65686939	peak1289	72	.	234.280	-1	-1
chr11	65728785	65729634	peak1290	958	.	3100.000	-1	-1
chr11	65769396	65770497	peak1291	958	.	3100.000	-1	-1
chr11	65819374	65820235	peak1292	958	.	3100.000	-1	-1
chr11	66024609	66024806	peak1293	62	.	202.740	-1	-1
chr11	66035785	66036392	peak1294	210	.	680.750	-1	-1
chr11	66056366	66056941	peak1295	409	.	1325.140	-1	-1
chr11	66247547	66248188	peak1296	339	.	1097.690	-1	-1
chr11	66277936	66278185	peak1297	71	.	232.110	-1	-1
chr11	66313325	66313656	peak1298	49	.	161.240	-1	-1
chr11	66487739	66488027	peak1299	91	.	294.340	-1	-1
chr11	66610312	66610602	peak1300	54	.	176.430	-1	-1
chr11	66624841	66625026	peak1301	65	.	211.660	-1	-1
chr11	66824137	66824366	peak1302	47	.	154.490	-1	-1
chr11	67030223	67030419	peak1303	43	.	142.250	-1	-1
chr11	67055752	67056240	peak1304	358	.	1158.760	-1	-1
chr11	67056293	67056605	peak1305	146	.	473.320	-1	-1
chr11	67120815	67121206	peak1306	39	.	126.210	-1	-1
chr11	67122096	67122339	peak1307	51	.	167.510	-1	-1
chr11	67168952	67169433	peak1308	521	.	1684.780	-1	-1
chr11	67195719	67196030	peak1309	96	.	312.830	-1	-1
chr11	67210817	67211051	peak1310	164	.	532.720	-1	-1
chr11	67232177	67232450	peak1311	92	.	298.290	-1	-1
chr11	67250389	67250687	peak1312	49	.	160.560	-1	-1
chr11	67275399	67276257	peak1313	244	.	789.500	-1	-1
chr11	67374134	67374535	peak1314	296	.	959.720	-1	-1
chr11	67397803	67398328	peak1315	76	.	248.580	-1	-1
chr11	67572455	67572909	peak1316	38	.	124.000	-1	-1
chr11	67771466	67771680	peak1317	34	.	112.370	-1	-1
chr11	67797715	67798424	peak1318	253	.	821.160	-1	-1
chr11	67983733	67984060	peak1319	125	.	404.570	-1	-1
chr11	68039213	68039869	peak1320	775	.	2507.570	-1	-1
chr11	68079922	68080209	peak1321	50	.	163.230	-1	-1
chr11	68099031	68099189	peak1322	37	.	122.410	-1	-1
chr11	68291162	68291210	peak1323	61	.	199.820	-1	-1
chr11	68593251	68593402	peak1324	38	.	123.050	-1	-1
chr11	68671026	68671730	peak1325	991	.	3203.980	-1	-1
chr11	69489907	69490274	peak1326	144	.	467.580	-1	-1
chr11	70049195	70049490	peak1327	44	.	143.320	-1	-1
chr11	70244224	70244935	peak1328	537	.	1736.760	-1	-1
chr11	71164113	71164413	peak1329	43	.	141.890	-1	-1
chr11	71340208	71340381	peak1330	44	.	144.130	-1	-1
chr11	71639343	71640260	peak1331	958	.	3100.000	-1	-1
chr11	71791417	71792008	peak1332	490	.	1586.870	-1	-1
chr11	71813906	71814654	peak1333	909	.	2939.540	-1	-1
chr11	71823191	71824051	peak1334	958	.	3100.000	-1	-1
chr11	71934178	71934504	peak1335	51	.	165.490	-1	-1
chr11	72487861	72488112	peak1336	147	.	478.330	-1	-1
chr11	72953403	72953870	peak1337	166	.	538.770	-1	-1
chr11	73088199	73088456	peak1338	37	.	122.020	-1	-1
chr11	73309106	73309803	peak1339	613	.	1984.650	-1	-1
chr11	73490453	73490903	peak1340	100	.	324.370	-1	-1
chr11	73498775	73499310	peak1341	503	.	1627.510	-1	-1
chr11	73587586	73588213	peak1342	988	.	3195.710	-1	-1
chr11	73881806	73882505	peak1343	732	.	2367.860	-1	-1
chr11	74162701	74162753	peak1344	48	.	155.860	-1	-1
chr11	74699572	74700063	peak1345	61	.	200.210	-1	-1
chr11	75034691	75034874	peak1346	83	.	268.650	-1	-1
chr11	75063332	75063587	peak1347	57	.	185.330	-1	-1
chr11	75110329	75110775	peak1348	457	.	1479.120	-1	-1
chr11	75273628	75274010	peak1349	485	.	1570.120	-1	-1
chr11	75525700	75525951	peak1350	52	.	170.210	-1	-1
chr11	76092012	76092378	peak1351	173	.	561.640	-1	-1
chr11	76758691	76758926	peak1352	66	.	214.170	-1	-1
chr11	76806906	76807149	peak1353	35	.	113.720	-1	-1
chr11	77348484	77349063	peak1354	958	.	3100.000	-1	-1
chr11	77531785	77532265	peak1355	136	.	442.890	-1	-1
chr11	77705581	77706238	peak1356	958	.	3100.000	-1	-1
chr11	77734177	77734420	peak1357	40	.	132.020	-1	-1
chr11	77790766	77791045	peak1358	183	.	591.840	-1	-1
chr11	77850512	77850880	peak1359	239	.	773.030	-1	-1
chr11	77913792	77914019	peak1360	76	.	246.650	-1	-1
chr11	79316753	79316853	peak1361	33	.	108.320	-1	-1
chr11	82612588	82612904	peak1362	488	.	1579.700	-1	-1
chr11	82867572	82867824	peak1363	31	.	102.360	-1	-1
chr11	82867947	82868182	peak1364	45	.	146.950	-1	-1
chr11	82904384	82904962	peak1365	774	.	2503.350	-1	-1
chr11	82905607	82905790	peak1366	38	.	123.270	-1	-1
chr11	82996809	82997626	peak1367	474	.	1533.910	-1	-1
chr11	83984299	83984379	peak1368	39	.	127.890	-1	-1
chr11	85339473	85339679	peak1369	34	.	113.040	-1	-1
chr11	85358807	85359163	peak1370	300	.	971.540	-1	-1
chr11	85376032	85376253	peak1371	123	.	400.730	-1	-1
chr11	85780029	85780323	peak1372	52	.	169.560	-1	-1
chr11	85956075	85956377	peak1373	74	.	241.370	-1	-1
chr11	86012996	86013613	peak1374	958	.	3100.000	-1	-1
chr11	88070880	88071063	peak1375	32	.	106.480	-1	-1
chr11	89340065	89340299	peak1376	102	.	332.150	-1	-1
chr11	89955881	89956440	peak1377	263	.	850.700	-1	-1
chr11	89984272	89984458	peak1378	43	.	141.780	-1	-1
chr11	93375498	93375588	peak1379	33	.	109.060	-1	-1
chr11	93394613	93394955	peak1380	159	.	517.120	-1	-1
chr11	93474542	93474883	peak1381	80	.	259.050	-1	-1
chr11	93517206	93517815	peak1382	573	.	1854.510	-1	-1
chr11	93861849	93862367	peak1383	373	.	1206.020	-1	-1
chr11	93922123	93922247	peak1384	35	.	115.770	-1	-1
chr11	94276936	94277184	peak1385	70	.	226.940	-1	-1
chr11	94706372	94706922	peak1386	790	.	2554.690	-1	-1
chr11	95522601	95523163	peak1387	940	.	3041.030	-1	-1
chr11	95523424	95523747	peak1388	80	.	258.790	-1	-1
chr11	95656956	95657413	peak1389	304	.	983.430	-1	-1
chr11	96122872	96123276	peak1390	922	.	2982.300	-1	-1
chr11	99358845	99358958	peak1391	34	.	111.800	-1	-1
chr11	100557933	100558231	peak1392	53	.	172.710	-1	-1
chr11	101980974	101981153	peak1393	70	.	226.470	-1	-1
chr11	102217724	102218178	peak1394	188	.	609.880	-1	-1
chr11	102962625	102963144	peak1395	700	.	2264.390	-1	-1
chr11	104703082	104703133	peak1396	54	.	174.780	-1	-1
chr11	104865648	104865880	peak1397	128	.	415.860	-1	-1
chr11	105388028	105388139	peak1398	48	.	156.610	-1	-1
chr11	105892667	105893380	peak1399	649	.	2101.230	-1	-1
chr11	106698533	106698723	peak1400	63	.	205.980	-1	-1
chr11	107328505	107328687	peak1401	47	.	154.330	-1	-1
chr11	107436200	107436579	peak1402	38	.	122.880	-1	-1
chr11	108093171	108093912	peak1403	305	.	987.210	-1	-1
chr11	108338078	108338402	peak1404	413	.	1337.280	-1	-1
chr11	108535565	108535871	peak1405	164	.	532.260	-1	-1
chr11	110300581	110300958	peak1406	67	.	219.820	-1	-1
chr11	110968051	110968241	peak1407	78	.	254.150	-1	-1
chr11	111749653	111750215	peak1408	294	.	951.440	-1	-1
chr11	111797594	111797753	peak1409	38	.	125.660	-1	-1
chr11	111836865	111837019	peak1410	38	.	124.810	-1	-1
chr11	111944641	111945244	peak1411	958	.	3100.000	-1	-1
chr11	111957190	111957780	peak1412	958	.	3100.000	-1	-1
chr11	112096917	112097446	peak1413	112	.	364.890	-1	-1
chr11	112120903	112120979	peak1414	35	.	114.000	-1	-1
chr11	113185201	113185646	peak1415	52	.	168.520	-1	-1
chr11	113644374	113644614	peak1416	31	.	102.410	-1	-1
chr11	115049193	115049241	peak1417	57	.	186.180	-1	-1
chr11	116047333	116047494	peak1418	68	.	222.930	-1	-1
chr11	116643558	116643894	peak1419	244	.	789.210	-1	-1
chr11	116658422	116658996	peak1420	591	.	1912.840	-1	-1
chr11	116697727	116698015	peak1421	59	.	191.490	-1	-1
chr11	117014588	117015332	peak1422	911	.	2947.050	-1	-1
chr11	117015358	117015566	peak1423	38	.	123.280	-1	-1
chr11	117102632	117102997	peak1424	316	.	1023.280	-1	-1
chr11	117103132	117103512	peak1425	556	.	1799.310	-1	-1
chr11	117186823	117187217	peak1426	343	.	1110.120	-1	-1
chr11	117198288	117198860	peak1427	567	.	1833.500	-1	-1
chr11	118018343	118018496	peak1428	36	.	117.540	-1	-1
chr11	118122585	118123219	peak1429	958	.	3100.000	-1	-1
chr11	118230023	118230499	peak1430	987	.	3193.180	-1	-1
chr11	118306710	118307125	peak1431	115	.	372.720	-1	-1
chr11	118442997	118443258	peak1432	92	.	298.290	-1	-1
chr11	118491236	118491659	peak1433	569	.	1842.670	-1	-1
chr11	118491843	118492169	peak1434	154	.	500.940	-1	-1
chr11	118868654	118868974	peak1435	53	.	173.190	-1	-1
chr11	118888791	118889712	peak1436	958	.	3100.000	-1	-1
chr11	118927688	118928376	peak1437	225	.	728.960	-1	-1
chr11	118938287	118938634	peak1438	197	.	638.020	-1	-1
chr11	118955386	118955885	peak1439	343	.	1110.330	-1	-1
chr11	118972373	118973124	peak1440	849	.	2746.710	-1	-1
chr11	118977852	118978179	peak1441	34	.	112.630	-1	-1
chr11	118979252	118979533	peak1442	154	.	499.010	-1	-1
chr11	118991897	118992593	peak1443	441	.	1428.220	-1	-1
chr11	119001514	119001692	peak1444	31	.	101.060	-1	-1
chr11	119486323	119486468	peak1445	41	.	135.390	-1	-1
chr11	120160196	120160445	peak1446	309	.	999.950	-1	-1
chr11	120195840	120196084	peak1447	96	.	312.160	-1	-1
chr11	120206767	120207304	peak1448	580	.	1877.030	-1	-1
chr11	120894614	120894952	peak1449	502	.	1623.140	-1	-1
chr11	121457352	121457400	peak1450	42	.	136.670	-1	-1
chr11	122932887	122933503	peak1451	331	.	1072.010	-1	-1
chr11	123119885	123119982	peak1452	45	.	146.460	-1	-1
chr11	123611918	123612572	peak1453	958	.	3100.000	-1	-1
chr11	124492503	124493078	peak1454	799	.	2583.400	-1	-1
chr11	124543779	124543914	peak1455	40	.	129.580	-1	-1
chr11	124670048	124670689	peak1456	954	.	3086.340	-1	-1
chr11	124823670	124824353	peak1457	958	.	3100.000	-1	-1
chr11	124981512	124982107	peak1458	856	.	2769.430	-1	-1
chr11	124994036	124994354	peak1459	481	.	1557.320	-1	-1
chr11	125185121	125185240	peak1460	66	.	214.470	-1	-1
chr11	125462264	125462559	peak1461	134	.	434.100	-1	-1
chr11	125462616	125462849	peak1462	72	.	235.490	-1	-1
chr11	125463047	125463241	peak1463	31	.	103.230	-1	-1
chr11	125772948	125773200	peak1464	153	.	497.510	-1	-1
chr11	125808303	125808505	peak1465	83	.	270.550	-1	-1
chr11	126138486	126139173	peak1466	802	.	2593.560	-1	-1
chr11	126152748	126153301	peak1467	166	.	538.770	-1	-1
chr11	126350634	126350878	peak1468	65	.	210.820	-1	-1
chr11	127811543	127811712	peak1469	140	.	453.890	-1	-1
chr11	129873054	129873281	peak1470	39	.	128.570	-1	-1
chr11	129939509	129939930	peak1471	323	.	1045.060	-1	-1
chr11	129994170	129994354	peak1472	43	.	140.920	-1	-1
chr11	130033473	130033640	peak1473	45	.	145.790	-1	-1
chr11	130125720	130125831	peak1474	32	.	105.770	-1	-1
chr11	130786325	130786454	peak1475	33	.	108.060	-1	-1
chr11	132934365	132934658	peak1476	505	.	1635.320	-1	-1
chr11	133307478	133307635	peak1477	41	.	134.650	-1	-1
chr11	133907351	133907564	peak1478	42	.	136.440	-1	-1
chr12	73749	75020	peak1479	251	.	813.670	-1	-1
chr12	498314	498945	peak1480	958	.	3100.000	-1	-1
chr12	685423	685689	peak1481	92	.	298.610	-1	-1
chr12	918348	918427	peak1482	47	.	154.740	-1	-1
chr12	1703253	1703570	peak1483	470	.	1522.580	-1	-1
chr12	1703876	1704131	peak1484	34	.	112.230	-1	-1
chr12	1799942	1800281	peak1485	98	.	318.350	-1	-1
chr12	1913688	1914011	peak1486	431	.	1394.020	-1	-1
chr12	1920894	1921092	peak1487	34	.	112.390	-1	-1
chr12	2113538	2113852	peak1488	36	.	116.560	-1	-1
chr12	2904936	2905203	peak1489	59	.	191.490	-1	-1
chr12	2921549	2922229	peak1490	958	.	3100.000	-1	-1
chr12	3073052	3073258	peak1491	58	.	189.590	-1	-1
chr12	3193109	3193265	peak1492	39	.	127.620	-1	-1
chr12	3206603	3206898	peak1493	54	.	174.820	-1	-1
chr12	3207128	3207338	peak1494	70	.	227.320	-1	-1
chr12	3653766	3653951	peak1495	41	.	133.550	-1	-1
chr12	3861528	3861706	peak1496	48	.	156.700	-1	-1
chr12	3948504	3948630	peak1497	45	.	148.720	-1	-1
chr12	3982144	3982737	peak1498	700	.	2263.940	-1	-1
chr12	4430139	4430489	peak1499	126	.	407.940	-1	-1
chr12	4544823	4545033	peak1500	71	.	231.450	-1	-1
chr12	4647475	4648148	peak1501	991	.	3204.490	-1	-1
chr12	4714852	4714934	peak1502	39	.	126.240	-1	-1
chr12	4817754	4817824	peak1503	41	.	133.980	-1	-1
chr12	4872847	4872974	peak1504	32	.	105.770	-1	-1
chr12	5665264	5665414	peak1505	103	.	335.280	-1	-1
chr12	6011742	6011870	peak1506	32	.	105.770	-1	-1
chr12	6444858	6445191	peak1507	42	.	136.350	-1	-1
chr12	6451185	6451328	peak1508	33	.	108.100	-1	-1
chr12	6602239	6603154	peak1509	958	.	3100.000	-1	-1
chr12	6642542	6642848	peak1510	174	.	565.180	-1	-1
chr12	6651493	6651711	peak1511	36	.	117.680	-1	-1
chr12	6665082	6665431	peak1512	72	.	235.630	-1	-1
chr12	6677276	6677719	peak1513	468	.	1514.830	-1	-1
chr12	6753421	6753770	peak1514	387	.	1254.330	-1	-1
chr12	6771917	6772708	peak1515	958	.	3100.000	-1	-1
chr12	6797669	6799059	peak1516	958	.	3100.000	-1	-1
chr12	6832871	6833555	peak1517	958	.	3100.000	-1	-1
chr12	6862051	6862463	peak1518	325	.	1052.460	-1	-1
chr12	6901720	6901968	peak1519	34	.	111.650	-1	-1
chr12	6961367	6961883	peak1520	351	.	1135.140	-1	-1
chr12	6982254	6982699	peak1521	204	.	660.630	-1	-1
chr12	7047043	7047441	peak1522	220	.	712.810	-1	-1
chr12	7053056	7053436	peak1523	62	.	200.780	-1	-1
chr12	7055497	7056102	peak1524	151	.	490.920	-1	-1
chr12	7071241	7071428	peak1525	36	.	117.040	-1	-1
chr12	7079164	7080275	peak1526	958	.	3100.000	-1	-1
chr12	7260991	7261268	peak1527	30	.	100.070	-1	-1
chr12	7280648	7280954	peak1528	42	.	136.080	-1	-1
chr12	7342065	7342245	peak1529	85	.	277.220	-1	-1
chr12	7521902	7522233	peak1530	134	.	435.710	-1	-1
chr12	7850950	7851090	peak1531	32	.	105.770	-1	-1
chr12	8178898	8179395	peak1532	227	.	736.620	-1	-1
chr12	8234600	8235083	peak1533	262	.	848.010	-1	-1
chr12	8559462	8559663	peak1534	55	.	178.130	-1	-1
chr12	9066888	9067367	peak1535	286	.	926.850	-1	-1
chr12	9101939	9102850	peak1536	958	.	3100.000	-1	-1
chr12	9217189	9217889	peak1537	411	.	1331.220	-1	-1
chr12	9436181	9436771	peak1538	421	.	1363.230	-1	-1
chr12	9600264	9600974	peak1539	202	.	653.780	-1	-1
chr12	9800347	9800878	peak1540	367	.	1189.700	-1	-1
chr12	11323700	11324006	peak1541	49	.	160.780	-1	-1
chr12	11842729	11842779	peak1542	39	.	128.940	-1	-1
chr12	12475818	12475968	peak1543	122	.	395.210	-1	-1
chr12	12503042	12503348	peak1544	54	.	176.380	-1	-1
chr12	12509805	12510191	peak1545	351	.	1137.020	-1	-1
chr12	12695246	12695355	peak1546	48	.	158.130	-1	-1
chr12	12966026	12966385	peak1547	412	.	1332.030	-1	-1
chr12	13251046	13251200	peak1548	81	.	264.790	-1	-1
chr12	14341045	14341157	peak1549	40	.	131.800	-1	-1
chr12	14956252	14956717	peak1550	954	.	3086.960	-1	-1
chr12	16034968	16035652	peak1551	576	.	1863.410	-1	-1
chr12	17739362	17739431	peak1552	58	.	188.900	-1	-1
chr12	18208759	18208846	peak1553	33	.	108.320	-1	-1
chr12	21590393	21590874	peak1554	553	.	1788.360	-1	-1
chr12	21654196	21654368	peak1555	43	.	141.080	-1	-1
chr12	21654456	21654638	peak1556	64	.	207.110	-1	-1
chr12	22199071	22199296	peak1557	49	.	158.490	-1	-1
chr12	25347980	25348292	peak1558	112	.	365.180	-1	-1
chr12	26371212	26371265	peak1559	69	.	225.700	-1	-1
chr12	26718790	26718896	peak1560	38	.	123.450	-1	-1
chr12	26855289	26855388	peak1561	41	.	134.650	-1	-1
chr12	27167107	27167505	peak1562	289	.	936.120	-1	-1
chr12	27396815	27397282	peak1563	353	.	1141.540	-1	-1
chr12	27932771	27933057	peak1564	59	.	191.350	-1	-1
chr12	28343178	28343842	peak1565	673	.	2176.550	-1	-1
chr12	29542176	29542296	peak1566	43	.	140.350	-1	-1
chr12	30848660	30849048	peak1567	568	.	1838.070	-1	-1
chr12	30907734	30908243	peak1568	369	.	1194.900	-1	-1
chr12	30924868	30924920	peak1569	47	.	153.980	-1	-1
chr12	31226581	31227260	peak1570	454	.	1468.390	-1	-1
chr12	31812103	31812349	peak1571	31	.	102.320	-1	-1
chr12	32259526	32259836	peak1572	55	.	179.890	-1	-1
chr12	32552662	32552918	peak1573	47	.	154.250	-1	-1
chr12	32831960	32832244	peak1574	35	.	114.170	-1	-1
chr12	32908117	32908343	peak1575	40	.	131.260	-1	-1
chr12	34175096	34175549	peak1576	958	.	3100.000	-1	-1
chr12	38710261	38710707	peak1577	958	.	3100.000	-1	-1
chr12	39298665	39298935	peak1578	126	.	408.730	-1	-1
chr12	39300476	39300685	peak1579	31	.	102.320	-1	-1
chr12	40885813	40885945	peak1580	31	.	102.180	-1	-1
chr12	42719777	42720065	peak1581	192	.	622.670	-1	-1
chr12	44199780	44200270	peak1582	265	.	858.470	-1	-1
chr12	45342458	45342740	peak1583	173	.	562.330	-1	-1
chr12	46106502	46106589	peak1584	38	.	123.060	-1	-1
chr12	46122482	46122874	peak1585	60	.	194.510	-1	-1
chr12	48497980	48498037	peak1586	59	.	190.980	-1	-1
chr12	48499424	48500277	peak1587	958	.	3100.000	-1	-1
chr12	48550833	48551451	peak1588	458	.	1482.730	-1	-1
chr12	48744274	48744802	peak1589	239	.	772.800	-1	-1
chr12	49110149	49110892	peak1590	943	.	3051.530	-1	-1
chr12	49182746	49182997	peak1591	175	.	566.650	-1	-1
chr12	49245788	49246145	peak1592	81	.	263.740	-1	-1
chr12	49351043	49351426	peak1593	124	.	403.730	-1	-1
chr12	49412400	49412794	peak1594	958	.	3100.000	-1	-1
chr12	49453979	49454190	peak1595	49	.	159.630	-1	-1
chr12	49454507	49454727	peak1596	69	.	225.060	-1	-1
chr12	49523919	49524292	peak1597	101	.	327.620	-1	-1
chr12	49628241	49628540	peak1598	180	.	582.820	-1	-1
chr12	49658244	49658409	peak1599	39	.	128.370	-1	-1
chr12	49658422	49658796	peak1600	59	.	190.830	-1	-1
chr12	49961523	49962219	peak1601	846	.	2738.170	-1	-1
chr12	50056839	50057005	peak1602	98	.	319.640	-1	-1
chr12	50134980	50135654	peak1603	655	.	2120.540	-1	-1
chr12	50221541	50222111	peak1604	446	.	1443.520	-1	-1
chr12	50222200	50222434	peak1605	53	.	171.730	-1	-1
chr12	50236665	50237040	peak1606	475	.	1536.220	-1	-1
chr12	50419072	50419603	peak1607	129	.	417.550	-1	-1
chr12	50478758	50479385	peak1608	672	.	2173.880	-1	-1
chr12	50505419	50506298	peak1609	681	.	2202.490	-1	-1
chr12	50560682	50560873	peak1610	32	.	104.810	-1	-1
chr12	50561032	50561328	peak1611	102	.	332.930	-1	-1
chr12	50794392	50795020	peak1612	759	.	2456.850	-1	-1
chr12	50820462	50820550	peak1613	33	.	109.640	-1	-1
chr12	50898741	50898978	peak1614	67	.	217.520	-1	-1
chr12	50992502	50992687	peak1615	125	.	407.340	-1	-1
chr12	51157483	51157814	peak1616	66	.	216.130	-1	-1
chr12	51158061	51158337	peak1617	49	.	160.770	-1	-1
chr12	51308890	51308998	peak1618	40	.	131.370	-1	-1
chr12	51342586	51342724	peak1619	55	.	179.940	-1	-1
chr12	51441570	51442192	peak1620	198	.	643.000	-1	-1
chr12	51477271	51477548	peak1621	65	.	211.280	-1	-1
chr12	51566438	51567150	peak1622	984	.	3184.080	-1	-1
chr12	51632432	51632854	peak1623	284	.	921.080	-1	-1
chr12	51632889	51633183	peak1624	72	.	234.540	-1	-1
chr12	52208031	52208298	peak1625	45	.	146.470	-1	-1
chr12	52242964	52243121	peak1626	31	.	102.170	-1	-1
chr12	52426884	52427049	peak1627	50	.	164.250	-1	-1
chr12	52463211	52463994	peak1628	958	.	3100.000	-1	-1
chr12	52621855	52621965	peak1629	37	.	121.200	-1	-1
chr12	53343561	53343812	peak1630	58	.	190.650	-1	-1
chr12	53399804	53400271	peak1631	158	.	513.120	-1	-1
chr12	53443637	53443884	peak1632	75	.	243.120	-1	-1
chr12	53472978	53473473	peak1633	97	.	316.780	-1	-1
chr12	53574163	53574973	peak1634	870	.	2812.970	-1	-1
chr12	53615276	53615626	peak1635	45	.	146.490	-1	-1
chr12	53645835	53646063	peak1636	63	.	205.660	-1	-1
chr12	53689121	53689541	peak1637	593	.	1919.890	-1	-1
chr12	53693192	53693930	peak1638	958	.	3100.000	-1	-1
chr12	53714936	53715552	peak1639	958	.	3100.000	-1	-1
chr12	53764938	53765435	peak1640	101	.	327.190	-1	-1
chr12	53773283	53773514	peak1641	32	.	105.130	-1	-1
chr12	53773516	53773965	peak1642	80	.	260.860	-1	-1
chr12	53835269	53835411	peak1643	31	.	101.200	-1	-1
chr12	53845545	53845950	peak1644	629	.	2034.270	-1	-1
chr12	54368411	54368566	peak1645	35	.	116.380	-1	-1
chr12	54423173	54423244	peak1646	44	.	142.330	-1	-1
chr12	54582450	54583080	peak1647	958	.	3100.000	-1	-1
chr12	54998900	54998994	peak1648	33	.	108.320	-1	-1
chr12	55808609	55808944	peak1649	63	.	205.460	-1	-1
chr12	56211436	56212073	peak1650	286	.	926.290	-1	-1
chr12	56223216	56223694	peak1651	958	.	3100.000	-1	-1
chr12	56320545	56320738	peak1652	235	.	761.000	-1	-1
chr12	56320763	56321068	peak1653	887	.	2868.720	-1	-1
chr12	56367517	56368002	peak1654	40	.	132.200	-1	-1
chr12	56401075	56401297	peak1655	209	.	675.760	-1	-1
chr12	56435356	56436055	peak1656	975	.	3152.340	-1	-1
chr12	56497992	56498451	peak1657	183	.	593.800	-1	-1
chr12	56509990	56510642	peak1658	504	.	1631.180	-1	-1
chr12	56511664	56512436	peak1659	942	.	3045.880	-1	-1
chr12	56519951	56520244	peak1660	171	.	553.300	-1	-1
chr12	56546097	56546409	peak1661	569	.	1842.080	-1	-1
chr12	56583948	56584238	peak1662	123	.	400.560	-1	-1
chr12	56615504	56615967	peak1663	269	.	872.860	-1	-1
chr12	56617956	56618293	peak1664	509	.	1645.940	-1	-1
chr12	56660452	56661015	peak1665	263	.	853.350	-1	-1
chr12	56694036	56694296	peak1666	60	.	194.060	-1	-1
chr12	56727679	56728027	peak1667	103	.	334.330	-1	-1
chr12	56753799	56754355	peak1668	519	.	1680.570	-1	-1
chr12	57030591	57030800	peak1669	46	.	150.510	-1	-1
chr12	57039657	57040196	peak1670	255	.	827.010	-1	-1
chr12	57118788	57119355	peak1671	845	.	2734.990	-1	-1
chr12	57146037	57146318	peak1672	47	.	153.240	-1	-1
chr12	57400143	57400413	peak1673	154	.	499.990	-1	-1
chr12	57472365	57472919	peak1674	602	.	1948.400	-1	-1
chr12	57496022	57496293	peak1675	66	.	216.240	-1	-1
chr12	57525880	57526053	peak1676	47	.	153.320	-1	-1
chr12	57824724	57825005	peak1677	43	.	139.190	-1	-1
chr12	57881446	57882049	peak1678	648	.	2095.090	-1	-1
chr12	57914323	57914587	peak1679	52	.	170.640	-1	-1
chr12	57931082	57931170	peak1680	56	.	181.100	-1	-1
chr12	57984799	57985123	peak1681	157	.	509.290	-1	-1
chr12	58005310	58005567	peak1682	66	.	215.730	-1	-1
chr12	58087776	58088031	peak1683	48	.	155.580	-1	-1
chr12	58138624	58139368	peak1684	824	.	2666.500	-1	-1
chr12	58145957	58146533	peak1685	205	.	663.020	-1	-1
chr12	58158504	58158757	peak1686	128	.	414.190	-1	-1
chr12	58176381	58176667	peak1687	32	.	106.330	-1	-1
chr12	58329822	58330144	peak1688	654	.	2115.000	-1	-1
chr12	62860340	62860726	peak1689	632	.	2043.540	-1	-1
chr12	64173568	64174017	peak1690	204	.	661.100	-1	-1
chr12	64338731	64338910	peak1691	60	.	196.630	-1	-1
chr12	64797884	64798382	peak1692	544	.	1760.910	-1	-1
chr12	64845738	64845976	peak1693	40	.	131.260	-1	-1
chr12	65003867	65004099	peak1694	137	.	443.270	-1	-1
chr12	65563103	65563499	peak1695	329	.	1064.540	-1	-1
chr12	66171756	66171832	peak1696	36	.	118.050	-1	-1
chr12	66357142	66357196	peak1697	41	.	134.480	-1	-1
chr12	66524176	66524813	peak1698	916	.	2963.480	-1	-1
chr12	66563303	66563919	peak1699	274	.	886.750	-1	-1
chr12	68726257	68726480	peak1700	70	.	227.010	-1	-1
chr12	68849848	68850026	peak1701	89	.	290.230	-1	-1
chr12	69004542	69004820	peak1702	57	.	184.740	-1	-1
chr12	69080469	69081074	peak1703	958	.	3100.000	-1	-1
chr12	69139698	69140159	peak1704	316	.	1024.520	-1	-1
chr12	69201699	69202045	peak1705	84	.	273.140	-1	-1
chr12	69633137	69633515	peak1706	436	.	1411.940	-1	-1
chr12	69863909	69864435	peak1707	958	.	3100.000	-1	-1
chr12	69979025	69979573	peak1708	650	.	2103.150	-1	-1
chr12	70636962	70637264	peak1709	36	.	117.980	-1	-1
chr12	70815204	70815285	peak1710	37	.	120.290	-1	-1
chr12	70861703	70861942	peak1711	273	.	885.710	-1	-1
chr12	70928962	70929042	peak1712	56	.	183.830	-1	-1
chr12	72057467	72057876	peak1713	839	.	2715.490	-1	-1
chr12	72057918	72058191	peak1714	56	.	183.340	-1	-1
chr12	72233265	72233671	peak1715	498	.	1612.500	-1	-1
chr12	73115890	73115978	peak1716	34	.	110.250	-1	-1
chr12	74931476	74931723	peak1717	434	.	1405.050	-1	-1
chr12	75723825	75724079	peak1718	108	.	351.000	-1	-1
chr12	75905171	75905657	peak1719	958	.	3100.000	-1	-1
chr12	76741783	76742448	peak1720	958	.	3100.000	-1	-1
chr12	76953449	76953854	peak1721	129	.	417.890	-1	-1
chr12	77792434	77792483	peak1722	67	.	217.820	-1	-1
chr12	79714374	79714455	peak1723	35	.	114.650	-1	-1
chr12	80328764	80329263	peak1724	43	.	140.090	-1	-1
chr12	87959777	87959860	peak1725	32	.	105.770	-1	-1
chr12	88178291	88178460	peak1726	64	.	208.690	-1	-1
chr12	88328442	88328522	peak1727	39	.	127.890	-1	-1
chr12	88429137	88429475	peak1728	112	.	362.480	-1	-1
chr12	89746265	89746524	peak1729	40	.	131.070	-1	-1
chr12	89747840	89748143	peak1730	79	.	257.500	-1	-1
chr12	89919689	89919944	peak1731	46	.	148.830	-1	-1
chr12	91347752	91347910	peak1732	51	.	167.340	-1	-1
chr12	92539459	92539798	peak1733	218	.	705.210	-1	-1
chr12	92947291	92947516	peak1734	125	.	405.990	-1	-1
chr12	92987787	92987914	peak1735	35	.	115.180	-1	-1
chr12	93292488	93292541	peak1736	54	.	176.960	-1	-1
chr12	93323098	93323428	peak1737	117	.	380.820	-1	-1
chr12	93637991	93638153	peak1738	33	.	108.220	-1	-1
chr12	93708347	93708632	peak1739	166	.	538.210	-1	-1
chr12	93835288	93836160	peak1740	958	.	3100.000	-1	-1
chr12	94070916	94071468	peak1741	431	.	1395.110	-1	-1
chr12	94496202	94496385	peak1742	44	.	144.490	-1	-1
chr12	94853550	94853927	peak1743	272	.	882.300	-1	-1
chr12	95397331	95397646	peak1744	341	.	1104.180	-1	-1
chr12	95867656	95868036	peak1745	313	.	1013.300	-1	-1
chr12	96336580	96336892	peak1746	306	.	990.440	-1	-1
chr12	96894908	96895116	peak1747	145	.	470.350	-1	-1
chr12	97300694	97301309	peak1748	918	.	2968.820	-1	-1
chr12	98987201	98987565	peak1749	111	.	360.810	-1	-1
chr12	100512021	100512132	peak1750	33	.	107.140	-1	-1
chr12	100593625	100593957	peak1751	175	.	566.790	-1	-1
chr12	100594369	100594722	peak1752	719	.	2326.610	-1	-1
chr12	100660664	100661237	peak1753	294	.	952.230	-1	-1
chr12	102455692	102456008	peak1754	700	.	2265.770	-1	-1
chr12	102513701	102514079	peak1755	657	.	2126.220	-1	-1
chr12	104323118	104323377	peak1756	85	.	275.000	-1	-1
chr12	104323380	104324297	peak1757	632	.	2044.180	-1	-1
chr12	104350800	104351125	peak1758	631	.	2041.260	-1	-1
chr12	104359350	104359884	peak1759	492	.	1593.470	-1	-1
chr12	104659007	104659172	peak1760	83	.	268.650	-1	-1
chr12	104708497	104708596	peak1761	33	.	108.320	-1	-1
chr12	105031048	105031101	peak1762	49	.	160.350	-1	-1
chr12	105480263	105480345	peak1763	39	.	126.380	-1	-1
chr12	105494227	105494306	peak1764	35	.	115.990	-1	-1
chr12	105501274	105501710	peak1765	393	.	1272.420	-1	-1
chr12	105629421	105630242	peak1766	958	.	3100.000	-1	-1
chr12	106568243	106568343	peak1767	33	.	108.320	-1	-1
chr12	106719612	106719710	peak1768	32	.	104.090	-1	-1
chr12	106751333	106751890	peak1769	150	.	485.270	-1	-1
chr12	107167742	107168092	peak1770	347	.	1125.080	-1	-1
chr12	107168148	107168521	peak1771	72	.	234.280	-1	-1
chr12	107557287	107557429	peak1772	49	.	161.630	-1	-1
chr12	108154715	108155202	peak1773	149	.	482.530	-1	-1
chr12	108707613	108707813	peak1774	35	.	115.350	-1	-1
chr12	108908739	108909134	peak1775	251	.	812.810	-1	-1
chr12	108954765	108955049	peak1776	39	.	126.660	-1	-1
chr12	108955071	108955358	peak1777	292	.	944.190	-1	-1
chr12	109016299	109016433	peak1778	45	.	146.600	-1	-1
chr12	109125184	109125588	peak1779	269	.	871.510	-1	-1
chr12	109458617	109458870	peak1780	61	.	199.150	-1	-1
chr12	109490103	109490615	peak1781	994	.	3215.430	-1	-1
chr12	109531092	109531518	peak1782	358	.	1158.000	-1	-1
chr12	109899026	109899230	peak1783	104	.	338.240	-1	-1
chr12	109914928	109915736	peak1784	958	.	3100.000	-1	-1
chr12	110151253	110151502	peak1785	146	.	473.550	-1	-1
chr12	110318167	110318459	peak1786	168	.	543.800	-1	-1
chr12	110382838	110383032	peak1787	36	.	118.510	-1	-1
chr12	110433921	110434324	peak1788	155	.	502.990	-1	-1
chr12	110486104	110486638	peak1789	966	.	3126.080	-1	-1
chr12	110511988	110512131	peak1790	30	.	100.040	-1	-1
chr12	110561998	110562251	peak1791	139	.	451.890	-1	-1
chr12	110887528	110887728	peak1792	59	.	193.100	-1	-1
chr12	110887826	110888357	peak1793	966	.	3125.620	-1	-1
chr12	111389672	111389722	peak1794	59	.	192.650	-1	-1
chr12	112036824	112037623	peak1795	958	.	3100.000	-1	-1
chr12	112123601	112124041	peak1796	532	.	1722.340	-1	-1
chr12	112450784	112451091	peak1797	240	.	778.810	-1	-1
chr12	112563070	112563481	peak1798	205	.	664.020	-1	-1
chr12	112846866	112847593	peak1799	958	.	3100.000	-1	-1
chr12	112856446	112856933	peak1800	408	.	1321.970	-1	-1
chr12	113256036	113256144	peak1801	37	.	119.700	-1	-1
chr12	113375977	113376232	peak1802	47	.	153.240	-1	-1
chr12	113622741	113623128	peak1803	49	.	160.690	-1	-1
chr12	113860060	113860266	peak1804	77	.	251.740	-1	-1
chr12	114211282	114211454	peak1805	54	.	174.690	-1	-1
chr12	114219219	114219341	peak1806	63	.	205.810	-1	-1
chr12	114403991	114404296	peak1807	40	.	129.470	-1	-1
chr12	114601629	114601762	peak1808	34	.	111.450	-1	-1
chr12	115587672	115587810	peak1809	44	.	143.010	-1	-1
chr12	116020732	116020780	peak1810	51	.	167.260	-1	-1
chr12	116073683	116073783	peak1811	37	.	119.700	-1	-1
chr12	117125797	117125988	peak1812	59	.	192.000	-1	-1
chr12	117175766	117176159	peak1813	123	.	400.750	-1	-1
chr12	117348555	117349011	peak1814	667	.	2158.950	-1	-1
chr12	117485879	117486135	peak1815	39	.	126.300	-1	-1
chr12	118454312	118454692	peak1816	190	.	617.080	-1	-1
chr12	118498886	118499075	peak1817	61	.	197.800	-1	-1
chr12	118516707	118516787	peak1818	33	.	108.320	-1	-1
chr12	118813992	118814519	peak1819	285	.	921.700	-1	-1
chr12	119594244	119594394	peak1820	41	.	133.060	-1	-1
chr12	119835566	119835635	peak1821	36	.	117.750	-1	-1
chr12	120033792	120033966	peak1822	47	.	154.640	-1	-1
chr12	120065607	120065768	peak1823	50	.	164.110	-1	-1
chr12	120105451	120106106	peak1824	958	.	3100.000	-1	-1
chr12	120554405	120554806	peak1825	45	.	145.680	-1	-1
chr12	120632192	120632854	peak1826	874	.	2828.490	-1	-1
chr12	120638962	120639230	peak1827	134	.	434.100	-1	-1
chr12	120755262	120755464	peak1828	54	.	176.900	-1	-1
chr12	120875551	120876333	peak1829	750	.	2426.880	-1	-1
chr12	120907303	120907688	peak1830	67	.	217.660	-1	-1
chr12	121018846	121019433	peak1831	433	.	1403.070	-1	-1
chr12	121124002	121124873	peak1832	844	.	2730.320	-1	-1
chr12	121271392	121271487	peak1833	36	.	117.200	-1	-1
chr12	121341180	121341421	peak1834	98	.	317.680	-1	-1
chr12	121498199	121498402	peak1835	60	.	194.090	-1	-1
chr12	121523034	121523150	peak1836	41	.	133.820	-1	-1
chr12	121527251	121527585	peak1837	71	.	231.100	-1	-1
chr12	121566155	121566328	peak1838	49	.	159.300	-1	-1
chr12	121789925	121790505	peak1839	336	.	1089.080	-1	-1
chr12	121837448	121837995	peak1840	302	.	976.860	-1	-1
chr12	121905182	121905534	peak1841	37	.	120.180	-1	-1
chr12	122018850	122019057	peak1842	143	.	465.140	-1	-1
chr12	122110452	122110642	peak1843	61	.	197.630	-1	-1
chr12	122124923	122125223	peak1844	89	.	290.050	-1	-1
chr12	122234929	122235380	peak1845	367	.	1187.110	-1	-1
chr12	122295268	122295478	peak1846	34	.	112.370	-1	-1
chr12	122326335	122326784	peak1847	705	.	2279.880	-1	-1
chr12	122436734	122436859	peak1848	32	.	104.520	-1	-1
chr12	122710259	122710900	peak1849	597	.	1931.040	-1	-1
chr12	122750789	122751185	peak1850	109	.	354.310	-1	-1
chr12	122985454	122985699	peak1851	39	.	126.320	-1	-1
chr12	123011417	123011881	peak1852	347	.	1124.830	-1	-1
chr12	123320302	123320500	peak1853	92	.	297.630	-1	-1
chr12	123368770	123368884	peak1854	32	.	105.770	-1	-1
chr12	123380510	123380853	peak1855	227	.	735.330	-1	-1
chr12	123459018	123459966	peak1856	958	.	3100.000	-1	-1
chr12	123464699	123465504	peak1857	733	.	2371.500	-1	-1
chr12	123469159	123469456	peak1858	45	.	146.610	-1	-1
chr12	123849340	123849531	peak1859	61	.	198.000	-1	-1
chr12	123849667	123849919	peak1860	108	.	350.910	-1	-1
chr12	123868129	123868471	peak1861	383	.	1240.370	-1	-1
chr12	124068837	124069273	peak1862	324	.	1049.770	-1	-1
chr12	124086089	124086915	peak1863	958	.	3100.000	-1	-1
chr12	124117950	124118509	peak1864	958	.	3100.000	-1	-1
chr12	124196562	124197238	peak1865	703	.	2272.930	-1	-1
chr12	125051671	125051887	peak1866	49	.	159.040	-1	-1
chr12	125365816	125366075	peak1867	81	.	262.160	-1	-1
chr12	125401734	125402029	peak1868	39	.	126.500	-1	-1
chr12	125402142	125402400	peak1869	92	.	298.030	-1	-1
chr12	125425260	125425548	peak1870	79	.	257.000	-1	-1
chr12	125477477	125477628	peak1871	74	.	241.930	-1	-1
chr12	129308181	129308869	peak1872	649	.	2100.700	-1	-1
chr12	130183073	130183176	peak1873	35	.	113.430	-1	-1
chr12	131238826	131239563	peak1874	958	.	3100.000	-1	-1
chr12	131727487	131727710	peak1875	141	.	456.010	-1	-1
chr12	132195094	132195980	peak1876	958	.	3100.000	-1	-1
chr12	132413655	132413880	peak1877	105	.	339.560	-1	-1
chr12	132434246	132434669	peak1878	274	.	888.400	-1	-1
chr12	132859942	132860166	peak1879	69	.	226.240	-1	-1
chr12	133066582	133066871	peak1880	400	.	1294.160	-1	-1
chr12	133263879	133264270	peak1881	60	.	194.590	-1	-1
chr12	133287030	133287657	peak1882	958	.	3100.000	-1	-1
chr12	133404961	133405996	peak1883	958	.	3100.000	-1	-1
chr12	133464034	133464680	peak1884	386	.	1249.460	-1	-1
chr12	133532788	133533074	peak1885	464	.	1501.650	-1	-1
chr12	133562649	133563257	peak1886	943	.	3048.990	-1	-1
chr12	133613699	133614142	peak1887	596	.	1929.730	-1	-1
chr12	133656569	133657052	peak1888	816	.	2640.590	-1	-1
chr12	133657155	133657735	peak1889	207	.	669.710	-1	-1
chr12	133757831	133758243	peak1890	544	.	1760.540	-1	-1
chr13	19712053	19712517	peak1891	58	.	190.060	-1	-1
chr13	20160896	20161346	peak1892	931	.	3010.150	-1	-1
chr13	20175824	20176308	peak1893	325	.	1051.320	-1	-1
chr13	20207454	20207882	peak1894	127	.	413.630	-1	-1
chr13	20701754	20702118	peak1895	88	.	286.270	-1	-1
chr13	21140984	21141526	peak1896	180	.	584.230	-1	-1
chr13	21278216	21278467	peak1897	54	.	175.050	-1	-1
chr13	22178171	22178463	peak1898	48	.	156.430	-1	-1
chr13	24463382	24463714	peak1899	36	.	116.560	-1	-1
chr13	24568055	24568142	peak1900	33	.	108.320	-1	-1
chr13	25086507	25087077	peak1901	393	.	1273.100	-1	-1
chr13	25496859	25497306	peak1902	288	.	933.410	-1	-1
chr13	25875507	25875878	peak1903	284	.	919.420	-1	-1
chr13	26795929	26796738	peak1904	453	.	1465.650	-1	-1
chr13	27825258	27825575	peak1905	349	.	1130.350	-1	-1
chr13	27998572	27998892	peak1906	37	.	119.980	-1	-1
chr13	28195799	28196241	peak1907	146	.	473.190	-1	-1
chr13	28713144	28713420	peak1908	39	.	127.190	-1	-1
chr13	28713450	28713643	peak1909	89	.	289.320	-1	-1
chr13	29232990	29233703	peak1910	958	.	3100.000	-1	-1
chr13	29468377	29468493	peak1911	67	.	216.900	-1	-1
chr13	30424452	30424664	peak1912	33	.	107.020	-1	-1
chr13	30424709	30424933	peak1913	46	.	151.360	-1	-1
chr13	30845957	30846046	peak1914	61	.	200.090	-1	-1
chr13	31191567	31192206	peak1915	958	.	3100.000	-1	-1
chr13	31320430	31320675	peak1916	142	.	459.590	-1	-1
chr13	31735932	31736339	peak1917	177	.	574.240	-1	-1
chr13	31736367	31736643	peak1918	264	.	854.830	-1	-1
chr13	32889443	32889718	peak1919	59	.	192.240	-1	-1
chr13	33112837	33113128	peak1920	61	.	198.710	-1	-1
chr13	33161123	33161276	peak1921	32	.	106.040	-1	-1
chr13	34116523	34117185	peak1922	958	.	3100.000	-1	-1
chr13	34392040	34392327	peak1923	284	.	918.210	-1	-1
chr13	34713560	34713650	peak1924	44	.	145.470	-1	-1
chr13	37573301	37573635	peak1925	290	.	939.260	-1	-1
chr13	37574724	37574990	peak1926	62	.	202.210	-1	-1
chr13	37633500	37634023	peak1927	771	.	2493.900	-1	-1
chr13	38923571	38923765	peak1928	78	.	255.200	-1	-1
chr13	38923867	38924086	peak1929	50	.	163.180	-1	-1
chr13	39611862	39612234	peak1930	76	.	248.640	-1	-1
chr13	41344979	41345626	peak1931	958	.	3100.000	-1	-1
chr13	41363323	41363851	peak1932	344	.	1114.170	-1	-1
chr13	41706761	41707093	peak1933	40	.	129.730	-1	-1
chr13	41837441	41838067	peak1934	958	.	3100.000	-1	-1
chr13	41977059	41977256	peak1935	58	.	189.270	-1	-1
chr13	42534894	42535483	peak1936	587	.	1899.900	-1	-1
chr13	45563371	45563839	peak1937	247	.	799.580	-1	-1
chr13	45682909	45683098	peak1938	73	.	237.780	-1	-1
chr13	45915140	45915553	peak1939	324	.	1048.680	-1	-1
chr13	46038686	46039754	peak1940	958	.	3100.000	-1	-1
chr13	46626552	46627033	peak1941	523	.	1690.930	-1	-1
chr13	47064962	47065099	peak1942	62	.	203.230	-1	-1
chr13	47104997	47105095	peak1943	35	.	115.180	-1	-1
chr13	47128757	47128974	peak1944	92	.	297.540	-1	-1
chr13	48611599	48612321	peak1945	418	.	1351.660	-1	-1
chr13	48669139	48669450	peak1946	206	.	668.370	-1	-1
chr13	48877582	48878236	peak1947	669	.	2164.140	-1	-1
chr13	49684317	49684408	peak1948	33	.	108.470	-1	-1
chr13	49789182	49789495	peak1949	245	.	792.160	-1	-1
chr13	50017966	50018636	peak1950	422	.	1366.840	-1	-1
chr13	50070020	50070414	peak1951	52	.	169.020	-1	-1
chr13	50226706	50226788	peak1952	41	.	134.650	-1	-1
chr13	50570778	50571034	peak1953	57	.	184.300	-1	-1
chr13	50676875	50676966	peak1954	37	.	119.700	-1	-1
chr13	50698236	50698743	peak1955	83	.	269.610	-1	-1
chr13	51484059	51484334	peak1956	47	.	152.260	-1	-1
chr13	52027308	52027585	peak1957	67	.	218.550	-1	-1
chr13	52077592	52077705	peak1958	45	.	146.500	-1	-1
chr13	52157852	52158659	peak1959	236	.	764.690	-1	-1
chr13	52378207	52378479	peak1960	33	.	107.710	-1	-1
chr13	52585904	52586642	peak1961	64	.	209.150	-1	-1
chr13	52733429	52733835	peak1962	61	.	197.680	-1	-1
chr13	52768276	52768803	peak1963	701	.	2267.660	-1	-1
chr13	53024077	53024655	peak1964	144	.	467.000	-1	-1
chr13	53174445	53174655	peak1965	56	.	182.810	-1	-1
chr13	53191378	53191852	peak1966	920	.	2975.550	-1	-1
chr13	53226308	53226586	peak1967	97	.	314.170	-1	-1
chr13	53226703	53227102	peak1968	246	.	795.830	-1	-1
chr13	53424805	53425185	peak1969	601	.	1943.090	-1	-1
chr13	57256183	57256230	peak1970	41	.	135.080	-1	-1
chr13	57583437	57583522	peak1971	38	.	124.400	-1	-1
chr13	57716572	57717250	peak1972	32	.	105.180	-1	-1
chr13	57723142	57723820	peak1973	32	.	105.180	-1	-1
chr13	57729715	57730393	peak1974	32	.	105.180	-1	-1
chr13	57736286	57736964	peak1975	32	.	105.180	-1	-1
chr13	57742851	57743529	peak1976	32	.	105.180	-1	-1
chr13	58827550	58827604	peak1977	45	.	145.640	-1	-1
chr13	59980879	59980958	peak1978	47	.	154.740	-1	-1
chr13	60737761	60738388	peak1979	958	.	3100.000	-1	-1
chr13	60841662	60841859	peak1980	55	.	179.880	-1	-1
chr13	64649785	64650257	peak1981	117	.	380.820	-1	-1
chr13	70931576	70931709	peak1982	37	.	120.680	-1	-1
chr13	71929264	71929399	peak1983	34	.	110.480	-1	-1
chr13	72412094	72412181	peak1984	54	.	174.700	-1	-1
chr13	73301587	73302123	peak1985	190	.	616.530	-1	-1
chr13	73355669	73356464	peak1986	958	.	3100.000	-1	-1
chr13	73862836	73862953	peak1987	36	.	117.450	-1	-1
chr13	74176563	74176664	peak1988	35	.	114.540	-1	-1
chr13	74339771	74339984	peak1989	158	.	512.160	-1	-1
chr13	76111816	76112061	peak1990	173	.	562.330	-1	-1
chr13	77566026	77566388	peak1991	192	.	621.540	-1	-1
chr13	79233153	79233380	peak1992	39	.	128.500	-1	-1
chr13	80055273	80055665	peak1993	548	.	1773.130	-1	-1
chr13	80915221	80915615	peak1994	110	.	358.710	-1	-1
chr13	83143664	83143725	peak1995	58	.	188.900	-1	-1
chr13	90345896	90346032	peak1996	66	.	214.420	-1	-1
chr13	93031721	93031843	peak1997	32	.	103.880	-1	-1
chr13	95248317	95248625	peak1998	42	.	136.100	-1	-1
chr13	96705286	96705825	peak1999	404	.	1308.160	-1	-1
chr13	97794770	97794986	peak2000	108	.	351.600	-1	-1
[truncated: 5,883 more rows]
