# Supplementary material for: Mechanistic basis of atypical TERT promoter mutations
Source: Nat Commun. 2024 Nov 18;15:9965. doi: 10.1038/s41467-024-54158-5 (PMC11574208; doi:10.1038/s41467-024-54158-5)
Supplement: Supplementary file 3 — Supplementary Data 1 [file 41467_2024_54158_MOESM3_ESM.zip › Code/ICGC/data/ChIP/SL610_broadPeaks.txt]

chr1	10034	10167	peak1	50	.	162.200	-1	-1
chr1	10168	10312	peak2	48	.	156.330	-1	-1
chr1	11120	11476	peak3	224	.	727.290	-1	-1
chr1	11685	12203	peak4	206	.	667.910	-1	-1
chr1	12921	13059	peak5	30	.	100.060	-1	-1
chr1	13400	13555	peak6	54	.	175.420	-1	-1
chr1	14138	14313	peak7	54	.	177.540	-1	-1
chr1	14395	14640	peak8	109	.	354.220	-1	-1
chr1	15543	15661	peak9	37	.	120.290	-1	-1
chr1	16516	16668	peak10	54	.	177.020	-1	-1
chr1	16819	17302	peak11	181	.	586.010	-1	-1
chr1	18524	18766	peak12	60	.	194.550	-1	-1
chr1	19216	19338	peak13	32	.	106.530	-1	-1
chr1	19903	20060	peak14	32	.	104.110	-1	-1
chr1	20305	20451	peak15	51	.	167.710	-1	-1
chr1	20634	20829	peak16	63	.	204.190	-1	-1
chr1	21533	21850	peak17	116	.	375.800	-1	-1
chr1	22190	22312	peak18	40	.	130.540	-1	-1
chr1	22471	22811	peak19	93	.	303.160	-1	-1
chr1	23393	23584	peak20	63	.	206.230	-1	-1
chr1	23731	23922	peak21	67	.	218.650	-1	-1
chr1	24264	24650	peak22	116	.	376.960	-1	-1
chr1	24787	24909	peak23	36	.	118.390	-1	-1
chr1	25263	25481	peak24	63	.	205.140	-1	-1
chr1	26007	26164	peak25	46	.	149.980	-1	-1
chr1	26462	26603	peak26	41	.	133.500	-1	-1
chr1	28630	29882	peak27	958	.	3100.000	-1	-1
chr1	29898	30125	peak28	100	.	326.150	-1	-1
chr1	30231	30354	peak29	40	.	130.040	-1	-1
chr1	30583	30715	peak30	46	.	150.160	-1	-1
chr1	31163	31327	peak31	45	.	146.780	-1	-1
chr1	32091	32249	peak32	46	.	149.510	-1	-1
chr1	32329	32500	peak33	51	.	167.380	-1	-1
chr1	32521	32732	peak34	53	.	173.030	-1	-1
chr1	32737	32960	peak35	89	.	289.490	-1	-1
chr1	34342	34557	peak36	71	.	230.860	-1	-1
chr1	34635	35115	peak37	226	.	731.390	-1	-1
chr1	35803	36010	peak38	68	.	222.650	-1	-1
chr1	36458	36613	peak39	50	.	163.050	-1	-1
chr1	37674	37852	peak40	58	.	188.250	-1	-1
chr1	37927	38055	peak41	35	.	115.650	-1	-1
chr1	38663	38822	peak42	49	.	161.080	-1	-1
chr1	38864	39129	peak43	75	.	242.840	-1	-1
chr1	39938	40243	peak44	102	.	332.290	-1	-1
chr1	66814	66933	peak45	40	.	132.070	-1	-1
chr1	86854	87008	peak46	35	.	116.340	-1	-1
chr1	90405	90566	peak47	49	.	160.110	-1	-1
chr1	96856	96987	peak48	31	.	102.780	-1	-1
chr1	107499	107618	peak49	33	.	107.850	-1	-1
chr1	108392	108552	peak50	35	.	114.040	-1	-1
chr1	137399	137548	peak51	36	.	118.340	-1	-1
chr1	138922	139052	peak52	31	.	103.190	-1	-1
chr1	143916	144118	peak53	114	.	370.720	-1	-1
chr1	148031	148173	peak54	48	.	157.360	-1	-1
chr1	231864	231987	peak55	40	.	130.040	-1	-1
chr1	236360	236588	peak56	80	.	261.260	-1	-1
chr1	236733	237009	peak57	69	.	226.270	-1	-1
chr1	237030	237209	peak58	61	.	200.090	-1	-1
chr1	243191	243322	peak59	31	.	102.780	-1	-1
chr1	253814	253933	peak60	33	.	107.850	-1	-1
chr1	326552	326701	peak61	33	.	107.050	-1	-1
chr1	353564	353690	peak62	32	.	104.830	-1	-1
chr1	359030	359202	peak63	55	.	179.020	-1	-1
chr1	360266	360489	peak64	77	.	251.460	-1	-1
chr1	378441	378643	peak65	58	.	188.730	-1	-1
chr1	388154	388292	peak66	38	.	123.000	-1	-1
chr1	388464	388605	peak67	60	.	196.180	-1	-1
chr1	396255	396387	peak68	38	.	125.720	-1	-1
chr1	397567	397700	peak69	38	.	125.260	-1	-1
chr1	417845	417954	peak70	31	.	100.470	-1	-1
chr1	418105	418212	peak71	35	.	113.480	-1	-1
chr1	421184	421303	peak72	37	.	119.810	-1	-1
chr1	422789	422911	peak73	32	.	106.530	-1	-1
chr1	428721	428800	peak74	35	.	114.500	-1	-1
chr1	432052	432180	peak75	35	.	115.650	-1	-1
chr1	440370	440509	peak76	34	.	110.970	-1	-1
chr1	443893	444049	peak77	46	.	150.440	-1	-1
chr1	453019	453135	peak78	33	.	109.200	-1	-1
chr1	460154	460365	peak79	57	.	184.660	-1	-1
chr1	462462	462641	peak80	69	.	225.320	-1	-1
chr1	462777	462938	peak81	49	.	160.110	-1	-1
chr1	463083	463311	peak82	80	.	261.260	-1	-1
chr1	463927	464052	peak83	36	.	117.000	-1	-1
chr1	467661	467784	peak84	36	.	117.920	-1	-1
chr1	523140	523262	peak85	44	.	142.980	-1	-1
chr1	542359	542498	peak86	34	.	110.970	-1	-1
chr1	552391	552528	peak87	38	.	123.450	-1	-1
chr1	554228	554333	peak88	31	.	102.300	-1	-1
chr1	555772	555851	peak89	35	.	114.500	-1	-1
chr1	561659	561781	peak90	32	.	106.530	-1	-1
chr1	564421	570311	peak91	958	.	3100.000	-1	-1
chr1	573698	573821	peak92	40	.	130.040	-1	-1
chr1	581892	582032	peak93	34	.	110.570	-1	-1
chr1	592723	592856	peak94	38	.	125.260	-1	-1
chr1	594036	594168	peak95	38	.	125.720	-1	-1
chr1	601819	601937	peak96	61	.	197.960	-1	-1
chr1	602150	602271	peak97	33	.	106.970	-1	-1
chr1	611015	611217	peak98	58	.	188.730	-1	-1
chr1	629164	629387	peak99	77	.	251.460	-1	-1
chr1	630451	630623	peak100	55	.	179.020	-1	-1
chr1	636182	636292	peak101	30	.	100.030	-1	-1
chr1	662913	663036	peak102	32	.	106.100	-1	-1
chr1	664475	664591	peak103	37	.	121.270	-1	-1
chr1	679635	679837	peak104	106	.	343.090	-1	-1
chr1	683720	683862	peak105	44	.	145.080	-1	-1
chr1	707286	707409	peak106	32	.	106.100	-1	-1
chr1	724089	724267	peak107	35	.	115.130	-1	-1
chr1	724842	725052	peak108	53	.	173.990	-1	-1
chr1	725485	725691	peak109	32	.	104.800	-1	-1
chr1	725850	726021	peak110	39	.	126.460	-1	-1
chr1	726039	726226	peak111	43	.	141.560	-1	-1
chr1	726252	726424	peak112	60	.	194.860	-1	-1
chr1	726520	726760	peak113	79	.	258.310	-1	-1
chr1	726802	727047	peak114	151	.	489.370	-1	-1
chr1	762409	763172	peak115	958	.	3100.000	-1	-1
chr1	824920	825260	peak116	85	.	275.430	-1	-1
chr1	876184	876397	peak117	33	.	107.900	-1	-1
chr1	894476	894807	peak118	367	.	1186.930	-1	-1
chr1	929426	929548	peak119	32	.	106.530	-1	-1
chr1	936151	936339	peak120	37	.	121.290	-1	-1
chr1	965606	965842	peak121	68	.	220.590	-1	-1
chr1	966154	966346	peak122	56	.	181.460	-1	-1
chr1	999547	999694	peak123	33	.	108.450	-1	-1
chr1	1043553	1043673	peak124	33	.	107.400	-1	-1
chr1	1209109	1209366	peak125	265	.	859.630	-1	-1
chr1	1259893	1260194	peak126	336	.	1088.290	-1	-1
chr1	1310400	1311070	peak127	958	.	3100.000	-1	-1
chr1	1317696	1317817	peak128	33	.	106.970	-1	-1
chr1	1317997	1318157	peak129	38	.	124.900	-1	-1
chr1	1334771	1335001	peak130	165	.	533.960	-1	-1
chr1	1342435	1342888	peak131	681	.	2202.090	-1	-1
chr1	1406970	1407230	peak132	143	.	462.890	-1	-1
chr1	1550695	1550879	peak133	170	.	551.550	-1	-1
chr1	1562939	1563117	peak134	59	.	191.660	-1	-1
chr1	1589349	1589455	peak135	31	.	101.840	-1	-1
chr1	1590132	1590866	peak136	756	.	2446.610	-1	-1
chr1	1623971	1624229	peak137	111	.	359.150	-1	-1
chr1	1624618	1624739	peak138	33	.	106.970	-1	-1
chr1	1624748	1624863	peak139	33	.	109.660	-1	-1
chr1	1655454	1656155	peak140	584	.	1891.030	-1	-1
chr1	1677246	1677504	peak141	107	.	346.110	-1	-1
chr1	1677884	1678005	peak142	33	.	106.970	-1	-1
chr1	1678014	1678129	peak143	33	.	109.660	-1	-1
chr1	1859508	1859784	peak144	90	.	292.660	-1	-1
chr1	1900452	1900947	peak145	305	.	988.770	-1	-1
chr1	2073298	2073723	peak146	140	.	454.900	-1	-1
chr1	2126082	2126236	peak147	62	.	203.170	-1	-1
chr1	2126450	2126617	peak148	37	.	121.130	-1	-1
chr1	2158973	2159191	peak149	31	.	101.840	-1	-1
chr1	2186758	2187839	peak150	958	.	3100.000	-1	-1
chr1	2323013	2323447	peak151	812	.	2628.140	-1	-1
chr1	2574597	2574778	peak152	84	.	272.540	-1	-1
chr1	2583552	2583944	peak153	115	.	372.070	-1	-1
chr1	2585324	2585780	peak154	92	.	299.740	-1	-1
chr1	2585806	2586110	peak155	44	.	142.480	-1	-1
chr1	2586245	2586421	peak156	46	.	149.950	-1	-1
chr1	2586514	2586700	peak157	38	.	125.930	-1	-1
chr1	2586794	2587076	peak158	53	.	174.280	-1	-1
chr1	2587263	2588014	peak159	228	.	737.310	-1	-1
chr1	2588053	2589227	peak160	671	.	2170.120	-1	-1
chr1	2589314	2590136	peak161	464	.	1500.540	-1	-1
chr1	2590145	2590696	peak162	192	.	623.750	-1	-1
chr1	2590728	2591642	peak163	421	.	1361.750	-1	-1
chr1	2591709	2592145	peak164	202	.	654.000	-1	-1
chr1	2592293	2593192	peak165	623	.	2016.190	-1	-1
chr1	2593231	2594725	peak166	892	.	2886.380	-1	-1
chr1	2594761	2595312	peak167	192	.	623.750	-1	-1
chr1	2595344	2596251	peak168	472	.	1528.740	-1	-1
chr1	2596325	2596761	peak169	223	.	721.400	-1	-1
chr1	2596909	2597831	peak170	559	.	1809.710	-1	-1
chr1	2597847	2599341	peak171	875	.	2830.040	-1	-1
chr1	2599377	2599928	peak172	192	.	623.750	-1	-1
chr1	2599960	2600867	peak173	472	.	1528.740	-1	-1
chr1	2600941	2601377	peak174	223	.	721.400	-1	-1
chr1	2601525	2602447	peak175	635	.	2053.780	-1	-1
chr1	2602463	2603637	peak176	768	.	2483.490	-1	-1
chr1	2603724	2603923	peak177	124	.	401.250	-1	-1
chr1	2603935	2604546	peak178	327	.	1059.770	-1	-1
chr1	2604555	2604824	peak179	85	.	277.020	-1	-1
chr1	2604919	2605106	peak180	49	.	160.100	-1	-1
chr1	2605138	2606045	peak181	460	.	1487.780	-1	-1
chr1	2606119	2607093	peak182	568	.	1838.410	-1	-1
chr1	2607119	2608293	peak183	693	.	2241.490	-1	-1
chr1	2608380	2609202	peak184	493	.	1593.930	-1	-1
chr1	2609207	2609767	peak185	263	.	851.410	-1	-1
chr1	2609915	2610837	peak186	635	.	2053.780	-1	-1
chr1	2610853	2612027	peak187	745	.	2411.760	-1	-1
chr1	2612114	2612909	peak188	438	.	1419.150	-1	-1
chr1	2613069	2613349	peak189	110	.	358.780	-1	-1
chr1	2613559	2614354	peak190	482	.	1559.280	-1	-1
chr1	2614374	2614614	peak191	80	.	259.070	-1	-1
chr1	2615477	2615678	peak192	33	.	106.770	-1	-1
chr1	2615874	2616178	peak193	115	.	374.220	-1	-1
chr1	2616426	2616541	peak194	32	.	106.220	-1	-1
chr1	2617029	2617279	peak195	74	.	242.010	-1	-1
chr1	2617612	2617730	peak196	32	.	104.110	-1	-1
chr1	2617751	2617875	peak197	31	.	101.510	-1	-1
chr1	2618030	2618226	peak198	78	.	254.080	-1	-1
chr1	2618234	2618454	peak199	77	.	250.840	-1	-1
chr1	2618632	2618883	peak200	75	.	244.720	-1	-1
chr1	2619271	2619451	peak201	32	.	105.680	-1	-1
chr1	2619453	2619685	peak202	91	.	294.420	-1	-1
chr1	2620226	2620399	peak203	48	.	155.490	-1	-1
chr1	2620463	2620674	peak204	61	.	198.310	-1	-1
chr1	2620749	2620966	peak205	57	.	184.950	-1	-1
chr1	2621344	2621474	peak206	35	.	114.350	-1	-1
chr1	2621627	2621879	peak207	52	.	170.440	-1	-1
chr1	2621899	2622108	peak208	40	.	130.360	-1	-1
chr1	2622543	2622734	peak209	53	.	171.430	-1	-1
chr1	2622925	2623146	peak210	104	.	339.250	-1	-1
chr1	2624492	2624762	peak211	78	.	252.410	-1	-1
chr1	2624898	2625078	peak212	54	.	175.130	-1	-1
chr1	2625177	2625301	peak213	32	.	105.670	-1	-1
chr1	2625446	2625652	peak214	69	.	223.170	-1	-1
chr1	2625660	2625880	peak215	82	.	265.670	-1	-1
chr1	2626958	2627103	peak216	55	.	180.900	-1	-1
chr1	2627378	2627560	peak217	106	.	344.220	-1	-1
chr1	2627983	2628181	peak218	35	.	115.050	-1	-1
chr1	2628384	2628599	peak219	63	.	206.550	-1	-1
chr1	2628921	2629379	peak220	191	.	619.650	-1	-1
chr1	2629496	2629675	peak221	43	.	140.060	-1	-1
chr1	2629947	2630122	peak222	53	.	172.650	-1	-1
chr1	2632260	2632420	peak223	35	.	114.040	-1	-1
chr1	2632759	2632860	peak224	36	.	116.560	-1	-1
chr1	2632932	2633246	peak225	93	.	303.390	-1	-1
chr1	2633514	2633792	peak226	73	.	237.010	-1	-1
chr1	2634030	2634215	peak227	88	.	287.140	-1	-1
chr1	2685539	2685661	peak228	32	.	106.530	-1	-1
chr1	2686239	2686340	peak229	32	.	104.210	-1	-1
chr1	2686399	2686726	peak230	103	.	333.320	-1	-1
chr1	2686994	2687272	peak231	73	.	237.010	-1	-1
chr1	2687498	2687953	peak232	198	.	641.640	-1	-1
chr1	2688365	2688568	peak233	69	.	224.730	-1	-1
chr1	2688882	2689184	peak234	71	.	232.670	-1	-1
chr1	2689499	2689676	peak235	35	.	115.050	-1	-1
chr1	2689955	2690085	peak236	35	.	114.770	-1	-1
chr1	2690144	2690471	peak237	95	.	309.180	-1	-1
chr1	2690739	2691017	peak238	73	.	237.010	-1	-1
chr1	2691243	2691698	peak239	186	.	602.490	-1	-1
chr1	2693282	2693404	peak240	32	.	106.530	-1	-1
chr1	3463949	3464141	peak241	72	.	233.810	-1	-1
chr1	3541203	3541535	peak242	645	.	2086.530	-1	-1
chr1	3566532	3566803	peak243	265	.	858.560	-1	-1
chr1	3663797	3664035	peak244	280	.	906.430	-1	-1
chr1	3712871	3713267	peak245	515	.	1668.100	-1	-1
chr1	4363015	4363258	peak246	41	.	135.140	-1	-1
chr1	5910321	5910491	peak247	50	.	164.140	-1	-1
chr1	6414282	6414464	peak248	44	.	142.890	-1	-1
chr1	6445842	6446031	peak249	68	.	221.460	-1	-1
chr1	6550867	6551085	peak250	47	.	152.760	-1	-1
chr1	6639939	6640156	peak251	117	.	380.120	-1	-1
chr1	7609256	7609524	peak252	208	.	672.860	-1	-1
chr1	8013974	8014478	peak253	162	.	526.620	-1	-1
chr1	8021585	8021780	peak254	47	.	154.890	-1	-1
chr1	8435572	8435705	peak255	31	.	102.940	-1	-1
chr1	8938623	8938939	peak256	128	.	416.030	-1	-1
chr1	10003131	10003619	peak257	958	.	3100.000	-1	-1
chr1	11120233	11120465	peak258	128	.	414.870	-1	-1
chr1	11322458	11323000	peak259	958	.	3100.000	-1	-1
chr1	11333164	11333377	peak260	169	.	549.480	-1	-1
chr1	11333406	11333571	peak261	46	.	150.810	-1	-1
chr1	11741411	11741568	peak262	38	.	123.260	-1	-1
chr1	11862703	11862945	peak263	93	.	301.530	-1	-1
chr1	11865954	11866221	peak264	161	.	521.790	-1	-1
chr1	12141895	12142127	peak265	44	.	143.260	-1	-1
chr1	14356944	14357031	peak266	42	.	137.880	-1	-1
chr1	15853278	15853492	peak267	97	.	314.510	-1	-1
chr1	15930983	15931079	peak268	56	.	183.080	-1	-1
chr1	16302494	16302655	peak269	37	.	120.990	-1	-1
chr1	16693364	16693576	peak270	62	.	200.620	-1	-1
chr1	16767058	16767370	peak271	195	.	632.550	-1	-1
chr1	16839673	16839834	peak272	35	.	113.660	-1	-1
chr1	16839864	16841275	peak273	958	.	3100.000	-1	-1
chr1	16847468	16847636	peak274	41	.	133.460	-1	-1
chr1	16872393	16872517	peak275	43	.	141.910	-1	-1
chr1	16887696	16887867	peak276	36	.	117.130	-1	-1
chr1	16908625	16908831	peak277	48	.	157.690	-1	-1
chr1	16914956	16915136	peak278	50	.	163.200	-1	-1
chr1	16917256	16917382	peak279	32	.	104.830	-1	-1
chr1	16918795	16919104	peak280	58	.	188.990	-1	-1
chr1	16921679	16921873	peak281	31	.	100.860	-1	-1
chr1	16970784	16971463	peak282	165	.	536.140	-1	-1
chr1	16992347	16992508	peak283	35	.	113.660	-1	-1
chr1	16992538	16993191	peak284	326	.	1056.710	-1	-1
chr1	16993203	16993937	peak285	958	.	3100.000	-1	-1
chr1	16997884	16998013	peak286	32	.	103.590	-1	-1
chr1	17062406	17062535	peak287	32	.	103.590	-1	-1
chr1	17066482	17067216	peak288	958	.	3100.000	-1	-1
chr1	17067228	17067881	peak289	326	.	1056.710	-1	-1
chr1	17122837	17122980	peak290	33	.	109.370	-1	-1
chr1	17221953	17223042	peak291	759	.	2456.670	-1	-1
chr1	17223046	17223307	peak292	96	.	311.810	-1	-1
chr1	17231179	17231510	peak293	92	.	300.540	-1	-1
chr1	17231550	17231721	peak294	35	.	113.590	-1	-1
chr1	17380507	17380692	peak295	62	.	203.050	-1	-1
chr1	17516428	17516726	peak296	293	.	947.300	-1	-1
chr1	19007907	19008133	peak297	76	.	247.500	-1	-1
chr1	19536716	19536919	peak298	46	.	150.600	-1	-1
chr1	19811897	19812095	peak299	73	.	237.610	-1	-1
chr1	19971265	19971545	peak300	162	.	526.940	-1	-1
chr1	20834477	20834845	peak301	964	.	3118.990	-1	-1
chr1	20987773	20988116	peak302	273	.	884.940	-1	-1
chr1	21773227	21773322	peak303	33	.	107.220	-1	-1
chr1	22110095	22110265	peak304	40	.	132.230	-1	-1
chr1	22351822	22352116	peak305	238	.	772.540	-1	-1
chr1	22699304	22699508	peak306	122	.	395.510	-1	-1
chr1	23076822	23077059	peak307	89	.	290.160	-1	-1
chr1	23730395	23730650	peak308	128	.	414.870	-1	-1
chr1	24018169	24018393	peak309	46	.	148.760	-1	-1
chr1	24069794	24070051	peak310	212	.	688.300	-1	-1
chr1	24117440	24117758	peak311	742	.	2400.990	-1	-1
chr1	24127275	24127511	peak312	57	.	184.670	-1	-1
chr1	24285523	24285762	peak313	39	.	128.880	-1	-1
chr1	25558815	25559179	peak314	215	.	696.000	-1	-1
chr1	25566204	25566520	peak315	296	.	959.940	-1	-1
chr1	25566537	25566780	peak316	195	.	632.030	-1	-1
chr1	25573477	25573741	peak317	47	.	153.430	-1	-1
chr1	25664942	25665160	peak318	146	.	474.520	-1	-1
chr1	25725145	25725289	peak319	48	.	156.330	-1	-1
chr1	26146306	26146560	peak320	170	.	549.840	-1	-1
chr1	26324527	26324752	peak321	34	.	110.090	-1	-1
chr1	26496296	26496543	peak322	69	.	226.120	-1	-1
chr1	27114533	27114776	peak323	91	.	294.770	-1	-1
chr1	27191427	27191580	peak324	37	.	121.290	-1	-1
chr1	27216606	27216917	peak325	179	.	581.350	-1	-1
chr1	27248006	27248334	peak326	241	.	780.530	-1	-1
chr1	27648421	27648980	peak327	958	.	3100.000	-1	-1
chr1	27787965	27788104	peak328	41	.	134.430	-1	-1
chr1	28099660	28099853	peak329	54	.	175.070	-1	-1
chr1	28239973	28240079	peak330	32	.	106.180	-1	-1
chr1	28414779	28415289	peak331	484	.	1566.820	-1	-1
chr1	28655356	28655687	peak332	828	.	2678.250	-1	-1
chr1	28696124	28696329	peak333	54	.	177.790	-1	-1
chr1	28879385	28879521	peak334	40	.	129.780	-1	-1
chr1	28969438	28969760	peak335	607	.	1965.270	-1	-1
chr1	28974731	28974875	peak336	43	.	141.780	-1	-1
chr1	29465352	29465449	peak337	36	.	118.720	-1	-1
chr1	29508508	29508791	peak338	245	.	793.420	-1	-1
chr1	31124475	31124776	peak339	93	.	302.400	-1	-1
chr1	31904582	31905054	peak340	249	.	806.080	-1	-1
chr1	32110372	32110809	peak341	326	.	1056.560	-1	-1
chr1	32254090	32254284	peak342	42	.	136.320	-1	-1
chr1	32479330	32479539	peak343	47	.	153.430	-1	-1
chr1	32687855	32688131	peak344	406	.	1314.640	-1	-1
chr1	33115989	33116310	peak345	317	.	1025.730	-1	-1
chr1	33246489	33246670	peak346	40	.	131.300	-1	-1
chr1	33502358	33502832	peak347	159	.	516.300	-1	-1
chr1	33722028	33722176	peak348	41	.	134.560	-1	-1
chr1	33938157	33938379	peak349	231	.	749.590	-1	-1
chr1	35325215	35325573	peak350	226	.	732.020	-1	-1
chr1	36022597	36022760	peak351	61	.	199.430	-1	-1
chr1	36022860	36023152	peak352	202	.	655.600	-1	-1
chr1	36023174	36023366	peak353	59	.	192.280	-1	-1
chr1	36235059	36235235	peak354	40	.	130.930	-1	-1
chr1	36396525	36396976	peak355	958	.	3100.000	-1	-1
chr1	36554259	36554603	peak356	531	.	1716.900	-1	-1
chr1	36689556	36689744	peak357	54	.	177.790	-1	-1
chr1	36866669	36866908	peak358	278	.	901.230	-1	-1
chr1	38019504	38020058	peak359	650	.	2104.260	-1	-1
chr1	38061408	38061697	peak360	165	.	535.290	-1	-1
chr1	38077307	38077428	peak361	239	.	775.360	-1	-1
chr1	38157955	38158130	peak362	32	.	106.320	-1	-1
chr1	38273305	38273523	peak363	66	.	214.260	-1	-1
chr1	38273697	38274009	peak364	751	.	2431.230	-1	-1
chr1	38325123	38325511	peak365	305	.	988.340	-1	-1
chr1	38455525	38455972	peak366	958	.	3100.000	-1	-1
chr1	38478123	38478520	peak367	504	.	1629.640	-1	-1
chr1	38794884	38795012	peak368	36	.	116.950	-1	-1
chr1	39339060	39339282	peak369	69	.	226.120	-1	-1
chr1	39492339	39492526	peak370	45	.	147.150	-1	-1
chr1	39857802	39858030	peak371	131	.	426.750	-1	-1
chr1	40025206	40025444	peak372	519	.	1678.680	-1	-1
chr1	40204441	40204640	peak373	130	.	421.490	-1	-1
chr1	40254646	40254908	peak374	103	.	333.740	-1	-1
chr1	40505609	40505840	peak375	52	.	169.130	-1	-1
chr1	40506155	40506605	peak376	778	.	2517.670	-1	-1
chr1	40723300	40724033	peak377	958	.	3100.000	-1	-1
chr1	40725039	40725213	peak378	144	.	467.750	-1	-1
chr1	40997043	40997349	peak379	320	.	1035.610	-1	-1
chr1	41647327	41647422	peak380	49	.	159.530	-1	-1
chr1	41706939	41707138	peak381	40	.	130.640	-1	-1
chr1	41884532	41884772	peak382	81	.	264.720	-1	-1
chr1	42800744	42801096	peak383	49	.	159.710	-1	-1
chr1	43123846	43124236	peak384	560	.	1810.760	-1	-1
chr1	43147745	43147951	peak385	43	.	140.980	-1	-1
chr1	43312008	43312369	peak386	162	.	525.460	-1	-1
chr1	43637714	43638126	peak387	568	.	1836.520	-1	-1
chr1	43855302	43855789	peak388	585	.	1891.730	-1	-1
chr1	44435347	44435735	peak389	502	.	1623.270	-1	-1
chr1	44456923	44457152	peak390	51	.	165.610	-1	-1
chr1	44457217	44457427	peak391	113	.	365.660	-1	-1
chr1	44678879	44679411	peak392	976	.	3158.600	-1	-1
chr1	44790132	44790228	peak393	50	.	162.920	-1	-1
chr1	44871566	44871774	peak394	93	.	302.850	-1	-1
chr1	45586643	45586741	peak395	36	.	118.170	-1	-1
chr1	45769156	45769342	peak396	100	.	325.000	-1	-1
chr1	46049554	46049791	peak397	51	.	165.390	-1	-1
chr1	46153644	46154066	peak398	597	.	1931.450	-1	-1
chr1	46768897	46769068	peak399	35	.	115.450	-1	-1
chr1	46769171	46769458	peak400	259	.	839.080	-1	-1
chr1	46806317	46806595	peak401	101	.	328.620	-1	-1
chr1	47133951	47134149	peak402	46	.	149.950	-1	-1
chr1	47184858	47185062	peak403	154	.	498.020	-1	-1
chr1	47323277	47323560	peak404	160	.	517.700	-1	-1
chr1	47573664	47573975	peak405	162	.	524.490	-1	-1
chr1	47644744	47644958	peak406	32	.	106.510	-1	-1
chr1	47780003	47780198	peak407	53	.	171.430	-1	-1
chr1	48216851	48217188	peak408	475	.	1537.630	-1	-1
chr1	50482894	50482983	peak409	46	.	150.080	-1	-1
chr1	51762586	51762811	peak410	53	.	173.280	-1	-1
chr1	52344804	52345017	peak411	34	.	110.980	-1	-1
chr1	52499305	52499599	peak412	238	.	772.380	-1	-1
chr1	52520789	52520987	peak413	40	.	132.440	-1	-1
chr1	52870050	52870383	peak414	153	.	495.760	-1	-1
chr1	53480471	53480704	peak415	67	.	216.870	-1	-1
chr1	53662303	53662600	peak416	179	.	581.410	-1	-1
chr1	53685838	53686057	peak417	48	.	158.000	-1	-1
chr1	53704087	53704367	peak418	237	.	769.330	-1	-1
chr1	54304166	54304371	peak419	72	.	234.980	-1	-1
chr1	54518913	54519388	peak420	236	.	763.560	-1	-1
chr1	54954079	54954224	peak421	63	.	205.600	-1	-1
chr1	54980037	54980184	peak422	33	.	107.210	-1	-1
chr1	55181296	55181691	peak423	583	.	1888.080	-1	-1
chr1	55230202	55230524	peak424	218	.	705.200	-1	-1
chr1	55505905	55506096	peak425	38	.	123.850	-1	-1
chr1	55621301	55621432	peak426	31	.	102.640	-1	-1
chr1	59221303	59221512	peak427	109	.	354.770	-1	-1
chr1	62190636	62190959	peak428	281	.	909.830	-1	-1
chr1	62208070	62208189	peak429	31	.	103.180	-1	-1
chr1	63988791	63989301	peak430	784	.	2536.930	-1	-1
chr1	65886284	65886538	peak431	75	.	243.950	-1	-1
chr1	67390770	67391000	peak432	73	.	237.170	-1	-1
chr1	67895956	67896239	peak433	180	.	583.790	-1	-1
chr1	71546880	71547090	peak434	158	.	512.450	-1	-1
chr1	72176818	72176941	peak435	44	.	142.440	-1	-1
chr1	78148951	78149230	peak436	255	.	825.460	-1	-1
chr1	78225387	78225606	peak437	158	.	512.140	-1	-1
chr1	78245186	78245404	peak438	92	.	299.830	-1	-1
chr1	82511869	82512144	peak439	114	.	369.110	-1	-1
chr1	84543519	84543703	peak440	34	.	110.570	-1	-1
chr1	84709917	84710036	peak441	33	.	107.850	-1	-1
chr1	84944703	84945311	peak442	958	.	3100.000	-1	-1
chr1	85725166	85725518	peak443	527	.	1706.810	-1	-1
chr1	85763472	85763671	peak444	49	.	159.080	-1	-1
chr1	87800915	87801037	peak445	31	.	102.640	-1	-1
chr1	89150365	89150533	peak446	64	.	208.920	-1	-1
chr1	89793496	89793586	peak447	37	.	122.740	-1	-1
chr1	93811209	93811564	peak448	363	.	1175.370	-1	-1
chr1	94344573	94344844	peak449	179	.	581.450	-1	-1
chr1	94776348	94776477	peak450	60	.	194.980	-1	-1
chr1	100232120	100232262	peak451	33	.	109.770	-1	-1
chr1	100302968	100303061	peak452	33	.	108.270	-1	-1
chr1	100435305	100435679	peak453	575	.	1859.860	-1	-1
chr1	100598411	100598877	peak454	396	.	1281.320	-1	-1
chr1	101360302	101360535	peak455	115	.	374.300	-1	-1
chr1	101360672	101360824	peak456	46	.	151.290	-1	-1
chr1	101361533	101361732	peak457	73	.	237.170	-1	-1
chr1	102293504	102293640	peak458	42	.	135.860	-1	-1
chr1	104163736	104163840	peak459	51	.	166.900	-1	-1
chr1	107599139	107599301	peak460	48	.	157.200	-1	-1
chr1	108113393	108113561	peak461	34	.	110.980	-1	-1
chr1	108760510	108760649	peak462	34	.	110.970	-1	-1
chr1	109234703	109235043	peak463	113	.	367.790	-1	-1
chr1	109618430	109618826	peak464	508	.	1643.070	-1	-1
chr1	109642676	109642893	peak465	52	.	170.480	-1	-1
chr1	109739998	109740188	peak466	35	.	113.260	-1	-1
chr1	109756413	109756571	peak467	35	.	115.000	-1	-1
chr1	109825799	109826008	peak468	56	.	182.210	-1	-1
chr1	109968975	109969302	peak469	156	.	505.950	-1	-1
chr1	110090966	110091384	peak470	297	.	961.700	-1	-1
chr1	110163595	110163754	peak471	45	.	147.680	-1	-1
chr1	110435193	110435333	peak472	55	.	177.990	-1	-1
chr1	110950248	110950530	peak473	124	.	403.120	-1	-1
chr1	111506620	111506993	peak474	251	.	812.380	-1	-1
chr1	112087329	112087723	peak475	156	.	506.130	-1	-1
chr1	112298013	112298269	peak476	94	.	305.980	-1	-1
chr1	112938489	112938734	peak477	36	.	117.320	-1	-1
chr1	113162170	113162511	peak478	109	.	354.160	-1	-1
chr1	114302017	114302243	peak479	55	.	180.420	-1	-1
chr1	114354919	114355170	peak480	429	.	1388.220	-1	-1
chr1	114447556	114448001	peak481	104	.	336.820	-1	-1
chr1	115053993	115054224	peak482	42	.	137.430	-1	-1
chr1	115124245	115124552	peak483	275	.	891.100	-1	-1
chr1	115259290	115259530	peak484	61	.	198.920	-1	-1
chr1	115323015	115323444	peak485	84	.	271.860	-1	-1
chr1	116184469	116184652	peak486	64	.	207.960	-1	-1
chr1	116681617	116681890	peak487	50	.	163.940	-1	-1
chr1	117159709	117159852	peak488	37	.	120.840	-1	-1
chr1	117453109	117453336	peak489	84	.	272.770	-1	-1
chr1	117858107	117858206	peak490	36	.	117.630	-1	-1
chr1	117909959	117910244	peak491	198	.	642.230	-1	-1
chr1	118471471	118471716	peak492	46	.	151.330	-1	-1
chr1	118471901	118472523	peak493	667	.	2158.670	-1	-1
chr1	119062772	119062883	peak494	38	.	123.800	-1	-1
chr1	120112988	120113115	peak495	31	.	100.830	-1	-1
chr1	120190699	120191047	peak496	175	.	566.300	-1	-1
chr1	120543852	120544113	peak497	374	.	1210.600	-1	-1
chr1	120604267	120604401	peak498	32	.	105.760	-1	-1
chr1	120611059	120611279	peak499	59	.	192.400	-1	-1
chr1	120611333	120611479	peak500	40	.	131.230	-1	-1
chr1	120611498	120611586	peak501	42	.	137.220	-1	-1
chr1	120611602	120611723	peak502	33	.	106.970	-1	-1
chr1	120612128	120612463	peak503	169	.	548.250	-1	-1
chr1	120634847	120635046	peak504	55	.	178.250	-1	-1
chr1	120767164	120767318	peak505	43	.	139.460	-1	-1
chr1	120820856	120821089	peak506	87	.	283.710	-1	-1
chr1	120836309	120836425	peak507	37	.	121.270	-1	-1
chr1	120836488	120836695	peak508	57	.	186.450	-1	-1
chr1	120837100	120838061	peak509	494	.	1598.950	-1	-1
chr1	120838110	120838520	peak510	126	.	407.580	-1	-1
chr1	120838751	120839248	peak511	194	.	628.940	-1	-1
chr1	120839779	120839938	peak512	38	.	125.700	-1	-1
chr1	120862530	120862639	peak513	31	.	100.470	-1	-1
chr1	120865350	120865666	peak514	128	.	414.700	-1	-1
chr1	120887089	120887235	peak515	36	.	119.580	-1	-1
chr1	120894751	120894916	peak516	41	.	134.700	-1	-1
chr1	120897439	120897539	peak517	32	.	104.690	-1	-1
chr1	120904645	120904753	peak518	38	.	125.370	-1	-1
chr1	120904783	120904932	peak519	36	.	118.340	-1	-1
chr1	120906143	120906350	peak520	76	.	247.620	-1	-1
chr1	121104452	121104673	peak521	70	.	227.820	-1	-1
chr1	121123033	121123164	peak522	46	.	150.690	-1	-1
chr1	121135173	121135289	peak523	45	.	146.300	-1	-1
chr1	121136399	121136516	peak524	33	.	108.740	-1	-1
chr1	121137427	121137595	peak525	48	.	156.810	-1	-1
chr1	121138760	121138863	peak526	32	.	104.990	-1	-1
chr1	121139921	121140209	peak527	86	.	279.810	-1	-1
chr1	121140494	121140690	peak528	40	.	132.170	-1	-1
chr1	121141410	121141533	peak529	32	.	106.100	-1	-1
chr1	121141801	121141920	peak530	33	.	107.850	-1	-1
chr1	121351868	121352433	peak531	307	.	992.570	-1	-1
chr1	121352470	121352715	peak532	167	.	541.500	-1	-1
chr1	121352720	121352998	peak533	49	.	161.470	-1	-1
chr1	121353006	121353404	peak534	197	.	639.800	-1	-1
chr1	121353429	121353632	peak535	72	.	235.190	-1	-1
chr1	121353831	121354643	peak536	477	.	1544.900	-1	-1
chr1	121354658	121354956	peak537	119	.	387.570	-1	-1
chr1	121354960	121355297	peak538	280	.	908.070	-1	-1
chr1	121355578	121355832	peak539	61	.	199.670	-1	-1
chr1	121355876	121357573	peak540	399	.	1290.980	-1	-1
chr1	121357665	121358214	peak541	496	.	1605.850	-1	-1
chr1	121358427	121359120	peak542	519	.	1678.930	-1	-1
chr1	121359317	121359524	peak543	37	.	120.490	-1	-1
chr1	121359566	121359966	peak544	264	.	855.220	-1	-1
chr1	121359967	121360206	peak545	228	.	738.770	-1	-1
chr1	121360247	121360444	peak546	70	.	229.300	-1	-1
chr1	121360742	121360888	peak547	36	.	118.590	-1	-1
chr1	121361116	121361561	peak548	204	.	659.770	-1	-1
chr1	121361643	121361790	peak549	50	.	164.480	-1	-1
chr1	121362658	121362755	peak550	80	.	258.730	-1	-1
chr1	121362770	121363113	peak551	184	.	597.200	-1	-1
chr1	121363249	121363694	peak552	259	.	839.130	-1	-1
chr1	121365096	121365260	peak553	76	.	248.600	-1	-1
chr1	121365410	121365596	peak554	78	.	252.450	-1	-1
chr1	121365645	121365774	peak555	38	.	123.150	-1	-1
chr1	121366300	121366391	peak556	33	.	109.340	-1	-1
chr1	121366660	121366757	peak557	80	.	258.730	-1	-1
chr1	121366772	121367070	peak558	173	.	561.970	-1	-1
chr1	121367233	121367602	peak559	212	.	688.540	-1	-1
chr1	121369642	121369731	peak560	33	.	107.230	-1	-1
chr1	121370187	121370414	peak561	95	.	308.620	-1	-1
chr1	121372807	121372928	peak562	36	.	118.860	-1	-1
chr1	121373137	121373296	peak563	77	.	250.940	-1	-1
chr1	121374004	121374154	peak564	124	.	401.730	-1	-1
chr1	121378992	121379088	peak565	33	.	106.700	-1	-1
chr1	121379508	121379706	peak566	95	.	307.820	-1	-1
chr1	121383222	121383444	peak567	91	.	295.730	-1	-1
chr1	121386203	121386380	peak568	61	.	200.120	-1	-1
chr1	121387788	121387879	peak569	33	.	109.340	-1	-1
chr1	121388317	121388425	peak570	31	.	100.920	-1	-1
chr1	121389724	121389874	peak571	71	.	230.130	-1	-1
chr1	121392048	121392156	peak572	31	.	100.920	-1	-1
chr1	121393914	121394022	peak573	31	.	100.920	-1	-1
chr1	121395321	121395471	peak574	71	.	230.130	-1	-1
chr1	121397644	121397752	peak575	34	.	112.990	-1	-1
chr1	121399510	121399618	peak576	31	.	100.920	-1	-1
chr1	121400917	121401099	peak577	81	.	262.480	-1	-1
chr1	121402770	121402867	peak578	37	.	120.150	-1	-1
chr1	121404641	121404830	peak579	83	.	271.220	-1	-1
chr1	121406500	121406597	peak580	40	.	131.570	-1	-1
chr1	121409014	121409110	peak581	33	.	106.700	-1	-1
chr1	121418343	121418439	peak582	33	.	106.700	-1	-1
chr1	121429616	121429807	peak583	60	.	197.020	-1	-1
chr1	121431173	121431354	peak584	47	.	154.090	-1	-1
chr1	121431907	121431996	peak585	32	.	105.160	-1	-1
chr1	121433069	121433219	peak586	50	.	164.340	-1	-1
chr1	121433772	121433861	peak587	33	.	108.660	-1	-1
chr1	121434200	121434306	peak588	30	.	100.080	-1	-1
chr1	121436064	121436170	peak589	31	.	101.530	-1	-1
chr1	121436835	121436931	peak590	33	.	106.700	-1	-1
chr1	121437501	121437590	peak591	34	.	110.440	-1	-1
chr1	121439353	121439456	peak592	35	.	115.520	-1	-1
chr1	121451927	121452034	peak593	72	.	234.670	-1	-1
chr1	121458768	121458883	peak594	271	.	879.390	-1	-1
chr1	121462499	121462614	peak595	271	.	879.390	-1	-1
chr1	121468096	121468211	peak596	271	.	879.390	-1	-1
chr1	121469962	121470065	peak597	136	.	442.330	-1	-1
chr1	121471716	121471847	peak598	54	.	176.190	-1	-1
chr1	121474443	121474556	peak599	100	.	325.660	-1	-1
chr1	121476016	121476112	peak600	32	.	106.400	-1	-1
chr1	121478332	121478996	peak601	888	.	2873.560	-1	-1
chr1	121479202	121480689	peak602	238	.	769.970	-1	-1
chr1	121481453	121481889	peak603	77	.	249.190	-1	-1
chr1	121481895	121482664	peak604	82	.	267.070	-1	-1
chr1	121482681	121483636	peak605	69	.	224.110	-1	-1
chr1	121483731	121485439	peak606	292	.	945.700	-1	-1
chr1	142537540	142539567	peak607	81	.	263.750	-1	-1
chr1	142540484	142541180	peak608	54	.	176.280	-1	-1
chr1	142541237	142541920	peak609	86	.	281.270	-1	-1
chr1	142541925	142542193	peak610	44	.	144.000	-1	-1
chr1	142542202	142542528	peak611	107	.	346.280	-1	-1
chr1	142545798	142545933	peak612	35	.	115.400	-1	-1
chr1	142551964	142552181	peak613	78	.	254.700	-1	-1
chr1	142554966	142555090	peak614	36	.	117.460	-1	-1
chr1	142557076	142557203	peak615	35	.	116.100	-1	-1
chr1	142557258	142557395	peak616	41	.	135.380	-1	-1
chr1	142557703	142557882	peak617	46	.	151.920	-1	-1
chr1	142558370	142558656	peak618	75	.	245.160	-1	-1
chr1	142560396	142560523	peak619	32	.	104.410	-1	-1
chr1	142560573	142560695	peak620	36	.	118.390	-1	-1
chr1	142568465	142568585	peak621	56	.	183.090	-1	-1
chr1	142568627	142568737	peak622	30	.	100.030	-1	-1
chr1	142575172	142575335	peak623	56	.	183.640	-1	-1
chr1	142576202	142576466	peak624	90	.	291.890	-1	-1
chr1	142585355	142585576	peak625	62	.	203.600	-1	-1
chr1	142587842	142588254	peak626	146	.	474.270	-1	-1
chr1	142590265	142590403	peak627	45	.	147.070	-1	-1
chr1	142595045	142595176	peak628	35	.	114.330	-1	-1
chr1	142599015	142599169	peak629	54	.	175.950	-1	-1
chr1	142611923	142612033	peak630	32	.	105.760	-1	-1
chr1	142616850	142616978	peak631	35	.	115.520	-1	-1
chr1	142618976	142619319	peak632	111	.	361.910	-1	-1
chr1	142620150	142620396	peak633	101	.	327.430	-1	-1
chr1	142620864	142621045	peak634	61	.	199.040	-1	-1
chr1	142621322	142621454	peak635	35	.	113.900	-1	-1
chr1	142622519	142622818	peak636	87	.	283.760	-1	-1
chr1	142622970	142623110	peak637	48	.	158.410	-1	-1
chr1	142633932	142634039	peak638	31	.	101.380	-1	-1
chr1	142634258	142634521	peak639	90	.	292.420	-1	-1
chr1	142634758	142634918	peak640	38	.	125.300	-1	-1
chr1	142635042	142635152	peak641	30	.	100.030	-1	-1
chr1	142635608	142635767	peak642	46	.	149.050	-1	-1
chr1	142635998	142636241	peak643	62	.	203.600	-1	-1
chr1	142638933	142639145	peak644	68	.	220.120	-1	-1
chr1	142639204	142639391	peak645	56	.	181.990	-1	-1
chr1	142639402	142639577	peak646	58	.	189.790	-1	-1
chr1	142640265	142640409	peak647	40	.	132.130	-1	-1
chr1	142642224	142642447	peak648	46	.	150.810	-1	-1
chr1	142642871	142643065	peak649	59	.	192.520	-1	-1
chr1	142648285	142648427	peak650	41	.	133.040	-1	-1
chr1	142648521	142648628	peak651	35	.	113.480	-1	-1
chr1	142648864	142649046	peak652	50	.	162.300	-1	-1
chr1	142650725	142650896	peak653	55	.	179.520	-1	-1
chr1	142651200	142651333	peak654	46	.	149.640	-1	-1
chr1	142653215	142653340	peak655	36	.	117.000	-1	-1
chr1	142653504	142653635	peak656	39	.	126.180	-1	-1
chr1	142653691	142653883	peak657	54	.	174.970	-1	-1
chr1	142654165	142654316	peak658	35	.	115.570	-1	-1
chr1	142655087	142655264	peak659	36	.	119.570	-1	-1
chr1	142657154	142657342	peak660	60	.	195.970	-1	-1
chr1	142657433	142657828	peak661	129	.	419.980	-1	-1
chr1	142658126	142658274	peak662	46	.	151.660	-1	-1
chr1	142660125	142660290	peak663	56	.	182.590	-1	-1
chr1	142660820	142660939	peak664	33	.	107.850	-1	-1
chr1	142688376	142688594	peak665	63	.	205.140	-1	-1
chr1	142689886	142690119	peak666	61	.	198.380	-1	-1
chr1	142710385	142710524	peak667	37	.	122.560	-1	-1
chr1	142728564	142728745	peak668	46	.	151.060	-1	-1
chr1	142782206	142782372	peak669	48	.	157.740	-1	-1
chr1	142782872	142783058	peak670	46	.	150.810	-1	-1
chr1	142784925	142785152	peak671	35	.	113.260	-1	-1
chr1	142785345	142785723	peak672	112	.	362.280	-1	-1
chr1	142788225	142788366	peak673	37	.	121.690	-1	-1
chr1	142788488	142788639	peak674	36	.	116.950	-1	-1
chr1	142789014	142789156	peak675	33	.	109.770	-1	-1
chr1	142792813	142792994	peak676	35	.	115.050	-1	-1
chr1	142795456	142795596	peak677	34	.	110.570	-1	-1
chr1	142799551	142799790	peak678	64	.	207.430	-1	-1
chr1	142802286	142802479	peak679	63	.	205.200	-1	-1
chr1	142804959	142805238	peak680	80	.	260.120	-1	-1
chr1	142811430	142811556	peak681	36	.	116.550	-1	-1
chr1	142811985	142812095	peak682	30	.	100.030	-1	-1
chr1	142823588	142823719	peak683	35	.	114.330	-1	-1
chr1	142827359	142827475	peak684	37	.	121.270	-1	-1
chr1	142830553	142830701	peak685	43	.	142.210	-1	-1
chr1	142834124	142834380	peak686	83	.	271.350	-1	-1
chr1	142841529	142841654	peak687	36	.	117.000	-1	-1
chr1	142842434	142842566	peak688	35	.	113.900	-1	-1
chr1	142848085	142848224	peak689	37	.	122.560	-1	-1
chr1	142848262	142848387	peak690	32	.	105.250	-1	-1
chr1	142850072	142850198	peak691	32	.	104.830	-1	-1
chr1	142851061	142851309	peak692	81	.	263.160	-1	-1
chr1	142853151	142853389	peak693	75	.	243.730	-1	-1
chr1	142853868	142854033	peak694	45	.	146.340	-1	-1
chr1	142854171	142854304	peak695	38	.	125.260	-1	-1
chr1	142854600	142854740	peak696	41	.	133.970	-1	-1
chr1	142854876	142855013	peak697	61	.	198.680	-1	-1
chr1	142855184	142855302	peak698	33	.	108.290	-1	-1
chr1	142855352	142855517	peak699	56	.	182.590	-1	-1
chr1	142855704	142855829	peak700	32	.	105.250	-1	-1
chr1	142857813	142858009	peak701	94	.	306.570	-1	-1
chr1	142858241	142858415	peak702	62	.	202.760	-1	-1
chr1	142858908	142859166	peak703	79	.	258.150	-1	-1
chr1	142859989	142860260	peak704	89	.	288.250	-1	-1
chr1	142860452	142860676	peak705	77	.	250.930	-1	-1
chr1	142863117	142863246	peak706	39	.	127.120	-1	-1
chr1	142864301	142864402	peak707	32	.	104.210	-1	-1
chr1	142864848	142864972	peak708	32	.	105.670	-1	-1
chr1	142866055	142866249	peak709	59	.	192.520	-1	-1
chr1	142866514	142866708	peak710	52	.	168.730	-1	-1
chr1	142866763	142866946	peak711	50	.	161.860	-1	-1
chr1	142868445	142868580	peak712	42	.	136.340	-1	-1
chr1	142868690	142868812	peak713	32	.	106.530	-1	-1
chr1	142869564	142869687	peak714	32	.	106.100	-1	-1
chr1	142869698	142869886	peak715	92	.	298.550	-1	-1
chr1	142869907	142870250	peak716	127	.	411.790	-1	-1
chr1	142871150	142871256	peak717	31	.	101.840	-1	-1
chr1	142871993	142872234	peak718	53	.	172.320	-1	-1
chr1	142873105	142873371	peak719	86	.	278.530	-1	-1
chr1	142873406	142873541	peak720	38	.	124.340	-1	-1
chr1	142874467	142874744	peak721	103	.	334.980	-1	-1
chr1	142874756	142874877	peak722	44	.	143.520	-1	-1
chr1	142874973	142875121	peak723	36	.	118.750	-1	-1
chr1	142886039	142886179	peak724	45	.	146.060	-1	-1
chr1	142886651	142886835	peak725	46	.	149.800	-1	-1
chr1	142886928	142887183	peak726	95	.	309.350	-1	-1
chr1	142888229	142888595	peak727	123	.	399.280	-1	-1
chr1	142888687	142888949	peak728	126	.	409.630	-1	-1
chr1	142889289	142889633	peak729	111	.	361.390	-1	-1
chr1	142890083	142890553	peak730	148	.	480.910	-1	-1
chr1	142890559	142891143	peak731	281	.	909.000	-1	-1
chr1	142891151	142891297	peak732	44	.	143.150	-1	-1
chr1	142892338	142892463	peak733	32	.	105.250	-1	-1
chr1	142892485	142892960	peak734	133	.	430.410	-1	-1
chr1	142897595	142897830	peak735	64	.	209.210	-1	-1
chr1	142898089	142898234	peak736	44	.	143.630	-1	-1
chr1	142904112	142904222	peak737	38	.	124.320	-1	-1
chr1	142904386	142904528	peak738	48	.	157.360	-1	-1
chr1	142905479	142905609	peak739	31	.	103.190	-1	-1
chr1	142908386	142908522	peak740	49	.	160.550	-1	-1
chr1	142909107	142909292	peak741	72	.	234.650	-1	-1
chr1	142910475	142910677	peak742	54	.	176.920	-1	-1
chr1	142914891	142915033	peak743	41	.	133.040	-1	-1
chr1	142917496	142917634	peak744	41	.	134.900	-1	-1
chr1	142919434	142919584	peak745	47	.	153.330	-1	-1
chr1	142921661	142921919	peak746	140	.	453.360	-1	-1
chr1	142921964	142922120	peak747	61	.	200.170	-1	-1
chr1	142924065	142924354	peak748	82	.	267.370	-1	-1
chr1	142924400	142924608	peak749	64	.	209.920	-1	-1
chr1	142925071	142925229	peak750	35	.	114.800	-1	-1
chr1	142926010	142926156	peak751	40	.	131.230	-1	-1
chr1	142930002	142930119	peak752	33	.	108.740	-1	-1
chr1	142932153	142932293	peak753	34	.	110.570	-1	-1
chr1	142933456	142933681	peak754	81	.	262.890	-1	-1
chr1	142933769	142933896	peak755	43	.	140.340	-1	-1
chr1	142934617	142934784	peak756	56	.	181.560	-1	-1
chr1	142937209	142937314	peak757	35	.	114.490	-1	-1
chr1	142940041	142940237	peak758	70	.	228.470	-1	-1
chr1	142941166	142941317	peak759	47	.	152.840	-1	-1
chr1	142941370	142941473	peak760	35	.	115.520	-1	-1
chr1	142949276	142949398	peak761	36	.	118.390	-1	-1
chr1	142949691	142949846	peak762	37	.	121.290	-1	-1
chr1	142950312	142950513	peak763	73	.	238.320	-1	-1
chr1	142952039	142952568	peak764	165	.	536.540	-1	-1
chr1	142952575	142952712	peak765	41	.	135.380	-1	-1
chr1	142957831	142957967	peak766	42	.	135.860	-1	-1
chr1	142958007	142958131	peak767	39	.	128.420	-1	-1
chr1	142959951	142960085	peak768	46	.	149.110	-1	-1
chr1	142964061	142964196	peak769	42	.	136.340	-1	-1
chr1	142966978	142967189	peak770	83	.	270.820	-1	-1
chr1	142967199	142967348	peak771	55	.	178.660	-1	-1
chr1	142967395	142967760	peak772	313	.	1014.280	-1	-1
chr1	143118190	143118534	peak773	151	.	488.690	-1	-1
chr1	143118874	143119136	peak774	126	.	409.630	-1	-1
chr1	143119256	143119628	peak775	126	.	408.510	-1	-1
chr1	143120686	143120876	peak776	67	.	219.190	-1	-1
chr1	143121030	143121170	peak777	48	.	158.410	-1	-1
chr1	143121642	143121782	peak778	34	.	110.570	-1	-1
chr1	143123505	143123626	peak779	33	.	106.970	-1	-1
chr1	143132993	143133126	peak780	46	.	149.640	-1	-1
chr1	143134341	143134476	peak781	35	.	115.890	-1	-1
chr1	143134648	143134981	peak782	94	.	306.370	-1	-1
chr1	143135639	143135762	peak783	31	.	102.680	-1	-1
chr1	143137650	143137993	peak784	119	.	385.560	-1	-1
chr1	143139089	143139211	peak785	40	.	130.540	-1	-1
chr1	143139322	143139449	peak786	39	.	128.080	-1	-1
chr1	143140960	143141112	peak787	32	.	105.220	-1	-1
chr1	143141658	143141819	peak788	57	.	184.710	-1	-1
chr1	143144771	143144874	peak789	39	.	128.110	-1	-1
chr1	143147121	143147276	peak790	42	.	139.010	-1	-1
chr1	143147313	143147485	peak791	70	.	229.430	-1	-1
chr1	143147720	143148004	peak792	76	.	246.040	-1	-1
chr1	143148832	143149084	peak793	62	.	201.850	-1	-1
chr1	143149577	143149751	peak794	70	.	228.230	-1	-1
chr1	143150042	143150168	peak795	34	.	112.850	-1	-1
chr1	143151458	143151592	peak796	34	.	113.050	-1	-1
chr1	143152481	143152633	peak797	35	.	115.840	-1	-1
chr1	143152927	143153099	peak798	44	.	143.300	-1	-1
chr1	143153232	143153359	peak799	32	.	104.410	-1	-1
chr1	143153439	143153733	peak800	93	.	301.080	-1	-1
chr1	143153911	143154322	peak801	146	.	474.820	-1	-1
chr1	143154634	143154763	peak802	32	.	103.590	-1	-1
chr1	143156543	143156777	peak803	79	.	258.070	-1	-1
chr1	143157885	143158005	peak804	33	.	107.400	-1	-1
chr1	143158022	143158131	peak805	31	.	100.470	-1	-1
chr1	143168825	143168950	peak806	36	.	117.000	-1	-1
chr1	143184833	143185051	peak807	63	.	205.140	-1	-1
chr1	143194049	143194181	peak808	35	.	113.900	-1	-1
chr1	143199567	143199706	peak809	45	.	146.560	-1	-1
chr1	143200574	143200721	peak810	44	.	142.680	-1	-1
chr1	143205905	143206029	peak811	40	.	129.550	-1	-1
chr1	143206853	143207018	peak812	41	.	134.700	-1	-1
chr1	143209105	143209221	peak813	37	.	121.270	-1	-1
chr1	143224993	143225158	peak814	41	.	134.700	-1	-1
chr1	143228584	143228741	peak815	46	.	149.980	-1	-1
chr1	143230301	143230423	peak816	44	.	142.980	-1	-1
chr1	143231382	143231680	peak817	88	.	287.030	-1	-1
chr1	143234110	143234320	peak818	57	.	185.100	-1	-1
chr1	143239437	143239539	peak819	32	.	103.720	-1	-1
chr1	143240709	143240858	peak820	43	.	141.740	-1	-1
chr1	143243394	143243556	peak821	38	.	124.500	-1	-1
chr1	143250302	143250446	peak822	32	.	105.760	-1	-1
chr1	143250652	143250927	peak823	119	.	387.820	-1	-1
chr1	143250979	143251357	peak824	144	.	468.080	-1	-1
chr1	143253150	143253442	peak825	112	.	364.590	-1	-1
chr1	143255791	143255919	peak826	47	.	152.310	-1	-1
chr1	143256588	143256891	peak827	84	.	272.780	-1	-1
chr1	143258371	143258701	peak828	102	.	331.830	-1	-1
chr1	143258848	143259014	peak829	38	.	122.920	-1	-1
chr1	143259535	143259666	peak830	42	.	138.310	-1	-1
chr1	143259682	143259799	peak831	33	.	108.740	-1	-1
chr1	143259992	143260144	peak832	47	.	152.350	-1	-1
chr1	143260995	143261119	peak833	40	.	129.550	-1	-1
chr1	143261416	143261583	peak834	71	.	232.470	-1	-1
chr1	143264798	143264975	peak835	54	.	176.560	-1	-1
chr1	143265035	143265286	peak836	73	.	237.440	-1	-1
chr1	143265399	143265541	peak837	44	.	145.080	-1	-1
chr1	143266891	143267030	peak838	45	.	146.560	-1	-1
chr1	143267317	143267493	peak839	66	.	214.280	-1	-1
chr1	143269925	143270087	peak840	53	.	171.800	-1	-1
chr1	143271377	143271493	peak841	41	.	133.650	-1	-1
chr1	143274800	143275006	peak842	57	.	186.900	-1	-1
chr1	143276478	143276583	peak843	31	.	102.300	-1	-1
chr1	143278294	143280947	peak844	958	.	3100.000	-1	-1
chr1	143280950	143281075	peak845	55	.	179.880	-1	-1
chr1	143281108	143281316	peak846	135	.	436.620	-1	-1
chr1	143281436	143282023	peak847	675	.	2184.090	-1	-1
chr1	143282078	143282493	peak848	455	.	1472.650	-1	-1
chr1	143282503	143283452	peak849	958	.	3100.000	-1	-1
chr1	143283507	143284189	peak850	771	.	2495.810	-1	-1
chr1	143288801	143288932	peak851	42	.	138.310	-1	-1
chr1	143290851	143291060	peak852	72	.	233.990	-1	-1
chr1	143291356	143291718	peak853	109	.	352.440	-1	-1
chr1	143292068	143292164	peak854	33	.	106.700	-1	-1
chr1	143292500	143292639	peak855	49	.	158.940	-1	-1
chr1	143347506	143347655	peak856	43	.	141.740	-1	-1
chr1	143348782	143348950	peak857	37	.	122.150	-1	-1
chr1	143350978	143351105	peak858	35	.	116.100	-1	-1
chr1	143354025	143354235	peak859	57	.	185.100	-1	-1
chr1	143357926	143358045	peak860	37	.	119.810	-1	-1
chr1	143363178	143363343	peak861	41	.	134.700	-1	-1
chr1	143382280	143382404	peak862	43	.	141.910	-1	-1
chr1	143382967	143383100	peak863	46	.	149.640	-1	-1
chr1	143385827	143386095	peak864	85	.	277.520	-1	-1
chr1	143388625	143388748	peak865	44	.	142.440	-1	-1
chr1	143393198	143393340	peak866	33	.	109.770	-1	-1
chr1	143394117	143394249	peak867	35	.	113.900	-1	-1
chr1	143401683	143401916	peak868	61	.	198.380	-1	-1
chr1	143403223	143403347	peak869	32	.	105.670	-1	-1
chr1	143429897	143430028	peak870	31	.	102.780	-1	-1
chr1	143430477	143430612	peak871	42	.	136.340	-1	-1
chr1	143431143	143431282	peak872	34	.	110.970	-1	-1
chr1	143433116	143433354	peak873	75	.	243.730	-1	-1
chr1	143433546	143433811	peak874	71	.	231.050	-1	-1
chr1	143433820	143434021	peak875	81	.	263.850	-1	-1
chr1	143434094	143434329	peak876	87	.	282.580	-1	-1
chr1	143434356	143434463	peak877	31	.	101.380	-1	-1
chr1	143435218	143435329	peak878	34	.	111.530	-1	-1
chr1	143435396	143435527	peak879	39	.	126.180	-1	-1
chr1	143435748	143435920	peak880	59	.	191.340	-1	-1
chr1	143436399	143436521	peak881	32	.	106.530	-1	-1
chr1	143436920	143437061	peak882	60	.	196.180	-1	-1
chr1	143437173	143437297	peak883	36	.	117.460	-1	-1
chr1	143438062	143438430	peak884	111	.	361.590	-1	-1
chr1	143438768	143438965	peak885	60	.	196.830	-1	-1
chr1	143440976	143441156	peak886	69	.	224.740	-1	-1
chr1	143441393	143441551	peak887	49	.	161.570	-1	-1
chr1	143443243	143443386	peak888	44	.	144.590	-1	-1
chr1	143446255	143446388	peak889	38	.	125.260	-1	-1
chr1	143449293	143449418	peak890	36	.	117.000	-1	-1
chr1	143449710	143449974	peak891	76	.	248.600	-1	-1
chr1	143451236	143451414	peak892	50	.	164.110	-1	-1
chr1	143451920	143452045	peak893	51	.	166.810	-1	-1
chr1	143452738	143452905	peak894	60	.	194.010	-1	-1
chr1	143452926	143453084	peak895	57	.	186.330	-1	-1
chr1	143453173	143453349	peak896	54	.	177.050	-1	-1
chr1	143455970	143456132	peak897	53	.	173.820	-1	-1
chr1	143457720	143457977	peak898	81	.	262.350	-1	-1
chr1	143458125	143458261	peak899	36	.	116.950	-1	-1
chr1	143465328	143465510	peak900	57	.	186.260	-1	-1
chr1	143465977	143466291	peak901	136	.	441.990	-1	-1
chr1	143467188	143467378	peak902	61	.	200.360	-1	-1
chr1	143467514	143467696	peak903	46	.	150.640	-1	-1
chr1	143468578	143468686	peak904	31	.	100.920	-1	-1
chr1	143469464	143469571	peak905	42	.	138.630	-1	-1
chr1	143469650	143469801	peak906	36	.	117.540	-1	-1
chr1	143474349	143474486	peak907	41	.	135.380	-1	-1
chr1	143485864	143486049	peak908	76	.	247.540	-1	-1
chr1	143487194	143487396	peak909	65	.	212.910	-1	-1
chr1	143489889	143490006	peak910	33	.	108.740	-1	-1
chr1	143492187	143492313	peak911	36	.	116.550	-1	-1
chr1	143493904	143494248	peak912	78	.	255.340	-1	-1
chr1	143495857	143495999	peak913	33	.	109.770	-1	-1
chr1	143496017	143496188	peak914	59	.	191.870	-1	-1
chr1	143498170	143498638	peak915	130	.	422.960	-1	-1
chr1	143500667	143500776	peak916	31	.	100.470	-1	-1
chr1	143500997	143501114	peak917	41	.	133.120	-1	-1
chr1	143501642	143501791	peak918	36	.	116.950	-1	-1
chr1	143509190	143509290	peak919	32	.	104.690	-1	-1
chr1	143510073	143510305	peak920	84	.	271.630	-1	-1
chr1	143510356	143510482	peak921	43	.	140.860	-1	-1
chr1	143511199	143511395	peak922	68	.	221.540	-1	-1
chr1	143516652	143516792	peak923	32	.	105.760	-1	-1
chr1	143517920	143518059	peak924	41	.	134.430	-1	-1
chr1	143526345	143526517	peak925	34	.	111.850	-1	-1
chr1	143526883	143527047	peak926	45	.	146.780	-1	-1
chr1	143527994	143528169	peak927	51	.	165.490	-1	-1
chr1	143528601	143528816	peak928	67	.	218.620	-1	-1
chr1	143528951	143529092	peak929	48	.	157.890	-1	-1
chr1	143534536	143534866	peak930	51	.	167.020	-1	-1
chr1	143655295	143655408	peak931	37	.	122.770	-1	-1
chr1	143672633	143672830	peak932	55	.	179.160	-1	-1
chr1	143673481	143673649	peak933	109	.	355.590	-1	-1
chr1	143686968	143687178	peak934	121	.	392.490	-1	-1
chr1	143729574	143729692	peak935	33	.	108.290	-1	-1
chr1	143743065	143743293	peak936	69	.	224.390	-1	-1
chr1	143743324	143743644	peak937	115	.	374.140	-1	-1
chr1	143743694	143743891	peak938	55	.	179.160	-1	-1
chr1	143744157	143744278	peak939	48	.	156.250	-1	-1
chr1	143744404	143744846	peak940	157	.	507.980	-1	-1
chr1	143745146	143745345	peak941	66	.	214.440	-1	-1
chr1	143745446	143745569	peak942	32	.	106.100	-1	-1
chr1	143765762	143765888	peak943	32	.	104.830	-1	-1
chr1	143766650	143766787	peak944	38	.	123.450	-1	-1
chr1	143886421	143886737	peak945	112	.	363.770	-1	-1
chr1	143891930	143892033	peak946	31	.	103.240	-1	-1
chr1	143893321	143893442	peak947	33	.	106.970	-1	-1
chr1	143912845	143913387	peak948	210	.	679.410	-1	-1
chr1	143913573	143913902	peak949	137	.	445.710	-1	-1
chr1	143914080	143914984	peak950	477	.	1544.650	-1	-1
chr1	143915417	143915551	peak951	34	.	113.050	-1	-1
chr1	143915602	143915751	peak952	43	.	141.740	-1	-1
chr1	143930954	143931211	peak953	136	.	440.330	-1	-1
chr1	143984786	143984940	peak954	43	.	139.460	-1	-1
chr1	144091649	144091870	peak955	78	.	252.530	-1	-1
chr1	144311537	144311712	peak956	51	.	165.490	-1	-1
chr1	144325897	144326016	peak957	33	.	107.850	-1	-1
chr1	144339389	144339617	peak958	76	.	248.820	-1	-1
chr1	144339761	144339944	peak959	50	.	161.860	-1	-1
chr1	144340460	144340603	peak960	41	.	132.580	-1	-1
chr1	144340783	144341186	peak961	117	.	380.800	-1	-1
chr1	144341237	144341362	peak962	32	.	105.250	-1	-1
chr1	144341485	144341684	peak963	66	.	214.440	-1	-1
chr1	144362080	144362206	peak964	32	.	104.830	-1	-1
chr1	144362968	144363105	peak965	38	.	123.450	-1	-1
chr1	144379950	144380066	peak966	33	.	109.200	-1	-1
chr1	144383138	144383302	peak967	49	.	158.680	-1	-1
chr1	144491766	144491943	peak968	66	.	213.720	-1	-1
chr1	144506149	144506267	peak969	33	.	108.290	-1	-1
chr1	144519638	144519866	peak970	76	.	248.820	-1	-1
chr1	144519898	144520464	peak971	164	.	530.560	-1	-1
chr1	144520708	144520884	peak972	40	.	130.270	-1	-1
chr1	144521057	144521184	peak973	32	.	104.410	-1	-1
chr1	144521230	144521389	peak974	49	.	161.080	-1	-1
chr1	144521709	144521898	peak975	60	.	194.970	-1	-1
chr1	144521999	144522122	peak976	32	.	106.100	-1	-1
chr1	144573116	144573254	peak977	45	.	147.070	-1	-1
chr1	144573573	144573715	peak978	48	.	157.360	-1	-1
chr1	144583315	144583438	peak979	32	.	106.100	-1	-1
chr1	144584853	144584972	peak980	33	.	107.850	-1	-1
chr1	144593305	144593458	peak981	40	.	131.750	-1	-1
chr1	144594201	144594561	peak982	67	.	218.860	-1	-1
chr1	144595064	144595225	peak983	36	.	117.150	-1	-1
chr1	144600346	144600500	peak984	39	.	127.770	-1	-1
chr1	144607054	144607157	peak985	35	.	115.520	-1	-1
chr1	144612402	144612573	peak986	37	.	121.010	-1	-1
chr1	144614555	144614965	peak987	120	.	389.440	-1	-1
chr1	144615026	144615192	peak988	45	.	145.900	-1	-1
chr1	144619904	144620074	peak989	39	.	128.200	-1	-1
chr1	144816023	144816208	peak990	35	.	115.970	-1	-1
chr1	144828705	144829039	peak991	105	.	342.000	-1	-1
chr1	144829383	144829510	peak992	35	.	116.100	-1	-1
chr1	144829806	144829981	peak993	51	.	165.490	-1	-1
chr1	144831229	144831350	peak994	36	.	118.860	-1	-1
chr1	144832435	144832592	peak995	46	.	149.980	-1	-1
chr1	144832616	144832774	peak996	49	.	161.570	-1	-1
chr1	144835337	144835598	peak997	83	.	268.820	-1	-1
chr1	144837540	144837664	peak998	40	.	129.550	-1	-1
chr1	144839201	144839360	peak999	34	.	112.970	-1	-1
chr1	145096166	145096680	peak1000	958	.	3100.000	-1	-1
chr1	145139399	145139569	peak1001	50	.	163.080	-1	-1
chr1	145139744	145139910	peak1002	43	.	141.160	-1	-1
chr1	145208837	145209221	peak1003	231	.	747.020	-1	-1
chr1	145209642	145210332	peak1004	137	.	445.360	-1	-1
chr1	145247019	145247121	peak1005	32	.	103.720	-1	-1
chr1	145277220	145277515	peak1006	306	.	992.230	-1	-1
chr1	145293096	145293239	peak1007	33	.	106.770	-1	-1
chr1	145298170	145298346	peak1008	43	.	141.630	-1	-1
chr1	145304526	145304637	peak1009	34	.	111.530	-1	-1
chr1	145330895	145331005	peak1010	34	.	112.010	-1	-1
chr1	145335601	145335711	peak1011	34	.	112.010	-1	-1
chr1	145340321	145340431	peak1012	34	.	112.010	-1	-1
chr1	145349775	145349885	peak1013	34	.	112.010	-1	-1
chr1	145369283	145369410	peak1014	35	.	116.100	-1	-1
chr1	145369706	145369881	peak1015	51	.	165.490	-1	-1
chr1	145371099	145371239	peak1016	45	.	146.060	-1	-1
chr1	145372324	145372481	peak1017	46	.	149.980	-1	-1
chr1	145372513	145372663	peak1018	43	.	141.280	-1	-1
chr1	145375227	145375488	peak1019	83	.	268.820	-1	-1
chr1	145377428	145377552	peak1020	40	.	129.550	-1	-1
chr1	145379085	145379248	peak1021	56	.	183.640	-1	-1
chr1	145382291	145382522	peak1022	130	.	422.250	-1	-1
chr1	145395451	145395590	peak1023	33	.	107.560	-1	-1
chr1	145396848	145396996	peak1024	46	.	150.810	-1	-1
chr1	145397819	145397995	peak1025	117	.	381.050	-1	-1
chr1	145399151	145399375	peak1026	72	.	234.040	-1	-1
chr1	145470448	145470660	peak1027	39	.	128.880	-1	-1
chr1	145507350	145507562	peak1028	44	.	143.310	-1	-1
chr1	145623202	145623312	peak1029	30	.	100.030	-1	-1
chr1	145826443	145826551	peak1030	31	.	100.920	-1	-1
chr1	145969247	145969477	peak1031	112	.	364.170	-1	-1
chr1	145969581	145969708	peak1032	39	.	128.080	-1	-1
chr1	145979239	145979359	peak1033	36	.	119.330	-1	-1
chr1	146018939	146019081	peak1034	41	.	133.040	-1	-1
chr1	146030141	146030291	peak1035	43	.	141.280	-1	-1
chr1	146030323	146030480	peak1036	46	.	149.980	-1	-1
chr1	146031567	146031707	peak1037	45	.	146.060	-1	-1
chr1	146033865	146034060	peak1038	55	.	180.070	-1	-1
chr1	146046747	146046883	peak1039	31	.	100.820	-1	-1
chr1	146053903	146054057	peak1040	43	.	139.460	-1	-1
chr1	146057353	146057520	peak1041	67	.	219.470	-1	-1
chr1	146057581	146057998	peak1042	149	.	484.070	-1	-1
chr1	146076469	146076575	peak1043	35	.	113.980	-1	-1
chr1	146081677	146081823	peak1044	44	.	143.150	-1	-1
chr1	146082354	146082535	peak1045	43	.	139.600	-1	-1
chr1	146082631	146082841	peak1046	121	.	392.490	-1	-1
chr1	146373435	146373662	peak1047	126	.	408.450	-1	-1
chr1	146373889	146374098	peak1048	61	.	197.400	-1	-1
chr1	146380431	146380585	peak1049	39	.	127.770	-1	-1
chr1	146394758	146395175	peak1050	149	.	484.070	-1	-1
chr1	146395236	146395403	peak1051	67	.	219.470	-1	-1
chr1	146396393	146396521	peak1052	32	.	104.000	-1	-1
chr1	146398714	146398868	peak1053	43	.	139.460	-1	-1
chr1	146405010	146405135	peak1054	39	.	129.050	-1	-1
chr1	146468542	146468682	peak1055	45	.	146.060	-1	-1
chr1	146469766	146469923	peak1056	46	.	149.980	-1	-1
chr1	146469947	146470105	peak1057	49	.	161.570	-1	-1
chr1	146474867	146474991	peak1058	32	.	104.050	-1	-1
chr1	146476557	146476688	peak1059	42	.	138.310	-1	-1
chr1	146544737	146544894	peak1060	44	.	143.030	-1	-1
chr1	147400940	147401086	peak1061	48	.	155.320	-1	-1
chr1	147510981	147511211	peak1062	112	.	364.170	-1	-1
chr1	147511315	147511442	peak1063	39	.	128.080	-1	-1
chr1	147520972	147521092	peak1064	36	.	119.330	-1	-1
chr1	147560719	147560861	peak1065	41	.	133.040	-1	-1
chr1	147571922	147572072	peak1066	43	.	141.280	-1	-1
chr1	147572104	147572261	peak1067	46	.	149.980	-1	-1
chr1	147573348	147573488	peak1068	45	.	146.060	-1	-1
chr1	147575646	147575841	peak1069	55	.	180.070	-1	-1
chr1	147588533	147588669	peak1070	31	.	100.820	-1	-1
chr1	147595740	147595894	peak1071	43	.	139.460	-1	-1
chr1	147599190	147599357	peak1072	67	.	219.470	-1	-1
chr1	147599418	147599835	peak1073	149	.	484.070	-1	-1
chr1	147618305	147618411	peak1074	35	.	113.980	-1	-1
chr1	147623513	147623659	peak1075	44	.	143.150	-1	-1
chr1	147624190	147624371	peak1076	43	.	139.600	-1	-1
chr1	147624467	147624677	peak1077	152	.	492.950	-1	-1
chr1	147753383	147753600	peak1078	78	.	254.700	-1	-1
chr1	147774740	147774969	peak1079	84	.	273.290	-1	-1
chr1	147842795	147842908	peak1080	37	.	122.770	-1	-1
chr1	147860146	147860343	peak1081	55	.	179.160	-1	-1
chr1	147860994	147861162	peak1082	109	.	355.590	-1	-1
chr1	147874477	147874687	peak1083	121	.	392.490	-1	-1
chr1	147930587	147930815	peak1084	76	.	248.820	-1	-1
chr1	147930959	147931142	peak1085	50	.	161.860	-1	-1
chr1	147931190	147931414	peak1086	70	.	226.340	-1	-1
chr1	147931658	147931801	peak1087	41	.	132.580	-1	-1
chr1	147932090	147932375	peak1088	90	.	293.400	-1	-1
chr1	147932426	147932551	peak1089	32	.	105.250	-1	-1
chr1	147932675	147932874	peak1090	66	.	214.440	-1	-1
chr1	147932975	147933098	peak1091	32	.	106.100	-1	-1
chr1	147953252	147953378	peak1092	32	.	104.830	-1	-1
chr1	147954140	147954277	peak1093	38	.	123.450	-1	-1
chr1	147971109	147971225	peak1094	33	.	109.200	-1	-1
chr1	147974298	147974462	peak1095	49	.	158.680	-1	-1
chr1	147993627	147993983	peak1096	345	.	1116.740	-1	-1
chr1	147994040	147994172	peak1097	38	.	125.720	-1	-1
chr1	147994255	147994480	peak1098	105	.	340.720	-1	-1
chr1	148000042	148000148	peak1099	31	.	101.840	-1	-1
chr1	148000192	148000545	peak1100	252	.	816.720	-1	-1
chr1	148000547	148000801	peak1101	145	.	470.270	-1	-1
chr1	148003316	148003491	peak1102	51	.	165.490	-1	-1
chr1	148004258	148004593	peak1103	101	.	329.370	-1	-1
chr1	148022907	148023018	peak1104	34	.	111.530	-1	-1
chr1	148023384	148023504	peak1105	33	.	107.400	-1	-1
chr1	148176221	148176624	peak1106	124	.	403.060	-1	-1
chr1	148176923	148177122	peak1107	66	.	214.440	-1	-1
chr1	148177223	148177346	peak1108	32	.	106.100	-1	-1
chr1	148200509	148200656	peak1109	36	.	119.160	-1	-1
chr1	148201258	148201395	peak1110	38	.	123.450	-1	-1
chr1	148220946	148221110	peak1111	49	.	158.680	-1	-1
chr1	148240894	148241337	peak1112	445	.	1440.450	-1	-1
chr1	148241359	148241917	peak1113	173	.	561.750	-1	-1
chr1	148247199	148247441	peak1114	67	.	217.840	-1	-1
chr1	148247506	148248250	peak1115	614	.	1986.720	-1	-1
chr1	148248275	148248408	peak1116	38	.	125.260	-1	-1
chr1	148250643	148250818	peak1117	51	.	165.490	-1	-1
chr1	148251114	148251249	peak1118	38	.	124.340	-1	-1
chr1	148251585	148251747	peak1119	56	.	184.170	-1	-1
chr1	148251774	148251951	peak1120	50	.	164.570	-1	-1
chr1	148341780	148341956	peak1121	43	.	141.630	-1	-1
chr1	148345474	148345628	peak1122	39	.	127.770	-1	-1
chr1	148346660	148346827	peak1123	67	.	219.470	-1	-1
chr1	148346916	148347312	peak1124	130	.	420.670	-1	-1
chr1	148349297	148349482	peak1125	46	.	149.380	-1	-1
chr1	148353548	148353651	peak1126	35	.	115.520	-1	-1
chr1	148360126	148360361	peak1127	64	.	209.210	-1	-1
chr1	148532385	148532523	peak1128	45	.	147.070	-1	-1
chr1	148532842	148533016	peak1129	55	.	178.030	-1	-1
chr1	148542678	148542801	peak1130	32	.	106.100	-1	-1
chr1	148544216	148544335	peak1131	33	.	107.850	-1	-1
chr1	148555611	148555764	peak1132	40	.	132.500	-1	-1
chr1	148556101	148556225	peak1133	33	.	109.030	-1	-1
chr1	148556579	148556968	peak1134	106	.	343.930	-1	-1
chr1	148557391	148557552	peak1135	38	.	124.900	-1	-1
chr1	148562713	148562941	peak1136	65	.	212.400	-1	-1
chr1	148569418	148569521	peak1137	31	.	103.240	-1	-1
chr1	148577059	148577483	peak1138	137	.	443.120	-1	-1
chr1	148577544	148577663	peak1139	37	.	119.810	-1	-1
chr1	148581883	148582055	peak1140	37	.	120.640	-1	-1
chr1	148594529	148594701	peak1141	47	.	154.990	-1	-1
chr1	148595239	148595366	peak1142	35	.	116.100	-1	-1
chr1	148598273	148598656	peak1143	317	.	1025.980	-1	-1
chr1	148598658	148598962	peak1144	325	.	1052.630	-1	-1
chr1	148599125	148599269	peak1145	40	.	132.130	-1	-1
chr1	148600770	148600903	peak1146	31	.	101.990	-1	-1
chr1	148604545	148605143	peak1147	276	.	892.720	-1	-1
chr1	148605163	148605601	peak1148	597	.	1932.260	-1	-1
chr1	148625394	148625558	peak1149	49	.	158.680	-1	-1
chr1	148628636	148628752	peak1150	33	.	109.200	-1	-1
chr1	148645117	148645254	peak1151	38	.	123.450	-1	-1
chr1	148645856	148646003	peak1152	36	.	119.160	-1	-1
chr1	148670412	148670517	peak1153	31	.	102.300	-1	-1
chr1	148673924	148674132	peak1154	76	.	247.060	-1	-1
chr1	148677514	148677745	peak1155	72	.	235.030	-1	-1
chr1	148678156	148678308	peak1156	39	.	128.620	-1	-1
chr1	148681888	148682014	peak1157	36	.	116.550	-1	-1
chr1	148683262	148683384	peak1158	32	.	106.530	-1	-1
chr1	148739145	148739568	peak1159	122	.	395.240	-1	-1
chr1	148739629	148739748	peak1160	37	.	119.810	-1	-1
chr1	148743970	148744142	peak1161	37	.	120.640	-1	-1
chr1	148756573	148756745	peak1162	47	.	154.990	-1	-1
chr1	148756810	148756939	peak1163	32	.	103.590	-1	-1
chr1	148757283	148757410	peak1164	35	.	116.100	-1	-1
chr1	148757706	148757829	peak1165	32	.	106.100	-1	-1
chr1	148760101	148760258	peak1166	42	.	138.130	-1	-1
chr1	148760315	148761004	peak1167	571	.	1846.560	-1	-1
chr1	148761167	148761311	peak1168	40	.	132.130	-1	-1
chr1	148762799	148762932	peak1169	31	.	101.990	-1	-1
chr1	148766575	148767629	peak1170	684	.	2212.840	-1	-1
chr1	148787423	148787587	peak1171	49	.	158.680	-1	-1
chr1	148790668	148790784	peak1172	33	.	109.200	-1	-1
chr1	148807121	148807258	peak1173	38	.	123.450	-1	-1
chr1	148807860	148808007	peak1174	36	.	119.160	-1	-1
chr1	148835835	148836043	peak1175	76	.	247.060	-1	-1
chr1	148839256	148839428	peak1176	70	.	229.430	-1	-1
chr1	148843583	148843709	peak1177	36	.	116.550	-1	-1
chr1	148852004	148852130	peak1178	32	.	105.760	-1	-1
chr1	148852334	148852530	peak1179	55	.	179.610	-1	-1
chr1	148852811	148853099	peak1180	80	.	259.130	-1	-1
chr1	148853485	148853587	peak1181	35	.	114.110	-1	-1
chr1	148853806	148854007	peak1182	62	.	201.220	-1	-1
chr1	148856026	148856179	peak1183	46	.	151.870	-1	-1
chr1	148859460	148859647	peak1184	60	.	195.970	-1	-1
chr1	148859992	148860132	peak1185	37	.	122.130	-1	-1
chr1	148861265	148861390	peak1186	36	.	117.000	-1	-1
chr1	148861829	148861955	peak1187	43	.	140.860	-1	-1
chr1	148862130	148862280	peak1188	43	.	141.280	-1	-1
chr1	148863113	148863356	peak1189	67	.	217.390	-1	-1
chr1	148864470	148864603	peak1190	31	.	102.290	-1	-1
chr1	148871272	148871424	peak1191	47	.	152.350	-1	-1
chr1	148875318	148875456	peak1192	38	.	123.000	-1	-1
chr1	148876222	148876375	peak1193	43	.	139.910	-1	-1
chr1	148877439	148877595	peak1194	46	.	150.440	-1	-1
chr1	148878101	148878249	peak1195	47	.	154.310	-1	-1
chr1	148885087	148885219	peak1196	38	.	125.720	-1	-1
chr1	148892262	148892392	peak1197	39	.	126.650	-1	-1
chr1	148895281	148895430	peak1198	47	.	153.820	-1	-1
chr1	148907228	148907364	peak1199	38	.	123.890	-1	-1
chr1	148915661	148915776	peak1200	33	.	109.660	-1	-1
chr1	148916544	148916645	peak1201	32	.	104.210	-1	-1
chr1	148954317	148954448	peak1202	46	.	150.690	-1	-1
chr1	149007525	149007677	peak1203	39	.	128.620	-1	-1
chr1	149008088	149008319	peak1204	72	.	235.030	-1	-1
chr1	149011216	149011344	peak1205	32	.	104.000	-1	-1
chr1	149011473	149011681	peak1206	76	.	247.060	-1	-1
chr1	149015089	149015194	peak1207	31	.	102.300	-1	-1
chr1	149033159	149033417	peak1208	93	.	303.340	-1	-1
chr1	149033867	149035490	peak1209	200	.	649.370	-1	-1
chr1	149035588	149035791	peak1210	124	.	400.990	-1	-1
chr1	149086047	149086195	peak1211	43	.	142.210	-1	-1
chr1	149194507	149194614	peak1212	37	.	122.170	-1	-1
chr1	149223448	149223738	peak1213	38	.	125.870	-1	-1
chr1	149224010	149224264	peak1214	113	.	368.090	-1	-1
chr1	149224386	149224679	peak1215	203	.	657.300	-1	-1
chr1	149230510	149230637	peak1216	35	.	113.770	-1	-1
chr1	149290983	149291113	peak1217	35	.	114.770	-1	-1
chr1	149293221	149293406	peak1218	53	.	172.780	-1	-1
chr1	149294607	149294755	peak1219	50	.	164.340	-1	-1
chr1	149298480	149298693	peak1220	43	.	140.980	-1	-1
chr1	149315041	149315179	peak1221	36	.	116.950	-1	-1
chr1	149398769	149399012	peak1222	74	.	241.270	-1	-1
chr1	149400215	149400378	peak1223	49	.	159.150	-1	-1
chr1	149400402	149400537	peak1224	45	.	148.600	-1	-1
chr1	149410262	149410405	peak1225	41	.	132.580	-1	-1
chr1	149418562	149418708	peak1226	36	.	119.580	-1	-1
chr1	149439820	149440136	peak1227	112	.	363.770	-1	-1
chr1	149445329	149445432	peak1228	31	.	103.240	-1	-1
chr1	149446720	149446841	peak1229	33	.	106.970	-1	-1
chr1	149513729	149514094	peak1230	119	.	387.460	-1	-1
chr1	149514195	149514340	peak1231	44	.	143.630	-1	-1
chr1	149514385	149514741	peak1232	399	.	1291.130	-1	-1
chr1	149533880	149534044	peak1233	49	.	158.680	-1	-1
chr1	149537117	149537233	peak1234	33	.	109.200	-1	-1
chr1	149554109	149554246	peak1235	38	.	123.450	-1	-1
chr1	149555008	149555134	peak1236	32	.	104.830	-1	-1
chr1	149575519	149575677	peak1237	49	.	161.570	-1	-1
chr1	149575982	149576201	peak1238	63	.	204.670	-1	-1
chr1	149576299	149576435	peak1239	31	.	100.820	-1	-1
chr1	149576588	149576731	peak1240	47	.	152.130	-1	-1
chr1	149577247	149577430	peak1241	57	.	185.760	-1	-1
chr1	149577574	149577802	peak1242	76	.	248.820	-1	-1
chr1	149591212	149591330	peak1243	33	.	108.290	-1	-1
chr1	149676524	149676654	peak1244	35	.	114.770	-1	-1
chr1	149678769	149678948	peak1245	46	.	151.920	-1	-1
chr1	149680151	149680296	peak1246	34	.	111.850	-1	-1
chr1	149698397	149698538	peak1247	33	.	109.700	-1	-1
chr1	149783468	149783791	peak1248	130	.	423.420	-1	-1
chr1	149784856	149785092	peak1249	75	.	244.730	-1	-1
chr1	149785096	149785230	peak1250	42	.	136.830	-1	-1
chr1	149792343	149792443	peak1251	32	.	104.690	-1	-1
chr1	149795005	149795148	peak1252	41	.	132.580	-1	-1
chr1	149804169	149804380	peak1253	60	.	196.470	-1	-1
chr1	149811735	149812002	peak1254	138	.	446.790	-1	-1
chr1	149812004	149812307	peak1255	437	.	1415.550	-1	-1
chr1	149812364	149812550	peak1256	64	.	208.840	-1	-1
chr1	149812589	149812758	peak1257	48	.	156.350	-1	-1
chr1	149813318	149813466	peak1258	40	.	130.350	-1	-1
chr1	149814095	149814330	peak1259	75	.	245.230	-1	-1
chr1	149814420	149814610	peak1260	71	.	231.800	-1	-1
chr1	149814776	149814926	peak1261	45	.	148.550	-1	-1
chr1	149822301	149822491	peak1262	62	.	203.060	-1	-1
chr1	149822581	149822927	peak1263	93	.	303.160	-1	-1
chr1	149823457	149823593	peak1264	38	.	123.890	-1	-1
chr1	149824153	149824322	peak1265	48	.	156.350	-1	-1
chr1	149824361	149824547	peak1266	64	.	208.840	-1	-1
chr1	149824604	149824907	peak1267	437	.	1415.550	-1	-1
chr1	149824909	149825176	peak1268	138	.	446.790	-1	-1
chr1	149832531	149832694	peak1269	49	.	159.150	-1	-1
chr1	149841759	149841902	peak1270	41	.	132.580	-1	-1
chr1	149844484	149844584	peak1271	32	.	104.690	-1	-1
chr1	149857785	149858105	peak1272	74	.	239.530	-1	-1
chr1	149899491	149899885	peak1273	571	.	1848.710	-1	-1
chr1	149982423	149982853	peak1274	591	.	1913.570	-1	-1
chr1	150039647	150039949	peak1275	734	.	2373.930	-1	-1
chr1	150241262	150241724	peak1276	216	.	699.200	-1	-1
chr1	150266094	150266586	peak1277	527	.	1705.170	-1	-1
chr1	150293795	150294183	peak1278	419	.	1355.010	-1	-1
chr1	150459520	150459989	peak1279	523	.	1693.540	-1	-1
chr1	150534183	150534347	peak1280	45	.	148.520	-1	-1
chr1	150551944	150552162	peak1281	41	.	135.680	-1	-1
chr1	150584063	150584226	peak1282	37	.	120.230	-1	-1
chr1	150898656	150898954	peak1283	193	.	627.210	-1	-1
chr1	150980771	150980976	peak1284	45	.	145.590	-1	-1
chr1	151031806	151032008	peak1285	39	.	128.950	-1	-1
chr1	151032009	151032225	peak1286	34	.	110.850	-1	-1
chr1	151138276	151138657	peak1287	279	.	902.220	-1	-1
chr1	151227007	151227260	peak1288	62	.	201.760	-1	-1
chr1	151253880	151254275	peak1289	87	.	281.570	-1	-1
chr1	151254582	151254830	peak1290	37	.	122.710	-1	-1
chr1	151371792	151372120	peak1291	364	.	1179.980	-1	-1
chr1	151431866	151432065	peak1292	63	.	206.100	-1	-1
chr1	151620113	151620261	peak1293	40	.	130.350	-1	-1
chr1	151881955	151882439	peak1294	460	.	1487.430	-1	-1
chr1	152020538	152020777	peak1295	34	.	111.280	-1	-1
chr1	152186532	152186632	peak1296	32	.	104.690	-1	-1
chr1	152189352	152189452	peak1297	32	.	104.690	-1	-1
chr1	153085049	153085187	peak1298	32	.	106.120	-1	-1
chr1	153540975	153541126	peak1299	78	.	254.040	-1	-1
chr1	153581387	153581565	peak1300	31	.	103.410	-1	-1
chr1	153643644	153643854	peak1301	76	.	248.240	-1	-1
chr1	153700220	153700577	peak1302	155	.	504.260	-1	-1
chr1	153918538	153918748	peak1303	93	.	303.430	-1	-1
chr1	153930247	153930383	peak1304	31	.	101.280	-1	-1
chr1	153931014	153931314	peak1305	261	.	846.250	-1	-1
chr1	153963027	153963379	peak1306	106	.	345.610	-1	-1
chr1	154155272	154155873	peak1307	736	.	2379.570	-1	-1
chr1	154908987	154909223	peak1308	33	.	108.550	-1	-1
chr1	154933953	154934552	peak1309	313	.	1013.160	-1	-1
chr1	154946515	154946990	peak1310	131	.	424.790	-1	-1
chr1	154951365	154951569	peak1311	36	.	119.290	-1	-1
chr1	154955491	154955915	peak1312	398	.	1289.020	-1	-1
chr1	154976555	154976778	peak1313	196	.	636.140	-1	-1
chr1	155107964	155108339	peak1314	165	.	533.780	-1	-1
chr1	155112482	155113203	peak1315	890	.	2877.600	-1	-1
chr1	155161165	155161758	peak1316	188	.	610.750	-1	-1
chr1	155178912	155179178	peak1317	149	.	481.930	-1	-1
chr1	155231238	155231494	peak1318	60	.	195.300	-1	-1
chr1	155231947	155232286	peak1319	49	.	161.590	-1	-1
chr1	155278315	155278491	peak1320	84	.	272.350	-1	-1
chr1	155580056	155580177	peak1321	32	.	103.540	-1	-1
chr1	155715636	155715757	peak1322	31	.	100.620	-1	-1
chr1	155826848	155827107	peak1323	88	.	286.530	-1	-1
chr1	155904009	155904490	peak1324	636	.	2056.540	-1	-1
chr1	155990577	155990917	peak1325	641	.	2073.600	-1	-1
chr1	156024457	156024663	peak1326	31	.	101.840	-1	-1
chr1	156163605	156164043	peak1327	283	.	917.040	-1	-1
chr1	156252636	156252858	peak1328	100	.	325.250	-1	-1
chr1	156426937	156427153	peak1329	44	.	144.250	-1	-1
chr1	156542242	156542523	peak1330	184	.	595.270	-1	-1
chr1	156561299	156561548	peak1331	140	.	452.960	-1	-1
chr1	156571120	156571360	peak1332	115	.	374.860	-1	-1
chr1	156629922	156630201	peak1333	57	.	184.900	-1	-1
chr1	156631082	156631431	peak1334	290	.	938.110	-1	-1
chr1	156698052	156698386	peak1335	475	.	1536.960	-1	-1
chr1	156698411	156698838	peak1336	529	.	1710.390	-1	-1
chr1	156710779	156711339	peak1337	808	.	2613.220	-1	-1
chr1	156718495	156718726	peak1338	66	.	213.530	-1	-1
chr1	156736912	156737208	peak1339	36	.	117.210	-1	-1
chr1	157108040	157108422	peak1340	322	.	1041.300	-1	-1
chr1	158985322	158985513	peak1341	50	.	161.880	-1	-1
chr1	160001579	160001914	peak1342	249	.	807.140	-1	-1
chr1	160287030	160287135	peak1343	57	.	185.200	-1	-1
chr1	160312913	160313509	peak1344	621	.	2010.500	-1	-1
chr1	161014925	161015201	peak1345	74	.	239.810	-1	-1
chr1	161015585	161015929	peak1346	350	.	1132.530	-1	-1
chr1	161087714	161087989	peak1347	266	.	861.910	-1	-1
chr1	161102699	161103109	peak1348	164	.	533.360	-1	-1
chr1	161123651	161124241	peak1349	390	.	1263.490	-1	-1
chr1	161171919	161172284	peak1350	125	.	405.260	-1	-1
chr1	161284021	161284286	peak1351	178	.	576.680	-1	-1
chr1	161359581	161359827	peak1352	112	.	364.860	-1	-1
chr1	161368954	161369609	peak1353	343	.	1110.340	-1	-1
chr1	161369623	161369893	peak1354	112	.	364.750	-1	-1
chr1	161397826	161397986	peak1355	74	.	242.250	-1	-1
chr1	161409798	161409946	peak1356	33	.	109.270	-1	-1
chr1	161410184	161410467	peak1357	129	.	419.790	-1	-1
chr1	161410482	161410795	peak1358	131	.	426.750	-1	-1
chr1	161410810	161411090	peak1359	103	.	333.300	-1	-1
chr1	161411173	161412564	peak1360	787	.	2546.950	-1	-1
chr1	161412685	161413532	peak1361	469	.	1518.310	-1	-1
chr1	161413566	161414183	peak1362	296	.	960.200	-1	-1
chr1	161414329	161415506	peak1363	623	.	2016.580	-1	-1
chr1	161415653	161415790	peak1364	34	.	111.790	-1	-1
chr1	161415847	161418213	peak1365	958	.	3100.000	-1	-1
chr1	161418228	161418508	peak1366	103	.	333.300	-1	-1
chr1	161418591	161419210	peak1367	481	.	1556.090	-1	-1
chr1	161419220	161420019	peak1368	338	.	1092.950	-1	-1
chr1	161420027	161421657	peak1369	818	.	2644.850	-1	-1
chr1	161421709	161422886	peak1370	589	.	1907.280	-1	-1
chr1	161423033	161423170	peak1371	34	.	111.790	-1	-1
chr1	161423227	161425594	peak1372	958	.	3100.000	-1	-1
chr1	161425609	161425889	peak1373	103	.	333.300	-1	-1
chr1	161425972	161427363	peak1374	766	.	2477.420	-1	-1
chr1	161427498	161429014	peak1375	759	.	2454.220	-1	-1
chr1	161429118	161429816	peak1376	338	.	1092.900	-1	-1
chr1	161429915	161430297	peak1377	148	.	478.540	-1	-1
chr1	161430444	161430581	peak1378	34	.	111.790	-1	-1
chr1	161430638	161433004	peak1379	958	.	3100.000	-1	-1
chr1	161433019	161433299	peak1380	103	.	333.300	-1	-1
chr1	161433382	161434001	peak1381	481	.	1556.090	-1	-1
chr1	161434011	161434810	peak1382	338	.	1092.950	-1	-1
chr1	161434818	161436448	peak1383	818	.	2644.850	-1	-1
chr1	161436500	161437677	peak1384	606	.	1961.760	-1	-1
chr1	161437824	161437961	peak1385	34	.	111.790	-1	-1
chr1	161438018	161440385	peak1386	958	.	3100.000	-1	-1
chr1	161440400	161440680	peak1387	103	.	333.300	-1	-1
chr1	161440763	161441382	peak1388	481	.	1556.090	-1	-1
chr1	161441392	161442154	peak1389	333	.	1077.030	-1	-1
chr1	161500042	161500284	peak1390	114	.	369.930	-1	-1
chr1	161500826	161501073	peak1391	163	.	528.930	-1	-1
chr1	161509936	161510158	peak1392	51	.	167.270	-1	-1
chr1	161525022	161525207	peak1393	49	.	160.980	-1	-1
chr1	161543059	161543190	peak1394	32	.	105.760	-1	-1
chr1	161606381	161606566	peak1395	49	.	160.980	-1	-1
chr1	162051117	162051317	peak1396	43	.	140.980	-1	-1
chr1	162467491	162467782	peak1397	291	.	942.800	-1	-1
chr1	163291403	163291813	peak1398	904	.	2924.180	-1	-1
chr1	163930606	163930739	peak1399	36	.	117.920	-1	-1
chr1	165667427	165667673	peak1400	82	.	265.400	-1	-1
chr1	165737891	165738339	peak1401	921	.	2978.450	-1	-1
chr1	166808435	166808670	peak1402	51	.	166.950	-1	-1
chr1	167189380	167189558	peak1403	89	.	289.820	-1	-1
chr1	167684655	167684848	peak1404	49	.	159.080	-1	-1
chr1	168131255	168131451	peak1405	57	.	184.340	-1	-1
chr1	168147966	168148309	peak1406	411	.	1330.690	-1	-1
chr1	169337009	169337550	peak1407	739	.	2392.450	-1	-1
chr1	169763702	169764344	peak1408	343	.	1109.530	-1	-1
chr1	169862990	169863248	peak1409	93	.	302.850	-1	-1
chr1	171750404	171750689	peak1410	92	.	298.590	-1	-1
chr1	171750700	171750885	peak1411	31	.	101.840	-1	-1
chr1	172412974	172413371	peak1412	866	.	2801.530	-1	-1
chr1	173683825	173684230	peak1413	953	.	3081.400	-1	-1
chr1	173837290	173837675	peak1414	307	.	995.160	-1	-1
chr1	174968599	174968925	peak1415	289	.	935.410	-1	-1
chr1	176176730	176176897	peak1416	39	.	128.880	-1	-1
chr1	177189244	177189438	peak1417	56	.	183.090	-1	-1
chr1	177953322	177953628	peak1418	226	.	730.760	-1	-1
chr1	179051119	179051305	peak1419	61	.	197.730	-1	-1
chr1	179846807	179847131	peak1420	426	.	1378.560	-1	-1
chr1	179851683	179852035	peak1421	647	.	2094.500	-1	-1
chr1	180408407	180408498	peak1422	57	.	185.400	-1	-1
chr1	180463638	180463765	peak1423	52	.	168.360	-1	-1
chr1	180471869	180472129	peak1424	90	.	291.620	-1	-1
chr1	182758597	182758870	peak1425	98	.	319.730	-1	-1
chr1	183440969	183441492	peak1426	958	.	3100.000	-1	-1
chr1	183604733	183604956	peak1427	49	.	161.380	-1	-1
chr1	184020698	184020926	peak1428	100	.	323.360	-1	-1
chr1	184723863	184724301	peak1429	235	.	761.380	-1	-1
chr1	185126144	185126363	peak1430	104	.	338.260	-1	-1
chr1	185286606	185286824	peak1431	63	.	205.440	-1	-1
chr1	186344386	186344680	peak1432	53	.	171.750	-1	-1
chr1	193248231	193248390	peak1433	75	.	243.040	-1	-1
chr1	193478414	193478536	peak1434	32	.	105.410	-1	-1
chr1	196117258	196117331	peak1435	39	.	127.750	-1	-1
chr1	198126633	198126852	peak1436	44	.	142.610	-1	-1
chr1	198128163	198128399	peak1437	103	.	333.740	-1	-1
chr1	200589833	200590041	peak1438	69	.	224.980	-1	-1
chr1	200638678	200638972	peak1439	43	.	139.630	-1	-1
chr1	201476129	201476358	peak1440	34	.	110.340	-1	-1
chr1	201924446	201924662	peak1441	95	.	309.050	-1	-1
chr1	201952142	201952601	peak1442	366	.	1185.170	-1	-1
chr1	202173641	202173883	peak1443	35	.	113.260	-1	-1
chr1	202174456	202174656	peak1444	43	.	139.390	-1	-1
chr1	202896069	202896297	peak1445	35	.	113.590	-1	-1
chr1	202927279	202927479	peak1446	42	.	138.650	-1	-1
chr1	203608150	203608307	peak1447	34	.	112.560	-1	-1
chr1	203651936	203652186	peak1448	339	.	1097.070	-1	-1
chr1	203765385	203765614	peak1449	116	.	376.130	-1	-1
chr1	203830476	203831087	peak1450	934	.	3022.460	-1	-1
chr1	204380780	204381181	peak1451	116	.	375.390	-1	-1
chr1	204475597	204475724	peak1452	50	.	163.030	-1	-1
chr1	204476117	204476307	peak1453	58	.	189.010	-1	-1
chr1	204485310	204485655	peak1454	386	.	1248.180	-1	-1
chr1	205091257	205091581	peak1455	322	.	1043.810	-1	-1
chr1	205180693	205180986	peak1456	396	.	1281.810	-1	-1
chr1	205601007	205601253	peak1457	110	.	357.620	-1	-1
chr1	206120349	206120579	peak1458	92	.	298.230	-1	-1
chr1	206135792	206135908	peak1459	37	.	121.270	-1	-1
chr1	206135971	206136092	peak1460	33	.	106.970	-1	-1
chr1	206136581	206137506	peak1461	498	.	1611.660	-1	-1
chr1	206137553	206137992	peak1462	165	.	534.910	-1	-1
chr1	206138235	206138720	peak1463	188	.	610.360	-1	-1
chr1	206139250	206139409	peak1464	38	.	125.700	-1	-1
chr1	206164849	206165165	peak1465	97	.	314.480	-1	-1
chr1	206554655	206554876	peak1466	78	.	252.530	-1	-1
chr1	206573251	206573382	peak1467	46	.	150.690	-1	-1
chr1	206785674	206785919	peak1468	72	.	234.870	-1	-1
chr1	207326218	207326465	peak1469	241	.	780.530	-1	-1
chr1	207326478	207326745	peak1470	60	.	196.850	-1	-1
chr1	207378420	207378627	peak1471	39	.	128.880	-1	-1
chr1	207925153	207925483	peak1472	79	.	255.430	-1	-1
chr1	208393108	208393250	peak1473	37	.	122.630	-1	-1
chr1	209957840	209958247	peak1474	641	.	2075.540	-1	-1
chr1	210001085	210001375	peak1475	65	.	210.310	-1	-1
chr1	211556006	211556183	peak1476	42	.	136.920	-1	-1
chr1	212964792	212965334	peak1477	517	.	1673.890	-1	-1
chr1	213224243	213224765	peak1478	765	.	2475.300	-1	-1
chr1	213498960	213499078	peak1479	50	.	163.140	-1	-1
chr1	216827794	216827892	peak1480	32	.	105.690	-1	-1
chr1	217804297	217804545	peak1481	171	.	556.080	-1	-1
chr1	218458393	218458813	peak1482	547	.	1770.920	-1	-1
chr1	220267339	220267566	peak1483	107	.	347.790	-1	-1
chr1	220445668	220445932	peak1484	83	.	270.820	-1	-1
chr1	220906428	220906654	peak1485	55	.	180.980	-1	-1
chr1	222763079	222763413	peak1486	298	.	964.300	-1	-1
chr1	222886587	222886813	peak1487	100	.	324.460	-1	-1
chr1	222988231	222988540	peak1488	310	.	1003.770	-1	-1
chr1	223744252	223744443	peak1489	63	.	206.230	-1	-1
chr1	224104047	224104187	peak1490	34	.	110.570	-1	-1
chr1	224109745	224109871	peak1491	36	.	116.550	-1	-1
chr1	224112109	224112241	peak1492	31	.	102.380	-1	-1
chr1	224149894	224150020	peak1493	43	.	140.860	-1	-1
chr1	224199373	224199573	peak1494	41	.	135.680	-1	-1
chr1	224199663	224199962	peak1495	84	.	272.820	-1	-1
chr1	224200101	224200447	peak1496	93	.	303.580	-1	-1
chr1	224200472	224200816	peak1497	70	.	226.790	-1	-1
chr1	224201321	224201938	peak1498	69	.	223.740	-1	-1
chr1	224202348	224202689	peak1499	145	.	470.990	-1	-1
chr1	224203529	224203887	peak1500	162	.	526.940	-1	-1
chr1	224204058	224204233	peak1501	40	.	130.910	-1	-1
chr1	224301619	224301916	peak1502	865	.	2797.710	-1	-1
chr1	224302237	224302461	peak1503	63	.	206.900	-1	-1
chr1	224518037	224518304	peak1504	202	.	654.080	-1	-1
chr1	224622393	224622651	peak1505	501	.	1621.440	-1	-1
chr1	225654868	225655066	peak1506	47	.	153.430	-1	-1
chr1	226111738	226112073	peak1507	472	.	1526.440	-1	-1
chr1	226112083	226112191	peak1508	31	.	100.460	-1	-1
chr1	226270651	226270950	peak1509	183	.	591.870	-1	-1
chr1	226374254	226374573	peak1510	272	.	881.350	-1	-1
chr1	227127324	227127531	peak1511	45	.	146.420	-1	-1
chr1	227700814	227700973	peak1512	42	.	137.250	-1	-1
chr1	227751112	227751569	peak1513	75	.	243.060	-1	-1
chr1	227922833	227923191	peak1514	693	.	2242.140	-1	-1
chr1	228594440	228594592	peak1515	48	.	156.340	-1	-1
chr1	228745454	228745674	peak1516	94	.	304.290	-1	-1
chr1	228747695	228747915	peak1517	94	.	304.290	-1	-1
chr1	228749936	228750046	peak1518	38	.	124.320	-1	-1
chr1	228752286	228752397	peak1519	62	.	203.050	-1	-1
chr1	228758853	228758963	peak1520	38	.	124.320	-1	-1
chr1	228761204	228761315	peak1521	62	.	203.050	-1	-1
chr1	228765685	228765796	peak1522	62	.	203.050	-1	-1
chr1	228770057	228770167	peak1523	38	.	124.320	-1	-1
chr1	228772282	228772392	peak1524	38	.	124.320	-1	-1
chr1	228774523	228774633	peak1525	38	.	124.320	-1	-1
chr1	228776754	228776864	peak1526	38	.	124.320	-1	-1
chr1	228778995	228779105	peak1527	38	.	124.320	-1	-1
chr1	228781335	228781446	peak1528	62	.	203.050	-1	-1
chr1	229761838	229762061	peak1529	72	.	233.960	-1	-1
chr1	231114580	231114911	peak1530	173	.	560.640	-1	-1
chr1	231347241	231347433	peak1531	86	.	279.170	-1	-1
chr1	231664211	231664557	peak1532	395	.	1278.170	-1	-1
chr1	231915361	231915458	peak1533	47	.	151.960	-1	-1
chr1	233085899	233086028	peak1534	35	.	113.360	-1	-1
chr1	233654174	233654455	peak1535	121	.	391.340	-1	-1
chr1	234508968	234509555	peak1536	803	.	2598.950	-1	-1
chr1	234735781	234735961	peak1537	37	.	121.290	-1	-1
chr1	234921783	234921896	peak1538	34	.	110.590	-1	-1
chr1	235292025	235292244	peak1539	148	.	479.630	-1	-1
chr1	235324427	235324726	peak1540	362	.	1172.160	-1	-1
chr1	235492128	235492413	peak1541	286	.	925.870	-1	-1
chr1	235530565	235530844	peak1542	212	.	685.800	-1	-1
chr1	236260362	236260774	peak1543	958	.	3100.000	-1	-1
chr1	236767650	236767967	peak1544	144	.	466.260	-1	-1
chr1	236958195	236958541	peak1545	425	.	1376.540	-1	-1
chr1	237766291	237766613	peak1546	577	.	1866.760	-1	-1
chr1	238108854	238108948	peak1547	37	.	121.290	-1	-1
chr1	240348184	240348399	peak1548	79	.	256.100	-1	-1
chr1	241987402	241987547	peak1549	31	.	102.720	-1	-1
chr1	242011098	242011594	peak1550	193	.	626.620	-1	-1
chr1	243166711	243166833	peak1551	32	.	106.530	-1	-1
chr1	243182407	243182526	peak1552	37	.	119.810	-1	-1
chr1	243188092	243188218	peak1553	36	.	116.550	-1	-1
chr1	243418698	243418880	peak1554	49	.	159.830	-1	-1
chr1	244998288	244998501	peak1555	63	.	206.790	-1	-1
chr1	245026330	245026564	peak1556	74	.	240.560	-1	-1
chr1	246187620	246187846	peak1557	59	.	192.100	-1	-1
chr1	246187910	246188377	peak1558	139	.	449.490	-1	-1
chr1	246235082	246235307	peak1559	91	.	297.030	-1	-1
chr1	246235369	246235704	peak1560	110	.	356.710	-1	-1
chr1	246729396	246729889	peak1561	602	.	1946.430	-1	-1
chr1	247171231	247171436	peak1562	32	.	105.680	-1	-1
chr1	247241672	247242215	peak1563	327	.	1058.160	-1	-1
chr1	247267149	247267878	peak1564	667	.	2159.540	-1	-1
chr1	247289565	247289803	peak1565	94	.	306.380	-1	-1
chr1	247289949	247290134	peak1566	53	.	172.780	-1	-1
chr1	247334877	247335062	peak1567	53	.	172.780	-1	-1
chr1	247335208	247335446	peak1568	94	.	306.380	-1	-1
chr1	247373649	247373890	peak1569	157	.	509.610	-1	-1
chr1	247495041	247495337	peak1570	229	.	743.210	-1	-1
chr1	248033805	248034011	peak1571	45	.	147.330	-1	-1
chr1	248571374	248572228	peak1572	179	.	579.350	-1	-1
chr1	249120029	249120635	peak1573	360	.	1164.540	-1	-1
chr1	249132053	249132253	peak1574	38	.	123.900	-1	-1
chr1	249167916	249168168	peak1575	48	.	157.930	-1	-1
chr1	249168356	249168555	peak1576	46	.	151.390	-1	-1
chr1	249234437	249234627	peak1577	52	.	170.500	-1	-1
chr1	249237301	249237523	peak1578	62	.	203.290	-1	-1
chr10	73712	73842	peak1579	35	.	114.770	-1	-1
chr10	74114	74285	peak1580	67	.	217.130	-1	-1
chr10	77267	77356	peak1581	34	.	110.440	-1	-1
chr10	78271	78405	peak1582	34	.	113.050	-1	-1
chr10	93842	93986	peak1583	39	.	128.420	-1	-1
chr10	103543	103652	peak1584	31	.	100.470	-1	-1
chr10	977526	977796	peak1585	451	.	1460.060	-1	-1
chr10	1034168	1034492	peak1586	410	.	1328.760	-1	-1
chr10	1095249	1095382	peak1587	31	.	103.140	-1	-1
chr10	1102464	1102856	peak1588	912	.	2950.720	-1	-1
chr10	1748964	1749122	peak1589	52	.	168.790	-1	-1
chr10	3598781	3598903	peak1590	32	.	106.530	-1	-1
chr10	5423201	5423375	peak1591	38	.	124.700	-1	-1
chr10	5726398	5726585	peak1592	32	.	106.510	-1	-1
chr10	5855521	5855637	peak1593	38	.	125.640	-1	-1
chr10	5931882	5932256	peak1594	379	.	1225.810	-1	-1
chr10	6317270	6317482	peak1595	128	.	414.870	-1	-1
chr10	7829834	7830075	peak1596	198	.	642.160	-1	-1
chr10	12237777	12238321	peak1597	740	.	2394.040	-1	-1
chr10	13203324	13203469	peak1598	39	.	128.620	-1	-1
chr10	13628767	13629069	peak1599	573	.	1855.100	-1	-1
chr10	14601581	14601683	peak1600	52	.	168.280	-1	-1
chr10	14995991	14996262	peak1601	82	.	266.830	-1	-1
chr10	14996316	14996442	peak1602	31	.	103.110	-1	-1
chr10	15001616	15002073	peak1603	816	.	2639.170	-1	-1
chr10	15902321	15902739	peak1604	646	.	2088.700	-1	-1
chr10	17243580	17243798	peak1605	176	.	570.580	-1	-1
chr10	18917716	18917823	peak1606	35	.	113.480	-1	-1
chr10	18940385	18940691	peak1607	273	.	884.940	-1	-1
chr10	18948098	18948255	peak1608	120	.	389.370	-1	-1
chr10	20035675	20035788	peak1609	43	.	140.150	-1	-1
chr10	20037015	20037104	peak1610	38	.	123.340	-1	-1
chr10	20058414	20058598	peak1611	72	.	235.230	-1	-1
chr10	21319135	21319258	peak1612	40	.	130.040	-1	-1
chr10	22292589	22292774	peak1613	40	.	130.930	-1	-1
chr10	22518397	22518519	peak1614	84	.	271.940	-1	-1
chr10	22605453	22605729	peak1615	130	.	421.170	-1	-1
chr10	24995502	24995673	peak1616	67	.	217.130	-1	-1
chr10	25047482	25047625	peak1617	41	.	132.580	-1	-1
chr10	26985948	26986118	peak1618	31	.	101.280	-1	-1
chr10	26986228	26986677	peak1619	475	.	1538.450	-1	-1
chr10	27443186	27443468	peak1620	488	.	1579.370	-1	-1
chr10	27530974	27531267	peak1621	260	.	842.670	-1	-1
chr10	27531892	27532085	peak1622	48	.	157.000	-1	-1
chr10	27792994	27793254	peak1623	242	.	784.580	-1	-1
chr10	29429740	29429828	peak1624	34	.	111.000	-1	-1
chr10	29698339	29698488	peak1625	32	.	106.400	-1	-1
chr10	29987215	29987419	peak1626	58	.	187.810	-1	-1
chr10	33247211	33247503	peak1627	114	.	369.980	-1	-1
chr10	33269476	33269735	peak1628	192	.	622.770	-1	-1
chr10	35310567	35310750	peak1629	31	.	101.920	-1	-1
chr10	35415504	35415697	peak1630	73	.	237.140	-1	-1
chr10	35484659	35484895	peak1631	57	.	187.360	-1	-1
chr10	35625237	35625416	peak1632	68	.	219.930	-1	-1
chr10	35625452	35625653	peak1633	68	.	221.360	-1	-1
chr10	35931006	35931230	peak1634	102	.	332.340	-1	-1
chr10	38774319	38774729	peak1635	40	.	131.900	-1	-1
chr10	38775900	38776100	peak1636	65	.	211.200	-1	-1
chr10	38776330	38776573	peak1637	56	.	181.820	-1	-1
chr10	38777998	38778247	peak1638	93	.	303.390	-1	-1
chr10	38779109	38779302	peak1639	50	.	163.840	-1	-1
chr10	38781827	38782243	peak1640	117	.	378.520	-1	-1
chr10	38782674	38782888	peak1641	31	.	100.590	-1	-1
chr10	38785626	38785889	peak1642	86	.	281.200	-1	-1
chr10	38786530	38786733	peak1643	32	.	103.770	-1	-1
chr10	38792077	38792322	peak1644	42	.	135.820	-1	-1
chr10	38793137	38793335	peak1645	41	.	133.140	-1	-1
chr10	38797174	38797435	peak1646	35	.	114.290	-1	-1
chr10	38798173	38798350	peak1647	46	.	149.760	-1	-1
chr10	38798379	38798546	peak1648	53	.	172.310	-1	-1
chr10	38805800	38806125	peak1649	37	.	119.640	-1	-1
chr10	38808720	38808979	peak1650	38	.	122.970	-1	-1
chr10	38809877	38810095	peak1651	34	.	110.270	-1	-1
chr10	38810910	38811144	peak1652	32	.	103.610	-1	-1
chr10	38811288	38811487	peak1653	38	.	123.340	-1	-1
chr10	38813107	38813393	peak1654	63	.	205.780	-1	-1
chr10	38814414	38814752	peak1655	49	.	160.810	-1	-1
chr10	38871983	38872193	peak1656	49	.	160.370	-1	-1
chr10	38874032	38874279	peak1657	67	.	219.800	-1	-1
chr10	38875353	38875767	peak1658	41	.	133.620	-1	-1
chr10	38876942	38878113	peak1659	162	.	525.860	-1	-1
chr10	38879149	38880010	peak1660	78	.	254.010	-1	-1
chr10	38880078	38880621	peak1661	56	.	181.290	-1	-1
chr10	38880838	38882448	peak1662	261	.	844.970	-1	-1
chr10	38882996	38883745	peak1663	110	.	357.450	-1	-1
chr10	38886818	38887307	peak1664	88	.	284.830	-1	-1
chr10	38887419	38887904	peak1665	47	.	154.570	-1	-1
chr10	38888558	38888800	peak1666	101	.	327.150	-1	-1
chr10	39035470	39035614	peak1667	54	.	176.120	-1	-1
chr10	39048048	39048262	peak1668	60	.	195.090	-1	-1
chr10	39053663	39053782	peak1669	33	.	107.850	-1	-1
chr10	39057600	39057736	peak1670	38	.	123.890	-1	-1
chr10	39066204	39066331	peak1671	43	.	140.340	-1	-1
chr10	39071208	39071351	peak1672	37	.	120.840	-1	-1
chr10	39078741	39078893	peak1673	53	.	173.140	-1	-1
chr10	39078923	39079758	peak1674	400	.	1293.560	-1	-1
chr10	39080055	39080375	peak1675	41	.	134.760	-1	-1
chr10	39081509	39081685	peak1676	142	.	459.110	-1	-1
chr10	39083196	39083588	peak1677	42	.	135.910	-1	-1
chr10	39083659	39083897	peak1678	49	.	159.990	-1	-1
chr10	39084819	39085250	peak1679	56	.	182.370	-1	-1
chr10	39085800	39086070	peak1680	64	.	209.040	-1	-1
chr10	39086828	39087141	peak1681	33	.	109.010	-1	-1
chr10	39087908	39088101	peak1682	63	.	205.650	-1	-1
chr10	39088184	39088452	peak1683	51	.	166.280	-1	-1
chr10	39091907	39092329	peak1684	35	.	113.700	-1	-1
chr10	39092535	39092948	peak1685	31	.	102.450	-1	-1
chr10	39093983	39094449	peak1686	56	.	182.460	-1	-1
chr10	39098206	39098569	peak1687	50	.	164.760	-1	-1
chr10	39100980	39101153	peak1688	34	.	110.320	-1	-1
chr10	39101601	39101792	peak1689	138	.	449.280	-1	-1
chr10	39101898	39102122	peak1690	43	.	140.140	-1	-1
chr10	39102494	39102675	peak1691	62	.	200.910	-1	-1
chr10	39102838	39103027	peak1692	66	.	215.210	-1	-1
chr10	39105146	39105371	peak1693	143	.	463.710	-1	-1
chr10	39107142	39107436	peak1694	80	.	261.030	-1	-1
chr10	39107875	39108158	peak1695	73	.	237.960	-1	-1
chr10	39108595	39108900	peak1696	51	.	167.170	-1	-1
chr10	39110999	39111377	peak1697	49	.	160.330	-1	-1
chr10	39111464	39111761	peak1698	44	.	142.560	-1	-1
chr10	39113806	39113971	peak1699	63	.	203.740	-1	-1
chr10	39114034	39114251	peak1700	54	.	175.240	-1	-1
chr10	39115495	39115840	peak1701	83	.	269.390	-1	-1
chr10	39116304	39116689	peak1702	42	.	137.970	-1	-1
chr10	39117963	39118174	peak1703	35	.	115.080	-1	-1
chr10	39118369	39118573	peak1704	34	.	111.010	-1	-1
chr10	39120184	39120412	peak1705	44	.	144.940	-1	-1
chr10	39124366	39124640	peak1706	44	.	142.880	-1	-1
chr10	39125403	39125693	peak1707	240	.	776.830	-1	-1
chr10	39127951	39128211	peak1708	41	.	134.590	-1	-1
chr10	39128521	39128675	peak1709	35	.	114.520	-1	-1
chr10	39128985	39129128	peak1710	35	.	115.140	-1	-1
chr10	39129581	39129792	peak1711	36	.	119.160	-1	-1
chr10	39130035	39130503	peak1712	50	.	164.480	-1	-1
chr10	39132040	39132211	peak1713	44	.	145.160	-1	-1
chr10	39132689	39132902	peak1714	39	.	129.280	-1	-1
chr10	39133646	39133827	peak1715	38	.	124.020	-1	-1
chr10	39133914	39134238	peak1716	54	.	174.780	-1	-1
chr10	39135448	39135959	peak1717	62	.	201.160	-1	-1
chr10	39136263	39136425	peak1718	44	.	143.770	-1	-1
chr10	39136525	39136885	peak1719	75	.	242.830	-1	-1
chr10	39137093	39137320	peak1720	69	.	224.850	-1	-1
chr10	39138006	39138295	peak1721	74	.	239.650	-1	-1
chr10	39138587	39138946	peak1722	33	.	107.590	-1	-1
chr10	39139397	39139602	peak1723	90	.	292.120	-1	-1
chr10	39139871	39140324	peak1724	97	.	315.630	-1	-1
chr10	39140963	39141267	peak1725	32	.	104.440	-1	-1
chr10	39143180	39143495	peak1726	68	.	221.450	-1	-1
chr10	39143787	39144249	peak1727	44	.	142.410	-1	-1
chr10	39144289	39144772	peak1728	70	.	228.810	-1	-1
chr10	39147304	39147469	peak1729	31	.	102.510	-1	-1
chr10	39148328	39148487	peak1730	37	.	122.240	-1	-1
chr10	39149012	39149445	peak1731	46	.	150.360	-1	-1
chr10	39149705	39150451	peak1732	191	.	620.210	-1	-1
chr10	39150464	39150668	peak1733	67	.	218.750	-1	-1
chr10	39150990	39151481	peak1734	39	.	128.270	-1	-1
chr10	39152394	39152576	peak1735	69	.	224.360	-1	-1
chr10	39152950	39153240	peak1736	53	.	172.480	-1	-1
chr10	39153779	39154025	peak1737	38	.	123.480	-1	-1
chr10	39154701	39154909	peak1738	79	.	255.430	-1	-1
chr10	42354897	42357908	peak1739	671	.	2171.320	-1	-1
chr10	42358099	42363107	peak1740	958	.	3100.000	-1	-1
chr10	42363146	42375025	peak1741	958	.	3100.000	-1	-1
chr10	42375046	42378218	peak1742	750	.	2425.770	-1	-1
chr10	42378226	42381116	peak1743	958	.	3100.000	-1	-1
chr10	42381122	42397302	peak1744	958	.	3100.000	-1	-1
chr10	42397759	42398305	peak1745	86	.	280.060	-1	-1
chr10	42398306	42399603	peak1746	690	.	2232.410	-1	-1
chr10	42399636	42400760	peak1747	449	.	1452.760	-1	-1
chr10	42401680	42402205	peak1748	56	.	181.860	-1	-1
chr10	42402214	42402611	peak1749	76	.	247.190	-1	-1
chr10	42404264	42404729	peak1750	60	.	195.410	-1	-1
chr10	42405479	42405575	peak1751	33	.	109.740	-1	-1
chr10	42406514	42406815	peak1752	121	.	391.830	-1	-1
chr10	42406909	42407115	peak1753	35	.	113.650	-1	-1
chr10	42407477	42407713	peak1754	47	.	154.580	-1	-1
chr10	42407863	42408122	peak1755	34	.	111.650	-1	-1
chr10	42408166	42408417	peak1756	232	.	753.210	-1	-1
chr10	42409125	42409364	peak1757	63	.	204.510	-1	-1
chr10	42409589	42409796	peak1758	76	.	246.290	-1	-1
chr10	42428682	42428846	peak1759	93	.	302.170	-1	-1
chr10	42525767	42526045	peak1760	61	.	197.330	-1	-1
chr10	42527191	42527667	peak1761	204	.	661.600	-1	-1
chr10	42527848	42528183	peak1762	140	.	453.640	-1	-1
chr10	42528185	42528428	peak1763	103	.	333.410	-1	-1
chr10	42528561	42530892	peak1764	578	.	1870.600	-1	-1
chr10	42530900	42531601	peak1765	43	.	140.360	-1	-1
chr10	42532267	42532996	peak1766	207	.	670.820	-1	-1
chr10	42533097	42540904	peak1767	958	.	3100.000	-1	-1
chr10	42540907	42542481	peak1768	958	.	3100.000	-1	-1
chr10	42542486	42543471	peak1769	958	.	3100.000	-1	-1
chr10	42543540	42543962	peak1770	975	.	3154.220	-1	-1
chr10	42543965	42545539	peak1771	958	.	3100.000	-1	-1
chr10	42545544	42546529	peak1772	958	.	3100.000	-1	-1
chr10	42596652	42600675	peak1773	958	.	3100.000	-1	-1
chr10	42601219	42601558	peak1774	33	.	106.860	-1	-1
chr10	42610566	42610825	peak1775	94	.	307.110	-1	-1
chr10	42610829	42611018	peak1776	56	.	182.870	-1	-1
chr10	42611233	42611502	peak1777	121	.	391.650	-1	-1
chr10	42612850	42613127	peak1778	140	.	453.310	-1	-1
chr10	42614341	42614497	peak1779	50	.	162.560	-1	-1
chr10	42632358	42632590	peak1780	84	.	271.630	-1	-1
chr10	42643222	42643411	peak1781	51	.	167.880	-1	-1
chr10	42647704	42648006	peak1782	126	.	410.230	-1	-1
chr10	42648126	42648385	peak1783	139	.	452.620	-1	-1
chr10	42648389	42648570	peak1784	57	.	186.750	-1	-1
chr10	42648793	42649038	peak1785	126	.	407.930	-1	-1
chr10	42649105	42649242	peak1786	58	.	189.420	-1	-1
chr10	42650406	42650676	peak1787	185	.	599.560	-1	-1
chr10	42651838	42652032	peak1788	91	.	294.510	-1	-1
chr10	42661337	42662159	peak1789	140	.	455.120	-1	-1
chr10	42662311	42663164	peak1790	274	.	886.070	-1	-1
chr10	42663394	42664438	peak1791	125	.	404.700	-1	-1
chr10	42664803	42665110	peak1792	63	.	205.330	-1	-1
chr10	42665490	42665917	peak1793	34	.	113.100	-1	-1
chr10	42666459	42666748	peak1794	34	.	112.340	-1	-1
chr10	42667137	42667616	peak1795	91	.	296.510	-1	-1
chr10	42673911	42674312	peak1796	226	.	733.570	-1	-1
chr10	42674658	42674865	peak1797	68	.	222.650	-1	-1
chr10	42676234	42676499	peak1798	121	.	394.250	-1	-1
chr10	42676759	42676881	peak1799	36	.	118.390	-1	-1
chr10	42676887	42677078	peak1800	45	.	146.930	-1	-1
chr10	42678527	42678641	peak1801	34	.	110.120	-1	-1
chr10	42678742	42679634	peak1802	554	.	1791.800	-1	-1
chr10	42680555	42680738	peak1803	72	.	235.820	-1	-1
chr10	42680777	42680892	peak1804	33	.	109.660	-1	-1
chr10	42681037	42681324	peak1805	82	.	268.300	-1	-1
chr10	42683085	42683250	peak1806	48	.	158.210	-1	-1
chr10	42683447	42683924	peak1807	162	.	526.520	-1	-1
chr10	42684621	42684980	peak1808	120	.	390.580	-1	-1
chr10	42685881	42686010	peak1809	35	.	115.210	-1	-1
chr10	42699755	42699812	peak1810	75	.	243.780	-1	-1
chr10	42701649	42701772	peak1811	32	.	106.100	-1	-1
chr10	42711178	42711350	peak1812	44	.	143.300	-1	-1
chr10	42712671	42712898	peak1813	55	.	177.860	-1	-1
chr10	42737010	42737146	peak1814	42	.	135.860	-1	-1
chr10	42765393	42765496	peak1815	31	.	103.240	-1	-1
chr10	42790489	42790681	peak1816	71	.	230.210	-1	-1
chr10	42790715	42790873	peak1817	70	.	226.860	-1	-1
chr10	42791169	42791577	peak1818	46	.	149.220	-1	-1
chr10	42797722	42797990	peak1819	74	.	241.860	-1	-1
chr10	42798418	42798566	peak1820	34	.	112.190	-1	-1
chr10	42799277	42799630	peak1821	40	.	130.920	-1	-1
chr10	42799642	42799869	peak1822	35	.	113.870	-1	-1
chr10	42800106	42800301	peak1823	43	.	141.660	-1	-1
chr10	42802367	42802592	peak1824	32	.	105.590	-1	-1
chr10	42805889	42806014	peak1825	39	.	127.890	-1	-1
chr10	42806680	42806946	peak1826	52	.	170.500	-1	-1
chr10	42810535	42810649	peak1827	65	.	212.480	-1	-1
chr10	42815035	42815268	peak1828	65	.	210.150	-1	-1
chr10	42815279	42815494	peak1829	58	.	188.050	-1	-1
chr10	42816334	42816584	peak1830	30	.	100.110	-1	-1
chr10	42817153	42817444	peak1831	80	.	258.660	-1	-1
chr10	42817616	42818306	peak1832	127	.	411.850	-1	-1
chr10	43161377	43161539	peak1833	45	.	147.680	-1	-1
chr10	43277831	43278584	peak1834	958	.	3100.000	-1	-1
chr10	43307944	43308092	peak1835	51	.	166.650	-1	-1
chr10	43315760	43315838	peak1836	35	.	114.500	-1	-1
chr10	43633740	43634012	peak1837	101	.	327.250	-1	-1
chr10	43782857	43783023	peak1838	49	.	159.080	-1	-1
chr10	43904529	43904711	peak1839	36	.	116.550	-1	-1
chr10	43916295	43916547	peak1840	76	.	248.430	-1	-1
chr10	44069812	44070182	peak1841	286	.	925.990	-1	-1
chr10	44101680	44102003	peak1842	580	.	1877.890	-1	-1
chr10	46168199	46168381	peak1843	35	.	115.050	-1	-1
chr10	46222518	46222697	peak1844	46	.	150.810	-1	-1
chr10	46223146	46223305	peak1845	57	.	185.790	-1	-1
chr10	46734549	46734681	peak1846	38	.	125.720	-1	-1
chr10	46743384	46743518	peak1847	31	.	101.600	-1	-1
chr10	46762123	46763155	peak1848	958	.	3100.000	-1	-1
chr10	47162683	47162961	peak1849	127	.	412.310	-1	-1
chr10	47171538	47171697	peak1850	31	.	103.410	-1	-1
chr10	47171725	47171860	peak1851	38	.	124.340	-1	-1
chr10	47174459	47174617	peak1852	39	.	126.110	-1	-1
chr10	47176095	47176260	peak1853	38	.	123.310	-1	-1
chr10	47181307	47181460	peak1854	43	.	139.910	-1	-1
chr10	47182132	47182240	peak1855	31	.	100.920	-1	-1
chr10	47183219	47183344	peak1856	32	.	105.250	-1	-1
chr10	47214990	47215122	peak1857	38	.	125.720	-1	-1
chr10	47223712	47223846	peak1858	31	.	101.600	-1	-1
chr10	47242860	47243909	peak1859	958	.	3100.000	-1	-1
chr10	47706808	47706940	peak1860	35	.	113.900	-1	-1
chr10	47738631	47738738	peak1861	31	.	101.380	-1	-1
chr10	47740510	47740650	peak1862	41	.	133.970	-1	-1
chr10	47745753	47745883	peak1863	31	.	103.190	-1	-1
chr10	47746399	47746538	peak1864	34	.	110.970	-1	-1
chr10	47747520	47747650	peak1865	32	.	105.760	-1	-1
chr10	47748712	47748879	peak1866	34	.	111.460	-1	-1
chr10	47758030	47758308	peak1867	131	.	425.650	-1	-1
chr10	48185406	48186406	peak1868	958	.	3100.000	-1	-1
chr10	48214193	48214325	peak1869	38	.	125.720	-1	-1
chr10	48245971	48246096	peak1870	32	.	105.250	-1	-1
chr10	48247075	48247183	peak1871	31	.	100.920	-1	-1
chr10	48247855	48248008	peak1872	43	.	139.910	-1	-1
chr10	48253052	48253217	peak1873	38	.	123.310	-1	-1
chr10	48254695	48254853	peak1874	39	.	126.110	-1	-1
chr10	48257452	48257587	peak1875	38	.	124.340	-1	-1
chr10	48257615	48257774	peak1876	31	.	103.410	-1	-1
chr10	48266355	48266633	peak1877	127	.	412.310	-1	-1
chr10	48331348	48331551	peak1878	38	.	123.510	-1	-1
chr10	48924322	48924454	peak1879	38	.	125.720	-1	-1
chr10	48933148	48933282	peak1880	31	.	101.600	-1	-1
chr10	48952092	48952909	peak1881	958	.	3100.000	-1	-1
chr10	49197357	49197516	peak1882	31	.	103.410	-1	-1
chr10	49197544	49197679	peak1883	38	.	124.340	-1	-1
chr10	49197935	49198102	peak1884	34	.	111.460	-1	-1
chr10	49207444	49207597	peak1885	43	.	139.910	-1	-1
chr10	49209356	49209500	peak1886	44	.	144.110	-1	-1
chr10	49241093	49241225	peak1887	38	.	125.720	-1	-1
chr10	49249847	49249981	peak1888	31	.	101.600	-1	-1
chr10	49407741	49407879	peak1889	38	.	123.660	-1	-1
chr10	50543394	50543814	peak1890	177	.	575.430	-1	-1
chr10	50746675	50746957	peak1891	233	.	754.510	-1	-1
chr10	51247884	51248016	peak1892	38	.	125.720	-1	-1
chr10	51371148	51371588	peak1893	958	.	3100.000	-1	-1
chr10	51623132	51623572	peak1894	958	.	3100.000	-1	-1
chr10	51827518	51827678	peak1895	44	.	143.840	-1	-1
chr10	51828146	51828305	peak1896	61	.	198.450	-1	-1
chr10	52384839	52385126	peak1897	71	.	232.410	-1	-1
chr10	52419894	52420158	peak1898	235	.	760.630	-1	-1
chr10	52487631	52487735	peak1899	43	.	140.390	-1	-1
chr10	52499539	52499829	peak1900	467	.	1510.950	-1	-1
chr10	52499831	52500088	peak1901	158	.	512.140	-1	-1
chr10	53459163	53459792	peak1902	796	.	2573.820	-1	-1
chr10	56055788	56055876	peak1903	46	.	150.790	-1	-1
chr10	57361953	57362067	peak1904	37	.	122.270	-1	-1
chr10	60145117	60145255	peak1905	44	.	144.400	-1	-1
chr10	64564094	64564368	peak1906	170	.	549.930	-1	-1
chr10	68805200	68805302	peak1907	32	.	103.720	-1	-1
chr10	69609077	69609380	peak1908	169	.	548.210	-1	-1
chr10	69834899	69835172	peak1909	79	.	256.060	-1	-1
chr10	70287074	70287255	peak1910	32	.	106.430	-1	-1
chr10	70565274	70565389	peak1911	36	.	118.050	-1	-1
chr10	70660908	70661161	peak1912	159	.	515.680	-1	-1
chr10	70715542	70716243	peak1913	544	.	1761.640	-1	-1
chr10	71168694	71168872	peak1914	39	.	128.330	-1	-1
chr10	71847830	71847994	peak1915	53	.	172.770	-1	-1
chr10	71930087	71930439	peak1916	527	.	1704.810	-1	-1
chr10	71933985	71934175	peak1917	35	.	113.260	-1	-1
chr10	72124261	72124461	peak1918	37	.	120.990	-1	-1
chr10	72163741	72163968	peak1919	121	.	392.740	-1	-1
chr10	74080439	74080707	peak1920	136	.	441.480	-1	-1
chr10	74870086	74870347	peak1921	118	.	383.230	-1	-1
chr10	74927632	74927973	peak1922	349	.	1129.280	-1	-1
chr10	75012289	75012509	peak1923	54	.	175.490	-1	-1
chr10	75423175	75423328	peak1924	43	.	139.910	-1	-1
chr10	75425099	75425232	peak1925	36	.	116.950	-1	-1
chr10	75431872	75431981	peak1926	38	.	124.840	-1	-1
chr10	75489603	75489843	peak1927	89	.	289.580	-1	-1
chr10	75489846	75490577	peak1928	958	.	3100.000	-1	-1
chr10	75503626	75503856	peak1929	85	.	276.960	-1	-1
chr10	75503894	75504290	peak1930	629	.	2036.520	-1	-1
chr10	75545150	75545470	peak1931	338	.	1093.700	-1	-1
chr10	75668788	75668964	peak1932	46	.	149.950	-1	-1
chr10	76585970	76586201	peak1933	67	.	216.670	-1	-1
chr10	76871115	76871295	peak1934	44	.	145.160	-1	-1
chr10	79333336	79333426	peak1935	40	.	129.800	-1	-1
chr10	79633595	79633763	peak1936	37	.	120.670	-1	-1
chr10	79789121	79789466	peak1937	194	.	629.720	-1	-1
chr10	80305637	80305763	peak1938	56	.	182.490	-1	-1
chr10	81299535	81299636	peak1939	65	.	210.940	-1	-1
chr10	81444879	81445078	peak1940	98	.	318.000	-1	-1
chr10	81652815	81652963	peak1941	43	.	142.210	-1	-1
chr10	81664778	81664895	peak1942	41	.	133.760	-1	-1
chr10	81965321	81965515	peak1943	53	.	173.850	-1	-1
chr10	82189261	82189701	peak1944	57	.	185.900	-1	-1
chr10	85899088	85899394	peak1945	84	.	273.290	-1	-1
chr10	88470839	88471062	peak1946	55	.	178.750	-1	-1
chr10	88778357	88778490	peak1947	32	.	105.760	-1	-1
chr10	88780258	88780402	peak1948	40	.	132.130	-1	-1
chr10	88880262	88880389	peak1949	32	.	104.410	-1	-1
chr10	89102192	89102335	peak1950	33	.	109.370	-1	-1
chr10	89143085	89143212	peak1951	39	.	128.080	-1	-1
chr10	89264460	89264777	peak1952	401	.	1297.620	-1	-1
chr10	89577772	89578119	peak1953	216	.	700.360	-1	-1
chr10	89621809	89621987	peak1954	46	.	151.060	-1	-1
chr10	89879900	89880149	peak1955	192	.	623.780	-1	-1
chr10	91062466	91062748	peak1956	121	.	392.000	-1	-1
chr10	91087995	91088187	peak1957	38	.	123.520	-1	-1
chr10	91461147	91461311	peak1958	44	.	142.570	-1	-1
chr10	92690387	92690530	peak1959	35	.	115.760	-1	-1
chr10	92690933	92691140	peak1960	65	.	210.250	-1	-1
chr10	93377126	93377377	peak1961	110	.	355.700	-1	-1
chr10	93683376	93683607	peak1962	54	.	175.070	-1	-1
chr10	93836547	93836751	peak1963	84	.	271.910	-1	-1
chr10	94050862	94051068	peak1964	55	.	179.090	-1	-1
chr10	94351313	94351504	peak1965	35	.	115.050	-1	-1
chr10	94507944	94508049	peak1966	32	.	103.970	-1	-1
chr10	94608460	94608640	peak1967	53	.	174.060	-1	-1
chr10	95256236	95256467	peak1968	113	.	367.970	-1	-1
chr10	95462262	95462547	peak1969	691	.	2236.870	-1	-1
chr10	96122553	96122866	peak1970	739	.	2389.330	-1	-1
chr10	96943430	96943582	peak1971	31	.	101.750	-1	-1
chr10	97321221	97321464	peak1972	67	.	219.450	-1	-1
chr10	97849449	97849767	peak1973	300	.	972.660	-1	-1
chr10	97849865	97850190	peak1974	389	.	1259.270	-1	-1
chr10	97889654	97889858	peak1975	97	.	314.020	-1	-1
chr10	98346166	98346467	peak1976	571	.	1846.300	-1	-1
chr10	98346710	98346947	peak1977	114	.	369.060	-1	-1
chr10	98561289	98561595	peak1978	114	.	370.480	-1	-1
chr10	98591697	98591869	peak1979	40	.	129.990	-1	-1
chr10	99079016	99079310	peak1980	42	.	136.040	-1	-1
chr10	99160930	99161260	peak1981	265	.	858.720	-1	-1
chr10	99190215	99190352	peak1982	32	.	106.530	-1	-1
chr10	99894273	99894549	peak1983	101	.	328.620	-1	-1
chr10	101491538	101492012	peak1984	214	.	692.650	-1	-1
chr10	101989248	101989586	peak1985	286	.	925.630	-1	-1
chr10	102295477	102295780	peak1986	219	.	709.880	-1	-1
chr10	102746971	102747499	peak1987	907	.	2933.830	-1	-1
chr10	102827101	102827266	peak1988	43	.	140.980	-1	-1
chr10	103124550	103124732	peak1989	69	.	224.970	-1	-1
chr10	103347835	103348158	peak1990	655	.	2118.820	-1	-1
chr10	103454559	103454765	peak1991	69	.	225.820	-1	-1
chr10	103825032	103825246	peak1992	35	.	113.260	-1	-1
chr10	103911784	103912157	peak1993	177	.	573.440	-1	-1
chr10	104180766	104181023	peak1994	180	.	583.790	-1	-1
chr10	104181070	104181306	peak1995	166	.	539.790	-1	-1
chr10	104261799	104262078	peak1996	89	.	289.310	-1	-1
chr10	104406098	104406244	peak1997	33	.	108.210	-1	-1
chr10	104503415	104503787	peak1998	54	.	177.510	-1	-1
chr10	105156097	105156508	peak1999	816	.	2641.210	-1	-1
chr10	106014504	106014715	peak2000	77	.	249.910	-1	-1
[truncated: 10,769 more rows]
