# Supplementary material for: Mechanistic basis of atypical TERT promoter mutations
Source: Nat Commun. 2024 Nov 18;15:9965. doi: 10.1038/s41467-024-54158-5 (PMC11574208; doi:10.1038/s41467-024-54158-5)
Supplement: Supplementary file 3 — Supplementary Data 1 [file 41467_2024_54158_MOESM3_ESM.zip › Code/ICGC/data/ChIP/SL16321_broadPeaks.txt]

chr1	840537	841033	peak1	31	.	102.870	-1	-1
chr1	894342	894873	peak2	163	.	526.690	-1	-1
chr1	1209030	1209579	peak3	397	.	1283.970	-1	-1
chr1	1259767	1260174	peak4	158	.	510.670	-1	-1
chr1	1310217	1311123	peak5	960	.	3100.000	-1	-1
chr1	1334552	1335222	peak6	91	.	293.960	-1	-1
chr1	1342227	1343126	peak7	775	.	2502.380	-1	-1
chr1	1406781	1407223	peak8	98	.	319.160	-1	-1
chr1	1550419	1551298	peak9	84	.	273.990	-1	-1
chr1	1590289	1590785	peak10	481	.	1554.230	-1	-1
chr1	1655639	1656061	peak11	278	.	898.560	-1	-1
chr1	1886113	1886902	peak12	498	.	1607.690	-1	-1
chr1	2186522	2188046	peak13	960	.	3100.000	-1	-1
chr1	2221993	2222651	peak14	52	.	168.230	-1	-1
chr1	2232397	2232889	peak15	33	.	108.230	-1	-1
chr1	2322799	2323508	peak16	779	.	2516.520	-1	-1
chr1	2574414	2574996	peak17	89	.	287.530	-1	-1
chr1	3540977	3541725	peak18	487	.	1572.300	-1	-1
chr1	3566355	3567017	peak19	295	.	953.210	-1	-1
chr1	3663667	3664226	peak20	195	.	632.080	-1	-1
chr1	3712815	3713508	peak21	680	.	2197.790	-1	-1
chr1	5408924	5409147	peak22	40	.	130.960	-1	-1
chr1	6035542	6036043	peak23	104	.	336.480	-1	-1
chr1	6088085	6088857	peak24	50	.	162.520	-1	-1
chr1	7609303	7609592	peak25	41	.	134.190	-1	-1
chr1	8013818	8014700	peak26	335	.	1083.970	-1	-1
chr1	8938546	8939174	peak27	79	.	257.810	-1	-1
chr1	9143281	9143643	peak28	31	.	102.870	-1	-1
chr1	9486276	9486857	peak29	35	.	115.080	-1	-1
chr1	10002947	10003928	peak30	960	.	3100.000	-1	-1
chr1	10532342	10532972	peak31	47	.	153.360	-1	-1
chr1	11111857	11112537	peak32	175	.	566.930	-1	-1
chr1	11322392	11323203	peak33	960	.	3100.000	-1	-1
chr1	11333164	11333768	peak34	174	.	564.420	-1	-1
chr1	11862582	11863095	peak35	56	.	181.030	-1	-1
chr1	11865759	11866411	peak36	203	.	655.370	-1	-1
chr1	12045755	12046350	peak37	98	.	317.560	-1	-1
chr1	14057261	14057853	peak38	145	.	468.370	-1	-1
chr1	15853170	15853703	peak39	42	.	136.440	-1	-1
chr1	16302369	16302893	peak40	63	.	206.300	-1	-1
chr1	16693262	16693833	peak41	57	.	184.060	-1	-1
chr1	16766841	16767483	peak42	212	.	686.070	-1	-1
chr1	17004538	17004900	peak43	34	.	111.300	-1	-1
chr1	17231048	17231660	peak44	53	.	173.480	-1	-1
chr1	17508201	17508785	peak45	182	.	590.230	-1	-1
chr1	18081539	18081985	peak46	74	.	240.740	-1	-1
chr1	19007768	19008347	peak47	549	.	1773.810	-1	-1
chr1	19536508	19537161	peak48	118	.	383.770	-1	-1
chr1	19811716	19812217	peak49	190	.	613.720	-1	-1
chr1	19971282	19971640	peak50	84	.	271.480	-1	-1
chr1	20511840	20512194	peak51	33	.	108.640	-1	-1
chr1	20834202	20835064	peak52	680	.	2197.190	-1	-1
chr1	20987679	20988544	peak53	608	.	1964.660	-1	-1
chr1	22109837	22110414	peak54	38	.	124.350	-1	-1
chr1	22351418	22352636	peak55	312	.	1009.920	-1	-1
chr1	22945662	22946235	peak56	37	.	121.720	-1	-1
chr1	23730165	23730830	peak57	33	.	108.230	-1	-1
chr1	24017932	24018592	peak58	138	.	447.550	-1	-1
chr1	24069727	24070219	peak59	137	.	443.660	-1	-1
chr1	24117234	24117973	peak60	600	.	1938.260	-1	-1
chr1	25558601	25559443	peak61	422	.	1363.780	-1	-1
chr1	25566032	25567063	peak62	296	.	958.430	-1	-1
chr1	25664820	25665342	peak63	89	.	290.390	-1	-1
chr1	26146128	26146735	peak64	71	.	231.510	-1	-1
chr1	26324373	26325069	peak65	48	.	157.330	-1	-1
chr1	26496128	26496712	peak66	40	.	130.250	-1	-1
chr1	26871979	26872533	peak67	41	.	134.310	-1	-1
chr1	27114383	27114978	peak68	35	.	115.960	-1	-1
chr1	27159914	27160493	peak69	105	.	339.940	-1	-1
chr1	27216441	27217154	peak70	208	.	671.690	-1	-1
chr1	27247836	27248648	peak71	239	.	774.010	-1	-1
chr1	27648259	27649147	peak72	960	.	3100.000	-1	-1
chr1	28240813	28241680	peak73	158	.	513.020	-1	-1
chr1	28414592	28415525	peak74	423	.	1365.820	-1	-1
chr1	28655211	28655855	peak75	960	.	3100.000	-1	-1
chr1	28969167	28970005	peak76	323	.	1043.840	-1	-1
chr1	29508357	29509029	peak77	165	.	533.280	-1	-1
chr1	30417043	30417371	peak78	34	.	111.300	-1	-1
chr1	32109982	32111101	peak79	326	.	1054.880	-1	-1
chr1	32354690	32355463	peak80	58	.	188.540	-1	-1
chr1	32687634	32688400	peak81	255	.	826.010	-1	-1
chr1	33115831	33116420	peak82	260	.	841.920	-1	-1
chr1	33502213	33502990	peak83	172	.	556.250	-1	-1
chr1	33505403	33505998	peak84	56	.	182.110	-1	-1
chr1	33511424	33511827	peak85	32	.	104.870	-1	-1
chr1	33592472	33593408	peak86	640	.	2066.440	-1	-1
chr1	33722016	33722219	peak87	31	.	101.560	-1	-1
chr1	33937807	33938513	peak88	185	.	600.440	-1	-1
chr1	35325207	35325773	peak89	160	.	517.470	-1	-1
chr1	36022693	36023531	peak90	249	.	806.840	-1	-1
chr1	36396237	36397159	peak91	921	.	2975.990	-1	-1
chr1	36554179	36554844	peak92	484	.	1565.460	-1	-1
chr1	36626358	36626965	peak93	157	.	509.140	-1	-1
chr1	36863019	36863759	peak94	44	.	142.200	-1	-1
chr1	36866472	36867236	peak95	357	.	1152.760	-1	-1
chr1	38019229	38020130	peak96	827	.	2670.280	-1	-1
chr1	38061032	38061823	peak97	105	.	340.080	-1	-1
chr1	38273115	38273652	peak98	44	.	142.790	-1	-1
chr1	38273689	38274238	peak99	486	.	1572.020	-1	-1
chr1	38324867	38325666	peak100	448	.	1449.230	-1	-1
chr1	38455311	38456191	peak101	960	.	3100.000	-1	-1
chr1	38462181	38462689	peak102	48	.	156.100	-1	-1
chr1	38477938	38478692	peak103	532	.	1719.230	-1	-1
chr1	39338960	39339515	peak104	126	.	407.360	-1	-1
chr1	40025060	40025624	peak105	586	.	1893.900	-1	-1
chr1	40204221	40204889	peak106	112	.	364.390	-1	-1
chr1	40505434	40507062	peak107	393	.	1270.760	-1	-1
chr1	40723049	40724443	peak108	960	.	3100.000	-1	-1
chr1	40996685	40997541	peak109	275	.	889.510	-1	-1
chr1	41178783	41179189	peak110	48	.	157.130	-1	-1
chr1	42337654	42338110	peak111	55	.	179.930	-1	-1
chr1	42800629	42801278	peak112	77	.	250.880	-1	-1
chr1	43123624	43124464	peak113	427	.	1380.840	-1	-1
chr1	43147524	43148167	peak114	126	.	407.220	-1	-1
chr1	43311825	43312562	peak115	448	.	1448.300	-1	-1
chr1	43637642	43638316	peak116	433	.	1398.930	-1	-1
chr1	43739881	43740496	peak117	77	.	251.640	-1	-1
chr1	43824230	43824882	peak118	76	.	246.410	-1	-1
chr1	43855066	43856068	peak119	433	.	1399.360	-1	-1
chr1	44299973	44300779	peak120	44	.	144.520	-1	-1
chr1	44435165	44436017	peak121	783	.	2528.770	-1	-1
chr1	44456756	44457646	peak122	86	.	280.310	-1	-1
chr1	44678677	44679529	peak123	925	.	2988.340	-1	-1
chr1	45162305	45162853	peak124	65	.	211.900	-1	-1
chr1	45279210	45279887	peak125	282	.	912.060	-1	-1
chr1	45769038	45769624	peak126	119	.	385.080	-1	-1
chr1	45805454	45806257	peak127	56	.	183.950	-1	-1
chr1	46049336	46049914	peak128	39	.	127.540	-1	-1
chr1	46153463	46154314	peak129	716	.	2311.880	-1	-1
chr1	46768734	46769611	peak130	248	.	801.860	-1	-1
chr1	46806160	46806750	peak131	148	.	479.110	-1	-1
chr1	47184711	47185264	peak132	58	.	189.070	-1	-1
chr1	47779622	47780428	peak133	155	.	502.810	-1	-1
chr1	48216878	48217238	peak134	62	.	201.210	-1	-1
chr1	51762460	51762843	peak135	39	.	128.710	-1	-1
chr1	52344348	52345175	peak136	141	.	457.500	-1	-1
chr1	52499198	52499752	peak137	115	.	372.830	-1	-1
chr1	52520622	52521217	peak138	65	.	212.870	-1	-1
chr1	52869926	52870610	peak139	154	.	498.540	-1	-1
chr1	53480342	53480879	peak140	31	.	100.270	-1	-1
chr1	53662156	53662745	peak141	115	.	373.620	-1	-1
chr1	53703932	53704627	peak142	367	.	1186.050	-1	-1
chr1	54231335	54231710	peak143	33	.	107.250	-1	-1
chr1	54303959	54304556	peak144	124	.	402.980	-1	-1
chr1	54518715	54519598	peak145	317	.	1024.850	-1	-1
chr1	54686057	54686574	peak146	76	.	246.130	-1	-1
chr1	55181148	55181899	peak147	651	.	2102.170	-1	-1
chr1	55230040	55230682	peak148	198	.	641.640	-1	-1
chr1	55621213	55621597	peak149	110	.	357.430	-1	-1
chr1	59221022	59221664	peak150	72	.	232.690	-1	-1
chr1	62190463	62191352	peak151	193	.	625.230	-1	-1
chr1	63988577	63989499	peak152	757	.	2445.270	-1	-1
chr1	64935597	64936036	peak153	46	.	149.840	-1	-1
chr1	67390414	67391145	peak154	66	.	214.280	-1	-1
chr1	67895812	67896819	peak155	194	.	627.780	-1	-1
chr1	68351750	68352169	peak156	33	.	107.030	-1	-1
chr1	70820277	70820952	peak157	32	.	105.890	-1	-1
chr1	71546738	71547280	peak158	74	.	241.320	-1	-1
chr1	76091426	76091958	peak159	34	.	111.070	-1	-1
chr1	76967142	76967648	peak160	71	.	230.030	-1	-1
chr1	78148785	78149450	peak161	204	.	659.470	-1	-1
chr1	78225167	78225750	peak162	202	.	652.310	-1	-1
chr1	78245036	78245643	peak163	144	.	467.370	-1	-1
chr1	81586985	81587367	peak164	32	.	105.190	-1	-1
chr1	84944414	84945415	peak165	885	.	2858.190	-1	-1
chr1	85557276	85557839	peak166	52	.	169.150	-1	-1
chr1	85724975	85725747	peak167	294	.	951.920	-1	-1
chr1	90223032	90223695	peak168	73	.	236.600	-1	-1
chr1	93811105	93811791	peak169	359	.	1162.010	-1	-1
chr1	94344448	94345067	peak170	117	.	378.370	-1	-1
chr1	94509674	94510104	peak171	58	.	189.400	-1	-1
chr1	100435126	100435880	peak172	416	.	1344.890	-1	-1
chr1	100598214	100599075	peak173	580	.	1874.390	-1	-1
chr1	100865913	100866358	peak174	37	.	120.260	-1	-1
chr1	101360213	101361916	peak175	134	.	433.530	-1	-1
chr1	101577664	101578051	peak176	43	.	141.830	-1	-1
chr1	107598988	107599430	peak177	71	.	232.200	-1	-1
chr1	109234587	109235364	peak178	99	.	321.120	-1	-1
chr1	109618284	109618949	peak179	391	.	1263.990	-1	-1
chr1	109968502	109969628	peak180	47	.	153.580	-1	-1
chr1	110090819	110091636	peak181	347	.	1123.290	-1	-1
chr1	110158523	110158968	peak182	33	.	109.750	-1	-1
chr1	110487043	110487435	peak183	32	.	106.300	-1	-1
chr1	110949804	110950718	peak184	93	.	301.960	-1	-1
chr1	111170222	111170890	peak185	270	.	874.190	-1	-1
chr1	111506241	111507387	peak186	677	.	2187.330	-1	-1
chr1	112050050	112050599	peak187	39	.	128.950	-1	-1
chr1	113162083	113162612	peak188	52	.	171.090	-1	-1
chr1	114354697	114355471	peak189	291	.	941.620	-1	-1
chr1	114447402	114448132	peak190	50	.	164.080	-1	-1
chr1	114471763	114472336	peak191	51	.	166.470	-1	-1
chr1	115053834	115054396	peak192	35	.	115.500	-1	-1
chr1	115124053	115124776	peak193	274	.	887.440	-1	-1
chr1	115259083	115259600	peak194	50	.	164.100	-1	-1
chr1	115554703	115554986	peak195	54	.	176.470	-1	-1
chr1	116518767	116519110	peak196	32	.	104.300	-1	-1
chr1	116681530	116682005	peak197	52	.	168.210	-1	-1
chr1	117909849	117910358	peak198	37	.	122.390	-1	-1
chr1	118471919	118472643	peak199	266	.	859.400	-1	-1
chr1	120190647	120191238	peak200	40	.	130.390	-1	-1
chr1	145096031	145096829	peak201	960	.	3100.000	-1	-1
chr1	145507192	145507771	peak202	52	.	169.200	-1	-1
chr1	145610409	145611163	peak203	138	.	446.010	-1	-1
chr1	149215394	149216023	peak204	48	.	155.250	-1	-1
chr1	149224337	149224888	peak205	60	.	194.580	-1	-1
chr1	149899351	149900059	peak206	582	.	1881.050	-1	-1
chr1	149982343	149983074	peak207	826	.	2668.570	-1	-1
chr1	150039302	150040197	peak208	669	.	2161.580	-1	-1
chr1	150241099	150241987	peak209	118	.	381.000	-1	-1
chr1	150265895	150266690	peak210	456	.	1473.340	-1	-1
chr1	150293707	150294447	peak211	502	.	1621.630	-1	-1
chr1	150459430	150460166	peak212	649	.	2098.070	-1	-1
chr1	150551834	150552604	peak213	44	.	142.270	-1	-1
chr1	150898478	150899205	peak214	344	.	1113.420	-1	-1
chr1	151042777	151043764	peak215	49	.	158.900	-1	-1
chr1	151138140	151138827	peak216	344	.	1111.380	-1	-1
chr1	151162479	151162867	peak217	49	.	160.060	-1	-1
chr1	151226867	151227383	peak218	67	.	216.730	-1	-1
chr1	151253680	151254966	peak219	42	.	135.730	-1	-1
chr1	151371688	151372466	peak220	524	.	1692.060	-1	-1
chr1	151881794	151882662	peak221	397	.	1284.030	-1	-1
chr1	152519231	152519654	peak222	83	.	269.600	-1	-1
chr1	153700032	153700719	peak223	102	.	330.230	-1	-1
chr1	153917519	153918948	peak224	105	.	340.220	-1	-1
chr1	153930832	153931443	peak225	367	.	1187.750	-1	-1
chr1	153962889	153963558	peak226	170	.	549.300	-1	-1
chr1	154155579	154156059	peak227	266	.	859.010	-1	-1
chr1	154244571	154245180	peak228	78	.	253.870	-1	-1
chr1	154933931	154934663	peak229	264	.	854.260	-1	-1
chr1	154946264	154947319	peak230	306	.	988.830	-1	-1
chr1	154955342	154956134	peak231	536	.	1731.400	-1	-1
chr1	155107716	155108548	peak232	44	.	143.870	-1	-1
chr1	155112406	155113398	peak233	957	.	3091.730	-1	-1
chr1	155178484	155179634	peak234	72	.	233.520	-1	-1
chr1	155231070	155231561	peak235	60	.	194.540	-1	-1
chr1	155231844	155232560	peak236	59	.	191.230	-1	-1
chr1	155278148	155278775	peak237	33	.	108.190	-1	-1
chr1	155903827	155904687	peak238	682	.	2202.560	-1	-1
chr1	155990506	155991100	peak239	463	.	1496.370	-1	-1
chr1	156024263	156025368	peak240	35	.	114.860	-1	-1
chr1	156066661	156067380	peak241	51	.	165.020	-1	-1
chr1	156072739	156073381	peak242	32	.	106.260	-1	-1
chr1	156124009	156124811	peak243	53	.	173.380	-1	-1
chr1	156163513	156164203	peak244	282	.	913.110	-1	-1
chr1	156186173	156186713	peak245	62	.	202.700	-1	-1
chr1	156252435	156253014	peak246	69	.	225.630	-1	-1
chr1	156536182	156536630	peak247	79	.	258.200	-1	-1
chr1	156542115	156542683	peak248	174	.	561.900	-1	-1
chr1	156570939	156571581	peak249	85	.	276.820	-1	-1
chr1	156630990	156631519	peak250	72	.	233.240	-1	-1
chr1	156697902	156699028	peak251	420	.	1357.300	-1	-1
chr1	156710614	156711470	peak252	731	.	2361.240	-1	-1
chr1	156718373	156718948	peak253	146	.	473.390	-1	-1
chr1	156736727	156737523	peak254	71	.	231.170	-1	-1
chr1	156786466	156786911	peak255	33	.	107.620	-1	-1
chr1	157107897	157108655	peak256	201	.	650.500	-1	-1
chr1	157695083	157695430	peak257	41	.	133.530	-1	-1
chr1	160001466	160002185	peak258	576	.	1861.630	-1	-1
chr1	160312670	160313671	peak259	512	.	1654.150	-1	-1
chr1	160807317	160807766	peak260	117	.	378.440	-1	-1
chr1	160983348	160983955	peak261	151	.	490.160	-1	-1
chr1	161008559	161009068	peak262	266	.	861.030	-1	-1
chr1	161015475	161016293	peak263	303	.	978.390	-1	-1
chr1	161039416	161040024	peak264	419	.	1353.520	-1	-1
chr1	161087569	161088112	peak265	123	.	399.880	-1	-1
chr1	161102306	161103199	peak266	42	.	137.720	-1	-1
chr1	161123384	161124361	peak267	505	.	1631.470	-1	-1
chr1	161171671	161172478	peak268	194	.	629.300	-1	-1
chr1	161275678	161276152	peak269	87	.	283.280	-1	-1
chr1	161283879	161284496	peak270	167	.	542.210	-1	-1
chr1	161368807	161370003	peak271	399	.	1288.520	-1	-1
chr1	161735818	161736481	peak272	37	.	120.720	-1	-1
chr1	162083163	162083672	peak273	36	.	118.650	-1	-1
chr1	162467333	162467992	peak274	192	.	621.190	-1	-1
chr1	163291172	163292032	peak275	772	.	2493.390	-1	-1
chr1	164686139	164686668	peak276	35	.	113.210	-1	-1
chr1	165737624	165738633	peak277	759	.	2450.810	-1	-1
chr1	167121657	167122199	peak278	186	.	600.570	-1	-1
chr1	168147716	168148417	peak279	326	.	1054.310	-1	-1
chr1	169336878	169337732	peak280	960	.	3100.000	-1	-1
chr1	169763573	169764460	peak281	255	.	825.710	-1	-1
chr1	169862797	169863525	peak282	148	.	478.520	-1	-1
chr1	171750147	171751054	peak283	163	.	526.990	-1	-1
chr1	172412826	172413509	peak284	241	.	780.440	-1	-1
chr1	172438891	172439329	peak285	73	.	238.230	-1	-1
chr1	173683730	173684464	peak286	960	.	3100.000	-1	-1
chr1	173837210	173837769	peak287	61	.	199.830	-1	-1
chr1	174968240	174969001	peak288	400	.	1292.820	-1	-1
chr1	179846658	179847266	peak289	378	.	1223.170	-1	-1
chr1	179851473	179852321	peak290	592	.	1913.940	-1	-1
chr1	180463510	180463982	peak291	193	.	624.170	-1	-1
chr1	180471748	180472311	peak292	98	.	317.800	-1	-1
chr1	181118595	181119158	peak293	110	.	355.860	-1	-1
chr1	182758469	182759073	peak294	37	.	122.080	-1	-1
chr1	182965014	182965473	peak295	51	.	165.290	-1	-1
chr1	183440632	183441670	peak296	946	.	3055.180	-1	-1
chr1	184020583	184021118	peak297	55	.	179.180	-1	-1
chr1	184723723	184724348	peak298	74	.	241.910	-1	-1
chr1	185125979	185126559	peak299	49	.	160.610	-1	-1
chr1	185344671	185345039	peak300	40	.	129.180	-1	-1
chr1	185662993	185663788	peak301	369	.	1192.750	-1	-1
chr1	194842478	194842862	peak302	33	.	107.250	-1	-1
chr1	198128003	198128619	peak303	57	.	186.990	-1	-1
chr1	198525982	198526463	peak304	32	.	105.230	-1	-1
chr1	201952135	201952704	peak305	41	.	134.980	-1	-1
chr1	202927207	202927704	peak306	44	.	142.740	-1	-1
chr1	203090638	203091231	peak307	52	.	168.210	-1	-1
chr1	203651864	203652379	peak308	119	.	384.690	-1	-1
chr1	203830464	203831167	peak309	582	.	1881.050	-1	-1
chr1	204332546	204333003	peak310	33	.	109.300	-1	-1
chr1	204380232	204381334	peak311	119	.	384.240	-1	-1
chr1	204485127	204485834	peak312	301	.	972.970	-1	-1
chr1	205090905	205091696	peak313	243	.	786.010	-1	-1
chr1	205180344	205181121	peak314	318	.	1029.750	-1	-1
chr1	205257279	205257866	peak315	31	.	102.880	-1	-1
chr1	205600967	205601365	peak316	78	.	253.950	-1	-1
chr1	205747126	205747550	peak317	75	.	242.630	-1	-1
chr1	206641185	206641792	peak318	106	.	342.380	-1	-1
chr1	206785412	206786152	peak319	82	.	265.710	-1	-1
chr1	209957712	209958396	peak320	507	.	1639.690	-1	-1
chr1	210000990	210001546	peak321	41	.	132.410	-1	-1
chr1	211780097	211780624	peak322	241	.	779.660	-1	-1
chr1	212856572	212857056	peak323	65	.	210.570	-1	-1
chr1	212964651	212965531	peak324	536	.	1731.540	-1	-1
chr1	213223941	213224997	peak325	530	.	1712.740	-1	-1
chr1	214601206	214601832	peak326	49	.	161.270	-1	-1
chr1	217804109	217804938	peak327	148	.	480.540	-1	-1
chr1	218458163	218458975	peak328	640	.	2068.680	-1	-1
chr1	220267285	220268009	peak329	73	.	238.070	-1	-1
chr1	220445414	220446118	peak330	31	.	102.950	-1	-1
chr1	220906346	220906694	peak331	50	.	161.640	-1	-1
chr1	222762914	222763545	peak332	213	.	688.120	-1	-1
chr1	222817242	222817961	peak333	38	.	124.410	-1	-1
chr1	222886446	222886859	peak334	40	.	131.000	-1	-1
chr1	222988030	222988726	peak335	164	.	529.890	-1	-1
chr1	224301390	224302611	peak336	473	.	1529.780	-1	-1
chr1	224517821	224518411	peak337	223	.	722.350	-1	-1
chr1	224622213	224622885	peak338	308	.	995.110	-1	-1
chr1	225654671	225655665	peak339	494	.	1595.720	-1	-1
chr1	226111416	226112330	peak340	347	.	1122.670	-1	-1
chr1	226270595	226271088	peak341	43	.	140.050	-1	-1
chr1	226374186	226374883	peak342	317	.	1024.360	-1	-1
chr1	227750999	227751734	peak343	42	.	136.870	-1	-1
chr1	227922755	227923279	peak344	684	.	2208.240	-1	-1
chr1	228594287	228594752	peak345	58	.	187.970	-1	-1
chr1	229761762	229762239	peak346	31	.	101.060	-1	-1
chr1	231114403	231115119	peak347	155	.	503.460	-1	-1
chr1	231664017	231664794	peak348	286	.	925.570	-1	-1
chr1	231764880	231765360	peak349	32	.	105.130	-1	-1
chr1	232049273	232049733	peak350	32	.	105.310	-1	-1
chr1	233476730	233477343	peak351	94	.	304.470	-1	-1
chr1	233653984	233654676	peak352	402	.	1298.270	-1	-1
chr1	234508838	234509824	peak353	960	.	3100.000	-1	-1
chr1	234913850	234914872	peak354	39	.	126.330	-1	-1
chr1	235291876	235292453	peak355	49	.	159.880	-1	-1
chr1	235324173	235324908	peak356	71	.	230.600	-1	-1
chr1	235491407	235492600	peak357	251	.	812.910	-1	-1
chr1	235530402	235531158	peak358	226	.	730.930	-1	-1
chr1	236666432	236666751	peak359	33	.	106.770	-1	-1
chr1	236767260	236768180	peak360	179	.	580.140	-1	-1
chr1	236958055	236958916	peak361	585	.	1890.460	-1	-1
chr1	238025209	238025817	peak362	308	.	994.820	-1	-1
chr1	239903179	239903584	peak363	59	.	192.440	-1	-1
chr1	242010882	242011761	peak364	320	.	1034.610	-1	-1
chr1	242576194	242576662	peak365	34	.	112.280	-1	-1
chr1	243418514	243419123	peak366	77	.	249.240	-1	-1
chr1	245220243	245220625	peak367	31	.	100.170	-1	-1
chr1	245331339	245331778	peak368	49	.	158.560	-1	-1
chr1	246729194	246730018	peak369	367	.	1185.560	-1	-1
chr1	247241596	247242343	peak370	106	.	342.810	-1	-1
chr1	247266957	247267925	peak371	563	.	1820.280	-1	-1
chr1	247373507	247374120	peak372	80	.	258.660	-1	-1
chr1	247494943	247495462	peak373	49	.	158.760	-1	-1
chr1	247988603	247989137	peak374	402	.	1298.020	-1	-1
chr1	249119882	249121087	peak375	304	.	984.080	-1	-1
chr10	977488	977932	peak376	217	.	701.740	-1	-1
chr10	1033990	1034604	peak377	236	.	764.680	-1	-1
chr10	1095032	1095684	peak378	86	.	280.510	-1	-1
chr10	1102358	1103121	peak379	673	.	2172.690	-1	-1
chr10	1748909	1749320	peak380	64	.	208.610	-1	-1
chr10	3110435	3110756	peak381	33	.	108.650	-1	-1
chr10	3709182	3709412	peak382	56	.	181.560	-1	-1
chr10	4375226	4376255	peak383	399	.	1289.240	-1	-1
chr10	4376333	4376841	peak384	98	.	316.730	-1	-1
chr10	5726261	5726976	peak385	104	.	338.450	-1	-1
chr10	5882261	5882618	peak386	38	.	124.580	-1	-1
chr10	5931743	5932307	peak387	250	.	808.470	-1	-1
chr10	7829648	7830242	peak388	88	.	284.120	-1	-1
chr10	11386505	11387053	peak389	79	.	256.090	-1	-1
chr10	12237680	12238498	peak390	894	.	2887.780	-1	-1
chr10	12256856	12257249	peak391	55	.	180.750	-1	-1
chr10	12701699	12702185	peak392	78	.	254.510	-1	-1
chr10	13203187	13203644	peak393	77	.	250.980	-1	-1
chr10	13628597	13629255	peak394	534	.	1726.510	-1	-1
chr10	15001446	15002290	peak395	457	.	1477.970	-1	-1
chr10	15902249	15902901	peak396	302	.	977.460	-1	-1
chr10	17243376	17244005	peak397	191	.	617.190	-1	-1
chr10	18940291	18940870	peak398	340	.	1100.480	-1	-1
chr10	18947943	18948373	peak399	100	.	323.110	-1	-1
chr10	22605373	22605786	peak400	136	.	439.980	-1	-1
chr10	22634241	22634515	peak401	39	.	128.100	-1	-1
chr10	26985777	26986869	peak402	551	.	1781.350	-1	-1
chr10	27442922	27443678	peak403	764	.	2466.630	-1	-1
chr10	27530761	27531429	peak404	276	.	891.730	-1	-1
chr10	27531708	27532352	peak405	197	.	637.870	-1	-1
chr10	27792925	27793505	peak406	317	.	1024.360	-1	-1
chr10	29970585	29971244	peak407	196	.	635.910	-1	-1
chr10	30061321	30061751	peak408	76	.	247.260	-1	-1
chr10	30745111	30745606	peak409	46	.	149.950	-1	-1
chr10	33269336	33269982	peak410	67	.	217.520	-1	-1
chr10	35484498	35485065	peak411	37	.	120.860	-1	-1
chr10	35625122	35625695	peak412	108	.	351.480	-1	-1
chr10	43277702	43278643	peak413	954	.	3080.410	-1	-1
chr10	43633610	43634026	peak414	41	.	134.570	-1	-1
chr10	43827624	43827952	peak415	41	.	133.540	-1	-1
chr10	44101435	44102121	peak416	640	.	2068.140	-1	-1
chr10	45408685	45409592	peak417	55	.	179.620	-1	-1
chr10	45496119	45496501	peak418	58	.	190.190	-1	-1
chr10	46052825	46053455	peak419	80	.	260.880	-1	-1
chr10	49407600	49408142	peak420	329	.	1064.390	-1	-1
chr10	50008180	50008771	peak421	223	.	723.100	-1	-1
chr10	50543270	50543992	peak422	119	.	386.700	-1	-1
chr10	50746627	50747077	peak423	57	.	185.400	-1	-1
chr10	52218328	52218559	peak424	48	.	156.140	-1	-1
chr10	52384708	52385312	peak425	38	.	125.490	-1	-1
chr10	52419770	52420220	peak426	110	.	357.430	-1	-1
chr10	52499419	52500165	peak427	286	.	924.120	-1	-1
chr10	53459030	53459981	peak428	960	.	3100.000	-1	-1
chr10	62206502	62207074	peak429	190	.	614.250	-1	-1
chr10	64563880	64564668	peak430	422	.	1363.690	-1	-1
chr10	69609014	69609597	peak431	144	.	467.370	-1	-1
chr10	69834683	69835342	peak432	51	.	165.570	-1	-1
chr10	70660318	70661375	peak433	103	.	334.570	-1	-1
chr10	70715399	70716402	peak434	386	.	1247.220	-1	-1
chr10	70816968	70817517	peak435	84	.	271.960	-1	-1
chr10	70845548	70846285	peak436	123	.	400.200	-1	-1
chr10	71929886	71930646	peak437	345	.	1114.630	-1	-1
chr10	71933784	71934371	peak438	53	.	172.820	-1	-1
chr10	72163690	72164207	peak439	112	.	363.410	-1	-1
chr10	73291279	73291711	peak440	31	.	100.780	-1	-1
chr10	74114155	74114998	peak441	79	.	257.730	-1	-1
chr10	74869980	74870498	peak442	236	.	764.030	-1	-1
chr10	74927455	74928198	peak443	441	.	1426.720	-1	-1
chr10	75489758	75490675	peak444	960	.	3100.000	-1	-1
chr10	75503549	75504605	peak445	686	.	2216.850	-1	-1
chr10	75544868	75545674	peak446	368	.	1188.450	-1	-1
chr10	76585584	76586510	peak447	41	.	133.600	-1	-1
chr10	79596096	79596545	peak448	49	.	158.560	-1	-1
chr10	79633304	79633922	peak449	90	.	292.000	-1	-1
chr10	79789063	79789600	peak450	189	.	611.030	-1	-1
chr10	80305544	80305861	peak451	35	.	115.600	-1	-1
chr10	81947131	81947950	peak452	46	.	150.820	-1	-1
chr10	85898972	85899614	peak453	106	.	344.320	-1	-1
chr10	88648685	88649094	peak454	76	.	245.420	-1	-1
chr10	89264249	89264977	peak455	308	.	995.370	-1	-1
chr10	89577701	89578360	peak456	267	.	864.760	-1	-1
chr10	89621648	89622466	peak457	36	.	116.410	-1	-1
chr10	89879786	89880371	peak458	157	.	508.070	-1	-1
chr10	90519369	90520046	peak459	172	.	557.370	-1	-1
chr10	90600555	90601019	peak460	61	.	198.300	-1	-1
chr10	93236126	93236569	peak461	133	.	431.280	-1	-1
chr10	93683295	93683730	peak462	32	.	105.080	-1	-1
chr10	94050597	94051194	peak463	36	.	117.080	-1	-1
chr10	94351170	94351786	peak464	68	.	219.560	-1	-1
chr10	94451279	94451894	peak465	40	.	129.700	-1	-1
chr10	95256083	95256554	peak466	52	.	169.200	-1	-1
chr10	95462027	95462758	peak467	641	.	2069.480	-1	-1
chr10	96122303	96123124	peak468	699	.	2259.240	-1	-1
chr10	97849288	97850398	peak469	704	.	2274.220	-1	-1
chr10	97889218	97890459	peak470	210	.	680.060	-1	-1
chr10	98345957	98347097	peak471	332	.	1072.250	-1	-1
chr10	98518165	98518702	peak472	32	.	105.540	-1	-1
chr10	99160756	99161363	peak473	145	.	468.420	-1	-1
chr10	99894088	99894772	peak474	77	.	250.860	-1	-1
chr10	100993745	100994216	peak475	37	.	120.170	-1	-1
chr10	101491403	101492127	peak476	185	.	597.630	-1	-1
chr10	101989145	101989637	peak477	84	.	274.020	-1	-1
chr10	102295383	102296067	peak478	359	.	1159.790	-1	-1
chr10	102453518	102453959	peak479	31	.	101.680	-1	-1
chr10	102672327	102673003	peak480	38	.	125.020	-1	-1
chr10	102746881	102747995	peak481	820	.	2647.870	-1	-1
chr10	103347532	103348377	peak482	541	.	1748.530	-1	-1
chr10	103911690	103912406	peak483	126	.	408.930	-1	-1
chr10	104180400	104181490	peak484	257	.	830.150	-1	-1
chr10	104261680	104262274	peak485	40	.	130.590	-1	-1
chr10	104503151	104503980	peak486	84	.	274.040	-1	-1
chr10	105155964	105156763	peak487	945	.	3052.330	-1	-1
chr10	105230836	105231493	peak488	50	.	164.610	-1	-1
chr10	105440684	105440980	peak489	36	.	117.740	-1	-1
chr10	105523417	105524058	peak490	85	.	277.000	-1	-1
chr10	106028326	106029024	peak491	150	.	484.740	-1	-1
chr10	112678236	112679270	peak492	487	.	1573.440	-1	-1
chr10	114205874	114207222	peak493	732	.	2365.680	-1	-1
chr10	117037758	117038160	peak494	45	.	148.130	-1	-1
chr10	120099903	120100342	peak495	206	.	667.000	-1	-1
chr10	120965598	120966145	peak496	91	.	294.990	-1	-1
chr10	121275795	121276401	peak497	42	.	136.920	-1	-1
chr10	121485256	121485535	peak498	46	.	149.340	-1	-1
chr10	121631384	121631807	peak499	46	.	149.950	-1	-1
chr10	121651710	121652547	peak500	267	.	864.560	-1	-1
chr10	122610400	122611206	peak501	1000	.	3228.290	-1	-1
chr10	123497337	123497694	peak502	32	.	106.300	-1	-1
chr10	123687381	123687947	peak503	248	.	803.140	-1	-1
chr10	124713347	124714134	peak504	459	.	1484.690	-1	-1
chr10	124913334	124914162	peak505	298	.	964.320	-1	-1
chr10	125001372	125001785	peak506	35	.	113.460	-1	-1
chr10	126490083	126490638	peak507	133	.	429.470	-1	-1
chr10	126917248	126917708	peak508	78	.	254.510	-1	-1
chr10	127210450	127211041	peak509	74	.	239.950	-1	-1
chr10	127408065	127408542	peak510	73	.	235.930	-1	-1
chr10	129861253	129861721	peak511	38	.	123.410	-1	-1
chr10	132429635	132430198	peak512	62	.	201.600	-1	-1
chr10	134247720	134248316	peak513	492	.	1590.770	-1	-1
chr10	135122060	135122680	peak514	167	.	541.970	-1	-1
chr10	135123192	135124048	peak515	92	.	297.590	-1	-1
chr10	135171045	135171556	peak516	67	.	216.300	-1	-1
chr10	135201738	135202138	peak517	81	.	262.250	-1	-1
chr10	135207415	135208032	peak518	387	.	1250.710	-1	-1
chr10	135255857	135256427	peak519	40	.	129.820	-1	-1
chr10	135333641	135334147	peak520	48	.	158.110	-1	-1
chr11	207140	208008	peak521	455	.	1471.800	-1	-1
chr11	236317	237374	peak522	366	.	1182.820	-1	-1
chr11	308029	308384	peak523	54	.	176.300	-1	-1
chr11	506144	507121	peak524	37	.	121.390	-1	-1
chr11	535496	535983	peak525	59	.	192.870	-1	-1
chr11	576099	576680	peak526	373	.	1206.160	-1	-1
chr11	615698	616240	peak527	43	.	142.010	-1	-1
chr11	809252	810158	peak528	216	.	699.140	-1	-1
chr11	910470	911150	peak529	216	.	699.230	-1	-1
chr11	1283677	1284197	peak530	40	.	131.410	-1	-1
chr11	1968430	1968861	peak531	89	.	287.370	-1	-1
chr11	2421165	2422206	peak532	960	.	3100.000	-1	-1
chr11	2913646	2914206	peak533	37	.	120.840	-1	-1
chr11	3078381	3079089	peak534	486	.	1570.460	-1	-1
chr11	3399993	3400690	peak535	286	.	923.920	-1	-1
chr11	5585918	5586241	peak536	84	.	273.220	-1	-1
chr11	6502250	6503184	peak537	229	.	741.660	-1	-1
chr11	6633193	6633927	peak538	84	.	274.380	-1	-1
chr11	6947313	6947784	peak539	45	.	146.820	-1	-1
chr11	7598965	7599659	peak540	249	.	804.200	-1	-1
chr11	8008360	8009046	peak541	610	.	1972.010	-1	-1
chr11	8703985	8704531	peak542	51	.	167.310	-1	-1
chr11	8710099	8710983	peak543	960	.	3100.000	-1	-1
chr11	8985645	8986475	peak544	232	.	752.060	-1	-1
chr11	9335959	9336739	peak545	60	.	195.960	-1	-1
chr11	9405762	9406521	peak546	563	.	1820.460	-1	-1
chr11	9481993	9482821	peak547	291	.	940.460	-1	-1
chr11	9622838	9623444	peak548	62	.	200.920	-1	-1
chr11	10772367	10773139	peak549	789	.	2548.420	-1	-1
chr11	11814603	11815006	peak550	124	.	402.470	-1	-1
chr11	12246047	12246591	peak551	104	.	336.180	-1	-1
chr11	17098897	17099584	peak552	128	.	415.260	-1	-1
chr11	17229307	17229791	peak553	36	.	117.810	-1	-1
chr11	18127332	18127864	peak554	42	.	135.640	-1	-1
chr11	18343503	18344327	peak555	138	.	448.560	-1	-1
chr11	18547938	18548962	peak556	501	.	1618.360	-1	-1
chr11	18655614	18656268	peak557	121	.	392.900	-1	-1
chr11	20088286	20088633	peak558	35	.	115.820	-1	-1
chr11	22850726	22851161	peak559	42	.	136.430	-1	-1
chr11	23202913	23203317	peak560	72	.	232.810	-1	-1
chr11	27528075	27528651	peak561	40	.	130.920	-1	-1
chr11	28131629	28132072	peak562	279	.	903.090	-1	-1
chr11	30344304	30344939	peak563	224	.	725.790	-1	-1
chr11	31391076	31391836	peak564	816	.	2635.870	-1	-1
chr11	32604988	32605807	peak565	435	.	1405.090	-1	-1
chr11	33182742	33183346	peak566	241	.	780.260	-1	-1
chr11	33941091	33941632	peak567	38	.	123.410	-1	-1
chr11	35168182	35168696	peak568	58	.	188.020	-1	-1
chr11	35684022	35684809	peak569	261	.	842.690	-1	-1
chr11	36615601	36616396	peak570	242	.	782.670	-1	-1
chr11	43380178	43380823	peak571	441	.	1424.390	-1	-1
chr11	43901954	43902787	peak572	883	.	2853.510	-1	-1
chr11	45376685	45377274	peak573	194	.	628.150	-1	-1
chr11	45939052	45939957	peak574	451	.	1456.720	-1	-1
chr11	46025162	46025712	peak575	458	.	1481.210	-1	-1
chr11	46638657	46639261	peak576	48	.	155.060	-1	-1
chr11	46721907	46722926	peak577	960	.	3100.000	-1	-1
chr11	46957852	46958561	peak578	440	.	1423.160	-1	-1
chr11	47270026	47270877	peak579	520	.	1679.150	-1	-1
chr11	47429632	47430133	peak580	786	.	2539.100	-1	-1
chr11	47447620	47448476	peak581	198	.	641.590	-1	-1
chr11	47536230	47536870	peak582	66	.	213.860	-1	-1
chr11	47600042	47601076	peak583	960	.	3100.000	-1	-1
chr11	47788882	47789377	peak584	46	.	151.190	-1	-1
chr11	47869589	47870240	peak585	59	.	193.650	-1	-1
chr11	57103112	57103683	peak586	110	.	355.220	-1	-1
chr11	57297954	57298669	peak587	188	.	608.780	-1	-1
chr11	57424895	57425478	peak588	55	.	180.570	-1	-1
chr11	57479449	57480329	peak589	682	.	2203.610	-1	-1
chr11	57508409	57509278	peak590	755	.	2439.550	-1	-1
chr11	58345263	58346065	peak591	357	.	1153.920	-1	-1
chr11	59333362	59333898	peak592	50	.	162.670	-1	-1
chr11	59382997	59383801	peak593	38	.	122.830	-1	-1
chr11	59577696	59578669	peak594	921	.	2974.700	-1	-1
chr11	60145720	60146263	peak595	40	.	129.460	-1	-1
chr11	60249784	60250330	peak596	214	.	692.670	-1	-1
chr11	60673658	60674391	peak597	161	.	521.980	-1	-1
chr11	60928718	60929242	peak598	55	.	180.420	-1	-1
chr11	60931736	60932331	peak599	50	.	163.870	-1	-1
chr11	61129159	61130101	peak600	232	.	750.030	-1	-1
chr11	61159551	61160380	peak601	128	.	414.790	-1	-1
chr11	61197170	61197918	peak602	652	.	2105.520	-1	-1
chr11	61348868	61349156	peak603	33	.	106.630	-1	-1
chr11	61539939	61540488	peak604	97	.	313.200	-1	-1
chr11	61559652	61560640	peak605	665	.	2149.100	-1	-1
chr11	61792898	61793631	peak606	113	.	367.980	-1	-1
chr11	61891039	61891704	peak607	143	.	463.040	-1	-1
chr11	62079137	62079518	peak608	32	.	106.280	-1	-1
chr11	62358671	62359836	peak609	607	.	1961.100	-1	-1
chr11	62368474	62368998	peak610	56	.	182.600	-1	-1
chr11	62389288	62389920	peak611	411	.	1327.810	-1	-1
chr11	62420542	62421164	peak612	369	.	1194.030	-1	-1
chr11	62446295	62446916	peak613	176	.	568.250	-1	-1
chr11	62473491	62474059	peak614	40	.	131.280	-1	-1
chr11	62495350	62496585	peak615	304	.	984.540	-1	-1
chr11	62521162	62521974	peak616	217	.	702.600	-1	-1
chr11	62528802	62529433	peak617	60	.	196.650	-1	-1
chr11	62554442	62555210	peak618	201	.	648.960	-1	-1
chr11	62559076	62559689	peak619	119	.	386.110	-1	-1
chr11	62598814	62599775	peak620	331	.	1071.080	-1	-1
chr11	62606805	62607348	peak621	46	.	149.880	-1	-1
chr11	63270912	63271437	peak622	32	.	105.620	-1	-1
chr11	63741634	63742421	peak623	380	.	1227.530	-1	-1
chr11	63753148	63753677	peak624	31	.	101.830	-1	-1
chr11	63753731	63754206	peak625	85	.	277.110	-1	-1
chr11	63993285	63993983	peak626	132	.	429.230	-1	-1
chr11	64007449	64008748	peak627	96	.	312.110	-1	-1
chr11	64037038	64038620	peak628	783	.	2528.070	-1	-1
chr11	64038751	64039163	peak629	53	.	173.290	-1	-1
chr11	64084670	64085761	peak630	468	.	1511.170	-1	-1
chr11	64107331	64107979	peak631	162	.	524.860	-1	-1
chr11	64577868	64578670	peak632	51	.	167.810	-1	-1
chr11	64851129	64851966	peak633	251	.	810.790	-1	-1
chr11	64863187	64863982	peak634	880	.	2841.760	-1	-1
chr11	64884703	64885464	peak635	592	.	1914.000	-1	-1
chr11	64901621	64902591	peak636	221	.	715.520	-1	-1
chr11	65244453	65245260	peak637	38	.	123.400	-1	-1
chr11	65337444	65338295	peak638	431	.	1391.910	-1	-1
chr11	65382425	65383285	peak639	238	.	770.960	-1	-1
chr11	65407583	65408515	peak640	42	.	135.670	-1	-1
chr11	65479230	65480167	peak641	325	.	1052.320	-1	-1
chr11	65625338	65626108	peak642	525	.	1695.450	-1	-1
chr11	65627580	65628623	peak643	80	.	258.810	-1	-1
chr11	65655735	65656455	peak644	267	.	862.830	-1	-1
chr11	65661315	65661776	peak645	108	.	348.760	-1	-1
chr11	65728645	65729479	peak646	703	.	2271.380	-1	-1
chr11	65769218	65770374	peak647	960	.	3100.000	-1	-1
chr11	65819318	65820216	peak648	412	.	1331.240	-1	-1
chr11	66056423	66056944	peak649	56	.	183.210	-1	-1
chr11	66247584	66248231	peak650	36	.	118.880	-1	-1
chr11	66277801	66278347	peak651	102	.	331.580	-1	-1
chr11	67055605	67056306	peak652	96	.	310.230	-1	-1
chr11	67797614	67798287	peak653	91	.	296.010	-1	-1
chr11	68039222	68039861	peak654	84	.	271.530	-1	-1
chr11	68593140	68593686	peak655	94	.	304.470	-1	-1
chr11	68670826	68671752	peak656	865	.	2793.800	-1	-1
chr11	68794861	68795359	peak657	32	.	105.320	-1	-1
chr11	69526807	69527365	peak658	91	.	295.140	-1	-1
chr11	70159981	70160432	peak659	37	.	120.750	-1	-1
chr11	71639181	71640361	peak660	640	.	2067.420	-1	-1
chr11	71791454	71792198	peak661	135	.	437.160	-1	-1
chr11	71813698	71814725	peak662	124	.	401.510	-1	-1
chr11	71823107	71824192	peak663	834	.	2694.460	-1	-1
chr11	72796170	72796738	peak664	193	.	626.010	-1	-1
chr11	73309344	73309915	peak665	248	.	803.320	-1	-1
chr11	73498591	73499500	peak666	472	.	1526.590	-1	-1
chr11	73587633	73588290	peak667	167	.	540.770	-1	-1
chr11	73881766	73882597	peak668	186	.	602.580	-1	-1
chr11	74699388	74700193	peak669	53	.	173.480	-1	-1
chr11	74854143	74854665	peak670	32	.	105.540	-1	-1
chr11	74858931	74859366	peak671	52	.	168.790	-1	-1
chr11	75080866	75081301	peak672	55	.	180.220	-1	-1
chr11	75110262	75110872	peak673	221	.	713.640	-1	-1
chr11	75203166	75203746	peak674	68	.	220.150	-1	-1
chr11	77348451	77349263	peak675	735	.	2375.120	-1	-1
chr11	77705460	77706328	peak676	415	.	1342.370	-1	-1
chr11	77790531	77791261	peak677	135	.	437.740	-1	-1
chr11	79281160	79281570	peak678	79	.	256.250	-1	-1
chr11	79468345	79468767	peak679	35	.	115.260	-1	-1
chr11	82612525	82613002	peak680	91	.	295.580	-1	-1
chr11	82904357	82905032	peak681	214	.	692.500	-1	-1
chr11	82996844	82997855	peak682	145	.	470.930	-1	-1
chr11	84807994	84808421	peak683	55	.	178.710	-1	-1
chr11	85194936	85195301	peak684	40	.	131.770	-1	-1
chr11	86012902	86013600	peak685	966	.	3120.420	-1	-1
chr11	89984130	89984518	peak686	33	.	108.520	-1	-1
chr11	93517089	93517733	peak687	199	.	642.660	-1	-1
chr11	93861778	93862308	peak688	39	.	128.920	-1	-1
chr11	94276776	94277561	peak689	72	.	233.880	-1	-1
chr11	94706373	94707090	peak690	456	.	1475.130	-1	-1
chr11	95522664	95523329	peak691	35	.	113.300	-1	-1
chr11	95974639	95975153	peak692	31	.	102.490	-1	-1
chr11	96122791	96123488	peak693	114	.	370.260	-1	-1
chr11	98294722	98295010	peak694	41	.	134.770	-1	-1
chr11	99881139	99881540	peak695	32	.	105.010	-1	-1
chr11	100557896	100558317	peak696	46	.	149.790	-1	-1
chr11	102962553	102963322	peak697	342	.	1104.950	-1	-1
chr11	105892864	105893569	peak698	296	.	956.490	-1	-1
chr11	108337925	108338473	peak699	55	.	178.450	-1	-1
chr11	110860447	110860844	peak700	36	.	116.980	-1	-1
chr11	111749616	111750470	peak701	54	.	175.930	-1	-1
chr11	111944494	111945365	peak702	960	.	3100.000	-1	-1
chr11	111957255	111957966	peak703	347	.	1121.470	-1	-1
chr11	113929761	113930358	peak704	73	.	237.370	-1	-1
chr11	116658530	116659096	peak705	139	.	450.390	-1	-1
chr11	117014531	117015329	peak706	365	.	1179.910	-1	-1
chr11	117102533	117103058	peak707	53	.	172.180	-1	-1
chr11	117198281	117198885	peak708	67	.	218.840	-1	-1
chr11	117686020	117686506	peak709	63	.	205.570	-1	-1
chr11	118111276	118111802	peak710	38	.	124.710	-1	-1
chr11	118122416	118123351	peak711	472	.	1524.670	-1	-1
chr11	118229858	118230609	peak712	439	.	1419.050	-1	-1
chr11	118888717	118889724	peak713	898	.	2901.380	-1	-1
chr11	118938117	118938739	peak714	36	.	116.770	-1	-1
chr11	118955305	118955924	peak715	43	.	141.310	-1	-1
chr11	118972252	118973304	peak716	558	.	1801.830	-1	-1
chr11	120095523	120096053	peak717	71	.	232.170	-1	-1
chr11	120160081	120160627	peak718	107	.	347.480	-1	-1
chr11	120206768	120207161	peak719	31	.	102.360	-1	-1
chr11	120215065	120215415	peak720	37	.	120.260	-1	-1
chr11	121289160	121289672	peak721	36	.	118.240	-1	-1
chr11	123301607	123302098	peak722	46	.	151.590	-1	-1
chr11	123611809	123612730	peak723	443	.	1431.540	-1	-1
chr11	124492404	124493030	peak724	227	.	735.140	-1	-1
chr11	124670054	124670652	peak725	143	.	463.520	-1	-1
chr11	124823579	124824286	peak726	241	.	780.350	-1	-1
chr11	124981419	124982207	peak727	231	.	747.010	-1	-1
chr11	124993892	124994513	peak728	70	.	226.720	-1	-1
chr11	125772801	125773312	peak729	96	.	310.530	-1	-1
chr11	125808217	125808631	peak730	233	.	754.470	-1	-1
chr11	126042412	126043002	peak731	51	.	165.090	-1	-1
chr11	126138509	126139248	peak732	272	.	879.420	-1	-1
chr11	126152784	126153499	peak733	31	.	102.890	-1	-1
chr11	128707532	128707962	peak734	55	.	177.810	-1	-1
chr11	129939554	129939923	peak735	58	.	190.320	-1	-1
chr11	130786121	130786514	peak736	35	.	113.630	-1	-1
chr11	132934278	132934781	peak737	40	.	129.360	-1	-1
chr12	498135	499184	peak738	960	.	3100.000	-1	-1
chr12	751686	752183	peak739	34	.	109.900	-1	-1
chr12	1703134	1703554	peak740	157	.	507.470	-1	-1
chr12	1913590	1914124	peak741	177	.	572.170	-1	-1
chr12	1921731	1922552	peak742	36	.	119.110	-1	-1
chr12	2921452	2922304	peak743	269	.	870.850	-1	-1
chr12	3981971	3982849	peak744	167	.	541.170	-1	-1
chr12	4379955	4380439	peak745	51	.	167.700	-1	-1
chr12	4429885	4430539	peak746	36	.	119.250	-1	-1
chr12	4544575	4545131	peak747	121	.	391.380	-1	-1
chr12	4647361	4648266	peak748	640	.	2067.060	-1	-1
chr12	6446185	6446808	peak749	50	.	163.540	-1	-1
chr12	6570922	6571498	peak750	68	.	221.300	-1	-1
chr12	6602234	6603063	peak751	755	.	2438.720	-1	-1
chr12	6677229	6677822	peak752	52	.	169.170	-1	-1
chr12	6753310	6753865	peak753	44	.	144.980	-1	-1
chr12	6771942	6772897	peak754	960	.	3100.000	-1	-1
chr12	6797794	6799279	peak755	960	.	3100.000	-1	-1
chr12	6832845	6833593	peak756	674	.	2177.000	-1	-1
chr12	6854741	6855545	peak757	81	.	263.190	-1	-1
chr12	6862001	6862871	peak758	38	.	125.620	-1	-1
chr12	6961062	6961929	peak759	265	.	856.520	-1	-1
chr12	6982113	6982809	peak760	61	.	197.240	-1	-1
chr12	7052767	7053571	peak761	88	.	285.270	-1	-1
chr12	7070807	7071517	peak762	39	.	126.660	-1	-1
chr12	7079445	7080417	peak763	960	.	3100.000	-1	-1
chr12	8178741	8179657	peak764	56	.	183.560	-1	-1
chr12	8234496	8235126	peak765	89	.	288.590	-1	-1
chr12	9101959	9103032	peak766	638	.	2060.770	-1	-1
chr12	10096929	10097377	peak767	31	.	103.130	-1	-1
chr12	12509674	12510265	peak768	37	.	119.680	-1	-1
chr12	12965962	12966644	peak769	193	.	623.620	-1	-1
chr12	13250883	13251403	peak770	43	.	139.540	-1	-1
chr12	14956103	14956810	peak771	567	.	1832.940	-1	-1
chr12	15033766	15034215	peak772	74	.	240.420	-1	-1
chr12	16034936	16035666	peak773	179	.	577.870	-1	-1
chr12	21590348	21591052	peak774	154	.	499.820	-1	-1
chr12	21654026	21654903	peak775	58	.	188.540	-1	-1
chr12	22199569	22199916	peak776	33	.	108.600	-1	-1
chr12	27396665	27397345	peak777	210	.	681.120	-1	-1
chr12	28343069	28343884	peak778	126	.	406.890	-1	-1
chr12	29724147	29724571	peak779	56	.	183.100	-1	-1
chr12	30848578	30849183	peak780	59	.	192.960	-1	-1
chr12	30907772	30908248	peak781	32	.	106.440	-1	-1
chr12	31227016	31227238	peak782	43	.	139.240	-1	-1
chr12	32418700	32419398	peak783	259	.	836.400	-1	-1
chr12	34175122	34175600	peak784	623	.	2011.750	-1	-1
chr12	38008505	38008731	peak785	31	.	102.120	-1	-1
chr12	38710327	38710814	peak786	960	.	3100.000	-1	-1
chr12	42719671	42720247	peak787	43	.	138.930	-1	-1
chr12	43828428	43828836	peak788	41	.	132.480	-1	-1
chr12	44351475	44351925	peak789	45	.	147.030	-1	-1
chr12	45342316	45342821	peak790	305	.	985.800	-1	-1
chr12	48104014	48104566	peak791	40	.	130.660	-1	-1
chr12	48282690	48283227	peak792	50	.	162.170	-1	-1
chr12	48499472	48500466	peak793	960	.	3100.000	-1	-1
chr12	48550878	48551630	peak794	129	.	419.040	-1	-1
chr12	49110141	49110988	peak795	635	.	2052.970	-1	-1
chr12	49412252	49413130	peak796	318	.	1029.370	-1	-1
chr12	49449733	49450315	peak797	32	.	105.430	-1	-1
chr12	49454015	49454811	peak798	31	.	102.410	-1	-1
chr12	49961422	49962571	peak799	662	.	2138.240	-1	-1
chr12	50134927	50135755	peak800	195	.	631.440	-1	-1
chr12	50214822	50215301	peak801	86	.	279.780	-1	-1
chr12	50236444	50237211	peak802	144	.	467.100	-1	-1
chr12	50478726	50479359	peak803	63	.	205.660	-1	-1
chr12	50505418	50506294	peak804	185	.	598.200	-1	-1
chr12	50794175	50795047	peak805	636	.	2053.580	-1	-1
chr12	50898592	50899184	peak806	66	.	214.040	-1	-1
chr12	51566362	51567180	peak807	163	.	527.240	-1	-1
chr12	51632377	51633326	peak808	34	.	111.110	-1	-1
chr12	51635772	51636279	peak809	43	.	140.460	-1	-1
chr12	51762536	51763437	peak810	78	.	253.990	-1	-1
chr12	52463148	52464062	peak811	403	.	1301.890	-1	-1
chr12	53574092	53574793	peak812	472	.	1524.130	-1	-1
chr12	53689037	53689541	peak813	40	.	131.120	-1	-1
chr12	53692956	53693942	peak814	620	.	2004.220	-1	-1
chr12	53714957	53715712	peak815	368	.	1189.880	-1	-1
chr12	53717993	53718582	peak816	34	.	111.840	-1	-1
chr12	53773079	53774011	peak817	49	.	158.320	-1	-1
chr12	53845440	53845961	peak818	357	.	1154.460	-1	-1
chr12	54368245	54368742	peak819	70	.	228.340	-1	-1
chr12	54582307	54583255	peak820	960	.	3100.000	-1	-1
chr12	54691520	54692086	peak821	96	.	311.940	-1	-1
chr12	54867131	54867701	peak822	121	.	391.410	-1	-1
chr12	54892313	54892703	peak823	31	.	101.060	-1	-1
chr12	55378255	55378862	peak824	460	.	1485.610	-1	-1
chr12	56211430	56212280	peak825	39	.	127.850	-1	-1
chr12	56223221	56223787	peak826	877	.	2831.760	-1	-1
chr12	56320469	56321451	peak827	153	.	496.730	-1	-1
chr12	56435230	56436280	peak828	695	.	2244.270	-1	-1
chr12	56509699	56510726	peak829	159	.	515.520	-1	-1
chr12	56511573	56512480	peak830	673	.	2173.180	-1	-1
chr12	56545918	56546507	peak831	92	.	297.600	-1	-1
chr12	56617793	56618439	peak832	105	.	339.840	-1	-1
chr12	56660387	56660883	peak833	51	.	164.960	-1	-1
chr12	56727654	56728397	peak834	65	.	211.610	-1	-1
chr12	56753726	56754519	peak835	54	.	175.650	-1	-1
chr12	57039680	57040371	peak836	111	.	360.960	-1	-1
chr12	57118651	57119409	peak837	435	.	1407.240	-1	-1
chr12	57472338	57473064	peak838	243	.	785.120	-1	-1
chr12	57505660	57506342	peak839	82	.	267.510	-1	-1
chr12	57881511	57882144	peak840	397	.	1283.760	-1	-1
chr12	58138769	58139395	peak841	49	.	160.350	-1	-1
chr12	58329674	58330226	peak842	81	.	262.490	-1	-1
chr12	62860313	62860780	peak843	33	.	108.140	-1	-1
chr12	64797854	64798360	peak844	50	.	162.120	-1	-1
chr12	65107230	65107474	peak845	31	.	100.690	-1	-1
chr12	65563006	65563574	peak846	68	.	220.870	-1	-1
chr12	66524087	66524938	peak847	482	.	1558.260	-1	-1
chr12	66562833	66563982	peak848	39	.	128.100	-1	-1
chr12	68849657	68850146	peak849	66	.	214.750	-1	-1
chr12	69080278	69081258	peak850	960	.	3100.000	-1	-1
chr12	69139626	69140184	peak851	62	.	202.120	-1	-1
chr12	69633068	69633508	peak852	45	.	145.800	-1	-1
chr12	69863807	69864686	peak853	612	.	1975.850	-1	-1
chr12	70861713	70862163	peak854	44	.	142.300	-1	-1
chr12	72003763	72004258	peak855	55	.	178.240	-1	-1
chr12	72056702	72058283	peak856	333	.	1076.460	-1	-1
chr12	72233135	72233831	peak857	252	.	814.980	-1	-1
chr12	74931444	74931875	peak858	50	.	163.250	-1	-1
chr12	75904942	75905835	peak859	933	.	3012.400	-1	-1
chr12	76741760	76742609	peak860	530	.	1712.240	-1	-1
chr12	76913183	76913669	peak861	43	.	140.040	-1	-1
chr12	80866734	80866957	peak862	43	.	141.600	-1	-1
chr12	83359868	83360368	peak863	62	.	201.490	-1	-1
chr12	89674520	89675106	peak864	41	.	135.200	-1	-1
chr12	89746150	89746825	peak865	41	.	132.410	-1	-1
chr12	89747527	89748233	peak866	51	.	167.850	-1	-1
chr12	89919556	89920047	peak867	35	.	114.070	-1	-1
chr12	90127315	90127852	peak868	34	.	111.630	-1	-1
chr12	92987648	92988100	peak869	117	.	380.560	-1	-1
chr12	93617779	93618356	peak870	35	.	114.070	-1	-1
chr12	93835316	93836121	peak871	106	.	344.760	-1	-1
chr12	94070674	94071624	peak872	84	.	272.170	-1	-1
chr12	94242455	94242961	peak873	75	.	243.730	-1	-1
chr12	94407719	94408058	peak874	51	.	164.800	-1	-1
chr12	94568253	94568740	peak875	50	.	163.620	-1	-1
chr12	95397290	95397727	peak876	138	.	448.280	-1	-1
chr12	95867588	95868197	peak877	50	.	163.560	-1	-1
chr12	96336407	96336951	peak878	411	.	1327.020	-1	-1
chr12	96502065	96502521	peak879	142	.	460.680	-1	-1
chr12	97300673	97301378	peak880	264	.	854.140	-1	-1
chr12	98060053	98060434	peak881	93	.	303.060	-1	-1
chr12	98194329	98194741	peak882	77	.	249.260	-1	-1
chr12	99037738	99038254	peak883	58	.	188.530	-1	-1
chr12	100521833	100522274	peak884	41	.	134.850	-1	-1
chr12	100594243	100595161	peak885	169	.	548.220	-1	-1
chr12	101849410	101849992	peak886	68	.	219.560	-1	-1
chr12	102455520	102456160	peak887	364	.	1177.030	-1	-1
chr12	102513579	102514261	peak888	129	.	418.090	-1	-1
chr12	104323241	104324274	peak889	161	.	520.410	-1	-1
chr12	104350692	104351321	peak890	542	.	1750.130	-1	-1
chr12	104359233	104359903	peak891	156	.	505.200	-1	-1
chr12	105629730	105630407	peak892	406	.	1312.110	-1	-1
chr12	106751283	106751940	peak893	286	.	925.070	-1	-1
chr12	108954891	108955518	peak894	101	.	327.370	-1	-1
chr12	109489898	109490748	peak895	960	.	3100.000	-1	-1
chr12	109531077	109531563	peak896	35	.	113.850	-1	-1
chr12	109914827	109915850	peak897	960	.	3100.000	-1	-1
chr12	110151092	110151595	peak898	31	.	102.880	-1	-1
chr12	110266018	110266454	peak899	33	.	108.050	-1	-1
chr12	110433773	110434480	peak900	32	.	104.880	-1	-1
chr12	110486098	110486836	peak901	514	.	1660.020	-1	-1
chr12	110887701	110888422	peak902	365	.	1178.620	-1	-1
chr12	111494518	111495347	peak903	57	.	186.920	-1	-1
chr12	111866458	111867035	peak904	44	.	144.160	-1	-1
chr12	112037018	112037713	peak905	507	.	1638.580	-1	-1
chr12	112123508	112124159	peak906	48	.	157.060	-1	-1
chr12	112846709	112847807	peak907	491	.	1586.260	-1	-1
chr12	112856447	112856931	peak908	31	.	100.540	-1	-1
chr12	114300287	114300796	peak909	92	.	298.650	-1	-1
chr12	115587588	115588094	peak910	177	.	574.430	-1	-1
chr12	117348372	117349066	peak911	847	.	2736.950	-1	-1
chr12	118796819	118797215	peak912	46	.	150.680	-1	-1
chr12	119151800	119152305	peak913	41	.	133.910	-1	-1
chr12	120105365	120106254	peak914	719	.	2323.660	-1	-1
chr12	120632011	120632814	peak915	343	.	1110.280	-1	-1
chr12	120638726	120639241	peak916	31	.	101.240	-1	-1
chr12	120875455	120876194	peak917	207	.	668.450	-1	-1
chr12	121018844	121019500	peak918	84	.	272.250	-1	-1
chr12	121124122	121125070	peak919	658	.	2126.550	-1	-1
chr12	121151587	121151970	peak920	77	.	250.060	-1	-1
chr12	121789966	121790715	peak921	274	.	886.970	-1	-1
chr12	122326211	122326893	peak922	271	.	875.890	-1	-1
chr12	122710339	122710916	peak923	51	.	165.540	-1	-1
chr12	123011312	123012504	peak924	199	.	642.910	-1	-1
chr12	123380455	123381036	peak925	214	.	692.900	-1	-1
chr12	123458908	123460040	peak926	656	.	2120.270	-1	-1
chr12	123464933	123465546	peak927	247	.	799.070	-1	-1
chr12	123868091	123868586	peak928	40	.	129.460	-1	-1
chr12	123920875	123921573	peak929	62	.	201.630	-1	-1
chr12	123942450	123942956	peak930	115	.	371.340	-1	-1
chr12	124086092	124087078	peak931	869	.	2808.500	-1	-1
chr12	124117816	124118660	peak932	971	.	3135.570	-1	-1
chr12	124196529	124197177	peak933	126	.	407.820	-1	-1
chr12	124227499	124227944	peak934	37	.	119.560	-1	-1
chr12	124916799	124917366	peak935	43	.	140.210	-1	-1
chr12	124950673	124951376	peak936	307	.	993.380	-1	-1
chr12	125401601	125402599	peak937	39	.	126.140	-1	-1
chr12	127246674	127247037	peak938	44	.	142.790	-1	-1
chr12	129308301	129308930	peak939	305	.	987.780	-1	-1
chr12	131727417	131727828	peak940	107	.	348.580	-1	-1
chr12	132195088	132196056	peak941	960	.	3100.000	-1	-1
chr12	133021436	133021837	peak942	96	.	312.580	-1	-1
chr12	133066569	133066872	peak943	37	.	122.290	-1	-1
chr12	133286847	133287626	peak944	452	.	1460.070	-1	-1
chr12	133343269	133343670	peak945	74	.	241.500	-1	-1
chr12	133405190	133406028	peak946	974	.	3144.660	-1	-1
chr12	133464183	133464695	peak947	39	.	127.030	-1	-1
chr12	133532620	133533245	peak948	128	.	413.330	-1	-1
chr12	133562638	133563304	peak949	503	.	1623.960	-1	-1
chr12	133613693	133614155	peak950	98	.	319.340	-1	-1
chr12	133656495	133657779	peak951	337	.	1090.330	-1	-1
chr12	133757762	133758258	peak952	154	.	497.390	-1	-1
chr13	20160876	20161509	peak953	957	.	3091.960	-1	-1
chr13	20175840	20176325	peak954	51	.	165.290	-1	-1
chr13	20763118	20763866	peak955	213	.	689.170	-1	-1
chr13	25086300	25087245	peak956	119	.	386.310	-1	-1
chr13	25496830	25497437	peak957	36	.	118.840	-1	-1
chr13	25875411	25876339	peak958	40	.	131.340	-1	-1
chr13	26795784	26796937	peak959	176	.	569.910	-1	-1
chr13	26950591	26950936	peak960	32	.	105.480	-1	-1
chr13	27825145	27825762	peak961	51	.	165.210	-1	-1
chr13	28921843	28922239	peak962	45	.	145.380	-1	-1
chr13	29232824	29233671	peak963	546	.	1765.810	-1	-1
chr13	30070360	30071018	peak964	244	.	789.700	-1	-1
chr13	31191506	31192441	peak965	785	.	2537.290	-1	-1
chr13	31270432	31271000	peak966	97	.	314.620	-1	-1
chr13	31735731	31736828	peak967	122	.	396.270	-1	-1
chr13	34083679	34084368	peak968	196	.	633.710	-1	-1
chr13	34116466	34117431	peak969	306	.	990.120	-1	-1
chr13	35033952	35034405	peak970	53	.	171.730	-1	-1
chr13	37573296	37573638	peak971	47	.	152.980	-1	-1
chr13	37633487	37634167	peak972	120	.	387.870	-1	-1
chr13	38923407	38924197	peak973	127	.	410.440	-1	-1
chr13	39611824	39612315	peak974	78	.	253.250	-1	-1
chr13	41344837	41345819	peak975	960	.	3100.000	-1	-1
chr13	41350756	41351272	peak976	53	.	172.450	-1	-1
chr13	41495587	41496261	peak977	37	.	120.300	-1	-1
chr13	41837212	41838174	peak978	960	.	3100.000	-1	-1
chr13	42534883	42535664	peak979	482	.	1557.110	-1	-1
chr13	45563452	45564202	peak980	92	.	299.560	-1	-1
chr13	45915141	45915674	peak981	44	.	142.090	-1	-1
chr13	46038503	46039684	peak982	960	.	3100.000	-1	-1
chr13	46626412	46627215	peak983	409	.	1323.280	-1	-1
chr13	48478336	48478846	peak984	101	.	328.350	-1	-1
chr13	48877581	48878150	peak985	201	.	651.860	-1	-1
chr13	49789010	49789696	peak986	144	.	468.020	-1	-1
chr13	50017877	50018734	peak987	48	.	156.160	-1	-1
chr13	51289409	51290039	peak988	90	.	291.650	-1	-1
chr13	51765843	51766366	peak989	68	.	222.230	-1	-1
chr13	52188498	52189100	peak990	93	.	302.730	-1	-1
chr13	52378146	52378674	peak991	38	.	124.640	-1	-1
chr13	52768160	52768909	peak992	838	.	2705.820	-1	-1
chr13	53024059	53024558	peak993	47	.	154.490	-1	-1
chr13	53191256	53191983	peak994	922	.	2976.840	-1	-1
chr13	53226095	53227353	peak995	311	.	1005.310	-1	-1
chr13	53424646	53425321	peak996	155	.	503.240	-1	-1
chr13	59934121	59934616	peak997	42	.	135.600	-1	-1
chr13	59965705	59966350	peak998	40	.	131.600	-1	-1
chr13	60737653	60738531	peak999	466	.	1506.150	-1	-1
chr13	69293943	69294396	peak1000	96	.	311.820	-1	-1
chr13	70544566	70545069	peak1001	93	.	302.050	-1	-1
chr13	73301578	73302071	peak1002	34	.	112.950	-1	-1
chr13	73355790	73356630	peak1003	672	.	2169.430	-1	-1
chr13	73862795	73863138	peak1004	36	.	118.970	-1	-1
chr13	77297628	77297973	peak1005	112	.	364.460	-1	-1
chr13	77456497	77456968	peak1006	91	.	295.810	-1	-1
chr13	77599721	77600167	peak1007	47	.	152.550	-1	-1
chr13	77903149	77903833	peak1008	115	.	371.670	-1	-1
chr13	78047645	78048034	peak1009	42	.	136.630	-1	-1
chr13	78353964	78354532	peak1010	67	.	217.230	-1	-1
chr13	80055258	80055760	peak1011	119	.	385.500	-1	-1
chr13	89750248	89750662	peak1012	41	.	134.900	-1	-1
chr13	93031392	93032188	peak1013	408	.	1317.320	-1	-1
chr13	96705350	96705946	peak1014	97	.	315.330	-1	-1
chr13	97600445	97600853	peak1015	43	.	140.560	-1	-1
chr13	99128566	99129066	peak1016	106	.	343.340	-1	-1
chr13	99738302	99738797	peak1017	41	.	133.650	-1	-1
chr13	99852476	99853254	peak1018	37	.	120.490	-1	-1
chr13	100150475	100151267	peak1019	530	.	1713.540	-1	-1
chr13	100153305	100154297	peak1020	121	.	391.350	-1	-1
chr13	103497835	103498639	peak1021	177	.	572.470	-1	-1
chr13	108867657	108868104	peak1022	55	.	180.620	-1	-1
chr13	108870447	108871024	peak1023	488	.	1577.320	-1	-1
chr13	110013911	110014424	peak1024	38	.	125.610	-1	-1
chr13	111188545	111189074	peak1025	31	.	100.540	-1	-1
chr13	111227975	111228447	peak1026	36	.	117.760	-1	-1
chr13	111267527	111268181	peak1027	150	.	487.180	-1	-1
chr13	111364471	111365113	peak1028	49	.	160.840	-1	-1
chr13	111581404	111581831	peak1029	47	.	153.170	-1	-1
chr13	111805653	111806351	peak1030	279	.	901.140	-1	-1
chr13	111837065	111837388	peak1031	31	.	103.240	-1	-1
chr13	113241899	113242839	peak1032	190	.	614.160	-1	-1
chr13	113862724	113863386	peak1033	411	.	1329.590	-1	-1
chr13	114894290	114895027	peak1034	40	.	130.210	-1	-1
chr13	114999887	115000826	peak1035	585	.	1889.580	-1	-1
chr13	115079486	115079995	peak1036	52	.	170.760	-1	-1
chr14	21150711	21151254	peak1037	51	.	167.170	-1	-1
chr14	21341823	21342389	peak1038	182	.	588.350	-1	-1
chr14	21457745	21458649	peak1039	840	.	2712.330	-1	-1
chr14	21553434	21553857	peak1040	44	.	142.270	-1	-1
chr14	21737499	21738236	peak1041	311	.	1004.380	-1	-1
chr14	21851868	21852726	peak1042	523	.	1690.770	-1	-1
chr14	21923974	21924721	peak1043	60	.	194.410	-1	-1
chr14	21944964	21945639	peak1044	95	.	308.330	-1	-1
chr14	21979018	21979862	peak1045	628	.	2027.610	-1	-1
chr14	23025041	23025681	peak1046	32	.	105.430	-1	-1
chr14	23235553	23236141	peak1047	46	.	148.760	-1	-1
chr14	23425974	23426540	peak1048	92	.	297.070	-1	-1
chr14	23503942	23504700	peak1049	43	.	141.460	-1	-1
chr14	23790145	23790706	peak1050	42	.	137.070	-1	-1
chr14	23938267	23939369	peak1051	611	.	1973.720	-1	-1
chr14	24583111	24584171	peak1052	47	.	153.010	-1	-1
chr14	24657764	24658571	peak1053	960	.	3100.000	-1	-1
chr14	24664551	24665286	peak1054	98	.	316.830	-1	-1
chr14	24701172	24702458	peak1055	674	.	2178.150	-1	-1
chr14	24711376	24712142	peak1056	40	.	131.100	-1	-1
chr14	24911717	24912504	peak1057	427	.	1379.780	-1	-1
chr14	29254744	29255180	peak1058	49	.	160.500	-1	-1
chr14	31028071	31028702	peak1059	103	.	332.840	-1	-1
chr14	31091153	31091706	peak1060	176	.	568.500	-1	-1
chr14	35008624	35009101	peak1061	63	.	203.740	-1	-1
chr14	35451568	35452514	peak1062	368	.	1190.460	-1	-1
chr14	35590852	35591961	peak1063	149	.	481.910	-1	-1
chr14	35761192	35762018	peak1064	594	.	1919.680	-1	-1
chr14	39572284	39572909	peak1065	65	.	213.040	-1	-1
chr14	39639037	39639971	peak1066	353	.	1140.720	-1	-1
chr14	39643916	39644583	peak1067	52	.	170.570	-1	-1
chr14	39644726	39645347	peak1068	31	.	102.280	-1	-1
chr14	45430913	45431678	peak1069	514	.	1659.390	-1	-1
chr14	45603572	45604046	peak1070	34	.	112.110	-1	-1
chr14	45604640	45605452	peak1071	850	.	2745.350	-1	-1
chr14	50087117	50088151	peak1072	114	.	370.330	-1	-1
chr14	50100407	50101355	peak1073	97	.	313.510	-1	-1
chr14	50234550	50235122	peak1074	118	.	382.120	-1	-1
chr14	50359520	50359992	peak1075	34	.	110.600	-1	-1
chr14	55518014	55518658	peak1076	82	.	265.900	-1	-1
chr14	55657922	55658565	peak1077	65	.	210.190	-1	-1
chr14	55731806	55732389	peak1078	158	.	512.290	-1	-1
chr14	57735357	57735955	peak1079	82	.	267.920	-1	-1
chr14	58764300	58765075	peak1080	95	.	308.120	-1	-1
chr14	58893680	58894627	peak1081	88	.	286.830	-1	-1
chr14	58894887	58895319	peak1082	55	.	180.290	-1	-1
chr14	61201192	61201664	peak1083	164	.	529.670	-1	-1
chr14	64009857	64010571	peak1084	232	.	751.420	-1	-1
chr14	64368108	64368542	peak1085	40	.	129.160	-1	-1
chr14	65099338	65099697	peak1086	63	.	203.770	-1	-1
chr14	67826260	67826819	peak1087	276	.	891.570	-1	-1
chr14	69199673	69200075	peak1088	68	.	220.540	-1	-1
chr14	69291486	69291972	peak1089	186	.	603.290	-1	-1
chr14	69657886	69658527	peak1090	456	.	1475.090	-1	-1
chr14	69864729	69865699	peak1091	932	.	3010.170	-1	-1
chr14	70233526	70234061	peak1092	47	.	151.750	-1	-1
chr14	70826081	70826775	peak1093	421	.	1362.240	-1	-1
chr14	70883480	70884072	peak1094	308	.	996.840	-1	-1
chr14	71067169	71067527	peak1095	304	.	981.820	-1	-1
chr14	71125706	71125958	peak1096	41	.	133.540	-1	-1
chr14	72906397	72906779	peak1097	32	.	103.400	-1	-1
chr14	73602917	73603422	peak1098	73	.	236.770	-1	-1
chr14	74353211	74353851	peak1099	456	.	1473.300	-1	-1
chr14	74416726	74417111	peak1100	56	.	183.510	-1	-1
chr14	74769646	74769962	peak1101	107	.	347.300	-1	-1
chr14	75179424	75180164	peak1102	895	.	2890.940	-1	-1
chr14	75348281	75348976	peak1103	363	.	1172.580	-1	-1
chr14	75469148	75469937	peak1104	409	.	1322.040	-1	-1
chr14	75530515	75531001	peak1105	35	.	115.970	-1	-1
chr14	75593389	75594158	peak1106	401	.	1297.760	-1	-1
chr14	75643108	75643788	peak1107	274	.	886.120	-1	-1
chr14	76617938	76618483	peak1108	123	.	399.220	-1	-1
chr14	77330422	77330734	peak1109	53	.	173.880	-1	-1
chr14	77564252	77564698	peak1110	49	.	158.240	-1	-1
chr14	77843354	77843988	peak1111	126	.	409.440	-1	-1
chr14	77923742	77924675	peak1112	960	.	3100.000	-1	-1
chr14	78174103	78174710	peak1113	579	.	1871.660	-1	-1
chr14	78227206	78227743	peak1114	51	.	164.750	-1	-1
chr14	89017615	89018054	peak1115	60	.	195.080	-1	-1
chr14	89817635	89818183	peak1116	83	.	270.170	-1	-1
chr14	89976732	89977219	peak1117	36	.	117.390	-1	-1
chr14	90420649	90421273	peak1118	32	.	104.860	-1	-1
chr14	90722605	90723290	peak1119	560	.	1810.270	-1	-1
chr14	90868287	90868730	peak1120	40	.	129.460	-1	-1
chr14	90967032	90967646	peak1121	210	.	678.580	-1	-1
chr14	91782211	91782701	peak1122	33	.	107.980	-1	-1
chr14	92506136	92506814	peak1123	46	.	150.940	-1	-1
chr14	93136549	93137042	peak1124	37	.	122.230	-1	-1
chr14	93196313	93196665	peak1125	35	.	114.300	-1	-1
chr14	93651015	93651643	peak1126	151	.	489.100	-1	-1
chr14	93672972	93673842	peak1127	309	.	1000.310	-1	-1
chr14	94547211	94547842	peak1128	277	.	895.660	-1	-1
chr14	95129793	95130308	peak1129	256	.	829.400	-1	-1
chr14	96000499	96001360	peak1130	796	.	2569.860	-1	-1
chr14	96086845	96087584	peak1131	486	.	1571.220	-1	-1
chr14	96829523	96830054	peak1132	149	.	483.170	-1	-1
chr14	96968834	96969462	peak1133	85	.	274.720	-1	-1
chr14	97453425	97453809	peak1134	40	.	131.600	-1	-1
chr14	98290511	98291003	peak1135	147	.	475.570	-1	-1
chr14	99131415	99131710	peak1136	43	.	140.130	-1	-1
chr14	99492722	99493334	peak1137	358	.	1156.560	-1	-1
chr14	99610150	99610525	peak1138	72	.	233.200	-1	-1
chr14	99947235	99947838	peak1139	65	.	213.040	-1	-1
chr14	100613548	100614114	peak1140	54	.	175.070	-1	-1
chr14	100704085	100704664	peak1141	255	.	823.970	-1	-1
chr14	100842276	100843189	peak1142	760	.	2456.670	-1	-1
chr14	101129159	101129654	peak1143	106	.	344.720	-1	-1
chr14	101587006	101587936	peak1144	75	.	244.490	-1	-1
chr14	102828932	102829509	peak1145	284	.	919.770	-1	-1
chr14	103800109	103800690	peak1146	42	.	137.850	-1	-1
chr14	103851339	103852043	peak1147	258	.	835.380	-1	-1
chr14	104095825	104096391	peak1148	76	.	247.350	-1	-1
chr14	105252453	105252896	peak1149	67	.	217.000	-1	-1
chr14	105282129	105282821	peak1150	536	.	1733.330	-1	-1
chr14	105399614	105399971	peak1151	143	.	463.220	-1	-1
chr14	105864565	105865169	peak1152	135	.	437.500	-1	-1
chr14	105956937	105957859	peak1153	705	.	2278.230	-1	-1
chr14	105994570	105994952	peak1154	33	.	109.230	-1	-1
chr14	106915872	106916229	peak1155	32	.	105.480	-1	-1
chr15	23034174	23034735	peak1156	37	.	121.710	-1	-1
chr15	23810330	23811284	peak1157	960	.	3100.000	-1	-1
chr15	25018051	25018758	peak1158	234	.	756.280	-1	-1
chr15	25093364	25093623	peak1159	57	.	184.140	-1	-1
chr15	31508417	31508909	peak1160	37	.	121.050	-1	-1
chr15	31653487	31654386	peak1161	85	.	276.650	-1	-1
chr15	34393855	34394473	peak1162	44	.	145.230	-1	-1
chr15	34516850	34517609	peak1163	829	.	2678.500	-1	-1
chr15	34635148	34635698	peak1164	213	.	687.670	-1	-1
chr15	35261632	35262372	peak1165	960	.	3100.000	-1	-1
chr15	35280283	35280885	peak1166	149	.	483.110	-1	-1
chr15	38746065	38746687	peak1167	407	.	1313.930	-1	-1
chr15	40225871	40226383	peak1168	86	.	280.500	-1	-1
chr15	40330929	40331795	peak1169	491	.	1587.130	-1	-1
chr15	40674848	40675526	peak1170	742	.	2398.580	-1	-1
chr15	41061114	41061624	peak1171	50	.	162.200	-1	-1
chr15	41694395	41694933	peak1172	302	.	976.020	-1	-1
chr15	41836150	41836685	peak1173	135	.	435.960	-1	-1
chr15	42500167	42500860	peak1174	273	.	882.840	-1	-1
chr15	42565122	42565993	peak1175	206	.	667.000	-1	-1
chr15	43398038	43398653	peak1176	52	.	169.550	-1	-1
chr15	43477364	43477814	peak1177	33	.	108.500	-1	-1
chr15	43477916	43478569	peak1178	192	.	622.740	-1	-1
chr15	43622378	43623116	peak1179	174	.	563.160	-1	-1
chr15	43663146	43663661	peak1180	52	.	168.750	-1	-1
chr15	44092510	44093102	peak1181	196	.	633.600	-1	-1
chr15	44116624	44117250	peak1182	37	.	121.780	-1	-1
chr15	44954863	44956077	peak1183	113	.	365.110	-1	-1
chr15	45571115	45571803	peak1184	115	.	373.720	-1	-1
chr15	45694243	45694870	peak1185	163	.	528.170	-1	-1
chr15	45879044	45880124	peak1186	280	.	904.290	-1	-1
chr15	47752979	47753342	peak1187	37	.	120.260	-1	-1
chr15	47776283	47776874	peak1188	339	.	1094.790	-1	-1
chr15	48623037	48623868	peak1189	86	.	280.280	-1	-1
chr15	49447555	49448353	peak1190	842	.	2721.070	-1	-1
chr15	49912872	49913509	peak1191	372	.	1202.960	-1	-1
chr15	50646785	50647746	peak1192	224	.	724.690	-1	-1
chr15	51057461	51058231	peak1193	94	.	304.520	-1	-1
chr15	52130091	52130530	peak1194	35	.	114.070	-1	-1
chr15	52536006	52536781	peak1195	121	.	391.480	-1	-1
chr15	52860983	52861712	peak1196	214	.	693.470	-1	-1
chr15	55011611	55011861	peak1197	65	.	211.500	-1	-1
chr15	55488590	55489541	peak1198	439	.	1417.970	-1	-1
chr15	55700345	55700929	peak1199	31	.	102.700	-1	-1
chr15	55790274	55790919	peak1200	79	.	256.720	-1	-1
chr15	56537988	56538673	peak1201	205	.	663.050	-1	-1
chr15	57032374	57032934	peak1202	189	.	613.080	-1	-1
chr15	57179070	57180023	peak1203	45	.	146.360	-1	-1
chr15	57853525	57854027	peak1204	32	.	105.390	-1	-1
chr15	57998503	57999167	peak1205	295	.	955.400	-1	-1
chr15	59225413	59225883	peak1206	83	.	270.260	-1	-1
chr15	59907036	59907654	peak1207	140	.	452.360	-1	-1
chr15	59949429	59950064	peak1208	223	.	720.900	-1	-1
chr15	59980606	59981892	peak1209	361	.	1166.370	-1	-1
chr15	63796572	63796992	peak1210	31	.	103.130	-1	-1
chr15	64385801	64386710	peak1211	56	.	181.380	-1	-1
chr15	64387916	64388414	peak1212	131	.	425.750	-1	-1
chr15	64454933	64455955	peak1213	144	.	466.010	-1	-1
chr15	64648186	64648789	peak1214	401	.	1296.430	-1	-1
chr15	64679624	64680417	peak1215	809	.	2614.480	-1	-1
chr15	65425858	65426502	peak1216	229	.	740.360	-1	-1
chr15	65809261	65810326	peak1217	450	.	1452.830	-1	-1
chr15	65903090	65903819	peak1218	430	.	1388.770	-1	-1
chr15	66161186	66162141	peak1219	568	.	1835.870	-1	-1
chr15	66796806	66797712	peak1220	455	.	1469.250	-1	-1
chr15	66905919	66906474	peak1221	143	.	464.750	-1	-1
chr15	67834705	67835271	peak1222	329	.	1062.850	-1	-1
chr15	68569638	68570598	peak1223	548	.	1770.830	-1	-1
chr15	69074054	69074651	peak1224	225	.	729.300	-1	-1
chr15	69706258	69706920	peak1225	112	.	363.830	-1	-1
chr15	70051259	70051829	peak1226	126	.	408.270	-1	-1
chr15	70917684	70918161	peak1227	31	.	101.060	-1	-1
chr15	71055680	71056219	peak1228	60	.	194.050	-1	-1
chr15	71184405	71185284	peak1229	199	.	644.810	-1	-1
chr15	72978121	72978708	peak1230	153	.	494.350	-1	-1
chr15	74284441	74284923	peak1231	77	.	249.070	-1	-1
chr15	74695270	74695951	peak1232	31	.	101.510	-1	-1
chr15	74753159	74753935	peak1233	566	.	1829.510	-1	-1
chr15	74833022	74833656	peak1234	451	.	1457.460	-1	-1
chr15	74907741	74908515	peak1235	343	.	1109.780	-1	-1
chr15	74988022	74988779	peak1236	394	.	1272.820	-1	-1
chr15	75642121	75642736	peak1237	31	.	100.510	-1	-1
chr15	75660172	75661338	peak1238	821	.	2653.500	-1	-1
chr15	75745989	75746584	peak1239	38	.	125.810	-1	-1
chr15	75761361	75761826	peak1240	61	.	199.470	-1	-1
chr15	76050715	76051104	peak1241	36	.	118.740	-1	-1
chr15	76195810	76196637	peak1242	558	.	1802.890	-1	-1
chr15	77287193	77287637	peak1243	38	.	124.140	-1	-1
chr15	77713006	77713805	peak1244	92	.	297.860	-1	-1
chr15	78441235	78441739	peak1245	31	.	101.320	-1	-1
chr15	78591734	78592438	peak1246	102	.	332.100	-1	-1
chr15	79053847	79054265	peak1247	53	.	172.930	-1	-1
chr15	79286202	79286751	peak1248	34	.	112.560	-1	-1
chr15	79603396	79603814	peak1249	49	.	161.100	-1	-1
chr15	80164774	80165434	peak1250	66	.	216.250	-1	-1
chr15	80215823	80216610	peak1251	35	.	115.710	-1	-1
chr15	80254626	80254887	peak1252	33	.	107.250	-1	-1
chr15	82824895	82825098	peak1253	34	.	111.950	-1	-1
chr15	83418973	83419649	peak1254	400	.	1291.790	-1	-1
chr15	83654375	83655256	peak1255	309	.	997.840	-1	-1
chr15	83680111	83680757	peak1256	94	.	304.420	-1	-1
chr15	85174380	85175106	peak1257	288	.	930.900	-1	-1
chr15	85197179	85197821	peak1258	167	.	540.940	-1	-1
chr15	85258891	85259918	peak1259	767	.	2479.260	-1	-1
chr15	89089448	89090292	peak1260	454	.	1466.020	-1	-1
chr15	89786866	89787525	peak1261	246	.	795.590	-1	-1
chr15	90000369	90000662	peak1262	31	.	102.120	-1	-1
chr15	90233661	90234309	peak1263	275	.	889.730	-1	-1
chr15	90358126	90358699	peak1264	103	.	333.020	-1	-1
chr15	90436902	90437790	peak1265	576	.	1861.310	-1	-1
chr15	90577463	90578207	peak1266	48	.	157.060	-1	-1
chr15	90808382	90809182	peak1267	207	.	671.060	-1	-1
chr15	90895213	90895760	peak1268	85	.	277.110	-1	-1
chr15	90920053	90920644	peak1269	129	.	418.390	-1	-1
chr15	91472994	91473687	peak1270	419	.	1353.350	-1	-1
chr15	91565541	91566161	peak1271	146	.	472.020	-1	-1
chr15	91873127	91873547	peak1272	33	.	108.350	-1	-1
chr15	93352291	93352861	peak1273	31	.	100.300	-1	-1
chr15	93447286	93448098	peak1274	303	.	981.070	-1	-1
chr15	95674291	95674764	peak1275	42	.	136.710	-1	-1
chr15	96897634	96898137	peak1276	32	.	104.880	-1	-1
chr15	98023137	98023677	peak1277	111	.	359.570	-1	-1
chr15	99409195	99409662	peak1278	87	.	283.950	-1	-1
chr15	99523572	99523949	peak1279	49	.	158.640	-1	-1
chr15	99561319	99561739	peak1280	35	.	115.720	-1	-1
chr15	99791176	99791761	peak1281	133	.	429.620	-1	-1
chr15	101835252	101835884	peak1282	45	.	147.550	-1	-1
chr15	101860737	101861294	peak1283	89	.	290.340	-1	-1
chr15	101873963	101874474	peak1284	295	.	955.130	-1	-1
chr15	101874596	101875169	peak1285	425	.	1373.100	-1	-1
chr15	102192255	102193034	peak1286	78	.	251.900	-1	-1
chr16	279159	279806	peak1287	294	.	950.880	-1	-1
chr16	284470	285069	peak1288	54	.	175.920	-1	-1
chr16	420393	420946	peak1289	613	.	1981.500	-1	-1
chr16	577359	577887	peak1290	58	.	189.280	-1	-1
chr16	596644	597289	peak1291	272	.	879.100	-1	-1
chr16	619669	620065	peak1292	68	.	221.960	-1	-1
chr16	638972	640069	peak1293	387	.	1250.500	-1	-1
chr16	699012	699511	peak1294	49	.	159.880	-1	-1
chr16	717768	718453	peak1295	387	.	1250.950	-1	-1
chr16	729947	730666	peak1296	69	.	223.960	-1	-1
chr16	734185	734867	peak1297	395	.	1276.230	-1	-1
chr16	739996	740839	peak1298	960	.	3100.000	-1	-1
chr16	770775	771672	peak1299	292	.	942.990	-1	-1
chr16	857492	858221	peak1300	253	.	819.620	-1	-1
chr16	1401763	1402135	peak1301	79	.	256.790	-1	-1
chr16	1470346	1471349	peak1302	960	.	3100.000	-1	-1
chr16	1537550	1538193	peak1303	74	.	239.610	-1	-1
chr16	1755707	1756453	peak1304	348	.	1126.010	-1	-1
chr16	1822821	1823815	peak1305	691	.	2232.310	-1	-1
chr16	1832388	1833073	peak1306	747	.	2412.510	-1	-1
chr16	2021485	2022269	peak1307	436	.	1409.110	-1	-1
chr16	2059620	2060489	peak1308	169	.	546.540	-1	-1
chr16	2097588	2098274	peak1309	517	.	1669.630	-1	-1
chr16	2205125	2205961	peak1310	572	.	1847.620	-1	-1
chr16	2509833	2510386	peak1311	81	.	264.640	-1	-1
chr16	2587735	2588204	peak1312	98	.	316.570	-1	-1
chr16	2653041	2653793	peak1313	960	.	3100.000	-1	-1
chr16	2723417	2723783	peak1314	67	.	218.060	-1	-1
chr16	2732042	2732820	peak1315	960	.	3100.000	-1	-1
chr16	2770847	2771486	peak1316	685	.	2212.500	-1	-1
chr16	2892385	2893060	peak1317	231	.	748.680	-1	-1
chr16	2917776	2918816	peak1318	439	.	1419.350	-1	-1
chr16	3058000	3058527	peak1319	37	.	121.510	-1	-1
chr16	3104785	3105393	peak1320	41	.	135.200	-1	-1
chr16	3156135	3156828	peak1321	491	.	1587.200	-1	-1
chr16	3174423	3175034	peak1322	67	.	218.230	-1	-1
chr16	3184693	3185305	peak1323	174	.	562.170	-1	-1
chr16	3284889	3285564	peak1324	398	.	1287.520	-1	-1
chr16	3333196	3333785	peak1325	206	.	666.090	-1	-1
chr16	3355084	3356342	peak1326	840	.	2714.210	-1	-1
chr16	3414794	3415387	peak1327	359	.	1159.910	-1	-1
chr16	3450735	3451573	peak1328	34	.	112.190	-1	-1
chr16	3481550	3482407	peak1329	419	.	1354.550	-1	-1
chr16	3493317	3494044	peak1330	282	.	912.500	-1	-1
chr16	3507693	3508227	peak1331	34	.	111.860	-1	-1
chr16	3907251	3907685	peak1332	33	.	107.010	-1	-1
chr16	4666039	4666751	peak1333	31	.	101.240	-1	-1
chr16	4783974	4784670	peak1334	196	.	633.810	-1	-1
chr16	4818518	4819157	peak1335	121	.	392.580	-1	-1
chr16	4850223	4851004	peak1336	160	.	516.840	-1	-1
chr16	4997673	4998367	peak1337	416	.	1344.360	-1	-1
chr16	5566168	5566548	peak1338	171	.	554.860	-1	-1
chr16	5610071	5610612	peak1339	100	.	325.420	-1	-1
chr16	6021140	6021461	peak1340	31	.	102.120	-1	-1
chr16	7563391	7563894	peak1341	63	.	206.010	-1	-1
chr16	8891129	8891946	peak1342	321	.	1038.270	-1	-1
chr16	9057942	9058461	peak1343	31	.	102.870	-1	-1
chr16	9172847	9173289	peak1344	75	.	242.630	-1	-1
chr16	10837482	10838186	peak1345	236	.	762.040	-1	-1
chr16	11038088	11038623	peak1346	37	.	122.560	-1	-1
chr16	11063411	11063874	peak1347	51	.	167.760	-1	-1
chr16	11945206	11945866	peak1348	398	.	1285.880	-1	-1
chr16	12009584	12010339	peak1349	225	.	726.630	-1	-1
chr16	12070083	12070771	peak1350	359	.	1159.860	-1	-1
chr16	12897169	12897953	peak1351	253	.	818.460	-1	-1
chr16	13774100	13774607	peak1352	63	.	204.770	-1	-1
chr16	13958612	13958968	peak1353	40	.	130.250	-1	-1
chr16	14013719	14014344	peak1354	31	.	102.100	-1	-1
chr16	14726346	14727021	peak1355	151	.	488.880	-1	-1
chr16	15149729	15150364	peak1356	166	.	536.990	-1	-1
chr16	15187926	15188373	peak1357	124	.	402.220	-1	-1
chr16	15736477	15737337	peak1358	174	.	563.260	-1	-1
chr16	16132679	16133282	peak1359	49	.	161.210	-1	-1
chr16	16169258	16170046	peak1360	32	.	103.810	-1	-1
chr16	19534978	19535455	peak1361	131	.	424.420	-1	-1
chr16	19729141	19729899	peak1362	477	.	1540.270	-1	-1
chr16	20817392	20818221	peak1363	531	.	1716.720	-1	-1
chr16	21610365	21611131	peak1364	583	.	1884.940	-1	-1
chr16	21620231	21620711	peak1365	47	.	151.750	-1	-1
chr16	22019094	22019668	peak1366	181	.	586.550	-1	-1
chr16	22217068	22217674	peak1367	35	.	113.850	-1	-1
chr16	22252339	22252720	peak1368	37	.	121.610	-1	-1
chr16	22380687	22381150	peak1369	124	.	401.570	-1	-1
chr16	23464145	23464685	peak1370	36	.	119.270	-1	-1
chr16	23568280	23569064	peak1371	112	.	363.830	-1	-1
chr16	23607383	23607869	peak1372	32	.	104.190	-1	-1
chr16	23652427	23653249	peak1373	379	.	1224.320	-1	-1
chr16	24740520	24741266	peak1374	829	.	2676.930	-1	-1
chr16	25118160	25118789	peak1375	69	.	223.420	-1	-1
chr16	25122611	25123276	peak1376	73	.	238.250	-1	-1
chr16	27279768	27280483	peak1377	139	.	451.290	-1	-1
chr16	27385403	27385916	peak1378	89	.	290.150	-1	-1
chr16	27561149	27561795	peak1379	106	.	344.160	-1	-1
chr16	28204369	28204793	peak1380	31	.	100.500	-1	-1
chr16	28857109	28858008	peak1381	751	.	2425.990	-1	-1
chr16	28874527	28875636	peak1382	691	.	2233.890	-1	-1
chr16	28961699	28962973	peak1383	182	.	590.180	-1	-1
chr16	29801625	29802332	peak1384	621	.	2005.550	-1	-1
chr16	30086886	30087647	peak1385	326	.	1053.460	-1	-1
chr16	30197035	30197522	peak1386	43	.	139.040	-1	-1
chr16	30366174	30367306	peak1387	614	.	1982.230	-1	-1
chr16	30406442	30406969	peak1388	108	.	350.860	-1	-1
chr16	30456993	30457542	peak1389	32	.	103.490	-1	-1
chr16	30537891	30538867	peak1390	490	.	1584.150	-1	-1
chr16	30710295	30710975	peak1391	142	.	461.610	-1	-1
chr16	30798259	30798824	peak1392	53	.	173.360	-1	-1
chr16	30816608	30817193	peak1393	60	.	195.870	-1	-1
chr16	30886411	30887076	peak1394	211	.	683.660	-1	-1
chr16	30914861	30916034	peak1395	276	.	892.800	-1	-1
chr16	30933443	30934978	peak1396	468	.	1511.920	-1	-1
chr16	30968555	30969327	peak1397	136	.	440.610	-1	-1
chr16	31044305	31045110	peak1398	687	.	2219.790	-1	-1
chr16	31084884	31086219	peak1399	960	.	3100.000	-1	-1
chr16	31128702	31129270	peak1400	593	.	1916.220	-1	-1
chr16	31470321	31471182	peak1401	152	.	493.000	-1	-1
chr16	31519503	31520052	peak1402	52	.	168.210	-1	-1
chr16	33962835	33963645	peak1403	76	.	246.070	-1	-1
chr16	47599271	47599791	peak1404	69	.	223.170	-1	-1
chr16	48277943	48278440	peak1405	130	.	422.450	-1	-1
chr16	50127395	50127979	peak1406	101	.	326.210	-1	-1
chr16	50669864	50670315	peak1407	82	.	267.220	-1	-1
chr16	53536974	53537724	peak1408	231	.	747.820	-1	-1
chr16	56484943	56485709	peak1409	611	.	1973.060	-1	-1
chr16	57219468	57220369	peak1410	220	.	712.730	-1	-1
chr16	57278631	57279071	peak1411	74	.	239.790	-1	-1
chr16	57496187	57496773	peak1412	478	.	1543.440	-1	-1
chr16	58163007	58163751	peak1413	131	.	426.120	-1	-1
chr16	58549090	58549705	peak1414	92	.	299.200	-1	-1
chr16	66442086	66442638	peak1415	54	.	176.810	-1	-1
chr16	66583347	66584050	peak1416	65	.	210.230	-1	-1
chr16	66967925	66968767	peak1417	269	.	871.580	-1	-1
chr16	66968933	66969231	peak1418	31	.	100.250	-1	-1
chr16	67193638	67194225	peak1419	57	.	185.860	-1	-1
chr16	67225718	67226355	peak1420	235	.	759.570	-1	-1
chr16	67260532	67261434	peak1421	798	.	2576.310	-1	-1
chr16	67700402	67700986	peak1422	34	.	110.240	-1	-1
chr16	67875608	67876745	peak1423	147	.	477.260	-1	-1
chr16	67880140	67880904	peak1424	49	.	159.940	-1	-1
chr16	67906562	67907338	peak1425	481	.	1555.880	-1	-1
chr16	67969449	67970195	peak1426	38	.	124.310	-1	-1
chr16	69166232	69166815	peak1427	260	.	841.190	-1	-1
chr16	69364253	69364906	peak1428	65	.	213.040	-1	-1
chr16	69373169	69374027	peak1429	908	.	2932.000	-1	-1
chr16	69419624	69420194	peak1430	53	.	172.410	-1	-1
chr16	70285636	70286032	peak1431	49	.	161.100	-1	-1
chr16	70380433	70381131	peak1432	347	.	1121.890	-1	-1
chr16	70415045	70415689	peak1433	118	.	383.830	-1	-1
chr16	71495814	71496542	peak1434	360	.	1162.850	-1	-1
chr16	71518227	71518837	peak1435	192	.	620.810	-1	-1
chr16	72042271	72043072	peak1436	78	.	253.610	-1	-1
chr16	72127206	72128287	peak1437	627	.	2026.570	-1	-1
chr16	72698717	72699355	peak1438	99	.	322.020	-1	-1
chr16	72910083	72910529	peak1439	53	.	173.480	-1	-1
chr16	73187865	73188338	peak1440	41	.	133.690	-1	-1
chr16	74330113	74331011	peak1441	359	.	1162.000	-1	-1
chr16	74700479	74701156	peak1442	52	.	168.410	-1	-1
chr16	74734776	74735283	peak1443	45	.	147.840	-1	-1
chr16	75599928	75600608	peak1444	203	.	656.860	-1	-1
chr16	75656653	75657416	peak1445	189	.	613.180	-1	-1
chr16	75681210	75681940	peak1446	347	.	1122.120	-1	-1
chr16	77224661	77225375	peak1447	245	.	791.020	-1	-1
chr16	79443912	79444388	peak1448	55	.	180.780	-1	-1
chr16	80574440	80575000	peak1449	57	.	186.550	-1	-1
chr16	81110262	81111406	peak1450	267	.	863.850	-1	-1
chr16	81779622	81780287	peak1451	311	.	1006.430	-1	-1
chr16	83841248	83841830	peak1452	76	.	247.740	-1	-1
chr16	84220263	84221026	peak1453	619	.	1999.960	-1	-1
chr16	84633067	84633469	peak1454	35	.	114.510	-1	-1
chr16	85044913	85045658	peak1455	544	.	1758.650	-1	-1
chr16	85587637	85587961	peak1456	45	.	146.730	-1	-1
chr16	85722506	85722769	peak1457	43	.	140.130	-1	-1
chr16	86245432	86245874	peak1458	180	.	583.510	-1	-1
chr16	87799355	87799877	peak1459	293	.	945.920	-1	-1
chr16	87984302	87984801	peak1460	106	.	344.440	-1	-1
chr16	88636501	88637044	peak1461	34	.	111.070	-1	-1
chr16	89160082	89160438	peak1462	357	.	1154.780	-1	-1
chr16	89283630	89284389	peak1463	414	.	1339.610	-1	-1
chr16	89307070	89308078	peak1464	924	.	2983.590	-1	-1
chr16	89571857	89572218	peak1465	48	.	155.750	-1	-1
chr16	89723882	89724333	peak1466	109	.	352.770	-1	-1
chr16	89787101	89787630	peak1467	540	.	1744.660	-1	-1
chr16	89788450	89788851	peak1468	39	.	127.450	-1	-1
chr17	617718	618395	peak1469	347	.	1121.740	-1	-1
chr17	818899	819330	peak1470	34	.	110.480	-1	-1
chr17	900048	900437	peak1471	33	.	108.240	-1	-1
chr17	942642	943106	peak1472	31	.	101.060	-1	-1
chr17	1171364	1171878	peak1473	216	.	697.460	-1	-1
chr17	1359456	1359809	peak1474	60	.	194.410	-1	-1
chr17	1419891	1420521	peak1475	156	.	505.530	-1	-1
chr17	1587907	1588428	peak1476	62	.	201.590	-1	-1
chr17	1726744	1727048	peak1477	34	.	110.030	-1	-1
chr17	1945010	1945602	peak1478	408	.	1317.870	-1	-1
chr17	2239441	2239983	peak1479	437	.	1412.650	-1	-1
chr17	3539498	3540234	peak1480	131	.	423.920	-1	-1
chr17	3877440	3877965	peak1481	42	.	136.150	-1	-1
chr17	4384360	4384886	peak1482	43	.	139.090	-1	-1
chr17	4458491	4459091	peak1483	155	.	502.190	-1	-1
chr17	4843474	4844150	peak1484	73	.	238.530	-1	-1
chr17	4850692	4851496	peak1485	77	.	250.870	-1	-1
chr17	4851624	4852035	peak1486	35	.	113.930	-1	-1
chr17	5094953	5095500	peak1487	97	.	314.390	-1	-1
chr17	5342269	5342787	peak1488	60	.	195.720	-1	-1
chr17	5372126	5372738	peak1489	396	.	1279.910	-1	-1
chr17	5389880	5390477	peak1490	121	.	391.160	-1	-1
chr17	6543884	6544509	peak1491	37	.	119.890	-1	-1
chr17	6554636	6555161	peak1492	110	.	355.870	-1	-1
chr17	6917758	6918258	peak1493	61	.	199.780	-1	-1
chr17	7142737	7143396	peak1494	428	.	1384.050	-1	-1
chr17	7155088	7155569	peak1495	131	.	423.840	-1	-1
chr17	7218394	7219044	peak1496	493	.	1594.130	-1	-1
chr17	7338392	7338864	peak1497	488	.	1577.330	-1	-1
chr17	7358681	7359196	peak1498	234	.	756.730	-1	-1
chr17	7475579	7476250	peak1499	129	.	416.830	-1	-1
chr17	7486950	7487767	peak1500	440	.	1421.770	-1	-1
chr17	7589239	7589611	peak1501	95	.	309.900	-1	-1
chr17	7835067	7835565	peak1502	107	.	346.100	-1	-1
chr17	8059790	8060397	peak1503	42	.	137.320	-1	-1
chr17	8126131	8126819	peak1504	99	.	320.430	-1	-1
chr17	8129974	8130343	peak1505	56	.	181.170	-1	-1
chr17	8279792	8280381	peak1506	269	.	868.930	-1	-1
chr17	8710322	8710828	peak1507	46	.	150.590	-1	-1
chr17	8857621	8857979	peak1508	54	.	175.120	-1	-1
chr17	10600551	10601128	peak1509	516	.	1667.550	-1	-1
chr17	12885627	12885947	peak1510	36	.	116.460	-1	-1
chr17	12921257	12921854	peak1511	408	.	1318.430	-1	-1
chr17	13209919	13210289	peak1512	38	.	125.420	-1	-1
chr17	13972505	13973105	peak1513	406	.	1312.200	-1	-1
chr17	14508263	14508739	peak1514	49	.	158.250	-1	-1
chr17	15139425	15139924	peak1515	301	.	972.390	-1	-1
chr17	15340078	15340527	peak1516	43	.	139.060	-1	-1
chr17	15587495	15587819	peak1517	190	.	614.960	-1	-1
chr17	16120166	16120714	peak1518	209	.	677.680	-1	-1
chr17	17183863	17184940	peak1519	159	.	514.910	-1	-1
chr17	17494695	17495448	peak1520	431	.	1392.810	-1	-1
chr17	17584613	17584931	peak1521	44	.	145.230	-1	-1
chr17	17990898	17991467	peak1522	443	.	1433.000	-1	-1
chr17	18218124	18218764	peak1523	249	.	806.250	-1	-1
chr17	19280917	19281563	peak1524	228	.	737.520	-1	-1
chr17	19551227	19551604	peak1525	32	.	105.870	-1	-1
chr17	19647809	19648142	peak1526	35	.	113.460	-1	-1
chr17	19880733	19881204	peak1527	39	.	127.450	-1	-1
chr17	21029868	21030599	peak1528	94	.	305.270	-1	-1
chr17	21117240	21117859	peak1529	48	.	157.700	-1	-1
chr17	21191022	21191785	peak1530	65	.	210.500	-1	-1
chr17	21355589	21356195	peak1531	87	.	282.740	-1	-1
chr17	25981613	25981973	peak1532	44	.	145.050	-1	-1
chr17	26368175	26368992	peak1533	216	.	699.870	-1	-1
chr17	26662121	26662948	peak1534	686	.	2216.090	-1	-1
chr17	26684331	26685052	peak1535	788	.	2543.900	-1	-1
chr17	26898336	26899012	peak1536	142	.	460.720	-1	-1
chr17	26988675	26989628	peak1537	222	.	718.660	-1	-1
chr17	27279023	27279864	peak1538	118	.	382.970	-1	-1
chr17	27309238	27309866	peak1539	46	.	148.550	-1	-1
chr17	28804074	28804718	peak1540	237	.	767.550	-1	-1
chr17	29232712	29233628	peak1541	690	.	2230.260	-1	-1
chr17	29876503	29877367	peak1542	72	.	235.090	-1	-1
chr17	30228503	30229125	peak1543	322	.	1041.640	-1	-1
chr17	30668975	30669517	peak1544	344	.	1113.530	-1	-1
chr17	30771032	30771790	peak1545	989	.	3195.990	-1	-1
chr17	31198713	31199208	peak1546	51	.	165.960	-1	-1
chr17	31966325	31966851	peak1547	438	.	1414.760	-1	-1
chr17	32080491	32080860	peak1548	159	.	513.660	-1	-1
chr17	33288190	33288904	peak1549	265	.	857.520	-1	-1
chr17	33349736	33350239	peak1550	38	.	125.660	-1	-1
chr17	33478003	33478556	peak1551	34	.	111.000	-1	-1
chr17	33569707	33570173	peak1552	35	.	115.390	-1	-1
chr17	33775081	33775710	peak1553	73	.	235.690	-1	-1
chr17	33905095	33905958	peak1554	462	.	1494.620	-1	-1
chr17	34409933	34410309	peak1555	148	.	478.630	-1	-1
chr17	34891039	34891708	peak1556	265	.	856.910	-1	-1
chr17	35285423	35285874	peak1557	44	.	142.950	-1	-1
chr17	35969274	35969675	peak1558	43	.	140.050	-1	-1
chr17	36908585	36909268	peak1559	52	.	169.110	-1	-1
chr17	36955903	36956503	peak1560	82	.	265.960	-1	-1
chr17	36981202	36981824	peak1561	142	.	458.570	-1	-1
chr17	37248576	37249016	peak1562	33	.	108.230	-1	-1
chr17	37793097	37793956	peak1563	359	.	1160.790	-1	-1
chr17	37843889	37844766	peak1564	918	.	2965.320	-1	-1
chr17	38296337	38296901	peak1565	44	.	143.550	-1	-1
chr17	38478707	38479554	peak1566	59	.	192.770	-1	-1
chr17	38778818	38779193	peak1567	50	.	164.550	-1	-1
chr17	38974794	38975729	peak1568	317	.	1024.520	-1	-1
chr17	39463916	39464538	peak1569	221	.	714.010	-1	-1
chr17	39845330	39846068	peak1570	187	.	605.650	-1	-1
chr17	40086496	40087131	peak1571	44	.	143.550	-1	-1
chr17	40168941	40170173	peak1572	238	.	769.250	-1	-1
chr17	40171787	40172290	peak1573	328	.	1059.540	-1	-1
chr17	40306318	40307460	peak1574	471	.	1522.310	-1	-1
chr17	40345992	40346759	peak1575	35	.	115.710	-1	-1
chr17	40713842	40714481	peak1576	141	.	456.850	-1	-1
chr17	40729478	40730149	peak1577	432	.	1397.210	-1	-1
chr17	40925099	40925888	peak1578	838	.	2705.620	-1	-1
chr17	40975865	40976602	peak1579	172	.	555.890	-1	-1
chr17	40984876	40985715	peak1580	201	.	649.050	-1	-1
chr17	41149983	41150882	peak1581	406	.	1313.570	-1	-1
chr17	41322120	41322692	peak1582	69	.	222.850	-1	-1
chr17	41560879	41561906	peak1583	813	.	2626.460	-1	-1
chr17	41622530	41623474	peak1584	44	.	143.360	-1	-1
chr17	41791180	41791593	peak1585	77	.	250.130	-1	-1
chr17	42091971	42092717	peak1586	960	.	3100.000	-1	-1
chr17	42147819	42148378	peak1587	114	.	370.870	-1	-1
chr17	42263749	42264715	peak1588	562	.	1817.350	-1	-1
chr17	42580622	42581357	peak1589	246	.	795.870	-1	-1
chr17	42976185	42977116	peak1590	220	.	712.550	-1	-1
chr17	43004208	43004775	peak1591	60	.	194.050	-1	-1
chr17	43024914	43025551	peak1592	67	.	219.410	-1	-1
chr17	43128547	43129143	peak1593	166	.	538.920	-1	-1
chr17	43138129	43138923	peak1594	35	.	115.460	-1	-1
chr17	43303339	43303943	peak1595	39	.	128.120	-1	-1
chr17	43510148	43510502	peak1596	60	.	194.980	-1	-1
chr17	44271228	44272429	peak1597	215	.	695.040	-1	-1
chr17	45000145	45000882	peak1598	509	.	1645.740	-1	-1
chr17	45144485	45145120	peak1599	159	.	514.980	-1	-1
chr17	45898942	45899455	peak1600	43	.	139.780	-1	-1
chr17	45908555	45909200	peak1601	88	.	286.080	-1	-1
chr17	45972913	45974261	peak1602	982	.	3170.960	-1	-1
chr17	46124869	46125936	peak1603	141	.	455.930	-1	-1
chr17	46184759	46185354	peak1604	47	.	154.850	-1	-1
chr17	46520180	46520628	peak1605	44	.	145.050	-1	-1
chr17	46521979	46522446	peak1606	35	.	115.830	-1	-1
chr17	47021668	47022611	peak1607	374	.	1209.880	-1	-1
chr17	47075099	47075642	peak1608	59	.	193.370	-1	-1
chr17	47572228	47572593	peak1609	34	.	110.510	-1	-1
chr17	48045625	48046188	peak1610	215	.	694.870	-1	-1
chr17	48205890	48206350	peak1611	67	.	216.420	-1	-1
chr17	48228262	48228718	peak1612	31	.	102.480	-1	-1
chr17	48228837	48229736	peak1613	93	.	302.530	-1	-1
chr17	48450066	48450846	peak1614	520	.	1681.570	-1	-1
chr17	48784961	48785557	peak1615	258	.	834.250	-1	-1
chr17	48785837	48786351	peak1616	93	.	302.090	-1	-1
chr17	48798817	48799263	peak1617	112	.	364.460	-1	-1
chr17	49230488	49231347	peak1618	757	.	2444.670	-1	-1
chr17	49449857	49450376	peak1619	74	.	242.110	-1	-1
chr17	53828203	53828896	peak1620	104	.	336.250	-1	-1
chr17	55927017	55927846	peak1621	381	.	1230.940	-1	-1
chr17	56429116	56429951	peak1622	597	.	1929.760	-1	-1
chr17	56594990	56596316	peak1623	439	.	1418.240	-1	-1
chr17	57287158	57287813	peak1624	909	.	2937.140	-1	-1
chr17	57696616	57697545	peak1625	226	.	732.590	-1	-1
chr17	57784421	57785428	peak1626	665	.	2148.180	-1	-1
chr17	58156070	58156488	peak1627	88	.	284.990	-1	-1
chr17	58754434	58755444	peak1628	81	.	262.380	-1	-1
chr17	60501061	60501491	peak1629	72	.	232.880	-1	-1
chr17	61627248	61628246	peak1630	692	.	2235.560	-1	-1
chr17	61677877	61678586	peak1631	980	.	3164.540	-1	-1
chr17	61850823	61851614	peak1632	231	.	746.500	-1	-1
chr17	61904047	61905302	peak1633	615	.	1986.250	-1	-1
chr17	61919848	61920782	peak1634	399	.	1290.320	-1	-1
chr17	62492998	62493493	peak1635	34	.	111.140	-1	-1
chr17	62502564	62503298	peak1636	59	.	193.470	-1	-1
chr17	62777510	62777927	peak1637	34	.	112.790	-1	-1
chr17	63119071	63119775	peak1638	131	.	423.310	-1	-1
chr17	65362488	65363023	peak1639	76	.	246.420	-1	-1
chr17	65430266	65430663	peak1640	84	.	271.180	-1	-1
chr17	65545990	65546271	peak1641	30	.	100.070	-1	-1
chr17	66287915	66288456	peak1642	42	.	137.770	-1	-1
chr17	66342431	66343137	peak1643	34	.	112.700	-1	-1
chr17	66352524	66353139	peak1644	82	.	267.740	-1	-1
chr17	71139194	71139704	peak1645	36	.	118.770	-1	-1
chr17	71188736	71189448	peak1646	79	.	255.570	-1	-1
chr17	72199444	72200227	peak1647	286	.	923.920	-1	-1
chr17	72576049	72576556	peak1648	123	.	397.730	-1	-1
chr17	72772196	72772837	peak1649	74	.	239.660	-1	-1
chr17	73008311	73009164	peak1650	607	.	1962.510	-1	-1
chr17	73042694	73043427	peak1651	491	.	1587.560	-1	-1
chr17	73105740	73106378	peak1652	101	.	327.700	-1	-1
chr17	73127587	73128161	peak1653	66	.	214.040	-1	-1
chr17	73267246	73268087	peak1654	38	.	124.720	-1	-1
chr17	73389735	73390439	peak1655	296	.	958.270	-1	-1
chr17	73452360	73452940	peak1656	31	.	100.170	-1	-1
chr17	73483753	73484215	peak1657	63	.	204.520	-1	-1
chr17	73663002	73663700	peak1658	259	.	837.690	-1	-1
chr17	74099556	74100119	peak1659	32	.	103.360	-1	-1
chr17	74667488	74668277	peak1660	506	.	1635.110	-1	-1
chr17	74722393	74723604	peak1661	47	.	152.710	-1	-1
chr17	74733193	74734194	peak1662	101	.	329.000	-1	-1
chr17	75084374	75085147	peak1663	521	.	1683.330	-1	-1
chr17	75400820	75401379	peak1664	37	.	121.100	-1	-1
chr17	76374434	76375073	peak1665	351	.	1133.950	-1	-1
chr17	76878986	76879574	peak1666	99	.	320.530	-1	-1
chr17	77054797	77055291	peak1667	39	.	127.390	-1	-1
chr17	77157334	77157698	peak1668	41	.	132.860	-1	-1
chr17	77770850	77771521	peak1669	89	.	288.370	-1	-1
chr17	77970743	77971407	peak1670	97	.	313.840	-1	-1
chr17	78193216	78193708	peak1671	33	.	107.620	-1	-1
chr17	78388678	78389539	peak1672	414	.	1336.990	-1	-1
chr17	78428223	78428878	peak1673	127	.	411.650	-1	-1
chr17	78676850	78677404	peak1674	99	.	320.270	-1	-1
chr17	79127054	79127513	peak1675	33	.	106.950	-1	-1
chr17	79212663	79213227	peak1676	193	.	625.510	-1	-1
chr17	79268848	79269537	peak1677	131	.	423.660	-1	-1
chr17	79544190	79544869	peak1678	133	.	431.820	-1	-1
chr17	79603855	79604412	peak1679	211	.	683.380	-1	-1
chr17	79633325	79634067	peak1680	412	.	1330.790	-1	-1
chr17	79650545	79651226	peak1681	132	.	429.250	-1	-1
chr17	79670140	79670693	peak1682	93	.	301.030	-1	-1
chr17	79818434	79819330	peak1683	203	.	658.540	-1	-1
chr17	79828983	79829526	peak1684	41	.	135.200	-1	-1
chr17	79849181	79849822	peak1685	231	.	747.940	-1	-1
chr17	80009617	80010052	peak1686	530	.	1711.460	-1	-1
chr17	80023419	80024093	peak1687	588	.	1901.340	-1	-1
chr17	80170494	80171028	peak1688	216	.	697.420	-1	-1
chr17	80186046	80186591	peak1689	32	.	106.240	-1	-1
chr17	80255195	80256489	peak1690	97	.	313.700	-1	-1
chr17	80358646	80359026	peak1691	72	.	232.690	-1	-1
chr17	80408523	80409093	peak1692	43	.	139.790	-1	-1
chr17	80612915	80613369	peak1693	31	.	102.940	-1	-1
chr17	81011880	81012403	peak1694	37	.	122.330	-1	-1
chr18	812194	812749	peak1695	60	.	195.900	-1	-1
chr18	2905918	2906492	peak1696	96	.	311.770	-1	-1
chr18	3247249	3248134	peak1697	98	.	317.720	-1	-1
chr18	3261543	3262449	peak1698	234	.	758.300	-1	-1
chr18	5237405	5238645	peak1699	566	.	1827.550	-1	-1
chr18	8609119	8609690	peak1700	85	.	275.510	-1	-1
chr18	9101613	9102266	peak1701	110	.	355.840	-1	-1
chr18	9856071	9856587	peak1702	34	.	112.820	-1	-1
chr18	11908053	11908896	peak1703	51	.	167.660	-1	-1
chr18	13421278	13421736	peak1704	42	.	138.570	-1	-1
chr18	13464650	13465286	peak1705	119	.	385.330	-1	-1
chr18	13726307	13727031	peak1706	190	.	614.670	-1	-1
chr18	18510894	18512607	peak1707	35	.	113.850	-1	-1
chr18	18516798	18520407	peak1708	71	.	231.640	-1	-1
chr18	19192006	19192831	peak1709	842	.	2718.560	-1	-1
chr18	21032679	21033614	peak1710	148	.	480.020	-1	-1
chr18	21544250	21544557	peak1711	74	.	241.110	-1	-1
chr18	22006127	22007159	peak1712	595	.	1923.190	-1	-1
chr18	24856194	24856576	peak1713	36	.	119.280	-1	-1
chr18	27051516	27051865	peak1714	43	.	140.130	-1	-1
chr18	28657784	28658313	peak1715	104	.	338.940	-1	-1
chr18	30197488	30198048	peak1716	182	.	588.870	-1	-1
chr18	32820655	32821397	peak1717	167	.	539.520	-1	-1
chr18	32923608	32924688	peak1718	49	.	158.650	-1	-1
chr18	32956954	32957604	peak1719	141	.	456.620	-1	-1
chr18	33077549	33078226	peak1720	58	.	188.470	-1	-1
chr18	33551986	33553099	peak1721	574	.	1856.090	-1	-1
chr18	33709067	33710157	peak1722	237	.	767.250	-1	-1
chr18	39534660	39535564	peak1723	433	.	1398.560	-1	-1
chr18	43355057	43355766	peak1724	778	.	2513.930	-1	-1
chr18	43677968	43678787	peak1725	172	.	555.900	-1	-1
chr18	43684047	43685017	peak1726	34	.	110.340	-1	-1
chr18	43753673	43754311	peak1727	218	.	706.360	-1	-1
chr18	44676350	44677521	peak1728	267	.	862.930	-1	-1
chr18	47013394	47014306	peak1729	56	.	183.910	-1	-1
chr18	47792655	47793223	peak1730	51	.	167.380	-1	-1
chr18	47807446	47808244	peak1731	182	.	589.760	-1	-1
chr18	47824068	47824641	peak1732	135	.	436.620	-1	-1
chr18	47899077	47899640	peak1733	153	.	494.790	-1	-1
chr18	48493949	48494713	peak1734	103	.	332.650	-1	-1
chr18	51795508	51796756	peak1735	36	.	118.710	-1	-1
chr18	55288814	55289575	peak1736	288	.	930.020	-1	-1
chr18	55404813	55405321	peak1737	82	.	267.740	-1	-1
chr18	55583502	55584311	peak1738	179	.	580.850	-1	-1
chr18	60383244	60383644	peak1739	36	.	119.130	-1	-1
chr18	60620828	60621246	peak1740	60	.	196.080	-1	-1
chr18	61089336	61090108	peak1741	239	.	774.740	-1	-1
chr18	61536554	61537138	peak1742	39	.	125.970	-1	-1
chr18	62484533	62485033	peak1743	31	.	102.870	-1	-1
chr18	66381871	66382790	peak1744	388	.	1252.960	-1	-1
chr18	67872517	67873647	peak1745	822	.	2655.920	-1	-1
chr18	72264292	72265943	peak1746	806	.	2602.610	-1	-1
chr18	72778846	72779446	peak1747	77	.	250.040	-1	-1
chr18	72921181	72922007	peak1748	85	.	275.550	-1	-1
chr18	73367838	73368485	peak1749	412	.	1332.660	-1	-1
chr18	74766431	74767629	peak1750	85	.	276.250	-1	-1
chr18	77098896	77099716	peak1751	62	.	203.110	-1	-1
chr18	77165582	77166480	peak1752	31	.	101.050	-1	-1
chr18	77180021	77180847	peak1753	64	.	209.450	-1	-1
chr18	77724944	77725474	peak1754	52	.	170.240	-1	-1
chr18	77905517	77906066	peak1755	51	.	167.010	-1	-1
chr19	488480	488817	peak1756	41	.	133.490	-1	-1
chr19	507010	508177	peak1757	177	.	574.610	-1	-1
chr19	610663	611202	peak1758	65	.	210.700	-1	-1
chr19	633343	634013	peak1759	409	.	1320.570	-1	-1
chr19	984044	984762	peak1760	112	.	361.950	-1	-1
chr19	1021360	1021923	peak1761	91	.	294.680	-1	-1
chr19	1174121	1174615	peak1762	40	.	129.820	-1	-1
chr19	1383381	1384180	peak1763	411	.	1327.100	-1	-1
chr19	1438114	1438775	peak1764	122	.	394.410	-1	-1
chr19	1478563	1479793	peak1765	387	.	1250.180	-1	-1
chr19	1605290	1605890	peak1766	74	.	241.360	-1	-1
chr19	1875887	1876488	peak1767	122	.	395.260	-1	-1
chr19	1885387	1885825	peak1768	135	.	435.960	-1	-1
chr19	1895367	1895729	peak1769	37	.	122.330	-1	-1
chr19	2085181	2085716	peak1770	124	.	401.340	-1	-1
chr19	2151469	2152069	peak1771	58	.	188.600	-1	-1
chr19	2236397	2237206	peak1772	137	.	445.270	-1	-1
chr19	2273464	2274231	peak1773	558	.	1802.900	-1	-1
chr19	2427274	2427867	peak1774	169	.	547.700	-1	-1
chr19	2739029	2739455	peak1775	40	.	130.380	-1	-1
chr19	2739914	2740576	peak1776	649	.	2096.380	-1	-1
chr19	2783091	2783704	peak1777	222	.	716.910	-1	-1
chr19	2949919	2950973	peak1778	950	.	3069.450	-1	-1
chr19	3035082	3035567	peak1779	74	.	239.480	-1	-1
chr19	3185138	3186098	peak1780	503	.	1625.890	-1	-1
chr19	3434807	3435684	peak1781	518	.	1672.290	-1	-1
chr19	3505710	3506370	peak1782	32	.	103.360	-1	-1
chr19	3554274	3554767	peak1783	181	.	584.620	-1	-1
chr19	3761596	3762229	peak1784	70	.	226.930	-1	-1
chr19	3762423	3762996	peak1785	84	.	272.940	-1	-1
chr19	3970957	3971586	peak1786	160	.	517.390	-1	-1
chr19	4182072	4182889	peak1787	540	.	1744.120	-1	-1
chr19	4246601	4247563	peak1788	712	.	2299.470	-1	-1
chr19	4457560	4458182	peak1789	239	.	773.550	-1	-1
chr19	4471846	4472274	peak1790	75	.	243.420	-1	-1
chr19	4638888	4639439	peak1791	47	.	151.910	-1	-1
chr19	4723496	4724261	peak1792	765	.	2470.470	-1	-1
chr19	4724410	4724844	peak1793	31	.	100.270	-1	-1
chr19	4791127	4791967	peak1794	346	.	1119.780	-1	-1
chr19	4815547	4816075	peak1795	34	.	112.340	-1	-1
chr19	5680245	5680971	peak1796	108	.	350.930	-1	-1
chr19	5719890	5720753	peak1797	208	.	672.730	-1	-1
chr19	5790511	5791507	peak1798	213	.	690.470	-1	-1
chr19	6100207	6100866	peak1799	81	.	264.180	-1	-1
chr19	6250902	6251407	peak1800	32	.	105.840	-1	-1
chr19	6279852	6280393	peak1801	319	.	1030.170	-1	-1
chr19	6361298	6361818	peak1802	32	.	103.390	-1	-1
chr19	6392826	6393500	peak1803	175	.	566.890	-1	-1
chr19	6737078	6738254	peak1804	161	.	519.770	-1	-1
chr19	6814095	6814601	peak1805	44	.	142.220	-1	-1
chr19	7069223	7070067	peak1806	475	.	1534.610	-1	-1
chr19	7459709	7460181	peak1807	77	.	250.930	-1	-1
chr19	7557042	7557386	peak1808	40	.	131.940	-1	-1
chr19	7694221	7695011	peak1809	169	.	547.680	-1	-1
chr19	7702391	7702786	peak1810	40	.	129.630	-1	-1
chr19	7981581	7981956	peak1811	43	.	140.720	-1	-1
chr19	8070461	8071076	peak1812	128	.	414.550	-1	-1
chr19	8454640	8455553	peak1813	400	.	1293.300	-1	-1
chr19	8617609	8618079	peak1814	159	.	513.640	-1	-1
chr19	8780861	8781477	peak1815	99	.	321.100	-1	-1
chr19	8942740	8943603	peak1816	305	.	986.300	-1	-1
chr19	9250889	9251271	peak1817	31	.	100.300	-1	-1
chr19	9473494	9473938	peak1818	32	.	105.010	-1	-1
chr19	9517274	9518102	peak1819	845	.	2729.420	-1	-1
chr19	9545879	9546557	peak1820	292	.	942.950	-1	-1
chr19	9694697	9695486	peak1821	194	.	627.810	-1	-1
chr19	9731625	9732482	peak1822	480	.	1551.340	-1	-1
chr19	9785278	9786173	peak1823	252	.	816.600	-1	-1
chr19	9879039	9879875	peak1824	860	.	2777.450	-1	-1
chr19	9929177	9929871	peak1825	133	.	431.420	-1	-1
chr19	9938134	9939000	peak1826	820	.	2649.650	-1	-1
chr19	10113965	10114386	peak1827	32	.	105.670	-1	-1
chr19	10216692	10217494	peak1828	382	.	1236.340	-1	-1
chr19	10229955	10230917	peak1829	573	.	1851.820	-1	-1
chr19	10513883	10514635	peak1830	244	.	789.860	-1	-1
chr19	10827890	10828964	peak1831	208	.	674.430	-1	-1
chr19	11038559	11039882	peak1832	819	.	2647.030	-1	-1
chr19	11305682	11306086	peak1833	37	.	119.910	-1	-1
chr19	11485373	11485943	peak1834	32	.	106.260	-1	-1
chr19	11545960	11546794	peak1835	332	.	1073.570	-1	-1
chr19	11616408	11616970	peak1836	117	.	378.370	-1	-1
chr19	11639562	11640271	peak1837	142	.	458.570	-1	-1
chr19	11669672	11670421	peak1838	288	.	930.950	-1	-1
chr19	12098210	12098773	peak1839	35	.	114.540	-1	-1
chr19	12405480	12406031	peak1840	147	.	477.370	-1	-1
chr19	12551660	12552250	peak1841	55	.	179.930	-1	-1
chr19	12661852	12662797	peak1842	229	.	742.410	-1	-1
chr19	12721181	12721980	peak1843	456	.	1472.320	-1	-1
chr19	12775853	12776369	peak1844	160	.	519.700	-1	-1
chr19	12779818	12781079	peak1845	960	.	3100.000	-1	-1
chr19	12792147	12792937	peak1846	359	.	1160.180	-1	-1
chr19	12807132	12807831	peak1847	319	.	1030.880	-1	-1
chr19	12833249	12833809	peak1848	38	.	124.460	-1	-1
chr19	12900800	12901429	peak1849	83	.	269.290	-1	-1
chr19	12903107	12903730	peak1850	110	.	357.390	-1	-1
chr19	13044193	13044966	peak1851	313	.	1012.930	-1	-1
chr19	13056400	13056923	peak1852	38	.	124.720	-1	-1
chr19	13210108	13210777	peak1853	102	.	332.430	-1	-1
chr19	13214990	13215663	peak1854	37	.	121.370	-1	-1
chr19	13215820	13216387	peak1855	116	.	374.780	-1	-1
chr19	13260830	13261384	peak1856	342	.	1104.620	-1	-1
chr19	13783356	13783778	peak1857	127	.	410.820	-1	-1
chr19	13884959	13885585	peak1858	548	.	1770.470	-1	-1
chr19	14031844	14032612	peak1859	54	.	176.050	-1	-1
chr19	14191838	14192602	peak1860	728	.	2353.260	-1	-1
chr19	14246983	14248197	peak1861	52	.	169.080	-1	-1
chr19	14682435	14683214	peak1862	611	.	1973.990	-1	-1
chr19	14800503	14801098	peak1863	254	.	823.090	-1	-1
chr19	15224335	15224765	peak1864	39	.	127.390	-1	-1
chr19	15574392	15575075	peak1865	284	.	919.750	-1	-1
chr19	15947388	15948067	peak1866	464	.	1499.130	-1	-1
chr19	15982315	15982769	peak1867	31	.	100.270	-1	-1
chr19	16222376	16222913	peak1868	31	.	102.410	-1	-1
chr19	16295714	16296468	peak1869	785	.	2534.230	-1	-1
chr19	16308267	16309072	peak1870	245	.	793.750	-1	-1
chr19	16555973	16556627	peak1871	87	.	281.560	-1	-1
chr19	16606684	16607442	peak1872	171	.	552.220	-1	-1
chr19	16652988	16653721	peak1873	314	.	1015.150	-1	-1
chr19	16683129	16683824	peak1874	274	.	887.570	-1	-1
chr19	16770634	16771367	peak1875	463	.	1496.590	-1	-1
chr19	17146905	17147323	peak1876	38	.	124.360	-1	-1
chr19	17325893	17326711	peak1877	656	.	2120.570	-1	-1
chr19	17377925	17378640	peak1878	260	.	842.330	-1	-1
chr19	17419844	17421147	peak1879	598	.	1931.210	-1	-1
chr19	17447631	17448656	peak1880	309	.	1000.210	-1	-1
chr19	17530327	17531074	peak1881	754	.	2434.160	-1	-1
chr19	17828198	17828567	peak1882	37	.	121.270	-1	-1
chr19	17970282	17970999	peak1883	536	.	1731.810	-1	-1
chr19	18113141	18113841	peak1884	357	.	1154.720	-1	-1
chr19	18233799	18234320	peak1885	38	.	125.540	-1	-1
chr19	18414163	18414688	peak1886	100	.	323.060	-1	-1
chr19	18485024	18485481	peak1887	59	.	191.800	-1	-1
chr19	18512372	18512890	peak1888	34	.	111.680	-1	-1
chr19	18528233	18528724	peak1889	89	.	288.170	-1	-1
chr19	18589510	18590179	peak1890	111	.	360.330	-1	-1
chr19	18682236	18682877	peak1891	106	.	342.300	-1	-1
chr19	19029876	19030769	peak1892	887	.	2863.780	-1	-1
chr19	19302542	19303489	peak1893	616	.	1990.380	-1	-1
chr19	19477559	19477963	peak1894	40	.	131.600	-1	-1
chr19	19483699	19484252	peak1895	189	.	612.790	-1	-1
chr19	19499326	19499837	peak1896	51	.	167.700	-1	-1
chr19	19626656	19627439	peak1897	561	.	1814.030	-1	-1
chr19	19774208	19774961	peak1898	303	.	979.970	-1	-1
chr19	19779380	19780063	peak1899	392	.	1265.990	-1	-1
chr19	19932056	19932762	peak1900	67	.	217.520	-1	-1
chr19	20149843	20150264	peak1901	37	.	120.660	-1	-1
chr19	21324472	21324987	peak1902	35	.	114.300	-1	-1
chr19	21511974	21512463	peak1903	78	.	254.020	-1	-1
chr19	21579645	21580185	peak1904	58	.	188.720	-1	-1
chr19	22816744	22817296	peak1905	235	.	759.730	-1	-1
chr19	23432891	23433585	peak1906	92	.	298.690	-1	-1
chr19	23577973	23578550	peak1907	250	.	809.160	-1	-1
chr19	27736101	27737098	peak1908	37	.	119.680	-1	-1
chr19	28284627	28285552	peak1909	48	.	156.130	-1	-1
chr19	28971957	28972482	peak1910	40	.	131.100	-1	-1
chr19	30096606	30097473	peak1911	110	.	355.940	-1	-1
chr19	30171297	30171777	peak1912	69	.	224.830	-1	-1
chr19	30206002	30206684	peak1913	37	.	121.700	-1	-1
chr19	32895955	32896861	peak1914	655	.	2115.170	-1	-1
chr19	33462789	33463371	peak1915	79	.	255.600	-1	-1
chr19	33651125	33651825	peak1916	194	.	627.420	-1	-1
chr19	33667328	33668179	peak1917	40	.	130.390	-1	-1
chr19	33750267	33750844	peak1918	91	.	295.330	-1	-1
chr19	33759357	33759958	peak1919	31	.	101.820	-1	-1
chr19	34745247	34745548	peak1920	35	.	113.210	-1	-1
chr19	34918959	34919591	peak1921	395	.	1276.090	-1	-1
chr19	35167554	35168782	peak1922	817	.	2638.500	-1	-1
chr19	35224253	35225383	peak1923	240	.	775.220	-1	-1
chr19	35263639	35264532	peak1924	684	.	2209.630	-1	-1
chr19	36138914	36139516	peak1925	541	.	1748.870	-1	-1
chr19	36208170	36208901	peak1926	72	.	235.470	-1	-1
chr19	36236169	36236735	peak1927	275	.	890.650	-1	-1
chr19	36238993	36239690	peak1928	238	.	770.980	-1	-1
chr19	36394340	36395012	peak1929	73	.	237.430	-1	-1
chr19	36444095	36444411	peak1930	72	.	233.800	-1	-1
chr19	36485789	36486494	peak1931	102	.	329.830	-1	-1
chr19	36528015	36528475	peak1932	101	.	327.450	-1	-1
chr19	36618575	36619430	peak1933	31	.	103.130	-1	-1
chr19	36822284	36823009	peak1934	297	.	959.850	-1	-1
chr19	37063845	37064830	peak1935	376	.	1214.370	-1	-1
chr19	37157338	37158103	peak1936	683	.	2206.700	-1	-1
chr19	37263480	37264361	peak1937	692	.	2234.820	-1	-1
chr19	37288130	37288782	peak1938	201	.	649.980	-1	-1
chr19	37328878	37329797	peak1939	228	.	737.600	-1	-1
chr19	37406737	37407481	peak1940	269	.	870.790	-1	-1
chr19	37569032	37569586	peak1941	137	.	442.290	-1	-1
chr19	37663282	37663952	peak1942	96	.	311.940	-1	-1
chr19	37701070	37701759	peak1943	225	.	727.320	-1	-1
chr19	37742262	37743161	peak1944	960	.	3100.000	-1	-1
chr19	37808395	37809221	peak1945	514	.	1661.010	-1	-1
chr19	37825181	37825913	peak1946	387	.	1250.450	-1	-1
chr19	37958039	37958802	peak1947	640	.	2067.730	-1	-1
chr19	37959884	37960618	peak1948	259	.	838.030	-1	-1
chr19	38269754	38270592	peak1949	61	.	197.620	-1	-1
chr19	38807674	38808188	peak1950	33	.	108.230	-1	-1
chr19	38864785	38865544	peak1951	123	.	399.660	-1	-1
chr19	39109486	39110187	peak1952	204	.	659.670	-1	-1
chr19	39154752	39155664	peak1953	65	.	212.260	-1	-1
chr19	39390165	39390873	peak1954	39	.	128.930	-1	-1
chr19	39826311	39826958	peak1955	103	.	335.310	-1	-1
chr19	39832406	39832953	peak1956	68	.	220.210	-1	-1
chr19	39881503	39882297	peak1957	74	.	239.590	-1	-1
chr19	39926222	39927107	peak1958	284	.	917.980	-1	-1
chr19	40476666	40477426	peak1959	362	.	1169.240	-1	-1
chr19	40502568	40503514	peak1960	112	.	363.980	-1	-1
chr19	40561391	40562497	peak1961	276	.	893.270	-1	-1
chr19	40596362	40597108	peak1962	70	.	228.860	-1	-1
chr19	40791135	40791653	peak1963	146	.	472.020	-1	-1
chr19	40854059	40854682	peak1964	361	.	1167.130	-1	-1
chr19	41082501	41083059	peak1965	35	.	115.800	-1	-1
chr19	41438405	41438847	peak1966	71	.	231.090	-1	-1
chr19	41769400	41770431	peak1967	150	.	487.030	-1	-1
chr19	41815785	41816665	peak1968	494	.	1597.110	-1	-1
chr19	41930761	41931318	peak1969	73	.	237.090	-1	-1
chr19	42051891	42052340	peak1970	40	.	132.000	-1	-1
chr19	42082232	42082730	peak1971	42	.	138.540	-1	-1
chr19	42363516	42364505	peak1972	290	.	939.140	-1	-1
chr19	42746732	42747860	peak1973	58	.	187.610	-1	-1
chr19	42748408	42749326	peak1974	420	.	1356.130	-1	-1
chr19	42772676	42773519	peak1975	86	.	279.110	-1	-1
chr19	42818310	42818679	peak1976	49	.	160.050	-1	-1
chr19	42820581	42821382	peak1977	33	.	109.370	-1	-1
chr19	42839406	42839943	peak1978	252	.	815.700	-1	-1
chr19	44331099	44331659	peak1979	36	.	118.990	-1	-1
chr19	44405651	44406276	peak1980	71	.	230.250	-1	-1
chr19	44439115	44439968	peak1981	552	.	1784.290	-1	-1
chr19	44454966	44455676	peak1982	523	.	1690.170	-1	-1
chr19	44488026	44488575	peak1983	61	.	199.780	-1	-1
chr19	44506751	44507371	peak1984	144	.	466.230	-1	-1
chr19	44529189	44529778	peak1985	89	.	287.550	-1	-1
chr19	44555291	44556451	peak1986	418	.	1349.900	-1	-1
chr19	44575826	44576600	peak1987	239	.	771.600	-1	-1
chr19	44598052	44598855	peak1988	310	.	1003.040	-1	-1
chr19	44617085	44617904	peak1989	165	.	534.100	-1	-1
chr19	44645489	44645966	peak1990	61	.	197.860	-1	-1
chr19	44668712	44669557	peak1991	522	.	1688.160	-1	-1
chr19	44711192	44711932	peak1992	452	.	1462.190	-1	-1
chr19	44716317	44717036	peak1993	596	.	1924.520	-1	-1
chr19	44763862	44764373	peak1994	323	.	1044.110	-1	-1
chr19	44808843	44809467	peak1995	406	.	1312.900	-1	-1
chr19	44952301	44953041	peak1996	237	.	767.090	-1	-1
chr19	45004318	45005013	peak1997	200	.	645.850	-1	-1
chr19	45256535	45257086	peak1998	72	.	233.660	-1	-1
chr19	45450200	45450675	peak1999	39	.	126.960	-1	-1
chr19	45458010	45458752	peak2000	45	.	147.110	-1	-1
[truncated: 1,933 more rows]
