# Supplementary material for: Mechanistic basis of atypical TERT promoter mutations
Source: Nat Commun. 2024 Nov 18;15:9965. doi: 10.1038/s41467-024-54158-5 (PMC11574208; doi:10.1038/s41467-024-54158-5)
Supplement: Supplementary file 3 — Supplementary Data 1 [file 41467_2024_54158_MOESM3_ESM.zip › Code/ICGC/data/ChIP/SL203_broadPeaks.txt]

chr1	28651	29883	peak1	197	.	636.370	-1	-1
chr1	713954	714449	peak2	33	.	108.500	-1	-1
chr1	762276	762977	peak3	611	.	1973.820	-1	-1
chr1	894244	894838	peak4	585	.	1888.490	-1	-1
chr1	1051632	1051844	peak5	44	.	144.080	-1	-1
chr1	1167256	1167519	peak6	139	.	451.270	-1	-1
chr1	1209099	1209351	peak7	613	.	1980.340	-1	-1
chr1	1259898	1260188	peak8	309	.	1000.310	-1	-1
chr1	1310212	1311067	peak9	960	.	3100.000	-1	-1
chr1	1334660	1335074	peak10	398	.	1285.380	-1	-1
chr1	1342379	1342936	peak11	960	.	3100.000	-1	-1
chr1	1406919	1407286	peak12	619	.	1998.310	-1	-1
chr1	1440901	1441103	peak13	42	.	136.960	-1	-1
chr1	1447203	1447670	peak14	94	.	305.130	-1	-1
chr1	1550579	1550873	peak15	133	.	432.050	-1	-1
chr1	1589971	1590853	peak16	207	.	668.510	-1	-1
chr1	1655293	1656142	peak17	204	.	658.940	-1	-1
chr1	1886353	1886607	peak18	98	.	316.390	-1	-1
chr1	2158935	2159155	peak19	49	.	160.970	-1	-1
chr1	2186726	2187950	peak20	960	.	3100.000	-1	-1
chr1	2322878	2323488	peak21	864	.	2789.830	-1	-1
chr1	2343920	2344144	peak22	42	.	136.810	-1	-1
chr1	2347194	2347456	peak23	241	.	778.300	-1	-1
chr1	2457614	2457817	peak24	34	.	112.750	-1	-1
chr1	2516881	2517111	peak25	49	.	160.720	-1	-1
chr1	2574555	2574813	peak26	120	.	389.710	-1	-1
chr1	3541247	3541672	peak27	315	.	1016.550	-1	-1
chr1	3566536	3566820	peak28	491	.	1585.020	-1	-1
chr1	3663769	3664101	peak29	382	.	1234.640	-1	-1
chr1	3712883	3713277	peak30	902	.	2913.960	-1	-1
chr1	5408877	5409146	peak31	73	.	237.700	-1	-1
chr1	6639910	6640349	peak32	275	.	890.050	-1	-1
chr1	6845349	6845489	peak33	36	.	117.010	-1	-1
chr1	8013934	8014507	peak34	344	.	1112.710	-1	-1
chr1	8600182	8600278	peak35	32	.	105.470	-1	-1
chr1	8938588	8938953	peak36	182	.	588.020	-1	-1
chr1	9486451	9486680	peak37	46	.	151.310	-1	-1
chr1	9747154	9747283	peak38	31	.	102.740	-1	-1
chr1	10003196	10003676	peak39	909	.	2935.970	-1	-1
chr1	10160075	10160192	peak40	34	.	112.640	-1	-1
chr1	10532462	10532751	peak41	106	.	343.990	-1	-1
chr1	11120137	11120520	peak42	138	.	448.530	-1	-1
chr1	11322400	11323081	peak43	960	.	3100.000	-1	-1
chr1	11333187	11333584	peak44	325	.	1049.220	-1	-1
chr1	11862749	11862917	peak45	34	.	111.240	-1	-1
chr1	11865880	11866240	peak46	219	.	709.760	-1	-1
chr1	12040370	12040565	peak47	39	.	129.000	-1	-1
chr1	14026475	14026756	peak48	64	.	207.700	-1	-1
chr1	14057428	14057702	peak49	225	.	728.760	-1	-1
chr1	16302471	16302719	peak50	165	.	534.050	-1	-1
chr1	16693367	16693650	peak51	121	.	391.400	-1	-1
chr1	16767022	16767385	peak52	322	.	1039.380	-1	-1
chr1	16839924	16841288	peak53	91	.	295.600	-1	-1
chr1	16970766	16971645	peak54	40	.	129.440	-1	-1
chr1	16992598	16993958	peak55	74	.	241.480	-1	-1
chr1	17066469	17067825	peak56	76	.	248.230	-1	-1
chr1	17221939	17223302	peak57	83	.	269.650	-1	-1
chr1	17231169	17231746	peak58	196	.	632.580	-1	-1
chr1	17380451	17380761	peak59	113	.	367.020	-1	-1
chr1	17401992	17402137	peak60	48	.	157.720	-1	-1
chr1	19536639	19537024	peak61	315	.	1019.110	-1	-1
chr1	19811877	19812205	peak62	202	.	654.300	-1	-1
chr1	19812312	19812527	peak63	41	.	134.000	-1	-1
chr1	19923405	19923651	peak64	50	.	163.900	-1	-1
chr1	19971240	19971547	peak65	112	.	363.730	-1	-1
chr1	20834362	20834906	peak66	899	.	2901.270	-1	-1
chr1	20987708	20988346	peak67	869	.	2806.760	-1	-1
chr1	22110023	22110290	peak68	124	.	400.490	-1	-1
chr1	22351521	22351704	peak69	30	.	100.010	-1	-1
chr1	22351819	22352352	peak70	285	.	920.140	-1	-1
chr1	23694751	23695030	peak71	75	.	242.550	-1	-1
chr1	24018107	24018487	peak72	301	.	971.710	-1	-1
chr1	24069709	24070074	peak73	448	.	1446.100	-1	-1
chr1	24117376	24117806	peak74	490	.	1583.930	-1	-1
chr1	24127227	24127511	peak75	134	.	432.580	-1	-1
chr1	25363777	25363962	peak76	37	.	121.280	-1	-1
chr1	25427930	25428150	peak77	42	.	136.960	-1	-1
chr1	25493023	25493112	peak78	36	.	116.870	-1	-1
chr1	25558757	25559250	peak79	402	.	1300.250	-1	-1
chr1	25566172	25566765	peak80	135	.	438.310	-1	-1
chr1	25573536	25573722	peak81	32	.	104.170	-1	-1
chr1	25664944	25665188	peak82	47	.	154.570	-1	-1
chr1	25725100	25725256	peak83	42	.	136.090	-1	-1
chr1	26146225	26146593	peak84	237	.	765.520	-1	-1
chr1	26324470	26324863	peak85	100	.	322.870	-1	-1
chr1	26496218	26496533	peak86	103	.	334.740	-1	-1
chr1	26735119	26735262	peak87	35	.	115.160	-1	-1
chr1	27022056	27022337	peak88	34	.	112.760	-1	-1
chr1	27070655	27070842	peak89	53	.	172.040	-1	-1
chr1	27114560	27114788	peak90	101	.	327.430	-1	-1
chr1	27160069	27160336	peak91	165	.	533.910	-1	-1
chr1	27191453	27191765	peak92	36	.	117.850	-1	-1
chr1	27216415	27216953	peak93	418	.	1349.670	-1	-1
chr1	27247984	27248532	peak94	211	.	682.610	-1	-1
chr1	27648421	27649104	peak95	960	.	3100.000	-1	-1
chr1	27930550	27930789	peak96	53	.	173.390	-1	-1
chr1	28241017	28241595	peak97	371	.	1199.740	-1	-1
chr1	28414764	28415301	peak98	630	.	2034.780	-1	-1
chr1	28655318	28655727	peak99	612	.	1976.290	-1	-1
chr1	28969336	28969800	peak100	578	.	1866.290	-1	-1
chr1	28974688	28974899	peak101	58	.	188.420	-1	-1
chr1	29063369	29063615	peak102	76	.	246.120	-1	-1
chr1	29508371	29508823	peak103	121	.	391.540	-1	-1
chr1	31769523	31769739	peak104	33	.	107.700	-1	-1
chr1	32110120	32110893	peak105	591	.	1909.820	-1	-1
chr1	32354939	32355076	peak106	33	.	109.390	-1	-1
chr1	32479316	32479566	peak107	40	.	129.130	-1	-1
chr1	32538272	32538499	peak108	32	.	105.180	-1	-1
chr1	32687799	32688167	peak109	394	.	1273.430	-1	-1
chr1	33115894	33116320	peak110	472	.	1525.980	-1	-1
chr1	33502325	33502785	peak111	182	.	590.270	-1	-1
chr1	33592684	33593251	peak112	680	.	2197.420	-1	-1
chr1	33722036	33722195	peak113	64	.	208.660	-1	-1
chr1	33938094	33938393	peak114	262	.	848.080	-1	-1
chr1	35325191	35325585	peak115	240	.	774.570	-1	-1
chr1	36022836	36023428	peak116	330	.	1067.020	-1	-1
chr1	36396331	36397030	peak117	960	.	3100.000	-1	-1
chr1	36554206	36554750	peak118	717	.	2314.890	-1	-1
chr1	36615011	36615289	peak119	51	.	166.460	-1	-1
chr1	36626495	36626711	peak120	165	.	534.590	-1	-1
chr1	36851402	36851807	peak121	108	.	349.350	-1	-1
chr1	36866692	36866955	peak122	169	.	548.440	-1	-1
chr1	38019505	38020069	peak123	960	.	3100.000	-1	-1
chr1	38061316	38061721	peak124	326	.	1052.360	-1	-1
chr1	38156115	38156341	peak125	38	.	123.070	-1	-1
chr1	38157926	38158276	peak126	52	.	168.580	-1	-1
chr1	38273283	38273617	peak127	94	.	306.510	-1	-1
chr1	38273692	38274006	peak128	924	.	2982.360	-1	-1
chr1	38325084	38325610	peak129	637	.	2056.280	-1	-1
chr1	38412545	38412828	peak130	44	.	142.060	-1	-1
chr1	38455400	38456029	peak131	960	.	3100.000	-1	-1
chr1	38478009	38478624	peak132	618	.	1997.130	-1	-1
chr1	39338966	39339380	peak133	265	.	855.350	-1	-1
chr1	39491838	39492025	peak134	38	.	123.070	-1	-1
chr1	39975246	39975422	peak135	55	.	180.140	-1	-1
chr1	40025300	40025427	peak136	31	.	102.560	-1	-1
chr1	40204408	40204719	peak137	184	.	594.980	-1	-1
chr1	40242065	40242292	peak138	59	.	191.130	-1	-1
chr1	40254682	40254928	peak139	47	.	154.570	-1	-1
chr1	40505588	40505926	peak140	85	.	274.940	-1	-1
chr1	40506148	40506614	peak141	821	.	2649.590	-1	-1
chr1	40723324	40724077	peak142	960	.	3100.000	-1	-1
chr1	40725036	40725186	peak143	103	.	334.720	-1	-1
chr1	40812799	40812911	peak144	31	.	102.530	-1	-1
chr1	40839261	40839504	peak145	37	.	120.790	-1	-1
chr1	40997079	40997398	peak146	315	.	1018.870	-1	-1
chr1	41174813	41174983	peak147	41	.	133.290	-1	-1
chr1	42800744	42801126	peak148	99	.	322.150	-1	-1
chr1	42928828	42929019	peak149	42	.	136.090	-1	-1
chr1	43123822	43124503	peak150	602	.	1945.710	-1	-1
chr1	43147734	43147935	peak151	39	.	129.000	-1	-1
chr1	43311980	43312459	peak152	439	.	1418.740	-1	-1
chr1	43637722	43638143	peak153	284	.	918.480	-1	-1
chr1	43824393	43824718	peak154	197	.	636.430	-1	-1
chr1	43855282	43855852	peak155	770	.	2486.610	-1	-1
chr1	44412173	44412499	peak156	31	.	100.870	-1	-1
chr1	44435286	44435857	peak157	960	.	3100.000	-1	-1
chr1	44678839	44679548	peak158	960	.	3100.000	-1	-1
chr1	45139969	45140283	peak159	63	.	204.930	-1	-1
chr1	45205271	45205502	peak160	32	.	105.180	-1	-1
chr1	45279378	45279677	peak161	315	.	1018.870	-1	-1
chr1	45769164	45769464	peak162	57	.	184.560	-1	-1
chr1	46016268	46016558	peak163	36	.	116.570	-1	-1
chr1	46049512	46049709	peak164	39	.	126.950	-1	-1
chr1	46153559	46154095	peak165	747	.	2412.230	-1	-1
chr1	46713224	46713475	peak166	223	.	720.540	-1	-1
chr1	46768867	46769115	peak167	135	.	438.190	-1	-1
chr1	46769167	46769517	peak168	304	.	981.850	-1	-1
chr1	46806324	46806590	peak169	174	.	562.490	-1	-1
chr1	47081392	47081644	peak170	158	.	511.590	-1	-1
chr1	47133936	47134162	peak171	207	.	669.670	-1	-1
chr1	47184840	47185078	peak172	49	.	158.160	-1	-1
chr1	47780009	47780176	peak173	36	.	118.890	-1	-1
chr1	52344803	52345013	peak174	56	.	181.340	-1	-1
chr1	52499143	52499615	peak175	229	.	740.810	-1	-1
chr1	52520722	52521017	peak176	62	.	200.880	-1	-1
chr1	52870076	52870370	peak177	297	.	960.680	-1	-1
chr1	53662325	53662618	peak178	211	.	684.070	-1	-1
chr1	53685862	53686132	peak179	63	.	203.890	-1	-1
chr1	53704043	53704390	peak180	503	.	1625.960	-1	-1
chr1	54304105	54304419	peak181	180	.	582.750	-1	-1
chr1	54355362	54355591	peak182	33	.	109.680	-1	-1
chr1	54518872	54519377	peak183	563	.	1817.590	-1	-1
chr1	55181323	55181813	peak184	739	.	2386.030	-1	-1
chr1	55230211	55230488	peak185	105	.	339.080	-1	-1
chr1	62190634	62190971	peak186	425	.	1374.600	-1	-1
chr1	63988763	63989317	peak187	960	.	3100.000	-1	-1
chr1	65886322	65886636	peak188	68	.	221.970	-1	-1
chr1	67390742	67391075	peak189	148	.	478.430	-1	-1
chr1	67895885	67896343	peak190	319	.	1029.570	-1	-1
chr1	70820618	70820795	peak191	64	.	207.490	-1	-1
chr1	71546900	71547118	peak192	50	.	162.200	-1	-1
chr1	78148900	78149223	peak193	211	.	681.850	-1	-1
chr1	78225324	78225597	peak194	221	.	715.290	-1	-1
chr1	78245163	78245466	peak195	325	.	1051.870	-1	-1
chr1	84944619	84945312	peak196	750	.	2421.140	-1	-1
chr1	85462543	85462745	peak197	51	.	167.380	-1	-1
chr1	85725104	85725511	peak198	394	.	1272.820	-1	-1
chr1	85742149	85742328	peak199	36	.	119.060	-1	-1
chr1	93811197	93811630	peak200	391	.	1264.760	-1	-1
chr1	94344624	94344877	peak201	189	.	610.770	-1	-1
chr1	96792177	96792286	peak202	32	.	106.100	-1	-1
chr1	100315517	100315787	peak203	63	.	203.890	-1	-1
chr1	100435311	100435697	peak204	664	.	2142.850	-1	-1
chr1	100598411	100598875	peak205	389	.	1258.490	-1	-1
chr1	100715238	100715436	peak206	33	.	109.680	-1	-1
chr1	101360616	101360843	peak207	55	.	178.670	-1	-1
chr1	101361522	101361743	peak208	71	.	230.360	-1	-1
chr1	107599135	107599324	peak209	53	.	173.680	-1	-1
chr1	109234748	109235063	peak210	335	.	1081.240	-1	-1
chr1	109618437	109618796	peak211	442	.	1428.930	-1	-1
chr1	109642611	109643016	peak212	75	.	242.630	-1	-1
chr1	109968876	109969316	peak213	160	.	519.280	-1	-1
chr1	110091013	110091463	peak214	411	.	1327.970	-1	-1
chr1	110163566	110163790	peak215	53	.	173.680	-1	-1
chr1	110950115	110950551	peak216	413	.	1333.860	-1	-1
chr1	111506440	111507092	peak217	548	.	1770.540	-1	-1
chr1	112298032	112298248	peak218	42	.	138.070	-1	-1
chr1	113162221	113162466	peak219	36	.	116.570	-1	-1
chr1	114354898	114355217	peak220	172	.	556.640	-1	-1
chr1	114447503	114447921	peak221	157	.	507.380	-1	-1
chr1	114471939	114472248	peak222	100	.	323.120	-1	-1
chr1	115054003	115054238	peak223	60	.	194.590	-1	-1
chr1	115124290	115124651	peak224	207	.	671.200	-1	-1
chr1	115259285	115259469	peak225	81	.	263.020	-1	-1
chr1	115323002	115323467	peak226	67	.	216.240	-1	-1
chr1	116877601	116877717	peak227	39	.	126.230	-1	-1
chr1	117909954	117910166	peak228	142	.	460.470	-1	-1
chr1	118472098	118472545	peak229	331	.	1070.390	-1	-1
chr1	120190874	120191004	peak230	55	.	180.030	-1	-1
chr1	120224648	120224767	peak231	34	.	112.930	-1	-1
chr1	142886944	142887198	peak232	32	.	104.380	-1	-1
chr1	143673252	143673705	peak233	34	.	112.570	-1	-1
chr1	143686936	143687318	peak234	89	.	290.120	-1	-1
chr1	144311360	144311692	peak235	79	.	257.560	-1	-1
chr1	144491589	144491946	peak236	78	.	253.990	-1	-1
chr1	145096163	145096704	peak237	946	.	3054.590	-1	-1
chr1	145507380	145507757	peak238	83	.	268.760	-1	-1
chr1	145610773	145611162	peak239	57	.	184.860	-1	-1
chr1	146333302	146333416	peak240	36	.	118.770	-1	-1
chr1	147860765	147861218	peak241	34	.	112.570	-1	-1
chr1	147874445	147874827	peak242	89	.	290.120	-1	-1
chr1	147993638	147994572	peak243	225	.	728.400	-1	-1
chr1	148240937	148241930	peak244	214	.	690.680	-1	-1
chr1	148247576	148247809	peak245	37	.	122.370	-1	-1
chr1	148604572	148605152	peak246	40	.	130.260	-1	-1
chr1	148605160	148605562	peak247	112	.	361.670	-1	-1
chr1	148766602	148767590	peak248	132	.	427.610	-1	-1
chr1	148881286	148881434	peak249	46	.	150.010	-1	-1
chr1	149194451	149194665	peak250	34	.	110.880	-1	-1
chr1	149215496	149215685	peak251	56	.	181.340	-1	-1
chr1	149224000	149224697	peak252	73	.	237.780	-1	-1
chr1	149514202	149514734	peak253	165	.	535.630	-1	-1
chr1	149605514	149605896	peak254	50	.	163.730	-1	-1
chr1	149899449	149899883	peak255	581	.	1875.390	-1	-1
chr1	149982406	149982882	peak256	744	.	2403.620	-1	-1
chr1	150039552	150039940	peak257	767	.	2477.070	-1	-1
chr1	150123581	150123761	peak258	80	.	259.130	-1	-1
chr1	150241290	150241703	peak259	152	.	493.350	-1	-1
chr1	150266089	150266548	peak260	781	.	2521.840	-1	-1
chr1	150293770	150294182	peak261	340	.	1097.600	-1	-1
chr1	150459533	150459968	peak262	713	.	2300.960	-1	-1
chr1	150534152	150534366	peak263	61	.	197.480	-1	-1
chr1	150898679	150898922	peak264	60	.	193.890	-1	-1
chr1	150980686	150980988	peak265	126	.	407.030	-1	-1
chr1	151032021	151032211	peak266	58	.	188.910	-1	-1
chr1	151138296	151138644	peak267	667	.	2155.520	-1	-1
chr1	151162549	151162789	peak268	39	.	128.630	-1	-1
chr1	151227045	151227289	peak269	198	.	639.200	-1	-1
chr1	151253877	151254273	peak270	77	.	250.620	-1	-1
chr1	151254366	151254919	peak271	53	.	173.680	-1	-1
chr1	151371776	151372225	peak272	626	.	2022.790	-1	-1
chr1	151431872	151432060	peak273	75	.	244.450	-1	-1
chr1	151881885	151882416	peak274	451	.	1457.850	-1	-1
chr1	153631037	153631184	peak275	35	.	112.980	-1	-1
chr1	153700140	153700566	peak276	152	.	490.530	-1	-1
chr1	153918369	153918798	peak277	82	.	266.270	-1	-1
chr1	153931016	153931308	peak278	372	.	1201.960	-1	-1
chr1	153940150	153940329	peak279	50	.	163.800	-1	-1
chr1	153963023	153963356	peak280	295	.	953.820	-1	-1
chr1	154155251	154155889	peak281	438	.	1415.410	-1	-1
chr1	154192990	154193319	peak282	36	.	117.540	-1	-1
chr1	154193849	154194008	peak283	34	.	111.160	-1	-1
chr1	154297943	154298099	peak284	42	.	135.910	-1	-1
chr1	154531096	154531597	peak285	63	.	205.760	-1	-1
chr1	154933867	154934572	peak286	386	.	1248.060	-1	-1
chr1	154946222	154947244	peak287	552	.	1781.430	-1	-1
chr1	154955490	154955957	peak288	601	.	1940.460	-1	-1
chr1	154976542	154976753	peak289	80	.	259.950	-1	-1
chr1	155107994	155108371	peak290	157	.	509.010	-1	-1
chr1	155112535	155113230	peak291	871	.	2813.380	-1	-1
chr1	155178880	155179235	peak292	211	.	681.320	-1	-1
chr1	155231255	155231518	peak293	54	.	174.960	-1	-1
chr1	155231922	155232344	peak294	104	.	336.710	-1	-1
chr1	155243196	155243429	peak295	46	.	151.310	-1	-1
chr1	155532928	155533181	peak296	41	.	135.350	-1	-1
chr1	155826867	155827150	peak297	110	.	356.510	-1	-1
chr1	155903978	155904477	peak298	960	.	3100.000	-1	-1
chr1	155990553	155990909	peak299	785	.	2535.660	-1	-1
chr1	156024367	156024770	peak300	63	.	205.370	-1	-1
chr1	156163625	156164033	peak301	339	.	1095.310	-1	-1
chr1	156252608	156252879	peak302	57	.	186.970	-1	-1
chr1	156542173	156542505	peak303	278	.	899.360	-1	-1
chr1	156571092	156571337	peak304	90	.	290.600	-1	-1
chr1	156631147	156631368	peak305	43	.	140.960	-1	-1
chr1	156697911	156698395	peak306	420	.	1355.400	-1	-1
chr1	156698412	156698833	peak307	439	.	1416.950	-1	-1
chr1	156710756	156711291	peak308	819	.	2644.630	-1	-1
chr1	156736900	156737334	peak309	402	.	1299.820	-1	-1
chr1	157108018	157108568	peak310	274	.	885.350	-1	-1
chr1	160001444	160002024	peak311	395	.	1276.300	-1	-1
chr1	160312865	160313479	peak312	395	.	1276.660	-1	-1
chr1	160807313	160807571	peak313	31	.	100.870	-1	-1
chr1	160983515	160983765	peak314	163	.	526.260	-1	-1
chr1	161008579	161008939	peak315	176	.	567.970	-1	-1
chr1	161015607	161015929	peak316	399	.	1289.610	-1	-1
chr1	161039555	161039870	peak317	327	.	1056.270	-1	-1
chr1	161087647	161087998	peak318	490	.	1583.700	-1	-1
chr1	161102375	161102638	peak319	66	.	215.160	-1	-1
chr1	161123627	161124177	peak320	295	.	954.750	-1	-1
chr1	161171835	161172290	peak321	224	.	722.940	-1	-1
chr1	161284045	161284313	peak322	223	.	720.630	-1	-1
chr1	161368982	161369300	peak323	252	.	816.370	-1	-1
chr1	162467488	162467858	peak324	162	.	523.740	-1	-1
chr1	163291399	163291963	peak325	853	.	2755.280	-1	-1
chr1	165737784	165738333	peak326	946	.	3054.590	-1	-1
chr1	167404125	167404532	peak327	122	.	396.570	-1	-1
chr1	167684710	167684824	peak328	34	.	112.430	-1	-1
chr1	168147966	168148274	peak329	183	.	590.720	-1	-1
chr1	169336958	169337533	peak330	534	.	1725.890	-1	-1
chr1	169763771	169764281	peak331	254	.	820.260	-1	-1
chr1	169862981	169863257	peak332	88	.	284.830	-1	-1
chr1	171750378	171750923	peak333	201	.	648.880	-1	-1
chr1	172413019	172413355	peak334	107	.	347.130	-1	-1
chr1	173683839	173684255	peak335	853	.	2754.120	-1	-1
chr1	173793468	173793784	peak336	46	.	148.740	-1	-1
chr1	173837351	173837621	peak337	80	.	259.560	-1	-1
chr1	174541731	174541809	peak338	42	.	137.210	-1	-1
chr1	174968401	174968932	peak339	387	.	1249.950	-1	-1
chr1	176176308	176176589	peak340	80	.	258.410	-1	-1
chr1	179846796	179847143	peak341	862	.	2782.090	-1	-1
chr1	179851615	179852057	peak342	840	.	2711.600	-1	-1
chr1	180463636	180463797	peak343	50	.	162.450	-1	-1
chr1	180471884	180472147	peak344	254	.	822.880	-1	-1
chr1	183440864	183441543	peak345	960	.	3100.000	-1	-1
chr1	184020674	184020992	peak346	156	.	503.530	-1	-1
chr1	184723766	184724393	peak347	272	.	880.240	-1	-1
chr1	185126116	185126391	peak348	60	.	193.890	-1	-1
chr1	185286674	185286819	peak349	32	.	105.630	-1	-1
chr1	185663222	185663422	peak350	109	.	353.670	-1	-1
chr1	189961292	189961349	peak351	60	.	195.050	-1	-1
chr1	193028371	193028740	peak352	43	.	140.390	-1	-1
chr1	197323901	197323994	peak353	44	.	144.560	-1	-1
chr1	198128161	198128387	peak354	51	.	166.460	-1	-1
chr1	200589770	200590068	peak355	115	.	372.230	-1	-1
chr1	201924372	201924738	peak356	148	.	479.490	-1	-1
chr1	202775975	202776177	peak357	42	.	136.090	-1	-1
chr1	202927299	202927535	peak358	145	.	470.580	-1	-1
chr1	203651867	203652174	peak359	297	.	961.620	-1	-1
chr1	203765421	203765620	peak360	39	.	127.010	-1	-1
chr1	203830493	203830980	peak361	728	.	2352.030	-1	-1
chr1	204332628	204332897	peak362	37	.	119.770	-1	-1
chr1	204485354	204485786	peak363	132	.	427.200	-1	-1
chr1	205091279	205091572	peak364	652	.	2105.690	-1	-1
chr1	205180690	205181023	peak365	407	.	1314.060	-1	-1
chr1	205600999	205601307	peak366	188	.	607.970	-1	-1
chr1	206785588	206785977	peak367	371	.	1199.730	-1	-1
chr1	207925227	207925477	peak368	34	.	110.200	-1	-1
chr1	209957792	209958247	peak369	587	.	1895.560	-1	-1
chr1	210001126	210001415	peak370	104	.	337.590	-1	-1
chr1	211780328	211780544	peak371	147	.	475.590	-1	-1
chr1	212964807	212965405	peak372	982	.	3170.280	-1	-1
chr1	213224216	213224721	peak373	960	.	3100.000	-1	-1
chr1	217804287	217804522	peak374	143	.	463.520	-1	-1
chr1	218458358	218458870	peak375	841	.	2714.560	-1	-1
chr1	220267290	220267585	peak376	170	.	548.890	-1	-1
chr1	220445605	220445960	peak377	125	.	405.800	-1	-1
chr1	222763115	222763518	peak378	351	.	1133.330	-1	-1
chr1	222886580	222886776	peak379	114	.	369.870	-1	-1
chr1	222988185	222988517	peak380	380	.	1227.770	-1	-1
chr1	224301617	224302083	peak381	960	.	3100.000	-1	-1
chr1	224518028	224518296	peak382	165	.	532.650	-1	-1
chr1	224622361	224622662	peak383	352	.	1136.570	-1	-1
chr1	225654807	225655223	peak384	442	.	1428.930	-1	-1
chr1	225655376	225655610	peak385	75	.	244.450	-1	-1
chr1	226111678	226112211	peak386	631	.	2038.720	-1	-1
chr1	226298250	226298526	peak387	34	.	110.880	-1	-1
chr1	226374213	226374659	peak388	451	.	1457.100	-1	-1
chr1	226390544	226390677	peak389	31	.	103.110	-1	-1
chr1	226714586	226714704	peak390	38	.	125.190	-1	-1
chr1	226810355	226810549	peak391	66	.	213.500	-1	-1
chr1	227922777	227923241	peak392	859	.	2772.830	-1	-1
chr1	228296882	228297096	peak393	36	.	116.700	-1	-1
chr1	228327848	228328236	peak394	50	.	164.420	-1	-1
chr1	228353542	228353891	peak395	59	.	192.400	-1	-1
chr1	229629732	229629853	peak396	42	.	135.600	-1	-1
chr1	230778062	230778310	peak397	36	.	117.150	-1	-1
chr1	231114507	231115013	peak398	344	.	1113.060	-1	-1
chr1	231347254	231347454	peak399	64	.	207.310	-1	-1
chr1	231664154	231664591	peak400	477	.	1542.190	-1	-1
chr1	234508923	234509627	peak401	960	.	3100.000	-1	-1
chr1	235291937	235292397	peak402	164	.	529.580	-1	-1
chr1	235324404	235324707	peak403	123	.	399.830	-1	-1
chr1	235492124	235492365	peak404	106	.	343.160	-1	-1
chr1	235530536	235531020	peak405	458	.	1480.210	-1	-1
chr1	236260307	236260716	peak406	162	.	523.160	-1	-1
chr1	236332369	236332538	peak407	48	.	155.020	-1	-1
chr1	236767700	236767924	peak408	88	.	286.910	-1	-1
chr1	236958193	236958755	peak409	334	.	1078.890	-1	-1
chr1	242011077	242011632	peak410	643	.	2075.390	-1	-1
chr1	243418616	243418904	peak411	218	.	705.020	-1	-1
chr1	244211807	244211932	peak412	32	.	106.010	-1	-1
chr1	244815961	244816275	peak413	68	.	219.550	-1	-1
chr1	245026259	245026560	peak414	145	.	470.120	-1	-1
chr1	245026662	245026784	peak415	35	.	115.060	-1	-1
chr1	246729396	246729939	peak416	819	.	2644.570	-1	-1
chr1	247241689	247241892	peak417	38	.	123.070	-1	-1
chr1	247241949	247242181	peak418	84	.	271.270	-1	-1
chr1	247267141	247267867	peak419	677	.	2187.710	-1	-1
chr1	247335174	247335418	peak420	36	.	116.570	-1	-1
chr1	247373679	247373899	peak421	147	.	475.590	-1	-1
chr1	247495056	247495309	peak422	55	.	180.680	-1	-1
chr1	249120059	249120601	peak423	824	.	2660.640	-1	-1
chr10	470919	471023	peak424	33	.	108.590	-1	-1
chr10	471083	471242	peak425	32	.	104.060	-1	-1
chr10	633813	634196	peak426	48	.	156.220	-1	-1
chr10	977492	978080	peak427	568	.	1835.080	-1	-1
chr10	1034149	1034670	peak428	433	.	1397.730	-1	-1
chr10	1094856	1095543	peak429	323	.	1044.220	-1	-1
chr10	1102262	1103141	peak430	960	.	3100.000	-1	-1
chr10	1531374	1531589	peak431	71	.	230.220	-1	-1
chr10	1748975	1749116	peak432	69	.	224.560	-1	-1
chr10	3110405	3110647	peak433	39	.	128.630	-1	-1
chr10	4191557	4191780	peak434	93	.	303.260	-1	-1
chr10	5855491	5855723	peak435	63	.	204.930	-1	-1
chr10	5882267	5882533	peak436	90	.	293.650	-1	-1
chr10	5931770	5932245	peak437	396	.	1278.930	-1	-1
chr10	6317218	6317470	peak438	50	.	163.730	-1	-1
chr10	6969610	6969745	peak439	41	.	134.320	-1	-1
chr10	7829764	7830108	peak440	250	.	808.580	-1	-1
chr10	7860204	7860474	peak441	65	.	210.380	-1	-1
chr10	11386712	11386852	peak442	48	.	157.270	-1	-1
chr10	11726706	11726974	peak443	64	.	207.950	-1	-1
chr10	12085151	12085313	peak444	44	.	142.390	-1	-1
chr10	12237560	12238462	peak445	928	.	2995.620	-1	-1
chr10	13203297	13203580	peak446	61	.	197.480	-1	-1
chr10	13628720	13629194	peak447	923	.	2979.630	-1	-1
chr10	14880070	14880396	peak448	56	.	180.900	-1	-1
chr10	14995999	14996333	peak449	193	.	625.190	-1	-1
chr10	15001349	15002098	peak450	960	.	3100.000	-1	-1
chr10	15902270	15902806	peak451	434	.	1400.930	-1	-1
chr10	17243329	17243835	peak452	960	.	3100.000	-1	-1
chr10	18940374	18940722	peak453	403	.	1300.640	-1	-1
chr10	18948068	18948289	peak454	71	.	230.220	-1	-1
chr10	21478396	21478529	peak455	43	.	141.250	-1	-1
chr10	22605497	22605748	peak456	204	.	658.710	-1	-1
chr10	22993998	22994209	peak457	48	.	156.920	-1	-1
chr10	26986241	26986862	peak458	994	.	3209.760	-1	-1
chr10	27443031	27443478	peak459	822	.	2654.010	-1	-1
chr10	27530911	27531285	peak460	480	.	1550.650	-1	-1
chr10	27531872	27532236	peak461	117	.	378.300	-1	-1
chr10	27792999	27793435	peak462	419	.	1354.610	-1	-1
chr10	28821179	28821390	peak463	36	.	116.830	-1	-1
chr10	28821861	28822084	peak464	46	.	150.710	-1	-1
chr10	29970750	29970974	peak465	80	.	260.820	-1	-1
chr10	30061430	30061601	peak466	44	.	144.850	-1	-1
chr10	35625114	35625668	peak467	117	.	380.760	-1	-1
chr10	42863402	42863522	peak468	49	.	159.240	-1	-1
chr10	43161377	43161558	peak469	61	.	199.660	-1	-1
chr10	43277787	43278598	peak470	960	.	3100.000	-1	-1
chr10	43633740	43633990	peak471	47	.	153.660	-1	-1
chr10	43892060	43892304	peak472	54	.	177.270	-1	-1
chr10	43904317	43904727	peak473	96	.	309.820	-1	-1
chr10	43916308	43916578	peak474	55	.	178.650	-1	-1
chr10	44069955	44070158	peak475	221	.	713.910	-1	-1
chr10	44101646	44102180	peak476	939	.	3030.860	-1	-1
chr10	45496222	45496485	peak477	90	.	293.100	-1	-1
chr10	46762373	46762602	peak478	47	.	152.750	-1	-1
chr10	46762604	46763152	peak479	774	.	2499.950	-1	-1
chr10	47243110	47243889	peak480	967	.	3120.600	-1	-1
chr10	48185430	48186205	peak481	957	.	3091.110	-1	-1
chr10	48952138	48952367	peak482	47	.	152.750	-1	-1
chr10	48952369	48952889	peak483	634	.	2048.360	-1	-1
chr10	49864386	49864617	peak484	34	.	110.200	-1	-1
chr10	50008477	50008637	peak485	55	.	177.880	-1	-1
chr10	50746667	50747152	peak486	140	.	453.770	-1	-1
chr10	51371032	51371605	peak487	503	.	1626.250	-1	-1
chr10	51623115	51623726	peak488	447	.	1445.350	-1	-1
chr10	52419840	52420156	peak489	188	.	607.970	-1	-1
chr10	52487630	52487765	peak490	91	.	294.060	-1	-1
chr10	52499326	52500025	peak491	483	.	1561.610	-1	-1
chr10	52924019	52924132	peak492	32	.	104.210	-1	-1
chr10	53459132	53459759	peak493	960	.	3100.000	-1	-1
chr10	57232359	57232476	peak494	35	.	113.900	-1	-1
chr10	61348665	61348799	peak495	32	.	104.640	-1	-1
chr10	64564048	64564617	peak496	412	.	1331.780	-1	-1
chr10	69609062	69609389	peak497	345	.	1114.340	-1	-1
chr10	69834978	69835151	peak498	85	.	277.110	-1	-1
chr10	70660464	70660714	peak499	36	.	116.570	-1	-1
chr10	70660864	70661281	peak500	111	.	361.330	-1	-1
chr10	70715637	70716494	peak501	369	.	1194.000	-1	-1
chr10	70848815	70848955	peak502	44	.	143.290	-1	-1
chr10	71930020	71930516	peak503	619	.	1999.500	-1	-1
chr10	72163704	72163989	peak504	220	.	710.440	-1	-1
chr10	72678372	72678574	peak505	39	.	126.560	-1	-1
chr10	74114326	74114817	peak506	165	.	533.280	-1	-1
chr10	74870102	74870309	peak507	126	.	407.030	-1	-1
chr10	74927608	74928038	peak508	730	.	2357.210	-1	-1
chr10	75012254	75012548	peak509	88	.	286.910	-1	-1
chr10	75489870	75490627	peak510	960	.	3100.000	-1	-1
chr10	75503658	75504280	peak511	597	.	1927.980	-1	-1
chr10	75544947	75545486	peak512	397	.	1282.140	-1	-1
chr10	76585836	76586548	peak513	236	.	763.320	-1	-1
chr10	76871118	76871360	peak514	161	.	522.230	-1	-1
chr10	79633575	79633826	peak515	111	.	360.550	-1	-1
chr10	79789111	79789476	peak516	552	.	1783.230	-1	-1
chr10	79791792	79791898	peak517	38	.	124.080	-1	-1
chr10	81444824	81445081	peak518	45	.	147.270	-1	-1
chr10	81652832	81652964	peak519	96	.	310.450	-1	-1
chr10	81664434	81664695	peak520	53	.	173.390	-1	-1
chr10	81947368	81947537	peak521	36	.	117.820	-1	-1
chr10	85899099	85899431	peak522	221	.	715.220	-1	-1
chr10	86039828	86039949	peak523	37	.	119.720	-1	-1
chr10	89264438	89264820	peak524	410	.	1323.870	-1	-1
chr10	89577806	89578118	peak525	309	.	997.970	-1	-1
chr10	90342616	90342762	peak526	34	.	110.810	-1	-1
chr10	93683386	93683675	peak527	67	.	216.280	-1	-1
chr10	94050785	94051132	peak528	67	.	217.010	-1	-1
chr10	94351298	94351604	peak529	108	.	349.330	-1	-1
chr10	94608498	94608667	peak530	49	.	158.660	-1	-1
chr10	95256205	95256508	peak531	126	.	407.030	-1	-1
chr10	95462078	95462595	peak532	891	.	2877.710	-1	-1
chr10	96122340	96122460	peak533	31	.	102.020	-1	-1
chr10	96122528	96122892	peak534	960	.	3100.000	-1	-1
chr10	96162049	96162162	peak535	31	.	102.030	-1	-1
chr10	97849487	97850173	peak536	563	.	1818.520	-1	-1
chr10	97889579	97889911	peak537	128	.	415.510	-1	-1
chr10	98346187	98346471	peak538	269	.	869.560	-1	-1
chr10	98346643	98346920	peak539	97	.	314.560	-1	-1
chr10	99160839	99161261	peak540	508	.	1639.740	-1	-1
chr10	99894274	99894523	peak541	60	.	193.890	-1	-1
chr10	101491594	101492046	peak542	205	.	663.940	-1	-1
chr10	101989239	101989481	peak543	80	.	260.460	-1	-1
chr10	102295450	102295845	peak544	252	.	813.970	-1	-1
chr10	102673029	102673229	peak545	37	.	121.300	-1	-1
chr10	102746867	102747793	peak546	892	.	2879.310	-1	-1
chr10	103347544	103347816	peak547	32	.	105.040	-1	-1
chr10	103347824	103348198	peak548	960	.	3100.000	-1	-1
chr10	103879970	103880217	peak549	39	.	126.540	-1	-1
chr10	103892510	103892853	peak550	138	.	446.560	-1	-1
chr10	103892899	103893093	peak551	37	.	121.940	-1	-1
chr10	103911811	103912234	peak552	423	.	1365.950	-1	-1
chr10	104180623	104181304	peak553	783	.	2529.000	-1	-1
chr10	104261804	104262098	peak554	168	.	542.930	-1	-1
chr10	104262313	104262758	peak555	67	.	216.930	-1	-1
chr10	104503337	104503529	peak556	45	.	148.360	-1	-1
chr10	105155928	105156616	peak557	960	.	3100.000	-1	-1
chr10	105677821	105678093	peak558	86	.	280.620	-1	-1
chr10	106028449	106028979	peak559	160	.	518.270	-1	-1
chr10	112064749	112064904	peak560	36	.	119.230	-1	-1
chr10	112678348	112678760	peak561	72	.	234.880	-1	-1
chr10	112678824	112679205	peak562	344	.	1112.290	-1	-1
chr10	113344356	113344435	peak563	34	.	110.150	-1	-1
chr10	114206518	114207312	peak564	960	.	3100.000	-1	-1
chr10	116682936	116683041	peak565	33	.	108.080	-1	-1
chr10	120965757	120965995	peak566	63	.	204.930	-1	-1
chr10	121030604	121030789	peak567	59	.	192.240	-1	-1
chr10	121651968	121652424	peak568	421	.	1360.370	-1	-1
chr10	122610585	122611099	peak569	676	.	2184.290	-1	-1
chr10	123687541	123687818	peak570	89	.	288.820	-1	-1
chr10	123734647	123734866	peak571	88	.	286.400	-1	-1
chr10	124671509	124671669	peak572	41	.	132.390	-1	-1
chr10	124713441	124713976	peak573	500	.	1614.970	-1	-1
chr10	124913517	124914028	peak574	430	.	1389.420	-1	-1
chr10	126490100	126490449	peak575	170	.	549.000	-1	-1
chr10	126683037	126683222	peak576	40	.	129.380	-1	-1
chr10	127408159	127408412	peak577	178	.	576.120	-1	-1
chr10	129861058	129861250	peak578	38	.	123.070	-1	-1
chr10	131909425	131909604	peak579	37	.	121.930	-1	-1
chr10	133175021	133175528	peak580	31	.	101.680	-1	-1
chr10	134247954	134248205	peak581	186	.	601.020	-1	-1
chr10	135075366	135075634	peak582	79	.	258.080	-1	-1
chr10	135122198	135122653	peak583	513	.	1657.580	-1	-1
chr10	135138092	135138254	peak584	57	.	186.500	-1	-1
chr10	135171278	135171509	peak585	204	.	659.680	-1	-1
chr10	135201749	135201938	peak586	68	.	222.080	-1	-1
chr10	135207482	135207914	peak587	587	.	1897.350	-1	-1
chr10	135462479	135462926	peak588	47	.	152.040	-1	-1
chr11	207278	207830	peak589	674	.	2175.550	-1	-1
chr11	236453	237248	peak590	954	.	3079.060	-1	-1
chr11	308101	308562	peak591	64	.	209.070	-1	-1
chr11	450090	450401	peak592	74	.	241.800	-1	-1
chr11	506240	506568	peak593	65	.	212.550	-1	-1
chr11	506703	506962	peak594	83	.	270.510	-1	-1
chr11	535546	535780	peak595	55	.	179.500	-1	-1
chr11	576068	576641	peak596	515	.	1663.850	-1	-1
chr11	615801	616153	peak597	52	.	168.130	-1	-1
chr11	805323	805529	peak598	44	.	144.080	-1	-1
chr11	809231	809769	peak599	285	.	919.740	-1	-1
chr11	809783	810029	peak600	32	.	105.730	-1	-1
chr11	910544	910930	peak601	547	.	1766.180	-1	-1
chr11	1283770	1284037	peak602	154	.	497.840	-1	-1
chr11	1968400	1968763	peak603	516	.	1665.360	-1	-1
chr11	2421304	2422077	peak604	960	.	3100.000	-1	-1
chr11	2913831	2914013	peak605	35	.	115.450	-1	-1
chr11	3078423	3078893	peak606	484	.	1563.650	-1	-1
chr11	3400014	3400624	peak607	652	.	2104.790	-1	-1
chr11	3443493	3443800	peak608	50	.	164.420	-1	-1
chr11	6423995	6424192	peak609	38	.	124.850	-1	-1
chr11	6502370	6503032	peak610	680	.	2196.400	-1	-1
chr11	6624705	6624981	peak611	34	.	111.700	-1	-1
chr11	6633317	6633829	peak612	241	.	779.650	-1	-1
chr11	6704465	6704680	peak613	39	.	128.630	-1	-1
chr11	8008572	8009098	peak614	644	.	2081.280	-1	-1
chr11	8190448	8190737	peak615	84	.	272.300	-1	-1
chr11	8704044	8704422	peak616	206	.	665.160	-1	-1
chr11	8710282	8710780	peak617	960	.	3100.000	-1	-1
chr11	8985613	8986186	peak618	353	.	1139.210	-1	-1
chr11	9336276	9336521	peak619	168	.	542.330	-1	-1
chr11	9405975	9406335	peak620	465	.	1500.740	-1	-1
chr11	9482100	9482653	peak621	755	.	2438.580	-1	-1
chr11	10772468	10773033	peak622	983	.	3174.470	-1	-1
chr11	17099092	17099477	peak623	367	.	1186.740	-1	-1
chr11	17229391	17229688	peak624	236	.	762.080	-1	-1
chr11	18034485	18034675	peak625	51	.	164.840	-1	-1
chr11	18343629	18344243	peak626	658	.	2126.420	-1	-1
chr11	18548114	18548679	peak627	950	.	3067.330	-1	-1
chr11	18655754	18656151	peak628	716	.	2311.600	-1	-1
chr11	19138552	19138780	peak629	50	.	163.840	-1	-1
chr11	19262471	19262701	peak630	41	.	132.960	-1	-1
chr11	22647100	22647517	peak631	65	.	212.100	-1	-1
chr11	27528131	27528485	peak632	171	.	553.380	-1	-1
chr11	28129693	28129977	peak633	57	.	186.460	-1	-1
chr11	28131668	28131955	peak634	378	.	1220.200	-1	-1
chr11	30344403	30344756	peak635	314	.	1013.460	-1	-1
chr11	31391127	31391577	peak636	960	.	3100.000	-1	-1
chr11	32605110	32605678	peak637	665	.	2146.300	-1	-1
chr11	33182901	33183238	peak638	242	.	783.650	-1	-1
chr11	35684044	35684554	peak639	137	.	444.190	-1	-1
chr11	36615803	36615994	peak640	70	.	226.450	-1	-1
chr11	39289183	39289288	peak641	33	.	108.080	-1	-1
chr11	43380277	43380681	peak642	545	.	1759.430	-1	-1
chr11	43902028	43902576	peak643	960	.	3100.000	-1	-1
chr11	45376821	45377109	peak644	451	.	1457.410	-1	-1
chr11	45939016	45939782	peak645	960	.	3100.000	-1	-1
chr11	45951702	45951958	peak646	50	.	163.730	-1	-1
chr11	46373751	46373998	peak647	66	.	215.100	-1	-1
chr11	46638620	46638909	peak648	161	.	520.740	-1	-1
chr11	46721994	46722758	peak649	960	.	3100.000	-1	-1
chr11	46958051	46958414	peak650	743	.	2398.240	-1	-1
chr11	47270179	47270817	peak651	900	.	2905.320	-1	-1
chr11	47290996	47291193	peak652	38	.	123.000	-1	-1
chr11	47416295	47416554	peak653	78	.	254.620	-1	-1
chr11	47429626	47430239	peak654	960	.	3100.000	-1	-1
chr11	47447921	47448266	peak655	232	.	749.350	-1	-1
chr11	47574587	47574842	peak656	129	.	418.450	-1	-1
chr11	47600109	47600899	peak657	960	.	3100.000	-1	-1
chr11	47869731	47870093	peak658	123	.	397.390	-1	-1
chr11	56457659	56457827	peak659	143	.	463.520	-1	-1
chr11	57103213	57103514	peak660	234	.	756.460	-1	-1
chr11	57298014	57298480	peak661	195	.	632.470	-1	-1
chr11	57424906	57425299	peak662	245	.	791.010	-1	-1
chr11	57435494	57436025	peak663	188	.	607.280	-1	-1
chr11	57479458	57480334	peak664	616	.	1989.240	-1	-1
chr11	57508590	57509137	peak665	960	.	3100.000	-1	-1
chr11	57509358	57509486	peak666	33	.	106.660	-1	-1
chr11	58345480	58345960	peak667	521	.	1681.840	-1	-1
chr11	59382620	59382861	peak668	150	.	486.730	-1	-1
chr11	59383085	59383652	peak669	107	.	348.470	-1	-1
chr11	59577998	59578464	peak670	960	.	3100.000	-1	-1
chr11	60249931	60250130	peak671	65	.	210.260	-1	-1
chr11	60673810	60674169	peak672	278	.	900.250	-1	-1
chr11	60928784	60929128	peak673	107	.	348.470	-1	-1
chr11	61100443	61100889	peak674	94	.	303.970	-1	-1
chr11	61129347	61129937	peak675	78	.	252.450	-1	-1
chr11	61159896	61160164	peak676	111	.	360.550	-1	-1
chr11	61197354	61197830	peak677	749	.	2419.140	-1	-1
chr11	61559860	61560506	peak678	960	.	3100.000	-1	-1
chr11	61647594	61647823	peak679	109	.	353.340	-1	-1
chr11	61891109	61891672	peak680	189	.	610.100	-1	-1
chr11	62358842	62359301	peak681	899	.	2901.140	-1	-1
chr11	62368629	62368870	peak682	79	.	255.330	-1	-1
chr11	62389422	62389853	peak683	713	.	2300.960	-1	-1
chr11	62414003	62414240	peak684	170	.	548.640	-1	-1
chr11	62420686	62420960	peak685	356	.	1148.970	-1	-1
chr11	62446386	62446740	peak686	416	.	1344.020	-1	-1
chr11	62473609	62473864	peak687	141	.	456.810	-1	-1
chr11	62477012	62477242	peak688	51	.	164.950	-1	-1
chr11	62494496	62495217	peak689	45	.	145.930	-1	-1
chr11	62495520	62496061	peak690	380	.	1227.890	-1	-1
chr11	62521258	62522001	peak691	628	.	2027.210	-1	-1
chr11	62528876	62529199	peak692	82	.	267.530	-1	-1
chr11	62554610	62555049	peak693	457	.	1477.560	-1	-1
chr11	62559221	62559606	peak694	259	.	837.690	-1	-1
chr11	62598942	62599589	peak695	378	.	1221.680	-1	-1
chr11	62606879	62607178	peak696	375	.	1212.820	-1	-1
chr11	63741871	63742288	peak697	368	.	1189.530	-1	-1
chr11	63753295	63753532	peak698	84	.	271.870	-1	-1
chr11	63753691	63754121	peak699	199	.	642.470	-1	-1
chr11	63953296	63953690	peak700	97	.	313.920	-1	-1
chr11	63993456	63993815	peak701	206	.	667.830	-1	-1
chr11	64008231	64008601	peak702	201	.	649.490	-1	-1
chr11	64036551	64036789	peak703	34	.	110.880	-1	-1
chr11	64037271	64037838	peak704	931	.	3007.040	-1	-1
chr11	64038224	64039046	peak705	981	.	3168.270	-1	-1
chr11	64084811	64085293	peak706	640	.	2065.600	-1	-1
chr11	64085421	64085691	peak707	120	.	389.710	-1	-1
chr11	64107466	64107794	peak708	184	.	594.420	-1	-1
chr11	64577917	64578119	peak709	31	.	103.180	-1	-1
chr11	64578126	64578337	peak710	74	.	240.250	-1	-1
chr11	64851281	64851792	peak711	662	.	2136.610	-1	-1
chr11	64863277	64864172	peak712	930	.	3001.310	-1	-1
chr11	64884726	64885400	peak713	744	.	2402.010	-1	-1
chr11	64889509	64889889	peak714	154	.	498.870	-1	-1
chr11	64901780	64902209	peak715	467	.	1507.260	-1	-1
chr11	65186492	65186741	peak716	39	.	128.630	-1	-1
chr11	65337468	65338194	peak717	861	.	2781.320	-1	-1
chr11	65382649	65383331	peak718	558	.	1802.180	-1	-1
chr11	65408080	65408306	peak719	39	.	128.630	-1	-1
chr11	65479328	65479976	peak720	619	.	1999.920	-1	-1
chr11	65488175	65488376	peak721	44	.	142.140	-1	-1
chr11	65624400	65624604	peak722	34	.	111.320	-1	-1
chr11	65625417	65625923	peak723	812	.	2622.030	-1	-1
chr11	65626986	65627245	peak724	53	.	173.390	-1	-1
chr11	65627757	65628128	peak725	64	.	206.860	-1	-1
chr11	65640928	65641179	peak726	89	.	288.170	-1	-1
chr11	65655743	65656229	peak727	400	.	1293.790	-1	-1
chr11	65661368	65661672	peak728	150	.	485.100	-1	-1
chr11	65686714	65686941	peak729	81	.	263.200	-1	-1
chr11	65728870	65729569	peak730	948	.	3061.260	-1	-1
chr11	65769380	65770421	peak731	960	.	3100.000	-1	-1
chr11	65819449	65820062	peak732	815	.	2632.050	-1	-1
chr11	66024617	66024822	peak733	62	.	201.660	-1	-1
chr11	66056404	66056969	peak734	146	.	473.200	-1	-1
chr11	66189114	66189309	peak735	108	.	349.800	-1	-1
chr11	66247541	66248024	peak736	68	.	221.970	-1	-1
chr11	66277927	66278239	peak737	330	.	1065.320	-1	-1
chr11	67055761	67056084	peak738	72	.	235.500	-1	-1
chr11	67169031	67169397	peak739	104	.	338.230	-1	-1
chr11	67176712	67176923	peak740	47	.	152.060	-1	-1
chr11	67195750	67196028	peak741	82	.	265.120	-1	-1
chr11	67275563	67275899	peak742	40	.	129.590	-1	-1
chr11	67374183	67374524	peak743	84	.	273.430	-1	-1
chr11	67397860	67398030	peak744	33	.	108.900	-1	-1
chr11	67797759	67798361	peak745	167	.	540.100	-1	-1
chr11	68039332	68039833	peak746	273	.	881.750	-1	-1
chr11	68593263	68593444	peak747	37	.	119.830	-1	-1
chr11	68670997	68671655	peak748	960	.	3100.000	-1	-1
chr11	70244592	70244720	peak749	44	.	144.850	-1	-1
chr11	71164187	71164371	peak750	59	.	191.450	-1	-1
chr11	71498436	71498635	peak751	36	.	119.150	-1	-1
chr11	71639263	71640217	peak752	960	.	3100.000	-1	-1
chr11	71791569	71791904	peak753	67	.	216.490	-1	-1
chr11	71813900	71814559	peak754	323	.	1042.410	-1	-1
chr11	71823356	71823997	peak755	960	.	3100.000	-1	-1
chr11	73309154	73309398	peak756	77	.	250.660	-1	-1
chr11	73309481	73309794	peak757	317	.	1025.570	-1	-1
chr11	73498772	73499308	peak758	587	.	1895.840	-1	-1
chr11	73587659	73588157	peak759	167	.	541.580	-1	-1
chr11	73882077	73882501	peak760	117	.	379.730	-1	-1
chr11	74699544	74699800	peak761	82	.	266.770	-1	-1
chr11	74699813	74700054	peak762	57	.	186.970	-1	-1
chr11	75110381	75110747	peak763	222	.	717.060	-1	-1
chr11	75273677	75273891	peak764	36	.	116.700	-1	-1
chr11	75525717	75525938	peak765	68	.	221.140	-1	-1
chr11	76348505	76348750	peak766	39	.	126.540	-1	-1
chr11	76758751	76758884	peak767	33	.	108.410	-1	-1
chr11	77348441	77349066	peak768	956	.	3087.720	-1	-1
chr11	77531830	77532069	peak769	34	.	110.880	-1	-1
chr11	77705655	77706147	peak770	383	.	1237.580	-1	-1
chr11	77790684	77791078	peak771	356	.	1151.360	-1	-1
chr11	77834314	77834402	peak772	32	.	104.450	-1	-1
chr11	77850526	77850767	peak773	36	.	116.570	-1	-1
chr11	77899720	77899894	peak774	66	.	214.260	-1	-1
chr11	81649359	81649465	peak775	33	.	107.580	-1	-1
chr11	82612637	82612881	peak776	222	.	716.810	-1	-1
chr11	82904445	82904930	peak777	681	.	2200.080	-1	-1
chr11	82996933	82997221	peak778	145	.	469.120	-1	-1
chr11	82997282	82997618	peak779	134	.	433.420	-1	-1
chr11	85376036	85376271	peak780	40	.	131.720	-1	-1
chr11	86013006	86013491	peak781	865	.	2794.190	-1	-1
chr11	89956045	89956347	peak782	36	.	116.570	-1	-1
chr11	93394661	93394917	peak783	46	.	150.520	-1	-1
chr11	93517258	93517545	peak784	276	.	892.120	-1	-1
chr11	93861907	93862116	peak785	33	.	109.650	-1	-1
chr11	94706588	94706917	peak786	553	.	1787.740	-1	-1
chr11	95522729	95523143	peak787	152	.	493.350	-1	-1
chr11	95657100	95657377	peak788	49	.	160.480	-1	-1
chr11	96122925	96123239	peak789	146	.	473.490	-1	-1
chr11	100557954	100558183	peak790	58	.	189.110	-1	-1
chr11	102962653	102963130	peak791	707	.	2283.680	-1	-1
chr11	105892658	105893350	peak792	449	.	1451.120	-1	-1
chr11	108093258	108093841	peak793	143	.	463.520	-1	-1
chr11	108338136	108338374	peak794	201	.	649.810	-1	-1
chr11	111749731	111750179	peak795	186	.	602.090	-1	-1
chr11	111944632	111945183	peak796	960	.	3100.000	-1	-1
chr11	111957279	111957787	peak797	653	.	2109.160	-1	-1
chr11	116643595	116643899	peak798	146	.	473.490	-1	-1
chr11	116658590	116658894	peak799	200	.	647.470	-1	-1
chr11	117014612	117015220	peak800	562	.	1816.770	-1	-1
chr11	117102656	117102858	peak801	75	.	244.900	-1	-1
chr11	117103248	117103437	peak802	104	.	335.760	-1	-1
chr11	117198366	117198693	peak803	222	.	717.780	-1	-1
chr11	118122546	118123188	peak804	821	.	2649.840	-1	-1
chr11	118230003	118230465	peak805	960	.	3100.000	-1	-1
chr11	118443033	118443171	peak806	42	.	135.820	-1	-1
chr11	118868608	118868960	peak807	53	.	171.360	-1	-1
chr11	118888759	118889543	peak808	960	.	3100.000	-1	-1
chr11	118938314	118938591	peak809	103	.	334.720	-1	-1
chr11	118955432	118955737	peak810	261	.	844.730	-1	-1
chr11	118972347	118973120	peak811	718	.	2319.020	-1	-1
chr11	118991947	118992392	peak812	87	.	280.950	-1	-1
chr11	120206815	120207122	peak813	51	.	166.460	-1	-1
chr11	120894593	120894944	peak814	106	.	343.510	-1	-1
chr11	123611924	123612144	peak815	45	.	146.810	-1	-1
chr11	123612176	123612569	peak816	681	.	2200.080	-1	-1
chr11	124492562	124492890	peak817	476	.	1538.300	-1	-1
chr11	124670073	124670500	peak818	320	.	1034.410	-1	-1
chr11	124746227	124746426	peak819	35	.	113.190	-1	-1
chr11	124823707	124824130	peak820	573	.	1850.540	-1	-1
chr11	124981586	124982025	peak821	365	.	1180.370	-1	-1
chr11	124994130	124994292	peak822	36	.	119.060	-1	-1
chr11	125462323	125462574	peak823	64	.	207.960	-1	-1
chr11	125773015	125773213	peak824	107	.	347.300	-1	-1
chr11	125808294	125808547	peak825	75	.	244.450	-1	-1
chr11	126138587	126139117	peak826	297	.	959.610	-1	-1
chr11	126153105	126153296	peak827	148	.	480.280	-1	-1
chr11	127811534	127811714	peak828	55	.	180.140	-1	-1
chr11	129939605	129939890	peak829	34	.	110.910	-1	-1
chr11	130607380	130607542	peak830	53	.	173.810	-1	-1
chr11	130786225	130786535	peak831	130	.	419.870	-1	-1
chr11	134823428	134823632	peak832	65	.	212.270	-1	-1
chr12	73772	75026	peak833	201	.	650.780	-1	-1
chr12	498325	498945	peak834	960	.	3100.000	-1	-1
chr12	662750	662899	peak835	36	.	119.060	-1	-1
chr12	685493	685642	peak836	43	.	138.920	-1	-1
chr12	1703281	1703506	peak837	218	.	704.630	-1	-1
chr12	1799951	1800204	peak838	53	.	172.520	-1	-1
chr12	1913694	1914008	peak839	570	.	1842.420	-1	-1
chr12	2017728	2018053	peak840	118	.	381.290	-1	-1
chr12	2921572	2922209	peak841	282	.	912.580	-1	-1
chr12	3982169	3982333	peak842	314	.	1014.730	-1	-1
chr12	3982369	3982696	peak843	42	.	136.810	-1	-1
chr12	4544768	4545026	peak844	98	.	316.390	-1	-1
chr12	4647514	4648170	peak845	748	.	2416.070	-1	-1
chr12	6430228	6430323	peak846	34	.	112.210	-1	-1
chr12	6444867	6445113	peak847	36	.	116.570	-1	-1
chr12	6446439	6446609	peak848	39	.	127.310	-1	-1
chr12	6570982	6571344	peak849	158	.	510.970	-1	-1
chr12	6602282	6602774	peak850	635	.	2049.890	-1	-1
chr12	6677323	6677700	peak851	237	.	767.380	-1	-1
chr12	6771909	6772643	peak852	960	.	3100.000	-1	-1
chr12	6797952	6799049	peak853	960	.	3100.000	-1	-1
chr12	6832990	6833538	peak854	655	.	2114.350	-1	-1
chr12	6862094	6862390	peak855	146	.	473.590	-1	-1
chr12	6961370	6961884	peak856	424	.	1368.310	-1	-1
chr12	6982369	6982582	peak857	143	.	464.050	-1	-1
chr12	7047090	7047429	peak858	101	.	328.430	-1	-1
chr12	7079525	7080238	peak859	960	.	3100.000	-1	-1
chr12	7261082	7261327	peak860	47	.	152.420	-1	-1
chr12	7342069	7342219	peak861	31	.	103.050	-1	-1
chr12	7996226	7996362	peak862	34	.	112.260	-1	-1
chr12	8124912	8125048	peak863	34	.	112.260	-1	-1
chr12	8178944	8179113	peak864	32	.	103.500	-1	-1
chr12	8234672	8235090	peak865	59	.	192.590	-1	-1
chr12	9102098	9102808	peak866	960	.	3100.000	-1	-1
chr12	9436183	9436654	peak867	233	.	752.380	-1	-1
chr12	9600397	9601014	peak868	68	.	222.460	-1	-1
chr12	9800654	9800840	peak869	42	.	136.090	-1	-1
chr12	11653672	11653785	peak870	32	.	104.210	-1	-1
chr12	11698449	11698672	peak871	44	.	144.080	-1	-1
chr12	12509937	12510130	peak872	34	.	110.880	-1	-1
chr12	12966086	12966388	peak873	319	.	1031.400	-1	-1
chr12	14956307	14956620	peak874	329	.	1063.830	-1	-1
chr12	16035072	16035583	peak875	542	.	1750.910	-1	-1
chr12	21590419	21590750	peak876	86	.	278.540	-1	-1
chr12	21654164	21654627	peak877	93	.	300.380	-1	-1
chr12	21680771	21680882	peak878	31	.	103.030	-1	-1
chr12	25204583	25204691	peak879	35	.	113.690	-1	-1
chr12	25348018	25348215	peak880	31	.	101.060	-1	-1
chr12	27167197	27167422	peak881	39	.	128.950	-1	-1
chr12	27396841	27397176	peak882	191	.	616.440	-1	-1
chr12	28343177	28343811	peak883	490	.	1583.930	-1	-1
chr12	30848705	30848991	peak884	110	.	355.720	-1	-1
chr12	30907863	30908226	peak885	82	.	267.000	-1	-1
chr12	31226541	31227187	peak886	319	.	1029.780	-1	-1
chr12	32418973	32419119	peak887	68	.	220.820	-1	-1
chr12	32832011	32832226	peak888	46	.	149.390	-1	-1
chr12	32908125	32908360	peak889	73	.	237.010	-1	-1
chr12	34175153	34175525	peak890	960	.	3100.000	-1	-1
chr12	38710279	38710688	peak891	960	.	3100.000	-1	-1
chr12	39298696	39298922	peak892	34	.	111.740	-1	-1
chr12	42719837	42720075	peak893	159	.	515.690	-1	-1
chr12	44200009	44200198	peak894	38	.	122.760	-1	-1
chr12	45342475	45342703	peak895	68	.	220.130	-1	-1
chr12	46122574	46122746	peak896	32	.	105.690	-1	-1
chr12	48499618	48500266	peak897	960	.	3100.000	-1	-1
chr12	48550917	48551443	peak898	317	.	1025.470	-1	-1
chr12	49066249	49066350	peak899	31	.	100.840	-1	-1
chr12	49110338	49110755	peak900	648	.	2093.020	-1	-1
chr12	49245854	49246084	peak901	58	.	188.490	-1	-1
chr12	49412431	49412764	peak902	545	.	1760.800	-1	-1
chr12	49659305	49659470	peak903	54	.	174.520	-1	-1
chr12	49961504	49962070	peak904	825	.	2665.340	-1	-1
chr12	50135135	50135612	peak905	290	.	937.290	-1	-1
chr12	50236724	50237007	peak906	239	.	771.690	-1	-1
chr12	50419406	50419579	peak907	32	.	105.520	-1	-1
chr12	50478836	50479361	peak908	279	.	901.190	-1	-1
chr12	50505498	50506206	peak909	352	.	1136.100	-1	-1
chr12	50725054	50725161	peak910	32	.	105.910	-1	-1
chr12	50794395	50794943	peak911	460	.	1487.440	-1	-1
chr12	50898756	50899029	peak912	151	.	487.580	-1	-1
chr12	51566440	51566950	peak913	282	.	913.080	-1	-1
chr12	51632457	51632790	peak914	97	.	314.560	-1	-1
chr12	51762756	51763020	peak915	92	.	298.350	-1	-1
chr12	52463222	52463976	peak916	446	.	1441.800	-1	-1
chr12	53399853	53400163	peak917	81	.	261.460	-1	-1
chr12	53574229	53574731	peak918	597	.	1927.980	-1	-1
chr12	53689143	53689426	peak919	45	.	147.930	-1	-1
chr12	53693263	53693912	peak920	972	.	3137.730	-1	-1
chr12	53715001	53715546	peak921	523	.	1689.530	-1	-1
chr12	53773514	53773879	peak922	73	.	237.390	-1	-1
chr12	53845554	53845945	peak923	624	.	2013.840	-1	-1
chr12	54121240	54121521	peak924	34	.	110.200	-1	-1
chr12	54446832	54447005	peak925	40	.	131.910	-1	-1
chr12	54582539	54583062	peak926	960	.	3100.000	-1	-1
chr12	54867272	54867502	peak927	184	.	596.230	-1	-1
chr12	54892456	54892569	peak928	43	.	140.080	-1	-1
chr12	55378383	55378719	peak929	309	.	1000.270	-1	-1
chr12	56211659	56211975	peak930	93	.	300.380	-1	-1
chr12	56223223	56223661	peak931	594	.	1917.750	-1	-1
chr12	56320614	56321059	peak932	305	.	986.880	-1	-1
chr12	56367515	56367893	peak933	60	.	196.220	-1	-1
chr12	56401089	56401235	peak934	41	.	133.960	-1	-1
chr12	56435417	56436055	peak935	684	.	2208.240	-1	-1
chr12	56498018	56498409	peak936	71	.	231.530	-1	-1
chr12	56510239	56510652	peak937	130	.	421.070	-1	-1
chr12	56511769	56512404	peak938	511	.	1650.780	-1	-1
chr12	56546154	56546419	peak939	306	.	988.730	-1	-1
chr12	56615607	56615878	peak940	92	.	298.350	-1	-1
chr12	56617937	56618235	peak941	363	.	1172.680	-1	-1
chr12	56660484	56660718	peak942	74	.	240.110	-1	-1
chr12	56727838	56728009	peak943	32	.	106.230	-1	-1
chr12	57039653	57040144	peak944	110	.	356.510	-1	-1
chr12	57118832	57119299	peak945	774	.	2498.980	-1	-1
chr12	57472424	57472865	peak946	204	.	659.320	-1	-1
chr12	57881653	57881980	peak947	210	.	679.230	-1	-1
chr12	57914384	57914564	peak948	33	.	109.680	-1	-1
chr12	57984873	57985183	peak949	109	.	353.340	-1	-1
chr12	58146034	58146382	peak950	44	.	143.430	-1	-1
chr12	58329827	58330103	peak951	98	.	316.990	-1	-1
chr12	62860424	62860732	peak952	139	.	448.850	-1	-1
chr12	64173807	64173989	peak953	109	.	353.900	-1	-1
chr12	64797887	64798195	peak954	201	.	649.140	-1	-1
chr12	65003888	65004081	peak955	59	.	191.000	-1	-1
chr12	65563082	65563442	peak956	144	.	465.880	-1	-1
chr12	66524321	66524730	peak957	631	.	2038.450	-1	-1
chr12	66563469	66563863	peak958	35	.	113.490	-1	-1
chr12	69080478	69081195	peak959	960	.	3100.000	-1	-1
chr12	69139730	69140071	peak960	196	.	633.920	-1	-1
chr12	69633211	69633442	peak961	66	.	214.440	-1	-1
chr12	69863963	69864444	peak962	823	.	2656.080	-1	-1
chr12	69979053	69979559	peak963	104	.	337.600	-1	-1
chr12	72056831	72057085	peak964	47	.	153.660	-1	-1
chr12	72057370	72057870	peak965	560	.	1807.680	-1	-1
chr12	72233262	72233642	peak966	123	.	397.390	-1	-1
chr12	74931489	74931720	peak967	224	.	722.990	-1	-1
chr12	75784712	75784881	peak968	40	.	130.160	-1	-1
chr12	75905187	75905584	peak969	996	.	3215.210	-1	-1
chr12	76741853	76742447	peak970	967	.	3120.590	-1	-1
chr12	88535902	88536122	peak971	32	.	105.180	-1	-1
chr12	89919669	89919910	peak972	102	.	331.640	-1	-1
chr12	92539472	92539768	peak973	169	.	547.770	-1	-1
chr12	92987715	92987954	peak974	76	.	246.120	-1	-1
chr12	93323154	93323414	peak975	36	.	119.000	-1	-1
chr12	93835551	93836014	peak976	320	.	1035.270	-1	-1
chr12	94070983	94071214	peak977	112	.	362.750	-1	-1
chr12	94853588	94853894	peak978	167	.	539.150	-1	-1
chr12	95397344	95397667	peak979	211	.	682.040	-1	-1
chr12	95867718	95868026	peak980	87	.	281.870	-1	-1
chr12	96336534	96336897	peak981	334	.	1080.930	-1	-1
chr12	97300791	97301196	peak982	899	.	2901.910	-1	-1
chr12	98987228	98987550	peak983	62	.	201.230	-1	-1
chr12	99037876	99038020	peak984	43	.	139.440	-1	-1
chr12	100593738	100593934	peak985	36	.	116.950	-1	-1
chr12	100594398	100594685	peak986	156	.	506.030	-1	-1
chr12	100660784	100661023	peak987	47	.	154.480	-1	-1
chr12	102455714	102455990	peak988	281	.	909.410	-1	-1
chr12	102513714	102514128	peak989	709	.	2289.550	-1	-1
chr12	104323390	104323611	peak990	142	.	461.260	-1	-1
chr12	104323662	104324176	peak991	178	.	574.600	-1	-1
chr12	104350808	104351112	peak992	446	.	1441.740	-1	-1
chr12	104359413	104359780	peak993	453	.	1461.860	-1	-1
chr12	104658960	104659164	peak994	83	.	268.140	-1	-1
chr12	105501304	105501723	peak995	93	.	300.900	-1	-1
chr12	105629846	105630214	peak996	873	.	2818.180	-1	-1
chr12	106751340	106751777	peak997	626	.	2021.430	-1	-1
chr12	108154721	108155198	peak998	79	.	257.740	-1	-1
chr12	108908752	108909070	peak999	101	.	327.990	-1	-1
chr12	108955108	108955381	peak1000	157	.	507.260	-1	-1
chr12	109490085	109490658	peak1001	960	.	3100.000	-1	-1
chr12	109531117	109531443	peak1002	272	.	877.810	-1	-1
chr12	109914960	109915724	peak1003	960	.	3100.000	-1	-1
chr12	110433886	110434322	peak1004	232	.	750.970	-1	-1
chr12	110486171	110486639	peak1005	539	.	1739.700	-1	-1
chr12	110562057	110562235	peak1006	40	.	130.730	-1	-1
chr12	110887931	110888301	peak1007	373	.	1204.710	-1	-1
chr12	112037119	112037586	peak1008	788	.	2543.790	-1	-1
chr12	112123641	112123981	peak1009	145	.	469.350	-1	-1
chr12	112450843	112451068	peak1010	51	.	166.730	-1	-1
chr12	112563117	112563432	peak1011	154	.	498.840	-1	-1
chr12	112846903	112847579	peak1012	500	.	1614.270	-1	-1
chr12	112856472	112856763	peak1013	152	.	493.030	-1	-1
chr12	113527249	113527499	peak1014	117	.	379.460	-1	-1
chr12	116714843	116714983	peak1015	65	.	212.690	-1	-1
chr12	117348507	117348920	peak1016	647	.	2088.640	-1	-1
chr12	118454360	118454584	peak1017	57	.	184.860	-1	-1
chr12	118814054	118814414	peak1018	145	.	470.420	-1	-1
chr12	120105474	120106142	peak1019	929	.	3000.870	-1	-1
chr12	120315065	120315175	peak1020	32	.	103.540	-1	-1
chr12	120632210	120632819	peak1021	888	.	2868.210	-1	-1
chr12	120638795	120639221	peak1022	264	.	854.300	-1	-1
chr12	120730879	120731047	peak1023	61	.	196.950	-1	-1
chr12	120875627	120876076	peak1024	224	.	723.940	-1	-1
chr12	120884105	120884292	peak1025	43	.	138.770	-1	-1
chr12	120907396	120907647	peak1026	83	.	271.070	-1	-1
chr12	121018931	121019399	peak1027	57	.	185.880	-1	-1
chr12	121124121	121124450	peak1028	65	.	212.550	-1	-1
chr12	121124469	121124854	peak1029	813	.	2623.710	-1	-1
chr12	121790125	121790504	peak1030	574	.	1854.770	-1	-1
chr12	121837524	121837950	peak1031	122	.	393.770	-1	-1
chr12	122075499	122075687	peak1032	48	.	157.640	-1	-1
chr12	122110437	122110653	peak1033	61	.	196.970	-1	-1
chr12	122326304	122326721	peak1034	567	.	1831.290	-1	-1
chr12	122710353	122710850	peak1035	204	.	660.100	-1	-1
chr12	122750885	122751135	peak1036	69	.	223.540	-1	-1
chr12	123011602	123011793	peak1037	53	.	171.880	-1	-1
chr12	123380550	123380936	peak1038	488	.	1575.750	-1	-1
chr12	123459027	123459428	peak1039	960	.	3100.000	-1	-1
chr12	123459436	123459838	peak1040	131	.	423.080	-1	-1
chr12	123464939	123465505	peak1041	665	.	2146.800	-1	-1
chr12	123868166	123868390	peak1042	78	.	253.420	-1	-1
chr12	124068896	124069140	peak1043	85	.	274.940	-1	-1
chr12	124086160	124086909	peak1044	960	.	3100.000	-1	-1
chr12	124117993	124118477	peak1045	983	.	3174.820	-1	-1
chr12	124196675	124197263	peak1046	401	.	1294.880	-1	-1
chr12	124807702	124807972	peak1047	57	.	184.710	-1	-1
chr12	124950730	124951225	peak1048	210	.	680.340	-1	-1
chr12	129305461	129305650	peak1049	40	.	132.120	-1	-1
chr12	129308444	129308838	peak1050	360	.	1161.820	-1	-1
chr12	131727478	131727779	peak1051	236	.	761.750	-1	-1
chr12	132195128	132196025	peak1052	960	.	3100.000	-1	-1
chr12	132434315	132434533	peak1053	34	.	110.880	-1	-1
chr12	132633401	132633718	peak1054	57	.	184.650	-1	-1
chr12	133021601	133021776	peak1055	36	.	119.060	-1	-1
chr12	133066648	133066811	peak1056	110	.	355.480	-1	-1
chr12	133116412	133116696	peak1057	58	.	188.940	-1	-1
chr12	133287078	133287552	peak1058	521	.	1683.610	-1	-1
chr12	133405257	133405871	peak1059	960	.	3100.000	-1	-1
chr12	133464282	133464469	peak1060	31	.	102.890	-1	-1
chr12	133532759	133533037	peak1061	233	.	752.920	-1	-1
chr12	133562717	133563155	peak1062	616	.	1989.600	-1	-1
chr12	133613716	133614009	peak1063	519	.	1675.380	-1	-1
chr12	133656590	133657012	peak1064	444	.	1434.780	-1	-1
chr12	133657211	133657494	peak1065	62	.	201.730	-1	-1
chr12	133757882	133758229	peak1066	198	.	639.980	-1	-1
chr13	19299584	19299713	peak1067	40	.	131.430	-1	-1
chr13	20161032	20161369	peak1068	572	.	1848.030	-1	-1
chr13	20175891	20176163	peak1069	55	.	178.650	-1	-1
chr13	20763395	20763623	peak1070	142	.	458.460	-1	-1
chr13	25086810	25087059	peak1071	47	.	154.570	-1	-1
chr13	25875576	25875804	peak1072	124	.	401.080	-1	-1
chr13	26796046	26796751	peak1073	530	.	1713.200	-1	-1
chr13	27825296	27825513	peak1074	137	.	444.640	-1	-1
chr13	28024324	28024714	peak1075	61	.	197.480	-1	-1
chr13	28195901	28196126	peak1076	35	.	114.140	-1	-1
chr13	29233015	29233459	peak1077	534	.	1724.320	-1	-1
chr13	31191585	31192261	peak1078	960	.	3100.000	-1	-1
chr13	31735932	31736285	peak1079	53	.	173.780	-1	-1
chr13	31736373	31736639	peak1080	111	.	360.550	-1	-1
chr13	34116608	34117171	peak1081	340	.	1098.790	-1	-1
chr13	34392076	34392322	peak1082	63	.	204.930	-1	-1
chr13	37573360	37573605	peak1083	100	.	325.470	-1	-1
chr13	37633576	37634007	peak1084	256	.	826.130	-1	-1
chr13	38923598	38923752	peak1085	135	.	438.280	-1	-1
chr13	38923900	38924131	peak1086	90	.	292.500	-1	-1
chr13	39611837	39612176	peak1087	391	.	1262.780	-1	-1
chr13	40962852	40963096	peak1088	80	.	259.590	-1	-1
chr13	41344995	41345619	peak1089	960	.	3100.000	-1	-1
chr13	41363415	41363581	peak1090	76	.	246.120	-1	-1
chr13	41495758	41495962	peak1091	37	.	120.750	-1	-1
chr13	41706877	41707053	peak1092	35	.	113.710	-1	-1
chr13	41837410	41838089	peak1093	960	.	3100.000	-1	-1
chr13	42534864	42535506	peak1094	683	.	2204.250	-1	-1
chr13	45563366	45563736	peak1095	79	.	255.860	-1	-1
chr13	45915110	45915488	peak1096	110	.	356.510	-1	-1
chr13	46038718	46039384	peak1097	972	.	3138.760	-1	-1
chr13	46626766	46627017	peak1098	435	.	1404.060	-1	-1
chr13	48611665	48612275	peak1099	180	.	581.580	-1	-1
chr13	48877670	48877952	peak1100	280	.	905.910	-1	-1
chr13	50017982	50018239	peak1101	130	.	420.630	-1	-1
chr13	50018303	50018629	peak1102	106	.	344.150	-1	-1
chr13	50570814	50570977	peak1103	52	.	168.710	-1	-1
chr13	51851805	51851918	peak1104	31	.	100.900	-1	-1
chr13	52188732	52188868	peak1105	50	.	163.830	-1	-1
chr13	52768267	52768834	peak1106	968	.	3126.790	-1	-1
chr13	52829288	52829374	peak1107	40	.	131.550	-1	-1
chr13	53024202	53024488	peak1108	36	.	119.000	-1	-1
chr13	53191326	53191877	peak1109	748	.	2415.150	-1	-1
chr13	53226773	53227108	peak1110	339	.	1095.310	-1	-1
chr13	53424808	53425036	peak1111	100	.	325.900	-1	-1
chr13	60737856	60738351	peak1112	587	.	1896.450	-1	-1
chr13	73301688	73301922	peak1113	68	.	222.330	-1	-1
chr13	73356050	73356377	peak1114	704	.	2273.760	-1	-1
chr13	76111826	76112029	peak1115	58	.	189.110	-1	-1
chr13	77297754	77297853	peak1116	34	.	111.200	-1	-1
chr13	77566049	77566368	peak1117	37	.	122.210	-1	-1
chr13	77599824	77599966	peak1118	66	.	216.160	-1	-1
chr13	80055310	80055604	peak1119	89	.	289.390	-1	-1
chr13	96705414	96705795	peak1120	191	.	616.760	-1	-1
chr13	99128728	99129072	peak1121	204	.	658.590	-1	-1
chr13	99738408	99738624	peak1122	47	.	152.520	-1	-1
chr13	99852631	99853109	peak1123	130	.	421.940	-1	-1
chr13	100085173	100085431	peak1124	77	.	249.820	-1	-1
chr13	100150637	100151039	peak1125	956	.	3086.910	-1	-1
chr13	100153469	100153800	peak1126	76	.	247.800	-1	-1
chr13	100741068	100741264	peak1127	38	.	123.570	-1	-1
chr13	103046807	103046997	peak1128	73	.	237.390	-1	-1
chr13	103109789	103109958	peak1129	31	.	102.740	-1	-1
chr13	103497966	103498389	peak1130	453	.	1464.710	-1	-1
chr13	107185479	107185577	peak1131	34	.	111.740	-1	-1
chr13	108867755	108868005	peak1132	112	.	364.140	-1	-1
chr13	108870562	108871031	peak1133	537	.	1736.140	-1	-1
chr13	110035861	110036024	peak1134	43	.	141.730	-1	-1
chr13	110141247	110141654	peak1135	39	.	128.400	-1	-1
chr13	111267773	111268128	peak1136	166	.	538.060	-1	-1
chr13	111364660	111364925	peak1137	82	.	267.350	-1	-1
chr13	111581486	111581778	peak1138	210	.	680.120	-1	-1
chr13	111805781	111806191	peak1139	408	.	1317.980	-1	-1
chr13	111837074	111837334	peak1140	232	.	750.970	-1	-1
chr13	112853478	112853757	peak1141	40	.	129.950	-1	-1
chr13	113242344	113242665	peak1142	434	.	1400.930	-1	-1
chr13	113862778	113863353	peak1143	914	.	2952.550	-1	-1
chr13	113864219	113864394	peak1144	65	.	210.260	-1	-1
chr13	114103344	114104024	peak1145	960	.	3100.000	-1	-1
chr13	114151585	114151977	peak1146	46	.	150.840	-1	-1
chr13	114894473	114894711	peak1147	60	.	193.700	-1	-1
chr13	115000078	115000649	peak1148	883	.	2850.550	-1	-1
chr13	115079624	115079963	peak1149	39	.	125.950	-1	-1
chr14	19647333	19647612	peak1150	32	.	105.180	-1	-1
chr14	21081545	21081655	peak1151	36	.	117.800	-1	-1
chr14	21150819	21151059	peak1152	84	.	271.870	-1	-1
chr14	21341929	21342184	peak1153	84	.	271.870	-1	-1
chr14	21457910	21458321	peak1154	573	.	1851.140	-1	-1
chr14	21737765	21738095	peak1155	333	.	1075.160	-1	-1
chr14	21851966	21852517	peak1156	734	.	2369.500	-1	-1
chr14	21905312	21905619	peak1157	80	.	260.460	-1	-1
chr14	21924094	21924440	peak1158	102	.	330.040	-1	-1
chr14	21945097	21945513	peak1159	434	.	1400.830	-1	-1
chr14	21979194	21979718	peak1160	520	.	1678.890	-1	-1
chr14	22183881	22183995	peak1161	35	.	115.370	-1	-1
chr14	23039103	23039319	peak1162	84	.	271.270	-1	-1
chr14	23298986	23299142	peak1163	36	.	119.320	-1	-1
chr14	23426154	23426426	peak1164	74	.	241.910	-1	-1
chr14	23504040	23504255	peak1165	45	.	148.400	-1	-1
chr14	23504266	23504533	peak1166	57	.	184.860	-1	-1
chr14	23790228	23790483	peak1167	63	.	205.400	-1	-1
chr14	23938688	23939207	peak1168	725	.	2340.900	-1	-1
chr14	24583236	24583462	peak1169	40	.	131.590	-1	-1
chr14	24616431	24616797	peak1170	61	.	199.930	-1	-1
chr14	24657831	24658358	peak1171	960	.	3100.000	-1	-1
chr14	24664731	24665241	peak1172	390	.	1260.790	-1	-1
chr14	24701253	24702245	peak1173	960	.	3100.000	-1	-1
chr14	24711693	24712064	peak1174	132	.	427.050	-1	-1
chr14	24740692	24740936	peak1175	75	.	243.770	-1	-1
chr14	24911740	24912310	peak1176	354	.	1144.900	-1	-1
chr14	31028164	31028484	peak1177	185	.	597.360	-1	-1
chr14	31091307	31091574	peak1178	456	.	1472.930	-1	-1
chr14	35015783	35016386	peak1179	44	.	143.910	-1	-1
chr14	35451598	35452367	peak1180	551	.	1780.610	-1	-1
chr14	35515214	35515487	peak1181	66	.	215.100	-1	-1
chr14	35591112	35591348	peak1182	51	.	166.110	-1	-1
chr14	35591559	35591886	peak1183	307	.	991.000	-1	-1
chr14	35761405	35761884	peak1184	960	.	3100.000	-1	-1
chr14	36004498	36004662	peak1185	39	.	127.940	-1	-1
chr14	39572474	39572759	peak1186	84	.	271.600	-1	-1
chr14	39639438	39639759	peak1187	252	.	813.860	-1	-1
chr14	39644124	39644448	peak1188	84	.	273.430	-1	-1
chr14	39901552	39901768	peak1189	34	.	111.400	-1	-1
chr14	45430940	45431528	peak1190	806	.	2602.350	-1	-1
chr14	45603721	45603900	peak1191	64	.	208.240	-1	-1
chr14	45604838	45605458	peak1192	430	.	1389.420	-1	-1
chr14	50087181	50087640	peak1193	386	.	1248.020	-1	-1
chr14	50100601	50100864	peak1194	258	.	832.990	-1	-1
chr14	50100938	50101159	peak1195	35	.	114.650	-1	-1
chr14	50234671	50234951	peak1196	206	.	667.830	-1	-1
chr14	50359649	50359876	peak1197	45	.	147.270	-1	-1
chr14	53173667	53173889	peak1198	114	.	369.870	-1	-1
chr14	53258084	53258368	peak1199	51	.	166.500	-1	-1
chr14	53478604	53478679	peak1200	51	.	166.360	-1	-1
chr14	54907937	54908140	peak1201	38	.	125.000	-1	-1
chr14	55518182	55518488	peak1202	207	.	668.000	-1	-1
chr14	55658101	55658468	peak1203	101	.	328.090	-1	-1
chr14	57735465	57735744	peak1204	153	.	496.560	-1	-1
chr14	58764488	58764713	peak1205	140	.	453.830	-1	-1
chr14	58894250	58894419	peak1206	107	.	347.300	-1	-1
chr14	60864380	60864535	peak1207	31	.	102.740	-1	-1
chr14	61201301	61201565	peak1208	372	.	1202.250	-1	-1
chr14	64010028	64010391	peak1209	57	.	185.800	-1	-1
chr14	64970021	64970214	peak1210	31	.	100.090	-1	-1
chr14	65183129	65183235	peak1211	44	.	144.750	-1	-1
chr14	65646682	65646827	peak1212	34	.	110.180	-1	-1
chr14	67826445	67826802	peak1213	321	.	1037.190	-1	-1
chr14	68141544	68141685	peak1214	36	.	116.330	-1	-1
chr14	69291523	69291838	peak1215	345	.	1114.930	-1	-1
chr14	69658040	69658459	peak1216	649	.	2095.950	-1	-1
chr14	69864692	69865575	peak1217	960	.	3100.000	-1	-1
chr14	70233562	70233999	peak1218	187	.	605.790	-1	-1
chr14	70755921	70756096	peak1219	78	.	253.060	-1	-1
chr14	70826220	70826659	peak1220	841	.	2717.110	-1	-1
chr14	70883647	70883937	peak1221	112	.	363.840	-1	-1
chr14	71067206	71067520	peak1222	520	.	1680.490	-1	-1
chr14	73392928	73393364	peak1223	43	.	140.390	-1	-1
chr14	73493806	73494126	peak1224	67	.	217.260	-1	-1
chr14	73602991	73603310	peak1225	148	.	478.430	-1	-1
chr14	73712687	73712896	peak1226	41	.	132.860	-1	-1
chr14	74353363	74353720	peak1227	828	.	2673.700	-1	-1
chr14	74416806	74417152	peak1228	36	.	119.000	-1	-1
chr14	74769635	74769851	peak1229	65	.	212.250	-1	-1
chr14	75179566	75179986	peak1230	637	.	2057.830	-1	-1
chr14	75348215	75348977	peak1231	760	.	2453.280	-1	-1
chr14	75469260	75469932	peak1232	960	.	3100.000	-1	-1
chr14	75530618	75530835	peak1233	51	.	166.110	-1	-1
chr14	75593318	75594118	peak1234	960	.	3100.000	-1	-1
chr14	75642915	75643729	peak1235	288	.	932.430	-1	-1
chr14	76451979	76452222	peak1236	105	.	339.080	-1	-1
chr14	76618013	76618458	peak1237	497	.	1604.450	-1	-1
chr14	77279173	77279375	peak1238	43	.	139.470	-1	-1
chr14	77564294	77564598	peak1239	35	.	113.420	-1	-1
chr14	77787169	77787796	peak1240	144	.	466.670	-1	-1
chr14	77843380	77843839	peak1241	240	.	775.910	-1	-1
chr14	77923782	77924617	peak1242	960	.	3100.000	-1	-1
chr14	78173999	78174601	peak1243	771	.	2489.340	-1	-1
chr14	78227244	78227640	peak1244	112	.	363.730	-1	-1
chr14	81822910	81822999	peak1245	36	.	116.870	-1	-1
chr14	89976813	89977019	peak1246	105	.	338.900	-1	-1
chr14	90420843	90421296	peak1247	67	.	217.080	-1	-1
chr14	90422100	90422338	peak1248	100	.	325.520	-1	-1
chr14	90722734	90723052	peak1249	786	.	2536.470	-1	-1
chr14	90863230	90863503	peak1250	51	.	164.620	-1	-1
chr14	90967183	90967405	peak1251	91	.	295.870	-1	-1
chr14	91782308	91782530	peak1252	94	.	306.380	-1	-1
chr14	91863929	91864233	peak1253	82	.	265.050	-1	-1
chr14	93651058	93651473	peak1254	113	.	367.720	-1	-1
chr14	93673264	93673705	peak1255	170	.	548.720	-1	-1
chr14	94547350	94547752	peak1256	465	.	1500.740	-1	-1
chr14	96000652	96001477	peak1257	952	.	3072.210	-1	-1
chr14	96120244	96120331	peak1258	41	.	133.760	-1	-1
chr14	96829585	96829969	peak1259	306	.	990.560	-1	-1
chr14	96968980	96969245	peak1260	62	.	200.880	-1	-1
chr14	99492875	99493080	peak1261	108	.	349.880	-1	-1
chr14	99947219	99947585	peak1262	155	.	500.440	-1	-1
chr14	100535096	100535293	peak1263	46	.	151.310	-1	-1
chr14	100680738	100680955	peak1264	33	.	108.930	-1	-1
chr14	100704262	100704587	peak1265	408	.	1319.730	-1	-1
chr14	100842431	100843000	peak1266	960	.	3100.000	-1	-1
chr14	101965735	101965851	peak1267	40	.	129.340	-1	-1
chr14	102062611	102062833	peak1268	53	.	172.970	-1	-1
chr14	102276591	102276739	peak1269	45	.	147.820	-1	-1
chr14	102829081	102829460	peak1270	410	.	1323.870	-1	-1
chr14	103800226	103800595	peak1271	88	.	284.840	-1	-1
chr14	103851423	103851941	peak1272	299	.	966.150	-1	-1
chr14	103995468	103995663	peak1273	79	.	257.990	-1	-1
chr14	104095982	104096208	peak1274	46	.	151.560	-1	-1
chr14	104387800	104388027	peak1275	42	.	138.070	-1	-1
chr14	105119677	105119994	peak1276	83	.	270.110	-1	-1
chr14	105282126	105282789	peak1277	701	.	2264.000	-1	-1
chr14	105399704	105399938	peak1278	269	.	870.450	-1	-1
chr14	105451949	105452215	peak1279	189	.	611.910	-1	-1
chr14	105864622	105865019	peak1280	469	.	1513.680	-1	-1
chr14	105956987	105957779	peak1281	960	.	3100.000	-1	-1
chr15	20049347	20049435	peak1282	33	.	107.750	-1	-1
chr15	23034325	23034538	peak1283	44	.	142.330	-1	-1
chr15	25018336	25018496	peak1284	61	.	199.370	-1	-1
chr15	31618448	31618644	peak1285	51	.	166.110	-1	-1
chr15	34393978	34394306	peak1286	250	.	807.010	-1	-1
chr15	34516946	34517488	peak1287	770	.	2485.380	-1	-1
chr15	34635219	34635483	peak1288	202	.	651.970	-1	-1
chr15	35261644	35262202	peak1289	960	.	3100.000	-1	-1
chr15	35280367	35280706	peak1290	165	.	534.090	-1	-1
chr15	35311525	35311611	peak1291	44	.	144.700	-1	-1
chr15	38746120	38746463	peak1292	752	.	2428.660	-1	-1
chr15	40074949	40075172	peak1293	197	.	638.700	-1	-1
chr15	40331041	40331600	peak1294	574	.	1853.830	-1	-1
chr15	40674942	40675325	peak1295	733	.	2367.510	-1	-1
chr15	40986820	40986994	peak1296	33	.	109.680	-1	-1
chr15	40987236	40987398	peak1297	35	.	113.280	-1	-1
chr15	41061206	41061417	peak1298	42	.	137.140	-1	-1
chr15	41099478	41099926	peak1299	46	.	149.940	-1	-1
chr15	41186437	41186736	peak1300	32	.	105.010	-1	-1
chr15	41694461	41694855	peak1301	362	.	1169.210	-1	-1
chr15	41836298	41836616	peak1302	384	.	1240.040	-1	-1
chr15	42500148	42500663	peak1303	359	.	1159.080	-1	-1
chr15	42565309	42565773	peak1304	193	.	624.470	-1	-1
chr15	43398227	43398416	peak1305	65	.	212.510	-1	-1
chr15	43477475	43477803	peak1306	71	.	229.940	-1	-1
chr15	43622409	43622999	peak1307	400	.	1293.240	-1	-1
chr15	43663166	43663471	peak1308	64	.	206.860	-1	-1
chr15	44092632	44092948	peak1309	284	.	916.480	-1	-1
chr15	44116805	44117071	peak1310	175	.	567.640	-1	-1
chr15	44955314	44955506	peak1311	31	.	100.550	-1	-1
chr15	44955672	44956078	peak1312	408	.	1317.980	-1	-1
chr15	45571278	45571656	peak1313	271	.	876.040	-1	-1
chr15	45694349	45694937	peak1314	497	.	1607.030	-1	-1
chr15	45695523	45695724	peak1315	56	.	181.040	-1	-1
chr15	45879214	45879807	peak1316	519	.	1674.980	-1	-1
chr15	45879815	45880005	peak1317	44	.	143.460	-1	-1
chr15	48623412	48623752	peak1318	182	.	589.710	-1	-1
chr15	49447637	49448214	peak1319	823	.	2655.900	-1	-1
chr15	49912889	49913482	peak1320	476	.	1536.770	-1	-1
chr15	50647045	50647468	peak1321	53	.	171.470	-1	-1
chr15	51057677	51058022	peak1322	78	.	253.850	-1	-1
chr15	52861134	52861525	peak1323	417	.	1345.870	-1	-1
chr15	52971524	52971700	peak1324	44	.	143.440	-1	-1
chr15	55488747	55489342	peak1325	584	.	1885.980	-1	-1
chr15	55611209	55611432	peak1326	46	.	151.550	-1	-1
chr15	55790487	55790743	peak1327	171	.	553.490	-1	-1
chr15	56538181	56538441	peak1328	164	.	532.260	-1	-1
chr15	57998654	57999088	peak1329	409	.	1319.950	-1	-1
chr15	59529517	59529615	peak1330	38	.	124.020	-1	-1
chr15	59907262	59907466	peak1331	100	.	324.130	-1	-1
chr15	59949329	59949881	peak1332	328	.	1060.970	-1	-1
chr15	59981198	59981746	peak1333	446	.	1441.690	-1	-1
chr15	60259904	60260017	peak1334	32	.	104.210	-1	-1
chr15	60642103	60642213	peak1335	31	.	100.250	-1	-1
chr15	62682588	62682785	peak1336	84	.	271.870	-1	-1
chr15	63449541	63449789	peak1337	68	.	221.140	-1	-1
chr15	64386103	64386321	peak1338	53	.	173.390	-1	-1
chr15	64388034	64388296	peak1339	71	.	230.220	-1	-1
chr15	64455045	64455623	peak1340	618	.	1994.940	-1	-1
chr15	64596449	64596554	peak1341	37	.	120.060	-1	-1
chr15	64648106	64648624	peak1342	548	.	1771.040	-1	-1
chr15	64679758	64680223	peak1343	500	.	1616.080	-1	-1
chr15	65425999	65426329	peak1344	376	.	1214.220	-1	-1
chr15	65809472	65810231	peak1345	960	.	3100.000	-1	-1
chr15	65903132	65903675	peak1346	427	.	1380.430	-1	-1
chr15	66161361	66161952	peak1347	538	.	1738.200	-1	-1
chr15	66796907	66797494	peak1348	588	.	1900.620	-1	-1
chr15	66906172	66906349	peak1349	43	.	140.940	-1	-1
chr15	67546871	67547343	peak1350	68	.	221.000	-1	-1
chr15	67834770	67835158	peak1351	406	.	1311.690	-1	-1
chr15	68351359	68351460	peak1352	31	.	100.840	-1	-1
chr15	68569800	68570490	peak1353	830	.	2678.610	-1	-1
chr15	69706412	69706732	peak1354	288	.	931.940	-1	-1
chr15	69745004	69745530	peak1355	54	.	176.290	-1	-1
chr15	70051441	70051629	peak1356	71	.	230.130	-1	-1
chr15	71055828	71056060	peak1357	104	.	335.710	-1	-1
chr15	71184502	71185198	peak1358	578	.	1866.860	-1	-1
chr15	72978218	72978654	peak1359	224	.	723.970	-1	-1
chr15	74189808	74189941	peak1360	36	.	117.640	-1	-1
chr15	74284500	74284851	peak1361	151	.	490.350	-1	-1
chr15	74286857	74287082	peak1362	40	.	130.310	-1	-1
chr15	74392382	74392751	peak1363	31	.	100.870	-1	-1
chr15	74583911	74584049	peak1364	36	.	117.550	-1	-1
chr15	74753285	74753818	peak1365	389	.	1256.160	-1	-1
chr15	74833139	74833630	peak1366	670	.	2163.840	-1	-1
chr15	74907788	74908351	peak1367	947	.	3059.110	-1	-1
chr15	74988155	74988556	peak1368	780	.	2518.730	-1	-1
chr15	75135475	75135698	peak1369	52	.	168.480	-1	-1
chr15	75493079	75493284	peak1370	46	.	149.150	-1	-1
chr15	75660334	75661129	peak1371	743	.	2397.810	-1	-1
chr15	75746113	75746404	peak1372	33	.	106.900	-1	-1
chr15	76050769	76050892	peak1373	31	.	100.420	-1	-1
chr15	76195917	76196441	peak1374	601	.	1940.090	-1	-1
chr15	77287289	77287500	peak1375	42	.	137.150	-1	-1
chr15	77713318	77713658	peak1376	128	.	415.780	-1	-1
chr15	78183788	78183947	peak1377	33	.	109.600	-1	-1
chr15	78236797	78237101	peak1378	31	.	102.190	-1	-1
chr15	78282991	78283193	peak1379	34	.	110.880	-1	-1
chr15	79053852	79054157	peak1380	231	.	747.810	-1	-1
chr15	82554776	82555198	peak1381	33	.	109.360	-1	-1
chr15	82824657	82825199	peak1382	297	.	960.400	-1	-1
chr15	83209000	83209541	peak1383	269	.	868.920	-1	-1
chr15	83419017	83419515	peak1384	489	.	1579.070	-1	-1
chr15	83654534	83655145	peak1385	248	.	801.070	-1	-1
chr15	83680248	83680562	peak1386	331	.	1069.780	-1	-1
chr15	83735848	83736164	peak1387	69	.	224.130	-1	-1
chr15	83775759	83775964	peak1388	52	.	169.200	-1	-1
chr15	85174505	85174822	peak1389	257	.	830.030	-1	-1
chr15	85197264	85197651	peak1390	538	.	1737.740	-1	-1
chr15	85259111	85259809	peak1391	960	.	3100.000	-1	-1
chr15	85524467	85524665	peak1392	32	.	104.520	-1	-1
chr15	88556241	88556448	peak1393	57	.	186.590	-1	-1
chr15	89089643	89090065	peak1394	466	.	1505.010	-1	-1
chr15	89786948	89787435	peak1395	409	.	1321.140	-1	-1
chr15	89943123	89943266	peak1396	40	.	129.340	-1	-1
chr15	90233760	90234224	peak1397	281	.	908.960	-1	-1
chr15	90436977	90437604	peak1398	706	.	2279.220	-1	-1
chr15	90808496	90809032	peak1399	257	.	830.040	-1	-1
chr15	90895258	90895608	peak1400	225	.	729.160	-1	-1
chr15	91260459	91260716	peak1401	36	.	116.700	-1	-1
chr15	91473238	91473585	peak1402	254	.	821.280	-1	-1
chr15	91565688	91565937	peak1403	121	.	392.470	-1	-1
chr15	93352351	93352636	peak1404	195	.	629.390	-1	-1
chr15	93447385	93447800	peak1405	67	.	218.300	-1	-1
chr15	95398801	95398926	peak1406	67	.	218.590	-1	-1
chr15	97299902	97299997	peak1407	81	.	263.810	-1	-1
chr15	98474422	98474541	peak1408	34	.	112.930	-1	-1
chr15	99791294	99791604	peak1409	179	.	578.880	-1	-1
chr15	101076006	101076204	peak1410	53	.	171.540	-1	-1
chr15	101123337	101123460	peak1411	33	.	107.850	-1	-1
chr15	101246511	101246982	peak1412	162	.	524.370	-1	-1
chr15	101835292	101835677	peak1413	100	.	325.100	-1	-1
chr15	101874014	101874919	peak1414	598	.	1930.330	-1	-1
chr15	102192379	102192920	peak1415	93	.	300.990	-1	-1
chr15	102501251	102502483	peak1416	217	.	702.770	-1	-1
chr16	223965	224120	peak1417	82	.	267.140	-1	-1
chr16	279201	279582	peak1418	520	.	1678.460	-1	-1
chr16	284509	284912	peak1419	106	.	343.530	-1	-1
chr16	420337	420752	peak1420	734	.	2370.960	-1	-1
chr16	431866	432041	peak1421	48	.	157.480	-1	-1
chr16	577341	577749	peak1422	162	.	523.020	-1	-1
chr16	619755	620089	peak1423	274	.	885.680	-1	-1
chr16	638829	640097	peak1424	960	.	3100.000	-1	-1
chr16	686170	686548	peak1425	31	.	100.190	-1	-1
chr16	699118	699463	peak1426	309	.	1000.310	-1	-1
chr16	717839	718359	peak1427	317	.	1024.550	-1	-1
chr16	730050	730499	peak1428	270	.	872.740	-1	-1
chr16	734227	734675	peak1429	649	.	2095.950	-1	-1
chr16	739969	740649	peak1430	960	.	3100.000	-1	-1
chr16	770881	771502	peak1431	484	.	1562.940	-1	-1
chr16	790887	791185	peak1432	47	.	153.050	-1	-1
chr16	857674	858055	peak1433	309	.	997.970	-1	-1
chr16	896524	896815	peak1434	57	.	185.610	-1	-1
chr16	896819	897191	peak1435	75	.	244.910	-1	-1
chr16	1235845	1236069	peak1436	62	.	200.480	-1	-1
chr16	1389698	1390576	peak1437	41	.	134.990	-1	-1
chr16	1401750	1402044	peak1438	352	.	1137.780	-1	-1
chr16	1470527	1471121	peak1439	967	.	3120.600	-1	-1
chr16	1662327	1662477	peak1440	34	.	110.700	-1	-1
chr16	1755743	1756337	peak1441	730	.	2358.120	-1	-1
chr16	1822752	1823574	peak1442	960	.	3100.000	-1	-1
chr16	1832389	1833083	peak1443	849	.	2742.860	-1	-1
chr16	2009427	2009670	peak1444	33	.	106.900	-1	-1
chr16	2021684	2022161	peak1445	933	.	3013.230	-1	-1
chr16	2059733	2060136	peak1446	351	.	1133.310	-1	-1
chr16	2097711	2098157	peak1447	960	.	3100.000	-1	-1
chr16	2107761	2108019	peak1448	69	.	225.060	-1	-1
chr16	2205147	2205860	peak1449	941	.	3038.280	-1	-1
chr16	2317690	2318234	peak1450	118	.	382.150	-1	-1
chr16	2509955	2510198	peak1451	197	.	638.920	-1	-1
chr16	2570258	2570404	peak1452	39	.	127.490	-1	-1
chr16	2587720	2588074	peak1453	329	.	1063.730	-1	-1
chr16	2653104	2653791	peak1454	960	.	3100.000	-1	-1
chr16	2723436	2723629	peak1455	165	.	533.440	-1	-1
chr16	2732118	2732708	peak1456	960	.	3100.000	-1	-1
chr16	2770962	2771479	peak1457	973	.	3143.040	-1	-1
chr16	2802207	2802524	peak1458	47	.	154.640	-1	-1
chr16	2892468	2892957	peak1459	952	.	3075.170	-1	-1
chr16	2917975	2918631	peak1460	579	.	1870.850	-1	-1
chr16	3018769	3019026	peak1461	63	.	203.860	-1	-1
chr16	3156274	3156656	peak1462	919	.	2967.270	-1	-1
chr16	3162401	3162628	peak1463	401	.	1296.740	-1	-1
chr16	3174477	3174870	peak1464	109	.	353.290	-1	-1
chr16	3184820	3185144	peak1465	352	.	1137.640	-1	-1
chr16	3285001	3285505	peak1466	636	.	2055.510	-1	-1
chr16	3313596	3313793	peak1467	59	.	190.880	-1	-1
chr16	3314412	3314572	peak1468	33	.	109.050	-1	-1
chr16	3332796	3333068	peak1469	44	.	142.980	-1	-1
chr16	3333299	3333625	peak1470	377	.	1219.050	-1	-1
chr16	3355172	3356095	peak1471	982	.	3170.620	-1	-1
chr16	3414929	3415213	peak1472	321	.	1037.910	-1	-1
chr16	3450844	3451288	peak1473	127	.	411.030	-1	-1
chr16	3481772	3482134	peak1474	347	.	1122.600	-1	-1
chr16	3493357	3493876	peak1475	253	.	816.800	-1	-1
chr16	3507695	3508139	peak1476	166	.	537.810	-1	-1
chr16	3661541	3661844	peak1477	114	.	368.310	-1	-1
chr16	4233712	4233908	peak1478	32	.	104.540	-1	-1
chr16	4357461	4357774	peak1479	46	.	151.360	-1	-1
chr16	4664827	4665194	peak1480	43	.	138.980	-1	-1
chr16	4666130	4666402	peak1481	63	.	204.810	-1	-1
chr16	4784097	4784530	peak1482	434	.	1402.640	-1	-1
chr16	4817176	4817402	peak1483	39	.	128.630	-1	-1
chr16	4818756	4818959	peak1484	52	.	170.480	-1	-1
chr16	4850388	4850649	peak1485	141	.	455.330	-1	-1
chr16	4997959	4998164	peak1486	107	.	347.370	-1	-1
chr16	6029726	6029826	peak1487	38	.	122.860	-1	-1
chr16	8891319	8891820	peak1488	583	.	1884.100	-1	-1
chr16	9185186	9185362	peak1489	31	.	100.790	-1	-1
chr16	10479648	10479802	peak1490	55	.	179.890	-1	-1
chr16	10837516	10838036	peak1491	487	.	1572.120	-1	-1
chr16	11038201	11038486	peak1492	97	.	314.170	-1	-1
chr16	11945126	11945640	peak1493	495	.	1598.500	-1	-1
chr16	12009719	12010180	peak1494	185	.	597.010	-1	-1
chr16	12070277	12070633	peak1495	573	.	1849.810	-1	-1
chr16	12897278	12897654	peak1496	381	.	1230.470	-1	-1
chr16	14013882	14014199	peak1497	180	.	582.750	-1	-1
chr16	14294102	14294234	peak1498	76	.	246.120	-1	-1
chr16	14723979	14724176	peak1499	33	.	109.680	-1	-1
chr16	14726490	14726877	peak1500	147	.	477.210	-1	-1
chr16	14797440	14797698	peak1501	63	.	205.490	-1	-1
chr16	14836562	14836820	peak1502	63	.	205.490	-1	-1
chr16	15149867	15150189	peak1503	386	.	1245.740	-1	-1
chr16	15187932	15188342	peak1504	349	.	1128.740	-1	-1
chr16	15736919	15737119	peak1505	242	.	782.430	-1	-1
chr16	19078817	19078983	peak1506	53	.	173.680	-1	-1
chr16	19079091	19079371	peak1507	54	.	174.770	-1	-1
chr16	19534991	19535297	peak1508	159	.	515.960	-1	-1
chr16	19729302	19729802	peak1509	774	.	2500.800	-1	-1
chr16	20817410	20817940	peak1510	617	.	1994.170	-1	-1
chr16	21610593	21611168	peak1511	700	.	2260.450	-1	-1
chr16	21831569	21831919	peak1512	153	.	496.720	-1	-1
chr16	22019176	22019526	peak1513	680	.	2196.430	-1	-1
chr16	22308377	22308781	peak1514	32	.	105.410	-1	-1
chr16	23464406	23464633	peak1515	67	.	216.930	-1	-1
chr16	23568357	23569079	peak1516	284	.	917.380	-1	-1
chr16	23607488	23607767	peak1517	86	.	278.710	-1	-1
chr16	23652618	23653055	peak1518	403	.	1301.640	-1	-1
chr16	24740694	24741256	peak1519	898	.	2900.280	-1	-1
chr16	25118316	25118673	peak1520	298	.	963.510	-1	-1
chr16	25268767	25269069	peak1521	37	.	120.790	-1	-1
chr16	25297359	25297468	peak1522	32	.	104.930	-1	-1
chr16	27279913	27280354	peak1523	523	.	1689.530	-1	-1
chr16	27561176	27561630	peak1524	259	.	838.140	-1	-1
chr16	28223176	28223363	peak1525	37	.	119.790	-1	-1
chr16	28414700	28415401	peak1526	960	.	3100.000	-1	-1
chr16	28722515	28723201	peak1527	960	.	3100.000	-1	-1
chr16	28833816	28834081	peak1528	86	.	278.710	-1	-1
chr16	28857340	28858000	peak1529	771	.	2490.190	-1	-1
chr16	28874620	28875465	peak1530	930	.	3003.880	-1	-1
chr16	28961814	28962341	peak1531	362	.	1168.850	-1	-1
chr16	29086158	29086460	peak1532	142	.	460.170	-1	-1
chr16	29465138	29466482	peak1533	901	.	2909.320	-1	-1
chr16	29801727	29802210	peak1534	555	.	1794.120	-1	-1
chr16	30007364	30007634	peak1535	130	.	419.870	-1	-1
chr16	30087090	30087483	peak1536	314	.	1013.300	-1	-1
chr16	30103159	30103436	peak1537	65	.	212.040	-1	-1
chr16	30197194	30197451	peak1538	55	.	179.080	-1	-1
chr16	30204480	30205824	peak1539	901	.	2909.320	-1	-1
chr16	30366355	30366946	peak1540	387	.	1249.160	-1	-1
chr16	30381910	30382173	peak1541	81	.	263.760	-1	-1
chr16	30393778	30394019	peak1542	110	.	355.720	-1	-1
chr16	30406506	30406852	peak1543	186	.	600.950	-1	-1
chr16	30538029	30538619	peak1544	577	.	1862.050	-1	-1
chr16	30545931	30546160	peak1545	101	.	326.470	-1	-1
chr16	30546248	30546434	peak1546	56	.	181.340	-1	-1
chr16	30669213	30669839	peak1547	107	.	347.500	-1	-1
chr16	30669848	30670103	peak1548	62	.	201.670	-1	-1
chr16	30816791	30816987	peak1549	34	.	111.700	-1	-1
chr16	30886485	30886897	peak1550	215	.	694.390	-1	-1
chr16	30908411	30908578	peak1551	72	.	232.880	-1	-1
chr16	30933606	30934272	peak1552	575	.	1856.730	-1	-1
chr16	30934368	30934812	peak1553	92	.	299.210	-1	-1
chr16	30968747	30969085	peak1554	192	.	620.550	-1	-1
chr16	31044328	31044961	peak1555	960	.	3100.000	-1	-1
chr16	31045546	31045768	peak1556	41	.	134.750	-1	-1
chr16	31084497	31084887	peak1557	71	.	230.220	-1	-1
chr16	31084938	31085328	peak1558	171	.	553.490	-1	-1
chr16	31085391	31086048	peak1559	960	.	3100.000	-1	-1
chr16	31119518	31119798	peak1560	45	.	147.370	-1	-1
chr16	31128731	31129290	peak1561	938	.	3029.500	-1	-1
chr16	31470524	31470898	peak1562	147	.	476.840	-1	-1
chr16	31470915	31471144	peak1563	31	.	101.390	-1	-1
chr16	31471163	31471332	peak1564	55	.	180.140	-1	-1
chr16	31519562	31519892	peak1565	150	.	485.100	-1	-1
chr16	32944698	32945086	peak1566	33	.	106.900	-1	-1
chr16	46878846	46878907	peak1567	38	.	125.060	-1	-1
chr16	48278041	48278398	peak1568	196	.	633.690	-1	-1
chr16	48644061	48644264	peak1569	55	.	179.620	-1	-1
chr16	50669985	50670180	peak1570	82	.	266.640	-1	-1
chr16	53537142	53537651	peak1571	483	.	1561.880	-1	-1
chr16	56485038	56485563	peak1572	655	.	2116.570	-1	-1
chr16	57219857	57220333	peak1573	155	.	502.260	-1	-1
chr16	57278754	57279030	peak1574	61	.	197.480	-1	-1
chr16	57481193	57481477	peak1575	198	.	642.070	-1	-1
chr16	57496370	57496761	peak1576	380	.	1229.180	-1	-1
chr16	57563999	57564171	peak1577	31	.	102.740	-1	-1
chr16	57769117	57769341	peak1578	36	.	116.600	-1	-1
chr16	58163069	58163626	peak1579	104	.	336.710	-1	-1
chr16	58549219	58549527	peak1580	135	.	438.340	-1	-1
chr16	66638535	66638707	peak1581	65	.	209.760	-1	-1
chr16	66968007	66968503	peak1582	468	.	1511.580	-1	-1
chr16	67062761	67062931	peak1583	46	.	151.660	-1	-1
chr16	67225855	67226312	peak1584	316	.	1020.020	-1	-1
chr16	67260646	67261380	peak1585	960	.	3100.000	-1	-1
chr16	67596093	67596243	peak1586	34	.	111.320	-1	-1
chr16	67700556	67700837	peak1587	244	.	789.170	-1	-1
chr16	67867635	67867957	peak1588	36	.	116.570	-1	-1
chr16	67875742	67876282	peak1589	390	.	1259.050	-1	-1
chr16	67880614	67880885	peak1590	119	.	386.650	-1	-1
chr16	67906670	67907198	peak1591	752	.	2426.930	-1	-1
chr16	67969460	67969970	peak1592	121	.	391.870	-1	-1
chr16	68344639	68344904	peak1593	35	.	115.100	-1	-1
chr16	69166339	69166697	peak1594	563	.	1819.610	-1	-1
chr16	69364345	69364817	peak1595	211	.	682.040	-1	-1
chr16	69373290	69373886	peak1596	630	.	2035.130	-1	-1
chr16	69419720	69420045	peak1597	79	.	257.560	-1	-1
chr16	70285584	70286001	peak1598	36	.	117.700	-1	-1
chr16	70380580	70381009	peak1599	427	.	1379.550	-1	-1
chr16	70415090	70415511	peak1600	163	.	528.350	-1	-1
chr16	70557303	70557518	peak1601	49	.	160.150	-1	-1
chr16	70834948	70835213	peak1602	32	.	105.360	-1	-1
chr16	71495901	71496357	peak1603	606	.	1958.720	-1	-1
chr16	71518231	71518656	peak1604	408	.	1318.720	-1	-1
chr16	71842899	71843117	peak1605	88	.	285.870	-1	-1
chr16	71879662	71879907	peak1606	134	.	433.250	-1	-1
chr16	72042306	72042954	peak1607	146	.	473.200	-1	-1
chr16	72127212	72128174	peak1608	706	.	2280.490	-1	-1
chr16	72698830	72699138	peak1609	345	.	1115.110	-1	-1
chr16	74330307	74330908	peak1610	412	.	1332.540	-1	-1
chr16	74700623	74701016	peak1611	71	.	230.220	-1	-1
chr16	75467314	75467521	peak1612	201	.	650.150	-1	-1
chr16	75600087	75600592	peak1613	453	.	1464.100	-1	-1
chr16	75657021	75657343	peak1614	512	.	1653.480	-1	-1
chr16	75681232	75681792	peak1615	536	.	1730.430	-1	-1
chr16	76605395	76605500	peak1616	37	.	120.060	-1	-1
chr16	77224735	77225178	peak1617	369	.	1193.690	-1	-1
chr16	80574646	80574936	peak1618	90	.	290.600	-1	-1
chr16	81110562	81111242	peak1619	918	.	2964.930	-1	-1
chr16	81779795	81780139	peak1620	469	.	1515.850	-1	-1
chr16	82044935	82045233	peak1621	139	.	451.270	-1	-1
chr16	83841388	83841732	peak1622	135	.	438.340	-1	-1
chr16	83932611	83932799	peak1623	94	.	303.510	-1	-1
chr16	84220261	84220871	peak1624	960	.	3100.000	-1	-1
chr16	84733295	84733542	peak1625	136	.	440.430	-1	-1
chr16	85044682	85044879	peak1626	51	.	167.770	-1	-1
chr16	85044950	85045464	peak1627	617	.	1994.170	-1	-1
chr16	85722419	85722743	peak1628	82	.	267.220	-1	-1
chr16	85833066	85833417	peak1629	96	.	310.960	-1	-1
chr16	87799426	87799764	peak1630	658	.	2126.020	-1	-1
chr16	87984354	87984789	peak1631	471	.	1521.180	-1	-1
chr16	88600632	88601023	peak1632	126	.	407.980	-1	-1
chr16	88636615	88636915	peak1633	63	.	205.670	-1	-1
chr16	88681400	88681562	peak1634	47	.	153.520	-1	-1
chr16	88717878	88718168	peak1635	155	.	501.000	-1	-1
chr16	89159990	89160417	peak1636	726	.	2345.310	-1	-1
chr16	89252421	89252757	peak1637	37	.	121.520	-1	-1
chr16	89252843	89253127	peak1638	56	.	183.300	-1	-1
chr16	89283734	89284264	peak1639	427	.	1380.430	-1	-1
chr16	89307207	89307967	peak1640	960	.	3100.000	-1	-1
chr16	89495447	89495877	peak1641	32	.	103.790	-1	-1
chr16	89626802	89627232	peak1642	213	.	687.830	-1	-1
chr16	89714487	89714803	peak1643	74	.	240.670	-1	-1
chr16	89723876	89724253	peak1644	575	.	1855.670	-1	-1
chr16	89753133	89753327	peak1645	36	.	116.310	-1	-1
chr16	89786915	89787590	peak1646	916	.	2957.800	-1	-1
chr16	89789063	89789317	peak1647	65	.	211.980	-1	-1
chr17	406163	406506	peak1648	322	.	1039.780	-1	-1
chr17	407910	408129	peak1649	66	.	215.550	-1	-1
chr17	617757	618288	peak1650	691	.	2230.330	-1	-1
chr17	655447	655720	peak1651	53	.	173.390	-1	-1
chr17	900213	900440	peak1652	63	.	203.960	-1	-1
chr17	1171445	1171705	peak1653	235	.	758.720	-1	-1
chr17	1359411	1359812	peak1654	343	.	1109.050	-1	-1
chr17	1419710	1420421	peak1655	577	.	1862.150	-1	-1
chr17	1587973	1588398	peak1656	347	.	1121.890	-1	-1
chr17	1821024	1821145	peak1657	35	.	114.840	-1	-1
chr17	1944915	1945637	peak1658	651	.	2100.950	-1	-1
chr17	1953678	1953866	peak1659	56	.	181.060	-1	-1
chr17	1967943	1968192	peak1660	95	.	307.510	-1	-1
chr17	2239494	2239967	peak1661	662	.	2138.220	-1	-1
chr17	2952110	2952411	peak1662	65	.	212.140	-1	-1
chr17	3539770	3540195	peak1663	278	.	898.200	-1	-1
chr17	4046177	4046445	peak1664	45	.	147.370	-1	-1
chr17	4269693	4269954	peak1665	37	.	120.790	-1	-1
chr17	4458548	4458927	peak1666	214	.	692.900	-1	-1
chr17	4542661	4542979	peak1667	90	.	291.000	-1	-1
chr17	4634490	4634880	peak1668	75	.	244.380	-1	-1
chr17	4804221	4804439	peak1669	74	.	241.620	-1	-1
chr17	4843504	4843941	peak1670	41	.	134.580	-1	-1
chr17	4850755	4850935	peak1671	89	.	288.880	-1	-1
chr17	4851175	4851484	peak1672	76	.	245.530	-1	-1
chr17	4851584	4851872	peak1673	121	.	391.880	-1	-1
chr17	4981356	4981891	peak1674	399	.	1288.920	-1	-1
chr17	5094969	5095486	peak1675	334	.	1078.890	-1	-1
chr17	5185349	5185504	peak1676	41	.	134.640	-1	-1
chr17	5322870	5323163	peak1677	45	.	147.370	-1	-1
chr17	5342209	5342607	peak1678	150	.	486.350	-1	-1
chr17	5372115	5372554	peak1679	692	.	2235.630	-1	-1
chr17	5389316	5389560	peak1680	85	.	276.610	-1	-1
chr17	5389933	5390321	peak1681	117	.	380.050	-1	-1
chr17	6543878	6544110	peak1682	41	.	134.750	-1	-1
chr17	6544169	6544493	peak1683	99	.	322.540	-1	-1
chr17	6554721	6555081	peak1684	299	.	966.220	-1	-1
chr17	6560445	6560736	peak1685	257	.	830.040	-1	-1
chr17	6917821	6918258	peak1686	294	.	951.970	-1	-1
chr17	6925657	6925877	peak1687	98	.	318.610	-1	-1
chr17	7123078	7123247	peak1688	40	.	130.160	-1	-1
chr17	7142746	7143319	peak1689	779	.	2513.870	-1	-1
chr17	7154943	7155460	peak1690	315	.	1018.850	-1	-1
chr17	7218477	7218918	peak1691	960	.	3100.000	-1	-1
chr17	7338436	7338805	peak1692	502	.	1621.920	-1	-1
chr17	7358705	7358994	peak1693	282	.	912.720	-1	-1
chr17	7475689	7476253	peak1694	436	.	1408.580	-1	-1
chr17	7487033	7487538	peak1695	777	.	2508.860	-1	-1
chr17	7589330	7589553	peak1696	258	.	832.990	-1	-1
chr17	7589918	7590113	peak1697	40	.	129.870	-1	-1
chr17	7591510	7591721	peak1698	31	.	103.180	-1	-1
chr17	7835116	7835426	peak1699	168	.	543.100	-1	-1
chr17	8054509	8054836	peak1700	45	.	147.990	-1	-1
chr17	8059779	8059978	peak1701	46	.	151.310	-1	-1
chr17	8060091	8060279	peak1702	70	.	228.400	-1	-1
chr17	8090843	8090994	peak1703	40	.	130.460	-1	-1
chr17	8126147	8126594	peak1704	144	.	467.720	-1	-1
chr17	8279794	8280235	peak1705	410	.	1323.290	-1	-1
chr17	8286349	8286562	peak1706	62	.	200.650	-1	-1
chr17	10600590	10601089	peak1707	960	.	3100.000	-1	-1
chr17	12692653	12692851	peak1708	47	.	152.440	-1	-1
chr17	12921017	12921718	peak1709	371	.	1197.790	-1	-1
chr17	13972586	13973201	peak1710	711	.	2294.940	-1	-1
chr17	15466574	15466936	peak1711	230	.	745.050	-1	-1
chr17	15587270	15587743	peak1712	526	.	1697.760	-1	-1
chr17	15602698	15603132	peak1713	40	.	131.620	-1	-1
chr17	16120291	16120623	peak1714	550	.	1775.050	-1	-1
chr17	16439015	16439254	peak1715	57	.	184.860	-1	-1
chr17	17183915	17184723	peak1716	584	.	1885.980	-1	-1
chr17	17494719	17495369	peak1717	585	.	1888.500	-1	-1
chr17	17584637	17584810	peak1718	61	.	196.910	-1	-1
chr17	17743605	17743810	peak1719	38	.	123.900	-1	-1
chr17	17942499	17942715	peak1720	44	.	143.070	-1	-1
chr17	17990967	17991408	peak1721	840	.	2712.190	-1	-1
chr17	18218043	18218740	peak1722	465	.	1503.660	-1	-1
chr17	18585560	18585871	peak1723	35	.	113.200	-1	-1
chr17	18601176	18601596	peak1724	305	.	986.210	-1	-1
chr17	18684323	18684764	peak1725	857	.	2765.840	-1	-1
chr17	18965137	18965996	peak1726	48	.	154.920	-1	-1
chr17	18966658	18967502	peak1727	49	.	159.940	-1	-1
chr17	19015165	19016002	peak1728	61	.	199.050	-1	-1
chr17	19091241	19092097	peak1729	42	.	137.830	-1	-1
chr17	19092759	19093635	peak1730	52	.	169.810	-1	-1
chr17	19281054	19281439	peak1731	210	.	678.780	-1	-1
chr17	19551327	19551544	peak1732	35	.	115.170	-1	-1
chr17	19880758	19881311	peak1733	117	.	378.300	-1	-1
chr17	20658629	20658714	peak1734	46	.	149.610	-1	-1
chr17	20743957	20744079	peak1735	85	.	275.130	-1	-1
chr17	20945518	20945650	peak1736	31	.	102.740	-1	-1
chr17	21030015	21030402	peak1737	387	.	1251.070	-1	-1
chr17	21117397	21117669	peak1738	53	.	173.880	-1	-1
chr17	25305186	25305376	peak1739	42	.	136.090	-1	-1
chr17	25981635	25981844	peak1740	49	.	161.100	-1	-1
chr17	26368465	26368867	peak1741	345	.	1116.490	-1	-1
chr17	26662271	26662882	peak1742	960	.	3100.000	-1	-1
chr17	26684225	26684886	peak1743	960	.	3100.000	-1	-1
chr17	26711419	26711643	peak1744	42	.	136.970	-1	-1
chr17	26898458	26898856	peak1745	72	.	234.880	-1	-1
chr17	26972061	26972537	peak1746	149	.	483.200	-1	-1
chr17	26988672	26989312	peak1747	348	.	1125.000	-1	-1
chr17	27139318	27139655	peak1748	50	.	163.340	-1	-1
chr17	27279330	27279655	peak1749	189	.	612.970	-1	-1
chr17	27621199	27621351	peak1750	34	.	110.810	-1	-1
chr17	28705791	28706083	peak1751	67	.	216.280	-1	-1
chr17	28804241	28804559	peak1752	392	.	1268.160	-1	-1
chr17	29151621	29151956	peak1753	45	.	148.340	-1	-1
chr17	29232983	29233492	peak1754	960	.	3100.000	-1	-1
chr17	29876571	29876910	peak1755	263	.	850.270	-1	-1
chr17	30228596	30228950	peak1756	560	.	1807.680	-1	-1
chr17	30669042	30669343	peak1757	540	.	1742.980	-1	-1
chr17	30771241	30771694	peak1758	938	.	3029.890	-1	-1
chr17	33288370	33288701	peak1759	489	.	1579.540	-1	-1
chr17	33469247	33469405	peak1760	46	.	151.140	-1	-1
chr17	33569847	33570107	peak1761	114	.	368.920	-1	-1
chr17	33775276	33775468	peak1762	46	.	151.130	-1	-1
chr17	33905397	33905787	peak1763	178	.	577.140	-1	-1
chr17	33914166	33914557	peak1764	123	.	398.340	-1	-1
chr17	34410035	34410295	peak1765	295	.	954.360	-1	-1
chr17	34516364	34516579	peak1766	69	.	224.610	-1	-1
chr17	34604428	34604695	peak1767	65	.	210.380	-1	-1
chr17	34617951	34618156	peak1768	67	.	218.330	-1	-1
chr17	34890953	34891482	peak1769	564	.	1823.020	-1	-1
chr17	34957775	34958047	peak1770	58	.	188.310	-1	-1
chr17	35305998	35306363	peak1771	205	.	664.550	-1	-1
chr17	35969323	35969582	peak1772	88	.	285.870	-1	-1
chr17	36507580	36507802	peak1773	123	.	398.340	-1	-1
chr17	36641764	36642152	peak1774	66	.	214.580	-1	-1
chr17	36908689	36909123	peak1775	103	.	334.930	-1	-1
chr17	36955861	36956353	peak1776	143	.	461.940	-1	-1
chr17	36981482	36981748	peak1777	472	.	1525.980	-1	-1
chr17	37356207	37356352	peak1778	68	.	222.550	-1	-1
chr17	37793248	37793785	peak1779	683	.	2206.140	-1	-1
chr17	37844027	37844538	peak1780	306	.	988.620	-1	-1
chr17	38083753	38083990	peak1781	68	.	222.330	-1	-1
chr17	38269539	38269644	peak1782	34	.	110.420	-1	-1
chr17	38296544	38296781	peak1783	31	.	101.890	-1	-1
chr17	38375362	38375574	peak1784	51	.	167.490	-1	-1
chr17	38443776	38444012	peak1785	32	.	105.180	-1	-1
chr17	38479013	38479307	peak1786	64	.	207.000	-1	-1
chr17	38497469	38497666	peak1787	84	.	271.270	-1	-1
chr17	38803620	38803747	peak1788	60	.	193.640	-1	-1
chr17	38975025	38975477	peak1789	352	.	1137.930	-1	-1
chr17	39845354	39845848	peak1790	219	.	707.260	-1	-1
chr17	40169276	40169711	peak1791	340	.	1099.220	-1	-1
chr17	40169734	40169968	peak1792	50	.	162.680	-1	-1
chr17	40171890	40172225	peak1793	450	.	1453.050	-1	-1
chr17	40306777	40307244	peak1794	960	.	3100.000	-1	-1
chr17	40540648	40540877	peak1795	43	.	140.180	-1	-1
chr17	40559603	40559785	peak1796	44	.	144.850	-1	-1
chr17	40713978	40714279	peak1797	363	.	1171.970	-1	-1
chr17	40719007	40719316	peak1798	32	.	103.900	-1	-1
chr17	40729338	40730027	peak1799	620	.	2003.240	-1	-1
chr17	40925247	40925695	peak1800	697	.	2251.680	-1	-1
chr17	40976139	40976428	peak1801	221	.	714.520	-1	-1
chr17	40985009	40985643	peak1802	854	.	2758.560	-1	-1
chr17	41150147	41150715	peak1803	963	.	3108.750	-1	-1
chr17	41150759	41150967	peak1804	38	.	123.070	-1	-1
chr17	41322865	41323108	peak1805	43	.	140.960	-1	-1
chr17	41561017	41561472	peak1806	733	.	2366.320	-1	-1
chr17	41623056	41623233	peak1807	56	.	182.240	-1	-1
chr17	41791370	41791536	peak1808	47	.	153.760	-1	-1
chr17	42092094	42092574	peak1809	930	.	3003.880	-1	-1
chr17	42147910	42148192	peak1810	161	.	519.560	-1	-1
chr17	42263945	42264561	peak1811	623	.	2013.330	-1	-1
chr17	42277653	42277857	peak1812	31	.	101.120	-1	-1
chr17	42324024	42324246	peak1813	55	.	180.140	-1	-1
chr17	42580771	42581232	peak1814	334	.	1080.580	-1	-1
chr17	42976290	42976561	peak1815	283	.	913.850	-1	-1
chr17	42976684	42976982	peak1816	42	.	135.760	-1	-1
chr17	43025113	43025375	peak1817	119	.	384.020	-1	-1
chr17	43128859	43129125	peak1818	215	.	695.260	-1	-1
chr17	43129253	43129447	peak1819	32	.	105.690	-1	-1
chr17	43138332	43138547	peak1820	78	.	252.300	-1	-1
chr17	44271303	44271690	peak1821	206	.	665.950	-1	-1
chr17	44450136	44450311	peak1822	38	.	122.950	-1	-1
chr17	44668057	44668232	peak1823	38	.	122.950	-1	-1
chr17	45000234	45000798	peak1824	828	.	2674.740	-1	-1
chr17	45144650	45145018	peak1825	53	.	172.410	-1	-1
chr17	45177562	45177784	peak1826	31	.	102.200	-1	-1
chr17	45727087	45727371	peak1827	45	.	147.370	-1	-1
chr17	45727938	45728101	peak1828	51	.	166.050	-1	-1
chr17	45899049	45899325	peak1829	32	.	105.400	-1	-1
chr17	45908720	45909075	peak1830	173	.	560.790	-1	-1
chr17	45918597	45918834	peak1831	45	.	147.270	-1	-1
chr17	45973017	45974259	peak1832	960	.	3100.000	-1	-1
chr17	46124959	46125320	peak1833	135	.	436.340	-1	-1
chr17	46125376	46125825	peak1834	126	.	408.840	-1	-1
chr17	46185002	46185258	peak1835	127	.	410.820	-1	-1
chr17	46507561	46507787	peak1836	47	.	154.570	-1	-1
chr17	47022029	47022528	peak1837	916	.	2957.640	-1	-1
chr17	47865832	47866227	peak1838	135	.	438.340	-1	-1
chr17	48045789	48046069	peak1839	319	.	1029.570	-1	-1
chr17	48229016	48229212	peak1840	35	.	114.340	-1	-1
chr17	48450220	48450906	peak1841	800	.	2584.500	-1	-1
chr17	48474746	48475058	peak1842	200	.	647.770	-1	-1
chr17	48556034	48556279	peak1843	37	.	122.620	-1	-1
chr17	48785084	48785386	peak1844	51	.	164.650	-1	-1
chr17	48796800	48797006	peak1845	37	.	122.620	-1	-1
chr17	49230607	49231061	peak1846	960	.	3100.000	-1	-1
chr17	54912166	54912474	peak1847	90	.	291.380	-1	-1
chr17	55927171	55927660	peak1848	662	.	2138.910	-1	-1
chr17	56296469	56296777	peak1849	31	.	101.410	-1	-1
chr17	56429330	56429906	peak1850	762	.	2461.950	-1	-1
chr17	56595029	56595858	peak1851	713	.	2301.560	-1	-1
chr17	56769834	56769996	peak1852	48	.	156.790	-1	-1
chr17	57287174	57287541	peak1853	960	.	3100.000	-1	-1
chr17	57696601	57697368	peak1854	427	.	1379.850	-1	-1
chr17	57784627	57785129	peak1855	960	.	3100.000	-1	-1
chr17	58156111	58156407	peak1856	63	.	204.930	-1	-1
chr17	58469638	58469830	peak1857	46	.	149.420	-1	-1
chr17	58754586	58754842	peak1858	225	.	727.820	-1	-1
chr17	58755015	58755216	peak1859	59	.	191.580	-1	-1
chr17	60501036	60501435	peak1860	306	.	989.990	-1	-1
chr17	61523612	61523867	peak1861	81	.	264.550	-1	-1
chr17	61627428	61628105	peak1862	723	.	2335.160	-1	-1
chr17	61677993	61678510	peak1863	931	.	3007.170	-1	-1
chr17	61850827	61851315	peak1864	371	.	1198.970	-1	-1
chr17	61851325	61851588	peak1865	57	.	184.000	-1	-1
chr17	61904265	61905152	peak1866	825	.	2664.980	-1	-1
chr17	61920365	61920698	peak1867	403	.	1302.670	-1	-1
chr17	62493057	62493375	peak1868	92	.	297.560	-1	-1
chr17	62502685	62503232	peak1869	131	.	425.930	-1	-1
chr17	62833183	62833698	peak1870	39	.	128.550	-1	-1
chr17	65362490	65362843	peak1871	214	.	691.930	-1	-1
chr17	65989825	65989993	peak1872	73	.	236.050	-1	-1
chr17	67410705	67410917	peak1873	100	.	325.430	-1	-1
chr17	71188778	71188975	peak1874	41	.	134.750	-1	-1
chr17	71189047	71189400	peak1875	212	.	685.450	-1	-1
chr17	71228290	71228572	peak1876	44	.	143.000	-1	-1
chr17	72199588	72200108	peak1877	318	.	1027.650	-1	-1
chr17	72772341	72772713	peak1878	352	.	1138.890	-1	-1
chr17	73008387	73009169	peak1879	960	.	3100.000	-1	-1
chr17	73042760	73043366	peak1880	534	.	1725.020	-1	-1
chr17	73105926	73106194	peak1881	176	.	568.140	-1	-1
chr17	73127632	73127972	peak1882	227	.	735.190	-1	-1
chr17	73285493	73285773	peak1883	55	.	179.240	-1	-1
chr17	73389911	73390222	peak1884	477	.	1541.760	-1	-1
chr17	73452471	73452768	peak1885	80	.	260.710	-1	-1
chr17	73483822	73483989	peak1886	34	.	112.170	-1	-1
chr17	73663163	73663604	peak1887	150	.	485.100	-1	-1
chr17	73780654	73780828	peak1888	44	.	144.810	-1	-1
chr17	73851523	73851866	peak1889	79	.	257.640	-1	-1
chr17	73900905	73901247	peak1890	36	.	118.620	-1	-1
chr17	73975479	73975790	peak1891	55	.	178.650	-1	-1
chr17	74068534	74068693	peak1892	31	.	101.800	-1	-1
chr17	74099717	74099985	peak1893	62	.	202.840	-1	-1
chr17	74667628	74668074	peak1894	634	.	2047.030	-1	-1
chr17	74722818	74723123	peak1895	98	.	317.570	-1	-1
chr17	74723225	74723387	peak1896	57	.	186.970	-1	-1
chr17	74733259	74733731	peak1897	297	.	960.550	-1	-1
chr17	75084555	75084921	peak1898	479	.	1548.480	-1	-1
chr17	75400939	75401205	peak1899	51	.	166.730	-1	-1
chr17	76374548	76374902	peak1900	374	.	1209.480	-1	-1
chr17	76554479	76554645	peak1901	47	.	151.720	-1	-1
chr17	77005736	77005948	peak1902	49	.	160.150	-1	-1
chr17	77771024	77771353	peak1903	523	.	1688.870	-1	-1
chr17	77777893	77778235	peak1904	49	.	158.210	-1	-1
chr17	78388754	78389365	peak1905	686	.	2215.210	-1	-1
chr17	78428234	78428722	peak1906	222	.	719.040	-1	-1
chr17	78914658	78914861	peak1907	119	.	386.920	-1	-1
chr17	79030558	79030749	peak1908	69	.	224.710	-1	-1
chr17	79212703	79213401	peak1909	637	.	2056.280	-1	-1
chr17	79268912	79269367	peak1910	545	.	1759.890	-1	-1
chr17	79519313	79519512	peak1911	42	.	136.210	-1	-1
chr17	79604002	79604253	peak1912	599	.	1933.460	-1	-1
chr17	79633322	79633965	peak1913	995	.	3211.660	-1	-1
chr17	79650675	79651181	peak1914	470	.	1517.080	-1	-1
chr17	79670198	79670558	peak1915	310	.	1002.680	-1	-1
chr17	79772421	79772713	peak1916	86	.	280.140	-1	-1
chr17	79791072	79791336	peak1917	195	.	630.370	-1	-1
chr17	79818476	79819199	peak1918	638	.	2061.750	-1	-1
chr17	79829138	79829420	peak1919	121	.	391.540	-1	-1
chr17	79849354	79849924	peak1920	945	.	3051.480	-1	-1
chr17	79875904	79876092	peak1921	45	.	147.370	-1	-1
chr17	80009578	80010005	peak1922	729	.	2355.260	-1	-1
chr17	80023358	80023955	peak1923	871	.	2813.380	-1	-1
chr17	80170596	80170905	peak1924	400	.	1293.240	-1	-1
chr17	80231398	80231652	peak1925	58	.	187.820	-1	-1
chr17	80250718	80250895	peak1926	47	.	153.760	-1	-1
chr17	80255823	80256304	peak1927	40	.	131.170	-1	-1
chr17	80358783	80358983	peak1928	62	.	200.510	-1	-1
chr17	80544032	80544327	peak1929	34	.	110.880	-1	-1
chr17	80606201	80606460	peak1930	40	.	131.640	-1	-1
chr17	80674535	80674731	peak1931	55	.	177.710	-1	-1
chr17	80814608	80814806	peak1932	33	.	106.860	-1	-1
chr17	81165244	81165635	peak1933	43	.	139.970	-1	-1
chr18	812348	812547	peak1934	95	.	308.460	-1	-1
chr18	2655691	2655964	peak1935	134	.	433.110	-1	-1
chr18	3247651	3247912	peak1936	135	.	438.230	-1	-1
chr18	3261685	3262288	peak1937	568	.	1833.470	-1	-1
chr18	5237666	5238243	peak1938	960	.	3100.000	-1	-1
chr18	8609272	8609522	peak1939	107	.	347.370	-1	-1
chr18	9136425	9136705	peak1940	92	.	298.520	-1	-1
chr18	10526217	10526469	peak1941	37	.	122.620	-1	-1
chr18	11908217	11908434	peak1942	103	.	334.720	-1	-1
chr18	13464862	13465071	peak1943	65	.	210.260	-1	-1
chr18	13726459	13726880	peak1944	348	.	1125.840	-1	-1
chr18	14132318	14132652	peak1945	198	.	639.590	-1	-1
chr18	15212804	15212916	peak1946	31	.	102.530	-1	-1
chr18	18560746	18560830	peak1947	37	.	119.960	-1	-1
chr18	19180520	19180803	peak1948	31	.	102.550	-1	-1
chr18	19192076	19192596	peak1949	655	.	2116.140	-1	-1
chr18	21032975	21033433	peak1950	217	.	703.120	-1	-1
chr18	21083126	21083316	peak1951	43	.	139.940	-1	-1
chr18	21544302	21544475	peak1952	85	.	275.770	-1	-1
chr18	22006245	22006913	peak1953	882	.	2846.930	-1	-1
chr18	29523011	29523257	peak1954	37	.	122.530	-1	-1
chr18	29663740	29663834	peak1955	31	.	101.810	-1	-1
chr18	32820859	32821173	peak1956	224	.	723.970	-1	-1
chr18	32923836	32924070	peak1957	89	.	287.420	-1	-1
chr18	32957130	32957379	peak1958	143	.	463.520	-1	-1
chr18	33077847	33078085	peak1959	51	.	166.110	-1	-1
chr18	33552158	33552797	peak1960	960	.	3100.000	-1	-1
chr18	33647439	33647701	peak1961	94	.	306.050	-1	-1
chr18	33709264	33709499	peak1962	153	.	496.780	-1	-1
chr18	33709661	33709980	peak1963	432	.	1396.130	-1	-1
chr18	39534922	39535286	peak1964	564	.	1822.590	-1	-1
chr18	43355115	43355436	peak1965	667	.	2152.650	-1	-1
chr18	43677984	43678401	peak1966	175	.	564.980	-1	-1
chr18	43753785	43754198	peak1967	123	.	400.040	-1	-1
chr18	44676694	44677084	peak1968	319	.	1029.570	-1	-1
chr18	47013354	47013801	peak1969	142	.	460.840	-1	-1
chr18	47792800	47793066	peak1970	114	.	370.990	-1	-1
chr18	47807672	47808312	peak1971	159	.	513.380	-1	-1
chr18	47813917	47814529	peak1972	230	.	742.450	-1	-1
chr18	47824304	47824566	peak1973	411	.	1327.530	-1	-1
chr18	48405303	48405509	peak1974	43	.	141.560	-1	-1
chr18	48494186	48494485	peak1975	295	.	952.230	-1	-1
chr18	54305794	54306087	peak1976	152	.	491.570	-1	-1
chr18	55288898	55289310	peak1977	102	.	330.890	-1	-1
chr18	55297403	55297582	peak1978	53	.	172.020	-1	-1
chr18	60383312	60383587	peak1979	49	.	159.500	-1	-1
chr18	61089438	61089966	peak1980	309	.	997.980	-1	-1
chr18	66381931	66382500	peak1981	385	.	1243.550	-1	-1
chr18	67872714	67873393	peak1982	960	.	3100.000	-1	-1
chr18	70924035	70924138	peak1983	33	.	109.100	-1	-1
chr18	72163256	72163674	peak1984	167	.	539.400	-1	-1
chr18	72264492	72265698	peak1985	960	.	3100.000	-1	-1
chr18	72519187	72519347	peak1986	84	.	272.330	-1	-1
chr18	76560413	76560596	peak1987	51	.	165.700	-1	-1
chr18	76828893	76829068	peak1988	34	.	111.330	-1	-1
chr18	77180078	77180408	peak1989	150	.	485.830	-1	-1
chr18	77439102	77439894	peak1990	139	.	449.800	-1	-1
chr18	77468385	77468597	peak1991	104	.	336.150	-1	-1
chr18	77588952	77589179	peak1992	50	.	161.720	-1	-1
chr18	77725087	77725240	peak1993	39	.	127.490	-1	-1
chr18	77867010	77867215	peak1994	67	.	216.860	-1	-1
chr18	77905667	77905927	peak1995	256	.	828.030	-1	-1
chr19	70259	71490	peak1996	182	.	590.050	-1	-1
chr19	388027	388343	peak1997	167	.	541.960	-1	-1
chr19	488505	488672	peak1998	41	.	133.160	-1	-1
chr19	507158	507714	peak1999	406	.	1310.580	-1	-1
chr19	507725	508046	peak2000	67	.	216.280	-1	-1
[truncated: 2,533 more rows]
