# Supplementary material for: Mechanistic basis of atypical TERT promoter mutations
Source: Nat Commun. 2024 Nov 18;15:9965. doi: 10.1038/s41467-024-54158-5 (PMC11574208; doi:10.1038/s41467-024-54158-5)
Supplement: Supplementary file 3 — Supplementary Data 1 [file 41467_2024_54158_MOESM3_ESM.zip › Code/ICGC/data/ChIP/SL6015_broadPeaks.txt]

chr1	713988	714259	peak1	32	.	105.130	-1	-1
chr1	762294	763116	peak2	642	.	2077.600	-1	-1
chr1	876167	876522	peak3	44	.	143.940	-1	-1
chr1	894051	894916	peak4	958	.	3100.000	-1	-1
chr1	895738	896097	peak5	70	.	229.540	-1	-1
chr1	901465	901779	peak6	32	.	104.830	-1	-1
chr1	999444	999882	peak7	65	.	211.860	-1	-1
chr1	1051402	1051831	peak8	75	.	244.020	-1	-1
chr1	1167163	1167646	peak9	140	.	455.700	-1	-1
chr1	1208885	1209506	peak10	913	.	2953.700	-1	-1
chr1	1240103	1240338	peak11	31	.	101.530	-1	-1
chr1	1243423	1243774	peak12	44	.	145.060	-1	-1
chr1	1259619	1260297	peak13	478	.	1545.550	-1	-1
chr1	1280233	1280590	peak14	36	.	119.370	-1	-1
chr1	1310047	1311426	peak15	958	.	3100.000	-1	-1
chr1	1334372	1335324	peak16	898	.	2905.680	-1	-1
chr1	1342110	1343148	peak17	958	.	3100.000	-1	-1
chr1	1440835	1441226	peak18	31	.	101.380	-1	-1
chr1	1447107	1447597	peak19	93	.	301.990	-1	-1
chr1	1509824	1510570	peak20	189	.	614.160	-1	-1
chr1	1550377	1551379	peak21	565	.	1828.660	-1	-1
chr1	1590238	1590781	peak22	958	.	3100.000	-1	-1
chr1	1617623	1618049	peak23	49	.	160.300	-1	-1
chr1	1655591	1656070	peak24	958	.	3100.000	-1	-1
chr1	2126251	2127015	peak25	555	.	1797.090	-1	-1
chr1	2186610	2187959	peak26	958	.	3100.000	-1	-1
chr1	2322717	2323523	peak27	958	.	3100.000	-1	-1
chr1	2457580	2457807	peak28	36	.	117.110	-1	-1
chr1	2478165	2478454	peak29	44	.	145.090	-1	-1
chr1	2516825	2517226	peak30	94	.	306.730	-1	-1
chr1	2574430	2574940	peak31	373	.	1206.240	-1	-1
chr1	3229657	3230003	peak32	34	.	111.850	-1	-1
chr1	3503901	3504314	peak33	65	.	210.370	-1	-1
chr1	3540865	3541703	peak34	958	.	3100.000	-1	-1
chr1	3566318	3567039	peak35	958	.	3100.000	-1	-1
chr1	3663505	3664209	peak36	958	.	3100.000	-1	-1
chr1	3712573	3713748	peak37	958	.	3100.000	-1	-1
chr1	3773659	3774052	peak38	58	.	188.160	-1	-1
chr1	3816781	3817630	peak39	205	.	665.690	-1	-1
chr1	4440576	4440942	peak40	91	.	296.160	-1	-1
chr1	5408827	5409187	peak41	58	.	189.280	-1	-1
chr1	6135815	6136198	peak42	61	.	198.210	-1	-1
chr1	6265891	6266307	peak43	61	.	199.860	-1	-1
chr1	6445632	6446219	peak44	222	.	718.490	-1	-1
chr1	6453695	6453997	peak45	37	.	122.600	-1	-1
chr1	6550772	6551133	peak46	77	.	249.430	-1	-1
chr1	6639745	6640384	peak47	449	.	1452.510	-1	-1
chr1	6673500	6673823	peak48	68	.	223.040	-1	-1
chr1	6761574	6762123	peak49	121	.	392.430	-1	-1
chr1	6844996	6845447	peak50	61	.	198.500	-1	-1
chr1	7315444	7316070	peak51	106	.	345.910	-1	-1
chr1	7325702	7326387	peak52	106	.	343.040	-1	-1
chr1	7359237	7359856	peak53	165	.	536.480	-1	-1
chr1	7360898	7361500	peak54	152	.	493.670	-1	-1
chr1	7461793	7462367	peak55	225	.	729.280	-1	-1
chr1	7609039	7609820	peak56	958	.	3100.000	-1	-1
chr1	7830981	7831593	peak57	124	.	402.690	-1	-1
chr1	8013669	8014894	peak58	958	.	3100.000	-1	-1
chr1	8021243	8022176	peak59	670	.	2168.310	-1	-1
chr1	8064865	8065674	peak60	130	.	422.520	-1	-1
chr1	8087418	8087793	peak61	35	.	114.090	-1	-1
chr1	8107748	8108197	peak62	62	.	201.590	-1	-1
chr1	8121283	8121977	peak63	51	.	167.870	-1	-1
chr1	8137157	8137650	peak64	57	.	184.990	-1	-1
chr1	8156595	8157064	peak65	67	.	218.380	-1	-1
chr1	8157494	8157834	peak66	48	.	155.550	-1	-1
chr1	8242089	8242810	peak67	148	.	480.910	-1	-1
chr1	8254391	8255076	peak68	109	.	354.040	-1	-1
chr1	8257694	8258093	peak69	41	.	133.680	-1	-1
chr1	8271871	8272553	peak70	99	.	322.240	-1	-1
chr1	8298051	8298527	peak71	41	.	133.870	-1	-1
chr1	8403412	8403908	peak72	60	.	194.000	-1	-1
chr1	8772084	8773182	peak73	192	.	623.370	-1	-1
chr1	8933551	8934072	peak74	63	.	206.090	-1	-1
chr1	8937935	8939220	peak75	372	.	1204.640	-1	-1
chr1	8968463	8968838	peak76	42	.	138.830	-1	-1
chr1	9170706	9171103	peak77	42	.	136.730	-1	-1
chr1	9223766	9224384	peak78	96	.	313.440	-1	-1
chr1	9362739	9363432	peak79	46	.	151.340	-1	-1
chr1	9555305	9555678	peak80	48	.	156.990	-1	-1
chr1	9747013	9747680	peak81	148	.	480.170	-1	-1
chr1	9760490	9760748	peak82	33	.	107.750	-1	-1
chr1	9885550	9886003	peak83	31	.	102.880	-1	-1
chr1	10002424	10002728	peak84	32	.	103.550	-1	-1
chr1	10002756	10004045	peak85	958	.	3100.000	-1	-1
chr1	10092757	10093153	peak86	35	.	114.790	-1	-1
chr1	10269874	10270559	peak87	87	.	283.310	-1	-1
chr1	10475362	10475834	peak88	47	.	152.560	-1	-1
chr1	10490325	10490710	peak89	50	.	162.560	-1	-1
chr1	10532309	10532903	peak90	87	.	284.050	-1	-1
chr1	10534746	10535049	peak91	30	.	100.120	-1	-1
chr1	11072454	11072732	peak92	34	.	111.230	-1	-1
chr1	11120095	11120619	peak93	351	.	1137.170	-1	-1
chr1	11322234	11323390	peak94	958	.	3100.000	-1	-1
chr1	11333145	11333794	peak95	401	.	1297.510	-1	-1
chr1	11865429	11866457	peak96	926	.	2995.130	-1	-1
chr1	11967983	11968600	peak97	85	.	277.590	-1	-1
chr1	11969629	11970144	peak98	72	.	235.060	-1	-1
chr1	11986373	11986724	peak99	47	.	154.210	-1	-1
chr1	12040257	12040629	peak100	43	.	139.320	-1	-1
chr1	12540686	12541167	peak101	48	.	156.470	-1	-1
chr1	12588360	12588891	peak102	50	.	164.160	-1	-1
chr1	12609767	12610306	peak103	107	.	348.640	-1	-1
chr1	12664338	12664723	peak104	56	.	182.600	-1	-1
chr1	12678915	12679442	peak105	71	.	231.060	-1	-1
chr1	14026322	14026807	peak106	140	.	454.690	-1	-1
chr1	15068731	15069199	peak107	60	.	194.610	-1	-1
chr1	15505335	15505806	peak108	70	.	226.610	-1	-1
chr1	15527077	15527494	peak109	33	.	109.660	-1	-1
chr1	15573700	15574098	peak110	66	.	215.400	-1	-1
chr1	15678865	15679387	peak111	48	.	155.730	-1	-1
chr1	15683333	15683685	peak112	33	.	109.660	-1	-1
chr1	15742375	15742793	peak113	59	.	193.650	-1	-1
chr1	15852795	15853660	peak114	135	.	438.630	-1	-1
chr1	16107147	16107627	peak115	54	.	176.660	-1	-1
chr1	16121564	16122023	peak116	70	.	228.000	-1	-1
chr1	16123219	16123668	peak117	38	.	125.370	-1	-1
chr1	16125486	16125974	peak118	63	.	204.190	-1	-1
chr1	16126546	16127405	peak119	203	.	657.140	-1	-1
chr1	16154636	16154827	peak120	37	.	119.700	-1	-1
chr1	16302259	16302920	peak121	633	.	2049.060	-1	-1
chr1	16470218	16470808	peak122	94	.	305.370	-1	-1
chr1	16472118	16472473	peak123	32	.	104.680	-1	-1
chr1	16481489	16481788	peak124	34	.	112.550	-1	-1
chr1	16490644	16491079	peak125	72	.	232.940	-1	-1
chr1	16499549	16500455	peak126	96	.	312.140	-1	-1
chr1	16505000	16505544	peak127	81	.	264.390	-1	-1
chr1	16508013	16508799	peak128	106	.	343.200	-1	-1
chr1	16563553	16564032	peak129	67	.	218.080	-1	-1
chr1	16692998	16693850	peak130	932	.	3013.820	-1	-1
chr1	16766714	16767693	peak131	958	.	3100.000	-1	-1
chr1	16840269	16841489	peak132	412	.	1332.880	-1	-1
chr1	16861993	16862289	peak133	37	.	121.740	-1	-1
chr1	16872313	16872623	peak134	91	.	295.930	-1	-1
chr1	16939683	16940650	peak135	45	.	145.990	-1	-1
chr1	16970448	16971614	peak136	681	.	2203.440	-1	-1
chr1	17004523	17004938	peak137	77	.	249.990	-1	-1
chr1	17093150	17093513	peak138	67	.	216.980	-1	-1
chr1	17188309	17188576	peak139	56	.	182.990	-1	-1
chr1	17199024	17199426	peak140	52	.	170.450	-1	-1
chr1	17216045	17216341	peak141	50	.	162.150	-1	-1
chr1	17221765	17222445	peak142	297	.	960.770	-1	-1
chr1	17222531	17223568	peak143	215	.	696.690	-1	-1
chr1	17230723	17232019	peak144	818	.	2646.440	-1	-1
chr1	17287039	17287472	peak145	73	.	236.920	-1	-1
chr1	17380231	17380878	peak146	239	.	774.290	-1	-1
chr1	17401842	17402193	peak147	130	.	423.320	-1	-1
chr1	17454704	17455342	peak148	145	.	471.900	-1	-1
chr1	17487770	17488030	peak149	33	.	107.190	-1	-1
chr1	17516354	17516767	peak150	133	.	430.060	-1	-1
chr1	17534488	17534958	peak151	44	.	142.400	-1	-1
chr1	17559470	17559962	peak152	51	.	168.010	-1	-1
chr1	17560081	17560668	peak153	62	.	201.890	-1	-1
chr1	18081576	18081971	peak154	52	.	168.930	-1	-1
chr1	18192971	18193372	peak155	49	.	161.130	-1	-1
chr1	18995225	18995642	peak156	46	.	150.570	-1	-1
chr1	19007686	19008172	peak157	317	.	1025.080	-1	-1
chr1	19253080	19253556	peak158	79	.	258.120	-1	-1
chr1	19336319	19336784	peak159	34	.	112.500	-1	-1
chr1	19337558	19337965	peak160	46	.	151.740	-1	-1
chr1	19536308	19537233	peak161	735	.	2379.510	-1	-1
chr1	19577809	19578539	peak162	262	.	848.190	-1	-1
chr1	19766912	19767318	peak163	56	.	182.370	-1	-1
chr1	19811447	19812177	peak164	557	.	1803.090	-1	-1
chr1	19923190	19923812	peak165	101	.	327.520	-1	-1
chr1	19971240	19971608	peak166	43	.	140.380	-1	-1
chr1	20833798	20835270	peak167	958	.	3100.000	-1	-1
chr1	20930623	20931000	peak168	37	.	120.880	-1	-1
chr1	20940218	20940816	peak169	64	.	208.260	-1	-1
chr1	20987131	20988749	peak170	958	.	3100.000	-1	-1
chr1	21059501	21060063	peak171	84	.	274.600	-1	-1
chr1	21174003	21174458	peak172	54	.	177.690	-1	-1
chr1	21223319	21223760	peak173	70	.	228.880	-1	-1
chr1	21348650	21349196	peak174	46	.	150.370	-1	-1
chr1	21501737	21502230	peak175	53	.	173.040	-1	-1
chr1	21588339	21588735	peak176	33	.	108.560	-1	-1
chr1	21591408	21591866	peak177	55	.	178.680	-1	-1
chr1	21815177	21815586	peak178	45	.	148.350	-1	-1
chr1	21965117	21965507	peak179	43	.	139.370	-1	-1
chr1	22109544	22110430	peak180	308	.	997.130	-1	-1
chr1	22351381	22352676	peak181	958	.	3100.000	-1	-1
chr1	22378884	22379351	peak182	80	.	258.940	-1	-1
chr1	22778202	22778634	peak183	47	.	152.600	-1	-1
chr1	23072478	23073124	peak184	86	.	278.760	-1	-1
chr1	23073791	23074265	peak185	170	.	551.240	-1	-1
chr1	23076734	23077174	peak186	137	.	445.020	-1	-1
chr1	23345556	23346013	peak187	63	.	206.520	-1	-1
chr1	23515307	23515697	peak188	32	.	105.280	-1	-1
chr1	23523248	23523884	peak189	101	.	327.390	-1	-1
chr1	23670585	23671170	peak190	139	.	452.270	-1	-1
chr1	23694523	23695477	peak191	195	.	631.470	-1	-1
chr1	23703855	23704321	peak192	79	.	255.990	-1	-1
chr1	23711305	23711589	peak193	31	.	100.820	-1	-1
chr1	23730137	23730780	peak194	166	.	538.910	-1	-1
chr1	23882993	23883792	peak195	53	.	174.550	-1	-1
chr1	23903474	23904163	peak196	70	.	227.370	-1	-1
chr1	23911943	23912546	peak197	155	.	504.170	-1	-1
chr1	23917915	23918486	peak198	52	.	170.130	-1	-1
chr1	24017918	24018978	peak199	958	.	3100.000	-1	-1
chr1	24069597	24070482	peak200	958	.	3100.000	-1	-1
chr1	24104210	24105136	peak201	274	.	886.530	-1	-1
chr1	24116539	24118366	peak202	958	.	3100.000	-1	-1
chr1	24125886	24126305	peak203	49	.	161.060	-1	-1
chr1	24127098	24127633	peak204	234	.	759.560	-1	-1
chr1	24194619	24195116	peak205	72	.	233.030	-1	-1
chr1	24277963	24278568	peak206	58	.	189.920	-1	-1
chr1	24285347	24286060	peak207	118	.	384.110	-1	-1
chr1	24592791	24593329	peak208	55	.	180.870	-1	-1
chr1	24610254	24610883	peak209	35	.	115.160	-1	-1
chr1	24620684	24621647	peak210	116	.	377.450	-1	-1
chr1	24691632	24692151	peak211	86	.	280.600	-1	-1
chr1	24701337	24702049	peak212	64	.	208.260	-1	-1
chr1	24739919	24740375	peak213	74	.	241.540	-1	-1
chr1	24741887	24742386	peak214	64	.	208.320	-1	-1
chr1	24867459	24867876	peak215	34	.	110.680	-1	-1
chr1	25558266	25559919	peak216	958	.	3100.000	-1	-1
chr1	25566026	25567084	peak217	934	.	3022.600	-1	-1
chr1	25573195	25574176	peak218	328	.	1061.830	-1	-1
chr1	25664805	25665175	peak219	63	.	205.430	-1	-1
chr1	25942702	25943018	peak220	42	.	136.830	-1	-1
chr1	26145934	26146945	peak221	884	.	2858.200	-1	-1
chr1	26324239	26325053	peak222	954	.	3087.510	-1	-1
chr1	26496112	26496687	peak223	301	.	973.190	-1	-1
chr1	26677237	26677604	peak224	31	.	100.980	-1	-1
chr1	26704452	26704964	peak225	58	.	189.500	-1	-1
chr1	26731150	26731558	peak226	58	.	189.030	-1	-1
chr1	26735784	26736103	peak227	42	.	135.970	-1	-1
chr1	26758499	26759158	peak228	159	.	517.060	-1	-1
chr1	26827558	26827946	peak229	52	.	170.980	-1	-1
chr1	26946985	26947662	peak230	115	.	374.560	-1	-1
chr1	26947742	26948062	peak231	41	.	133.260	-1	-1
chr1	27019344	27019786	peak232	36	.	118.640	-1	-1
chr1	27021993	27022291	peak233	31	.	101.060	-1	-1
chr1	27032193	27032554	peak234	49	.	159.200	-1	-1
chr1	27114134	27115185	peak235	397	.	1285.960	-1	-1
chr1	27175793	27176151	peak236	35	.	113.390	-1	-1
chr1	27189249	27189638	peak237	32	.	105.600	-1	-1
chr1	27190780	27191056	peak238	34	.	111.780	-1	-1
chr1	27191330	27191941	peak239	205	.	663.950	-1	-1
chr1	27216112	27217345	peak240	958	.	3100.000	-1	-1
chr1	27226687	27227162	peak241	52	.	169.060	-1	-1
chr1	27247771	27248905	peak242	942	.	3048.190	-1	-1
chr1	27316965	27317499	peak243	79	.	258.240	-1	-1
chr1	27325864	27326279	peak244	57	.	184.380	-1	-1
chr1	27481496	27481923	peak245	46	.	148.900	-1	-1
chr1	27560643	27561102	peak246	69	.	224.180	-1	-1
chr1	27648146	27649459	peak247	958	.	3100.000	-1	-1
chr1	27816547	27817370	peak248	268	.	866.670	-1	-1
chr1	27866679	27867276	peak249	100	.	325.440	-1	-1
chr1	27868847	27869276	peak250	44	.	143.890	-1	-1
chr1	27883803	27884230	peak251	91	.	294.680	-1	-1
chr1	27930450	27930884	peak252	78	.	253.690	-1	-1
chr1	27935177	27935432	peak253	46	.	148.790	-1	-1
chr1	28052189	28052466	peak254	31	.	102.610	-1	-1
chr1	28099174	28100009	peak255	123	.	400.820	-1	-1
chr1	28240699	28241881	peak256	958	.	3100.000	-1	-1
chr1	28286215	28286732	peak257	99	.	322.250	-1	-1
chr1	28414448	28415539	peak258	958	.	3100.000	-1	-1
chr1	28655192	28655924	peak259	958	.	3100.000	-1	-1
chr1	28672689	28673176	peak260	74	.	240.540	-1	-1
chr1	28678215	28678495	peak261	32	.	105.130	-1	-1
chr1	28695951	28696535	peak262	95	.	309.890	-1	-1
chr1	28832153	28832815	peak263	149	.	484.890	-1	-1
chr1	28879223	28879602	peak264	44	.	143.950	-1	-1
chr1	28908221	28908536	peak265	32	.	103.750	-1	-1
chr1	28969045	28970185	peak266	958	.	3100.000	-1	-1
chr1	28974407	28975634	peak267	371	.	1201.910	-1	-1
chr1	28994985	28995353	peak268	83	.	271.340	-1	-1
chr1	29062887	29063574	peak269	137	.	445.280	-1	-1
chr1	29208476	29208897	peak270	43	.	140.970	-1	-1
chr1	29211329	29211781	peak271	55	.	179.650	-1	-1
chr1	29472224	29472638	peak272	46	.	150.800	-1	-1
chr1	29508270	29509064	peak273	837	.	2706.580	-1	-1
chr1	30447138	30447552	peak274	87	.	281.580	-1	-1
chr1	31769270	31770054	peak275	366	.	1185.020	-1	-1
chr1	31886441	31886817	peak276	45	.	147.120	-1	-1
chr1	31917806	31918184	peak277	38	.	123.810	-1	-1
chr1	32039456	32039894	peak278	54	.	177.600	-1	-1
chr1	32109795	32111127	peak279	958	.	3100.000	-1	-1
chr1	32166628	32167062	peak280	47	.	154.320	-1	-1
chr1	32253808	32254442	peak281	209	.	677.070	-1	-1
chr1	32409812	32410328	peak282	72	.	234.150	-1	-1
chr1	32420210	32420713	peak283	83	.	271.410	-1	-1
chr1	32421548	32421896	peak284	39	.	128.640	-1	-1
chr1	32479152	32479726	peak285	180	.	584.140	-1	-1
chr1	32538030	32538525	peak286	35	.	113.250	-1	-1
chr1	32645004	32645846	peak287	223	.	721.910	-1	-1
chr1	32687521	32688618	peak288	958	.	3100.000	-1	-1
chr1	32757294	32757722	peak289	53	.	172.030	-1	-1
chr1	32787253	32787800	peak290	127	.	411.400	-1	-1
chr1	32859772	32860410	peak291	67	.	216.980	-1	-1
chr1	33115581	33116996	peak292	958	.	3100.000	-1	-1
chr1	33282613	33283294	peak293	481	.	1557.720	-1	-1
chr1	33446594	33447165	peak294	145	.	469.940	-1	-1
chr1	33502017	33503101	peak295	958	.	3100.000	-1	-1
chr1	33592273	33593602	peak296	958	.	3100.000	-1	-1
chr1	33722008	33722195	peak297	37	.	121.210	-1	-1
chr1	33722408	33722726	peak298	35	.	113.390	-1	-1
chr1	33812407	33812903	peak299	89	.	289.570	-1	-1
chr1	33815586	33815878	peak300	36	.	116.440	-1	-1
chr1	33899300	33899733	peak301	93	.	303.780	-1	-1
chr1	33937839	33938566	peak302	493	.	1596.220	-1	-1
chr1	35324599	35325781	peak303	612	.	1979.290	-1	-1
chr1	35450759	35451222	peak304	113	.	365.530	-1	-1
chr1	36022386	36023678	peak305	958	.	3100.000	-1	-1
chr1	36184285	36184849	peak306	150	.	486.960	-1	-1
chr1	36234826	36235983	peak307	251	.	811.930	-1	-1
chr1	36348534	36348943	peak308	52	.	169.160	-1	-1
chr1	36396223	36397357	peak309	958	.	3100.000	-1	-1
chr1	36554100	36554978	peak310	958	.	3100.000	-1	-1
chr1	36614981	36615683	peak311	139	.	451.580	-1	-1
chr1	36626350	36627011	peak312	283	.	917.310	-1	-1
chr1	36689406	36690299	peak313	238	.	771.170	-1	-1
chr1	36690329	36690745	peak314	56	.	181.130	-1	-1
chr1	36816338	36817008	peak315	78	.	255.180	-1	-1
chr1	36839349	36839793	peak316	55	.	180.190	-1	-1
chr1	36851281	36851929	peak317	141	.	458.890	-1	-1
chr1	36851969	36852490	peak318	82	.	268.190	-1	-1
chr1	36863058	36863753	peak319	131	.	424.740	-1	-1
chr1	37937027	37937657	peak320	72	.	233.860	-1	-1
chr1	37945244	37945664	peak321	62	.	200.770	-1	-1
chr1	38000020	38000444	peak322	48	.	156.920	-1	-1
chr1	38019093	38020430	peak323	958	.	3100.000	-1	-1
chr1	38061004	38061916	peak324	958	.	3100.000	-1	-1
chr1	38156044	38156506	peak325	67	.	219.180	-1	-1
chr1	38157795	38158466	peak326	304	.	983.340	-1	-1
chr1	38272988	38274358	peak327	958	.	3100.000	-1	-1
chr1	38324575	38326185	peak328	958	.	3100.000	-1	-1
chr1	38412375	38412941	peak329	114	.	370.930	-1	-1
chr1	38454994	38456251	peak330	958	.	3100.000	-1	-1
chr1	38477861	38478970	peak331	958	.	3100.000	-1	-1
chr1	39325354	39325670	peak332	34	.	110.090	-1	-1
chr1	39338821	39339539	peak333	958	.	3100.000	-1	-1
chr1	39491677	39492741	peak334	504	.	1632.330	-1	-1
chr1	39624081	39624705	peak335	108	.	349.620	-1	-1
chr1	39644087	39645071	peak336	187	.	607.450	-1	-1
chr1	39649295	39649738	peak337	37	.	120.130	-1	-1
chr1	39657723	39658086	peak338	51	.	166.720	-1	-1
chr1	39857656	39858132	peak339	274	.	886.890	-1	-1
chr1	39864145	39864684	peak340	84	.	274.030	-1	-1
chr1	39875149	39875569	peak341	79	.	257.340	-1	-1
chr1	40024799	40025732	peak342	958	.	3100.000	-1	-1
chr1	40204165	40205053	peak343	718	.	2322.590	-1	-1
chr1	40254615	40254961	peak344	48	.	155.700	-1	-1
chr1	40264818	40265176	peak345	39	.	128.640	-1	-1
chr1	40505408	40507119	peak346	958	.	3100.000	-1	-1
chr1	40722890	40724431	peak347	958	.	3100.000	-1	-1
chr1	40839200	40839660	peak348	90	.	294.040	-1	-1
chr1	40996534	40997697	peak349	958	.	3100.000	-1	-1
chr1	41174577	41175177	peak350	132	.	427.550	-1	-1
chr1	41363132	41363527	peak351	31	.	101.960	-1	-1
chr1	41433234	41433950	peak352	109	.	355.260	-1	-1
chr1	41442546	41443081	peak353	81	.	264.550	-1	-1
chr1	41616620	41616982	peak354	31	.	102.890	-1	-1
chr1	41618249	41618767	peak355	68	.	220.730	-1	-1
chr1	41884433	41884823	peak356	87	.	282.920	-1	-1
chr1	42327907	42328304	peak357	32	.	105.330	-1	-1
chr1	42328441	42329004	peak358	69	.	223.630	-1	-1
chr1	42800544	42801296	peak359	774	.	2505.470	-1	-1
chr1	42805593	42806162	peak360	66	.	214.600	-1	-1
chr1	42905642	42905940	peak361	40	.	131.920	-1	-1
chr1	42922005	42922799	peak362	146	.	475.200	-1	-1
chr1	42928516	42929182	peak363	146	.	474.760	-1	-1
chr1	43123509	43124974	peak364	958	.	3100.000	-1	-1
chr1	43147388	43148231	peak365	623	.	2017.120	-1	-1
chr1	43222594	43223003	peak366	54	.	177.750	-1	-1
chr1	43231626	43232030	peak367	45	.	148.110	-1	-1
chr1	43311660	43312607	peak368	958	.	3100.000	-1	-1
chr1	43402084	43402531	peak369	31	.	101.800	-1	-1
chr1	43406556	43407043	peak370	70	.	228.930	-1	-1
chr1	43432779	43433141	peak371	36	.	117.110	-1	-1
chr1	43637356	43638265	peak372	958	.	3100.000	-1	-1
chr1	43672335	43673176	peak373	255	.	825.050	-1	-1
chr1	43814957	43815346	peak374	49	.	159.460	-1	-1
chr1	43824069	43824901	peak375	354	.	1145.600	-1	-1
chr1	43838630	43839056	peak376	32	.	104.490	-1	-1
chr1	43854907	43856147	peak377	958	.	3100.000	-1	-1
chr1	43941654	43942070	peak378	42	.	136.050	-1	-1
chr1	43988781	43989243	peak379	51	.	168.010	-1	-1
chr1	44115712	44116351	peak380	74	.	239.690	-1	-1
chr1	44249342	44249761	peak381	31	.	102.890	-1	-1
chr1	44287672	44288075	peak382	37	.	122.240	-1	-1
chr1	44395262	44395556	peak383	35	.	115.820	-1	-1
chr1	44412099	44412663	peak384	166	.	538.870	-1	-1
chr1	44435083	44436380	peak385	958	.	3100.000	-1	-1
chr1	44440254	44440732	peak386	70	.	228.950	-1	-1
chr1	44456779	44457606	peak387	512	.	1657.150	-1	-1
chr1	44678482	44679863	peak388	958	.	3100.000	-1	-1
chr1	44793232	44794014	peak389	103	.	335.380	-1	-1
chr1	44870603	44871073	peak390	68	.	220.710	-1	-1
chr1	44871419	44871853	peak391	67	.	216.920	-1	-1
chr1	45139866	45140329	peak392	55	.	180.200	-1	-1
chr1	45187144	45187752	peak393	118	.	383.220	-1	-1
chr1	45196433	45197185	peak394	78	.	252.680	-1	-1
chr1	45205220	45205805	peak395	126	.	409.020	-1	-1
chr1	45272803	45273725	peak396	141	.	458.610	-1	-1
chr1	45279214	45279876	peak397	540	.	1745.920	-1	-1
chr1	45285166	45285942	peak398	118	.	382.770	-1	-1
chr1	45452115	45452666	peak399	77	.	249.950	-1	-1
chr1	45477511	45477987	peak400	49	.	160.850	-1	-1
chr1	45769041	45769678	peak401	279	.	902.580	-1	-1
chr1	45805297	45806316	peak402	319	.	1032.850	-1	-1
chr1	45956903	45957280	peak403	36	.	118.210	-1	-1
chr1	45965554	45966078	peak404	63	.	204.750	-1	-1
chr1	46016027	46016776	peak405	245	.	792.740	-1	-1
chr1	46049232	46050176	peak406	331	.	1071.110	-1	-1
chr1	46152345	46154414	peak407	958	.	3100.000	-1	-1
chr1	46337802	46338198	peak408	38	.	123.120	-1	-1
chr1	46713145	46713683	peak409	380	.	1230.520	-1	-1
chr1	46768664	46770033	peak410	958	.	3100.000	-1	-1
chr1	46806110	46806920	peak411	524	.	1694.970	-1	-1
chr1	47133958	47134240	peak412	31	.	101.940	-1	-1
chr1	47184605	47185123	peak413	107	.	347.700	-1	-1
chr1	47644618	47645241	peak414	332	.	1074.330	-1	-1
chr1	47779599	47780448	peak415	510	.	1650.070	-1	-1
chr1	47799204	47799511	peak416	34	.	112.560	-1	-1
chr1	47800339	47800675	peak417	47	.	155.050	-1	-1
chr1	48216726	48217366	peak418	366	.	1184.150	-1	-1
chr1	49383829	49384128	peak419	31	.	103.060	-1	-1
chr1	50889684	50889959	peak420	34	.	112.050	-1	-1
chr1	51425628	51426225	peak421	114	.	369.750	-1	-1
chr1	51762423	51762929	peak422	241	.	779.930	-1	-1
chr1	52113850	52114342	peak423	54	.	177.510	-1	-1
chr1	52155879	52156686	peak424	44	.	143.680	-1	-1
chr1	52344148	52345332	peak425	958	.	3100.000	-1	-1
chr1	52363291	52363730	peak426	45	.	145.500	-1	-1
chr1	52498829	52500006	peak427	958	.	3100.000	-1	-1
chr1	52520489	52521405	peak428	799	.	2583.760	-1	-1
chr1	52521611	52522376	peak429	83	.	269.140	-1	-1
chr1	52607377	52607701	peak430	52	.	170.240	-1	-1
chr1	52869673	52870952	peak431	958	.	3100.000	-1	-1
chr1	53387208	53387620	peak432	44	.	144.480	-1	-1
chr1	53480286	53480815	peak433	150	.	486.130	-1	-1
chr1	53611841	53612330	peak434	42	.	136.140	-1	-1
chr1	53662156	53662844	peak435	397	.	1286.290	-1	-1
chr1	53685628	53686531	peak436	398	.	1287.230	-1	-1
chr1	53703623	53704657	peak437	958	.	3100.000	-1	-1
chr1	53791540	53791999	peak438	67	.	219.180	-1	-1
chr1	54303704	54304572	peak439	815	.	2636.510	-1	-1
chr1	54355128	54355779	peak440	205	.	664.510	-1	-1
chr1	54518231	54519644	peak441	958	.	3100.000	-1	-1
chr1	54873135	54873566	peak442	43	.	139.550	-1	-1
chr1	54953896	54954379	peak443	214	.	694.970	-1	-1
chr1	55181012	55182116	peak444	958	.	3100.000	-1	-1
chr1	55229964	55230746	peak445	958	.	3100.000	-1	-1
chr1	55348129	55348628	peak446	72	.	233.860	-1	-1
chr1	55487842	55488175	peak447	35	.	115.240	-1	-1
chr1	55621060	55621556	peak448	227	.	734.840	-1	-1
chr1	55680874	55681273	peak449	62	.	201.210	-1	-1
chr1	55776098	55776727	peak450	106	.	343.400	-1	-1
chr1	55894565	55895482	peak451	510	.	1650.070	-1	-1
chr1	55909208	55909587	peak452	55	.	179.120	-1	-1
chr1	55913151	55913566	peak453	52	.	170.960	-1	-1
chr1	56880367	56880703	peak454	39	.	128.670	-1	-1
chr1	57154042	57154663	peak455	111	.	359.370	-1	-1
chr1	59012186	59012613	peak456	69	.	225.910	-1	-1
chr1	59192981	59193463	peak457	89	.	288.000	-1	-1
chr1	59221013	59221742	peak458	446	.	1442.810	-1	-1
chr1	59249759	59250589	peak459	158	.	512.650	-1	-1
chr1	59280704	59281229	peak460	99	.	322.650	-1	-1
chr1	59281806	59282356	peak461	68	.	220.070	-1	-1
chr1	59314326	59315119	peak462	140	.	454.230	-1	-1
chr1	59347096	59347599	peak463	67	.	218.490	-1	-1
chr1	59348924	59349508	peak464	52	.	168.410	-1	-1
chr1	59398369	59398886	peak465	63	.	204.840	-1	-1
chr1	59527402	59527963	peak466	254	.	821.430	-1	-1
chr1	59608701	59609354	peak467	202	.	655.370	-1	-1
chr1	59616625	59617143	peak468	52	.	168.560	-1	-1
chr1	61542918	61543328	peak469	35	.	113.690	-1	-1
chr1	61543456	61544007	peak470	66	.	213.420	-1	-1
chr1	62190289	62191209	peak471	958	.	3100.000	-1	-1
chr1	62787178	62787430	peak472	31	.	100.380	-1	-1
chr1	62901765	62902272	peak473	70	.	227.230	-1	-1
chr1	63087579	63087965	peak474	44	.	145.330	-1	-1
chr1	63249184	63250041	peak475	466	.	1509.080	-1	-1
chr1	63789115	63789639	peak476	180	.	583.970	-1	-1
chr1	63988399	63989767	peak477	958	.	3100.000	-1	-1
chr1	64140074	64140528	peak478	48	.	156.920	-1	-1
chr1	64197160	64197774	peak479	121	.	392.420	-1	-1
chr1	64386043	64386561	peak480	37	.	120.590	-1	-1
chr1	64809022	64809491	peak481	39	.	128.880	-1	-1
chr1	64935560	64936037	peak482	94	.	306.960	-1	-1
chr1	65111429	65111788	peak483	37	.	120.940	-1	-1
chr1	65363723	65364304	peak484	95	.	308.420	-1	-1
chr1	65381501	65381935	peak485	57	.	186.650	-1	-1
chr1	65382891	65383603	peak486	89	.	290.050	-1	-1
chr1	65533277	65533676	peak487	82	.	265.400	-1	-1
chr1	65886216	65886776	peak488	156	.	504.730	-1	-1
chr1	65891330	65891775	peak489	55	.	177.970	-1	-1
chr1	66648158	66648824	peak490	76	.	248.900	-1	-1
chr1	66696791	66697181	peak491	40	.	129.460	-1	-1
chr1	66736789	66737336	peak492	93	.	300.770	-1	-1
chr1	66751911	66752380	peak493	43	.	141.140	-1	-1
chr1	66797679	66798325	peak494	110	.	356.900	-1	-1
chr1	67390371	67391178	peak495	687	.	2223.810	-1	-1
chr1	67895690	67896985	peak496	958	.	3100.000	-1	-1
chr1	68035978	68036553	peak497	94	.	305.850	-1	-1
chr1	68201587	68202163	peak498	71	.	232.300	-1	-1
chr1	68257705	68258082	peak499	31	.	102.380	-1	-1
chr1	68297475	68298160	peak500	85	.	276.800	-1	-1
chr1	68435713	68436032	peak501	40	.	129.460	-1	-1
chr1	68444658	68445353	peak502	157	.	509.310	-1	-1
chr1	68453093	68453502	peak503	39	.	127.000	-1	-1
chr1	68849997	68850528	peak504	99	.	321.450	-1	-1
chr1	70671107	70671599	peak505	40	.	132.040	-1	-1
chr1	70820198	70821023	peak506	292	.	945.680	-1	-1
chr1	71546390	71547441	peak507	958	.	3100.000	-1	-1
chr1	74663831	74664186	peak508	38	.	125.700	-1	-1
chr1	74822225	74822551	peak509	41	.	133.980	-1	-1
chr1	77464352	77464683	peak510	41	.	132.580	-1	-1
chr1	77505427	77505808	peak511	48	.	156.760	-1	-1
chr1	77787633	77788315	peak512	91	.	296.610	-1	-1
chr1	77813228	77813780	peak513	56	.	181.850	-1	-1
chr1	78148179	78148697	peak514	35	.	113.520	-1	-1
chr1	78148754	78149447	peak515	393	.	1272.450	-1	-1
chr1	78224994	78225770	peak516	613	.	1983.070	-1	-1
chr1	78244847	78245729	peak517	958	.	3100.000	-1	-1
chr1	84543191	84543753	peak518	245	.	792.960	-1	-1
chr1	84609753	84610124	peak519	33	.	108.040	-1	-1
chr1	84712975	84713671	peak520	66	.	215.540	-1	-1
chr1	84719551	84720026	peak521	49	.	159.420	-1	-1
chr1	84831099	84831728	peak522	106	.	343.660	-1	-1
chr1	84944233	84945704	peak523	958	.	3100.000	-1	-1
chr1	84972097	84972505	peak524	41	.	134.720	-1	-1
chr1	85410646	85411048	peak525	33	.	106.870	-1	-1
chr1	85462430	85462778	peak526	56	.	183.580	-1	-1
chr1	85514128	85514459	peak527	43	.	141.660	-1	-1
chr1	85724864	85725750	peak528	958	.	3100.000	-1	-1
chr1	85741710	85742733	peak529	313	.	1015.150	-1	-1
chr1	85763300	85763871	peak530	240	.	775.990	-1	-1
chr1	85794552	85795106	peak531	84	.	272.390	-1	-1
chr1	86046062	86046440	peak532	46	.	151.490	-1	-1
chr1	86072708	86073333	peak533	155	.	503.210	-1	-1
chr1	86094944	86095673	peak534	64	.	207.830	-1	-1
chr1	86173883	86174479	peak535	79	.	258.240	-1	-1
chr1	86315823	86316303	peak536	37	.	122.180	-1	-1
chr1	87170862	87171323	peak537	73	.	236.920	-1	-1
chr1	89150257	89150660	peak538	75	.	243.440	-1	-1
chr1	89357069	89357494	peak539	48	.	155.480	-1	-1
chr1	89458131	89458465	peak540	50	.	163.140	-1	-1
chr1	90137606	90138133	peak541	91	.	295.960	-1	-1
chr1	90308988	90309403	peak542	42	.	138.680	-1	-1
chr1	90355750	90356131	peak543	44	.	145.250	-1	-1
chr1	90372100	90372661	peak544	41	.	132.680	-1	-1
chr1	90376389	90376798	peak545	32	.	105.250	-1	-1
chr1	90408497	90408908	peak546	35	.	114.080	-1	-1
chr1	90460172	90460837	peak547	77	.	250.780	-1	-1
chr1	91852692	91853203	peak548	392	.	1268.610	-1	-1
chr1	92366063	92366520	peak549	52	.	169.060	-1	-1
chr1	92545654	92546050	peak550	49	.	160.140	-1	-1
chr1	93297368	93297878	peak551	73	.	237.190	-1	-1
chr1	93544456	93545232	peak552	94	.	306.430	-1	-1
chr1	93645694	93646891	peak553	176	.	571.790	-1	-1
chr1	93810897	93811827	peak554	958	.	3100.000	-1	-1
chr1	94081026	94081527	peak555	42	.	137.450	-1	-1
chr1	94167140	94167615	peak556	62	.	203.250	-1	-1
chr1	94245028	94245695	peak557	82	.	266.770	-1	-1
chr1	94312907	94313345	peak558	51	.	167.030	-1	-1
chr1	94344021	94345184	peak559	958	.	3100.000	-1	-1
chr1	94534385	94534884	peak560	70	.	228.970	-1	-1
chr1	94791067	94791797	peak561	110	.	355.710	-1	-1
chr1	94849495	94850003	peak562	33	.	109.220	-1	-1
chr1	94883388	94883857	peak563	65	.	212.810	-1	-1
chr1	95193420	95193854	peak564	48	.	155.450	-1	-1
chr1	95329525	95329856	peak565	57	.	184.310	-1	-1
chr1	95537974	95538766	peak566	293	.	947.520	-1	-1
chr1	95699561	95700014	peak567	107	.	349.030	-1	-1
chr1	96828037	96828575	peak568	130	.	421.970	-1	-1
chr1	97559787	97560149	peak569	38	.	125.580	-1	-1
chr1	97743439	97743854	peak570	82	.	266.860	-1	-1
chr1	98510710	98511137	peak571	54	.	176.660	-1	-1
chr1	98552234	98552745	peak572	103	.	335.160	-1	-1
chr1	98789373	98789859	peak573	50	.	164.120	-1	-1
chr1	100315400	100315936	peak574	110	.	355.930	-1	-1
chr1	100435070	100436026	peak575	958	.	3100.000	-1	-1
chr1	100598014	100599212	peak576	958	.	3100.000	-1	-1
chr1	100715014	100715691	peak577	247	.	798.660	-1	-1
chr1	100731479	100732007	peak578	169	.	546.640	-1	-1
chr1	101087583	101088084	peak579	85	.	275.610	-1	-1
chr1	101360063	101362316	peak580	972	.	3142.690	-1	-1
chr1	101491134	101491536	peak581	41	.	132.820	-1	-1
chr1	108113401	108113647	peak582	31	.	102.040	-1	-1
chr1	108742905	108743663	peak583	128	.	413.960	-1	-1
chr1	109234338	109235695	peak584	958	.	3100.000	-1	-1
chr1	109289724	109290310	peak585	130	.	422.050	-1	-1
chr1	109617981	109619121	peak586	958	.	3100.000	-1	-1
chr1	109633115	109633543	peak587	68	.	222.060	-1	-1
chr1	109642392	109643185	peak588	886	.	2866.770	-1	-1
chr1	109739770	109740403	peak589	93	.	302.750	-1	-1
chr1	109756221	109756776	peak590	97	.	316.080	-1	-1
chr1	109817442	109817754	peak591	54	.	176.310	-1	-1
chr1	109825588	109826233	peak592	150	.	486.170	-1	-1
chr1	109935284	109935865	peak593	247	.	799.450	-1	-1
chr1	109968352	109969738	peak594	688	.	2227.450	-1	-1
chr1	110036454	110036879	peak595	40	.	130.060	-1	-1
chr1	110090502	110091713	peak596	958	.	3100.000	-1	-1
chr1	110161956	110162425	peak597	31	.	100.330	-1	-1
chr1	110163433	110163945	peak598	141	.	458.550	-1	-1
chr1	110350915	110351374	peak599	74	.	241.090	-1	-1
chr1	110453227	110453494	peak600	32	.	104.040	-1	-1
chr1	110527096	110527540	peak601	59	.	190.860	-1	-1
chr1	110576895	110577302	peak602	53	.	172.440	-1	-1
chr1	110881177	110882812	peak603	349	.	1130.810	-1	-1
chr1	110949726	110950815	peak604	838	.	2712.220	-1	-1
chr1	111019710	111020184	peak605	49	.	159.030	-1	-1
chr1	111505759	111507550	peak606	958	.	3100.000	-1	-1
chr1	111682117	111682463	peak607	38	.	125.800	-1	-1
chr1	111682657	111683088	peak608	48	.	158.190	-1	-1
chr1	112297719	112298532	peak609	259	.	838.270	-1	-1
chr1	112938165	112938859	peak610	234	.	759.360	-1	-1
chr1	113086613	113087096	peak611	176	.	570.330	-1	-1
chr1	113161370	113162620	peak612	619	.	2001.280	-1	-1
chr1	113162636	113163186	peak613	94	.	305.060	-1	-1
chr1	113247361	113248057	peak614	128	.	416.380	-1	-1
chr1	113999584	114000020	peak615	40	.	132.460	-1	-1
chr1	114301934	114302337	peak616	48	.	157.950	-1	-1
chr1	114354693	114355392	peak617	567	.	1835.570	-1	-1
chr1	114447192	114448234	peak618	747	.	2417.400	-1	-1
chr1	114471711	114472361	peak619	697	.	2254.550	-1	-1
chr1	115053831	115054314	peak620	105	.	341.850	-1	-1
chr1	115123904	115124784	peak621	958	.	3100.000	-1	-1
chr1	115258872	115259673	peak622	425	.	1374.070	-1	-1
chr1	115322882	115323604	peak623	672	.	2173.460	-1	-1
chr1	115711235	115711823	peak624	245	.	794.210	-1	-1
chr1	115721938	115722525	peak625	174	.	563.240	-1	-1
chr1	115732685	115733123	peak626	35	.	114.900	-1	-1
chr1	116184380	116184738	peak627	44	.	143.100	-1	-1
chr1	116681439	116682065	peak628	423	.	1369.910	-1	-1
chr1	116961010	116961399	peak629	34	.	110.390	-1	-1
chr1	117602589	117602993	peak630	49	.	159.560	-1	-1
chr1	117690629	117690980	peak631	41	.	133.740	-1	-1
chr1	117909800	117910345	peak632	140	.	453.270	-1	-1
chr1	118364384	118364789	peak633	37	.	120.940	-1	-1
chr1	118471352	118472955	peak634	958	.	3100.000	-1	-1
chr1	120190654	120191300	peak635	381	.	1232.870	-1	-1
chr1	142890865	142891066	peak636	69	.	225.420	-1	-1
chr1	144533322	144534569	peak637	276	.	893.080	-1	-1
chr1	144594262	144594514	peak638	45	.	147.730	-1	-1
chr1	144931917	144932598	peak639	82	.	266.050	-1	-1
chr1	145095903	145096902	peak640	958	.	3100.000	-1	-1
chr1	145208855	145209207	peak641	42	.	136.080	-1	-1
chr1	145382065	145383233	peak642	347	.	1123.870	-1	-1
chr1	145395315	145395865	peak643	49	.	160.020	-1	-1
chr1	145396605	145397124	peak644	48	.	157.430	-1	-1
chr1	145398973	145399555	peak645	82	.	268.150	-1	-1
chr1	145470236	145470795	peak646	98	.	319.130	-1	-1
chr1	145506950	145508033	peak647	606	.	1959.530	-1	-1
chr1	145610344	145611404	peak648	958	.	3100.000	-1	-1
chr1	145652211	145652718	peak649	61	.	199.510	-1	-1
chr1	145728365	145728780	peak650	36	.	116.990	-1	-1
chr1	146373419	146373756	peak651	49	.	158.440	-1	-1
chr1	146556022	146556505	peak652	46	.	150.210	-1	-1
chr1	146643822	146644437	peak653	62	.	202.220	-1	-1
chr1	147142515	147142803	peak654	31	.	100.640	-1	-1
chr1	147735472	147736152	peak655	61	.	199.510	-1	-1
chr1	147736876	147737677	peak656	141	.	456.270	-1	-1
chr1	147775532	147775970	peak657	58	.	189.200	-1	-1
chr1	147806379	147807306	peak658	103	.	334.160	-1	-1
chr1	147825525	147825999	peak659	33	.	107.900	-1	-1
chr1	148240938	148241150	peak660	86	.	279.000	-1	-1
chr1	148241359	148241847	peak661	309	.	999.860	-1	-1
chr1	148247921	148248297	peak662	56	.	184.050	-1	-1
chr1	148556421	148557083	peak663	208	.	675.030	-1	-1
chr1	149185971	149186342	peak664	33	.	107.790	-1	-1
chr1	149194439	149194745	peak665	67	.	219.510	-1	-1
chr1	149215389	149216148	peak666	227	.	734.640	-1	-1
chr1	149223014	149225306	peak667	811	.	2623.250	-1	-1
chr1	149230274	149230821	peak668	52	.	171.010	-1	-1
chr1	149294432	149294843	peak669	91	.	297.210	-1	-1
chr1	149298392	149298782	peak670	45	.	148.350	-1	-1
chr1	149680066	149680373	peak671	43	.	139.490	-1	-1
chr1	149859101	149860361	peak672	319	.	1034.220	-1	-1
chr1	149870857	149871500	peak673	194	.	627.590	-1	-1
chr1	149899008	149900460	peak674	958	.	3100.000	-1	-1
chr1	149910842	149911584	peak675	152	.	493.280	-1	-1
chr1	149981965	149983157	peak676	958	.	3100.000	-1	-1
chr1	150038793	150040589	peak677	958	.	3100.000	-1	-1
chr1	150185675	150186430	peak678	61	.	199.500	-1	-1
chr1	150206787	150207286	peak679	39	.	126.280	-1	-1
chr1	150208180	150208791	peak680	43	.	141.020	-1	-1
chr1	150240813	150241957	peak681	958	.	3100.000	-1	-1
chr1	150265667	150266886	peak682	958	.	3100.000	-1	-1
chr1	150293667	150294855	peak683	958	.	3100.000	-1	-1
chr1	150459383	150460212	peak684	958	.	3100.000	-1	-1
chr1	150533633	150534482	peak685	98	.	318.170	-1	-1
chr1	150534576	150535242	peak686	132	.	428.910	-1	-1
chr1	150550830	150551372	peak687	56	.	182.270	-1	-1
chr1	150551534	150552609	peak688	309	.	999.980	-1	-1
chr1	150577053	150577627	peak689	59	.	191.050	-1	-1
chr1	150583904	150584495	peak690	109	.	355.340	-1	-1
chr1	150585859	150586457	peak691	93	.	301.660	-1	-1
chr1	150601470	150601968	peak692	43	.	139.780	-1	-1
chr1	150669340	150670058	peak693	74	.	241.540	-1	-1
chr1	150898293	150899505	peak694	958	.	3100.000	-1	-1
chr1	150949716	150950227	peak695	75	.	244.180	-1	-1
chr1	150980469	150981440	peak696	254	.	823.310	-1	-1
chr1	151031412	151032378	peak697	206	.	667.100	-1	-1
chr1	151042681	151043900	peak698	589	.	1905.740	-1	-1
chr1	151137735	151139145	peak699	958	.	3100.000	-1	-1
chr1	151162278	151162885	peak700	792	.	2562.230	-1	-1
chr1	151167565	151168136	peak701	79	.	257.480	-1	-1
chr1	151226786	151227642	peak702	758	.	2450.860	-1	-1
chr1	151253543	151255079	peak703	854	.	2764.170	-1	-1
chr1	151283901	151284500	peak704	116	.	376.940	-1	-1
chr1	151319328	151319786	peak705	34	.	110.100	-1	-1
chr1	151371582	151372753	peak706	958	.	3100.000	-1	-1
chr1	151430537	151431083	peak707	84	.	271.960	-1	-1
chr1	151431691	151432251	peak708	424	.	1372.790	-1	-1
chr1	151519502	151520186	peak709	148	.	478.630	-1	-1
chr1	151521190	151521734	peak710	66	.	215.040	-1	-1
chr1	151568920	151569358	peak711	33	.	108.630	-1	-1
chr1	151735849	151736222	peak712	37	.	119.630	-1	-1
chr1	151762810	151763611	peak713	106	.	343.170	-1	-1
chr1	151881609	151882690	peak714	958	.	3100.000	-1	-1
chr1	151960720	151961332	peak715	94	.	304.290	-1	-1
chr1	151961759	151962278	peak716	40	.	130.300	-1	-1
chr1	151964703	151965372	peak717	142	.	461.960	-1	-1
chr1	151967320	151967914	peak718	97	.	315.750	-1	-1
chr1	152020271	152021367	peak719	193	.	625.180	-1	-1
chr1	152080095	152081013	peak720	139	.	452.120	-1	-1
chr1	152161084	152162625	peak721	958	.	3100.000	-1	-1
chr1	152474077	152474642	peak722	91	.	295.860	-1	-1
chr1	152489483	152490270	peak723	114	.	370.380	-1	-1
chr1	153505755	153506612	peak724	166	.	537.450	-1	-1
chr1	153508532	153508892	peak725	41	.	134.990	-1	-1
chr1	153521657	153522200	peak726	60	.	195.600	-1	-1
chr1	153538859	153539634	peak727	375	.	1213.340	-1	-1
chr1	153581162	153582105	peak728	164	.	533.290	-1	-1
chr1	153606297	153607050	peak729	97	.	315.280	-1	-1
chr1	153630832	153631436	peak730	238	.	772.100	-1	-1
chr1	153643250	153644036	peak731	130	.	421.130	-1	-1
chr1	153699926	153701162	peak732	517	.	1672.300	-1	-1
chr1	153755501	153756329	peak733	135	.	437.690	-1	-1
chr1	153895423	153895939	peak734	60	.	194.620	-1	-1
chr1	153917963	153918872	peak735	303	.	981.770	-1	-1
chr1	153930626	153931605	peak736	958	.	3100.000	-1	-1
chr1	153935688	153936603	peak737	199	.	644.660	-1	-1
chr1	153939511	153940609	peak738	682	.	2207.130	-1	-1
chr1	153949989	153950437	peak739	33	.	107.840	-1	-1
chr1	153962748	153963903	peak740	958	.	3100.000	-1	-1
chr1	154154665	154156258	peak741	958	.	3100.000	-1	-1
chr1	154192639	154193456	peak742	197	.	638.790	-1	-1
chr1	154244689	154245333	peak743	208	.	674.180	-1	-1
chr1	154297033	154297427	peak744	37	.	121.190	-1	-1
chr1	154297719	154298167	peak745	63	.	204.200	-1	-1
chr1	154390634	154391244	peak746	144	.	466.630	-1	-1
chr1	154531057	154531811	peak747	294	.	952.250	-1	-1
chr1	154580417	154580933	peak748	85	.	277.830	-1	-1
chr1	154908762	154909660	peak749	103	.	335.670	-1	-1
chr1	154933711	154934882	peak750	958	.	3100.000	-1	-1
chr1	154943062	154943937	peak751	188	.	610.050	-1	-1
chr1	154944790	154945760	peak752	236	.	765.120	-1	-1
chr1	154945955	154947936	peak753	958	.	3100.000	-1	-1
chr1	154955106	154956322	peak754	958	.	3100.000	-1	-1
chr1	154973132	154973707	peak755	124	.	403.310	-1	-1
chr1	154974476	154974907	peak756	44	.	142.530	-1	-1
chr1	154975919	154977049	peak757	376	.	1215.890	-1	-1
chr1	154979221	154979685	peak758	36	.	119.420	-1	-1
chr1	154989539	154990317	peak759	105	.	340.080	-1	-1
chr1	155022776	155023244	peak760	57	.	185.980	-1	-1
chr1	155057068	155057624	peak761	79	.	258.380	-1	-1
chr1	155096992	155097658	peak762	70	.	229.530	-1	-1
chr1	155107543	155108638	peak763	729	.	2359.720	-1	-1
chr1	155112125	155113518	peak764	958	.	3100.000	-1	-1
chr1	155145324	155146051	peak765	319	.	1032.410	-1	-1
chr1	155164195	155164645	peak766	42	.	136.310	-1	-1
chr1	155178166	155179539	peak767	953	.	3082.460	-1	-1
chr1	155196811	155197462	peak768	34	.	110.190	-1	-1
chr1	155210872	155211358	peak769	151	.	489.730	-1	-1
chr1	155214241	155214874	peak770	108	.	349.270	-1	-1
chr1	155225106	155225591	peak771	77	.	249.030	-1	-1
chr1	155231561	155232575	peak772	964	.	3117.510	-1	-1
chr1	155243227	155243619	peak773	44	.	144.270	-1	-1
chr1	155278117	155278873	peak774	425	.	1376.680	-1	-1
chr1	155293023	155293468	peak775	97	.	315.870	-1	-1
chr1	155293753	155294213	peak776	47	.	152.470	-1	-1
chr1	155532668	155533264	peak777	202	.	656.050	-1	-1
chr1	155533726	155534104	peak778	36	.	116.560	-1	-1
chr1	155618119	155618677	peak779	44	.	143.390	-1	-1
chr1	155658411	155659098	peak780	220	.	712.540	-1	-1
chr1	155826497	155827310	peak781	664	.	2146.790	-1	-1
chr1	155828889	155829443	peak782	141	.	456.010	-1	-1
chr1	155903464	155905068	peak783	958	.	3100.000	-1	-1
chr1	155910387	155910927	peak784	68	.	219.850	-1	-1
chr1	155948010	155948610	peak785	104	.	336.650	-1	-1
chr1	155990345	155991208	peak786	958	.	3100.000	-1	-1
chr1	156023978	156024871	peak787	437	.	1413.620	-1	-1
chr1	156052111	156052521	peak788	68	.	220.880	-1	-1
chr1	156083791	156084368	peak789	105	.	342.580	-1	-1
chr1	156095668	156096694	peak790	278	.	900.480	-1	-1
chr1	156099865	156100363	peak791	57	.	184.830	-1	-1
chr1	156163211	156164417	peak792	958	.	3100.000	-1	-1
chr1	156182594	156183114	peak793	37	.	122.150	-1	-1
chr1	156186142	156186720	peak794	522	.	1688.550	-1	-1
chr1	156251755	156253057	peak795	838	.	2711.300	-1	-1
chr1	156265266	156265700	peak796	59	.	192.840	-1	-1
chr1	156307822	156308832	peak797	203	.	659.450	-1	-1
chr1	156415606	156416119	peak798	95	.	308.740	-1	-1
chr1	156426446	156427488	peak799	295	.	954.110	-1	-1
chr1	156472597	156473041	peak800	54	.	175.340	-1	-1
chr1	156474559	156475503	peak801	203	.	657.940	-1	-1
chr1	156541827	156542754	peak802	917	.	2964.850	-1	-1
chr1	156561101	156561843	peak803	57	.	184.310	-1	-1
chr1	156570597	156571735	peak804	958	.	3100.000	-1	-1
chr1	156629781	156630599	peak805	299	.	968.190	-1	-1
chr1	156630766	156631657	peak806	805	.	2604.730	-1	-1
chr1	156647689	156648161	peak807	42	.	136.800	-1	-1
chr1	156695324	156696027	peak808	96	.	311.280	-1	-1
chr1	156697450	156699103	peak809	958	.	3100.000	-1	-1
chr1	156710254	156711543	peak810	958	.	3100.000	-1	-1
chr1	156716228	156717006	peak811	145	.	469.160	-1	-1
chr1	156718281	156719126	peak812	388	.	1257.540	-1	-1
chr1	156721411	156721926	peak813	49	.	159.980	-1	-1
chr1	156736602	156737707	peak814	958	.	3100.000	-1	-1
chr1	156783555	156783955	peak815	31	.	101.570	-1	-1
chr1	156866387	156866880	peak816	52	.	168.290	-1	-1
chr1	157076171	157076589	peak817	34	.	110.290	-1	-1
chr1	157107507	157108765	peak818	958	.	3100.000	-1	-1
chr1	157935718	157936131	peak819	32	.	104.100	-1	-1
chr1	158119295	158120020	peak820	476	.	1541.860	-1	-1
chr1	159251808	159252297	peak821	50	.	164.700	-1	-1
chr1	159567843	159568360	peak822	53	.	173.180	-1	-1
chr1	159750360	159750967	peak823	92	.	298.710	-1	-1
chr1	159885951	159886456	peak824	82	.	265.700	-1	-1
chr1	159894146	159894964	peak825	154	.	498.230	-1	-1
chr1	160000999	160002509	peak826	958	.	3100.000	-1	-1
chr1	160094536	160094991	peak827	54	.	176.290	-1	-1
chr1	160231874	160232522	peak828	52	.	170.620	-1	-1
chr1	160312245	160313751	peak829	958	.	3100.000	-1	-1
chr1	160782981	160783410	peak830	46	.	151.490	-1	-1
chr1	160983235	160984235	peak831	233	.	755.170	-1	-1
chr1	161014496	161016451	peak832	958	.	3100.000	-1	-1
chr1	161087203	161088485	peak833	991	.	3204.970	-1	-1
chr1	161102143	161103368	peak834	958	.	3100.000	-1	-1
chr1	161123274	161124380	peak835	958	.	3100.000	-1	-1
chr1	161135947	161136350	peak836	45	.	146.760	-1	-1
chr1	161171613	161172825	peak837	958	.	3100.000	-1	-1
chr1	161283614	161284857	peak838	958	.	3100.000	-1	-1
chr1	161359308	161359844	peak839	228	.	739.450	-1	-1
chr1	161367759	161368258	peak840	107	.	348.800	-1	-1
chr1	161368643	161370427	peak841	958	.	3100.000	-1	-1
chr1	161391621	161392107	peak842	49	.	159.420	-1	-1
chr1	161397649	161398180	peak843	47	.	152.940	-1	-1
chr1	161410150	161410575	peak844	82	.	265.590	-1	-1
chr1	161493456	161493916	peak845	43	.	141.330	-1	-1
chr1	161500619	161501161	peak846	172	.	556.830	-1	-1
chr1	161509725	161510261	peak847	110	.	357.340	-1	-1
chr1	161582300	161582812	peak848	126	.	408.520	-1	-1
chr1	161591297	161591701	peak849	94	.	304.700	-1	-1
chr1	161696328	161697247	peak850	111	.	361.680	-1	-1
chr1	161719312	161719899	peak851	122	.	396.660	-1	-1
chr1	161735769	161736582	peak852	364	.	1178.270	-1	-1
chr1	162467037	162468252	peak853	958	.	3100.000	-1	-1
chr1	163290960	163292294	peak854	958	.	3100.000	-1	-1
chr1	164717356	164718269	peak855	209	.	677.790	-1	-1
chr1	165599877	165600359	peak856	33	.	109.780	-1	-1
chr1	165667102	165667922	peak857	333	.	1076.800	-1	-1
chr1	165737111	165738913	peak858	958	.	3100.000	-1	-1
chr1	165796656	165797104	peak859	70	.	228.820	-1	-1
chr1	166808212	166808828	peak860	93	.	303.280	-1	-1
chr1	166845235	166845790	peak861	71	.	229.590	-1	-1
chr1	167090680	167091024	peak862	31	.	103.090	-1	-1
chr1	167121697	167122120	peak863	49	.	160.860	-1	-1
chr1	167189072	167189853	peak864	210	.	681.570	-1	-1
chr1	167683578	167684150	peak865	91	.	297.440	-1	-1
chr1	167684383	167684983	peak866	40	.	130.920	-1	-1
chr1	167905215	167905814	peak867	73	.	237.840	-1	-1
chr1	168106600	168107019	peak868	33	.	107.030	-1	-1
chr1	168147638	168148889	peak869	958	.	3100.000	-1	-1
chr1	168270838	168271477	peak870	69	.	225.390	-1	-1
chr1	168721277	168721787	peak871	47	.	153.780	-1	-1
chr1	168889557	168890303	peak872	68	.	221.050	-1	-1
chr1	169078620	169079586	peak873	71	.	230.750	-1	-1
chr1	169082750	169083343	peak874	118	.	381.540	-1	-1
chr1	169336568	169338194	peak875	958	.	3100.000	-1	-1
chr1	169763287	169764683	peak876	958	.	3100.000	-1	-1
chr1	169862712	169863706	peak877	958	.	3100.000	-1	-1
chr1	170043554	170044210	peak878	58	.	188.900	-1	-1
chr1	170500711	170501724	peak879	349	.	1129.490	-1	-1
chr1	171282955	171283490	peak880	54	.	176.690	-1	-1
chr1	171407522	171407952	peak881	46	.	149.900	-1	-1
chr1	171454221	171454778	peak882	42	.	137.350	-1	-1
chr1	171455200	171455694	peak883	54	.	177.240	-1	-1
chr1	171710968	171711627	peak884	112	.	363.830	-1	-1
chr1	171750091	171751405	peak885	958	.	3100.000	-1	-1
chr1	171786739	171787216	peak886	31	.	101.810	-1	-1
chr1	172223965	172224746	peak887	76	.	246.910	-1	-1
chr1	172291340	172292226	peak888	100	.	326.310	-1	-1
chr1	172325676	172326163	peak889	31	.	101.110	-1	-1
chr1	172327910	172328582	peak890	64	.	207.560	-1	-1
chr1	172412564	172413646	peak891	958	.	3100.000	-1	-1
chr1	172418131	172418750	peak892	36	.	118.410	-1	-1
chr1	172501372	172502066	peak893	108	.	350.270	-1	-1
chr1	172715432	172715976	peak894	71	.	231.460	-1	-1
chr1	172886993	172887623	peak895	121	.	391.870	-1	-1
chr1	172902952	172903567	peak896	145	.	470.080	-1	-1
chr1	172945437	172946061	peak897	63	.	205.060	-1	-1
chr1	173683420	173684731	peak898	958	.	3100.000	-1	-1
chr1	173793015	173794531	peak899	958	.	3100.000	-1	-1
chr1	173836773	173838223	peak900	958	.	3100.000	-1	-1
chr1	173991217	173991697	peak901	81	.	261.970	-1	-1
chr1	174967890	174969226	peak902	958	.	3100.000	-1	-1
chr1	174992269	174992852	peak903	80	.	260.190	-1	-1
chr1	174998726	174999217	peak904	99	.	320.490	-1	-1
chr1	176176004	176177155	peak905	627	.	2028.370	-1	-1
chr1	177178373	177178819	peak906	31	.	103.090	-1	-1
chr1	177939121	177939556	peak907	45	.	148.100	-1	-1
chr1	177953209	177953744	peak908	174	.	563.450	-1	-1
chr1	178006875	178007412	peak909	94	.	305.170	-1	-1
chr1	178207707	178208592	peak910	284	.	918.490	-1	-1
chr1	178386962	178387397	peak911	64	.	209.440	-1	-1
chr1	178505924	178506380	peak912	36	.	118.440	-1	-1
chr1	178511020	178511903	peak913	259	.	839.110	-1	-1
chr1	179050693	179051496	peak914	139	.	452.610	-1	-1
chr1	179334710	179335455	peak915	245	.	793.830	-1	-1
chr1	179846215	179847493	peak916	958	.	3100.000	-1	-1
chr1	179850836	179852608	peak917	958	.	3100.000	-1	-1
chr1	179923447	179923960	peak918	42	.	137.730	-1	-1
chr1	180123340	180123867	peak919	257	.	831.580	-1	-1
chr1	180200673	180201016	peak920	41	.	133.720	-1	-1
chr1	180463508	180463916	peak921	65	.	213.160	-1	-1
chr1	180471620	180472702	peak922	206	.	668.020	-1	-1
chr1	180555736	180556203	peak923	49	.	158.450	-1	-1
chr1	180991785	180992396	peak924	105	.	341.930	-1	-1
chr1	181057569	181058137	peak925	74	.	241.730	-1	-1
chr1	181074032	181074505	peak926	39	.	127.860	-1	-1
chr1	181081491	181082046	peak927	228	.	738.750	-1	-1
chr1	181110540	181111029	peak928	37	.	121.630	-1	-1
chr1	181998990	181999309	peak929	45	.	147.330	-1	-1
chr1	182089572	182090279	peak930	67	.	219.280	-1	-1
chr1	182758459	182758946	peak931	100	.	324.010	-1	-1
chr1	182991419	182991948	peak932	38	.	124.880	-1	-1
chr1	183129077	183129557	peak933	36	.	116.420	-1	-1
chr1	183132318	183132914	peak934	53	.	171.880	-1	-1
chr1	183439953	183441686	peak935	958	.	3100.000	-1	-1
chr1	183604539	183605084	peak936	122	.	396.920	-1	-1
chr1	183668633	183669291	peak937	63	.	203.820	-1	-1
chr1	184020502	184021076	peak938	143	.	465.380	-1	-1
chr1	184562638	184563136	peak939	49	.	160.770	-1	-1
chr1	184723452	184724676	peak940	958	.	3100.000	-1	-1
chr1	184761617	184762128	peak941	45	.	148.080	-1	-1
chr1	185125774	185126652	peak942	792	.	2561.690	-1	-1
chr1	185285716	185286482	peak943	77	.	251.800	-1	-1
chr1	185286484	185287262	peak944	360	.	1166.480	-1	-1
chr1	185422918	185423419	peak945	58	.	189.680	-1	-1
chr1	185554806	185555369	peak946	120	.	388.200	-1	-1
chr1	185615270	185615896	peak947	66	.	215.040	-1	-1
chr1	186157324	186157687	peak948	37	.	119.910	-1	-1
chr1	186344183	186345326	peak949	958	.	3100.000	-1	-1
chr1	186461674	186462404	peak950	33	.	108.800	-1	-1
chr1	186467860	186468576	peak951	63	.	206.880	-1	-1
chr1	186649324	186650016	peak952	231	.	749.000	-1	-1
chr1	186675842	186676287	peak953	70	.	229.490	-1	-1
chr1	186684795	186685807	peak954	97	.	314.610	-1	-1
chr1	186817567	186818061	peak955	77	.	251.990	-1	-1
chr1	186818271	186818731	peak956	45	.	146.880	-1	-1
chr1	188206654	188207189	peak957	53	.	171.410	-1	-1
chr1	189118491	189119090	peak958	160	.	518.580	-1	-1
chr1	189576110	189576702	peak959	101	.	327.750	-1	-1
chr1	189743857	189744194	peak960	33	.	109.660	-1	-1
chr1	189969485	189969894	peak961	32	.	103.510	-1	-1
chr1	189988801	189989220	peak962	76	.	247.940	-1	-1
chr1	192408443	192408893	peak963	60	.	195.290	-1	-1
chr1	192454856	192455273	peak964	36	.	118.170	-1	-1
chr1	192500201	192500547	peak965	39	.	127.040	-1	-1
chr1	192671180	192671707	peak966	40	.	131.410	-1	-1
chr1	193028251	193029297	peak967	532	.	1721.560	-1	-1
chr1	193074452	193074845	peak968	46	.	151.360	-1	-1
chr1	193090812	193091474	peak969	66	.	215.910	-1	-1
chr1	193248112	193248497	peak970	71	.	232.370	-1	-1
chr1	193324209	193324658	peak971	46	.	149.290	-1	-1
chr1	193669971	193670540	peak972	95	.	307.610	-1	-1
chr1	193676308	193676944	peak973	96	.	313.450	-1	-1
chr1	193940691	193941097	peak974	40	.	130.220	-1	-1
chr1	197170149	197170836	peak975	45	.	147.210	-1	-1
chr1	198126421	198127021	peak976	105	.	341.280	-1	-1
chr1	198127694	198128762	peak977	564	.	1826.320	-1	-1
chr1	198412432	198412976	peak978	121	.	391.950	-1	-1
chr1	198638135	198638606	peak979	63	.	204.290	-1	-1
chr1	199824675	199825129	peak980	34	.	111.800	-1	-1
chr1	199991079	199991801	peak981	51	.	166.010	-1	-1
chr1	199997983	199998449	peak982	41	.	133.570	-1	-1
chr1	199998591	199999037	peak983	35	.	113.920	-1	-1
chr1	200009496	200010011	peak984	70	.	227.570	-1	-1
chr1	200045130	200045708	peak985	45	.	146.310	-1	-1
chr1	200148591	200148929	peak986	34	.	111.160	-1	-1
chr1	200283403	200283900	peak987	43	.	140.350	-1	-1
chr1	200305418	200306013	peak988	71	.	232.380	-1	-1
chr1	200341040	200341679	peak989	169	.	549.200	-1	-1
chr1	200343595	200344109	peak990	50	.	163.800	-1	-1
chr1	200348345	200349071	peak991	165	.	533.890	-1	-1
chr1	200374406	200374805	peak992	35	.	114.360	-1	-1
chr1	200384940	200385431	peak993	63	.	206.860	-1	-1
chr1	200452578	200453078	peak994	106	.	343.060	-1	-1
chr1	200589706	200590245	peak995	212	.	686.940	-1	-1
chr1	200638457	200639414	peak996	195	.	632.190	-1	-1
chr1	200862483	200863120	peak997	66	.	215.260	-1	-1
chr1	200865469	200866283	peak998	70	.	228.350	-1	-1
chr1	201083379	201083882	peak999	67	.	216.980	-1	-1
chr1	201244382	201244832	peak1000	35	.	115.490	-1	-1
chr1	201437308	201437946	peak1001	76	.	247.600	-1	-1
chr1	201458251	201458765	peak1002	92	.	297.450	-1	-1
chr1	201472522	201473114	peak1003	131	.	424.310	-1	-1
chr1	201474544	201474975	peak1004	46	.	149.410	-1	-1
chr1	201475905	201476516	peak1005	81	.	264.910	-1	-1
chr1	201562499	201562893	peak1006	47	.	153.050	-1	-1
chr1	201566710	201567391	peak1007	101	.	329.150	-1	-1
chr1	201682437	201683031	peak1008	98	.	317.340	-1	-1
chr1	201683610	201684181	peak1009	55	.	178.060	-1	-1
chr1	201924138	201925148	peak1010	958	.	3100.000	-1	-1
chr1	201951961	201952814	peak1011	379	.	1227.390	-1	-1
chr1	201979504	201979978	peak1012	45	.	146.440	-1	-1
chr1	201987530	201988471	peak1013	194	.	629.280	-1	-1
chr1	202003948	202004646	peak1014	199	.	645.440	-1	-1
chr1	202025976	202026524	peak1015	32	.	104.500	-1	-1
chr1	202027302	202027870	peak1016	68	.	222.480	-1	-1
chr1	202032161	202032711	peak1017	96	.	311.370	-1	-1
chr1	202112781	202113262	peak1018	89	.	288.170	-1	-1
chr1	202204932	202205417	peak1019	75	.	244.340	-1	-1
chr1	202253178	202253536	peak1020	31	.	102.900	-1	-1
chr1	202317256	202318049	peak1021	458	.	1481.990	-1	-1
chr1	202558225	202558812	peak1022	83	.	269.770	-1	-1
chr1	202779542	202780176	peak1023	114	.	369.390	-1	-1
chr1	202857854	202858357	peak1024	87	.	282.330	-1	-1
chr1	202895829	202896654	peak1025	197	.	637.340	-1	-1
chr1	202926952	202927676	peak1026	489	.	1583.790	-1	-1
chr1	203456838	203457216	peak1027	35	.	116.140	-1	-1
chr1	203481847	203482297	peak1028	55	.	180.260	-1	-1
chr1	203651792	203652294	peak1029	383	.	1238.910	-1	-1
chr1	203764473	203764928	peak1030	56	.	183.440	-1	-1
chr1	203765100	203765748	peak1031	82	.	268.320	-1	-1
chr1	203830316	203831607	peak1032	958	.	3100.000	-1	-1
chr1	203876066	203876544	peak1033	63	.	204.150	-1	-1
chr1	204096720	204097170	peak1034	64	.	208.740	-1	-1
chr1	204098105	204098520	peak1035	36	.	119.090	-1	-1
chr1	204288538	204289043	peak1036	70	.	226.450	-1	-1
chr1	204300441	204300754	peak1037	39	.	129.260	-1	-1
chr1	204346210	204346704	peak1038	41	.	133.020	-1	-1
chr1	204380155	204381517	peak1039	958	.	3100.000	-1	-1
chr1	204386208	204387150	peak1040	104	.	337.460	-1	-1
chr1	204475512	204476474	peak1041	142	.	461.320	-1	-1
chr1	204485019	204486166	peak1042	958	.	3100.000	-1	-1
chr1	204560887	204561225	peak1043	35	.	113.350	-1	-1
chr1	204695619	204696062	peak1044	45	.	147.560	-1	-1
chr1	204732891	204733265	peak1045	33	.	106.910	-1	-1
chr1	205090565	205091780	peak1046	958	.	3100.000	-1	-1
chr1	205180282	205181127	peak1047	576	.	1864.940	-1	-1
chr1	205253721	205254349	peak1048	104	.	338.020	-1	-1
chr1	205263198	205264136	peak1049	193	.	625.690	-1	-1
chr1	205267282	205268306	peak1050	208	.	673.600	-1	-1
chr1	205270118	205270976	peak1051	177	.	573.850	-1	-1
chr1	205600113	205600741	peak1052	91	.	296.320	-1	-1
chr1	205600956	205601577	peak1053	823	.	2662.940	-1	-1
chr1	205719325	205719901	peak1054	35	.	116.190	-1	-1
chr1	206785428	206786127	peak1055	266	.	862.170	-1	-1
chr1	206859648	206860244	peak1056	111	.	360.780	-1	-1
chr1	207180644	207181178	peak1057	56	.	183.750	-1	-1
chr1	207198674	207199310	peak1058	55	.	180.950	-1	-1
chr1	207200366	207200956	peak1059	86	.	279.610	-1	-1
chr1	207326089	207326586	peak1060	141	.	457.300	-1	-1
chr1	207378378	207378922	peak1061	121	.	393.820	-1	-1
chr1	207494141	207495056	peak1062	111	.	360.600	-1	-1
chr1	207925001	207925864	peak1063	463	.	1498.110	-1	-1
chr1	207979096	207979595	peak1064	58	.	190.670	-1	-1
chr1	207999459	208000135	peak1065	53	.	174.050	-1	-1
chr1	208021465	208021967	peak1066	173	.	560.120	-1	-1
chr1	208136685	208137306	peak1067	127	.	411.890	-1	-1
chr1	208357605	208358111	peak1068	103	.	336.230	-1	-1
chr1	208374533	208374947	peak1069	54	.	175.990	-1	-1
chr1	208376526	208377173	peak1070	41	.	134.560	-1	-1
chr1	209583048	209583532	peak1071	73	.	237.370	-1	-1
chr1	209957460	209958643	peak1072	958	.	3100.000	-1	-1
chr1	210000870	210001757	peak1073	892	.	2884.630	-1	-1
chr1	210013115	210013583	peak1074	37	.	121.380	-1	-1
chr1	210502064	210502957	peak1075	179	.	579.640	-1	-1
chr1	210547070	210548061	peak1076	109	.	355.210	-1	-1
chr1	210612097	210612948	peak1077	113	.	365.650	-1	-1
chr1	210771131	210772046	peak1078	133	.	430.630	-1	-1
chr1	211210324	211210792	peak1079	35	.	115.350	-1	-1
chr1	211432230	211432596	peak1080	32	.	106.270	-1	-1
chr1	211555863	211556802	peak1081	181	.	585.980	-1	-1
chr1	211848975	211849521	peak1082	70	.	228.450	-1	-1
chr1	211871822	211872155	peak1083	31	.	100.760	-1	-1
chr1	211908734	211909532	peak1084	139	.	451.310	-1	-1
chr1	212091141	212091797	peak1085	272	.	881.270	-1	-1
chr1	212093273	212094018	peak1086	121	.	392.790	-1	-1
chr1	212102333	212102773	peak1087	36	.	117.990	-1	-1
chr1	212117999	212118570	peak1088	120	.	389.630	-1	-1
chr1	212208367	212209641	peak1089	246	.	797.490	-1	-1
chr1	212458343	212458931	peak1090	68	.	222.190	-1	-1
chr1	212587935	212588329	peak1091	42	.	137.520	-1	-1
chr1	212658005	212658674	peak1092	99	.	323.110	-1	-1
chr1	212659213	212659863	peak1093	165	.	535.510	-1	-1
chr1	212661737	212662190	peak1094	39	.	127.680	-1	-1
chr1	212686394	212686835	peak1095	50	.	164.250	-1	-1
chr1	212687324	212687720	peak1096	39	.	128.640	-1	-1
chr1	212769522	212769954	peak1097	43	.	139.630	-1	-1
chr1	212781806	212782286	peak1098	56	.	182.410	-1	-1
chr1	212964499	212965689	peak1099	958	.	3100.000	-1	-1
chr1	213088756	213089301	peak1100	49	.	159.210	-1	-1
chr1	213188313	213189341	peak1101	553	.	1788.520	-1	-1
chr1	213223663	213225326	peak1102	958	.	3100.000	-1	-1
chr1	214161064	214161505	peak1103	54	.	177.750	-1	-1
chr1	214453608	214454386	peak1104	113	.	367.870	-1	-1
chr1	217803772	217805013	peak1105	958	.	3100.000	-1	-1
chr1	218458091	218459130	peak1106	958	.	3100.000	-1	-1
chr1	218539853	218540315	peak1107	46	.	151.530	-1	-1
chr1	218548283	218548732	peak1108	38	.	125.460	-1	-1
chr1	218550531	218551051	peak1109	69	.	224.100	-1	-1
chr1	218553619	218554219	peak1110	91	.	297.310	-1	-1
chr1	218571132	218571675	peak1111	43	.	139.950	-1	-1
chr1	218636665	218637273	peak1112	41	.	135.250	-1	-1
chr1	218649693	218650151	peak1113	31	.	102.100	-1	-1
chr1	218653421	218654542	peak1114	280	.	906.200	-1	-1
chr1	218669800	218670392	peak1115	208	.	675.360	-1	-1
chr1	218671346	218672703	peak1116	50	.	164.420	-1	-1
chr1	218758731	218759664	peak1117	121	.	394.070	-1	-1
chr1	218837978	218838563	peak1118	60	.	196.450	-1	-1
chr1	218879069	218880068	peak1119	155	.	502.020	-1	-1
chr1	219262067	219262726	peak1120	158	.	510.870	-1	-1
chr1	220219706	220220265	peak1121	89	.	288.300	-1	-1
chr1	220262911	220263490	peak1122	71	.	232.530	-1	-1
chr1	220267246	220267878	peak1123	151	.	489.750	-1	-1
chr1	220445182	220446169	peak1124	316	.	1023.770	-1	-1
chr1	220906160	220906816	peak1125	345	.	1115.510	-1	-1
chr1	221271062	221271416	peak1126	33	.	109.690	-1	-1
chr1	221612700	221613059	peak1127	56	.	182.620	-1	-1
chr1	221613271	221613717	peak1128	71	.	232.310	-1	-1
chr1	221915511	221916098	peak1129	64	.	207.690	-1	-1
chr1	222013095	222013604	peak1130	70	.	228.980	-1	-1
chr1	222042272	222042677	peak1131	38	.	124.020	-1	-1
chr1	222638172	222639264	peak1132	117	.	380.910	-1	-1
chr1	222762714	222763919	peak1133	958	.	3100.000	-1	-1
chr1	222816944	222818022	peak1134	668	.	2160.260	-1	-1
chr1	222885776	222887137	peak1135	796	.	2574.520	-1	-1
chr1	222987754	222988949	peak1136	958	.	3100.000	-1	-1
chr1	223254567	223254898	peak1137	32	.	105.430	-1	-1
chr1	223888470	223889349	peak1138	88	.	286.490	-1	-1
chr1	223894787	223895604	peak1139	130	.	421.500	-1	-1
chr1	223908539	223909170	peak1140	76	.	245.950	-1	-1
chr1	223914246	223914806	peak1141	138	.	449.270	-1	-1
chr1	224075561	224076272	peak1142	64	.	208.230	-1	-1
chr1	224180210	224180496	peak1143	33	.	109.070	-1	-1
chr1	224294404	224294825	peak1144	62	.	203.460	-1	-1
chr1	224301260	224302604	peak1145	958	.	3100.000	-1	-1
chr1	224517660	224518532	peak1146	482	.	1558.970	-1	-1
chr1	224544266	224544806	peak1147	86	.	279.710	-1	-1
chr1	224622347	224623483	peak1148	958	.	3100.000	-1	-1
chr1	225117279	225117700	peak1149	53	.	173.710	-1	-1
chr1	225642433	225642875	peak1150	33	.	107.490	-1	-1
chr1	225654721	225655127	peak1151	52	.	169.240	-1	-1
chr1	225696109	225696642	peak1152	87	.	281.510	-1	-1
chr1	225843117	225843882	peak1153	66	.	214.730	-1	-1
chr1	225887658	225888599	peak1154	88	.	286.420	-1	-1
chr1	226001079	226001492	peak1155	39	.	128.060	-1	-1
chr1	226111443	226112334	peak1156	759	.	2455.130	-1	-1
chr1	226186829	226187308	peak1157	66	.	215.900	-1	-1
chr1	226270551	226271038	peak1158	61	.	199.210	-1	-1
chr1	226315467	226316001	peak1159	32	.	104.590	-1	-1
chr1	226374035	226375047	peak1160	958	.	3100.000	-1	-1
chr1	226495970	226496542	peak1161	146	.	472.050	-1	-1
chr1	226595542	226595882	peak1162	44	.	143.560	-1	-1
chr1	226714425	226714917	peak1163	69	.	224.600	-1	-1
chr1	226891061	226891541	peak1164	109	.	353.650	-1	-1
chr1	226951496	226951915	peak1165	32	.	104.490	-1	-1
chr1	227127083	227128129	peak1166	372	.	1204.460	-1	-1
chr1	227544190	227544685	peak1167	46	.	150.700	-1	-1
chr1	227544804	227545539	peak1168	150	.	485.590	-1	-1
chr1	227560408	227560820	peak1169	41	.	132.980	-1	-1
chr1	227616347	227616940	peak1170	65	.	213.240	-1	-1
chr1	227730179	227730752	peak1171	172	.	557.210	-1	-1
chr1	227750896	227751834	peak1172	400	.	1293.950	-1	-1
chr1	227922456	227923357	peak1173	958	.	3100.000	-1	-1
chr1	228122279	228123133	peak1174	284	.	918.710	-1	-1
chr1	228290968	228291335	peak1175	52	.	171.060	-1	-1
chr1	228327205	228328307	peak1176	637	.	2061.830	-1	-1
chr1	228353266	228353957	peak1177	329	.	1066.890	-1	-1
chr1	228594175	228594752	peak1178	528	.	1708.190	-1	-1
chr1	228973894	228974700	peak1179	64	.	209.570	-1	-1
chr1	228996799	228997297	peak1180	92	.	298.610	-1	-1
chr1	229038685	229039341	peak1181	153	.	496.460	-1	-1
chr1	229356819	229357790	peak1182	80	.	259.940	-1	-1
chr1	229406446	229406910	peak1183	119	.	386.120	-1	-1
chr1	229643838	229644175	peak1184	33	.	107.120	-1	-1
chr1	229761634	229762363	peak1185	358	.	1160.120	-1	-1
chr1	230220064	230220837	peak1186	153	.	496.250	-1	-1
chr1	230225795	230226250	peak1187	42	.	138.500	-1	-1
chr1	230240234	230241147	peak1188	413	.	1336.960	-1	-1
chr1	230241511	230242080	peak1189	57	.	185.020	-1	-1
chr1	230777903	230778551	peak1190	230	.	745.500	-1	-1
chr1	231114375	231115322	peak1191	958	.	3100.000	-1	-1
chr1	231330692	231331152	peak1192	109	.	353.200	-1	-1
chr1	231347040	231347538	peak1193	112	.	362.480	-1	-1
chr1	231376575	231377194	peak1194	160	.	517.420	-1	-1
chr1	231473421	231474046	peak1195	96	.	313.390	-1	-1
chr1	231531067	231531791	peak1196	89	.	288.200	-1	-1
chr1	231558121	231558779	peak1197	170	.	549.750	-1	-1
chr1	231663776	231665064	peak1198	958	.	3100.000	-1	-1
chr1	231712648	231713261	peak1199	59	.	191.830	-1	-1
chr1	231860943	231861345	peak1200	32	.	105.400	-1	-1
chr1	231963002	231963802	peak1201	86	.	279.640	-1	-1
chr1	231963860	231964353	peak1202	46	.	149.570	-1	-1
chr1	232278198	232279162	peak1203	33	.	107.850	-1	-1
chr1	232285477	232286024	peak1204	57	.	184.870	-1	-1
chr1	233085668	233086584	peak1205	441	.	1428.440	-1	-1
chr1	233210794	233211251	peak1206	35	.	115.450	-1	-1
chr1	233248477	233249699	peak1207	450	.	1456.280	-1	-1
chr1	233451225	233451836	peak1208	92	.	299.440	-1	-1
chr1	233653984	233654638	peak1209	621	.	2008.490	-1	-1
chr1	233679437	233679835	peak1210	31	.	101.390	-1	-1
chr1	234044755	234045575	peak1211	182	.	590.440	-1	-1
chr1	234275722	234276110	peak1212	37	.	120.940	-1	-1
chr1	234321678	234322252	peak1213	98	.	319.540	-1	-1
chr1	234492339	234492949	peak1214	130	.	421.830	-1	-1
chr1	234508566	234509959	peak1215	958	.	3100.000	-1	-1
chr1	234631043	234631546	peak1216	44	.	143.890	-1	-1
chr1	234735443	234736167	peak1217	139	.	449.980	-1	-1
chr1	234743736	234744242	peak1218	58	.	190.670	-1	-1
chr1	234748098	234748929	peak1219	218	.	706.920	-1	-1
chr1	234811875	234812369	peak1220	114	.	371.080	-1	-1
chr1	234859151	234860369	peak1221	266	.	862.910	-1	-1
chr1	234907927	234908569	peak1222	132	.	428.570	-1	-1
chr1	234951305	234951609	peak1223	52	.	169.230	-1	-1
chr1	235061405	235062065	peak1224	201	.	652.120	-1	-1
chr1	235092825	235094203	peak1225	213	.	691.560	-1	-1
chr1	235096316	235097145	peak1226	81	.	262.330	-1	-1
chr1	235099046	235099724	peak1227	53	.	172.020	-1	-1
chr1	235110528	235111404	peak1228	229	.	741.250	-1	-1
chr1	235114303	235114831	peak1229	55	.	180.500	-1	-1
chr1	235116219	235117101	peak1230	145	.	470.340	-1	-1
chr1	235132868	235133593	peak1231	170	.	551.500	-1	-1
chr1	235291612	235292607	peak1232	705	.	2281.000	-1	-1
chr1	235323949	235325055	peak1233	958	.	3100.000	-1	-1
chr1	235491363	235493170	peak1234	958	.	3100.000	-1	-1
chr1	235530202	235531277	peak1235	958	.	3100.000	-1	-1
chr1	235667670	235668367	peak1236	166	.	539.620	-1	-1
chr1	235871821	235872344	peak1237	33	.	109.430	-1	-1
chr1	236073647	236074384	peak1238	156	.	504.860	-1	-1
chr1	236080650	236081183	peak1239	134	.	433.960	-1	-1
chr1	236083302	236083748	peak1240	37	.	122.270	-1	-1
chr1	236162648	236163140	peak1241	87	.	282.540	-1	-1
chr1	236260287	236260805	peak1242	141	.	458.990	-1	-1
chr1	236584271	236584674	peak1243	32	.	104.580	-1	-1
chr1	236666396	236667000	peak1244	176	.	571.000	-1	-1
chr1	236686994	236687515	peak1245	98	.	319.600	-1	-1
chr1	236767136	236768321	peak1246	958	.	3100.000	-1	-1
chr1	236957858	236958967	peak1247	958	.	3100.000	-1	-1
chr1	237068277	237068928	peak1248	232	.	752.310	-1	-1
chr1	237392521	237393036	peak1249	129	.	418.040	-1	-1
chr1	239903197	239903554	peak1250	56	.	183.850	-1	-1
chr1	239979306	239979783	peak1251	33	.	109.150	-1	-1
chr1	240194304	240194772	peak1252	66	.	214.670	-1	-1
chr1	240476017	240476675	peak1253	192	.	623.080	-1	-1
chr1	240549390	240550047	peak1254	61	.	197.470	-1	-1
chr1	241646107	241646495	peak1255	42	.	136.590	-1	-1
chr1	241682834	241683439	peak1256	34	.	111.850	-1	-1
chr1	241694641	241695166	peak1257	57	.	187.380	-1	-1
chr1	241773391	241773851	peak1258	48	.	155.530	-1	-1
chr1	241801350	241801839	peak1259	57	.	185.500	-1	-1
chr1	241803441	241804111	peak1260	46	.	151.430	-1	-1
chr1	241870330	241870725	peak1261	61	.	200.420	-1	-1
chr1	242010793	242012068	peak1262	958	.	3100.000	-1	-1
chr1	242161719	242162251	peak1263	52	.	170.160	-1	-1
chr1	242388881	242389446	peak1264	144	.	468.130	-1	-1
chr1	242403328	242403765	peak1265	31	.	101.470	-1	-1
chr1	242617963	242618377	peak1266	86	.	278.430	-1	-1
chr1	243418310	243419733	peak1267	665	.	2150.360	-1	-1
chr1	244090119	244090577	peak1268	45	.	147.090	-1	-1
chr1	244327019	244327779	peak1269	130	.	423.020	-1	-1
chr1	244437063	244437735	peak1270	38	.	123.270	-1	-1
chr1	244486195	244486674	peak1271	43	.	139.360	-1	-1
chr1	244615164	244615823	peak1272	69	.	225.630	-1	-1
chr1	244815612	244816729	peak1273	152	.	492.340	-1	-1
chr1	244997890	244998972	peak1274	153	.	496.120	-1	-1
chr1	245025862	245026831	peak1275	210	.	680.350	-1	-1
chr1	245127392	245128138	peak1276	71	.	232.440	-1	-1
chr1	245134058	245134534	peak1277	32	.	106.220	-1	-1
chr1	245254980	245255594	peak1278	69	.	225.040	-1	-1
chr1	246302954	246303468	peak1279	70	.	229.210	-1	-1
chr1	246728844	246730291	peak1280	958	.	3100.000	-1	-1
chr1	246772060	246772562	peak1281	46	.	150.430	-1	-1
chr1	247094847	247095708	peak1282	261	.	846.390	-1	-1
chr1	247171111	247171577	peak1283	99	.	321.690	-1	-1
chr1	247241518	247242361	peak1284	442	.	1429.750	-1	-1
chr1	247267045	247268020	peak1285	958	.	3100.000	-1	-1
chr1	247275024	247275425	peak1286	69	.	224.200	-1	-1
chr1	247373480	247374382	peak1287	221	.	714.640	-1	-1
chr1	247494956	247495376	peak1288	522	.	1689.510	-1	-1
chr1	247611646	247612098	peak1289	64	.	207.910	-1	-1
chr1	249115348	249115725	peak1290	55	.	180.510	-1	-1
chr1	249119697	249121222	peak1291	958	.	3100.000	-1	-1
chr1	249131713	249132525	peak1292	129	.	420.240	-1	-1
chr1	249152953	249153599	peak1293	109	.	355.360	-1	-1
chr1	249167687	249168803	peak1294	237	.	766.810	-1	-1
chr1	249200306	249200740	peak1295	33	.	107.940	-1	-1
chr1	249200819	249201160	peak1296	65	.	210.160	-1	-1
chr10	375703	376151	peak1297	43	.	141.060	-1	-1
chr10	695675	696109	peak1298	52	.	168.490	-1	-1
chr10	977301	978231	peak1299	958	.	3100.000	-1	-1
chr10	1033822	1035105	peak1300	958	.	3100.000	-1	-1
chr10	1094609	1095924	peak1301	958	.	3100.000	-1	-1
chr10	1101902	1103616	peak1302	958	.	3100.000	-1	-1
chr10	1541243	1541810	peak1303	40	.	129.510	-1	-1
chr10	1748878	1749290	peak1304	90	.	291.430	-1	-1
chr10	3027777	3028280	peak1305	64	.	207.590	-1	-1
chr10	3110437	3110798	peak1306	47	.	152.310	-1	-1
chr10	3133234	3134077	peak1307	75	.	245.300	-1	-1
chr10	3137355	3138232	peak1308	234	.	757.400	-1	-1
chr10	3149384	3150029	peak1309	177	.	574.870	-1	-1
chr10	3267729	3268124	peak1310	45	.	146.910	-1	-1
chr10	3509541	3510125	peak1311	37	.	120.780	-1	-1
chr10	3510290	3510784	peak1312	36	.	118.900	-1	-1
chr10	3797157	3797599	peak1313	33	.	107.150	-1	-1
chr10	3852223	3852768	peak1314	99	.	320.900	-1	-1
chr10	3894250	3895065	peak1315	162	.	525.330	-1	-1
chr10	3928749	3929476	peak1316	65	.	212.020	-1	-1
chr10	4705087	4705808	peak1317	157	.	510.530	-1	-1
chr10	4713701	4714175	peak1318	32	.	106.340	-1	-1
chr10	4719717	4720643	peak1319	74	.	239.330	-1	-1
chr10	4768040	4768774	peak1320	219	.	709.100	-1	-1
chr10	5027139	5027676	peak1321	31	.	102.740	-1	-1
chr10	5051315	5051720	peak1322	46	.	150.490	-1	-1
chr10	5113446	5114405	peak1323	86	.	278.290	-1	-1
chr10	5136355	5136956	peak1324	31	.	103.060	-1	-1
chr10	5189367	5189875	peak1325	44	.	144.260	-1	-1
chr10	5190316	5190871	peak1326	42	.	138.670	-1	-1
chr10	5294373	5294784	peak1327	43	.	141.450	-1	-1
chr10	5326306	5326882	peak1328	51	.	166.490	-1	-1
chr10	5333470	5334158	peak1329	73	.	239.230	-1	-1
chr10	5335699	5336370	peak1330	54	.	175.010	-1	-1
chr10	5359399	5360276	peak1331	135	.	437.660	-1	-1
chr10	5588873	5589272	peak1332	32	.	103.520	-1	-1
chr10	5590764	5591357	peak1333	53	.	174.390	-1	-1
chr10	5652558	5652959	peak1334	44	.	143.870	-1	-1
chr10	5726011	5727657	peak1335	958	.	3100.000	-1	-1
chr10	5855131	5856059	peak1336	497	.	1606.900	-1	-1
chr10	5895388	5895862	peak1337	40	.	131.540	-1	-1
chr10	5931607	5932425	peak1338	958	.	3100.000	-1	-1
chr10	6205739	6206028	peak1339	31	.	100.550	-1	-1
chr10	6244657	6245246	peak1340	59	.	190.900	-1	-1
chr10	6261039	6261510	peak1341	38	.	125.430	-1	-1
chr10	6281042	6281661	peak1342	170	.	550.350	-1	-1
chr10	6316856	6317758	peak1343	704	.	2276.690	-1	-1
chr10	6321293	6322641	peak1344	134	.	433.710	-1	-1
chr10	6339716	6340509	peak1345	57	.	185.690	-1	-1
chr10	6341085	6341708	peak1346	100	.	324.400	-1	-1
chr10	6356387	6356835	peak1347	40	.	132.510	-1	-1
chr10	6395467	6395853	peak1348	40	.	131.410	-1	-1
chr10	6763974	6764511	peak1349	53	.	171.530	-1	-1
chr10	6820973	6821423	peak1350	69	.	225.220	-1	-1
chr10	7275291	7275803	peak1351	38	.	125.010	-1	-1
chr10	7306193	7306784	peak1352	32	.	105.460	-1	-1
chr10	7353111	7353873	peak1353	189	.	613.670	-1	-1
chr10	7396537	7397036	peak1354	45	.	146.740	-1	-1
chr10	7452936	7453249	peak1355	31	.	102.850	-1	-1
chr10	7829414	7830293	peak1356	958	.	3100.000	-1	-1
chr10	7859954	7860639	peak1357	532	.	1721.190	-1	-1
chr10	8201533	8202041	peak1358	69	.	224.160	-1	-1
chr10	8408089	8408893	peak1359	117	.	381.420	-1	-1
chr10	8431623	8432072	peak1360	38	.	125.550	-1	-1
chr10	8744500	8745223	peak1361	56	.	182.730	-1	-1
chr10	11395215	11395733	peak1362	122	.	395.060	-1	-1
chr10	11835832	11836387	peak1363	85	.	275.930	-1	-1
chr10	11917756	11918207	peak1364	46	.	150.690	-1	-1
chr10	12084819	12085626	peak1365	183	.	592.100	-1	-1
chr10	12110384	12110965	peak1366	181	.	587.440	-1	-1
chr10	12237081	12238936	peak1367	958	.	3100.000	-1	-1
chr10	12256778	12257289	peak1368	143	.	464.670	-1	-1
chr10	12375565	12376284	peak1369	107	.	347.990	-1	-1
chr10	12490563	12490973	peak1370	55	.	179.250	-1	-1
chr10	12676984	12677553	peak1371	101	.	328.980	-1	-1
chr10	12745789	12746176	peak1372	32	.	104.280	-1	-1
chr10	12762306	12762799	peak1373	52	.	168.610	-1	-1
chr10	12824417	12824893	peak1374	36	.	116.520	-1	-1
chr10	13202996	13203765	peak1375	457	.	1480.160	-1	-1
chr10	13343835	13344429	peak1376	109	.	354.480	-1	-1
chr10	13628488	13629576	peak1377	958	.	3100.000	-1	-1
chr10	13754926	13755357	peak1378	42	.	137.070	-1	-1
chr10	13908046	13908617	peak1379	86	.	279.710	-1	-1
chr10	14613961	14614513	peak1380	46	.	150.010	-1	-1
chr10	14620135	14621070	peak1381	65	.	210.520	-1	-1
chr10	14629945	14630388	peak1382	33	.	109.120	-1	-1
chr10	14695639	14696277	peak1383	69	.	223.950	-1	-1
chr10	14700100	14700784	peak1384	61	.	198.210	-1	-1
chr10	14712927	14713632	peak1385	105	.	342.160	-1	-1
chr10	14784727	14785085	peak1386	37	.	120.940	-1	-1
chr10	14824530	14825158	peak1387	204	.	662.550	-1	-1
chr10	14862034	14862463	peak1388	31	.	102.260	-1	-1
chr10	14862756	14863193	peak1389	38	.	125.540	-1	-1
chr10	14879876	14880647	peak1390	225	.	728.890	-1	-1
chr10	14920172	14920665	peak1391	43	.	141.310	-1	-1
chr10	14995553	14996697	peak1392	790	.	2554.360	-1	-1
chr10	15001278	15002514	peak1393	958	.	3100.000	-1	-1
chr10	15138951	15139665	peak1394	142	.	460.400	-1	-1
chr10	15242522	15243059	peak1395	144	.	466.320	-1	-1
chr10	15901720	15903296	peak1396	958	.	3100.000	-1	-1
chr10	16423053	16423650	peak1397	155	.	501.430	-1	-1
chr10	16478742	16479668	peak1398	257	.	832.290	-1	-1
chr10	16859483	16859976	peak1399	82	.	267.730	-1	-1
chr10	17071492	17071924	peak1400	49	.	160.860	-1	-1
chr10	17105027	17105471	peak1401	36	.	116.440	-1	-1
chr10	17117429	17117828	peak1402	43	.	141.100	-1	-1
chr10	17157176	17158082	peak1403	107	.	348.620	-1	-1
chr10	17243224	17244047	peak1404	729	.	2359.550	-1	-1
chr10	17270116	17270818	peak1405	106	.	343.320	-1	-1
chr10	17569489	17569838	peak1406	51	.	167.520	-1	-1
chr10	17715740	17716080	peak1407	33	.	107.350	-1	-1
chr10	18896903	18897274	peak1408	41	.	135.000	-1	-1
chr10	18899276	18899955	peak1409	213	.	689.850	-1	-1
chr10	18939923	18941024	peak1410	958	.	3100.000	-1	-1
chr10	18947577	18948587	peak1411	588	.	1901.420	-1	-1
chr10	18971047	18971418	peak1412	45	.	148.020	-1	-1
chr10	21291151	21291375	peak1413	30	.	100.110	-1	-1
chr10	21318882	21319537	peak1414	206	.	668.870	-1	-1
chr10	21423703	21424221	peak1415	35	.	113.920	-1	-1
chr10	21574521	21575030	peak1416	63	.	205.800	-1	-1
chr10	21581521	21582240	peak1417	79	.	255.520	-1	-1
chr10	21604745	21605192	peak1418	32	.	105.280	-1	-1
chr10	21619425	21619977	peak1419	175	.	567.910	-1	-1
chr10	21623846	21624348	peak1420	67	.	217.160	-1	-1
chr10	21625306	21626297	peak1421	179	.	581.570	-1	-1
chr10	21653147	21653950	peak1422	138	.	446.420	-1	-1
chr10	21783673	21784202	peak1423	80	.	259.940	-1	-1
chr10	21786068	21786637	peak1424	36	.	116.850	-1	-1
chr10	21822247	21822676	peak1425	36	.	116.560	-1	-1
chr10	22292419	22293030	peak1426	163	.	528.560	-1	-1
chr10	22518120	22518610	peak1427	78	.	255.330	-1	-1
chr10	22535475	22536280	peak1428	232	.	753.180	-1	-1
chr10	22605122	22606134	peak1429	515	.	1667.250	-1	-1
chr10	22614635	22615063	peak1430	43	.	139.870	-1	-1
chr10	25190683	25191499	peak1431	129	.	418.230	-1	-1
chr10	25247002	25247378	peak1432	33	.	107.750	-1	-1
chr10	25351018	25351785	peak1433	57	.	185.080	-1	-1
chr10	25583270	25583622	peak1434	32	.	105.460	-1	-1
chr10	26654534	26654972	peak1435	52	.	169.350	-1	-1
chr10	26772446	26772789	peak1436	37	.	121.970	-1	-1
chr10	26775932	26776841	peak1437	80	.	259.710	-1	-1
chr10	26985595	26987357	peak1438	958	.	3100.000	-1	-1
chr10	27149620	27150129	peak1439	80	.	259.930	-1	-1
chr10	27389139	27389541	peak1440	40	.	129.730	-1	-1
chr10	27442523	27444464	peak1441	958	.	3100.000	-1	-1
chr10	27529156	27529776	peak1442	71	.	231.570	-1	-1
chr10	27530557	27531528	peak1443	958	.	3100.000	-1	-1
chr10	27531535	27532678	peak1444	958	.	3100.000	-1	-1
chr10	27608735	27608988	peak1445	45	.	147.490	-1	-1
chr10	27672750	27673196	peak1446	50	.	164.250	-1	-1
chr10	27792785	27793614	peak1447	657	.	2126.570	-1	-1
chr10	28821101	28822208	peak1448	539	.	1744.610	-1	-1
chr10	29023768	29024371	peak1449	54	.	177.380	-1	-1
chr10	29173152	29173862	peak1450	98	.	318.680	-1	-1
chr10	29228239	29229262	peak1451	169	.	546.980	-1	-1
chr10	29393582	29394223	peak1452	60	.	197.160	-1	-1
chr10	29394341	29394792	peak1453	35	.	113.620	-1	-1
chr10	29409224	29409523	peak1454	32	.	104.830	-1	-1
chr10	29430658	29431065	peak1455	41	.	135.360	-1	-1
chr10	29448920	29449355	peak1456	38	.	123.410	-1	-1
chr10	29947648	29948438	peak1457	146	.	474.280	-1	-1
chr10	30073272	30073732	peak1458	101	.	327.960	-1	-1
chr10	30093033	30093468	peak1459	32	.	105.510	-1	-1
chr10	30101004	30101396	peak1460	40	.	129.730	-1	-1
chr10	30346290	30346829	peak1461	41	.	134.890	-1	-1
chr10	30711988	30712551	peak1462	31	.	101.270	-1	-1
chr10	30721931	30722226	peak1463	34	.	112.730	-1	-1
chr10	30799542	30800072	peak1464	36	.	118.610	-1	-1
chr10	30811511	30811834	peak1465	36	.	117.950	-1	-1
chr10	30894771	30895129	peak1466	40	.	130.780	-1	-1
chr10	30971197	30971731	peak1467	130	.	423.030	-1	-1
chr10	31372634	31372954	peak1468	39	.	127.190	-1	-1
chr10	31607788	31608059	peak1469	36	.	117.830	-1	-1
chr10	31892257	31892625	peak1470	39	.	128.760	-1	-1
chr10	32155123	32155595	peak1471	50	.	163.500	-1	-1
chr10	32170406	32170826	peak1472	39	.	127.620	-1	-1
chr10	32229556	32230358	peak1473	339	.	1098.080	-1	-1
chr10	32236479	32236950	peak1474	49	.	161.330	-1	-1
chr10	32344855	32345271	peak1475	35	.	116.320	-1	-1
chr10	32428166	32428742	peak1476	175	.	568.920	-1	-1
chr10	32586956	32587597	peak1477	70	.	227.800	-1	-1
chr10	32702481	32702882	peak1478	40	.	132.460	-1	-1
chr10	32734748	32735796	peak1479	116	.	376.230	-1	-1
chr10	33247053	33247857	peak1480	209	.	676.240	-1	-1
chr10	33269106	33269996	peak1481	386	.	1249.680	-1	-1
chr10	33270558	33271696	peak1482	131	.	426.410	-1	-1
chr10	33274478	33275231	peak1483	75	.	245.500	-1	-1
chr10	33294154	33295054	peak1484	166	.	537.650	-1	-1
chr10	33298811	33299917	peak1485	199	.	646.250	-1	-1
chr10	33321377	33321906	peak1486	31	.	102.700	-1	-1
chr10	33355872	33356274	peak1487	48	.	156.010	-1	-1
chr10	33422755	33423437	peak1488	148	.	478.810	-1	-1
chr10	33444732	33445551	peak1489	303	.	981.130	-1	-1
chr10	33505526	33506095	peak1490	62	.	202.270	-1	-1
chr10	33526662	33527257	peak1491	66	.	216.190	-1	-1
chr10	33527452	33527930	peak1492	47	.	154.180	-1	-1
chr10	33541619	33542118	peak1493	35	.	114.400	-1	-1
chr10	33553001	33553758	peak1494	179	.	581.570	-1	-1
chr10	33562014	33562518	peak1495	66	.	213.680	-1	-1
chr10	34715394	34715840	peak1496	76	.	246.180	-1	-1
chr10	34716022	34716491	peak1497	61	.	197.670	-1	-1
chr10	34782833	34783342	peak1498	78	.	253.710	-1	-1
chr10	34817065	34817561	peak1499	32	.	105.580	-1	-1
chr10	34987812	34988356	peak1500	82	.	266.010	-1	-1
chr10	35002743	35003257	peak1501	89	.	287.790	-1	-1
chr10	35020685	35021187	peak1502	69	.	223.430	-1	-1
chr10	35047207	35047946	peak1503	81	.	264.660	-1	-1
chr10	35294734	35295149	peak1504	39	.	129.110	-1	-1
chr10	35379315	35379787	peak1505	47	.	152.290	-1	-1
chr10	35415242	35416075	peak1506	331	.	1072.430	-1	-1
chr10	35484406	35485310	peak1507	188	.	608.800	-1	-1
chr10	35624927	35625655	peak1508	454	.	1468.820	-1	-1
chr10	35930967	35931321	peak1509	93	.	303.510	-1	-1
chr10	36569860	36570260	peak1510	62	.	200.690	-1	-1
chr10	37777881	37778568	peak1511	232	.	752.680	-1	-1
chr10	38021685	38022076	peak1512	36	.	119.280	-1	-1
chr10	38299282	38299798	peak1513	83	.	269.680	-1	-1
chr10	43048206	43048550	peak1514	32	.	104.440	-1	-1
chr10	43133857	43134337	peak1515	37	.	121.690	-1	-1
chr10	43277564	43279146	peak1516	958	.	3100.000	-1	-1
chr10	43633219	43634091	peak1517	436	.	1410.430	-1	-1
chr10	43835980	43836451	peak1518	41	.	134.410	-1	-1
chr10	43857467	43858004	peak1519	56	.	182.790	-1	-1
chr10	43891866	43893193	peak1520	480	.	1553.280	-1	-1
chr10	43904119	43904822	peak1521	529	.	1712.460	-1	-1
chr10	43916295	43916629	peak1522	40	.	131.200	-1	-1
chr10	43931908	43932608	peak1523	116	.	375.850	-1	-1
chr10	43950638	43951461	peak1524	613	.	1984.950	-1	-1
chr10	44069666	44070438	peak1525	571	.	1849.120	-1	-1
chr10	44101252	44102359	peak1526	958	.	3100.000	-1	-1
chr10	44144091	44144475	peak1527	40	.	130.480	-1	-1
chr10	44185129	44185804	peak1528	77	.	251.030	-1	-1
chr10	45496043	45496621	peak1529	228	.	739.520	-1	-1
chr10	46090108	46090505	peak1530	60	.	196.250	-1	-1
chr10	46167947	46168628	peak1531	281	.	909.650	-1	-1
chr10	46222373	46222863	peak1532	121	.	393.540	-1	-1
chr10	47008791	47009904	peak1533	60	.	195.450	-1	-1
chr10	47055846	47059472	peak1534	281	.	908.580	-1	-1
chr10	47093123	47093853	peak1535	66	.	215.820	-1	-1
chr10	48332052	48332568	peak1536	80	.	259.130	-1	-1
chr10	48952330	48952528	peak1537	36	.	117.160	-1	-1
chr10	49407650	49408042	peak1538	56	.	183.620	-1	-1
chr10	49864276	49864870	peak1539	132	.	429.760	-1	-1
chr10	50746159	50747361	peak1540	812	.	2627.130	-1	-1
chr10	51622946	51623156	peak1541	75	.	243.960	-1	-1
chr10	52177998	52178506	peak1542	52	.	168.950	-1	-1
chr10	52384210	52385320	peak1543	506	.	1638.110	-1	-1
chr10	52419400	52420328	peak1544	958	.	3100.000	-1	-1
chr10	52499185	52500322	peak1545	958	.	3100.000	-1	-1
chr10	53458616	53460287	peak1546	958	.	3100.000	-1	-1
chr10	54078580	54079395	peak1547	398	.	1288.090	-1	-1
chr10	54203024	54204097	peak1548	172	.	558.900	-1	-1
chr10	54212287	54212829	peak1549	85	.	275.750	-1	-1
chr10	54232126	54232915	peak1550	50	.	163.510	-1	-1
chr10	59456370	59456785	peak1551	43	.	139.550	-1	-1
chr10	59463414	59463963	peak1552	45	.	147.390	-1	-1
chr10	60026089	60026586	peak1553	56	.	181.980	-1	-1
chr10	60094480	60094936	peak1554	49	.	161.010	-1	-1
chr10	60144873	60145675	peak1555	355	.	1150.520	-1	-1
chr10	60228191	60228755	peak1556	134	.	434.150	-1	-1
chr10	60273273	60273800	peak1557	50	.	161.840	-1	-1
chr10	60275833	60276306	peak1558	41	.	132.940	-1	-1
chr10	60400723	60401259	peak1559	45	.	147.010	-1	-1
chr10	60616181	60616716	peak1560	69	.	224.790	-1	-1
chr10	60679616	60680102	peak1561	32	.	104.130	-1	-1
chr10	60753850	60754252	peak1562	49	.	161.430	-1	-1
chr10	61348553	61348962	peak1563	107	.	346.610	-1	-1
chr10	61666072	61667005	peak1564	320	.	1035.490	-1	-1
chr10	61882958	61883312	peak1565	31	.	103.200	-1	-1
chr10	62042548	62043052	peak1566	92	.	297.510	-1	-1
chr10	62144418	62144863	peak1567	53	.	172.700	-1	-1
chr10	62724040	62724551	peak1568	51	.	166.520	-1	-1
chr10	63388480	63389015	peak1569	79	.	255.990	-1	-1
chr10	63517330	63517641	peak1570	34	.	112.990	-1	-1
chr10	63596923	63597288	peak1571	69	.	224.470	-1	-1
chr10	63810785	63811242	peak1572	32	.	105.110	-1	-1
chr10	64028361	64028804	peak1573	40	.	131.830	-1	-1
chr10	64192784	64193411	peak1574	97	.	315.260	-1	-1
chr10	64374362	64374904	peak1575	102	.	329.970	-1	-1
chr10	64563713	64565021	peak1576	958	.	3100.000	-1	-1
chr10	64892850	64893330	peak1577	46	.	149.870	-1	-1
chr10	64996092	64996567	peak1578	57	.	187.330	-1	-1
chr10	65028569	65029269	peak1579	94	.	304.680	-1	-1
chr10	65389041	65389636	peak1580	51	.	166.620	-1	-1
chr10	65466905	65467541	peak1581	278	.	899.300	-1	-1
chr10	65471830	65472397	peak1582	60	.	194.080	-1	-1
chr10	65800974	65801292	peak1583	62	.	201.850	-1	-1
chr10	67330028	67330613	peak1584	124	.	403.710	-1	-1
chr10	69523730	69524503	peak1585	71	.	230.160	-1	-1
chr10	69575187	69575674	peak1586	37	.	120.200	-1	-1
chr10	69577983	69578475	peak1587	69	.	225.390	-1	-1
chr10	69579487	69580140	peak1588	31	.	101.830	-1	-1
chr10	69609021	69610021	peak1589	958	.	3100.000	-1	-1
chr10	69643900	69644380	peak1590	74	.	240.340	-1	-1
chr10	69834339	69835405	peak1591	326	.	1055.820	-1	-1
chr10	69847066	69847524	peak1592	47	.	154.490	-1	-1
chr10	69853586	69854071	peak1593	70	.	226.470	-1	-1
chr10	69856841	69857271	peak1594	45	.	145.770	-1	-1
chr10	69895587	69896641	peak1595	144	.	468.350	-1	-1
chr10	69913176	69913908	peak1596	414	.	1339.870	-1	-1
chr10	70286924	70287504	peak1597	219	.	709.330	-1	-1
chr10	70660056	70661570	peak1598	958	.	3100.000	-1	-1
chr10	70715148	70716620	peak1599	958	.	3100.000	-1	-1
chr10	70716707	70717210	peak1600	119	.	385.130	-1	-1
chr10	70748338	70748716	peak1601	39	.	129.200	-1	-1
chr10	70845634	70846160	peak1602	58	.	188.890	-1	-1
chr10	70848674	70849079	peak1603	48	.	155.480	-1	-1
chr10	70939493	70940187	peak1604	87	.	282.730	-1	-1
chr10	71168654	71168977	peak1605	120	.	389.020	-1	-1
chr10	71206312	71206842	peak1606	70	.	226.790	-1	-1
chr10	71334413	71334858	peak1607	59	.	192.850	-1	-1
chr10	71389830	71390078	peak1608	42	.	137.030	-1	-1
chr10	71813257	71813753	peak1609	61	.	198.370	-1	-1
chr10	71892323	71892925	peak1610	75	.	244.420	-1	-1
chr10	71929734	71930724	peak1611	958	.	3100.000	-1	-1
chr10	72091367	72091894	peak1612	102	.	331.320	-1	-1
chr10	72124209	72124652	peak1613	76	.	248.060	-1	-1
chr10	72137777	72138234	peak1614	47	.	153.840	-1	-1
chr10	72163598	72164275	peak1615	384	.	1243.670	-1	-1
chr10	72575605	72575942	peak1616	33	.	108.850	-1	-1
chr10	73099806	73100205	peak1617	34	.	112.250	-1	-1
chr10	73136824	73137399	peak1618	48	.	155.820	-1	-1
chr10	73291239	73291724	peak1619	59	.	192.310	-1	-1
chr10	73308214	73308584	peak1620	45	.	146.550	-1	-1
chr10	73489079	73489407	peak1621	35	.	115.860	-1	-1
chr10	73526293	73527204	peak1622	162	.	526.430	-1	-1
chr10	73527349	73527722	peak1623	40	.	130.560	-1	-1
chr10	73610703	73611288	peak1624	79	.	256.080	-1	-1
chr10	73620061	73620818	peak1625	67	.	218.420	-1	-1
chr10	73631035	73631420	peak1626	77	.	250.260	-1	-1
chr10	73648395	73648861	peak1627	34	.	110.450	-1	-1
chr10	73734166	73734685	peak1628	59	.	193.300	-1	-1
chr10	73857357	73857990	peak1629	176	.	570.450	-1	-1
chr10	73929965	73930320	peak1630	33	.	107.890	-1	-1
chr10	73930756	73931245	peak1631	56	.	181.410	-1	-1
chr10	73975515	73976209	peak1632	64	.	208.490	-1	-1
chr10	74020022	74020776	peak1633	148	.	479.900	-1	-1
chr10	74032424	74032876	peak1634	31	.	102.610	-1	-1
chr10	74036512	74036981	peak1635	38	.	124.430	-1	-1
chr10	74056828	74057522	peak1636	147	.	478.060	-1	-1
chr10	74079260	74079705	peak1637	58	.	188.280	-1	-1
chr10	74080208	74080869	peak1638	193	.	626.140	-1	-1
chr10	74114102	74115136	peak1639	476	.	1540.230	-1	-1
chr10	74123968	74124448	peak1640	34	.	111.850	-1	-1
chr10	74398442	74399040	peak1641	37	.	120.480	-1	-1
chr10	74451473	74452087	peak1642	74	.	241.960	-1	-1
chr10	74869784	74870895	peak1643	969	.	3135.270	-1	-1
chr10	74927101	74928421	peak1644	958	.	3100.000	-1	-1
chr10	75006778	75007437	peak1645	134	.	433.450	-1	-1
chr10	75011854	75012886	peak1646	958	.	3100.000	-1	-1
chr10	75255055	75255550	peak1647	79	.	256.820	-1	-1
chr10	75489291	75490764	peak1648	958	.	3100.000	-1	-1
chr10	75503018	75504785	peak1649	958	.	3100.000	-1	-1
chr10	75531799	75532643	peak1650	116	.	376.100	-1	-1
chr10	75541550	75542031	peak1651	83	.	269.640	-1	-1
chr10	75544637	75545774	peak1652	958	.	3100.000	-1	-1
chr10	75571282	75571645	peak1653	36	.	118.350	-1	-1
chr10	75647092	75647847	peak1654	51	.	167.330	-1	-1
chr10	75666238	75666944	peak1655	79	.	257.500	-1	-1
chr10	75668676	75669328	peak1656	91	.	294.330	-1	-1
chr10	75910401	75910851	peak1657	62	.	201.890	-1	-1
chr10	76585500	76586773	peak1658	613	.	1982.610	-1	-1
chr10	76870861	76872459	peak1659	470	.	1522.470	-1	-1
chr10	76947663	76948047	peak1660	36	.	118.210	-1	-1
chr10	76951432	76952315	peak1661	45	.	145.720	-1	-1
chr10	77161238	77162451	peak1662	167	.	540.480	-1	-1
chr10	77169194	77169585	peak1663	51	.	167.320	-1	-1
chr10	77228765	77229243	peak1664	44	.	144.370	-1	-1
chr10	77716372	77716754	peak1665	41	.	133.120	-1	-1
chr10	78343323	78343860	peak1666	99	.	321.940	-1	-1
chr10	78916122	78916785	peak1667	38	.	124.950	-1	-1
chr10	78922405	78922873	peak1668	34	.	110.550	-1	-1
chr10	78923619	78924227	peak1669	71	.	231.370	-1	-1
chr10	79110282	79110926	peak1670	144	.	465.620	-1	-1
chr10	79152485	79152939	peak1671	57	.	186.290	-1	-1
chr10	79342442	79342828	peak1672	51	.	166.310	-1	-1
chr10	79604867	79605184	peak1673	31	.	101.430	-1	-1
chr10	79788599	79790026	peak1674	958	.	3100.000	-1	-1
chr10	80015639	80016334	peak1675	163	.	527.500	-1	-1
chr10	80217832	80218184	peak1676	34	.	110.990	-1	-1
chr10	80218627	80219225	peak1677	179	.	580.850	-1	-1
chr10	80280761	80281256	peak1678	42	.	136.590	-1	-1
chr10	80305526	80305946	peak1679	144	.	466.580	-1	-1
chr10	80733215	80733551	peak1680	60	.	194.630	-1	-1
chr10	80733900	80734242	peak1681	40	.	130.780	-1	-1
chr10	80828429	80828763	peak1682	38	.	124.370	-1	-1
chr10	80909585	80910206	peak1683	93	.	303.240	-1	-1
chr10	80911226	80911883	peak1684	101	.	327.540	-1	-1
chr10	80917257	80917725	peak1685	49	.	159.790	-1	-1
chr10	80922581	80923007	peak1686	35	.	115.640	-1	-1
chr10	80943858	80944361	peak1687	50	.	164.190	-1	-1
chr10	81444902	81445199	peak1688	38	.	124.000	-1	-1
chr10	81664420	81664814	peak1689	58	.	187.850	-1	-1
chr10	81918372	81918690	peak1690	33	.	107.650	-1	-1
chr10	81965161	81965719	peak1691	110	.	357.760	-1	-1
chr10	81966874	81967309	peak1692	47	.	155.160	-1	-1
chr10	82265926	82266434	peak1693	75	.	245.140	-1	-1
chr10	82269277	82270026	peak1694	215	.	695.470	-1	-1
chr10	82295334	82296231	peak1695	219	.	711.150	-1	-1
chr10	85898739	85899835	peak1696	958	.	3100.000	-1	-1
chr10	86184410	86184986	peak1697	120	.	388.520	-1	-1
chr10	87381173	87381888	peak1698	64	.	209.180	-1	-1
chr10	87401781	87402925	peak1699	280	.	907.140	-1	-1
chr10	88200794	88201229	peak1700	38	.	123.750	-1	-1
chr10	88280570	88281065	peak1701	113	.	367.760	-1	-1
chr10	88281422	88281834	peak1702	38	.	124.940	-1	-1
chr10	88470620	88471250	peak1703	272	.	882.000	-1	-1
chr10	88515621	88516191	peak1704	52	.	169.600	-1	-1
chr10	88730768	88731313	peak1705	74	.	239.440	-1	-1
chr10	89101996	89102395	peak1706	78	.	255.110	-1	-1
chr10	89263893	89265446	peak1707	958	.	3100.000	-1	-1
chr10	89345781	89346344	peak1708	60	.	194.360	-1	-1
chr10	89395411	89395873	peak1709	40	.	131.440	-1	-1
chr10	89422150	89422591	peak1710	57	.	186.030	-1	-1
chr10	89577222	89578854	peak1711	958	.	3100.000	-1	-1
chr10	89601867	89602478	peak1712	126	.	409.260	-1	-1
chr10	89621743	89622417	peak1713	86	.	278.440	-1	-1
chr10	89719984	89720335	peak1714	35	.	114.770	-1	-1
chr10	89870005	89870404	peak1715	40	.	132.460	-1	-1
chr10	89879836	89880159	peak1716	40	.	129.460	-1	-1
chr10	89912548	89912947	peak1717	32	.	104.650	-1	-1
chr10	90013793	90014282	peak1718	41	.	133.160	-1	-1
chr10	90342338	90343110	peak1719	106	.	345.100	-1	-1
chr10	90410843	90411358	peak1720	45	.	147.930	-1	-1
chr10	90449568	90450095	peak1721	74	.	240.540	-1	-1
chr10	90463034	90463416	peak1722	31	.	100.870	-1	-1
chr10	90640119	90640925	peak1723	162	.	526.600	-1	-1
chr10	90642261	90642697	peak1724	31	.	102.740	-1	-1
chr10	91037798	91038272	peak1725	42	.	138.230	-1	-1
chr10	91087588	91088351	peak1726	210	.	679.230	-1	-1
chr10	91312990	91313557	peak1727	117	.	378.430	-1	-1
chr10	91460718	91461600	peak1728	208	.	673.610	-1	-1
chr10	92680746	92681491	peak1729	194	.	629.670	-1	-1
chr10	92689985	92691577	peak1730	483	.	1564.720	-1	-1
chr10	92923567	92923929	peak1731	39	.	126.580	-1	-1
chr10	93058035	93058465	peak1732	52	.	168.490	-1	-1
chr10	93349034	93349404	peak1733	44	.	143.680	-1	-1
chr10	93349881	93351061	peak1734	125	.	405.990	-1	-1
chr10	93364941	93365382	peak1735	80	.	261.070	-1	-1
chr10	93373244	93373847	peak1736	35	.	115.700	-1	-1
chr10	93377023	93377464	peak1737	32	.	104.490	-1	-1
chr10	93392850	93393338	peak1738	35	.	114.360	-1	-1
chr10	93412064	93412576	peak1739	52	.	171.340	-1	-1
chr10	93557871	93558453	peak1740	77	.	251.200	-1	-1
chr10	93558583	93559139	peak1741	50	.	164.220	-1	-1
chr10	93661485	93661974	peak1742	45	.	148.430	-1	-1
chr10	93668448	93668950	peak1743	61	.	199.750	-1	-1
chr10	93683039	93683959	peak1744	746	.	2414.490	-1	-1
chr10	94000160	94000726	peak1745	116	.	376.140	-1	-1
chr10	94050482	94051327	peak1746	294	.	951.890	-1	-1
chr10	94351116	94351774	peak1747	206	.	668.200	-1	-1
chr10	94352408	94352837	peak1748	32	.	105.560	-1	-1
chr10	94457328	94457800	peak1749	40	.	129.720	-1	-1
chr10	94459057	94459967	peak1750	328	.	1062.440	-1	-1
chr10	94652000	94652560	peak1751	46	.	151.700	-1	-1
chr10	94731705	94732242	peak1752	93	.	303.200	-1	-1
chr10	95048612	95049077	peak1753	64	.	208.850	-1	-1
chr10	95053715	95054171	peak1754	54	.	177.510	-1	-1
chr10	95196740	95197404	peak1755	40	.	130.720	-1	-1
chr10	95205322	95205766	peak1756	31	.	100.750	-1	-1
chr10	95218447	95219033	peak1757	69	.	226.140	-1	-1
chr10	95225482	95226480	peak1758	144	.	465.800	-1	-1
chr10	95228139	95228698	peak1759	48	.	155.270	-1	-1
chr10	95230476	95231369	peak1760	231	.	748.190	-1	-1
chr10	95235311	95236053	peak1761	134	.	435.220	-1	-1
chr10	95255830	95256772	peak1762	484	.	1567.160	-1	-1
chr10	95308325	95308851	peak1763	44	.	143.390	-1	-1
chr10	95461602	95462888	peak1764	958	.	3100.000	-1	-1
chr10	95786729	95787327	peak1765	102	.	329.860	-1	-1
chr10	95797722	95798152	peak1766	42	.	137.670	-1	-1
chr10	95875523	95875896	peak1767	41	.	134.420	-1	-1
chr10	95882934	95883470	peak1768	69	.	224.800	-1	-1
chr10	96121947	96123356	peak1769	958	.	3100.000	-1	-1
chr10	96161673	96162389	peak1770	270	.	873.600	-1	-1
chr10	96440217	96440685	peak1771	33	.	107.920	-1	-1
chr10	96943248	96943725	peak1772	107	.	347.760	-1	-1
chr10	96974508	96975051	peak1773	42	.	137.170	-1	-1
chr10	96989201	96989818	peak1774	57	.	187.410	-1	-1
chr10	97068466	97068869	peak1775	43	.	140.060	-1	-1
chr10	97321122	97321716	peak1776	51	.	165.430	-1	-1
chr10	97849171	97850614	peak1777	958	.	3100.000	-1	-1
chr10	97878299	97878808	peak1778	90	.	291.170	-1	-1
chr10	97889004	97890711	peak1779	958	.	3100.000	-1	-1
chr10	98345833	98347332	peak1780	958	.	3100.000	-1	-1
chr10	98591509	98591873	peak1781	38	.	125.400	-1	-1
chr10	98623565	98624285	peak1782	66	.	214.530	-1	-1
chr10	99051405	99052802	peak1783	195	.	633.010	-1	-1
chr10	99078668	99079407	peak1784	126	.	409.140	-1	-1
chr10	99094168	99094510	peak1785	33	.	108.600	-1	-1
chr10	99159789	99160357	peak1786	45	.	147.490	-1	-1
chr10	99160513	99161476	peak1787	958	.	3100.000	-1	-1
chr10	99205511	99206092	peak1788	109	.	353.170	-1	-1
chr10	99301888	99302344	peak1789	49	.	161.220	-1	-1
chr10	99302761	99303266	peak1790	70	.	226.470	-1	-1
chr10	99334228	99334959	peak1791	103	.	333.160	-1	-1
chr10	99408650	99409109	peak1792	71	.	229.550	-1	-1
chr10	99446938	99447557	peak1793	74	.	240.240	-1	-1
chr10	99496669	99497140	peak1794	39	.	128.900	-1	-1
chr10	99599812	99600262	peak1795	81	.	262.930	-1	-1
chr10	99642081	99642695	peak1796	98	.	317.210	-1	-1
chr10	99893985	99894931	peak1797	519	.	1678.790	-1	-1
chr10	100174687	100175137	peak1798	78	.	252.620	-1	-1
chr10	100206409	100206757	peak1799	68	.	223.060	-1	-1
chr10	100220484	100220910	peak1800	69	.	225.390	-1	-1
chr10	100227236	100227547	peak1801	40	.	129.500	-1	-1
chr10	101039377	101039797	peak1802	36	.	117.730	-1	-1
chr10	101088549	101089325	peak1803	168	.	545.000	-1	-1
chr10	101098702	101099251	peak1804	39	.	127.250	-1	-1
chr10	101190290	101191017	peak1805	73	.	237.910	-1	-1
chr10	101380090	101380599	peak1806	91	.	296.840	-1	-1
chr10	101418953	101419482	peak1807	97	.	314.530	-1	-1
chr10	101491329	101492258	peak1808	958	.	3100.000	-1	-1
chr10	101535479	101536132	peak1809	155	.	503.730	-1	-1
chr10	101538974	101539921	peak1810	99	.	320.880	-1	-1
chr10	101725993	101726455	peak1811	37	.	120.630	-1	-1
chr10	101765741	101766579	peak1812	99	.	320.760	-1	-1
chr10	101945646	101946465	peak1813	112	.	364.600	-1	-1
chr10	101988565	101989882	peak1814	817	.	2642.980	-1	-1
chr10	102027137	102027683	peak1815	57	.	186.350	-1	-1
chr10	102045880	102046755	peak1816	111	.	360.390	-1	-1
chr10	102295248	102296304	peak1817	958	.	3100.000	-1	-1
chr10	102504517	102504935	peak1818	51	.	166.880	-1	-1
chr10	102672118	102673359	peak1819	414	.	1340.170	-1	-1
chr10	102746411	102748253	peak1820	958	.	3100.000	-1	-1
chr10	102757008	102757826	peak1821	103	.	333.750	-1	-1
chr10	102802430	102803156	peak1822	140	.	453.070	-1	-1
chr10	102820131	102820829	peak1823	189	.	611.220	-1	-1
chr10	102827030	102827947	peak1824	203	.	658.730	-1	-1
chr10	103113333	103114082	peak1825	111	.	361.060	-1	-1
chr10	103124379	103124749	peak1826	70	.	227.450	-1	-1
chr10	103347364	103348505	peak1827	958	.	3100.000	-1	-1
chr10	103454468	103454912	peak1828	113	.	368.260	-1	-1
chr10	103542967	103543416	peak1829	61	.	198.130	-1	-1
chr10	103577904	103578624	peak1830	67	.	219.280	-1	-1
chr10	103590276	103591128	peak1831	148	.	479.040	-1	-1
chr10	103815112	103816304	peak1832	198	.	642.250	-1	-1
chr10	103824820	103825397	peak1833	125	.	406.230	-1	-1
chr10	103892134	103892995	peak1834	520	.	1682.580	-1	-1
chr10	103911253	103912762	peak1835	958	.	3100.000	-1	-1
chr10	104004841	104005803	peak1836	236	.	763.900	-1	-1
chr10	104153572	104154428	peak1837	167	.	541.170	-1	-1
chr10	104155148	104155564	peak1838	100	.	326.460	-1	-1
chr10	104180438	104181508	peak1839	965	.	3122.710	-1	-1
chr10	104182453	104182827	peak1840	43	.	139.140	-1	-1
chr10	104191739	104192651	peak1841	183	.	594.760	-1	-1
chr10	104220849	104221205	peak1842	40	.	131.280	-1	-1
chr10	104261596	104262923	peak1843	607	.	1964.670	-1	-1
chr10	104364050	104364519	peak1844	46	.	149.860	-1	-1
chr10	104401663	104402276	peak1845	126	.	409.320	-1	-1
chr10	104405530	104405912	peak1846	39	.	126.680	-1	-1
chr10	104405922	104406368	peak1847	67	.	219.720	-1	-1
chr10	104417797	104418082	peak1848	33	.	108.600	-1	-1
chr10	104502932	104504115	peak1849	958	.	3100.000	-1	-1
chr10	104613666	104614477	peak1850	346	.	1121.330	-1	-1
chr10	104678047	104678463	peak1851	35	.	115.280	-1	-1
chr10	104952080	104952641	peak1852	123	.	400.410	-1	-1
chr10	104990841	104991398	peak1853	63	.	206.880	-1	-1
chr10	104998522	104999120	peak1854	58	.	187.800	-1	-1
chr10	105001035	105001878	peak1855	61	.	198.840	-1	-1
chr10	105032680	105033200	peak1856	63	.	204.350	-1	-1
chr10	105127078	105127942	peak1857	197	.	637.530	-1	-1
chr10	105155449	105157518	peak1858	958	.	3100.000	-1	-1
chr10	105517747	105518501	peak1859	133	.	433.210	-1	-1
chr10	105518746	105519594	peak1860	45	.	147.480	-1	-1
chr10	105553986	105554444	peak1861	90	.	292.140	-1	-1
chr10	105649905	105650415	peak1862	46	.	149.870	-1	-1
chr10	105667969	105668547	peak1863	128	.	416.350	-1	-1
chr10	105677311	105678580	peak1864	232	.	753.080	-1	-1
chr10	105869402	105870124	peak1865	106	.	344.670	-1	-1
chr10	105877547	105878202	peak1866	57	.	186.950	-1	-1
chr10	106014308	106014876	peak1867	176	.	570.310	-1	-1
chr10	106028249	106029149	peak1868	480	.	1554.490	-1	-1
chr10	106048257	106048560	peak1869	36	.	118.240	-1	-1
chr10	106088967	106089481	peak1870	39	.	128.980	-1	-1
chr10	106098108	106098721	peak1871	93	.	302.890	-1	-1
chr10	106697337	106697672	peak1872	38	.	124.400	-1	-1
chr10	111768445	111768860	peak1873	45	.	145.520	-1	-1
chr10	111985363	111985763	peak1874	59	.	193.340	-1	-1
chr10	112064476	112065169	peak1875	382	.	1236.130	-1	-1
chr10	112155439	112156028	peak1876	85	.	276.940	-1	-1
chr10	112158103	112159639	peak1877	273	.	884.920	-1	-1
chr10	112170003	112170623	peak1878	136	.	442.070	-1	-1
chr10	112174055	112174818	peak1879	132	.	426.770	-1	-1
chr10	112185869	112187019	peak1880	145	.	470.660	-1	-1
chr10	112247138	112247698	peak1881	35	.	114.710	-1	-1
chr10	112257071	112257688	peak1882	91	.	294.730	-1	-1
chr10	112260969	112261455	peak1883	63	.	206.400	-1	-1
chr10	112272478	112272914	peak1884	33	.	107.090	-1	-1
chr10	112631897	112632684	peak1885	112	.	362.460	-1	-1
chr10	112678069	112679551	peak1886	958	.	3100.000	-1	-1
chr10	113943418	113943804	peak1887	31	.	102.490	-1	-1
chr10	114205895	114207542	peak1888	958	.	3100.000	-1	-1
chr10	114502855	114503397	peak1889	56	.	182.130	-1	-1
chr10	114571455	114572053	peak1890	157	.	510.050	-1	-1
chr10	114658294	114658759	peak1891	35	.	114.560	-1	-1
chr10	114663722	114664242	peak1892	58	.	188.200	-1	-1
chr10	114833291	114834094	peak1893	288	.	931.210	-1	-1
chr10	114846937	114847770	peak1894	488	.	1579.530	-1	-1
chr10	114853097	114853662	peak1895	82	.	268.320	-1	-1
chr10	115310008	115310504	peak1896	87	.	283.420	-1	-1
chr10	115438751	115439123	peak1897	41	.	134.390	-1	-1
chr10	115613782	115615082	peak1898	262	.	849.870	-1	-1
chr10	115786165	115786864	peak1899	74	.	239.940	-1	-1
chr10	116066290	116066773	peak1900	53	.	173.640	-1	-1
chr10	116218720	116219037	peak1901	48	.	157.820	-1	-1
chr10	116278237	116278759	peak1902	37	.	121.210	-1	-1
chr10	116286355	116286782	peak1903	36	.	119.500	-1	-1
chr10	116394270	116394715	peak1904	34	.	110.680	-1	-1
chr10	116539475	116540085	peak1905	140	.	453.510	-1	-1
chr10	116697652	116698138	peak1906	59	.	192.800	-1	-1
chr10	118530924	118531266	peak1907	52	.	170.680	-1	-1
chr10	118764182	118764912	peak1908	90	.	293.570	-1	-1
chr10	118946794	118947252	peak1909	74	.	240.080	-1	-1
chr10	119123714	119124259	peak1910	126	.	407.700	-1	-1
chr10	119368575	119368997	peak1911	62	.	201.990	-1	-1
chr10	119412636	119412963	peak1912	32	.	104.800	-1	-1
chr10	119806209	119806667	peak1913	49	.	160.380	-1	-1
chr10	120101555	120102054	peak1914	76	.	248.700	-1	-1
chr10	120766272	120766878	peak1915	75	.	243.800	-1	-1
chr10	120840121	120840609	peak1916	49	.	158.550	-1	-1
chr10	120937693	120938254	peak1917	105	.	341.800	-1	-1
chr10	120965470	120966162	peak1918	168	.	545.220	-1	-1
chr10	121013145	121013604	peak1919	39	.	129.040	-1	-1
chr10	121030397	121030909	peak1920	72	.	235.350	-1	-1
chr10	121065239	121065992	peak1921	156	.	506.160	-1	-1
chr10	121076245	121077271	peak1922	131	.	423.670	-1	-1
chr10	121356045	121356924	peak1923	276	.	895.250	-1	-1
chr10	121410219	121410653	peak1924	47	.	152.240	-1	-1
chr10	121414117	121414554	peak1925	47	.	153.110	-1	-1
chr10	121414930	121415430	peak1926	53	.	173.690	-1	-1
chr10	121485137	121485531	peak1927	41	.	134.150	-1	-1
chr10	121631339	121631805	peak1928	55	.	180.670	-1	-1
chr10	121632294	121632855	peak1929	73	.	238.130	-1	-1
chr10	121651452	121652782	peak1930	958	.	3100.000	-1	-1
chr10	122610091	122611380	peak1931	958	.	3100.000	-1	-1
chr10	123687211	123688071	peak1932	692	.	2237.380	-1	-1
chr10	123734326	123735005	peak1933	252	.	815.650	-1	-1
chr10	123822583	123823255	peak1934	206	.	668.020	-1	-1
chr10	123861327	123862239	peak1935	212	.	686.340	-1	-1
chr10	123871947	123872448	peak1936	48	.	158.110	-1	-1
chr10	123900350	123901130	peak1937	136	.	442.720	-1	-1
chr10	123942705	123942983	peak1938	37	.	120.530	-1	-1
chr10	124067123	124067825	peak1939	83	.	268.650	-1	-1
chr10	124133817	124134325	peak1940	45	.	147.050	-1	-1
chr10	124228437	124228978	peak1941	74	.	239.920	-1	-1
chr10	124609641	124610070	peak1942	37	.	119.710	-1	-1
chr10	124621111	124621504	peak1943	32	.	106.690	-1	-1
chr10	124624362	124624768	peak1944	34	.	111.270	-1	-1
chr10	124638795	124639354	peak1945	40	.	129.620	-1	-1
chr10	124713311	124714209	peak1946	958	.	3100.000	-1	-1
chr10	124739865	124740207	peak1947	32	.	106.300	-1	-1
chr10	124913272	124914400	peak1948	958	.	3100.000	-1	-1
chr10	126062983	126063539	peak1949	528	.	1708.640	-1	-1
chr10	126336340	126336722	peak1950	50	.	164.670	-1	-1
chr10	126480246	126480947	peak1951	61	.	199.510	-1	-1
chr10	126489958	126490758	peak1952	511	.	1652.380	-1	-1
chr10	126772786	126773114	peak1953	39	.	128.520	-1	-1
chr10	126808627	126809031	peak1954	54	.	176.690	-1	-1
chr10	126812151	126812605	peak1955	58	.	190.630	-1	-1
chr10	126849931	126850231	peak1956	40	.	132.300	-1	-1
chr10	126952089	126952527	peak1957	38	.	125.490	-1	-1
chr10	127210538	127210958	peak1958	102	.	331.640	-1	-1
chr10	127407551	127408825	peak1959	888	.	2873.560	-1	-1
chr10	127567794	127568356	peak1960	40	.	131.410	-1	-1
chr10	127583730	127584734	peak1961	94	.	306.420	-1	-1
chr10	127661774	127662251	peak1962	136	.	442.770	-1	-1
chr10	127750908	127751438	peak1963	115	.	374.250	-1	-1
chr10	127887781	127888190	peak1964	64	.	208.830	-1	-1
chr10	127925045	127925439	peak1965	55	.	180.440	-1	-1
chr10	127935859	127936470	peak1966	128	.	414.250	-1	-1
chr10	128086638	128086969	peak1967	45	.	148.340	-1	-1
chr10	128148558	128149054	peak1968	63	.	206.880	-1	-1
chr10	128593851	128594191	peak1969	46	.	151.750	-1	-1
chr10	129687928	129688242	peak1970	37	.	120.460	-1	-1
chr10	130008968	130009343	peak1971	54	.	174.910	-1	-1
chr10	131908845	131909923	peak1972	363	.	1173.690	-1	-1
chr10	131934420	131934839	peak1973	73	.	238.440	-1	-1
chr10	132495159	132495555	peak1974	99	.	320.930	-1	-1
chr10	134133583	134133984	peak1975	36	.	116.680	-1	-1
chr10	134135894	134136382	peak1976	74	.	241.780	-1	-1
chr10	134143238	134143789	peak1977	87	.	283.390	-1	-1
chr10	134247577	134248580	peak1978	958	.	3100.000	-1	-1
chr10	134260207	134260620	peak1979	44	.	142.840	-1	-1
chr10	134266586	134267022	peak1980	71	.	230.450	-1	-1
chr10	134330518	134331146	peak1981	88	.	286.630	-1	-1
chr10	135072699	135073151	peak1982	50	.	162.030	-1	-1
chr10	135075256	135075570	peak1983	60	.	194.390	-1	-1
chr10	135121187	135122811	peak1984	958	.	3100.000	-1	-1
chr10	135138054	135138304	peak1985	34	.	110.040	-1	-1
chr10	135201658	135202041	peak1986	65	.	210.760	-1	-1
chr10	135207317	135208182	peak1987	958	.	3100.000	-1	-1
chr10	135333540	135334257	peak1988	403	.	1304.310	-1	-1
chr11	206860	208943	peak1989	958	.	3100.000	-1	-1
chr11	236275	237627	peak1990	958	.	3100.000	-1	-1
chr11	307887	308310	peak1991	101	.	328.510	-1	-1
chr11	356197	356545	peak1992	32	.	106.050	-1	-1
chr11	394086	394859	peak1993	131	.	425.660	-1	-1
chr11	406787	407164	peak1994	72	.	235.370	-1	-1
chr11	448064	448574	peak1995	125	.	404.390	-1	-1
chr11	449958	450542	peak1996	160	.	519.290	-1	-1
chr11	506065	507105	peak1997	845	.	2734.010	-1	-1
chr11	518446	519279	peak1998	115	.	374.300	-1	-1
chr11	535487	535983	peak1999	338	.	1094.320	-1	-1
chr11	568660	568892	peak2000	32	.	106.080	-1	-1
[truncated: 12,167 more rows]
