# Supplementary material for: Mechanistic basis of atypical TERT promoter mutations
Source: Nat Commun. 2024 Nov 18;15:9965. doi: 10.1038/s41467-024-54158-5 (PMC11574208; doi:10.1038/s41467-024-54158-5)
Supplement: Supplementary file 3 — Supplementary Data 1 [file 41467_2024_54158_MOESM3_ESM.zip › Code/ICGC/data/ChIP/SL611_broadPeaks.txt]

chr1	10004	10391	peak1	136	.	440.940	-1	-1
chr1	11038	11527	peak2	226	.	732.900	-1	-1
chr1	11601	12821	peak3	304	.	984.600	-1	-1
chr1	13030	14773	peak4	396	.	1282.170	-1	-1
chr1	15009	16415	peak5	373	.	1206.210	-1	-1
chr1	16416	16669	peak6	49	.	158.730	-1	-1
chr1	16771	17658	peak7	236	.	765.570	-1	-1
chr1	18059	20111	peak8	501	.	1620.380	-1	-1
chr1	20196	20555	peak9	56	.	181.410	-1	-1
chr1	21103	21784	peak10	154	.	499.040	-1	-1
chr1	22146	22912	peak11	192	.	623.610	-1	-1
chr1	23202	23678	peak12	83	.	269.110	-1	-1
chr1	23967	24228	peak13	48	.	155.800	-1	-1
chr1	24232	25764	peak14	365	.	1180.970	-1	-1
chr1	25901	26838	peak15	183	.	594.120	-1	-1
chr1	26979	27205	peak16	36	.	118.360	-1	-1
chr1	28019	30863	peak17	958	.	3100.000	-1	-1
chr1	30866	31436	peak18	132	.	429.040	-1	-1
chr1	31667	32483	peak19	172	.	559.110	-1	-1
chr1	32561	33080	peak20	129	.	419.160	-1	-1
chr1	33152	33410	peak21	36	.	117.900	-1	-1
chr1	33979	35311	peak22	329	.	1064.540	-1	-1
chr1	35451	36294	peak23	176	.	569.090	-1	-1
chr1	36409	36786	peak24	88	.	287.060	-1	-1
chr1	37407	37987	peak25	144	.	467.910	-1	-1
chr1	38000	38489	peak26	107	.	346.210	-1	-1
chr1	38525	39520	peak27	262	.	847.290	-1	-1
chr1	39977	40525	peak28	93	.	303.350	-1	-1
chr1	82370	82581	peak29	32	.	103.900	-1	-1
chr1	83156	83553	peak30	58	.	188.450	-1	-1
chr1	87962	88175	peak31	31	.	103.280	-1	-1
chr1	90333	90735	peak32	60	.	196.390	-1	-1
chr1	96848	97054	peak33	35	.	115.250	-1	-1
chr1	104894	105206	peak34	64	.	208.180	-1	-1
chr1	105236	105462	peak35	36	.	118.360	-1	-1
chr1	107472	107720	peak36	40	.	130.580	-1	-1
chr1	108326	108542	peak37	31	.	102.360	-1	-1
chr1	108814	109236	peak38	89	.	289.480	-1	-1
chr1	135697	135945	peak39	34	.	111.530	-1	-1
chr1	137315	137547	peak40	42	.	136.050	-1	-1
chr1	143804	144150	peak41	167	.	541.710	-1	-1
chr1	150711	151017	peak42	49	.	160.050	-1	-1
chr1	172627	172861	peak43	32	.	106.350	-1	-1
chr1	234451	234664	peak44	34	.	112.900	-1	-1
chr1	235378	235911	peak45	95	.	308.670	-1	-1
chr1	236427	237071	peak46	98	.	319.800	-1	-1
chr1	243183	243389	peak47	35	.	115.250	-1	-1
chr1	251209	251445	peak48	41	.	134.640	-1	-1
chr1	253787	254035	peak49	40	.	130.580	-1	-1
chr1	254589	254857	peak50	41	.	133.760	-1	-1
chr1	255135	255557	peak51	79	.	258.540	-1	-1
chr1	326499	326715	peak52	34	.	111.920	-1	-1
chr1	326886	327297	peak53	59	.	193.570	-1	-1
chr1	327374	327622	peak54	34	.	111.530	-1	-1
chr1	353300	353665	peak55	61	.	198.890	-1	-1
chr1	356807	357110	peak56	52	.	170.890	-1	-1
chr1	358691	358901	peak57	32	.	104.220	-1	-1
chr1	358936	359235	peak58	75	.	245.690	-1	-1
chr1	359930	360811	peak59	207	.	669.790	-1	-1
chr1	361996	362382	peak60	74	.	241.480	-1	-1
chr1	362497	362728	peak61	39	.	126.470	-1	-1
chr1	363515	363929	peak62	68	.	221.470	-1	-1
chr1	365798	366173	peak63	66	.	215.220	-1	-1
chr1	368084	368364	peak64	40	.	130.030	-1	-1
chr1	369956	370174	peak65	40	.	131.000	-1	-1
chr1	379341	379531	peak66	34	.	110.850	-1	-1
chr1	387857	388765	peak67	190	.	615.960	-1	-1
chr1	388985	389325	peak68	61	.	197.700	-1	-1
chr1	397429	397856	peak69	82	.	266.850	-1	-1
chr1	401635	401834	peak70	33	.	107.770	-1	-1
chr1	401851	402063	peak71	35	.	113.230	-1	-1
chr1	402645	402856	peak72	32	.	103.900	-1	-1
chr1	408327	408539	peak73	41	.	133.200	-1	-1
chr1	416509	416802	peak74	53	.	174.440	-1	-1
chr1	419361	419598	peak75	47	.	154.530	-1	-1
chr1	421367	421687	peak76	66	.	215.420	-1	-1
chr1	422706	422954	peak77	34	.	111.530	-1	-1
chr1	425914	426175	peak78	36	.	117.010	-1	-1
chr1	433700	433890	peak79	31	.	100.980	-1	-1
chr1	447671	447887	peak80	31	.	102.360	-1	-1
chr1	455957	456180	peak81	36	.	119.350	-1	-1
chr1	461750	462012	peak82	74	.	240.950	-1	-1
chr1	462351	462572	peak83	31	.	100.860	-1	-1
chr1	462790	463244	peak84	70	.	227.630	-1	-1
chr1	463817	464184	peak85	73	.	238.470	-1	-1
chr1	467533	467756	peak86	39	.	129.230	-1	-1
chr1	521442	521704	peak87	67	.	218.680	-1	-1
chr1	527566	527789	peak88	36	.	119.350	-1	-1
chr1	558399	558658	peak89	33	.	108.370	-1	-1
chr1	561586	561791	peak90	32	.	105.810	-1	-1
chr1	562900	563197	peak91	48	.	158.260	-1	-1
chr1	564263	570444	peak92	958	.	3100.000	-1	-1
chr1	573633	573926	peak93	53	.	174.440	-1	-1
chr1	581827	582107	peak94	58	.	189.600	-1	-1
chr1	588366	588794	peak95	73	.	236.340	-1	-1
chr1	592173	592426	peak96	42	.	138.690	-1	-1
chr1	592567	592994	peak97	82	.	266.850	-1	-1
chr1	601098	601438	peak98	61	.	197.700	-1	-1
chr1	601659	601957	peak99	56	.	182.720	-1	-1
chr1	602016	602446	peak100	95	.	307.250	-1	-1
chr1	610130	610317	peak101	31	.	101.970	-1	-1
chr1	610908	611096	peak102	31	.	101.640	-1	-1
chr1	619484	619702	peak103	40	.	131.000	-1	-1
chr1	621294	621574	peak104	40	.	130.030	-1	-1
chr1	623485	623860	peak105	66	.	215.220	-1	-1
chr1	625901	626140	peak106	44	.	143.590	-1	-1
chr1	626925	627156	peak107	39	.	126.470	-1	-1
chr1	627271	627657	peak108	77	.	251.750	-1	-1
chr1	628842	629723	peak109	207	.	669.790	-1	-1
chr1	630418	630717	peak110	75	.	245.690	-1	-1
chr1	630752	630962	peak111	32	.	104.220	-1	-1
chr1	632543	632851	peak112	58	.	189.170	-1	-1
chr1	636025	636279	peak113	36	.	119.100	-1	-1
chr1	662063	662466	peak114	60	.	196.080	-1	-1
chr1	662803	663035	peak115	39	.	126.130	-1	-1
chr1	679523	679869	peak116	159	.	516.210	-1	-1
chr1	686397	686703	peak117	49	.	160.050	-1	-1
chr1	708426	708660	peak118	32	.	106.350	-1	-1
chr1	713735	714005	peak119	39	.	127.610	-1	-1
chr1	714017	714459	peak120	57	.	186.130	-1	-1
chr1	723960	724639	peak121	61	.	200.230	-1	-1
chr1	724761	725446	peak122	77	.	249.420	-1	-1
chr1	725455	727087	peak123	522	.	1690.200	-1	-1
chr1	762162	763506	peak124	958	.	3100.000	-1	-1
chr1	802052	802338	peak125	36	.	116.980	-1	-1
chr1	814043	814397	peak126	60	.	194.600	-1	-1
chr1	824865	825270	peak127	65	.	213.000	-1	-1
chr1	894355	894819	peak128	433	.	1401.910	-1	-1
chr1	965335	965547	peak129	35	.	113.230	-1	-1
chr1	966163	966385	peak130	34	.	110.010	-1	-1
chr1	1167285	1167626	peak131	48	.	157.270	-1	-1
chr1	1185597	1185797	peak132	33	.	107.440	-1	-1
chr1	1208984	1209434	peak133	319	.	1033.970	-1	-1
chr1	1259833	1260260	peak134	315	.	1019.770	-1	-1
chr1	1310286	1311136	peak135	958	.	3100.000	-1	-1
chr1	1334654	1335143	peak136	267	.	866.320	-1	-1
chr1	1342282	1343009	peak137	958	.	3100.000	-1	-1
chr1	1406874	1407332	peak138	306	.	991.230	-1	-1
chr1	1550541	1550951	peak139	180	.	584.090	-1	-1
chr1	1562707	1563201	peak140	72	.	235.480	-1	-1
chr1	1589918	1590989	peak141	958	.	3100.000	-1	-1
chr1	1623710	1624279	peak142	229	.	741.660	-1	-1
chr1	1624386	1625070	peak143	147	.	476.600	-1	-1
chr1	1655240	1656278	peak144	958	.	3100.000	-1	-1
chr1	1676985	1677530	peak145	192	.	623.120	-1	-1
chr1	1677856	1678336	peak146	98	.	318.440	-1	-1
chr1	1859483	1859849	peak147	71	.	231.700	-1	-1
chr1	1900322	1901036	peak148	331	.	1072.340	-1	-1
chr1	2073258	2073784	peak149	117	.	381.240	-1	-1
chr1	2126338	2126719	peak150	61	.	198.320	-1	-1
chr1	2186586	2187936	peak151	958	.	3100.000	-1	-1
chr1	2322849	2323463	peak152	978	.	3162.510	-1	-1
chr1	2343929	2344284	peak153	52	.	168.170	-1	-1
chr1	2574542	2574908	peak154	125	.	406.580	-1	-1
chr1	2583543	2584124	peak155	93	.	303.600	-1	-1
chr1	2584208	2586086	peak156	206	.	667.840	-1	-1
chr1	2586129	2587630	peak157	211	.	683.510	-1	-1
chr1	2587690	2591673	peak158	958	.	3100.000	-1	-1
chr1	2591708	2592172	peak159	166	.	539.200	-1	-1
chr1	2592179	2596281	peak160	958	.	3100.000	-1	-1
chr1	2596324	2596788	peak161	204	.	661.830	-1	-1
chr1	2596795	2600897	peak162	958	.	3100.000	-1	-1
chr1	2600940	2601404	peak163	204	.	661.830	-1	-1
chr1	2601411	2606075	peak164	958	.	3100.000	-1	-1
chr1	2606118	2609794	peak165	958	.	3100.000	-1	-1
chr1	2609801	2613506	peak166	958	.	3100.000	-1	-1
chr1	2613538	2614619	peak167	513	.	1660.540	-1	-1
chr1	2615864	2616164	peak168	36	.	119.170	-1	-1
chr1	2616199	2616521	peak169	42	.	136.800	-1	-1
chr1	2616941	2617297	peak170	66	.	213.480	-1	-1
chr1	2618021	2618533	peak171	128	.	415.120	-1	-1
chr1	2618679	2618909	peak172	36	.	116.430	-1	-1
chr1	2619267	2619724	peak173	95	.	309.970	-1	-1
chr1	2619733	2619934	peak174	43	.	139.270	-1	-1
chr1	2620152	2621041	peak175	140	.	454.640	-1	-1
chr1	2621571	2622102	peak176	75	.	243.920	-1	-1
chr1	2622591	2622809	peak177	38	.	122.910	-1	-1
chr1	2622862	2623223	peak178	60	.	194.060	-1	-1
chr1	2623438	2623734	peak179	49	.	159.770	-1	-1
chr1	2624450	2624752	peak180	43	.	142.170	-1	-1
chr1	2624831	2625128	peak181	44	.	143.710	-1	-1
chr1	2625453	2625959	peak182	145	.	469.850	-1	-1
chr1	2626845	2627113	peak183	53	.	173.560	-1	-1
chr1	2627333	2627592	peak184	39	.	127.040	-1	-1
chr1	2627818	2628204	peak185	79	.	255.800	-1	-1
chr1	2628366	2629387	peak186	240	.	776.030	-1	-1
chr1	2629522	2629733	peak187	31	.	101.170	-1	-1
chr1	2630475	2630715	peak188	33	.	107.760	-1	-1
chr1	2632234	2632525	peak189	51	.	165.150	-1	-1
chr1	2633187	2633399	peak190	32	.	103.590	-1	-1
chr1	2633468	2633744	peak191	49	.	160.460	-1	-1
chr1	2686667	2686879	peak192	35	.	113.230	-1	-1
chr1	2686948	2687224	peak193	49	.	160.460	-1	-1
chr1	2687436	2688057	peak194	139	.	449.960	-1	-1
chr1	2688837	2689178	peak195	47	.	155.070	-1	-1
chr1	2690412	2690624	peak196	35	.	113.230	-1	-1
chr1	2690693	2690969	peak197	49	.	160.460	-1	-1
chr1	2691181	2691802	peak198	139	.	449.960	-1	-1
chr1	3489292	3489544	peak199	43	.	141.280	-1	-1
chr1	3541016	3541648	peak200	722	.	2334.820	-1	-1
chr1	3566412	3566922	peak201	442	.	1430.850	-1	-1
chr1	3663672	3664212	peak202	499	.	1613.800	-1	-1
chr1	3712805	3713390	peak203	958	.	3097.810	-1	-1
chr1	3773749	3774075	peak204	38	.	123.150	-1	-1
chr1	3791066	3791228	peak205	32	.	104.260	-1	-1
chr1	5910291	5910451	peak206	64	.	207.890	-1	-1
chr1	6550849	6551119	peak207	60	.	195.560	-1	-1
chr1	6639840	6640254	peak208	131	.	425.900	-1	-1
chr1	6845186	6845462	peak209	32	.	103.700	-1	-1
chr1	7315713	7315993	peak210	32	.	105.400	-1	-1
chr1	7360993	7361387	peak211	54	.	174.980	-1	-1
chr1	7609073	7609644	peak212	402	.	1301.380	-1	-1
chr1	8013919	8014545	peak213	351	.	1137.880	-1	-1
chr1	8021250	8021871	peak214	99	.	323.210	-1	-1
chr1	8151123	8151433	peak215	64	.	207.590	-1	-1
chr1	8938510	8938995	peak216	134	.	435.470	-1	-1
chr1	10003079	10003764	peak217	958	.	3100.000	-1	-1
chr1	10532473	10532797	peak218	48	.	155.370	-1	-1
chr1	11120117	11120541	peak219	112	.	363.260	-1	-1
chr1	11322349	11323132	peak220	958	.	3100.000	-1	-1
chr1	11333180	11333614	peak221	143	.	465.460	-1	-1
chr1	11862587	11863074	peak222	154	.	498.670	-1	-1
chr1	11865864	11866356	peak223	251	.	812.570	-1	-1
chr1	12892483	12892727	peak224	46	.	151.890	-1	-1
chr1	13419614	13419827	peak225	31	.	103.280	-1	-1
chr1	13640411	13640624	peak226	31	.	103.280	-1	-1
chr1	15678954	15679253	peak227	32	.	104.320	-1	-1
chr1	15742421	15742729	peak228	34	.	110.220	-1	-1
chr1	15852930	15853517	peak229	106	.	345.110	-1	-1
chr1	15930844	15931120	peak230	48	.	157.280	-1	-1
chr1	16134017	16134276	peak231	48	.	156.520	-1	-1
chr1	16279228	16279570	peak232	41	.	135.150	-1	-1
chr1	16302394	16302816	peak233	82	.	266.990	-1	-1
chr1	16693334	16693720	peak234	144	.	467.690	-1	-1
chr1	16766956	16767444	peak235	302	.	976.870	-1	-1
chr1	16837341	16837568	peak236	33	.	108.460	-1	-1
chr1	16839609	16839860	peak237	46	.	149.330	-1	-1
chr1	16839868	16841398	peak238	958	.	3100.000	-1	-1
chr1	16841504	16841711	peak239	35	.	114.910	-1	-1
chr1	16842237	16842449	peak240	42	.	138.120	-1	-1
chr1	16847371	16847686	peak241	64	.	207.010	-1	-1
chr1	16855417	16855714	peak242	50	.	163.080	-1	-1
chr1	16872045	16872576	peak243	155	.	502.610	-1	-1
chr1	16887792	16888106	peak244	36	.	118.100	-1	-1
chr1	16889714	16890008	peak245	42	.	137.230	-1	-1
chr1	16900494	16900784	peak246	42	.	136.410	-1	-1
chr1	16900866	16901102	peak247	35	.	115.170	-1	-1
chr1	16901862	16902063	peak248	33	.	107.110	-1	-1
chr1	16905501	16905819	peak249	48	.	156.170	-1	-1
chr1	16908517	16908834	peak250	43	.	142.040	-1	-1
chr1	16911797	16912115	peak251	48	.	156.170	-1	-1
chr1	16914530	16914743	peak252	41	.	132.830	-1	-1
chr1	16914873	16915091	peak253	31	.	101.760	-1	-1
chr1	16916347	16916554	peak254	32	.	105.160	-1	-1
chr1	16917081	16917447	peak255	83	.	270.350	-1	-1
chr1	16918186	16918481	peak256	39	.	126.140	-1	-1
chr1	16918576	16919138	peak257	96	.	312.440	-1	-1
chr1	16970761	16971426	peak258	216	.	700.430	-1	-1
chr1	16992313	16994030	peak259	958	.	3100.000	-1	-1
chr1	16994168	16994375	peak260	35	.	114.910	-1	-1
chr1	16994901	16995141	peak261	41	.	133.260	-1	-1
chr1	16996723	16997032	peak262	61	.	199.010	-1	-1
chr1	17053741	17054287	peak263	48	.	155.940	-1	-1
chr1	17063387	17063696	peak264	61	.	199.010	-1	-1
chr1	17065203	17065410	peak265	35	.	114.910	-1	-1
chr1	17066044	17066251	peak266	35	.	114.910	-1	-1
chr1	17066389	17068106	peak267	958	.	3100.000	-1	-1
chr1	17188316	17188840	peak268	156	.	506.190	-1	-1
chr1	17188998	17189267	peak269	44	.	143.110	-1	-1
chr1	17205150	17205447	peak270	50	.	163.080	-1	-1
chr1	17215623	17215936	peak271	42	.	137.080	-1	-1
chr1	17221834	17223319	peak272	958	.	3100.000	-1	-1
chr1	17231092	17231765	peak273	243	.	788.330	-1	-1
chr1	17280202	17280476	peak274	35	.	115.210	-1	-1
chr1	17380407	17380821	peak275	94	.	305.280	-1	-1
chr1	17516349	17516806	peak276	339	.	1097.600	-1	-1
chr1	17567999	17568467	peak277	69	.	224.470	-1	-1
chr1	19007816	19008167	peak278	173	.	560.360	-1	-1
chr1	19253197	19253526	peak279	50	.	163.390	-1	-1
chr1	19536640	19537067	peak280	89	.	289.230	-1	-1
chr1	19811865	19812164	peak281	78	.	253.170	-1	-1
chr1	19971176	19971529	peak282	76	.	248.190	-1	-1
chr1	20834187	20834949	peak283	958	.	3100.000	-1	-1
chr1	20987712	20988308	peak284	541	.	1751.250	-1	-1
chr1	21794667	21794926	peak285	36	.	117.600	-1	-1
chr1	21812204	21812437	peak286	35	.	116.110	-1	-1
chr1	22109948	22110344	peak287	120	.	389.200	-1	-1
chr1	22351727	22352256	peak288	391	.	1264.180	-1	-1
chr1	22699322	22699500	peak289	103	.	333.740	-1	-1
chr1	23076794	23077180	peak290	122	.	395.910	-1	-1
chr1	23670687	23671029	peak291	31	.	101.720	-1	-1
chr1	23694657	23695114	peak292	42	.	136.400	-1	-1
chr1	23730319	23730682	peak293	144	.	465.930	-1	-1
chr1	24018051	24018460	peak294	166	.	537.640	-1	-1
chr1	24069668	24070110	peak295	307	.	994.370	-1	-1
chr1	24117306	24117813	peak296	816	.	2639.640	-1	-1
chr1	24127271	24127595	peak297	51	.	167.470	-1	-1
chr1	24285458	24285835	peak298	49	.	161.320	-1	-1
chr1	25046569	25046914	peak299	45	.	146.840	-1	-1
chr1	25558727	25559356	peak300	486	.	1572.470	-1	-1
chr1	25566121	25566873	peak301	489	.	1582.620	-1	-1
chr1	25664862	25665256	peak302	66	.	216.570	-1	-1
chr1	25725014	25725300	peak303	36	.	119.030	-1	-1
chr1	26146154	26146633	peak304	238	.	769.870	-1	-1
chr1	26324374	26324938	peak305	123	.	399.500	-1	-1
chr1	26496228	26496570	peak306	146	.	473.870	-1	-1
chr1	27114451	27114859	peak307	93	.	302.480	-1	-1
chr1	27191431	27191737	peak308	31	.	100.730	-1	-1
chr1	27216519	27216928	peak309	376	.	1216.040	-1	-1
chr1	27247937	27248474	peak310	398	.	1288.330	-1	-1
chr1	27648367	27649100	peak311	958	.	3100.000	-1	-1
chr1	28099633	28099883	peak312	50	.	163.540	-1	-1
chr1	28240971	28241593	peak313	106	.	343.820	-1	-1
chr1	28414699	28415441	peak314	801	.	2591.190	-1	-1
chr1	28655286	28655718	peak315	978	.	3164.290	-1	-1
chr1	28696031	28696429	peak316	55	.	179.350	-1	-1
chr1	28832258	28832628	peak317	34	.	111.110	-1	-1
chr1	28879288	28879600	peak318	46	.	149.280	-1	-1
chr1	28969279	28969858	peak319	677	.	2190.120	-1	-1
chr1	28974682	28974890	peak320	65	.	211.490	-1	-1
chr1	29063152	29063534	peak321	32	.	104.690	-1	-1
chr1	29208507	29208893	peak322	53	.	171.510	-1	-1
chr1	29508333	29508846	peak323	298	.	966.180	-1	-1
chr1	31124518	31124783	peak324	32	.	105.810	-1	-1
chr1	31904534	31905181	peak325	398	.	1287.210	-1	-1
chr1	31956288	31956571	peak326	31	.	101.690	-1	-1
chr1	32110057	32111009	peak327	618	.	2000.500	-1	-1
chr1	32254000	32254408	peak328	61	.	197.720	-1	-1
chr1	32479271	32479606	peak329	47	.	154.630	-1	-1
chr1	32645079	32645531	peak330	63	.	206.550	-1	-1
chr1	32687659	32688289	peak331	656	.	2120.920	-1	-1
chr1	33115842	33116390	peak332	364	.	1177.290	-1	-1
chr1	33246343	33246674	peak333	90	.	291.100	-1	-1
chr1	33282863	33283152	peak334	39	.	128.810	-1	-1
chr1	33502281	33502854	peak335	283	.	916.170	-1	-1
chr1	33722020	33722223	peak336	53	.	174.260	-1	-1
chr1	33812563	33812856	peak337	36	.	119.430	-1	-1
chr1	33899327	33899653	peak338	36	.	117.060	-1	-1
chr1	33937900	33938493	peak339	282	.	914.160	-1	-1
chr1	35325108	35325634	peak340	388	.	1255.770	-1	-1
chr1	36022507	36023510	peak341	471	.	1523.170	-1	-1
chr1	36234919	36235351	peak342	85	.	277.330	-1	-1
chr1	36396347	36397080	peak343	958	.	3100.000	-1	-1
chr1	36554159	36554748	peak344	812	.	2626.890	-1	-1
chr1	36615055	36615450	peak345	38	.	124.000	-1	-1
chr1	36689434	36689848	peak346	70	.	227.930	-1	-1
chr1	36863415	36863718	peak347	52	.	169.930	-1	-1
chr1	36866560	36867032	peak348	294	.	952.070	-1	-1
chr1	37920702	37921041	peak349	44	.	142.570	-1	-1
chr1	38019213	38020143	peak350	958	.	3100.000	-1	-1
chr1	38061261	38061754	peak351	261	.	846.650	-1	-1
chr1	38077276	38077526	peak352	208	.	675.340	-1	-1
chr1	38157867	38158222	peak353	47	.	153.600	-1	-1
chr1	38273175	38274084	peak354	862	.	2789.340	-1	-1
chr1	38324941	38325516	peak355	607	.	1964.270	-1	-1
chr1	38455334	38456115	peak356	958	.	3100.000	-1	-1
chr1	38477999	38478725	peak357	853	.	2759.360	-1	-1
chr1	39338940	39339369	peak358	185	.	598.200	-1	-1
chr1	39456763	39457017	peak359	34	.	111.750	-1	-1
chr1	39857694	39858108	peak360	214	.	692.040	-1	-1
chr1	39875139	39875451	peak361	41	.	134.700	-1	-1
chr1	40025090	40025522	peak362	647	.	2092.680	-1	-1
chr1	40204233	40204760	peak363	135	.	437.310	-1	-1
chr1	40254606	40254967	peak364	54	.	176.740	-1	-1
chr1	40505531	40506723	peak365	739	.	2391.450	-1	-1
chr1	40723136	40724159	peak366	958	.	3100.000	-1	-1
chr1	40725018	40725249	peak367	159	.	514.900	-1	-1
chr1	40996988	40997542	peak368	614	.	1987.740	-1	-1
chr1	41884434	41884869	peak369	114	.	369.700	-1	-1
chr1	42800651	42801140	peak370	108	.	350.530	-1	-1
chr1	42928716	42929037	peak371	35	.	114.840	-1	-1
chr1	43123762	43124405	peak372	786	.	2543.890	-1	-1
chr1	43147619	43148059	peak373	67	.	219.410	-1	-1
chr1	43222670	43222924	peak374	31	.	103.220	-1	-1
chr1	43311891	43312443	peak375	461	.	1491.570	-1	-1
chr1	43637595	43638196	peak376	656	.	2121.990	-1	-1
chr1	43672468	43672876	peak377	37	.	121.710	-1	-1
chr1	43824304	43824676	peak378	78	.	252.280	-1	-1
chr1	43855111	43855920	peak379	847	.	2739.210	-1	-1
chr1	43888916	43889929	peak380	256	.	828.780	-1	-1
chr1	43938210	43938405	peak381	69	.	224.410	-1	-1
chr1	43941722	43941978	peak382	57	.	186.040	-1	-1
chr1	44412106	44412492	peak383	48	.	157.760	-1	-1
chr1	44435291	44435958	peak384	957	.	3096.130	-1	-1
chr1	44456831	44457436	peak385	53	.	173.260	-1	-1
chr1	44678864	44679386	peak386	958	.	3100.000	-1	-1
chr1	44871498	44871855	peak387	103	.	335.760	-1	-1
chr1	45273327	45273695	peak388	37	.	120.130	-1	-1
chr1	45769130	45769379	peak389	61	.	199.080	-1	-1
chr1	45805582	45806287	peak390	87	.	283.340	-1	-1
chr1	46016156	46016570	peak391	65	.	213.280	-1	-1
chr1	46049426	46049762	peak392	82	.	266.520	-1	-1
chr1	46153517	46154192	peak393	775	.	2507.930	-1	-1
chr1	46637052	46637403	peak394	51	.	167.360	-1	-1
chr1	46713188	46713505	peak395	59	.	191.350	-1	-1
chr1	46768779	46769587	peak396	512	.	1656.570	-1	-1
chr1	46806228	46806614	peak397	76	.	245.780	-1	-1
chr1	47184727	47185166	peak398	170	.	551.130	-1	-1
chr1	47323192	47323655	peak399	290	.	937.720	-1	-1
chr1	47573475	47574030	peak400	259	.	838.780	-1	-1
chr1	47644749	47645104	peak401	47	.	153.140	-1	-1
chr1	47779648	47780278	peak402	96	.	311.520	-1	-1
chr1	48216806	48217254	peak403	578	.	1871.810	-1	-1
chr1	50482859	50483012	peak404	45	.	147.770	-1	-1
chr1	51762540	51762855	peak405	40	.	130.030	-1	-1
chr1	52344733	52345173	peak406	109	.	355.480	-1	-1
chr1	52499249	52499689	peak407	454	.	1468.120	-1	-1
chr1	52520668	52521185	peak408	120	.	388.480	-1	-1
chr1	52869963	52870578	peak409	257	.	832.950	-1	-1
chr1	53480431	53480740	peak410	59	.	193.430	-1	-1
chr1	53662216	53662658	peak411	228	.	739.720	-1	-1
chr1	53685770	53686136	peak412	102	.	329.990	-1	-1
chr1	53703963	53704445	peak413	300	.	971.770	-1	-1
chr1	54178730	54179167	peak414	80	.	259.580	-1	-1
chr1	54303899	54304497	peak415	235	.	762.610	-1	-1
chr1	54518264	54518659	peak416	43	.	140.020	-1	-1
chr1	54518718	54519431	peak417	438	.	1416.410	-1	-1
chr1	54953952	54954314	peak418	112	.	362.680	-1	-1
chr1	55181266	55181798	peak419	740	.	2394.560	-1	-1
chr1	55230094	55230583	peak420	312	.	1010.270	-1	-1
chr1	55505873	55506140	peak421	37	.	120.590	-1	-1
chr1	56515109	56515264	peak422	45	.	146.770	-1	-1
chr1	56545926	56546178	peak423	35	.	113.290	-1	-1
chr1	59012255	59012588	peak424	45	.	146.840	-1	-1
chr1	59163289	59163405	peak425	52	.	168.460	-1	-1
chr1	59221114	59221598	peak426	183	.	594.870	-1	-1
chr1	59281925	59282267	peak427	31	.	102.240	-1	-1
chr1	59348944	59349415	peak428	71	.	231.190	-1	-1
chr1	62190473	62191113	peak429	473	.	1531.740	-1	-1
chr1	63249346	63249962	peak430	98	.	318.540	-1	-1
chr1	63988649	63989373	peak431	958	.	3100.000	-1	-1
chr1	65886227	65886589	peak432	74	.	240.140	-1	-1
chr1	67390506	67391103	peak433	203	.	657.600	-1	-1
chr1	67895771	67896692	peak434	425	.	1376.200	-1	-1
chr1	71546652	71547182	peak435	239	.	775.380	-1	-1
chr1	76163344	76163577	peak436	32	.	106.650	-1	-1
chr1	78148861	78149337	peak437	225	.	729.380	-1	-1
chr1	78225273	78225689	peak438	217	.	702.440	-1	-1
chr1	78245162	78245486	peak439	282	.	912.770	-1	-1
chr1	78558377	78558653	peak440	44	.	145.170	-1	-1
chr1	79345037	79345269	peak441	36	.	116.430	-1	-1
chr1	82511843	82512182	peak442	103	.	334.970	-1	-1
chr1	83616903	83617160	peak443	33	.	108.940	-1	-1
chr1	84543467	84543702	peak444	32	.	104.290	-1	-1
chr1	84709892	84710069	peak445	56	.	181.380	-1	-1
chr1	84944544	84945574	peak446	958	.	3100.000	-1	-1
chr1	85725081	85725612	peak447	749	.	2422.490	-1	-1
chr1	85763396	85763730	peak448	40	.	131.260	-1	-1
chr1	85794667	85794997	peak449	61	.	197.970	-1	-1
chr1	89499389	89499574	peak450	54	.	177.270	-1	-1
chr1	93645933	93646245	peak451	32	.	106.350	-1	-1
chr1	93811169	93811683	peak452	557	.	1801.630	-1	-1
chr1	94344418	94344972	peak453	239	.	772.790	-1	-1
chr1	100231990	100232357	peak454	83	.	269.930	-1	-1
chr1	100435213	100435744	peak455	618	.	1999.440	-1	-1
chr1	100598269	100599026	peak456	679	.	2195.760	-1	-1
chr1	101360179	101360969	peak457	213	.	691.380	-1	-1
chr1	101361140	101361416	peak458	37	.	120.260	-1	-1
chr1	101361446	101361843	peak459	111	.	359.570	-1	-1
chr1	102293497	102293680	peak460	48	.	155.810	-1	-1
chr1	104163706	104163858	peak461	45	.	148.270	-1	-1
chr1	107599067	107599428	peak462	103	.	333.150	-1	-1
chr1	108769314	108769537	peak463	31	.	100.270	-1	-1
chr1	108777974	108778265	peak464	45	.	145.610	-1	-1
chr1	108780575	108780814	peak465	32	.	104.890	-1	-1
chr1	108815198	108815417	peak466	31	.	101.460	-1	-1
chr1	108815814	108816051	peak467	38	.	124.470	-1	-1
chr1	108924279	108924518	peak468	32	.	104.890	-1	-1
chr1	108963536	108963773	peak469	38	.	124.470	-1	-1
chr1	108964125	108964338	peak470	34	.	112.900	-1	-1
chr1	108998740	108998979	peak471	32	.	104.890	-1	-1
chr1	109001276	109001580	peak472	58	.	190.660	-1	-1
chr1	109010016	109010249	peak473	32	.	106.650	-1	-1
chr1	109062701	109062893	peak474	31	.	100.330	-1	-1
chr1	109234602	109235190	peak475	237	.	768.020	-1	-1
chr1	109618321	109618937	peak476	769	.	2486.420	-1	-1
chr1	109642517	109643026	peak477	160	.	518.390	-1	-1
chr1	109739919	109740297	peak478	32	.	104.650	-1	-1
chr1	109756319	109756710	peak479	43	.	139.220	-1	-1
chr1	109825681	109826092	peak480	42	.	137.790	-1	-1
chr1	109968481	109969566	peak481	445	.	1441.260	-1	-1
chr1	110090855	110091531	peak482	583	.	1884.920	-1	-1
chr1	110163528	110163837	peak483	82	.	266.570	-1	-1
chr1	110435082	110435442	peak484	56	.	182.900	-1	-1
chr1	110881641	110882383	peak485	97	.	314.100	-1	-1
chr1	110949854	110950627	peak486	342	.	1107.970	-1	-1
chr1	111506343	111507112	peak487	393	.	1271.660	-1	-1
chr1	112087299	112087719	peak488	70	.	226.500	-1	-1
chr1	112297932	112298536	peak489	140	.	454.000	-1	-1
chr1	112938390	112938878	peak490	88	.	286.850	-1	-1
chr1	113086648	113086915	peak491	73	.	237.020	-1	-1
chr1	113161561	113161974	peak492	35	.	114.510	-1	-1
chr1	113162028	113162554	peak493	104	.	336.350	-1	-1
chr1	114301930	114302343	peak494	54	.	175.920	-1	-1
chr1	114354787	114355300	peak495	434	.	1405.910	-1	-1
chr1	114447411	114448125	peak496	361	.	1167.570	-1	-1
chr1	114471699	114472308	peak497	120	.	388.550	-1	-1
chr1	115124026	115124636	peak498	332	.	1074.220	-1	-1
chr1	115259133	115259542	peak499	136	.	440.320	-1	-1
chr1	115322953	115323537	peak500	115	.	372.480	-1	-1
chr1	116184357	116184730	peak501	42	.	138.890	-1	-1
chr1	116518668	116518998	peak502	31	.	101.310	-1	-1
chr1	116681535	116681928	peak503	81	.	263.910	-1	-1
chr1	117046953	117047316	peak504	38	.	123.870	-1	-1
chr1	117158827	117159062	peak505	44	.	145.050	-1	-1
chr1	117185205	117185688	peak506	85	.	276.530	-1	-1
chr1	117185789	117186213	peak507	75	.	244.950	-1	-1
chr1	117453085	117453393	peak508	35	.	113.580	-1	-1
chr1	117909861	117910291	peak509	169	.	547.730	-1	-1
chr1	118364409	118364690	peak510	32	.	104.980	-1	-1
chr1	118471408	118472812	peak511	881	.	2848.540	-1	-1
chr1	120112950	120113203	peak512	35	.	115.820	-1	-1
chr1	120150113	120150366	peak513	32	.	103.480	-1	-1
chr1	120190704	120191175	peak514	255	.	826.400	-1	-1
chr1	120387363	120387655	peak515	63	.	204.650	-1	-1
chr1	120543752	120544219	peak516	335	.	1086.030	-1	-1
chr1	120544456	120544711	peak517	42	.	138.010	-1	-1
chr1	120546921	120547187	peak518	40	.	131.970	-1	-1
chr1	120562415	120562699	peak519	42	.	138.260	-1	-1
chr1	120574273	120574477	peak520	38	.	125.980	-1	-1
chr1	120574664	120574919	peak521	42	.	138.010	-1	-1
chr1	120584590	120584865	peak522	49	.	160.820	-1	-1
chr1	120594118	120594403	peak523	42	.	137.950	-1	-1
chr1	120601812	120602468	peak524	151	.	488.380	-1	-1
chr1	120604218	120604489	peak525	32	.	104.880	-1	-1
chr1	120604576	120604916	peak526	58	.	187.760	-1	-1
chr1	120610337	120610556	peak527	34	.	110.960	-1	-1
chr1	120611026	120611748	peak528	185	.	600.020	-1	-1
chr1	120612023	120613006	peak529	342	.	1106.450	-1	-1
chr1	120613375	120613602	peak530	36	.	118.040	-1	-1
chr1	120619869	120620089	peak531	34	.	110.640	-1	-1
chr1	120630611	120630831	peak532	34	.	110.640	-1	-1
chr1	120641648	120641862	peak533	37	.	122.410	-1	-1
chr1	120761364	120761606	peak534	37	.	122.850	-1	-1
chr1	120786388	120786611	peak535	33	.	109.700	-1	-1
chr1	120819913	120820195	peak536	40	.	129.430	-1	-1
chr1	120820847	120821153	peak537	46	.	150.420	-1	-1
chr1	120823246	120823500	peak538	39	.	128.630	-1	-1
chr1	120831554	120831818	peak539	41	.	135.040	-1	-1
chr1	120833634	120833849	peak540	31	.	102.670	-1	-1
chr1	120836144	120836713	peak541	132	.	429.470	-1	-1
chr1	120836832	120839447	peak542	958	.	3100.000	-1	-1
chr1	120839696	120839900	peak543	45	.	146.700	-1	-1
chr1	120840056	120840356	peak544	50	.	162.060	-1	-1
chr1	120846783	120847010	peak545	33	.	108.460	-1	-1
chr1	120856675	120856852	peak546	32	.	105.410	-1	-1
chr1	120858006	120858269	peak547	38	.	125.800	-1	-1
chr1	120865143	120866173	peak548	298	.	964.760	-1	-1
chr1	120866989	120867525	peak549	61	.	200.370	-1	-1
chr1	120874194	120874483	peak550	48	.	155.970	-1	-1
chr1	120904609	120905078	peak551	123	.	398.280	-1	-1
chr1	120906042	120906537	peak552	119	.	386.420	-1	-1
chr1	120925479	120925691	peak553	32	.	103.590	-1	-1
chr1	120925807	120926158	peak554	53	.	174.380	-1	-1
chr1	120930484	120930764	peak555	58	.	189.600	-1	-1
chr1	121090054	121090327	peak556	43	.	141.790	-1	-1
chr1	121104390	121104756	peak557	67	.	218.450	-1	-1
chr1	121107135	121107364	peak558	42	.	137.120	-1	-1
chr1	121131353	121131619	peak559	41	.	134.400	-1	-1
chr1	121136389	121136587	peak560	36	.	118.040	-1	-1
chr1	121138882	121139467	peak561	99	.	320.120	-1	-1
chr1	121139642	121139851	peak562	38	.	124.170	-1	-1
chr1	121139893	121140193	peak563	82	.	267.370	-1	-1
chr1	121140421	121140759	peak564	44	.	145.170	-1	-1
chr1	121141349	121141680	peak565	52	.	171.230	-1	-1
chr1	121141730	121142001	peak566	38	.	123.370	-1	-1
chr1	121351520	121359207	peak567	958	.	3100.000	-1	-1
chr1	121359260	121359517	peak568	32	.	105.730	-1	-1
chr1	121359537	121360544	peak569	487	.	1575.140	-1	-1
chr1	121361071	121361947	peak570	271	.	876.800	-1	-1
chr1	121362473	121363777	peak571	606	.	1959.620	-1	-1
chr1	121365055	121365309	peak572	68	.	221.540	-1	-1
chr1	121365317	121365867	peak573	98	.	319.440	-1	-1
chr1	121366630	121367107	peak574	298	.	966.230	-1	-1
chr1	121367197	121367657	peak575	225	.	728.210	-1	-1
chr1	121369598	121369813	peak576	36	.	117.240	-1	-1
chr1	121370121	121370433	peak577	84	.	272.560	-1	-1
chr1	121373007	121373324	peak578	90	.	292.780	-1	-1
chr1	121373937	121374185	peak579	87	.	283.140	-1	-1
chr1	121379430	121379773	peak580	67	.	217.010	-1	-1
chr1	121383168	121383511	peak581	80	.	258.770	-1	-1
chr1	121386087	121386425	peak582	66	.	213.630	-1	-1
chr1	121389651	121389898	peak583	62	.	203.560	-1	-1
chr1	121395248	121395495	peak584	62	.	203.560	-1	-1
chr1	121397634	121397826	peak585	31	.	100.330	-1	-1
chr1	121400844	121401171	peak586	68	.	223.060	-1	-1
chr1	121404559	121404902	peak587	70	.	227.140	-1	-1
chr1	121406688	121406883	peak588	33	.	109.120	-1	-1
chr1	121414160	121414347	peak589	31	.	101.970	-1	-1
chr1	121416017	121416212	peak590	33	.	109.120	-1	-1
chr1	121423489	121423676	peak591	31	.	101.970	-1	-1
chr1	121429541	121429939	peak592	78	.	254.600	-1	-1
chr1	121430937	121431397	peak593	70	.	228.500	-1	-1
chr1	121432802	121433364	peak594	88	.	287.640	-1	-1
chr1	121436804	121437004	peak595	39	.	127.460	-1	-1
chr1	121451898	121452114	peak596	86	.	278.160	-1	-1
chr1	121458738	121458965	peak597	200	.	648.660	-1	-1
chr1	121462469	121462696	peak598	200	.	648.660	-1	-1
chr1	121468066	121468293	peak599	200	.	648.660	-1	-1
chr1	121469932	121470212	peak600	68	.	221.500	-1	-1
chr1	121471680	121471855	peak601	52	.	170.910	-1	-1
chr1	121474301	121474579	peak602	69	.	225.030	-1	-1
chr1	121478226	121483618	peak603	958	.	3100.000	-1	-1
chr1	121483701	121485469	peak604	94	.	306.560	-1	-1
chr1	142535389	142542890	peak605	467	.	1510.290	-1	-1
chr1	142545744	142545991	peak606	39	.	129.300	-1	-1
chr1	142549905	142550130	peak607	33	.	109.070	-1	-1
chr1	142551427	142551764	peak608	52	.	171.130	-1	-1
chr1	142551769	142552222	peak609	76	.	247.440	-1	-1
chr1	142553251	142553433	peak610	35	.	113.720	-1	-1
chr1	142555560	142555900	peak611	61	.	197.700	-1	-1
chr1	142556754	142557245	peak612	126	.	410.080	-1	-1
chr1	142557303	142557838	peak613	92	.	298.000	-1	-1
chr1	142558335	142558648	peak614	87	.	283.480	-1	-1
chr1	142559710	142559967	peak615	48	.	157.250	-1	-1
chr1	142567577	142567796	peak616	37	.	120.690	-1	-1
chr1	142568430	142568949	peak617	103	.	334.210	-1	-1
chr1	142569556	142569947	peak618	67	.	219.530	-1	-1
chr1	142572601	142572960	peak619	61	.	198.290	-1	-1
chr1	142574922	142575286	peak620	61	.	199.230	-1	-1
chr1	142575419	142575655	peak621	35	.	115.170	-1	-1
chr1	142575825	142576070	peak622	40	.	131.570	-1	-1
chr1	142576109	142576734	peak623	132	.	427.210	-1	-1
chr1	142577103	142577330	peak624	42	.	137.840	-1	-1
chr1	142585151	142585653	peak625	105	.	340.270	-1	-1
chr1	142585729	142586179	peak626	76	.	246.040	-1	-1
chr1	142587619	142588328	peak627	266	.	861.580	-1	-1
chr1	142590187	142590484	peak628	53	.	173.000	-1	-1
chr1	142591186	142591568	peak629	81	.	263.730	-1	-1
chr1	142592040	142592331	peak630	40	.	131.970	-1	-1
chr1	142593288	142593585	peak631	48	.	156.500	-1	-1
chr1	142593998	142594463	peak632	84	.	271.940	-1	-1
chr1	142598794	142599428	peak633	93	.	303.890	-1	-1
chr1	142602272	142602607	peak634	52	.	169.920	-1	-1
chr1	142605373	142605585	peak635	32	.	103.590	-1	-1
chr1	142617026	142617326	peak636	35	.	114.840	-1	-1
chr1	142618466	142618829	peak637	47	.	152.570	-1	-1
chr1	142618831	142619427	peak638	164	.	532.790	-1	-1
chr1	142620050	142620340	peak639	60	.	196.060	-1	-1
chr1	142621211	142621677	peak640	81	.	262.700	-1	-1
chr1	142621818	142622036	peak641	31	.	101.760	-1	-1
chr1	142622156	142622354	peak642	33	.	108.110	-1	-1
chr1	142622523	142623128	peak643	175	.	567.320	-1	-1
chr1	142623753	142624052	peak644	68	.	222.740	-1	-1
chr1	142624331	142624619	peak645	51	.	166.200	-1	-1
chr1	142633233	142633538	peak646	75	.	242.990	-1	-1
chr1	142634090	142634578	peak647	123	.	400.470	-1	-1
chr1	142634946	142635154	peak648	32	.	104.850	-1	-1
chr1	142635355	142635638	peak649	51	.	167.990	-1	-1
chr1	142635777	142636294	peak650	103	.	334.980	-1	-1
chr1	142637460	142638020	peak651	125	.	404.840	-1	-1
chr1	142638171	142638641	peak652	57	.	184.550	-1	-1
chr1	142638859	142639657	peak653	198	.	641.800	-1	-1
chr1	142641676	142641940	peak654	33	.	106.980	-1	-1
chr1	142641954	142642711	peak655	201	.	649.880	-1	-1
chr1	142642805	142643144	peak656	70	.	228.710	-1	-1
chr1	142648165	142648693	peak657	102	.	330.750	-1	-1
chr1	142648737	142649195	peak658	104	.	337.980	-1	-1
chr1	142650023	142650355	peak659	58	.	189.110	-1	-1
chr1	142650762	142651139	peak660	57	.	185.230	-1	-1
chr1	142651650	142651879	peak661	36	.	117.390	-1	-1
chr1	142652985	142653975	peak662	219	.	708.480	-1	-1
chr1	142654324	142654692	peak663	36	.	118.670	-1	-1
chr1	142655837	142656241	peak664	43	.	139.630	-1	-1
chr1	142656263	142657318	peak665	171	.	553.470	-1	-1
chr1	142657359	142657855	peak666	111	.	360.030	-1	-1
chr1	142657967	142658649	peak667	138	.	446.660	-1	-1
chr1	142660095	142660352	peak668	37	.	122.400	-1	-1
chr1	142662065	142662289	peak669	33	.	109.380	-1	-1
chr1	142668905	142669124	peak670	31	.	101.460	-1	-1
chr1	142671376	142671624	peak671	40	.	130.580	-1	-1
chr1	142688511	142688725	peak672	37	.	122.410	-1	-1
chr1	142688890	142689285	peak673	67	.	218.140	-1	-1
chr1	142689924	142691214	peak674	243	.	786.420	-1	-1
chr1	142691298	142691704	peak675	85	.	275.000	-1	-1
chr1	142695024	142695229	peak676	42	.	135.850	-1	-1
chr1	142698414	142698657	peak677	50	.	162.550	-1	-1
chr1	142700792	142701005	peak678	31	.	103.280	-1	-1
chr1	142702325	142702551	peak679	33	.	108.770	-1	-1
chr1	142702997	142703275	peak680	49	.	159.760	-1	-1
chr1	142705659	142706022	peak681	67	.	219.550	-1	-1
chr1	142709256	142709506	peak682	34	.	110.950	-1	-1
chr1	142717986	142718185	peak683	33	.	107.770	-1	-1
chr1	142721968	142722271	peak684	43	.	141.860	-1	-1
chr1	142724532	142724756	peak685	33	.	109.380	-1	-1
chr1	142727339	142727640	peak686	53	.	171.590	-1	-1
chr1	142728539	142728833	peak687	69	.	226.180	-1	-1
chr1	142730122	142730327	peak688	45	.	146.300	-1	-1
chr1	142780967	142781230	peak689	37	.	122.850	-1	-1
chr1	142782158	142782439	peak690	52	.	168.710	-1	-1
chr1	142783253	142783566	peak691	39	.	126.550	-1	-1
chr1	142784341	142784761	peak692	58	.	189.110	-1	-1
chr1	142784833	142785730	peak693	148	.	478.930	-1	-1
chr1	142786675	142786902	peak694	33	.	108.460	-1	-1
chr1	142788176	142788390	peak695	34	.	112.570	-1	-1
chr1	142788920	142789173	peak696	39	.	128.950	-1	-1
chr1	142792724	142793064	peak697	64	.	207.590	-1	-1
chr1	142795786	142796057	peak698	37	.	122.850	-1	-1
chr1	142798531	142798808	peak699	43	.	140.490	-1	-1
chr1	142799472	142799786	peak700	48	.	157.450	-1	-1
chr1	142801262	142801506	peak701	43	.	141.800	-1	-1
chr1	142801699	142801913	peak702	40	.	132.460	-1	-1
chr1	142802231	142802429	peak703	33	.	108.110	-1	-1
chr1	142803615	142803887	peak704	50	.	161.890	-1	-1
chr1	142804942	142805265	peak705	50	.	164.170	-1	-1
chr1	142807665	142808052	peak706	84	.	272.200	-1	-1
chr1	142809526	142809813	peak707	51	.	166.560	-1	-1
chr1	142809849	142810134	peak708	48	.	157.330	-1	-1
chr1	142811387	142811620	peak709	40	.	131.970	-1	-1
chr1	142820107	142820344	peak710	35	.	114.860	-1	-1
chr1	142829995	142830244	peak711	40	.	130.250	-1	-1
chr1	142834107	142834430	peak712	56	.	183.760	-1	-1
chr1	142837471	142837807	peak713	91	.	294.750	-1	-1
chr1	142838126	142838337	peak714	32	.	103.900	-1	-1
chr1	142839224	142839454	peak715	39	.	126.810	-1	-1
chr1	142841490	142841732	peak716	56	.	184.070	-1	-1
chr1	142844912	142845162	peak717	43	.	139.710	-1	-1
chr1	142848425	142849261	peak718	167	.	540.720	-1	-1
chr1	142849657	142850175	peak719	87	.	284.140	-1	-1
chr1	142850915	142851129	peak720	34	.	112.570	-1	-1
chr1	142851189	142851700	peak721	104	.	337.330	-1	-1
chr1	142851849	142852211	peak722	71	.	230.110	-1	-1
chr1	142852795	142853759	peak723	249	.	806.620	-1	-1
chr1	142853827	142854231	peak724	75	.	244.930	-1	-1
chr1	142854346	142856102	peak725	510	.	1651.450	-1	-1
chr1	142857181	142857442	peak726	51	.	165.950	-1	-1
chr1	142857728	142858123	peak727	99	.	322.460	-1	-1
chr1	142858172	142858437	peak728	44	.	144.450	-1	-1
chr1	142858730	142859298	peak729	110	.	356.450	-1	-1
chr1	142859942	142860965	peak730	192	.	622.640	-1	-1
chr1	142864733	142864955	peak731	34	.	110.010	-1	-1
chr1	142865327	142865513	peak732	34	.	112.270	-1	-1
chr1	142865817	142866346	peak733	105	.	340.630	-1	-1
chr1	142866404	142867154	peak734	240	.	778.610	-1	-1
chr1	142867313	142867522	peak735	32	.	104.530	-1	-1
chr1	142868438	142868660	peak736	40	.	129.580	-1	-1
chr1	142869466	142870304	peak737	298	.	964.680	-1	-1
chr1	142870414	142871540	peak738	250	.	810.310	-1	-1
chr1	142872015	142872326	peak739	67	.	219.030	-1	-1
chr1	142872438	142872736	peak740	44	.	143.400	-1	-1
chr1	142872752	142873629	peak741	211	.	682.360	-1	-1
chr1	142874424	142874915	peak742	140	.	454.740	-1	-1
chr1	142875486	142875696	peak743	41	.	133.950	-1	-1
chr1	142884145	142884499	peak744	62	.	202.710	-1	-1
chr1	142885062	142885649	peak745	123	.	400.730	-1	-1
chr1	142885673	142886298	peak746	138	.	448.280	-1	-1
chr1	142886633	142887239	peak747	200	.	647.550	-1	-1
chr1	142887273	142887621	peak748	54	.	175.350	-1	-1
chr1	142887739	142888000	peak749	48	.	155.800	-1	-1
chr1	142888168	142888637	peak750	144	.	466.010	-1	-1
chr1	142888682	142888996	peak751	57	.	186.970	-1	-1
chr1	142889243	142889597	peak752	65	.	212.750	-1	-1
chr1	142889912	142891292	peak753	668	.	2160.340	-1	-1
chr1	142891900	142893151	peak754	270	.	874.380	-1	-1
chr1	142897555	142898032	peak755	86	.	278.740	-1	-1
chr1	142898085	142898270	peak756	31	.	102.640	-1	-1
chr1	142904269	142904533	peak757	44	.	144.790	-1	-1
chr1	142905949	142906144	peak758	40	.	129.360	-1	-1
chr1	142908291	142908536	peak759	43	.	141.450	-1	-1
chr1	142909010	142909225	peak760	34	.	112.250	-1	-1
chr1	142910152	142910368	peak761	34	.	111.920	-1	-1
chr1	142910400	142910670	peak762	50	.	162.620	-1	-1
chr1	142911175	142911459	peak763	51	.	167.630	-1	-1
chr1	142914840	142915079	peak764	47	.	153.770	-1	-1
chr1	142917254	142917801	peak765	116	.	375.050	-1	-1
chr1	142919333	142919734	peak766	109	.	352.820	-1	-1
chr1	142919999	142920210	peak767	44	.	143.900	-1	-1
chr1	142921635	142922355	peak768	313	.	1014.600	-1	-1
chr1	142923800	142924797	peak769	211	.	684.480	-1	-1
chr1	142929414	142929643	peak770	42	.	137.120	-1	-1
chr1	142929946	142930145	peak771	33	.	107.770	-1	-1
chr1	142930463	142930701	peak772	32	.	105.180	-1	-1
chr1	142932775	142933065	peak773	42	.	136.410	-1	-1
chr1	142933230	142933792	peak774	143	.	465.210	-1	-1
chr1	142933882	142934127	peak775	34	.	112.420	-1	-1
chr1	142934297	142934545	peak776	43	.	140.400	-1	-1
chr1	142934758	142935034	peak777	65	.	212.440	-1	-1
chr1	142936994	142937575	peak778	118	.	382.300	-1	-1
chr1	142939930	142940309	peak779	95	.	307.860	-1	-1
chr1	142941006	142941525	peak780	126	.	408.270	-1	-1
chr1	142941811	142942007	peak781	36	.	118.760	-1	-1
chr1	142949632	142950183	peak782	93	.	302.310	-1	-1
chr1	142951325	142951635	peak783	74	.	240.790	-1	-1
chr1	142952056	142953258	peak784	270	.	873.780	-1	-1
chr1	142954070	142954410	peak785	61	.	197.700	-1	-1
chr1	142956769	142956987	peak786	31	.	101.760	-1	-1
chr1	142957755	142958146	peak787	70	.	229.510	-1	-1
chr1	142958213	142958550	peak788	74	.	240.010	-1	-1
chr1	142959846	142960096	peak789	37	.	120.330	-1	-1
chr1	142964003	142964250	peak790	49	.	161.000	-1	-1
chr1	142966919	142967782	peak791	431	.	1396.630	-1	-1
chr1	143118176	143118580	peak792	105	.	340.300	-1	-1
chr1	143118860	143119141	peak793	58	.	189.200	-1	-1
chr1	143119271	143119679	peak794	104	.	338.250	-1	-1
chr1	143119875	143120095	peak795	34	.	110.640	-1	-1
chr1	143120145	143120550	peak796	63	.	205.020	-1	-1
chr1	143120584	143121188	peak797	154	.	500.750	-1	-1
chr1	143121495	143121798	peak798	49	.	161.050	-1	-1
chr1	143122136	143122971	peak799	164	.	530.810	-1	-1
chr1	143132055	143132394	peak800	61	.	198.060	-1	-1
chr1	143132967	143133382	peak801	71	.	230.970	-1	-1
chr1	143134197	143135414	peak802	298	.	964.130	-1	-1
chr1	143135535	143135867	peak803	50	.	163.850	-1	-1
chr1	143136343	143136791	peak804	66	.	216.570	-1	-1
chr1	143137635	143138505	peak805	232	.	751.630	-1	-1
chr1	143139220	143139464	peak806	34	.	112.720	-1	-1
chr1	143140752	143141382	peak807	130	.	421.110	-1	-1
chr1	143141561	143141919	peak808	71	.	231.640	-1	-1
chr1	143147032	143148101	peak809	212	.	686.910	-1	-1
chr1	143148786	143149217	peak810	85	.	275.560	-1	-1
chr1	143149557	143149770	peak811	41	.	132.830	-1	-1
chr1	143150549	143150810	peak812	51	.	165.950	-1	-1
chr1	143152159	143153720	peak813	407	.	1316.220	-1	-1
chr1	143153842	143154557	peak814	169	.	548.680	-1	-1
chr1	143154575	143155155	peak815	158	.	512.120	-1	-1
chr1	143155674	143156056	peak816	62	.	202.930	-1	-1
chr1	143156212	143156528	peak817	48	.	156.810	-1	-1
chr1	143156542	143156823	peak818	49	.	158.710	-1	-1
chr1	143157400	143157610	peak819	32	.	104.220	-1	-1
chr1	143158490	143158737	peak820	33	.	107.090	-1	-1
chr1	143178391	143178705	peak821	54	.	176.980	-1	-1
chr1	143184968	143185742	peak822	136	.	442.060	-1	-1
chr1	143186410	143186879	peak823	65	.	210.560	-1	-1
chr1	143187816	143188367	peak824	82	.	267.330	-1	-1
chr1	143191492	143191687	peak825	40	.	129.360	-1	-1
chr1	143194883	143195125	peak826	63	.	205.860	-1	-1
chr1	143198279	143198490	peak827	38	.	123.460	-1	-1
chr1	143198814	143199157	peak828	76	.	248.110	-1	-1
chr1	143199436	143199729	peak829	31	.	100.730	-1	-1
chr1	143202112	143202494	peak830	84	.	274.270	-1	-1
chr1	143214440	143214639	peak831	33	.	107.770	-1	-1
chr1	143218430	143218717	peak832	39	.	127.940	-1	-1
chr1	143223773	143224077	peak833	49	.	160.720	-1	-1
chr1	143224968	143225263	peak834	73	.	236.570	-1	-1
chr1	143226550	143226755	peak835	45	.	146.300	-1	-1
chr1	143228575	143228962	peak836	100	.	326.150	-1	-1
chr1	143231330	143231678	peak837	72	.	235.560	-1	-1
chr1	143232731	143233003	peak838	46	.	151.920	-1	-1
chr1	143235101	143235305	peak839	32	.	106.130	-1	-1
chr1	143236849	143237162	peak840	45	.	148.230	-1	-1
chr1	143237254	143237630	peak841	69	.	224.890	-1	-1
chr1	143237803	143238080	peak842	40	.	130.950	-1	-1
chr1	143246096	143246296	peak843	33	.	107.440	-1	-1
chr1	143246367	143246655	peak844	48	.	156.300	-1	-1
chr1	143250593	143251483	peak845	246	.	797.640	-1	-1
chr1	143252748	143253061	peak846	51	.	167.470	-1	-1
chr1	143253127	143253443	peak847	77	.	248.970	-1	-1
chr1	143255086	143255444	peak848	62	.	201.310	-1	-1
chr1	143255777	143255996	peak849	37	.	120.690	-1	-1
chr1	143258315	143258644	peak850	88	.	286.950	-1	-1
chr1	143258855	143259047	peak851	31	.	100.330	-1	-1
chr1	143259234	143259456	peak852	40	.	129.580	-1	-1
chr1	143259470	143259819	peak853	66	.	214.590	-1	-1
chr1	143259945	143260154	peak854	32	.	104.530	-1	-1
chr1	143260206	143260455	peak855	34	.	111.240	-1	-1
chr1	143261380	143261667	peak856	51	.	166.560	-1	-1
chr1	143262056	143262534	peak857	89	.	288.450	-1	-1
chr1	143263001	143263366	peak858	61	.	198.890	-1	-1
chr1	143263808	143264151	peak859	70	.	227.140	-1	-1
chr1	143264303	143264584	peak860	52	.	168.710	-1	-1
chr1	143264701	143265305	peak861	118	.	383.660	-1	-1
chr1	143265310	143265633	peak862	76	.	245.910	-1	-1
chr1	143265634	143265883	peak863	32	.	105.180	-1	-1
chr1	143266871	143267030	peak864	34	.	112.190	-1	-1
chr1	143267196	143267644	peak865	105	.	342.290	-1	-1
chr1	143268583	143268793	peak866	32	.	104.220	-1	-1
chr1	143269872	143270245	peak867	82	.	267.420	-1	-1
chr1	143271291	143271593	peak868	43	.	142.170	-1	-1
chr1	143274063	143274294	peak869	33	.	107.240	-1	-1
chr1	143274425	143274634	peak870	35	.	114.230	-1	-1
chr1	143274779	143275016	peak871	35	.	114.860	-1	-1
chr1	143275513	143275765	peak872	35	.	113.910	-1	-1
chr1	143276159	143276448	peak873	54	.	175.900	-1	-1
chr1	143276758	143277124	peak874	70	.	228.600	-1	-1
chr1	143278207	143281296	peak875	958	.	3100.000	-1	-1
chr1	143281415	143284178	peak876	958	.	3100.000	-1	-1
chr1	143287964	143288184	peak877	43	.	140.430	-1	-1
chr1	143289092	143289309	peak878	31	.	102.060	-1	-1
chr1	143289521	143289760	peak879	44	.	143.590	-1	-1
chr1	143290459	143291254	peak880	247	.	800.730	-1	-1
chr1	143291386	143291731	peak881	60	.	195.930	-1	-1
chr1	143291883	143292325	peak882	96	.	312.850	-1	-1
chr1	143292344	143292781	peak883	72	.	233.260	-1	-1
chr1	143347845	143348109	peak884	41	.	135.040	-1	-1
chr1	143350273	143350550	peak885	37	.	121.600	-1	-1
chr1	143350785	143351117	peak886	62	.	200.590	-1	-1
chr1	143351271	143351469	peak887	33	.	108.110	-1	-1
chr1	143352834	143353087	peak888	36	.	119.410	-1	-1
chr1	143355345	143355617	peak889	46	.	151.920	-1	-1
chr1	143356733	143356969	peak890	38	.	124.800	-1	-1
chr1	143359387	143359774	peak891	87	.	282.790	-1	-1
chr1	143361558	143361787	peak892	45	.	147.290	-1	-1
chr1	143363073	143363291	peak893	37	.	121.030	-1	-1
chr1	143364260	143364564	peak894	52	.	170.540	-1	-1
chr1	143367103	143367356	peak895	34	.	110.080	-1	-1
chr1	143369644	143369910	peak896	38	.	124.880	-1	-1
chr1	143385822	143386145	peak897	56	.	183.760	-1	-1
chr1	143388573	143388920	peak898	72	.	235.960	-1	-1
chr1	143389178	143389521	peak899	70	.	227.140	-1	-1
chr1	143390965	143391174	peak900	32	.	104.530	-1	-1
chr1	143393176	143393457	peak901	61	.	199.680	-1	-1
chr1	143396620	143396791	peak902	36	.	117.910	-1	-1
chr1	143398164	143398554	peak903	61	.	200.270	-1	-1
chr1	143400111	143400458	peak904	69	.	225.580	-1	-1
chr1	143400594	143400831	peak905	35	.	114.860	-1	-1
chr1	143401325	143401547	peak906	31	.	100.570	-1	-1
chr1	143401555	143401878	peak907	50	.	164.170	-1	-1
chr1	143402517	143403212	peak908	114	.	370.760	-1	-1
chr1	143409551	143409852	peak909	56	.	181.620	-1	-1
chr1	143419868	143420101	peak910	35	.	116.110	-1	-1
chr1	143422290	143422564	peak911	52	.	171.290	-1	-1
chr1	143429097	143429362	peak912	41	.	134.720	-1	-1
chr1	143430073	143430420	peak913	63	.	205.210	-1	-1
chr1	143431121	143431703	peak914	102	.	331.090	-1	-1
chr1	143431803	143432160	peak915	68	.	221.780	-1	-1
chr1	143432760	143434084	peak916	316	.	1024.670	-1	-1
chr1	143434165	143434874	peak917	137	.	445.910	-1	-1
chr1	143434882	143435091	peak918	32	.	104.530	-1	-1
chr1	143435230	143436131	peak919	197	.	639.880	-1	-1
chr1	143436133	143436708	peak920	90	.	294.180	-1	-1
chr1	143436729	143437344	peak921	123	.	399.990	-1	-1
chr1	143437757	143437969	peak922	32	.	103.590	-1	-1
chr1	143438004	143438738	peak923	138	.	446.640	-1	-1
chr1	143438768	143438992	peak924	41	.	133.590	-1	-1
chr1	143439719	143439978	peak925	45	.	146.510	-1	-1
chr1	143440332	143440561	peak926	32	.	105.180	-1	-1
chr1	143440893	143441230	peak927	70	.	229.510	-1	-1
chr1	143441388	143441588	peak928	33	.	107.440	-1	-1
chr1	143441955	143442369	peak929	84	.	271.840	-1	-1
chr1	143443154	143443454	peak930	56	.	181.980	-1	-1
chr1	143443585	143444097	peak931	99	.	321.440	-1	-1
chr1	143446209	143446498	peak932	64	.	206.950	-1	-1
chr1	143448532	143448716	peak933	41	.	133.730	-1	-1
chr1	143449053	143449507	peak934	108	.	350.440	-1	-1
chr1	143449723	143450298	peak935	155	.	503.370	-1	-1
chr1	143451170	143451416	peak936	37	.	121.580	-1	-1
chr1	143452658	143453456	peak937	250	.	810.700	-1	-1
chr1	143453684	143454648	peak938	164	.	531.610	-1	-1
chr1	143455963	143456854	peak939	182	.	588.790	-1	-1
chr1	143457667	143457996	peak940	81	.	264.920	-1	-1
chr1	143462240	143462765	peak941	90	.	291.590	-1	-1
chr1	143463395	143463726	peak942	31	.	100.730	-1	-1
chr1	143463800	143464089	peak943	60	.	196.450	-1	-1
chr1	143464625	143465189	peak944	105	.	341.670	-1	-1
chr1	143465323	143465522	peak945	36	.	117.690	-1	-1
chr1	143465928	143466367	peak946	103	.	335.440	-1	-1
chr1	143467095	143467910	peak947	247	.	801.670	-1	-1
chr1	143468573	143468835	peak948	36	.	116.720	-1	-1
chr1	143469177	143469417	peak949	38	.	123.490	-1	-1
chr1	143474270	143474508	peak950	35	.	114.550	-1	-1
chr1	143485755	143486066	peak951	55	.	178.030	-1	-1
chr1	143487097	143487389	peak952	54	.	174.800	-1	-1
chr1	143487863	143488152	peak953	46	.	150.760	-1	-1
chr1	143491473	143491680	peak954	32	.	105.160	-1	-1
chr1	143492709	143493054	peak955	66	.	216.080	-1	-1
chr1	143493823	143494399	peak956	128	.	415.800	-1	-1
chr1	143494850	143495206	peak957	62	.	202.010	-1	-1
chr1	143495916	143496343	peak958	92	.	297.940	-1	-1
chr1	143496585	143496793	peak959	41	.	134.700	-1	-1
chr1	143498272	143498815	peak960	94	.	304.370	-1	-1
chr1	143499629	143499839	peak961	32	.	104.220	-1	-1
chr1	143501183	143501395	peak962	32	.	103.590	-1	-1
chr1	143501517	143501810	peak963	41	.	135.490	-1	-1
chr1	143509202	143509393	peak964	31	.	100.650	-1	-1
chr1	143509816	143510378	peak965	147	.	476.240	-1	-1
chr1	143510417	143510628	peak966	32	.	103.900	-1	-1
chr1	143511330	143511606	peak967	52	.	170.540	-1	-1
chr1	143513673	143514110	peak968	72	.	233.260	-1	-1
chr1	143516507	143516928	peak969	73	.	238.790	-1	-1
chr1	143517532	143518098	peak970	113	.	367.490	-1	-1
chr1	143518284	143518494	peak971	32	.	104.220	-1	-1
chr1	143526524	143526708	peak972	41	.	133.730	-1	-1
chr1	143528976	143529230	peak973	45	.	148.260	-1	-1
chr1	143651159	143651372	peak974	34	.	112.900	-1	-1
chr1	143655248	143655491	peak975	43	.	142.160	-1	-1
chr1	143656132	143656314	peak976	32	.	103.670	-1	-1
chr1	143663843	143664126	peak977	37	.	119.880	-1	-1
chr1	143672598	143672850	peak978	46	.	148.970	-1	-1
chr1	143673372	143673726	peak979	81	.	264.770	-1	-1
chr1	143684073	143684265	peak980	31	.	100.330	-1	-1
chr1	143686632	143686845	peak981	31	.	103.280	-1	-1
chr1	143686872	143687320	peak982	281	.	910.100	-1	-1
chr1	143706639	143706869	peak983	36	.	117.070	-1	-1
chr1	143729107	143729378	peak984	50	.	162.250	-1	-1
chr1	143730853	143731091	peak985	35	.	114.550	-1	-1
chr1	143731527	143731877	peak986	60	.	194.190	-1	-1
chr1	143739825	143740182	peak987	84	.	274.220	-1	-1
chr1	143740524	143740839	peak988	60	.	196.740	-1	-1
chr1	143742858	143743987	peak989	479	.	1551.440	-1	-1
chr1	143744002	143744980	peak990	261	.	844.300	-1	-1
chr1	143745134	143745375	peak991	47	.	153.010	-1	-1
chr1	143745443	143745811	peak992	73	.	238.090	-1	-1
chr1	143758221	143758453	peak993	39	.	126.130	-1	-1
chr1	143759143	143759382	peak994	38	.	123.820	-1	-1
chr1	143761963	143762203	peak995	32	.	104.600	-1	-1
chr1	143765709	143765952	peak996	43	.	142.160	-1	-1
chr1	143884562	143885034	peak997	96	.	311.220	-1	-1
chr1	143885862	143886858	peak998	296	.	959.420	-1	-1
chr1	143888860	143889081	peak999	31	.	100.860	-1	-1
chr1	143893860	143894089	peak1000	39	.	127.150	-1	-1
chr1	143895243	143895420	peak1001	32	.	105.410	-1	-1
chr1	143905039	143905313	peak1002	40	.	131.870	-1	-1
chr1	143911738	143912038	peak1003	53	.	171.940	-1	-1
chr1	143912095	143912353	peak1004	42	.	137.010	-1	-1
chr1	143912510	143915251	peak1005	958	.	3100.000	-1	-1
chr1	143915383	143915871	peak1006	123	.	400.470	-1	-1
chr1	143916658	143917013	peak1007	59	.	192.470	-1	-1
chr1	143918230	143918445	peak1008	31	.	102.670	-1	-1
chr1	143920259	143920477	peak1009	37	.	121.030	-1	-1
chr1	143930885	143931244	peak1010	71	.	231.260	-1	-1
chr1	143931791	143932153	peak1011	71	.	230.110	-1	-1
chr1	143949019	143949223	peak1012	35	.	115.940	-1	-1
chr1	143960476	143960706	peak1013	33	.	107.550	-1	-1
chr1	143965494	143965717	peak1014	33	.	109.700	-1	-1
chr1	143983460	143983672	peak1015	32	.	103.590	-1	-1
chr1	143990502	143990736	peak1016	35	.	115.800	-1	-1
chr1	144030888	144031249	peak1017	71	.	230.490	-1	-1
chr1	144091620	144091953	peak1018	61	.	200.230	-1	-1
chr1	144094343	144094571	peak1019	48	.	158.050	-1	-1
chr1	144150593	144150809	peak1020	37	.	121.720	-1	-1
chr1	144151778	144151994	peak1021	34	.	111.920	-1	-1
chr1	144275007	144275273	peak1022	44	.	144.110	-1	-1
chr1	144302507	144302715	peak1023	32	.	104.850	-1	-1
chr1	144311432	144311820	peak1024	128	.	416.750	-1	-1
chr1	144320704	144321030	peak1025	56	.	182.720	-1	-1
chr1	144325430	144325701	peak1026	47	.	152.260	-1	-1
chr1	144327181	144327419	peak1027	35	.	114.550	-1	-1
chr1	144327873	144328205	peak1028	49	.	161.300	-1	-1
chr1	144336147	144336504	peak1029	84	.	274.220	-1	-1
chr1	144339182	144340748	peak1030	491	.	1590.490	-1	-1
chr1	144340962	144341313	peak1031	69	.	224.050	-1	-1
chr1	144341473	144341714	peak1032	44	.	142.870	-1	-1
chr1	144341885	144342101	peak1033	37	.	121.720	-1	-1
chr1	144354535	144354767	peak1034	39	.	126.130	-1	-1
chr1	144358303	144358490	peak1035	31	.	101.970	-1	-1
chr1	144371885	144372172	peak1036	39	.	127.940	-1	-1
chr1	144383148	144383353	peak1037	38	.	125.610	-1	-1
chr1	144393856	144394209	peak1038	69	.	223.290	-1	-1
chr1	144452509	144452753	peak1039	32	.	103.460	-1	-1
chr1	144455250	144455516	peak1040	44	.	144.110	-1	-1
chr1	144463207	144463437	peak1041	36	.	117.070	-1	-1
chr1	144482736	144482944	peak1042	32	.	104.850	-1	-1
chr1	144491661	144492049	peak1043	147	.	476.360	-1	-1
chr1	144500954	144501280	peak1044	56	.	182.720	-1	-1
chr1	144505682	144505953	peak1045	47	.	152.260	-1	-1
chr1	144506059	144506291	peak1046	33	.	106.940	-1	-1
chr1	144507432	144507670	peak1047	35	.	114.550	-1	-1
chr1	144508124	144508456	peak1048	49	.	161.300	-1	-1
chr1	144516396	144516753	peak1049	84	.	274.220	-1	-1
chr1	144517096	144517411	peak1050	60	.	196.740	-1	-1
chr1	144519202	144520912	peak1051	525	.	1698.330	-1	-1
chr1	144521231	144521441	peak1052	32	.	104.220	-1	-1
chr1	144521687	144521928	peak1053	38	.	123.170	-1	-1
chr1	144521996	144522364	peak1054	67	.	217.730	-1	-1
chr1	144533503	144534299	peak1055	60	.	195.430	-1	-1
chr1	144535203	144535575	peak1056	31	.	101.190	-1	-1
chr1	144537789	144538259	peak1057	32	.	104.480	-1	-1
chr1	144567924	144568154	peak1058	33	.	107.550	-1	-1
chr1	144570974	144571173	peak1059	33	.	107.770	-1	-1
chr1	144572691	144573014	peak1060	63	.	203.940	-1	-1
chr1	144584613	144584871	peak1061	45	.	146.860	-1	-1
chr1	144589612	144589853	peak1062	35	.	113.630	-1	-1
chr1	144592437	144592819	peak1063	58	.	187.550	-1	-1
chr1	144593259	144594690	peak1064	269	.	872.550	-1	-1
chr1	144594796	144595226	peak1065	66	.	214.020	-1	-1
chr1	144596315	144596528	peak1066	31	.	103.280	-1	-1
chr1	144597210	144597446	peak1067	38	.	124.800	-1	-1
chr1	144599197	144599417	peak1068	34	.	110.640	-1	-1
chr1	144599485	144599747	peak1069	44	.	145.470	-1	-1
chr1	144600298	144600716	peak1070	86	.	280.640	-1	-1
chr1	144605058	144605255	peak1071	39	.	128.590	-1	-1
chr1	144612165	144612617	peak1072	73	.	237.980	-1	-1
chr1	144614539	144614936	peak1073	127	.	411.830	-1	-1
chr1	144615890	144616151	peak1074	48	.	155.800	-1	-1
chr1	144616152	144616473	peak1075	73	.	236.070	-1	-1
chr1	144618491	144619156	peak1076	121	.	391.290	-1	-1
chr1	144621094	144621428	peak1077	52	.	170.250	-1	-1
chr1	144621490	144621777	peak1078	39	.	127.940	-1	-1
chr1	144813600	144813928	peak1079	47	.	153.060	-1	-1
chr1	144816816	144817073	peak1080	48	.	157.250	-1	-1
chr1	144822469	144822665	peak1081	36	.	118.760	-1	-1
chr1	144828815	144829025	peak1082	32	.	104.220	-1	-1
chr1	144829127	144829593	peak1083	116	.	377.670	-1	-1
chr1	144829748	144830015	peak1084	47	.	153.660	-1	-1
chr1	144831100	144831461	peak1085	61	.	200.260	-1	-1
chr1	144832542	144832816	peak1086	46	.	151.230	-1	-1
chr1	144835302	144835530	peak1087	33	.	108.150	-1	-1
chr1	144837836	144838153	peak1088	66	.	216.610	-1	-1
chr1	144839652	144839863	peak1089	33	.	109.020	-1	-1
chr1	144931966	144932616	peak1090	31	.	102.380	-1	-1
chr1	144975697	144975912	peak1091	34	.	112.250	-1	-1
chr1	145096047	145096805	peak1092	958	.	3100.000	-1	-1
chr1	145139354	145139573	peak1093	38	.	124.540	-1	-1
chr1	145139767	145139972	peak1094	35	.	115.590	-1	-1
chr1	145192979	145193212	peak1095	35	.	116.110	-1	-1
chr1	145199922	145200132	peak1096	32	.	104.220	-1	-1
chr1	145207754	145207992	peak1097	39	.	126.340	-1	-1
chr1	145208311	145209326	peak1098	365	.	1181.650	-1	-1
chr1	145209641	145210414	peak1099	111	.	360.890	-1	-1
chr1	145210833	145211098	peak1100	32	.	104.110	-1	-1
chr1	145216456	145216774	peak1101	63	.	205.850	-1	-1
chr1	145216818	145217174	peak1102	59	.	192.130	-1	-1
chr1	145218934	145219590	peak1103	151	.	488.380	-1	-1
chr1	145226996	145227281	peak1104	42	.	137.950	-1	-1
chr1	145236549	145236833	peak1105	51	.	167.630	-1	-1
chr1	145246454	145246731	peak1106	43	.	141.280	-1	-1
chr1	145258670	145258968	peak1107	47	.	152.980	-1	-1
chr1	145274193	145274441	peak1108	35	.	115.940	-1	-1
chr1	145276615	145276935	peak1109	51	.	165.150	-1	-1
chr1	145277109	145277628	peak1110	281	.	910.160	-1	-1
chr1	145283443	145283749	peak1111	46	.	150.420	-1	-1
chr1	145292706	145293311	peak1112	68	.	222.430	-1	-1
chr1	145293337	145293721	peak1113	43	.	139.630	-1	-1
chr1	145294428	145294647	peak1114	31	.	102.930	-1	-1
chr1	145297036	145297372	peak1115	62	.	203.470	-1	-1
chr1	145298206	145298413	peak1116	32	.	105.160	-1	-1
chr1	145299442	145299662	peak1117	31	.	101.160	-1	-1
chr1	145299739	145300060	peak1118	57	.	184.470	-1	-1
chr1	145304453	145304662	peak1119	38	.	124.170	-1	-1
chr1	145304708	145305121	peak1120	77	.	251.730	-1	-1
chr1	145310448	145310644	peak1121	36	.	118.760	-1	-1
chr1	145315890	145316058	peak1122	40	.	129.750	-1	-1
chr1	145325334	145325502	peak1123	40	.	129.750	-1	-1
chr1	145327639	145327809	peak1124	33	.	107.950	-1	-1
chr1	145330065	145330233	peak1125	40	.	129.750	-1	-1
chr1	145330944	145331178	peak1126	38	.	125.460	-1	-1
chr1	145334783	145334951	peak1127	40	.	129.750	-1	-1
chr1	145335650	145335884	peak1128	38	.	125.460	-1	-1
chr1	145339503	145339671	peak1129	40	.	129.750	-1	-1
chr1	145340370	145340604	peak1130	38	.	125.460	-1	-1
chr1	145344227	145344395	peak1131	40	.	129.750	-1	-1
chr1	145345094	145345328	peak1132	35	.	115.800	-1	-1
chr1	145349824	145350058	peak1133	38	.	125.460	-1	-1
chr1	145353671	145353839	peak1134	40	.	129.750	-1	-1
chr1	145354556	145354768	peak1135	35	.	113.230	-1	-1
chr1	145368437	145368732	peak1136	47	.	153.970	-1	-1
chr1	145368774	145369027	peak1137	34	.	110.080	-1	-1
chr1	145369050	145369493	peak1138	113	.	366.280	-1	-1
chr1	145369694	145369892	peak1139	39	.	128.210	-1	-1
chr1	145370989	145371336	peak1140	63	.	205.210	-1	-1
chr1	145372460	145372705	peak1141	40	.	131.570	-1	-1
chr1	145375192	145375420	peak1142	33	.	108.150	-1	-1
chr1	145377809	145377989	peak1143	32	.	104.360	-1	-1
chr1	145378172	145378435	peak1144	33	.	107.260	-1	-1
chr1	145378511	145378900	peak1145	65	.	210.350	-1	-1
chr1	145382259	145382894	peak1146	181	.	586.030	-1	-1
chr1	145395393	145395746	peak1147	47	.	154.160	-1	-1
chr1	145396695	145397113	peak1148	69	.	224.280	-1	-1
chr1	145397666	145398076	peak1149	89	.	287.940	-1	-1
chr1	145399165	145399441	peak1150	104	.	338.250	-1	-1
chr1	145470155	145470738	peak1151	62	.	200.720	-1	-1
chr1	145507245	145507836	peak1152	191	.	618.390	-1	-1
chr1	145610552	145611113	peak1153	53	.	173.260	-1	-1
chr1	145826425	145826691	peak1154	44	.	144.110	-1	-1
chr1	145826862	145827315	peak1155	82	.	267.350	-1	-1
chr1	145969160	145969774	peak1156	167	.	540.350	-1	-1
chr1	146011803	146012017	peak1157	40	.	132.460	-1	-1
chr1	146016723	146016966	peak1158	40	.	132.240	-1	-1
chr1	146021428	146021660	peak1159	33	.	106.940	-1	-1
chr1	146030099	146030389	peak1160	54	.	175.530	-1	-1
chr1	146031419	146031817	peak1161	73	.	237.030	-1	-1
chr1	146033321	146034136	peak1162	189	.	612.580	-1	-1
chr1	146046200	146046410	peak1163	32	.	104.220	-1	-1
chr1	146053778	146054114	peak1164	52	.	169.600	-1	-1
chr1	146055229	146055554	peak1165	47	.	153.980	-1	-1
chr1	146056207	146056409	peak1166	33	.	106.780	-1	-1
chr1	146057342	146057702	peak1167	68	.	220.660	-1	-1
chr1	146057707	146058039	peak1168	124	.	401.480	-1	-1
chr1	146059917	146060406	peak1169	94	.	304.670	-1	-1
chr1	146064236	146064451	peak1170	31	.	102.670	-1	-1
chr1	146070031	146070309	peak1171	49	.	159.760	-1	-1
chr1	146072873	146073081	peak1172	32	.	104.850	-1	-1
chr1	146081559	146081836	peak1173	40	.	130.950	-1	-1
chr1	146082305	146082982	peak1174	238	.	772.610	-1	-1
chr1	146083234	146083433	peak1175	33	.	107.770	-1	-1
chr1	146214799	146215046	peak1176	34	.	111.830	-1	-1
chr1	146239701	146239937	peak1177	35	.	115.170	-1	-1
chr1	146245990	146246268	peak1178	43	.	140.170	-1	-1
chr1	146247017	146247279	peak1179	44	.	145.470	-1	-1
chr1	146250692	146250896	peak1180	32	.	106.130	-1	-1
chr1	146373294	146374077	peak1181	246	.	795.590	-1	-1
chr1	146374660	146374869	peak1182	35	.	114.230	-1	-1
chr1	146380469	146380719	peak1183	40	.	129.920	-1	-1
chr1	146382408	146382686	peak1184	49	.	159.760	-1	-1
chr1	146392354	146392659	peak1185	46	.	150.730	-1	-1
chr1	146394717	146395595	peak1186	214	.	692.760	-1	-1
chr1	146396364	146396639	peak1187	69	.	223.730	-1	-1
chr1	146398672	146398887	peak1188	34	.	112.250	-1	-1
chr1	146398972	146399322	peak1189	72	.	234.770	-1	-1
chr1	146405328	146405537	peak1190	32	.	104.530	-1	-1
chr1	146466451	146466877	peak1191	112	.	363.160	-1	-1
chr1	146468133	146468309	peak1192	35	.	115.970	-1	-1
chr1	146468432	146468779	peak1193	63	.	205.210	-1	-1
chr1	146469857	146470147	peak1194	57	.	185.720	-1	-1
chr1	146473044	146473254	peak1195	32	.	104.220	-1	-1
chr1	146475163	146475526	peak1196	43	.	139.630	-1	-1
chr1	146475551	146475937	peak1197	59	.	193.280	-1	-1
chr1	146475950	146476180	peak1198	33	.	107.550	-1	-1
chr1	146544703	146544937	peak1199	61	.	199.480	-1	-1
chr1	146799241	146799446	peak1200	32	.	105.810	-1	-1
chr1	147400229	147400725	peak1201	99	.	321.440	-1	-1
chr1	147510894	147511508	peak1202	167	.	540.350	-1	-1
chr1	147553524	147553857	peak1203	49	.	160.980	-1	-1
chr1	147558503	147558746	peak1204	40	.	132.240	-1	-1
chr1	147563208	147563440	peak1205	33	.	106.940	-1	-1
chr1	147571880	147572170	peak1206	54	.	175.530	-1	-1
chr1	147573200	147573598	peak1207	73	.	237.030	-1	-1
chr1	147575102	147575917	peak1208	189	.	612.580	-1	-1
chr1	147587986	147588196	peak1209	32	.	104.220	-1	-1
chr1	147595282	147595509	peak1210	33	.	108.460	-1	-1
chr1	147595615	147595951	peak1211	52	.	169.600	-1	-1
chr1	147597142	147597342	peak1212	36	.	117.330	-1	-1
chr1	147598044	147598246	peak1213	33	.	106.780	-1	-1
chr1	147599179	147599539	peak1214	68	.	220.660	-1	-1
chr1	147599544	147599876	peak1215	124	.	401.480	-1	-1
chr1	147601754	147602243	peak1216	94	.	304.670	-1	-1
chr1	147606072	147606287	peak1217	31	.	102.670	-1	-1
chr1	147611867	147612145	peak1218	49	.	159.760	-1	-1
chr1	147614709	147614917	peak1219	32	.	104.850	-1	-1
chr1	147623395	147623672	peak1220	40	.	130.950	-1	-1
chr1	147624141	147624818	peak1221	257	.	832.720	-1	-1
chr1	147625070	147625269	peak1222	33	.	107.770	-1	-1
chr1	147753326	147753684	peak1223	115	.	374.770	-1	-1
chr1	147774668	147775026	peak1224	115	.	374.770	-1	-1
chr1	147838652	147838865	peak1225	34	.	112.900	-1	-1
chr1	147842748	147842991	peak1226	43	.	142.160	-1	-1
chr1	147843632	147843814	peak1227	32	.	103.670	-1	-1
chr1	147851345	147851628	peak1228	42	.	138.580	-1	-1
chr1	147860111	147860363	peak1229	46	.	148.970	-1	-1
chr1	147860885	147861239	peak1230	81	.	264.770	-1	-1
chr1	147871582	147871774	peak1231	31	.	100.330	-1	-1
chr1	147874141	147874354	peak1232	31	.	103.280	-1	-1
chr1	147874381	147874829	peak1233	281	.	910.100	-1	-1
chr1	147894148	147894378	peak1234	36	.	117.070	-1	-1
chr1	147917005	147917217	peak1235	32	.	103.590	-1	-1
chr1	147918357	147918595	peak1236	35	.	114.550	-1	-1
chr1	147919031	147919311	peak1237	49	.	159.050	-1	-1
chr1	147924367	147924725	peak1238	56	.	181.740	-1	-1
chr1	147927347	147927704	peak1239	84	.	274.220	-1	-1
chr1	147928046	147928361	peak1240	60	.	196.740	-1	-1
chr1	147930380	147931946	peak1241	546	.	1766.610	-1	-1
chr1	147932151	147932502	peak1242	69	.	224.050	-1	-1
chr1	147932663	147932904	peak1243	44	.	142.870	-1	-1
chr1	147933023	147933381	peak1244	56	.	181.740	-1	-1
chr1	147945719	147945951	peak1245	39	.	126.130	-1	-1
chr1	147949474	147949661	peak1246	31	.	101.970	-1	-1
chr1	147963026	147963313	peak1247	42	.	137.330	-1	-1
chr1	147974308	147974513	peak1248	38	.	125.610	-1	-1
chr1	147985020	147985373	peak1249	69	.	223.290	-1	-1
chr1	147992867	147993107	peak1250	38	.	123.490	-1	-1
chr1	147993483	147994689	peak1251	907	.	2932.690	-1	-1
chr1	147996145	147996386	peak1252	38	.	123.170	-1	-1
chr1	147996871	147997098	peak1253	36	.	118.040	-1	-1
chr1	147999594	148000088	peak1254	63	.	206.060	-1	-1
chr1	148000115	148001124	peak1255	671	.	2171.890	-1	-1
chr1	148001745	148002069	peak1256	66	.	213.850	-1	-1
chr1	148003282	148003549	peak1257	47	.	153.660	-1	-1
chr1	148003757	148004205	peak1258	115	.	374.970	-1	-1
chr1	148004207	148004494	peak1259	51	.	166.560	-1	-1
chr1	148015955	148016170	peak1260	37	.	122.060	-1	-1
chr1	148016886	148017082	peak1261	36	.	118.760	-1	-1
chr1	148022547	148022754	peak1262	32	.	105.160	-1	-1
chr1	148023807	148024023	peak1263	37	.	121.720	-1	-1
chr1	148176050	148176754	peak1264	154	.	499.970	-1	-1
chr1	148176911	148177152	peak1265	44	.	142.870	-1	-1
chr1	148177220	148177588	peak1266	83	.	269.510	-1	-1
chr1	148182985	148183199	peak1267	34	.	112.570	-1	-1
chr1	148190003	148190235	peak1268	36	.	116.430	-1	-1
chr1	148190923	148191161	peak1269	32	.	105.180	-1	-1
chr1	148196716	148196903	peak1270	31	.	101.970	-1	-1
chr1	148197832	148198151	peak1271	57	.	185.180	-1	-1
chr1	148200456	148200761	peak1272	65	.	210.960	-1	-1
chr1	148213518	148213769	peak1273	37	.	122.850	-1	-1
chr1	148214076	148214293	peak1274	37	.	121.370	-1	-1
chr1	148220956	148221161	peak1275	38	.	125.610	-1	-1
chr1	148231661	148231991	peak1276	56	.	181.340	-1	-1
chr1	148239804	148240153	peak1277	79	.	256.220	-1	-1
chr1	148240180	148240407	peak1278	36	.	118.040	-1	-1
chr1	148240779	148242006	peak1279	958	.	3100.000	-1	-1
chr1	148242820	148243052	peak1280	36	.	116.430	-1	-1
chr1	148243462	148243703	peak1281	38	.	123.170	-1	-1
chr1	148244185	148244422	peak1282	38	.	124.470	-1	-1
chr1	148245207	148245459	peak1283	43	.	139.030	-1	-1
chr1	148247196	148248434	peak1284	985	.	3184.850	-1	-1
chr1	148249079	148249355	peak1285	65	.	212.440	-1	-1
chr1	148250626	148250876	peak1286	46	.	149.690	-1	-1
chr1	148251031	148252026	peak1287	173	.	562.450	-1	-1
chr1	148335230	148335446	peak1288	34	.	111.920	-1	-1
chr1	148336415	148336631	peak1289	37	.	121.720	-1	-1
chr1	148341713	148341920	peak1290	32	.	105.160	-1	-1
chr1	148342740	148342993	peak1291	45	.	148.620	-1	-1
chr1	148345384	148345705	peak1292	66	.	215.030	-1	-1
chr1	148346641	148346851	peak1293	32	.	104.220	-1	-1
chr1	148346964	148347353	peak1294	125	.	404.530	-1	-1
chr1	148349267	148349675	peak1295	81	.	263.850	-1	-1
chr1	148355446	148355684	peak1296	38	.	124.140	-1	-1
chr1	148357846	148358069	peak1297	31	.	100.270	-1	-1
chr1	148358126	148358327	peak1298	36	.	116.980	-1	-1
chr1	148359973	148360355	peak1299	72	.	232.800	-1	-1
chr1	148522998	148523223	peak1300	33	.	109.070	-1	-1
chr1	148527203	148527433	peak1301	33	.	107.550	-1	-1
chr1	148531953	148532273	peak1302	69	.	225.890	-1	-1
chr1	148532646	148532938	peak1303	37	.	122.850	-1	-1
chr1	148543976	148544234	peak1304	40	.	131.970	-1	-1
chr1	148548927	148549186	peak1305	32	.	106.290	-1	-1
chr1	148555499	148557017	peak1306	364	.	1179.870	-1	-1
chr1	148557123	148557553	peak1307	69	.	226.050	-1	-1
chr1	148561820	148562082	peak1308	44	.	145.470	-1	-1
chr1	148562666	148563101	peak1309	84	.	274.040	-1	-1
chr1	148564703	148564973	peak1310	44	.	142.780	-1	-1
chr1	148567425	148567622	peak1311	39	.	128.590	-1	-1
chr1	148570515	148570747	peak1312	39	.	126.130	-1	-1
chr1	148574553	148574832	peak1313	40	.	130.340	-1	-1
chr1	148577018	148577432	peak1314	124	.	402.850	-1	-1
chr1	148577658	148577945	peak1315	42	.	137.330	-1	-1
chr1	148582357	148582593	peak1316	32	.	105.760	-1	-1
chr1	148594948	148595449	peak1317	128	.	416.450	-1	-1
chr1	148595638	148595871	peak1318	35	.	116.110	-1	-1
chr1	148597078	148597388	peak1319	64	.	208.970	-1	-1
chr1	148598033	148599560	peak1320	993	.	3211.050	-1	-1
chr1	148601085	148601275	peak1321	34	.	110.850	-1	-1
chr1	148602099	148602320	peak1322	37	.	120.020	-1	-1
chr1	148602796	148603037	peak1323	38	.	123.170	-1	-1
chr1	148603464	148603681	peak1324	34	.	111.600	-1	-1
chr1	148604498	148605728	peak1325	958	.	3100.000	-1	-1
chr1	148606085	148606312	peak1326	36	.	118.040	-1	-1
chr1	148606339	148606688	peak1327	79	.	256.220	-1	-1
chr1	148614478	148614831	peak1328	69	.	223.290	-1	-1
chr1	148625343	148625548	peak1329	38	.	125.610	-1	-1
chr1	148636107	148636394	peak1330	42	.	137.330	-1	-1
chr1	148645751	148646056	peak1331	65	.	210.960	-1	-1
chr1	148648361	148648680	peak1332	57	.	185.180	-1	-1
chr1	148649609	148649796	peak1333	31	.	101.970	-1	-1
chr1	148652394	148652632	peak1334	35	.	114.550	-1	-1
chr1	148653320	148653552	peak1335	36	.	116.430	-1	-1
chr1	148660364	148660575	peak1336	41	.	133.570	-1	-1
chr1	148673869	148674199	peak1337	62	.	201.330	-1	-1
chr1	148677432	148677774	peak1338	67	.	217.220	-1	-1
chr1	148680078	148680327	peak1339	43	.	140.060	-1	-1
chr1	148681810	148682046	peak1340	35	.	115.170	-1	-1
chr1	148683166	148683457	peak1341	70	.	227.490	-1	-1
chr1	148736589	148736868	peak1342	49	.	159.400	-1	-1
chr1	148739104	148739468	peak1343	118	.	383.160	-1	-1
chr1	148739743	148740030	peak1344	42	.	137.330	-1	-1
chr1	148756992	148757493	peak1345	128	.	416.450	-1	-1
chr1	148757695	148757915	peak1346	43	.	140.430	-1	-1
chr1	148759154	148759430	peak1347	65	.	212.440	-1	-1
chr1	148760075	148761602	peak1348	938	.	3033.640	-1	-1
chr1	148763052	148763304	peak1349	43	.	139.030	-1	-1
chr1	148764128	148764349	peak1350	46	.	150.380	-1	-1
chr1	148764826	148765067	peak1351	38	.	123.170	-1	-1
chr1	148765494	148765711	peak1352	34	.	111.600	-1	-1
chr1	148766528	148767756	peak1353	958	.	3100.000	-1	-1
chr1	148768113	148768340	peak1354	36	.	118.040	-1	-1
chr1	148768367	148768716	peak1355	79	.	256.220	-1	-1
chr1	148776504	148776774	peak1356	56	.	183.130	-1	-1
chr1	148787372	148787577	peak1357	38	.	125.610	-1	-1
chr1	148798136	148798423	peak1358	42	.	137.330	-1	-1
chr1	148807755	148808060	peak1359	65	.	210.960	-1	-1
chr1	148810365	148810684	peak1360	57	.	185.180	-1	-1
chr1	148811613	148811800	peak1361	31	.	101.970	-1	-1
chr1	148814398	148814637	peak1362	38	.	123.820	-1	-1
chr1	148815315	148815547	peak1363	39	.	126.130	-1	-1
chr1	148822273	148822487	peak1364	34	.	112.570	-1	-1
chr1	148835780	148836110	peak1365	62	.	201.330	-1	-1
chr1	148839184	148839457	peak1366	62	.	203.000	-1	-1
chr1	148841762	148842011	peak1367	43	.	140.060	-1	-1
chr1	148843505	148843741	peak1368	35	.	115.170	-1	-1
chr1	148844876	148845092	peak1369	31	.	102.360	-1	-1
chr1	148846957	148847167	peak1370	32	.	104.220	-1	-1
chr1	148852313	148852511	peak1371	46	.	149.200	-1	-1
chr1	148852827	148853544	peak1372	134	.	435.230	-1	-1
chr1	148853553	148854138	peak1373	114	.	370.440	-1	-1
chr1	148860002	148860471	peak1374	90	.	291.820	-1	-1
chr1	148861185	148861428	peak1375	32	.	103.740	-1	-1
chr1	148861854	148862075	peak1376	34	.	110.320	-1	-1
chr1	148862110	148862310	peak1377	36	.	117.330	-1	-1
chr1	148862556	148862911	peak1378	59	.	192.470	-1	-1
chr1	148863553	148863776	peak1379	31	.	100.270	-1	-1
chr1	148871689	148871961	peak1380	40	.	129.930	-1	-1
chr1	148873256	148873503	peak1381	43	.	140.750	-1	-1
chr1	148877861	148878050	peak1382	31	.	101.310	-1	-1
chr1	148884197	148884560	peak1383	61	.	199.570	-1	-1
chr1	148887975	148888187	peak1384	32	.	103.590	-1	-1
chr1	148891805	148892030	peak1385	36	.	118.690	-1	-1
chr1	148893350	148893634	peak1386	51	.	167.630	-1	-1
chr1	148896001	148896402	peak1387	88	.	286.000	-1	-1
chr1	148900594	148900806	peak1388	32	.	103.590	-1	-1
chr1	148900821	148901049	peak1389	39	.	127.490	-1	-1
chr1	148913101	148913306	peak1390	35	.	115.590	-1	-1
chr1	148915270	148915515	peak1391	40	.	131.570	-1	-1
chr1	148917218	148917559	peak1392	49	.	160.510	-1	-1
chr1	148919340	148919551	peak1393	32	.	103.900	-1	-1
chr1	148928074	148928375	peak1394	50	.	162.340	-1	-1
chr1	148928494	148928706	peak1395	32	.	103.590	-1	-1
chr1	148932776	148933051	peak1396	40	.	131.970	-1	-1
chr1	148947651	148947933	peak1397	43	.	139.190	-1	-1
chr1	148951145	148951356	peak1398	35	.	113.560	-1	-1
chr1	148953295	148953589	peak1399	66	.	215.480	-1	-1
chr1	149005505	149005725	peak1400	34	.	110.640	-1	-1
chr1	149008008	149008401	peak1401	73	.	238.860	-1	-1
chr1	149011406	149011736	peak1402	62	.	201.330	-1	-1
chr1	149014426	149014695	peak1403	47	.	152.960	-1	-1
chr1	149033115	149033531	peak1404	36	.	118.990	-1	-1
chr1	149033598	149035939	peak1405	211	.	683.720	-1	-1
chr1	149080725	149080941	peak1406	40	.	131.730	-1	-1
chr1	149194431	149194739	peak1407	50	.	162.340	-1	-1
chr1	149223386	149224951	peak1408	428	.	1385.690	-1	-1
chr1	149277624	149277877	peak1409	42	.	138.690	-1	-1
chr1	149278030	149278248	peak1410	34	.	111.280	-1	-1
chr1	149279826	149280087	peak1411	42	.	136.020	-1	-1
chr1	149280579	149280912	peak1412	46	.	151.550	-1	-1
chr1	149288934	149289148	peak1413	34	.	112.570	-1	-1
chr1	149290455	149290736	peak1414	40	.	129.730	-1	-1
chr1	149290847	149291199	peak1415	54	.	176.150	-1	-1
chr1	149291402	149291605	peak1416	32	.	106.450	-1	-1
chr1	149293835	149294119	peak1417	45	.	147.880	-1	-1
chr1	149294486	149294865	peak1418	61	.	198.290	-1	-1
chr1	149297689	149297939	peak1419	34	.	110.950	-1	-1
chr1	149298371	149298792	peak1420	124	.	403.820	-1	-1
chr1	149310698	149310944	peak1421	37	.	121.580	-1	-1
chr1	149374447	149374779	peak1422	62	.	200.590	-1	-1
chr1	149379127	149379319	peak1423	34	.	110.150	-1	-1
chr1	149379456	149379727	peak1424	44	.	142.440	-1	-1
chr1	149398650	149399071	peak1425	83	.	269.130	-1	-1
chr1	149400145	149400612	peak1426	96	.	313.200	-1	-1
chr1	149431298	149431616	peak1427	54	.	175.590	-1	-1
chr1	149436778	149437009	peak1428	33	.	107.240	-1	-1
chr1	149437961	149438433	peak1429	96	.	311.220	-1	-1
chr1	149439261	149440257	peak1430	296	.	959.420	-1	-1
chr1	149442259	149442480	peak1431	31	.	100.860	-1	-1
chr1	149447259	149447488	peak1432	36	.	117.390	-1	-1
chr1	149448642	149448831	peak1433	31	.	101.310	-1	-1
chr1	149458452	149458726	peak1434	40	.	131.870	-1	-1
chr1	149510243	149510495	peak1435	37	.	119.710	-1	-1
chr1	149511270	149511507	peak1436	41	.	134.290	-1	-1
chr1	149512648	149512871	peak1437	36	.	119.350	-1	-1
chr1	149513679	149514885	peak1438	942	.	3046.550	-1	-1
chr1	149515261	149515488	peak1439	36	.	118.040	-1	-1
chr1	149522968	149523307	peak1440	64	.	208.140	-1	-1
chr1	149533829	149534034	peak1441	38	.	125.610	-1	-1
chr1	149545011	149545298	peak1442	39	.	127.940	-1	-1
chr1	149558725	149558912	peak1443	31	.	101.970	-1	-1
chr1	149562448	149562680	peak1444	39	.	126.130	-1	-1
chr1	149574980	149575318	peak1445	64	.	208.520	-1	-1
chr1	149575902	149576239	peak1446	52	.	169.270	-1	-1
chr1	149576369	149577919	peak1447	451	.	1461.080	-1	-1
chr1	149580029	149580268	peak1448	38	.	123.820	-1	-1
chr1	149580687	149581032	peak1449	83	.	268.670	-1	-1
chr1	149589097	149589359	peak1450	39	.	126.100	-1	-1
chr1	149591188	149591420	peak1451	33	.	106.940	-1	-1
chr1	149591526	149591797	peak1452	47	.	152.260	-1	-1
chr1	149596198	149596524	peak1453	59	.	192.690	-1	-1
chr1	149605426	149605828	peak1454	133	.	432.450	-1	-1
chr1	149614506	149614695	peak1455	44	.	142.300	-1	-1
chr1	149642005	149642271	peak1456	44	.	144.110	-1	-1
chr1	149663195	149663448	peak1457	42	.	138.690	-1	-1
chr1	149663601	149663819	peak1458	34	.	111.280	-1	-1
chr1	149665396	149665657	peak1459	42	.	136.020	-1	-1
chr1	149666149	149666482	peak1460	49	.	160.980	-1	-1
chr1	149674480	149674694	peak1461	34	.	112.570	-1	-1
chr1	149676478	149676693	peak1462	44	.	142.340	-1	-1
chr1	149679437	149679633	peak1463	39	.	128.970	-1	-1
chr1	149680030	149680420	peak1464	114	.	369.500	-1	-1
chr1	149683550	149683738	peak1465	31	.	101.640	-1	-1
chr1	149683993	149684326	peak1466	91	.	296.260	-1	-1
chr1	149759344	149759703	peak1467	68	.	221.030	-1	-1
chr1	149764386	149764656	peak1468	41	.	133.130	-1	-1
chr1	149783349	149783881	peak1469	134	.	435.110	-1	-1
chr1	149784770	149785306	peak1470	165	.	534.360	-1	-1
chr1	149802070	149802301	peak1471	42	.	136.400	-1	-1
chr1	149803620	149804681	peak1472	226	.	731.750	-1	-1
chr1	149811647	149813063	peak1473	756	.	2444.780	-1	-1
chr1	149813265	149813798	peak1474	98	.	318.720	-1	-1
chr1	149813838	149815040	peak1475	402	.	1300.630	-1	-1
chr1	149821871	149823073	peak1476	346	.	1119.140	-1	-1
chr1	149823113	149823646	peak1477	98	.	318.720	-1	-1
chr1	149823722	149825264	peak1478	762	.	2465.420	-1	-1
chr1	149832230	149833298	peak1479	228	.	739.390	-1	-1
chr1	149834610	149834841	peak1480	42	.	136.400	-1	-1
chr1	149857669	149858104	peak1481	77	.	250.990	-1	-1
chr1	149858425	149858920	peak1482	56	.	181.520	-1	-1
chr1	149859031	149859427	peak1483	33	.	107.300	-1	-1
chr1	149870904	149871318	peak1484	47	.	154.660	-1	-1
chr1	149899325	149900006	peak1485	871	.	2816.520	-1	-1
chr1	149981974	149982922	peak1486	748	.	2420.820	-1	-1
chr1	150039214	150040079	peak1487	738	.	2386.650	-1	-1
chr1	150209371	150209558	peak1488	41	.	135.060	-1	-1
chr1	150241236	150241807	peak1489	322	.	1043.200	-1	-1
chr1	150265973	150266705	peak1490	887	.	2869.940	-1	-1
chr1	150293697	150294353	peak1491	707	.	2285.940	-1	-1
chr1	150459496	150460045	peak1492	659	.	2133.510	-1	-1
chr1	150551905	150552443	peak1493	44	.	145.130	-1	-1
chr1	150584011	150584379	peak1494	54	.	175.530	-1	-1
chr1	150898562	150899258	peak1495	401	.	1296.590	-1	-1
chr1	150980654	150981132	peak1496	246	.	796.360	-1	-1
chr1	151138139	151138779	peak1497	692	.	2239.310	-1	-1
chr1	151162502	151162856	peak1498	129	.	419.830	-1	-1
chr1	151226888	151227562	peak1499	175	.	567.550	-1	-1
chr1	151253751	151254967	peak1500	198	.	641.400	-1	-1
chr1	151371676	151372342	peak1501	786	.	2542.880	-1	-1
chr1	151431780	151432117	peak1502	74	.	241.560	-1	-1
chr1	151619992	151620353	peak1503	74	.	240.820	-1	-1
chr1	151881787	151882499	peak1504	592	.	1914.580	-1	-1
chr1	152020451	152020867	peak1505	46	.	149.280	-1	-1
chr1	152084326	152084594	peak1506	50	.	164.750	-1	-1
chr1	153538934	153539385	peak1507	91	.	296.050	-1	-1
chr1	153581299	153581717	peak1508	91	.	295.000	-1	-1
chr1	153606556	153607005	peak1509	35	.	113.230	-1	-1
chr1	153643579	153643915	peak1510	80	.	259.790	-1	-1
chr1	153699987	153700634	peak1511	203	.	659.480	-1	-1
chr1	153918250	153918807	peak1512	75	.	245.310	-1	-1
chr1	153930894	153931431	peak1513	563	.	1820.990	-1	-1
chr1	153939628	153940421	peak1514	31	.	103.410	-1	-1
chr1	153962934	153963514	peak1515	359	.	1162.310	-1	-1
chr1	154155167	154155977	peak1516	958	.	3100.000	-1	-1
chr1	154192912	154193402	peak1517	59	.	191.030	-1	-1
chr1	154531075	154531732	peak1518	87	.	284.210	-1	-1
chr1	154686544	154687143	peak1519	53	.	173.260	-1	-1
chr1	154933812	154934664	peak1520	492	.	1592.940	-1	-1
chr1	154946148	154947288	peak1521	445	.	1439.090	-1	-1
chr1	154955325	154956105	peak1522	807	.	2611.120	-1	-1
chr1	154976441	154976835	peak1523	188	.	610.050	-1	-1
chr1	154989985	154990316	peak1524	32	.	105.230	-1	-1
chr1	155107361	155108439	peak1525	236	.	765.140	-1	-1
chr1	155112413	155113292	peak1526	958	.	3100.000	-1	-1
chr1	155161108	155161681	peak1527	81	.	264.990	-1	-1
chr1	155178755	155179303	peak1528	184	.	597.040	-1	-1
chr1	155182023	155182411	peak1529	68	.	221.750	-1	-1
chr1	155202649	155203018	peak1530	61	.	199.450	-1	-1
chr1	155231207	155231535	peak1531	43	.	140.800	-1	-1
chr1	155231801	155232435	peak1532	177	.	572.570	-1	-1
chr1	155278220	155278623	peak1533	85	.	276.950	-1	-1
chr1	155532831	155533312	peak1534	63	.	206.590	-1	-1
chr1	155826715	155827243	peak1535	258	.	837.040	-1	-1
chr1	155903866	155904614	peak1536	958	.	3100.000	-1	-1
chr1	155910433	155910767	peak1537	79	.	258.220	-1	-1
chr1	155990516	155991027	peak1538	982	.	3176.520	-1	-1
chr1	156024240	156024989	peak1539	154	.	499.660	-1	-1
chr1	156095769	156096113	peak1540	36	.	118.300	-1	-1
chr1	156163453	156164179	peak1541	718	.	2322.540	-1	-1
chr1	156252494	156252969	peak1542	299	.	967.360	-1	-1
chr1	156308320	156308737	peak1543	59	.	193.880	-1	-1
chr1	156542147	156542634	peak1544	417	.	1349.620	-1	-1
chr1	156561226	156561619	peak1545	86	.	278.590	-1	-1
chr1	156570951	156571531	peak1546	314	.	1017.470	-1	-1
chr1	156629779	156630512	peak1547	95	.	310.340	-1	-1
chr1	156630970	156631547	peak1548	456	.	1475.640	-1	-1
chr1	156697901	156698945	peak1549	958	.	3100.000	-1	-1
chr1	156710534	156711363	peak1550	958	.	3100.000	-1	-1
chr1	156718414	156718938	peak1551	163	.	526.990	-1	-1
chr1	156736725	156737432	peak1552	338	.	1093.730	-1	-1
chr1	157107957	157108485	peak1553	311	.	1008.260	-1	-1
chr1	158119449	158119765	peak1554	61	.	199.620	-1	-1
chr1	158985302	158985575	peak1555	48	.	158.240	-1	-1
chr1	160001422	160002132	peak1556	580	.	1876.640	-1	-1
chr1	160286908	160287266	peak1557	62	.	200.830	-1	-1
chr1	160312728	160313642	peak1558	958	.	3100.000	-1	-1
chr1	161014866	161015276	peak1559	87	.	283.510	-1	-1
chr1	161015516	161016164	peak1560	604	.	1953.340	-1	-1
chr1	161087562	161088047	peak1561	334	.	1081.070	-1	-1
chr1	161102416	161103165	peak1562	266	.	861.610	-1	-1
chr1	161123463	161124277	peak1563	773	.	2501.230	-1	-1
chr1	161171712	161172355	peak1564	493	.	1595.680	-1	-1
chr1	161283949	161284421	peak1565	235	.	762.690	-1	-1
chr1	161359413	161359837	peak1566	148	.	481.270	-1	-1
chr1	161368801	161369993	peak1567	677	.	2189.150	-1	-1
chr1	161397798	161398035	peak1568	97	.	316.360	-1	-1
chr1	161410107	161442459	peak1569	958	.	3100.000	-1	-1
chr1	161450849	161451204	peak1570	35	.	113.910	-1	-1
chr1	161499974	161500300	peak1571	160	.	519.210	-1	-1
chr1	161500711	161501183	peak1572	242	.	783.870	-1	-1
chr1	161509820	161510236	peak1573	89	.	287.890	-1	-1
chr1	161524970	161525271	peak1574	75	.	244.790	-1	-1
chr1	161582472	161582688	peak1575	31	.	102.360	-1	-1
chr1	161606329	161606630	peak1576	69	.	223.190	-1	-1
chr1	161641210	161641432	peak1577	37	.	119.680	-1	-1
chr1	161719335	161719722	peak1578	31	.	101.980	-1	-1
chr1	161735841	161736219	peak1579	37	.	121.240	-1	-1
chr1	162051061	162051440	peak1580	80	.	261.110	-1	-1
chr1	162467399	162468035	peak1581	393	.	1271.110	-1	-1
chr1	162760297	162760580	peak1582	55	.	178.120	-1	-1
chr1	163291349	163291986	peak1583	958	.	3100.000	-1	-1
chr1	165667291	165667755	peak1584	115	.	374.090	-1	-1
chr1	165721551	165721727	peak1585	35	.	115.970	-1	-1
chr1	165737575	165738780	peak1586	958	.	3100.000	-1	-1
chr1	166808367	166808770	peak1587	71	.	231.190	-1	-1
chr1	167189249	167189720	peak1588	71	.	230.020	-1	-1
chr1	167327019	167327185	peak1589	32	.	105.000	-1	-1
chr1	167404090	167404568	peak1590	74	.	239.860	-1	-1
chr1	167684662	167684905	peak1591	49	.	160.510	-1	-1
chr1	168131127	168131538	peak1592	80	.	260.440	-1	-1
chr1	168147836	168148755	peak1593	614	.	1987.070	-1	-1
chr1	169336881	169337919	peak1594	958	.	3100.000	-1	-1
chr1	169763642	169764419	peak1595	613	.	1984.280	-1	-1
chr1	169862793	169863396	peak1596	363	.	1175.050	-1	-1
chr1	171282988	171283359	peak1597	57	.	186.460	-1	-1
chr1	171711100	171711398	peak1598	34	.	110.410	-1	-1
chr1	171750161	171751065	peak1599	396	.	1281.190	-1	-1
chr1	172412865	172413443	peak1600	898	.	2905.750	-1	-1
chr1	173683568	173684522	peak1601	958	.	3100.000	-1	-1
chr1	173793174	173794139	peak1602	125	.	407.220	-1	-1
chr1	173837241	173837874	peak1603	553	.	1787.960	-1	-1
chr1	174968264	174969010	peak1604	514	.	1664.960	-1	-1
chr1	176176234	176177002	peak1605	130	.	422.920	-1	-1
chr1	176486674	176487014	peak1606	46	.	151.490	-1	-1
chr1	177189160	177189467	peak1607	51	.	166.890	-1	-1
chr1	177953305	177953640	peak1608	413	.	1337.790	-1	-1
chr1	178511189	178511569	peak1609	32	.	104.650	-1	-1
chr1	179334929	179335246	peak1610	50	.	164.340	-1	-1
chr1	179846778	179847356	peak1611	789	.	2553.630	-1	-1
chr1	179851533	179852412	peak1612	723	.	2338.240	-1	-1
chr1	180200605	180200974	peak1613	36	.	117.070	-1	-1
chr1	180463629	180463803	peak1614	44	.	145.170	-1	-1
chr1	180471768	180472245	peak1615	170	.	549.770	-1	-1
chr1	180991930	180992233	peak1616	39	.	128.730	-1	-1
chr1	181059288	181059636	peak1617	35	.	113.270	-1	-1
chr1	181081604	181082008	peak1618	48	.	157.560	-1	-1
chr1	181110605	181110995	peak1619	43	.	141.460	-1	-1
chr1	182758399	182759005	peak1620	126	.	408.900	-1	-1
chr1	183119117	183119357	peak1621	34	.	112.340	-1	-1
chr1	183440836	183441580	peak1622	958	.	3100.000	-1	-1
chr1	183604656	183605055	peak1623	63	.	204.450	-1	-1
chr1	184020626	184021008	peak1624	176	.	571.920	-1	-1
chr1	184723785	184724437	peak1625	466	.	1508.660	-1	-1
chr1	185126012	185126500	peak1626	246	.	796.230	-1	-1
chr1	185286486	185286902	peak1627	124	.	403.790	-1	-1
chr1	186051387	186051773	peak1628	73	.	237.020	-1	-1
chr1	186062555	186062816	peak1629	42	.	137.080	-1	-1
chr1	186344217	186344839	peak1630	132	.	428.290	-1	-1
chr1	186344841	186345237	peak1631	92	.	297.560	-1	-1
chr1	186649374	186649866	peak1632	36	.	117.560	-1	-1
chr1	193028384	193028833	peak1633	113	.	365.750	-1	-1
chr1	193248137	193248421	peak1634	38	.	123.700	-1	-1
chr1	197771384	197771609	peak1635	39	.	128.530	-1	-1
chr1	198128041	198128476	peak1636	212	.	687.990	-1	-1
chr1	200045300	200045544	peak1637	35	.	113.910	-1	-1
chr1	200589725	200590145	peak1638	60	.	196.310	-1	-1
chr1	200638517	200638923	peak1639	36	.	118.580	-1	-1
chr1	200785873	200786183	peak1640	52	.	171.160	-1	-1
chr1	200975975	200976416	peak1641	52	.	168.630	-1	-1
chr1	201208755	201208940	peak1642	31	.	102.640	-1	-1
chr1	201924300	201924853	peak1643	297	.	962.860	-1	-1
chr1	201952106	201952686	peak1644	412	.	1332.580	-1	-1
chr1	202173520	202173922	peak1645	92	.	300.600	-1	-1
chr1	202173935	202174241	peak1646	37	.	121.200	-1	-1
chr1	202174295	202174665	peak1647	60	.	195.830	-1	-1
chr1	202558305	202558688	peak1648	39	.	128.810	-1	-1
chr1	202927203	202927628	peak1649	68	.	221.210	-1	-1
chr1	203651859	203652246	peak1650	540	.	1746.840	-1	-1
chr1	203764579	203764907	peak1651	48	.	156.350	-1	-1
chr1	203765315	203765678	peak1652	84	.	271.870	-1	-1
chr1	203830389	203831395	peak1653	958	.	3100.000	-1	-1
chr1	204380267	204380630	peak1654	47	.	151.970	-1	-1
chr1	204380741	204381277	peak1655	209	.	678.450	-1	-1
chr1	204475560	204475831	peak1656	60	.	194.220	-1	-1
chr1	204476020	204476390	peak1657	69	.	225.280	-1	-1
chr1	204485238	204485831	peak1658	639	.	2067.230	-1	-1
chr1	205090909	205091642	peak1659	604	.	1953.340	-1	-1
chr1	205180413	205181093	peak1660	432	.	1399.190	-1	-1
chr1	205600184	205600678	peak1661	53	.	172.290	-1	-1
chr1	205600939	205601400	peak1662	230	.	746.450	-1	-1
chr1	206102330	206102534	peak1663	35	.	115.940	-1	-1
chr1	206119407	206119746	peak1664	67	.	218.370	-1	-1
chr1	206120316	206120643	peak1665	65	.	212.690	-1	-1
chr1	206122735	206122989	peak1666	39	.	128.630	-1	-1
chr1	206125563	206125782	peak1667	31	.	101.460	-1	-1
chr1	206131101	206131308	peak1668	32	.	105.160	-1	-1
chr1	206133123	206133338	peak1669	31	.	102.670	-1	-1
chr1	206134514	206134883	peak1670	58	.	189.460	-1	-1
chr1	206135627	206136196	peak1671	132	.	429.470	-1	-1
chr1	206136311	206138919	peak1672	958	.	3100.000	-1	-1
chr1	206139147	206139371	peak1673	49	.	159.660	-1	-1
chr1	206139527	206139827	peak1674	50	.	162.060	-1	-1
chr1	206146242	206146516	peak1675	40	.	131.870	-1	-1
chr1	206156144	206156337	peak1676	30	.	100.000	-1	-1
chr1	206157491	206157720	peak1677	39	.	127.150	-1	-1
chr1	206164642	206165533	peak1678	260	.	842.350	-1	-1
chr1	206166761	206167020	peak1679	51	.	166.710	-1	-1
chr1	206173393	206173650	peak1680	48	.	157.250	-1	-1
chr1	206493592	206493953	peak1681	71	.	230.490	-1	-1
chr1	206540194	206540467	peak1682	43	.	141.790	-1	-1
chr1	206554626	206554959	peak1683	61	.	200.230	-1	-1
chr1	206557350	206557578	peak1684	48	.	158.050	-1	-1
chr1	206581593	206581859	peak1685	41	.	134.400	-1	-1
chr1	206785564	206786023	peak1686	98	.	318.930	-1	-1
chr1	207326113	207326852	peak1687	448	.	1449.000	-1	-1
chr1	207378394	207378717	peak1688	69	.	224.280	-1	-1
chr1	207394062	207394427	peak1689	37	.	120.330	-1	-1
chr1	207925057	207925715	peak1690	171	.	554.740	-1	-1
chr1	208392976	208393329	peak1691	34	.	110.750	-1	-1
chr1	209830472	209830890	peak1692	64	.	208.390	-1	-1
chr1	209957712	209958529	peak1693	958	.	3100.000	-1	-1
chr1	210001033	210001463	peak1694	232	.	752.630	-1	-1
chr1	210013196	210013547	peak1695	43	.	140.110	-1	-1
chr1	211555948	211556317	peak1696	62	.	203.360	-1	-1
chr1	212102355	212102737	peak1697	32	.	105.020	-1	-1
chr1	212687356	212687676	peak1698	34	.	110.180	-1	-1
chr1	212781979	212782272	peak1699	31	.	101.750	-1	-1
chr1	212964684	212965464	peak1700	710	.	2298.440	-1	-1
chr1	213224129	213225110	peak1701	958	.	3100.000	-1	-1
chr1	213498885	213499101	peak1702	35	.	113.820	-1	-1
chr1	217804146	217804833	peak1703	247	.	799.880	-1	-1
chr1	218458321	218458883	peak1704	667	.	2158.180	-1	-1
chr1	219262271	219262595	peak1705	41	.	135.070	-1	-1
chr1	219786392	219786584	peak1706	37	.	120.220	-1	-1
chr1	220267301	220267597	peak1707	58	.	190.440	-1	-1
chr1	220445492	220445944	peak1708	85	.	277.010	-1	-1
chr1	220906308	220906724	peak1709	84	.	272.530	-1	-1
chr1	221612757	221613009	peak1710	37	.	120.240	-1	-1
chr1	221613379	221613697	peak1711	32	.	105.170	-1	-1
chr1	222662916	222663207	peak1712	48	.	155.290	-1	-1
chr1	222762931	222763613	peak1713	452	.	1462.770	-1	-1
chr1	222817270	222817742	peak1714	43	.	142.190	-1	-1
chr1	222886492	222886932	peak1715	172	.	557.590	-1	-1
chr1	222988000	222988628	peak1716	345	.	1116.580	-1	-1
chr1	224090864	224091195	peak1717	65	.	211.150	-1	-1
chr1	224092971	224093234	peak1718	44	.	145.130	-1	-1
chr1	224095760	224096055	peak1719	53	.	173.720	-1	-1
chr1	224103982	224104262	peak1720	58	.	189.600	-1	-1
chr1	224108605	224108913	peak1721	71	.	230.900	-1	-1
chr1	224108946	224109172	peak1722	36	.	118.360	-1	-1
chr1	224111166	224111408	peak1723	35	.	113.330	-1	-1
chr1	224112701	224112955	peak1724	52	.	168.630	-1	-1
chr1	224149749	224150032	peak1725	64	.	209.450	-1	-1
chr1	224180013	224180224	peak1726	32	.	103.900	-1	-1
chr1	224180445	224180750	peak1727	52	.	170.200	-1	-1
chr1	224199328	224201051	peak1728	250	.	810.210	-1	-1
chr1	224201256	224201958	peak1729	55	.	178.210	-1	-1
chr1	224202171	224202725	peak1730	154	.	498.570	-1	-1
chr1	224202746	224203893	peak1731	222	.	719.030	-1	-1
chr1	224203998	224204277	peak1732	32	.	105.010	-1	-1
chr1	224301521	224302057	peak1733	897	.	2902.990	-1	-1
chr1	224302091	224302513	peak1734	36	.	117.060	-1	-1
chr1	224517960	224518387	peak1735	251	.	811.800	-1	-1
chr1	224622354	224622992	peak1736	694	.	2244.250	-1	-1
chr1	224752918	224753141	peak1737	32	.	105.180	-1	-1
chr1	225654825	225655125	peak1738	40	.	132.530	-1	-1
chr1	226111643	226112215	peak1739	427	.	1382.170	-1	-1
chr1	226253321	226253543	peak1740	35	.	114.160	-1	-1
chr1	226270578	226270976	peak1741	111	.	359.980	-1	-1
chr1	226374160	226374763	peak1742	478	.	1547.880	-1	-1
chr1	226714545	226714817	peak1743	79	.	256.230	-1	-1
chr1	227002770	227003074	peak1744	38	.	125.560	-1	-1
chr1	227127291	227127717	peak1745	39	.	128.810	-1	-1
chr1	227143278	227143518	peak1746	35	.	113.940	-1	-1
chr1	227144050	227144331	peak1747	40	.	129.730	-1	-1
chr1	227700782	227700943	peak1748	34	.	111.390	-1	-1
chr1	227751051	227751669	peak1749	109	.	354.460	-1	-1
chr1	227922760	227923242	peak1750	936	.	3027.510	-1	-1
chr1	228154562	228154821	peak1751	42	.	136.680	-1	-1
chr1	228327377	228327702	peak1752	84	.	272.200	-1	-1
chr1	228327757	228328134	peak1753	83	.	268.930	-1	-1
chr1	228594319	228594682	peak1754	54	.	175.740	-1	-1
chr1	228745433	228745704	peak1755	63	.	203.850	-1	-1
chr1	228747674	228747945	peak1756	63	.	203.850	-1	-1
chr1	228749311	228749467	peak1757	31	.	102.940	-1	-1
chr1	228752232	228752427	peak1758	46	.	150.470	-1	-1
chr1	228753793	228753949	peak1759	31	.	102.940	-1	-1
chr1	228758131	228758317	peak1760	34	.	112.270	-1	-1
chr1	228761150	228761345	peak1761	46	.	150.470	-1	-1
chr1	228765631	228765826	peak1762	46	.	150.470	-1	-1
chr1	228767192	228767348	peak1763	31	.	102.940	-1	-1
chr1	228781281	228781476	peak1764	46	.	150.470	-1	-1
chr1	229335685	229335962	peak1765	36	.	118.460	-1	-1
chr1	229761808	229762044	peak1766	102	.	331.250	-1	-1
chr1	231114480	231115001	peak1767	350	.	1133.740	-1	-1
chr1	231347182	231347521	peak1768	59	.	193.560	-1	-1
chr1	231664087	231664671	peak1769	616	.	1991.660	-1	-1
chr1	233085772	233086384	peak1770	152	.	491.770	-1	-1
chr1	233249277	233249551	peak1771	35	.	114.840	-1	-1
chr1	233654151	233654538	peak1772	145	.	469.770	-1	-1
chr1	234508718	234509677	peak1773	958	.	3100.000	-1	-1
chr1	234735747	234736020	peak1774	35	.	113.470	-1	-1
chr1	235116414	235116749	peak1775	39	.	127.810	-1	-1
chr1	235291909	235292383	peak1776	118	.	382.150	-1	-1
chr1	235324253	235324806	peak1777	454	.	1469.160	-1	-1
chr1	235492004	235492493	peak1778	405	.	1310.680	-1	-1
chr1	235530453	235531048	peak1779	504	.	1630.020	-1	-1
chr1	236260198	236260746	peak1780	958	.	3100.000	-1	-1
chr1	236767530	236768058	peak1781	407	.	1318.100	-1	-1
chr1	236958086	236958765	peak1782	558	.	1805.140	-1	-1
chr1	237766261	237766647	peak1783	479	.	1550.620	-1	-1
chr1	238108719	238108978	peak1784	50	.	163.530	-1	-1
chr1	240348159	240348484	peak1785	127	.	412.160	-1	-1
chr1	242011016	242011697	peak1786	484	.	1566.030	-1	-1
chr1	242617973	242618301	peak1787	52	.	170.710	-1	-1
chr1	243155688	243155924	peak1788	38	.	124.800	-1	-1
chr1	243166638	243166846	peak1789	32	.	104.850	-1	-1
chr1	243169256	243169489	peak1790	38	.	125.800	-1	-1
chr1	243171361	243171614	peak1791	39	.	128.950	-1	-1
chr1	243174188	243174434	peak1792	40	.	131.240	-1	-1
chr1	243182342	243182597	peak1793	39	.	128.310	-1	-1
chr1	243186953	243187189	peak1794	47	.	154.910	-1	-1
chr1	243187313	243187521	peak1795	35	.	114.570	-1	-1
chr1	243230363	243230635	peak1796	59	.	192.810	-1	-1
chr1	243235377	243235564	peak1797	31	.	101.970	-1	-1
chr1	243418605	243419008	peak1798	123	.	397.910	-1	-1
chr1	244815845	244816264	peak1799	43	.	141.370	-1	-1
chr1	244998136	244998607	peak1800	80	.	260.110	-1	-1
chr1	245026186	245026667	peak1801	96	.	312.440	-1	-1
chr1	245100368	245100546	peak1802	32	.	105.060	-1	-1
chr1	245605890	245606165	peak1803	37	.	119.890	-1	-1
chr1	246187534	246188504	peak1804	203	.	658.350	-1	-1
chr1	246641591	246641995	peak1805	78	.	255.110	-1	-1
chr1	246729274	246730010	peak1806	841	.	2719.370	-1	-1
chr1	246772189	246772643	peak1807	36	.	117.750	-1	-1
chr1	246783109	246784091	peak1808	191	.	620.160	-1	-1
chr1	246876409	246876782	peak1809	86	.	278.060	-1	-1
chr1	246946410	246946804	peak1810	50	.	164.080	-1	-1
chr1	247095070	247095689	peak1811	36	.	118.920	-1	-1
chr1	247171190	247171579	peak1812	58	.	189.000	-1	-1
chr1	247241601	247242335	peak1813	303	.	981.870	-1	-1
chr1	247267068	247267940	peak1814	655	.	2120.150	-1	-1
chr1	247289482	247289947	peak1815	148	.	479.700	-1	-1
chr1	247335064	247335529	peak1816	148	.	479.700	-1	-1
chr1	247373612	247373989	peak1817	83	.	270.300	-1	-1
chr1	247494954	247495328	peak1818	256	.	828.040	-1	-1
chr1	247634483	247634714	peak1819	31	.	102.270	-1	-1
chr1	247812601	247812926	peak1820	66	.	213.460	-1	-1
chr1	248033583	248034413	peak1821	153	.	496.140	-1	-1
chr1	248571303	248572168	peak1822	201	.	651.280	-1	-1
chr1	248572265	248572524	peak1823	31	.	102.520	-1	-1
chr1	249097280	249097745	peak1824	61	.	200.260	-1	-1
chr1	249119793	249121001	peak1825	704	.	2276.270	-1	-1
chr1	249123115	249123374	peak1826	31	.	101.820	-1	-1
chr1	249167811	249168668	peak1827	127	.	410.710	-1	-1
chr1	249232836	249233260	peak1828	92	.	299.170	-1	-1
chr1	249233313	249233563	peak1829	40	.	129.920	-1	-1
chr1	249237226	249237577	peak1830	82	.	266.060	-1	-1
chr10	74034	74296	peak1831	51	.	165.570	-1	-1
chr10	88884	89096	peak1832	35	.	113.230	-1	-1
chr10	89435	89738	peak1833	46	.	151.370	-1	-1
chr10	103446	103735	peak1834	54	.	175.900	-1	-1
chr10	310486	311190	peak1835	188	.	608.510	-1	-1
chr10	470845	471392	peak1836	147	.	477.140	-1	-1
chr10	763927	764354	peak1837	52	.	168.570	-1	-1
chr10	977437	977885	peak1838	589	.	1904.760	-1	-1
chr10	1034110	1034748	peak1839	647	.	2094.240	-1	-1
chr10	1095122	1095597	peak1840	101	.	327.560	-1	-1
chr10	1102218	1103139	peak1841	958	.	3100.000	-1	-1
chr10	1281930	1282338	peak1842	104	.	337.280	-1	-1
chr10	3357071	3357304	peak1843	31	.	101.670	-1	-1
chr10	3852356	3852588	peak1844	45	.	146.600	-1	-1
chr10	3986113	3986276	peak1845	49	.	159.640	-1	-1
chr10	4705376	4705581	peak1846	32	.	105.810	-1	-1
chr10	4857621	4858167	peak1847	135	.	439.670	-1	-1
chr10	5359477	5359961	peak1848	48	.	155.590	-1	-1
chr10	5423170	5423481	peak1849	43	.	139.060	-1	-1
chr10	5726300	5726965	peak1850	94	.	306.160	-1	-1
chr10	5855359	5855760	peak1851	61	.	200.370	-1	-1
chr10	5931744	5932325	peak1852	594	.	1922.040	-1	-1
chr10	6205770	6205991	peak1853	43	.	140.060	-1	-1
chr10	6281258	6281522	peak1854	57	.	185.540	-1	-1
chr10	6317129	6317586	peak1855	299	.	967.760	-1	-1
chr10	6341236	6341548	peak1856	32	.	105.670	-1	-1
chr10	7829699	7830214	peak1857	264	.	855.750	-1	-1
chr10	11395307	11395533	peak1858	42	.	138.210	-1	-1
chr10	12110538	12110900	peak1859	40	.	132.530	-1	-1
chr10	12237583	12238485	peak1860	958	.	3100.000	-1	-1
chr10	12490732	12490950	peak1861	35	.	116.220	-1	-1
chr10	13203219	13203609	peak1862	110	.	358.380	-1	-1
chr10	13628647	13629194	peak1863	706	.	2283.690	-1	-1
chr10	13908262	13908599	peak1864	40	.	129.530	-1	-1
chr10	14995886	14996512	peak1865	148	.	480.540	-1	-1
chr10	15001473	15002149	peak1866	958	.	3100.000	-1	-1
chr10	15139019	15139370	peak1867	54	.	176.720	-1	-1
chr10	15902137	15902836	peak1868	769	.	2488.970	-1	-1
chr10	17243472	17243878	peak1869	261	.	844.400	-1	-1
chr10	18940343	18940838	peak1870	581	.	1881.030	-1	-1
chr10	18947994	18948385	peak1871	186	.	601.400	-1	-1
chr10	20035662	20035847	peak1872	47	.	154.890	-1	-1
chr10	20058379	20058628	peak1873	117	.	381.190	-1	-1
chr10	22518310	22518625	peak1874	79	.	255.800	-1	-1
chr10	22605397	22605824	peak1875	98	.	319.730	-1	-1
chr10	23620294	23620506	peak1876	32	.	103.590	-1	-1
chr10	24995450	24995712	peak1877	57	.	186.350	-1	-1
chr10	26892210	26892485	peak1878	37	.	122.190	-1	-1
chr10	26985839	26986935	peak1879	779	.	2520.000	-1	-1
chr10	27443044	27443558	peak1880	596	.	1928.080	-1	-1
chr10	27530838	27531323	peak1881	435	.	1409.080	-1	-1
chr10	27531837	27532217	peak1882	91	.	294.650	-1	-1
chr10	27541475	27541678	peak1883	34	.	112.730	-1	-1
chr10	27792914	27793377	peak1884	313	.	1014.330	-1	-1
chr10	28821655	28822029	peak1885	38	.	125.560	-1	-1
chr10	29987184	29987480	peak1886	53	.	173.360	-1	-1
chr10	32428273	32428556	peak1887	34	.	111.990	-1	-1
chr10	33247157	33247568	peak1888	126	.	410.260	-1	-1
chr10	33269400	33269924	peak1889	220	.	711.420	-1	-1
chr10	33553276	33553511	peak1890	42	.	137.450	-1	-1
chr10	35294856	35295199	peak1891	45	.	146.840	-1	-1
chr10	35415388	35415725	peak1892	113	.	367.880	-1	-1
chr10	35484544	35485146	peak1893	134	.	433.750	-1	-1
chr10	35625127	35625738	peak1894	95	.	307.540	-1	-1
chr10	35838261	35838779	peak1895	79	.	255.980	-1	-1
chr10	35930922	35931232	peak1896	83	.	269.240	-1	-1
chr10	37778096	37778341	peak1897	31	.	103.180	-1	-1
chr10	38299430	38299666	peak1898	33	.	109.150	-1	-1
chr10	38645089	38645467	peak1899	61	.	198.290	-1	-1
chr10	38691461	38691721	peak1900	36	.	117.300	-1	-1
chr10	38726408	38726608	peak1901	42	.	137.800	-1	-1
chr10	38736074	38736322	peak1902	49	.	160.620	-1	-1
chr10	38738214	38738464	peak1903	43	.	139.710	-1	-1
chr10	38766526	38766943	peak1904	68	.	220.460	-1	-1
chr10	38774024	38774744	peak1905	47	.	153.870	-1	-1
chr10	38777251	38778363	peak1906	71	.	230.630	-1	-1
chr10	38779033	38780824	peak1907	93	.	302.650	-1	-1
chr10	38781783	38782882	peak1908	117	.	378.720	-1	-1
chr10	38785601	38785998	peak1909	72	.	234.500	-1	-1
chr10	38789062	38789612	peak1910	31	.	102.160	-1	-1
chr10	38792012	38792393	peak1911	35	.	115.720	-1	-1
chr10	38793082	38793369	peak1912	35	.	114.740	-1	-1
chr10	38798099	38798898	peak1913	31	.	102.690	-1	-1
chr10	38810512	38811550	peak1914	43	.	142.000	-1	-1
chr10	38813094	38814035	peak1915	57	.	184.870	-1	-1
chr10	38871894	38872888	peak1916	44	.	143.280	-1	-1
chr10	38873596	38874349	peak1917	31	.	100.790	-1	-1
chr10	38875312	38876023	peak1918	64	.	207.530	-1	-1
chr10	38876937	38882542	peak1919	485	.	1568.520	-1	-1
chr10	38882910	38883771	peak1920	90	.	292.330	-1	-1
chr10	38886006	38887360	peak1921	76	.	246.870	-1	-1
chr10	38887362	38888261	peak1922	70	.	228.020	-1	-1
chr10	38888273	38888868	peak1923	91	.	296.570	-1	-1
chr10	38905242	38905468	peak1924	36	.	118.360	-1	-1
chr10	38946122	38946333	peak1925	32	.	103.900	-1	-1
chr10	39035409	39035605	peak1926	41	.	133.590	-1	-1
chr10	39048050	39048334	peak1927	48	.	157.670	-1	-1
chr10	39051960	39052158	peak1928	36	.	118.040	-1	-1
chr10	39057857	39058084	peak1929	42	.	137.840	-1	-1
chr10	39066101	39066392	peak1930	36	.	117.640	-1	-1
chr10	39075082	39075602	peak1931	46	.	150.440	-1	-1
chr10	39076396	39077293	peak1932	54	.	175.290	-1	-1
chr10	39078631	39079834	peak1933	409	.	1324.230	-1	-1
chr10	39080033	39081193	peak1934	55	.	179.230	-1	-1
chr10	39081271	39082127	peak1935	50	.	163.050	-1	-1
chr10	39083127	39084041	peak1936	60	.	196.270	-1	-1
chr10	39084360	39085504	peak1937	114	.	369.610	-1	-1
chr10	39085704	39087267	peak1938	78	.	252.220	-1	-1
chr10	39087739	39088124	peak1939	54	.	176.620	-1	-1
chr10	39088193	39088839	peak1940	47	.	153.890	-1	-1
chr10	39093706	39094491	peak1941	45	.	148.210	-1	-1
chr10	39098079	39098694	peak1942	42	.	138.850	-1	-1
chr10	39100280	39100880	peak1943	37	.	122.170	-1	-1
chr10	39100917	39101475	peak1944	62	.	203.640	-1	-1
chr10	39101494	39101863	peak1945	65	.	213.280	-1	-1
chr10	39101869	39102212	peak1946	42	.	135.860	-1	-1
chr10	39105119	39105883	peak1947	84	.	273.490	-1	-1
chr10	39107816	39109404	peak1948	105	.	341.250	-1	-1
chr10	39110919	39112415	peak1949	41	.	133.290	-1	-1
chr10	39113643	39114451	peak1950	57	.	184.400	-1	-1
chr10	39115204	39115941	peak1951	63	.	203.760	-1	-1
chr10	39115983	39116793	peak1952	47	.	153.070	-1	-1
chr10	39117560	39118284	peak1953	43	.	140.840	-1	-1
chr10	39119784	39120708	peak1954	37	.	120.050	-1	-1
chr10	39124314	39124874	peak1955	34	.	112.270	-1	-1
chr10	39125209	39125973	peak1956	154	.	499.120	-1	-1
chr10	39128768	39130562	peak1957	57	.	186.990	-1	-1
chr10	39133066	39133900	peak1958	50	.	161.690	-1	-1
chr10	39133904	39134370	peak1959	39	.	127.700	-1	-1
chr10	39135376	39136053	peak1960	35	.	116.090	-1	-1
chr10	39136133	39137028	peak1961	97	.	314.350	-1	-1
chr10	39137075	39137638	peak1962	37	.	120.730	-1	-1
chr10	39137975	39138396	peak1963	55	.	178.980	-1	-1
chr10	39139280	39139826	peak1964	42	.	136.460	-1	-1
chr10	39139844	39140660	peak1965	60	.	197.040	-1	-1
chr10	39143093	39143668	peak1966	56	.	182.690	-1	-1
chr10	39143750	39145281	peak1967	70	.	226.460	-1	-1
chr10	39145316	39145713	peak1968	37	.	122.760	-1	-1
chr10	39145800	39146706	peak1969	35	.	113.410	-1	-1
chr10	39148635	39149539	peak1970	70	.	228.380	-1	-1
chr10	39149644	39151851	peak1971	231	.	749.320	-1	-1
chr10	39151916	39154125	peak1972	114	.	370.760	-1	-1
chr10	39154617	39154953	peak1973	73	.	238.220	-1	-1
chr10	42354872	42397381	peak1974	958	.	3100.000	-1	-1
chr10	42397710	42400855	peak1975	958	.	3100.000	-1	-1
chr10	42401591	42402647	peak1976	131	.	425.400	-1	-1
chr10	42404175	42405054	peak1977	60	.	196.210	-1	-1
chr10	42406366	42407174	peak1978	153	.	495.930	-1	-1
chr10	42407832	42408758	peak1979	236	.	764.350	-1	-1
chr10	42408792	42409463	peak1980	53	.	173.230	-1	-1
chr10	42409531	42409824	peak1981	73	.	238.880	-1	-1
chr10	42428543	42428805	peak1982	81	.	263.750	-1	-1
chr10	42526961	42533056	peak1983	612	.	1980.820	-1	-1
chr10	42533091	42546717	peak1984	958	.	3100.000	-1	-1
chr10	42596622	42600705	peak1985	958	.	3100.000	-1	-1
chr10	42608929	42609168	peak1986	35	.	114.240	-1	-1
chr10	42610099	42610448	peak1987	85	.	277.740	-1	-1
chr10	42610553	42611774	peak1988	304	.	984.140	-1	-1
chr10	42612578	42613197	peak1989	183	.	594.320	-1	-1
chr10	42614238	42614587	peak1990	63	.	204.490	-1	-1
chr10	42632078	42632637	peak1991	80	.	261.050	-1	-1
chr10	42640649	42641111	peak1992	32	.	103.860	-1	-1
chr10	42647605	42648033	peak1993	140	.	453.230	-1	-1
chr10	42648113	42649577	peak1994	465	.	1506.470	-1	-1
chr10	42650073	42650746	peak1995	228	.	739.340	-1	-1
chr10	42651775	42652146	peak1996	110	.	356.390	-1	-1
chr10	42661278	42662257	peak1997	177	.	573.760	-1	-1
chr10	42662284	42666171	peak1998	607	.	1963.970	-1	-1
chr10	42666364	42667714	peak1999	86	.	278.450	-1	-1
chr10	42673875	42674435	peak2000	216	.	698.400	-1	-1
[truncated: 12,309 more rows]
