# Supplementary material for: Mechanistic basis of atypical TERT promoter mutations
Source: Nat Commun. 2024 Nov 18;15:9965. doi: 10.1038/s41467-024-54158-5 (PMC11574208; doi:10.1038/s41467-024-54158-5)
Supplement: Supplementary file 3 — Supplementary Data 1 [file 41467_2024_54158_MOESM3_ESM.zip › Code/ICGC/data/ChIP/SL205_broadPeaks.txt]

chr1	28625	30137	peak1	49	.	160.730	-1	-1
chr1	95916	96138	peak2	32	.	103.530	-1	-1
chr1	242251	242473	peak3	31	.	101.470	-1	-1
chr1	762270	763404	peak4	313	.	1013.230	-1	-1
chr1	894355	894865	peak5	713	.	2307.090	-1	-1
chr1	1167244	1167600	peak6	114	.	370.000	-1	-1
chr1	1209009	1209404	peak7	686	.	2220.630	-1	-1
chr1	1259749	1260350	peak8	332	.	1074.700	-1	-1
chr1	1310238	1311075	peak9	958	.	3100.000	-1	-1
chr1	1334582	1335117	peak10	271	.	878.190	-1	-1
chr1	1342353	1343121	peak11	867	.	2805.590	-1	-1
chr1	1406901	1407312	peak12	140	.	455.730	-1	-1
chr1	1550530	1551298	peak13	77	.	249.710	-1	-1
chr1	1589962	1590928	peak14	486	.	1571.550	-1	-1
chr1	1655284	1656217	peak15	348	.	1127.300	-1	-1
chr1	1886314	1886604	peak16	252	.	815.360	-1	-1
chr1	2126438	2126591	peak17	36	.	116.460	-1	-1
chr1	2158913	2159163	peak18	34	.	113.000	-1	-1
chr1	2186575	2187933	peak19	958	.	3100.000	-1	-1
chr1	2322768	2323458	peak20	711	.	2301.140	-1	-1
chr1	2347166	2347523	peak21	230	.	746.280	-1	-1
chr1	2574516	2574853	peak22	96	.	313.470	-1	-1
chr1	3499778	3500500	peak23	33	.	107.730	-1	-1
chr1	3541029	3541605	peak24	344	.	1113.660	-1	-1
chr1	3566475	3566859	peak25	571	.	1847.760	-1	-1
chr1	3663654	3664142	peak26	227	.	736.620	-1	-1
chr1	3712801	3713274	peak27	643	.	2078.920	-1	-1
chr1	4137307	4137807	peak28	50	.	162.090	-1	-1
chr1	5408860	5409144	peak29	56	.	181.480	-1	-1
chr1	6550880	6551088	peak30	59	.	191.810	-1	-1
chr1	6639831	6640408	peak31	231	.	747.820	-1	-1
chr1	7924910	7925566	peak32	107	.	346.050	-1	-1
chr1	8013920	8014575	peak33	320	.	1037.320	-1	-1
chr1	8021410	8022067	peak34	73	.	238.580	-1	-1
chr1	8938494	8939309	peak35	242	.	784.500	-1	-1
chr1	9747075	9747498	peak36	73	.	236.780	-1	-1
chr1	10002969	10003719	peak37	958	.	3100.000	-1	-1
chr1	10651536	10651739	peak38	32	.	106.110	-1	-1
chr1	11111947	11112206	peak39	50	.	162.830	-1	-1
chr1	11120089	11120562	peak40	202	.	654.260	-1	-1
chr1	11322291	11323100	peak41	958	.	3100.000	-1	-1
chr1	11333180	11333785	peak42	436	.	1411.080	-1	-1
chr1	11741309	11741627	peak43	65	.	210.290	-1	-1
chr1	11862681	11862949	peak44	101	.	327.090	-1	-1
chr1	11865887	11866295	peak45	201	.	650.640	-1	-1
chr1	12141869	12142116	peak46	70	.	229.210	-1	-1
chr1	13848564	13848826	peak47	93	.	302.740	-1	-1
chr1	14057428	14057742	peak48	508	.	1643.480	-1	-1
chr1	15742469	15742709	peak49	51	.	167.740	-1	-1
chr1	16302419	16302714	peak50	85	.	275.420	-1	-1
chr1	16693357	16693692	peak51	84	.	272.090	-1	-1
chr1	16766964	16767409	peak52	415	.	1342.330	-1	-1
chr1	16839583	16841441	peak53	66	.	214.870	-1	-1
chr1	16870814	16871213	peak54	31	.	102.880	-1	-1
chr1	16878728	16879123	peak55	36	.	118.380	-1	-1
chr1	16992071	16993985	peak56	43	.	140.310	-1	-1
chr1	17054972	17055410	peak57	33	.	106.920	-1	-1
chr1	17058860	17059143	peak58	34	.	112.570	-1	-1
chr1	17066434	17067858	peak59	120	.	388.910	-1	-1
chr1	17181739	17182165	peak60	32	.	106.680	-1	-1
chr1	17188529	17189257	peak61	35	.	115.140	-1	-1
chr1	17189630	17190026	peak62	45	.	147.520	-1	-1
chr1	17221924	17223336	peak63	98	.	318.840	-1	-1
chr1	17231150	17231786	peak64	168	.	543.630	-1	-1
chr1	17380463	17380779	peak65	78	.	253.910	-1	-1
chr1	18609677	18609822	peak66	32	.	104.380	-1	-1
chr1	19253180	19253513	peak67	68	.	220.520	-1	-1
chr1	19536427	19537147	peak68	164	.	532.600	-1	-1
chr1	19811834	19812143	peak69	124	.	401.200	-1	-1
chr1	19971215	19971562	peak70	124	.	404.110	-1	-1
chr1	20834259	20834920	peak71	874	.	2827.810	-1	-1
chr1	20987697	20988355	peak72	985	.	3184.960	-1	-1
chr1	21503140	21503339	peak73	41	.	132.940	-1	-1
chr1	22109980	22110313	peak74	90	.	291.960	-1	-1
chr1	22351454	22352387	peak75	500	.	1616.960	-1	-1
chr1	22378992	22379262	peak76	49	.	158.840	-1	-1
chr1	23694690	23695078	peak77	120	.	389.650	-1	-1
chr1	24018083	24018474	peak78	61	.	199.720	-1	-1
chr1	24069685	24070096	peak79	216	.	698.980	-1	-1
chr1	24117351	24117805	peak80	730	.	2362.310	-1	-1
chr1	24127164	24127559	peak81	69	.	223.180	-1	-1
chr1	24699586	24699774	peak82	37	.	120.960	-1	-1
chr1	25174450	25174940	peak83	48	.	157.980	-1	-1
chr1	25348896	25349211	peak84	31	.	100.530	-1	-1
chr1	25558518	25559254	peak85	446	.	1444.700	-1	-1
chr1	25566130	25566784	peak86	600	.	1940.630	-1	-1
chr1	26146180	26146579	peak87	182	.	589.920	-1	-1
chr1	26324475	26324926	peak88	58	.	189.710	-1	-1
chr1	26496179	26496704	peak89	80	.	259.150	-1	-1
chr1	26872057	26872417	peak90	109	.	353.610	-1	-1
chr1	27070589	27070921	peak91	104	.	337.890	-1	-1
chr1	27114579	27114876	peak92	129	.	417.690	-1	-1
chr1	27159998	27160377	peak93	193	.	626.070	-1	-1
chr1	27216444	27217098	peak94	223	.	723.480	-1	-1
chr1	27247978	27248595	peak95	327	.	1060.180	-1	-1
chr1	27648349	27649105	peak96	958	.	3100.000	-1	-1
chr1	27930592	27930800	peak97	42	.	137.470	-1	-1
chr1	27935212	27935616	peak98	60	.	196.430	-1	-1
chr1	28241005	28241696	peak99	444	.	1435.960	-1	-1
chr1	28414718	28415359	peak100	799	.	2583.630	-1	-1
chr1	28655281	28655742	peak101	817	.	2643.380	-1	-1
chr1	28969213	28969845	peak102	466	.	1507.700	-1	-1
chr1	28974643	28974879	peak103	54	.	175.390	-1	-1
chr1	28975026	28975262	peak104	35	.	113.730	-1	-1
chr1	28995066	28995333	peak105	72	.	234.030	-1	-1
chr1	29063097	29063658	peak106	75	.	242.950	-1	-1
chr1	29208619	29208774	peak107	31	.	101.090	-1	-1
chr1	29508359	29508832	peak108	124	.	402.080	-1	-1
chr1	32110054	32110997	peak109	955	.	3088.790	-1	-1
chr1	32354816	32355141	peak110	94	.	307.020	-1	-1
chr1	32479111	32479610	peak111	47	.	153.030	-1	-1
chr1	32645176	32645446	peak112	47	.	153.690	-1	-1
chr1	32687676	32688222	peak113	352	.	1140.880	-1	-1
chr1	32715585	32715842	peak114	49	.	159.450	-1	-1
chr1	33115868	33116321	peak115	450	.	1456.750	-1	-1
chr1	33502276	33502789	peak116	273	.	885.030	-1	-1
chr1	33592634	33593312	peak117	958	.	3100.000	-1	-1
chr1	33721993	33722182	peak118	41	.	135.160	-1	-1
chr1	33937895	33938401	peak119	138	.	447.290	-1	-1
chr1	35325214	35325608	peak120	218	.	705.710	-1	-1
chr1	35450754	35451081	peak121	36	.	116.670	-1	-1
chr1	35604249	35604383	peak122	31	.	102.530	-1	-1
chr1	36022509	36023545	peak123	109	.	355.300	-1	-1
chr1	36348575	36348884	peak124	31	.	102.880	-1	-1
chr1	36396226	36397060	peak125	925	.	2991.680	-1	-1
chr1	36554151	36554853	peak126	362	.	1171.110	-1	-1
chr1	36626463	36626739	peak127	138	.	447.230	-1	-1
chr1	36851413	36851775	peak128	64	.	207.850	-1	-1
chr1	36863356	36863707	peak129	39	.	128.550	-1	-1
chr1	36866615	36866940	peak130	273	.	884.990	-1	-1
chr1	37501774	37501943	peak131	35	.	113.330	-1	-1
chr1	38019523	38020110	peak132	371	.	1202.010	-1	-1
chr1	38061225	38061746	peak133	237	.	767.130	-1	-1
chr1	38157884	38158329	peak134	108	.	349.420	-1	-1
chr1	38273274	38274088	peak135	499	.	1616.150	-1	-1
chr1	38325001	38325717	peak136	522	.	1689.200	-1	-1
chr1	38412580	38412870	peak137	34	.	112.010	-1	-1
chr1	38455365	38456033	peak138	958	.	3100.000	-1	-1
chr1	38478042	38478773	peak139	764	.	2473.290	-1	-1
chr1	39338932	39339404	peak140	131	.	424.680	-1	-1
chr1	39857806	39858017	peak141	35	.	114.600	-1	-1
chr1	39975207	39975421	peak142	67	.	218.330	-1	-1
chr1	40025184	40025445	peak143	69	.	223.990	-1	-1
chr1	40204316	40204764	peak144	329	.	1066.180	-1	-1
chr1	40242092	40242326	peak145	87	.	281.920	-1	-1
chr1	40254658	40254958	peak146	136	.	442.230	-1	-1
chr1	40505568	40505905	peak147	32	.	104.470	-1	-1
chr1	40506021	40506784	peak148	590	.	1910.330	-1	-1
chr1	40723271	40724173	peak149	958	.	3100.000	-1	-1
chr1	40725010	40725193	peak150	202	.	654.800	-1	-1
chr1	40839256	40839467	peak151	47	.	152.980	-1	-1
chr1	40997044	40997483	peak152	580	.	1875.590	-1	-1
chr1	41174770	41175049	peak153	66	.	213.390	-1	-1
chr1	42217074	42217331	peak154	47	.	154.200	-1	-1
chr1	42363911	42364087	peak155	41	.	132.910	-1	-1
chr1	42800693	42801148	peak156	60	.	196.180	-1	-1
chr1	43123779	43124618	peak157	782	.	2528.480	-1	-1
chr1	43147667	43148205	peak158	241	.	779.550	-1	-1
chr1	43311912	43312473	peak159	617	.	1997.100	-1	-1
chr1	43637650	43638197	peak160	720	.	2329.140	-1	-1
chr1	43824362	43824845	peak161	187	.	605.080	-1	-1
chr1	43855104	43855925	peak162	783	.	2531.740	-1	-1
chr1	44300332	44300504	peak163	58	.	190.220	-1	-1
chr1	44435145	44436015	peak164	894	.	2891.930	-1	-1
chr1	44678787	44679552	peak165	958	.	3100.000	-1	-1
chr1	45187241	45187448	peak166	38	.	125.920	-1	-1
chr1	45205308	45205565	peak167	32	.	104.020	-1	-1
chr1	45279374	45279736	peak168	277	.	897.950	-1	-1
chr1	45769134	45769901	peak169	34	.	112.160	-1	-1
chr1	46016196	46016704	peak170	95	.	307.570	-1	-1
chr1	46049477	46049745	peak171	37	.	120.700	-1	-1
chr1	46152578	46153151	peak172	64	.	208.460	-1	-1
chr1	46153575	46154169	peak173	601	.	1946.270	-1	-1
chr1	46713168	46713454	peak174	99	.	320.250	-1	-1
chr1	46768801	46769098	peak175	67	.	218.300	-1	-1
chr1	46769184	46769613	peak176	295	.	956.320	-1	-1
chr1	46806284	46806585	peak177	175	.	567.360	-1	-1
chr1	47081352	47081641	peak178	178	.	576.480	-1	-1
chr1	47133915	47134231	peak179	154	.	500.170	-1	-1
chr1	47184719	47185140	peak180	300	.	970.400	-1	-1
chr1	48216961	48217128	peak181	32	.	106.500	-1	-1
chr1	52344784	52345015	peak182	59	.	191.150	-1	-1
chr1	52499183	52499648	peak183	201	.	651.910	-1	-1
chr1	52520665	52521222	peak184	93	.	300.890	-1	-1
chr1	52870019	52870498	peak185	555	.	1797.370	-1	-1
chr1	53387091	53387517	peak186	85	.	277.810	-1	-1
chr1	53480501	53480698	peak187	65	.	212.930	-1	-1
chr1	53662271	53662744	peak188	270	.	873.920	-1	-1
chr1	53703947	53704506	peak189	294	.	951.530	-1	-1
chr1	54231464	54231650	peak190	44	.	143.230	-1	-1
chr1	54303815	54304433	peak191	66	.	213.530	-1	-1
chr1	54518700	54519449	peak192	342	.	1107.960	-1	-1
chr1	55181204	55181836	peak193	958	.	3100.000	-1	-1
chr1	55230180	55230552	peak194	153	.	495.070	-1	-1
chr1	62190572	62191002	peak195	321	.	1038.410	-1	-1
chr1	63249358	63249914	peak196	120	.	389.650	-1	-1
chr1	63988750	63989325	peak197	958	.	3100.000	-1	-1
chr1	63999713	63999836	peak198	49	.	161.220	-1	-1
chr1	65886258	65886624	peak199	64	.	207.770	-1	-1
chr1	66277768	66277921	peak200	60	.	196.920	-1	-1
chr1	67390501	67391130	peak201	130	.	420.990	-1	-1
chr1	67895865	67896351	peak202	219	.	710.890	-1	-1
chr1	68015333	68015448	peak203	37	.	122.200	-1	-1
chr1	70820490	70820873	peak204	152	.	493.960	-1	-1
chr1	71546876	71547122	peak205	92	.	299.450	-1	-1
chr1	78148884	78149350	peak206	62	.	203.460	-1	-1
chr1	78225293	78225607	peak207	76	.	248.430	-1	-1
chr1	78245151	78245566	peak208	63	.	204.510	-1	-1
chr1	82511929	82512064	peak209	31	.	101.390	-1	-1
chr1	84543406	84543731	peak210	44	.	143.740	-1	-1
chr1	84709922	84710037	peak211	34	.	111.480	-1	-1
chr1	84944617	84945338	peak212	958	.	3100.000	-1	-1
chr1	85462524	85462729	peak213	42	.	137.440	-1	-1
chr1	85514171	85514443	peak214	54	.	176.990	-1	-1
chr1	85725061	85725524	peak215	513	.	1661.720	-1	-1
chr1	86174096	86174331	peak216	36	.	118.750	-1	-1
chr1	90223233	90223450	peak217	46	.	150.700	-1	-1
chr1	93811109	93811645	peak218	318	.	1029.540	-1	-1
chr1	94344478	94344918	peak219	223	.	722.410	-1	-1
chr1	100435205	100436147	peak220	845	.	2734.320	-1	-1
chr1	100598333	100598924	peak221	475	.	1536.840	-1	-1
chr1	100715241	100715532	peak222	61	.	199.980	-1	-1
chr1	100731607	100731871	peak223	48	.	157.490	-1	-1
chr1	101360317	101360524	peak224	37	.	121.570	-1	-1
chr1	101360559	101360889	peak225	154	.	498.710	-1	-1
chr1	101361461	101361777	peak226	131	.	426.350	-1	-1
chr1	107599094	107599376	peak227	48	.	158.010	-1	-1
chr1	109234700	109235407	peak228	197	.	638.530	-1	-1
chr1	109618377	109618831	peak229	700	.	2263.150	-1	-1
chr1	109642590	109643007	peak230	65	.	212.800	-1	-1
chr1	109756345	109756600	peak231	33	.	109.300	-1	-1
chr1	109968824	109969359	peak232	253	.	819.580	-1	-1
chr1	110090957	110091461	peak233	262	.	848.040	-1	-1
chr1	110881742	110882371	peak234	56	.	181.990	-1	-1
chr1	110949956	110950592	peak235	169	.	548.760	-1	-1
chr1	111506295	111507215	peak236	740	.	2392.900	-1	-1
chr1	112050138	112050414	peak237	86	.	278.230	-1	-1
chr1	112297938	112298360	peak238	76	.	248.430	-1	-1
chr1	112764149	112764280	peak239	41	.	134.080	-1	-1
chr1	113162203	113162491	peak240	204	.	660.420	-1	-1
chr1	114354839	114355267	peak241	193	.	626.760	-1	-1
chr1	114447480	114447977	peak242	290	.	939.070	-1	-1
chr1	114471791	114472298	peak243	64	.	207.770	-1	-1
chr1	115053853	115054251	peak244	43	.	139.600	-1	-1
chr1	115124247	115124587	peak245	431	.	1393.990	-1	-1
chr1	115259178	115259505	peak246	53	.	174.400	-1	-1
chr1	115322981	115323466	peak247	82	.	267.350	-1	-1
chr1	116681641	116681908	peak248	71	.	231.380	-1	-1
chr1	117453165	117453317	peak249	32	.	106.420	-1	-1
chr1	117909899	117910215	peak250	66	.	215.500	-1	-1
chr1	118471507	118471716	peak251	31	.	103.260	-1	-1
chr1	118471993	118472592	peak252	576	.	1864.270	-1	-1
chr1	142642184	142642497	peak253	43	.	140.580	-1	-1
chr1	142799038	142799355	peak254	36	.	119.210	-1	-1
chr1	142921638	142922279	peak255	38	.	124.300	-1	-1
chr1	143350807	143351099	peak256	36	.	117.960	-1	-1
chr1	143440926	143441295	peak257	32	.	105.960	-1	-1
chr1	143686880	143687346	peak258	78	.	253.330	-1	-1
chr1	143716041	143716224	peak259	43	.	142.040	-1	-1
chr1	144672733	144672919	peak260	40	.	132.170	-1	-1
chr1	145096116	145096746	peak261	897	.	2903.220	-1	-1
chr1	145382272	145382822	peak262	34	.	112.120	-1	-1
chr1	145610674	145611091	peak263	35	.	115.840	-1	-1
chr1	147247304	147247393	peak264	49	.	159.080	-1	-1
chr1	147874389	147874855	peak265	78	.	253.330	-1	-1
chr1	147903550	147903733	peak266	43	.	142.040	-1	-1
chr1	147993406	147994640	peak267	248	.	804.610	-1	-1
chr1	148240705	148242147	peak268	128	.	413.890	-1	-1
chr1	148604546	148605790	peak269	313	.	1013.860	-1	-1
chr1	148766576	148767818	peak270	184	.	595.490	-1	-1
chr1	148922630	148922894	peak271	57	.	184.710	-1	-1
chr1	149128285	149128425	peak272	37	.	119.640	-1	-1
chr1	149215450	149215682	peak273	41	.	133.540	-1	-1
chr1	149223929	149224757	peak274	63	.	204.470	-1	-1
chr1	149257885	149258100	peak275	38	.	123.640	-1	-1
chr1	149293845	149294240	peak276	39	.	126.450	-1	-1
chr1	149513733	149514962	peak277	271	.	877.720	-1	-1
chr1	149643490	149643717	peak278	31	.	101.210	-1	-1
chr1	149870945	149871242	peak279	63	.	204.410	-1	-1
chr1	149899385	149899927	peak280	895	.	2895.100	-1	-1
chr1	149982136	149982921	peak281	805	.	2604.900	-1	-1
chr1	150039407	150039996	peak282	469	.	1518.870	-1	-1
chr1	150123526	150123834	peak283	91	.	294.820	-1	-1
chr1	150241208	150241723	peak284	177	.	574.150	-1	-1
chr1	150266044	150266551	peak285	710	.	2296.080	-1	-1
chr1	150293770	150294157	peak286	465	.	1505.700	-1	-1
chr1	150459491	150460037	peak287	577	.	1868.210	-1	-1
chr1	150534124	150534427	peak288	160	.	517.710	-1	-1
chr1	150898596	150899011	peak289	187	.	604.730	-1	-1
chr1	150980666	150981066	peak290	43	.	140.180	-1	-1
chr1	151031752	151032328	peak291	144	.	468.410	-1	-1
chr1	151138240	151138732	peak292	227	.	735.750	-1	-1
chr1	151162527	151162855	peak293	64	.	209.450	-1	-1
chr1	151227001	151227260	peak294	70	.	227.880	-1	-1
chr1	151253854	151254888	peak295	204	.	660.240	-1	-1
chr1	151371732	151372330	peak296	412	.	1333.460	-1	-1
chr1	151431862	151432079	peak297	72	.	234.370	-1	-1
chr1	151881827	151882432	peak298	958	.	3100.000	-1	-1
chr1	153700106	153700691	peak299	111	.	360.370	-1	-1
chr1	153918357	153918784	peak300	59	.	193.030	-1	-1
chr1	153931007	153931360	peak301	314	.	1017.990	-1	-1
chr1	153962999	153963535	peak302	225	.	728.300	-1	-1
chr1	154155359	154155933	peak303	387	.	1252.380	-1	-1
chr1	154297830	154298103	peak304	48	.	157.060	-1	-1
chr1	154531062	154531631	peak305	40	.	132.370	-1	-1
chr1	154933823	154934587	peak306	372	.	1204.530	-1	-1
chr1	154946368	154947522	peak307	367	.	1187.590	-1	-1
chr1	154955483	154956010	peak308	958	.	3100.000	-1	-1
chr1	154976516	154976761	peak309	78	.	252.810	-1	-1
chr1	155107971	155108441	peak310	164	.	530.270	-1	-1
chr1	155112403	155113256	peak311	758	.	2450.710	-1	-1
chr1	155178862	155179304	peak312	103	.	336.060	-1	-1
chr1	155214480	155214750	peak313	41	.	133.890	-1	-1
chr1	155231222	155231556	peak314	143	.	463.940	-1	-1
chr1	155231908	155232382	peak315	118	.	381.840	-1	-1
chr1	155826808	155827142	peak316	117	.	379.460	-1	-1
chr1	155903947	155904496	peak317	949	.	3068.290	-1	-1
chr1	155990517	155990947	peak318	819	.	2650.830	-1	-1
chr1	156052228	156052407	peak319	32	.	105.810	-1	-1
chr1	156066936	156067219	peak320	47	.	154.200	-1	-1
chr1	156163595	156164200	peak321	391	.	1264.350	-1	-1
chr1	156308427	156308687	peak322	44	.	144.810	-1	-1
chr1	156460336	156460601	peak323	45	.	145.530	-1	-1
chr1	156542163	156542539	peak324	182	.	589.920	-1	-1
chr1	156571061	156571406	peak325	145	.	470.400	-1	-1
chr1	156631089	156631412	peak326	117	.	381.410	-1	-1
chr1	156697980	156698875	peak327	662	.	2142.870	-1	-1
chr1	156710626	156711325	peak328	603	.	1950.810	-1	-1
chr1	156736858	156737344	peak329	218	.	706.670	-1	-1
chr1	156786499	156786789	peak330	76	.	248.040	-1	-1
chr1	157107971	157108532	peak331	88	.	285.170	-1	-1
chr1	157814328	157814451	peak332	36	.	117.530	-1	-1
chr1	159880268	159880525	peak333	34	.	112.870	-1	-1
chr1	160001435	160001977	peak334	569	.	1842.330	-1	-1
chr1	160286992	160287215	peak335	91	.	295.700	-1	-1
chr1	160312728	160313553	peak336	880	.	2846.080	-1	-1
chr1	160807312	160807621	peak337	70	.	227.940	-1	-1
chr1	160983432	160983824	peak338	65	.	212.800	-1	-1
chr1	161008425	161009005	peak339	227	.	736.530	-1	-1
chr1	161015562	161016102	peak340	551	.	1783.360	-1	-1
chr1	161038133	161038398	peak341	113	.	367.250	-1	-1
chr1	161039411	161039937	peak342	787	.	2547.540	-1	-1
chr1	161087568	161088050	peak343	166	.	538.520	-1	-1
chr1	161102373	161102693	peak344	32	.	105.820	-1	-1
chr1	161123617	161124229	peak345	958	.	3100.000	-1	-1
chr1	161171819	161172345	peak346	327	.	1060.380	-1	-1
chr1	161179609	161179846	peak347	99	.	320.530	-1	-1
chr1	161283996	161284390	peak348	117	.	380.100	-1	-1
chr1	161368967	161369895	peak349	289	.	934.470	-1	-1
chr1	162467455	162467909	peak350	213	.	689.690	-1	-1
chr1	162600861	162601004	peak351	39	.	126.840	-1	-1
chr1	163291372	163291944	peak352	827	.	2675.320	-1	-1
chr1	165737787	165738370	peak353	958	.	3100.000	-1	-1
chr1	166794310	166794419	peak354	32	.	104.330	-1	-1
chr1	166808410	166808745	peak355	68	.	220.240	-1	-1
chr1	167189323	167189607	peak356	31	.	102.300	-1	-1
chr1	168131066	168131482	peak357	234	.	758.920	-1	-1
chr1	168147902	168148365	peak358	214	.	694.270	-1	-1
chr1	169336908	169337593	peak359	602	.	1948.300	-1	-1
chr1	169763714	169764330	peak360	439	.	1419.660	-1	-1
chr1	169862940	169863310	peak361	128	.	415.820	-1	-1
chr1	171750324	171750973	peak362	261	.	846.330	-1	-1
chr1	172412965	172413360	peak363	401	.	1296.630	-1	-1
chr1	173683800	173684310	peak364	958	.	3100.000	-1	-1
chr1	173793203	173793822	peak365	104	.	337.650	-1	-1
chr1	173837260	173837729	peak366	124	.	404.070	-1	-1
chr1	174968298	174968955	peak367	407	.	1318.860	-1	-1
chr1	175316575	175316703	peak368	35	.	114.980	-1	-1
chr1	176176300	176176592	peak369	63	.	204.410	-1	-1
chr1	176176597	176176938	peak370	60	.	196.870	-1	-1
chr1	179335016	179335331	peak371	82	.	266.380	-1	-1
chr1	179846817	179847303	peak372	581	.	1878.990	-1	-1
chr1	179851418	179852156	peak373	461	.	1492.900	-1	-1
chr1	180463631	180463831	peak374	68	.	221.920	-1	-1
chr1	180471618	180472182	peak375	138	.	449.100	-1	-1
chr1	180991959	180992181	peak376	46	.	151.760	-1	-1
chr1	183440762	183441559	peak377	958	.	3100.000	-1	-1
chr1	184020650	184021022	peak378	368	.	1190.440	-1	-1
chr1	184723806	184724451	peak379	355	.	1148.020	-1	-1
chr1	185126033	185126627	peak380	38	.	124.720	-1	-1
chr1	185663206	185663410	peak381	174	.	563.790	-1	-1
chr1	186344362	186344761	peak382	35	.	114.640	-1	-1
chr1	198128115	198128435	peak383	188	.	610.510	-1	-1
chr1	198526130	198526341	peak384	44	.	143.230	-1	-1
chr1	200589754	200590113	peak385	41	.	135.120	-1	-1
chr1	200638649	200639009	peak386	82	.	265.260	-1	-1
chr1	201476128	201476409	peak387	38	.	125.960	-1	-1
chr1	201924342	201924752	peak388	123	.	399.830	-1	-1
chr1	202129078	202129307	peak389	34	.	112.570	-1	-1
chr1	202857968	202858359	peak390	35	.	114.790	-1	-1
chr1	202927297	202927573	peak391	52	.	168.270	-1	-1
chr1	203651883	203652177	peak392	388	.	1254.750	-1	-1
chr1	203765396	203765675	peak393	171	.	554.690	-1	-1
chr1	203830485	203831001	peak394	648	.	2096.720	-1	-1
chr1	204332588	204332822	peak395	34	.	110.780	-1	-1
chr1	204380660	204381252	peak396	116	.	376.650	-1	-1
chr1	204485291	204485835	peak397	335	.	1085.610	-1	-1
chr1	205091212	205091614	peak398	791	.	2559.270	-1	-1
chr1	205180406	205181048	peak399	408	.	1320.060	-1	-1
chr1	205257389	205257694	peak400	32	.	105.730	-1	-1
chr1	205600233	205600692	peak401	52	.	170.380	-1	-1
chr1	205600980	205601361	peak402	263	.	851.190	-1	-1
chr1	206641418	206641604	peak403	39	.	126.270	-1	-1
chr1	206785472	206786015	peak404	345	.	1118.540	-1	-1
chr1	209957777	209958260	peak405	725	.	2346.230	-1	-1
chr1	210001066	210001439	peak406	109	.	352.620	-1	-1
chr1	211780263	211780573	peak407	307	.	994.380	-1	-1
chr1	212856727	212856910	peak408	110	.	356.730	-1	-1
chr1	212964778	212965398	peak409	594	.	1923.080	-1	-1
chr1	213224202	213224975	peak410	838	.	2711.860	-1	-1
chr1	217243735	217243844	peak411	32	.	104.330	-1	-1
chr1	217804220	217804557	peak412	312	.	1011.480	-1	-1
chr1	218458243	218458945	peak413	972	.	3143.310	-1	-1
chr1	219786325	219786538	peak414	65	.	210.990	-1	-1
chr1	220267278	220267728	peak415	73	.	237.570	-1	-1
chr1	220445554	220445946	peak416	82	.	265.270	-1	-1
chr1	222763085	222763576	peak417	303	.	979.850	-1	-1
chr1	222886516	222886838	peak418	74	.	240.520	-1	-1
chr1	222988095	222988575	peak419	667	.	2157.730	-1	-1
chr1	224099606	224099848	peak420	40	.	130.200	-1	-1
chr1	224301583	224302125	peak421	546	.	1768.360	-1	-1
chr1	224518022	224518308	peak422	282	.	914.140	-1	-1
chr1	224622352	224622935	peak423	315	.	1021.100	-1	-1
chr1	225654767	225655715	peak424	830	.	2684.950	-1	-1
chr1	226111607	226112260	peak425	420	.	1360.060	-1	-1
chr1	226298201	226298498	peak426	64	.	208.530	-1	-1
chr1	226373986	226374730	peak427	312	.	1011.650	-1	-1
chr1	226891138	226891423	peak428	33	.	109.360	-1	-1
chr1	227730291	227730591	peak429	36	.	118.780	-1	-1
chr1	227751077	227751322	peak430	97	.	315.310	-1	-1
chr1	227751374	227751620	peak431	55	.	179.490	-1	-1
chr1	227922681	227923322	peak432	614	.	1988.030	-1	-1
chr1	228327430	228328267	peak433	80	.	260.840	-1	-1
chr1	228594383	228594579	peak434	32	.	104.020	-1	-1
chr1	229761731	229762276	peak435	87	.	281.880	-1	-1
chr1	231114478	231114963	peak436	139	.	451.070	-1	-1
chr1	231347211	231347514	peak437	142	.	461.140	-1	-1
chr1	231664118	231664635	peak438	385	.	1245.280	-1	-1
chr1	234508819	234509772	peak439	958	.	3100.000	-1	-1
chr1	235291876	235292351	peak440	232	.	750.320	-1	-1
chr1	235324373	235324758	peak441	214	.	694.280	-1	-1
chr1	235492056	235492414	peak442	197	.	640.060	-1	-1
chr1	235530494	235531025	peak443	336	.	1088.970	-1	-1
chr1	236767669	236767995	peak444	243	.	786.970	-1	-1
chr1	236958188	236958780	peak445	680	.	2201.660	-1	-1
chr1	241987364	241987532	peak446	35	.	115.670	-1	-1
chr1	242011067	242011651	peak447	553	.	1789.430	-1	-1
chr1	243418586	243418918	peak448	149	.	482.930	-1	-1
chr1	243792382	243792520	peak449	36	.	116.580	-1	-1
chr1	245026288	245026609	peak450	143	.	462.790	-1	-1
chr1	246729244	246729925	peak451	491	.	1589.990	-1	-1
chr1	246783106	246784015	peak452	46	.	150.310	-1	-1
chr1	246859881	246860122	peak453	44	.	142.810	-1	-1
chr1	247171215	247171520	peak454	49	.	161.520	-1	-1
chr1	247241667	247242211	peak455	50	.	163.750	-1	-1
chr1	247267081	247267899	peak456	958	.	3100.000	-1	-1
chr1	247289558	247289894	peak457	87	.	282.820	-1	-1
chr1	247292794	247293353	peak458	41	.	133.330	-1	-1
chr1	247335121	247335453	peak459	88	.	286.890	-1	-1
chr1	247373621	247373937	peak460	58	.	188.470	-1	-1
chr1	247495050	247495341	peak461	281	.	909.040	-1	-1
chr1	249119988	249120989	peak462	615	.	1989.520	-1	-1
chr10	63414	63554	peak463	31	.	100.570	-1	-1
chr10	470859	471283	peak464	109	.	353.650	-1	-1
chr10	586920	587086	peak465	46	.	149.700	-1	-1
chr10	825346	825613	peak466	35	.	116.300	-1	-1
chr10	839682	839913	peak467	66	.	215.170	-1	-1
chr10	839986	840176	peak468	69	.	226.230	-1	-1
chr10	977456	978111	peak469	372	.	1204.530	-1	-1
chr10	1034117	1034672	peak470	806	.	2608.070	-1	-1
chr10	1094894	1095568	peak471	173	.	562.510	-1	-1
chr10	1102304	1103171	peak472	973	.	3146.880	-1	-1
chr10	1531345	1531646	peak473	37	.	120.680	-1	-1
chr10	1748941	1749144	peak474	103	.	334.290	-1	-1
chr10	2274073	2274318	peak475	57	.	187.120	-1	-1
chr10	2274360	2274598	peak476	55	.	180.620	-1	-1
chr10	3110400	3110679	peak477	62	.	203.460	-1	-1
chr10	5726358	5726921	peak478	58	.	189.710	-1	-1
chr10	5882253	5882614	peak479	277	.	898.510	-1	-1
chr10	5931692	5932349	peak480	489	.	1583.240	-1	-1
chr10	6317211	6317522	peak481	110	.	357.090	-1	-1
chr10	7829715	7830167	peak482	140	.	455.030	-1	-1
chr10	10308514	10309071	peak483	116	.	376.040	-1	-1
chr10	11187502	11187648	peak484	52	.	169.790	-1	-1
chr10	11726652	11727006	peak485	152	.	493.570	-1	-1
chr10	12110590	12110934	peak486	32	.	104.670	-1	-1
chr10	12237683	12238561	peak487	958	.	3100.000	-1	-1
chr10	13203244	13203613	peak488	156	.	506.990	-1	-1
chr10	13628742	13629265	peak489	921	.	2978.580	-1	-1
chr10	14644054	14644291	peak490	74	.	242.170	-1	-1
chr10	14995959	14996500	peak491	176	.	572.130	-1	-1
chr10	15001264	15002211	peak492	901	.	2915.010	-1	-1
chr10	15138993	15139432	peak493	38	.	124.650	-1	-1
chr10	15902046	15902765	peak494	671	.	2170.390	-1	-1
chr10	17243260	17243879	peak495	822	.	2659.100	-1	-1
chr10	18940385	18940767	peak496	698	.	2257.430	-1	-1
chr10	18948010	18948563	peak497	164	.	533.140	-1	-1
chr10	22605419	22605751	peak498	51	.	165.350	-1	-1
chr10	22634204	22634520	peak499	126	.	410.490	-1	-1
chr10	22993947	22994199	peak500	53	.	173.790	-1	-1
chr10	26986010	26986900	peak501	593	.	1917.550	-1	-1
chr10	27442922	27443503	peak502	958	.	3100.000	-1	-1
chr10	27530918	27531313	peak503	528	.	1709.010	-1	-1
chr10	27531866	27532286	peak504	379	.	1226.840	-1	-1
chr10	27792885	27793431	peak505	431	.	1396.570	-1	-1
chr10	28821134	28822081	peak506	86	.	279.990	-1	-1
chr10	29970750	29971026	peak507	241	.	781.960	-1	-1
chr10	30061405	30061639	peak508	102	.	330.850	-1	-1
chr10	35379449	35379645	peak509	34	.	109.950	-1	-1
chr10	35415428	35415694	peak510	125	.	407.310	-1	-1
chr10	35484661	35484898	peak511	86	.	278.380	-1	-1
chr10	35625107	35625691	peak512	258	.	835.490	-1	-1
chr10	42624199	42624358	peak513	35	.	115.330	-1	-1
chr10	42624375	42624492	peak514	36	.	118.650	-1	-1
chr10	42863330	42863536	peak515	58	.	189.740	-1	-1
chr10	43277740	43278608	peak516	958	.	3100.000	-1	-1
chr10	43633711	43634012	peak517	102	.	330.080	-1	-1
chr10	43892594	43893020	peak518	98	.	318.890	-1	-1
chr10	43904265	43904768	peak519	31	.	100.980	-1	-1
chr10	43916251	43916598	peak520	67	.	217.800	-1	-1
chr10	44069896	44070192	peak521	475	.	1538.190	-1	-1
chr10	44101503	44102361	peak522	560	.	1811.370	-1	-1
chr10	45496220	45496517	peak523	109	.	352.870	-1	-1
chr10	46053037	46053267	peak524	86	.	279.660	-1	-1
chr10	46762333	46763177	peak525	958	.	3100.000	-1	-1
chr10	47243070	47244031	peak526	958	.	3100.000	-1	-1
chr10	48185300	48186245	peak527	958	.	3100.000	-1	-1
chr10	48952098	48953061	peak528	898	.	2904.940	-1	-1
chr10	50008359	50008719	peak529	64	.	208.610	-1	-1
chr10	50543420	50543700	peak530	70	.	227.150	-1	-1
chr10	50746448	50747051	peak531	160	.	519.720	-1	-1
chr10	51370803	51371697	peak532	441	.	1428.630	-1	-1
chr10	51623014	51623960	peak533	434	.	1403.340	-1	-1
chr10	52419787	52420225	peak534	269	.	870.300	-1	-1
chr10	52499303	52500055	peak535	509	.	1648.320	-1	-1
chr10	53459061	53459807	peak536	958	.	3100.000	-1	-1
chr10	57232375	57232486	peak537	35	.	113.860	-1	-1
chr10	60145019	60145486	peak538	178	.	576.480	-1	-1
chr10	64564038	64564643	peak539	339	.	1097.710	-1	-1
chr10	64892854	64893330	peak540	34	.	110.300	-1	-1
chr10	65043323	65043428	peak541	34	.	111.200	-1	-1
chr10	69609058	69609392	peak542	163	.	528.690	-1	-1
chr10	69834556	69835194	peak543	150	.	487.530	-1	-1
chr10	70287026	70287367	peak544	95	.	310.130	-1	-1
chr10	70660431	70660828	peak545	68	.	220.240	-1	-1
chr10	70660838	70661308	peak546	243	.	788.840	-1	-1
chr10	70715615	70716446	peak547	359	.	1161.980	-1	-1
chr10	71930034	71930513	peak548	536	.	1735.580	-1	-1
chr10	71933961	71934224	peak549	49	.	159.040	-1	-1
chr10	71941795	71941923	peak550	43	.	139.060	-1	-1
chr10	72163655	72164030	peak551	405	.	1311.260	-1	-1
chr10	72164137	72164382	peak552	32	.	104.020	-1	-1
chr10	74057005	74057289	peak553	38	.	123.130	-1	-1
chr10	74114291	74114827	peak554	121	.	391.390	-1	-1
chr10	74451711	74451971	peak555	51	.	164.920	-1	-1
chr10	74870109	74870338	peak556	105	.	340.370	-1	-1
chr10	74927568	74928089	peak557	501	.	1621.700	-1	-1
chr10	75012282	75012584	peak558	68	.	222.220	-1	-1
chr10	75254925	75255403	peak559	65	.	210.290	-1	-1
chr10	75489829	75490662	peak560	958	.	3100.000	-1	-1
chr10	75503606	75504449	peak561	918	.	2970.260	-1	-1
chr10	75544939	75545512	peak562	396	.	1280.420	-1	-1
chr10	75639429	75639689	peak563	42	.	137.470	-1	-1
chr10	76585678	76586544	peak564	378	.	1224.450	-1	-1
chr10	76871091	76871387	peak565	64	.	207.620	-1	-1
chr10	79633351	79633884	peak566	316	.	1022.030	-1	-1
chr10	79789041	79789522	peak567	242	.	784.710	-1	-1
chr10	80305647	80305807	peak568	49	.	159.790	-1	-1
chr10	81444803	81445157	peak569	70	.	227.910	-1	-1
chr10	81664459	81664943	peak570	80	.	259.480	-1	-1
chr10	81789077	81789232	peak571	32	.	105.120	-1	-1
chr10	81947218	81947584	peak572	114	.	370.000	-1	-1
chr10	85899009	85899500	peak573	69	.	224.170	-1	-1
chr10	88470786	88471099	peak574	55	.	178.200	-1	-1
chr10	88636407	88636520	peak575	31	.	102.190	-1	-1
chr10	89264378	89264859	peak576	437	.	1415.880	-1	-1
chr10	89577703	89578184	peak577	225	.	729.930	-1	-1
chr10	89621762	89622337	peak578	53	.	173.820	-1	-1
chr10	91461008	91461425	peak579	130	.	423.130	-1	-1
chr10	92787579	92787687	peak580	32	.	104.990	-1	-1
chr10	93683340	93683663	peak581	83	.	271.100	-1	-1
chr10	94050632	94051134	peak582	61	.	199.930	-1	-1
chr10	94351328	94351642	peak583	59	.	190.910	-1	-1
chr10	94608217	94608707	peak584	118	.	382.000	-1	-1
chr10	95256157	95256522	peak585	126	.	409.980	-1	-1
chr10	95462066	95462643	peak586	948	.	3065.580	-1	-1
chr10	96122425	96122929	peak587	787	.	2546.870	-1	-1
chr10	97054959	97055295	peak588	108	.	350.180	-1	-1
chr10	97849448	97850218	peak589	817	.	2642.040	-1	-1
chr10	97889575	97890095	peak590	71	.	230.890	-1	-1
chr10	98346149	98346515	peak591	213	.	689.350	-1	-1
chr10	98346645	98347002	peak592	109	.	353.140	-1	-1
chr10	99160725	99161297	peak593	639	.	2068.110	-1	-1
chr10	99660688	99660892	peak594	37	.	120.730	-1	-1
chr10	99894258	99894571	peak595	109	.	352.870	-1	-1
chr10	99976083	99976232	peak596	48	.	155.710	-1	-1
chr10	100206486	100206797	peak597	33	.	108.230	-1	-1
chr10	101475772	101475873	peak598	33	.	108.990	-1	-1
chr10	101491533	101492043	peak599	358	.	1158.490	-1	-1
chr10	101989170	101989519	peak600	195	.	633.580	-1	-1
chr10	102046135	102046508	peak601	89	.	288.330	-1	-1
chr10	102295428	102295914	peak602	236	.	765.950	-1	-1
chr10	102381651	102381832	peak603	42	.	138.840	-1	-1
chr10	102746826	102747802	peak604	933	.	3018.920	-1	-1
chr10	103347568	103348304	peak605	816	.	2641.330	-1	-1
chr10	103824995	103825251	peak606	34	.	113.130	-1	-1
chr10	103879980	103880236	peak607	40	.	130.560	-1	-1
chr10	103892483	103892875	peak608	165	.	535.980	-1	-1
chr10	103911804	103912280	peak609	239	.	774.410	-1	-1
chr10	104180628	104181427	peak610	620	.	2006.890	-1	-1
chr10	104182484	104182795	peak611	30	.	100.110	-1	-1
chr10	104261799	104262629	peak612	188	.	609.150	-1	-1
chr10	104401848	104402268	peak613	77	.	249.000	-1	-1
chr10	104421090	104421297	peak614	34	.	110.550	-1	-1
chr10	104433867	104434006	peak615	42	.	136.210	-1	-1
chr10	104503287	104503829	peak616	114	.	371.670	-1	-1
chr10	105005691	105005822	peak617	42	.	136.680	-1	-1
chr10	105155993	105156665	peak618	958	.	3100.000	-1	-1
chr10	105230939	105231428	peak619	118	.	381.920	-1	-1
chr10	105440697	105440891	peak620	33	.	109.450	-1	-1
chr10	105677788	105678117	peak621	120	.	390.210	-1	-1
chr10	106028442	106029087	peak622	477	.	1542.610	-1	-1
chr10	111985514	111985707	peak623	58	.	190.740	-1	-1
chr10	112678313	112679247	peak624	364	.	1177.850	-1	-1
chr10	114206368	114207234	peak625	958	.	3100.000	-1	-1
chr10	116304172	116304419	peak626	82	.	268.240	-1	-1
chr10	120965745	120966021	peak627	80	.	259.310	-1	-1
chr10	121030570	121030814	peak628	82	.	265.670	-1	-1
chr10	121066099	121066377	peak629	61	.	197.810	-1	-1
chr10	121651782	121652454	peak630	599	.	1937.130	-1	-1
chr10	122610523	122611181	peak631	892	.	2884.320	-1	-1
chr10	123687506	123687984	peak632	192	.	622.960	-1	-1
chr10	123734585	123734880	peak633	49	.	158.490	-1	-1
chr10	124133996	124134218	peak634	43	.	140.990	-1	-1
chr10	124713398	124714126	peak635	569	.	1840.460	-1	-1
chr10	124913508	124914083	peak636	322	.	1043.060	-1	-1
chr10	125617059	125617211	peak637	31	.	101.850	-1	-1
chr10	125694147	125694372	peak638	114	.	369.740	-1	-1
chr10	126195859	126196112	peak639	59	.	192.910	-1	-1
chr10	126336400	126336655	peak640	38	.	123.010	-1	-1
chr10	126490104	126490487	peak641	79	.	257.270	-1	-1
chr10	127210649	127210857	peak642	63	.	206.450	-1	-1
chr10	127408029	127408525	peak643	214	.	693.390	-1	-1
chr10	127599650	127599943	peak644	32	.	104.020	-1	-1
chr10	129861032	129861284	peak645	82	.	266.060	-1	-1
chr10	131140495	131140628	peak646	31	.	102.450	-1	-1
chr10	131909311	131909852	peak647	57	.	186.390	-1	-1
chr10	133640569	133640817	peak648	45	.	147.470	-1	-1
chr10	133972070	133972445	peak649	172	.	556.090	-1	-1
chr10	134247909	134248181	peak650	351	.	1136.120	-1	-1
chr10	134266668	134266933	peak651	38	.	123.630	-1	-1
chr10	134586129	134586456	peak652	43	.	140.510	-1	-1
chr10	135075320	135075634	peak653	173	.	562.090	-1	-1
chr10	135122104	135122641	peak654	265	.	859.030	-1	-1
chr10	135138011	135138261	peak655	178	.	577.570	-1	-1
chr10	135158365	135158492	peak656	35	.	115.450	-1	-1
chr10	135171138	135171530	peak657	344	.	1114.980	-1	-1
chr10	135202253	135202657	peak658	38	.	124.940	-1	-1
chr10	135207439	135207941	peak659	194	.	630.140	-1	-1
chr10	135254735	135255033	peak660	44	.	145.040	-1	-1
chr10	135333761	135334032	peak661	48	.	155.390	-1	-1
chr11	207157	208058	peak662	536	.	1733.320	-1	-1
chr11	236431	237289	peak663	712	.	2304.550	-1	-1
chr11	308077	308672	peak664	102	.	332.190	-1	-1
chr11	406942	407160	peak665	35	.	113.290	-1	-1
chr11	506217	506551	peak666	118	.	382.960	-1	-1
chr11	506662	507007	peak667	62	.	203.420	-1	-1
chr11	535488	535846	peak668	161	.	520.960	-1	-1
chr11	576056	576996	peak669	880	.	2846.080	-1	-1
chr11	615815	616149	peak670	42	.	138.480	-1	-1
chr11	805266	805577	peak671	42	.	138.330	-1	-1
chr11	809001	810072	peak672	384	.	1243.370	-1	-1
chr11	910414	910996	peak673	476	.	1542.060	-1	-1
chr11	1283719	1284088	peak674	120	.	390.360	-1	-1
chr11	1968367	1968901	peak675	439	.	1419.750	-1	-1
chr11	2421044	2422227	peak676	958	.	3100.000	-1	-1
chr11	2947147	2947595	peak677	168	.	545.550	-1	-1
chr11	3078379	3078939	peak678	646	.	2091.090	-1	-1
chr11	3399980	3400639	peak679	984	.	3184.180	-1	-1
chr11	3818653	3819205	peak680	50	.	164.250	-1	-1
chr11	3824625	3824821	peak681	37	.	120.370	-1	-1
chr11	3915539	3915749	peak682	31	.	102.770	-1	-1
chr11	6423880	6424204	peak683	187	.	605.090	-1	-1
chr11	6502220	6503056	peak684	572	.	1850.220	-1	-1
chr11	6633288	6633838	peak685	238	.	771.170	-1	-1
chr11	7599162	7599425	peak686	62	.	202.070	-1	-1
chr11	8008536	8009180	peak687	989	.	3198.880	-1	-1
chr11	8190367	8190749	peak688	104	.	337.480	-1	-1
chr11	8703981	8704396	peak689	155	.	501.350	-1	-1
chr11	8710190	8710804	peak690	958	.	3100.000	-1	-1
chr11	8871534	8871652	peak691	37	.	120.460	-1	-1
chr11	8985588	8986449	peak692	441	.	1427.040	-1	-1
chr11	9335885	9336601	peak693	188	.	608.660	-1	-1
chr11	9405977	9406349	peak694	603	.	1951.170	-1	-1
chr11	9482054	9482679	peak695	994	.	3215.350	-1	-1
chr11	10772361	10773026	peak696	958	.	3100.000	-1	-1
chr11	14273812	14274179	peak697	76	.	248.740	-1	-1
chr11	17099013	17099495	peak698	289	.	936.480	-1	-1
chr11	17229283	17229703	peak699	162	.	524.190	-1	-1
chr11	18127446	18127761	peak700	31	.	102.750	-1	-1
chr11	18343583	18344285	peak701	585	.	1891.380	-1	-1
chr11	18429049	18429158	peak702	32	.	104.440	-1	-1
chr11	18548027	18548833	peak703	502	.	1624.700	-1	-1
chr11	18655660	18656199	peak704	772	.	2496.170	-1	-1
chr11	22647019	22647542	peak705	204	.	659.590	-1	-1
chr11	26051650	26051804	peak706	31	.	102.700	-1	-1
chr11	27528101	27528508	peak707	142	.	461.310	-1	-1
chr11	28131655	28131950	peak708	899	.	2907.090	-1	-1
chr11	30344365	30344771	peak709	97	.	315.770	-1	-1
chr11	31391065	31391756	peak710	958	.	3100.000	-1	-1
chr11	32605031	32605720	peak711	548	.	1773.920	-1	-1
chr11	33182714	33183264	peak712	484	.	1567.870	-1	-1
chr11	35270172	35270377	peak713	31	.	101.090	-1	-1
chr11	35683958	35684818	peak714	388	.	1254.550	-1	-1
chr11	36615818	36616036	peak715	72	.	233.210	-1	-1
chr11	43380248	43380898	peak716	295	.	954.210	-1	-1
chr11	43901994	43902742	peak717	958	.	3100.000	-1	-1
chr11	44236489	44236611	peak718	36	.	118.210	-1	-1
chr11	45376785	45377161	peak719	517	.	1671.870	-1	-1
chr11	45939157	45939864	peak720	676	.	2186.520	-1	-1
chr11	46025286	46025455	peak721	57	.	186.760	-1	-1
chr11	46271125	46271272	peak722	34	.	113.040	-1	-1
chr11	46373693	46374034	peak723	254	.	822.440	-1	-1
chr11	46638611	46638912	peak724	72	.	234.370	-1	-1
chr11	46721893	46722855	peak725	958	.	3100.000	-1	-1
chr11	46957998	46958444	peak726	605	.	1956.070	-1	-1
chr11	47270153	47270831	peak727	765	.	2473.480	-1	-1
chr11	47416283	47416586	peak728	53	.	174.400	-1	-1
chr11	47429581	47430405	peak729	797	.	2577.790	-1	-1
chr11	47447878	47448372	peak730	645	.	2087.270	-1	-1
chr11	47574506	47574847	peak731	128	.	416.460	-1	-1
chr11	47600081	47601006	peak732	958	.	3100.000	-1	-1
chr11	47788887	47789289	peak733	35	.	116.250	-1	-1
chr11	47869642	47870100	peak734	203	.	656.910	-1	-1
chr11	56457645	56457831	peak735	70	.	227.080	-1	-1
chr11	57103194	57103526	peak736	163	.	528.040	-1	-1
chr11	57241669	57241903	peak737	46	.	150.100	-1	-1
chr11	57297990	57298632	peak738	235	.	760.240	-1	-1
chr11	57424912	57425344	peak739	152	.	494.160	-1	-1
chr11	57434809	57435052	peak740	38	.	123.210	-1	-1
chr11	57435459	57436152	peak741	180	.	582.660	-1	-1
chr11	57479456	57480354	peak742	503	.	1628.400	-1	-1
chr11	57508568	57509168	peak743	810	.	2619.580	-1	-1
chr11	58345386	58345935	peak744	312	.	1009.790	-1	-1
chr11	58910081	58910321	peak745	38	.	124.050	-1	-1
chr11	59382597	59382905	peak746	260	.	842.580	-1	-1
chr11	59383054	59383697	peak747	217	.	702.230	-1	-1
chr11	59577751	59578511	peak748	958	.	3100.000	-1	-1
chr11	60145940	60146144	peak749	41	.	135.270	-1	-1
chr11	60249878	60250161	peak750	168	.	544.920	-1	-1
chr11	60673638	60674241	peak751	450	.	1457.980	-1	-1
chr11	60928757	60929121	peak752	236	.	765.950	-1	-1
chr11	61103705	61103962	peak753	47	.	154.200	-1	-1
chr11	61129283	61130211	peak754	247	.	801.690	-1	-1
chr11	61159766	61160159	peak755	302	.	977.670	-1	-1
chr11	61197102	61197968	peak756	958	.	3100.000	-1	-1
chr11	61559801	61560611	peak757	710	.	2297.730	-1	-1
chr11	61616392	61616549	peak758	35	.	113.490	-1	-1
chr11	61647535	61647866	peak759	139	.	450.550	-1	-1
chr11	61734786	61735352	peak760	50	.	162.910	-1	-1
chr11	61793256	61793449	peak761	47	.	153.370	-1	-1
chr11	61891100	61891804	peak762	205	.	664.450	-1	-1
chr11	62358797	62359360	peak763	935	.	3024.600	-1	-1
chr11	62368600	62368916	peak764	131	.	425.100	-1	-1
chr11	62389310	62389838	peak765	867	.	2806.220	-1	-1
chr11	62413932	62414281	peak766	75	.	243.390	-1	-1
chr11	62420541	62421033	peak767	480	.	1553.850	-1	-1
chr11	62432517	62432871	peak768	47	.	154.200	-1	-1
chr11	62446229	62446815	peak769	315	.	1021.140	-1	-1
chr11	62473398	62473902	peak770	165	.	534.540	-1	-1
chr11	62494734	62495262	peak771	44	.	143.470	-1	-1
chr11	62495519	62496102	peak772	318	.	1029.920	-1	-1
chr11	62521248	62521895	peak773	667	.	2157.430	-1	-1
chr11	62528837	62529220	peak774	162	.	526.730	-1	-1
chr11	62554596	62555150	peak775	649	.	2099.940	-1	-1
chr11	62559078	62559628	peak776	279	.	905.180	-1	-1
chr11	62598799	62599686	peak777	623	.	2017.080	-1	-1
chr11	62606844	62607231	peak778	186	.	602.560	-1	-1
chr11	63080465	63080600	peak779	38	.	125.480	-1	-1
chr11	63655820	63656069	peak780	66	.	213.390	-1	-1
chr11	63741797	63742364	peak781	446	.	1443.040	-1	-1
chr11	63753287	63753579	peak782	104	.	338.000	-1	-1
chr11	63753625	63754117	peak783	213	.	689.030	-1	-1
chr11	63953178	63953805	peak784	201	.	650.560	-1	-1
chr11	63975275	63975529	peak785	99	.	320.760	-1	-1
chr11	63993430	63993873	peak786	225	.	729.930	-1	-1
chr11	64008043	64008734	peak787	381	.	1232.400	-1	-1
chr11	64037095	64038021	peak788	958	.	3100.000	-1	-1
chr11	64038221	64039131	peak789	563	.	1823.070	-1	-1
chr11	64084764	64085299	peak790	958	.	3100.000	-1	-1
chr11	64107418	64107855	peak791	285	.	922.360	-1	-1
chr11	64577918	64578357	peak792	51	.	165.910	-1	-1
chr11	64851242	64851862	peak793	580	.	1878.070	-1	-1
chr11	64863260	64864194	peak794	958	.	3100.000	-1	-1
chr11	64884777	64885446	peak795	653	.	2114.020	-1	-1
chr11	64901643	64902223	peak796	346	.	1120.380	-1	-1
chr11	65186437	65186794	peak797	80	.	259.310	-1	-1
chr11	65313859	65314152	peak798	39	.	128.990	-1	-1
chr11	65337365	65338176	peak799	958	.	3100.000	-1	-1
chr11	65381611	65381980	peak800	50	.	162.280	-1	-1
chr11	65382598	65383349	peak801	540	.	1748.360	-1	-1
chr11	65408043	65408333	peak802	43	.	139.750	-1	-1
chr11	65420141	65420346	peak803	32	.	105.240	-1	-1
chr11	65479269	65479991	peak804	755	.	2441.100	-1	-1
chr11	65625358	65625956	peak805	729	.	2359.280	-1	-1
chr11	65627732	65628375	peak806	74	.	241.970	-1	-1
chr11	65655700	65656278	peak807	611	.	1976.810	-1	-1
chr11	65661356	65661683	peak808	331	.	1070.580	-1	-1
chr11	65686688	65686982	peak809	37	.	122.390	-1	-1
chr11	65728866	65729552	peak810	983	.	3178.500	-1	-1
chr11	65769305	65770470	peak811	958	.	3100.000	-1	-1
chr11	65819361	65820093	peak812	627	.	2027.190	-1	-1
chr11	66024566	66024969	peak813	92	.	297.540	-1	-1
chr11	66056402	66056999	peak814	81	.	264.630	-1	-1
chr11	66247608	66248205	peak815	91	.	296.940	-1	-1
chr11	66277888	66278247	peak816	195	.	633.250	-1	-1
chr11	67007352	67007667	peak817	32	.	103.780	-1	-1
chr11	67055568	67056123	peak818	93	.	302.850	-1	-1
chr11	67168995	67169375	peak819	101	.	327.750	-1	-1
chr11	67250401	67250694	peak820	32	.	105.950	-1	-1
chr11	67275301	67276327	peak821	83	.	270.630	-1	-1
chr11	67590676	67590887	peak822	35	.	114.600	-1	-1
chr11	67797689	67798428	peak823	75	.	245.520	-1	-1
chr11	68039225	68039792	peak824	323	.	1045.080	-1	-1
chr11	68593217	68593465	peak825	46	.	150.910	-1	-1
chr11	68659618	68660028	peak826	144	.	467.220	-1	-1
chr11	68670988	68671696	peak827	955	.	3088.700	-1	-1
chr11	70244507	70244797	peak828	51	.	165.360	-1	-1
chr11	70797596	70797804	peak829	32	.	103.750	-1	-1
chr11	71498448	71498863	peak830	42	.	136.990	-1	-1
chr11	71639196	71640213	peak831	785	.	2538.190	-1	-1
chr11	71791527	71791927	peak832	229	.	742.370	-1	-1
chr11	71813808	71814610	peak833	455	.	1472.050	-1	-1
chr11	71823293	71824052	peak834	958	.	3100.000	-1	-1
chr11	72796345	72796542	peak835	44	.	143.230	-1	-1
chr11	73088167	73088495	peak836	65	.	210.290	-1	-1
chr11	73309151	73309890	peak837	188	.	609.050	-1	-1
chr11	73498710	73499335	peak838	958	.	3100.000	-1	-1
chr11	73587648	73588216	peak839	339	.	1098.520	-1	-1
chr11	73881820	73882610	peak840	225	.	728.240	-1	-1
chr11	74191247	74191389	peak841	39	.	128.160	-1	-1
chr11	74699544	74699838	peak842	211	.	682.560	-1	-1
chr11	74699864	74700090	peak843	53	.	174.040	-1	-1
chr11	75110317	75110806	peak844	233	.	754.370	-1	-1
chr11	75203269	75203581	peak845	74	.	241.040	-1	-1
chr11	75273607	75273939	peak846	99	.	321.540	-1	-1
chr11	75525664	75526003	peak847	47	.	152.300	-1	-1
chr11	76348457	76348800	peak848	113	.	366.170	-1	-1
chr11	77348530	77349107	peak849	781	.	2526.160	-1	-1
chr11	77705683	77706211	peak850	593	.	1918.300	-1	-1
chr11	77790653	77791113	peak851	464	.	1501.970	-1	-1
chr11	77850489	77850819	peak852	40	.	130.500	-1	-1
chr11	80546282	80546450	peak853	54	.	176.590	-1	-1
chr11	82612558	82612888	peak854	210	.	681.710	-1	-1
chr11	82904433	82904933	peak855	324	.	1049.050	-1	-1
chr11	82997313	82997627	peak856	100	.	324.020	-1	-1
chr11	85376015	85376248	peak857	100	.	325.480	-1	-1
chr11	86013012	86013571	peak858	958	.	3100.000	-1	-1
chr11	93081069	93081212	peak859	36	.	117.500	-1	-1
chr11	93517223	93517559	peak860	211	.	683.200	-1	-1
chr11	93861891	93862151	peak861	53	.	174.040	-1	-1
chr11	94706486	94706937	peak862	588	.	1903.120	-1	-1
chr11	95522661	95523183	peak863	169	.	548.220	-1	-1
chr11	95523426	95523665	peak864	32	.	106.160	-1	-1
chr11	95657002	95657448	peak865	43	.	142.140	-1	-1
chr11	96122910	96123311	peak866	247	.	799.610	-1	-1
chr11	99440027	99440170	peak867	33	.	107.590	-1	-1
chr11	100557907	100558264	peak868	37	.	120.880	-1	-1
chr11	101572433	101572571	peak869	34	.	109.960	-1	-1
chr11	102962655	102963152	peak870	486	.	1572.470	-1	-1
chr11	105892615	105893452	peak871	911	.	2947.900	-1	-1
chr11	106698545	106698730	peak872	115	.	374.820	-1	-1
chr11	107436274	107436543	peak873	44	.	143.230	-1	-1
chr11	108337972	108338374	peak874	304	.	982.940	-1	-1
chr11	111473510	111473753	peak875	67	.	218.700	-1	-1
chr11	111749667	111750271	peak876	158	.	512.970	-1	-1
chr11	111944633	111945261	peak877	958	.	3100.000	-1	-1
chr11	111945319	111945574	peak878	31	.	101.310	-1	-1
chr11	111957237	111957829	peak879	860	.	2783.390	-1	-1
chr11	112491757	112492019	peak880	56	.	182.710	-1	-1
chr11	113012225	113012343	peak881	34	.	109.970	-1	-1
chr11	116643565	116643931	peak882	109	.	352.620	-1	-1
chr11	116658526	116658956	peak883	346	.	1119.580	-1	-1
chr11	116906467	116906639	peak884	47	.	153.210	-1	-1
chr11	117014547	117015235	peak885	674	.	2182.230	-1	-1
chr11	117102674	117102925	peak886	45	.	148.670	-1	-1
chr11	117103208	117103467	peak887	74	.	241.040	-1	-1
chr11	117198328	117198859	peak888	114	.	370.460	-1	-1
chr11	118122532	118123207	peak889	958	.	3100.000	-1	-1
chr11	118229940	118230504	peak890	925	.	2993.740	-1	-1
chr11	118306899	118307141	peak891	59	.	193.380	-1	-1
chr11	118888794	118889567	peak892	980	.	3171.350	-1	-1
chr11	118938295	118938618	peak893	99	.	322.340	-1	-1
chr11	118955398	118955859	peak894	147	.	475.680	-1	-1
chr11	118965918	118966205	peak895	33	.	109.360	-1	-1
chr11	118972276	118973178	peak896	958	.	3100.000	-1	-1
chr11	118991884	118992407	peak897	93	.	302.420	-1	-1
chr11	120095658	120095888	peak898	37	.	121.570	-1	-1
chr11	120206756	120207155	peak899	141	.	458.600	-1	-1
chr11	120894602	120894942	peak900	52	.	169.050	-1	-1
chr11	121521353	121521570	peak901	64	.	208.280	-1	-1
chr11	122932983	122933467	peak902	49	.	158.490	-1	-1
chr11	123228986	123229279	peak903	42	.	135.850	-1	-1
chr11	123579969	123580195	peak904	48	.	157.450	-1	-1
chr11	123611918	123612598	peak905	958	.	3100.000	-1	-1
chr11	124492439	124492960	peak906	497	.	1608.970	-1	-1
chr11	124543713	124543964	peak907	41	.	133.470	-1	-1
chr11	124670068	124670837	peak908	473	.	1531.850	-1	-1
chr11	124823654	124824203	peak909	636	.	2058.550	-1	-1
chr11	124981541	124982113	peak910	401	.	1296.540	-1	-1
chr11	124994093	124994336	peak911	73	.	238.590	-1	-1
chr11	125462318	125462857	peak912	32	.	105.060	-1	-1
chr11	125772907	125773196	peak913	127	.	410.630	-1	-1
chr11	125808256	125808557	peak914	178	.	576.480	-1	-1
chr11	126138477	126139153	peak915	539	.	1744.380	-1	-1
chr11	126152767	126153344	peak916	101	.	327.100	-1	-1
chr11	127811497	127811717	peak917	88	.	285.070	-1	-1
chr11	128707593	128707813	peak918	55	.	178.960	-1	-1
chr11	129939563	129939995	peak919	101	.	329.460	-1	-1
chr11	130786174	130786588	peak920	154	.	499.820	-1	-1
chr11	133869960	133870611	peak921	46	.	151.750	-1	-1
chr11	133907371	133907587	peak922	61	.	200.010	-1	-1
chr11	134607029	134607514	peak923	101	.	327.340	-1	-1
chr11	134916693	134917011	peak924	183	.	593.960	-1	-1
chr12	73514	75042	peak925	42	.	138.920	-1	-1
chr12	498057	498967	peak926	958	.	3100.000	-1	-1
chr12	662708	662935	peak927	50	.	161.950	-1	-1
chr12	861429	861659	peak928	32	.	106.210	-1	-1
chr12	1703281	1703559	peak929	94	.	306.450	-1	-1
chr12	1799911	1800280	peak930	96	.	311.630	-1	-1
chr12	1913666	1914031	peak931	586	.	1895.000	-1	-1
chr12	2629180	2630067	peak932	49	.	160.030	-1	-1
chr12	2921519	2922331	peak933	337	.	1090.840	-1	-1
chr12	3861357	3861751	peak934	113	.	366.980	-1	-1
chr12	3982115	3982697	peak935	296	.	959.610	-1	-1
chr12	4430185	4430540	peak936	63	.	204.130	-1	-1
chr12	4544743	4545077	peak937	158	.	512.720	-1	-1
chr12	4647392	4648103	peak938	534	.	1726.880	-1	-1
chr12	6446385	6446649	peak939	82	.	267.330	-1	-1
chr12	6570993	6571376	peak940	81	.	262.570	-1	-1
chr12	6602282	6603160	peak941	713	.	2306.900	-1	-1
chr12	6677350	6677763	peak942	246	.	797.100	-1	-1
chr12	6771898	6772687	peak943	958	.	3100.000	-1	-1
chr12	6797720	6799049	peak944	958	.	3100.000	-1	-1
chr12	6832970	6833573	peak945	498	.	1611.090	-1	-1
chr12	6861982	6862692	peak946	121	.	391.420	-1	-1
chr12	6961146	6961897	peak947	487	.	1574.720	-1	-1
chr12	6982211	6982680	peak948	329	.	1066.180	-1	-1
chr12	7070926	7071212	peak949	48	.	156.440	-1	-1
chr12	7079354	7080422	peak950	958	.	3100.000	-1	-1
chr12	7996195	7996375	peak951	39	.	128.660	-1	-1
chr12	8124881	8125061	peak952	37	.	121.570	-1	-1
chr12	8178867	8179131	peak953	90	.	293.530	-1	-1
chr12	8179160	8179395	peak954	66	.	216.010	-1	-1
chr12	8234548	8235092	peak955	53	.	174.300	-1	-1
chr12	9102046	9102842	peak956	958	.	3100.000	-1	-1
chr12	9436178	9436723	peak957	70	.	229.480	-1	-1
chr12	9600244	9601043	peak958	54	.	177.800	-1	-1
chr12	10634389	10634523	peak959	31	.	101.860	-1	-1
chr12	10766044	10766305	peak960	39	.	127.750	-1	-1
chr12	12509878	12510150	peak961	31	.	100.970	-1	-1
chr12	12693616	12693848	peak962	37	.	122.710	-1	-1
chr12	12966097	12966387	peak963	336	.	1086.470	-1	-1
chr12	14956274	14956748	peak964	525	.	1698.040	-1	-1
chr12	15764444	15764573	peak965	32	.	104.240	-1	-1
chr12	16034990	16035535	peak966	482	.	1561.350	-1	-1
chr12	21590433	21590869	peak967	164	.	533.140	-1	-1
chr12	21654132	21654818	peak968	157	.	507.970	-1	-1
chr12	21680756	21680965	peak969	60	.	195.420	-1	-1
chr12	25204559	25204731	peak970	41	.	133.100	-1	-1
chr12	27396788	27397336	peak971	239	.	774.410	-1	-1
chr12	28343119	28343864	peak972	479	.	1549.430	-1	-1
chr12	30848688	30849029	peak973	109	.	352.870	-1	-1
chr12	30907841	30908235	peak974	99	.	320.250	-1	-1
chr12	31226498	31227254	peak975	193	.	626.240	-1	-1
chr12	32908066	32908447	peak976	53	.	171.890	-1	-1
chr12	34175065	34175749	peak977	958	.	3100.000	-1	-1
chr12	34583944	34584064	peak978	36	.	119.330	-1	-1
chr12	38559273	38559387	peak979	32	.	105.100	-1	-1
chr12	38710244	38710914	peak980	958	.	3100.000	-1	-1
chr12	39298609	39298897	peak981	74	.	240.520	-1	-1
chr12	41481109	41481285	peak982	34	.	112.250	-1	-1
chr12	42443167	42443298	peak983	31	.	103.400	-1	-1
chr12	42719731	42720113	peak984	239	.	774.520	-1	-1
chr12	44199905	44200257	peak985	49	.	158.930	-1	-1
chr12	45342464	45342753	peak986	253	.	819.400	-1	-1
chr12	46122502	46122953	peak987	31	.	102.880	-1	-1
chr12	48282889	48283113	peak988	51	.	167.900	-1	-1
chr12	48499615	48500319	peak989	958	.	3100.000	-1	-1
chr12	48550828	48551502	peak990	392	.	1269.960	-1	-1
chr12	49110160	49110919	peak991	851	.	2751.810	-1	-1
chr12	49259835	49260092	peak992	72	.	235.050	-1	-1
chr12	49412274	49412817	peak993	664	.	2148.210	-1	-1
chr12	49628216	49628533	peak994	66	.	214.820	-1	-1
chr12	49658211	49658438	peak995	44	.	143.230	-1	-1
chr12	49659257	49659486	peak996	66	.	213.390	-1	-1
chr12	49961476	49962116	peak997	893	.	2889.760	-1	-1
chr12	50134997	50135657	peak998	359	.	1163.350	-1	-1
chr12	50236654	50237064	peak999	253	.	819.880	-1	-1
chr12	50478751	50479365	peak1000	263	.	853.300	-1	-1
chr12	50505453	50506304	peak1001	141	.	456.960	-1	-1
chr12	50794376	50794977	peak1002	958	.	3100.000	-1	-1
chr12	50898711	50899041	peak1003	262	.	849.420	-1	-1
chr12	51566435	51567121	peak1004	380	.	1230.980	-1	-1
chr12	51590834	51591075	peak1005	60	.	194.690	-1	-1
chr12	51762661	51763064	peak1006	222	.	720.700	-1	-1
chr12	52435708	52435868	peak1007	46	.	150.700	-1	-1
chr12	52463276	52463944	peak1008	485	.	1570.100	-1	-1
chr12	53574202	53574748	peak1009	516	.	1670.000	-1	-1
chr12	53689134	53689432	peak1010	106	.	345.880	-1	-1
chr12	53693165	53693906	peak1011	673	.	2177.500	-1	-1
chr12	53714982	53715581	peak1012	465	.	1503.660	-1	-1
chr12	53764925	53765390	peak1013	49	.	160.750	-1	-1
chr12	53773113	53773996	peak1014	195	.	633.250	-1	-1
chr12	53845543	53845984	peak1015	701	.	2266.850	-1	-1
chr12	54019725	54019933	peak1016	37	.	121.570	-1	-1
chr12	54411668	54411865	peak1017	31	.	103.120	-1	-1
chr12	54582442	54583072	peak1018	958	.	3100.000	-1	-1
chr12	54867224	54867579	peak1019	200	.	649.030	-1	-1
chr12	54892427	54892623	peak1020	49	.	161.570	-1	-1
chr12	55378311	55378758	peak1021	480	.	1552.280	-1	-1
chr12	56211450	56212083	peak1022	275	.	890.730	-1	-1
chr12	56223230	56223846	peak1023	901	.	2916.130	-1	-1
chr12	56320542	56321073	peak1024	569	.	1841.960	-1	-1
chr12	56367357	56367904	peak1025	56	.	181.090	-1	-1
chr12	56401051	56401298	peak1026	42	.	137.470	-1	-1
chr12	56435415	56436077	peak1027	320	.	1035.800	-1	-1
chr12	56509988	56510160	peak1028	37	.	120.420	-1	-1
chr12	56510192	56510609	peak1029	311	.	1008.300	-1	-1
chr12	56511737	56512399	peak1030	512	.	1657.150	-1	-1
chr12	56546125	56546452	peak1031	297	.	960.960	-1	-1
chr12	56615571	56615874	peak1032	98	.	318.390	-1	-1
chr12	56617887	56618299	peak1033	355	.	1147.920	-1	-1
chr12	56660473	56660782	peak1034	34	.	111.440	-1	-1
chr12	57024044	57024341	peak1035	34	.	113.000	-1	-1
chr12	57039597	57040225	peak1036	126	.	409.790	-1	-1
chr12	57118894	57119371	peak1037	740	.	2395.030	-1	-1
chr12	57472404	57472975	peak1038	657	.	2126.690	-1	-1
chr12	57674100	57674275	peak1039	36	.	119.310	-1	-1
chr12	57881470	57882020	peak1040	177	.	574.150	-1	-1
chr12	57914347	57914618	peak1041	34	.	111.090	-1	-1
chr12	58134867	58135190	peak1042	41	.	134.170	-1	-1
chr12	58138908	58139218	peak1043	51	.	167.930	-1	-1
chr12	58146015	58146500	peak1044	37	.	120.680	-1	-1
chr12	58329820	58330132	peak1045	96	.	311.760	-1	-1
chr12	59056647	59056753	peak1046	42	.	138.940	-1	-1
chr12	62860377	62860730	peak1047	64	.	209.450	-1	-1
chr12	64173571	64174023	peak1048	69	.	223.180	-1	-1
chr12	64797897	64798221	peak1049	110	.	358.220	-1	-1
chr12	65003852	65004136	peak1050	86	.	280.620	-1	-1
chr12	65563022	65563524	peak1051	193	.	625.890	-1	-1
chr12	66524210	66524786	peak1052	954	.	3086.480	-1	-1
chr12	66563366	66563875	peak1053	39	.	127.820	-1	-1
chr12	68849793	68850044	peak1054	61	.	199.980	-1	-1
chr12	69080339	69081144	peak1055	958	.	3100.000	-1	-1
chr12	69139666	69140153	peak1056	148	.	478.570	-1	-1
chr12	69633107	69633463	peak1057	90	.	291.300	-1	-1
chr12	69863907	69864572	peak1058	578	.	1868.820	-1	-1
chr12	69979018	69979553	peak1059	371	.	1199.820	-1	-1
chr12	70132316	70132546	peak1060	47	.	153.730	-1	-1
chr12	72056805	72057208	peak1061	131	.	425.100	-1	-1
chr12	72057304	72057873	peak1062	576	.	1862.920	-1	-1
chr12	72233239	72233701	peak1063	227	.	736.400	-1	-1
chr12	73249250	73249417	peak1064	51	.	166.350	-1	-1
chr12	74931428	74931862	peak1065	51	.	168.050	-1	-1
chr12	75905162	75905622	peak1066	958	.	3100.000	-1	-1
chr12	76741779	76742455	peak1067	677	.	2190.120	-1	-1
chr12	88535487	88535716	peak1068	32	.	104.020	-1	-1
chr12	89919626	89920037	peak1069	157	.	509.200	-1	-1
chr12	90256591	90256849	peak1070	54	.	176.230	-1	-1
chr12	92539441	92539803	peak1071	81	.	265.040	-1	-1
chr12	92987680	92988003	peak1072	227	.	734.650	-1	-1
chr12	93577953	93578122	peak1073	34	.	110.370	-1	-1
chr12	93835511	93836208	peak1074	256	.	830.110	-1	-1
chr12	94070943	94071263	peak1075	218	.	707.770	-1	-1
chr12	94853594	94853965	peak1076	124	.	402.850	-1	-1
chr12	95397304	95397690	peak1077	390	.	1261.350	-1	-1
chr12	95867699	95867995	peak1078	48	.	157.980	-1	-1
chr12	96336488	96336929	peak1079	258	.	835.490	-1	-1
chr12	96793654	96793970	peak1080	35	.	114.200	-1	-1
chr12	97300629	97301241	peak1081	655	.	2119.080	-1	-1
chr12	97542851	97542984	peak1082	31	.	102.450	-1	-1
chr12	99037826	99038053	peak1083	50	.	163.410	-1	-1
chr12	100594369	100594828	peak1084	136	.	441.950	-1	-1
chr12	100660737	100661062	peak1085	162	.	524.840	-1	-1
chr12	101688354	101688459	peak1086	39	.	128.390	-1	-1
chr12	102455426	102455686	peak1087	70	.	227.950	-1	-1
chr12	102455693	102456054	peak1088	611	.	1975.620	-1	-1
chr12	102513660	102514231	peak1089	470	.	1519.890	-1	-1
chr12	104323382	104324298	peak1090	310	.	1002.870	-1	-1
chr12	104350746	104351177	peak1091	529	.	1712.840	-1	-1
chr12	104359372	104359873	peak1092	367	.	1188.370	-1	-1
chr12	105629580	105630218	peak1093	761	.	2461.870	-1	-1
chr12	106751320	106751862	peak1094	455	.	1472.070	-1	-1
chr12	107987587	107987740	peak1095	46	.	148.970	-1	-1
chr12	108154721	108155199	peak1096	35	.	113.490	-1	-1
chr12	108297407	108297619	peak1097	33	.	108.380	-1	-1
chr12	108908710	108909156	peak1098	172	.	558.060	-1	-1
chr12	108955072	108955360	peak1099	144	.	465.620	-1	-1
chr12	109016256	109016460	peak1100	47	.	152.800	-1	-1
chr12	109490070	109490823	peak1101	775	.	2506.140	-1	-1
chr12	109531103	109531491	peak1102	214	.	694.270	-1	-1
chr12	109914888	109915772	peak1103	958	.	3100.000	-1	-1
chr12	110151237	110151496	peak1104	63	.	206.650	-1	-1
chr12	110318176	110318424	peak1105	46	.	151.870	-1	-1
chr12	110433834	110434344	peak1106	343	.	1109.750	-1	-1
chr12	110449009	110449259	peak1107	194	.	629.320	-1	-1
chr12	110486149	110486639	peak1108	305	.	987.680	-1	-1
chr12	110562034	110562232	peak1109	47	.	152.640	-1	-1
chr12	110887825	110888344	peak1110	475	.	1536.840	-1	-1
chr12	111180824	111181074	peak1111	46	.	150.700	-1	-1
chr12	111494811	111495163	peak1112	41	.	135.020	-1	-1
chr12	112036967	112037759	peak1113	958	.	3100.000	-1	-1
chr12	112123585	112124031	peak1114	114	.	370.460	-1	-1
chr12	112450678	112451117	peak1115	46	.	151.480	-1	-1
chr12	112563092	112563525	peak1116	177	.	572.490	-1	-1
chr12	112846848	112847593	peak1117	546	.	1765.340	-1	-1
chr12	112856468	112856808	peak1118	59	.	190.910	-1	-1
chr12	113399007	113399186	peak1119	33	.	107.780	-1	-1
chr12	113527204	113527539	peak1120	150	.	485.580	-1	-1
chr12	116714835	116714990	peak1121	47	.	154.000	-1	-1
chr12	117110992	117111244	peak1122	32	.	104.020	-1	-1
chr12	117175858	117176202	peak1123	44	.	143.200	-1	-1
chr12	117348496	117348962	peak1124	924	.	2990.320	-1	-1
chr12	117890388	117890499	peak1125	33	.	107.690	-1	-1
chr12	119078244	119078379	peak1126	31	.	101.520	-1	-1
chr12	119118998	119119394	peak1127	108	.	351.690	-1	-1
chr12	120105422	120106113	peak1128	991	.	3204.970	-1	-1
chr12	120632143	120632845	peak1129	805	.	2603.330	-1	-1
chr12	120638781	120639259	peak1130	186	.	602.870	-1	-1
chr12	120875561	120876381	peak1131	283	.	915.520	-1	-1
chr12	120907402	120907705	peak1132	48	.	155.220	-1	-1
chr12	121018928	121019420	peak1133	58	.	188.770	-1	-1
chr12	121124038	121124916	peak1134	658	.	2127.730	-1	-1
chr12	121790063	121790498	peak1135	666	.	2155.310	-1	-1
chr12	121837538	121837966	peak1136	115	.	373.380	-1	-1
chr12	122075438	122075732	peak1137	46	.	149.330	-1	-1
chr12	122326315	122326879	peak1138	323	.	1047.350	-1	-1
chr12	122710348	122710867	peak1139	227	.	736.710	-1	-1
chr12	123011549	123011887	peak1140	127	.	411.330	-1	-1
chr12	123380481	123380966	peak1141	290	.	937.840	-1	-1
chr12	123458980	123459975	peak1142	958	.	3100.000	-1	-1
chr12	123464673	123465580	peak1143	759	.	2455.740	-1	-1
chr12	123868144	123868437	peak1144	132	.	428.060	-1	-1
chr12	124068842	124069226	peak1145	36	.	119.020	-1	-1
chr12	124086095	124087080	peak1146	761	.	2463.030	-1	-1
chr12	124117975	124118528	peak1147	594	.	1920.780	-1	-1
chr12	124196528	124197227	peak1148	300	.	970.970	-1	-1
chr12	124950682	124951261	peak1149	430	.	1392.150	-1	-1
chr12	125324150	125324638	peak1150	68	.	222.990	-1	-1
chr12	129308415	129308855	peak1151	420	.	1360.720	-1	-1
chr12	130863914	130864409	peak1152	172	.	558.950	-1	-1
chr12	130924560	130924805	peak1153	56	.	181.710	-1	-1
chr12	131130541	131130994	peak1154	48	.	156.420	-1	-1
chr12	131727429	131727785	peak1155	487	.	1575.400	-1	-1
chr12	131919758	131920299	peak1156	74	.	240.520	-1	-1
chr12	132195112	132196034	peak1157	958	.	3100.000	-1	-1
chr12	132935874	132936135	peak1158	47	.	153.450	-1	-1
chr12	133021567	133021812	peak1159	92	.	299.450	-1	-1
chr12	133066615	133066801	peak1160	162	.	523.940	-1	-1
chr12	133286868	133287564	peak1161	958	.	3100.000	-1	-1
chr12	133405055	133406044	peak1162	958	.	3100.000	-1	-1
chr12	133464217	133464646	peak1163	82	.	265.390	-1	-1
chr12	133532763	133533052	peak1164	138	.	446.950	-1	-1
chr12	133562691	133563290	peak1165	883	.	2856.560	-1	-1
chr12	133613654	133614070	peak1166	262	.	847.820	-1	-1
chr12	133656574	133657762	peak1167	597	.	1931.030	-1	-1
chr12	133757825	133758227	peak1168	330	.	1067.450	-1	-1
chr13	20160895	20161371	peak1169	812	.	2626.070	-1	-1
chr13	20175879	20176196	peak1170	73	.	236.780	-1	-1
chr13	20763355	20763651	peak1171	268	.	867.690	-1	-1
chr13	25086761	25087099	peak1172	49	.	160.370	-1	-1
chr13	25496960	25497289	peak1173	32	.	104.850	-1	-1
chr13	26795901	26796767	peak1174	563	.	1821.360	-1	-1
chr13	28997247	28997395	peak1175	69	.	223.540	-1	-1
chr13	29232958	29233641	peak1176	644	.	2083.920	-1	-1
chr13	30070522	30070825	peak1177	188	.	607.980	-1	-1
chr13	31191573	31192275	peak1178	722	.	2335.280	-1	-1
chr13	31735895	31736653	peak1179	152	.	494.230	-1	-1
chr13	34116556	34117248	peak1180	311	.	1007.940	-1	-1
chr13	34392065	34392331	peak1181	63	.	204.410	-1	-1
chr13	37633453	37634038	peak1182	517	.	1671.840	-1	-1
chr13	38923539	38923778	peak1183	99	.	322.300	-1	-1
chr13	38923837	38924145	peak1184	31	.	102.880	-1	-1
chr13	39611747	39612220	peak1185	440	.	1423.740	-1	-1
chr13	40930994	40931109	peak1186	41	.	133.050	-1	-1
chr13	40962795	40963141	peak1187	91	.	294.850	-1	-1
chr13	41344967	41345670	peak1188	958	.	3100.000	-1	-1
chr13	41706877	41707086	peak1189	36	.	116.590	-1	-1
chr13	41837400	41838087	peak1190	958	.	3100.000	-1	-1
chr13	42534702	42535555	peak1191	764	.	2473.290	-1	-1
chr13	42952052	42952203	peak1192	37	.	122.520	-1	-1
chr13	45563414	45563786	peak1193	187	.	606.000	-1	-1
chr13	45682909	45683120	peak1194	35	.	114.600	-1	-1
chr13	45915140	45915536	peak1195	119	.	386.680	-1	-1
chr13	46038688	46039787	peak1196	433	.	1400.550	-1	-1
chr13	46626715	46627023	peak1197	461	.	1493.180	-1	-1
chr13	48478484	48478647	peak1198	39	.	127.530	-1	-1
chr13	48611601	48611993	peak1199	72	.	233.470	-1	-1
chr13	48669104	48669458	peak1200	108	.	350.690	-1	-1
chr13	48877591	48878025	peak1201	291	.	942.160	-1	-1
chr13	50017989	50018649	peak1202	105	.	340.530	-1	-1
chr13	50698452	50698712	peak1203	30	.	100.110	-1	-1
chr13	52188671	52188913	peak1204	51	.	167.740	-1	-1
chr13	52768254	52768874	peak1205	958	.	3100.000	-1	-1
chr13	53191275	53191921	peak1206	958	.	3100.000	-1	-1
chr13	53226698	53227174	peak1207	580	.	1877.680	-1	-1
chr13	53424813	53425148	peak1208	114	.	369.630	-1	-1
chr13	60737752	60738417	peak1209	716	.	2315.780	-1	-1
chr13	61175115	61175278	peak1210	35	.	113.340	-1	-1
chr13	70371816	70371946	peak1211	42	.	137.830	-1	-1
chr13	73355917	73356552	peak1212	683	.	2209.860	-1	-1
chr13	74339761	74339951	peak1213	41	.	133.810	-1	-1
chr13	76111823	76112036	peak1214	46	.	149.940	-1	-1
chr13	77566012	77566426	peak1215	62	.	203.420	-1	-1
chr13	77599801	77599992	peak1216	47	.	154.120	-1	-1
chr13	77903365	77903703	peak1217	45	.	147.520	-1	-1
chr13	78167291	78167481	peak1218	53	.	174.460	-1	-1
chr13	80055313	80055633	peak1219	66	.	214.820	-1	-1
chr13	96705354	96705800	peak1220	126	.	408.160	-1	-1
chr13	99128513	99129152	peak1221	344	.	1114.810	-1	-1
chr13	99228604	99229025	peak1222	35	.	114.000	-1	-1
chr13	99738400	99738629	peak1223	40	.	130.500	-1	-1
chr13	100085142	100085466	peak1224	37	.	121.110	-1	-1
chr13	100150620	100151120	peak1225	884	.	2861.040	-1	-1
chr13	100153448	100153985	peak1226	434	.	1406.240	-1	-1
chr13	101262440	101262599	peak1227	51	.	165.980	-1	-1
chr13	102550276	102550429	peak1228	47	.	153.400	-1	-1
chr13	103248557	103248808	peak1229	106	.	343.430	-1	-1
chr13	103452545	103452792	peak1230	43	.	139.380	-1	-1
chr13	103497911	103498514	peak1231	550	.	1781.160	-1	-1
chr13	108867785	108868043	peak1232	80	.	259.480	-1	-1
chr13	108870479	108871071	peak1233	610	.	1972.730	-1	-1
chr13	109643956	109644097	peak1234	36	.	118.490	-1	-1
chr13	111124215	111124430	peak1235	35	.	113.770	-1	-1
chr13	111228082	111228382	peak1236	58	.	187.550	-1	-1
chr13	111267648	111268100	peak1237	136	.	441.180	-1	-1
chr13	111364635	111364985	peak1238	142	.	461.060	-1	-1
chr13	111365039	111365559	peak1239	118	.	383.980	-1	-1
chr13	111581506	111581812	peak1240	588	.	1902.740	-1	-1
chr13	111805639	111806346	peak1241	206	.	667.180	-1	-1
chr13	111829481	111829724	peak1242	44	.	143.230	-1	-1
chr13	111837007	111837339	peak1243	794	.	2569.620	-1	-1
chr13	112159808	112160077	peak1244	53	.	173.790	-1	-1
chr13	113242317	113242733	peak1245	428	.	1385.050	-1	-1
chr13	113433075	113433285	peak1246	32	.	104.290	-1	-1
chr13	113433303	113433518	peak1247	34	.	112.850	-1	-1
chr13	113440485	113440783	peak1248	53	.	173.390	-1	-1
chr13	113592369	113592541	peak1249	39	.	128.590	-1	-1
chr13	113862740	113863345	peak1250	481	.	1556.170	-1	-1
chr13	113968797	113969116	peak1251	35	.	115.410	-1	-1
chr13	114067063	114067449	peak1252	37	.	121.630	-1	-1
chr13	114103219	114104089	peak1253	958	.	3100.000	-1	-1
chr13	114195923	114196753	peak1254	301	.	973.220	-1	-1
chr13	114454940	114455116	peak1255	32	.	104.740	-1	-1
chr13	114603018	114603265	peak1256	42	.	138.670	-1	-1
chr13	114894445	114894692	peak1257	63	.	206.650	-1	-1
chr13	115000101	115000698	peak1258	401	.	1299.430	-1	-1
chr13	115079620	115079912	peak1259	81	.	264.590	-1	-1
chr14	21150798	21151141	peak1260	132	.	428.480	-1	-1
chr14	21250527	21250678	peak1261	36	.	117.760	-1	-1
chr14	21341871	21342216	peak1262	235	.	762.470	-1	-1
chr14	21457874	21458466	peak1263	728	.	2355.060	-1	-1
chr14	21737435	21738113	peak1264	722	.	2335.300	-1	-1
chr14	21851617	21851923	peak1265	34	.	110.520	-1	-1
chr14	21851944	21852559	peak1266	668	.	2162.040	-1	-1
chr14	21905294	21905643	peak1267	31	.	102.750	-1	-1
chr14	21924079	21924481	peak1268	59	.	191.610	-1	-1
chr14	21944909	21945517	peak1269	501	.	1621.380	-1	-1
chr14	21979106	21979740	peak1270	451	.	1458.320	-1	-1
chr14	22817764	22817916	peak1271	35	.	113.200	-1	-1
chr14	23039088	23039359	peak1272	97	.	314.650	-1	-1
chr14	23235679	23235989	peak1273	82	.	267.280	-1	-1
chr14	23284917	23285186	peak1274	80	.	259.790	-1	-1
chr14	23298924	23299245	peak1275	57	.	187.130	-1	-1
chr14	23564622	23564805	peak1276	48	.	155.920	-1	-1
chr14	23790101	23790676	peak1277	64	.	209.120	-1	-1
chr14	23938602	23939259	peak1278	866	.	2801.810	-1	-1
chr14	24025309	24025634	peak1279	36	.	117.590	-1	-1
chr14	24409101	24409225	peak1280	31	.	100.750	-1	-1
chr14	24583137	24583479	peak1281	34	.	112.460	-1	-1
chr14	24616350	24616843	peak1282	166	.	539.490	-1	-1
chr14	24657768	24658357	peak1283	690	.	2233.200	-1	-1
chr14	24664505	24665289	peak1284	358	.	1159.620	-1	-1
chr14	24701196	24702450	peak1285	954	.	3086.190	-1	-1
chr14	24711298	24712110	peak1286	124	.	401.010	-1	-1
chr14	24911696	24912336	peak1287	423	.	1368.910	-1	-1
chr14	29254880	29255137	peak1288	91	.	296.240	-1	-1
chr14	31028175	31028656	peak1289	341	.	1105.170	-1	-1
chr14	31091274	31091625	peak1290	230	.	744.360	-1	-1
chr14	35008675	35009060	peak1291	163	.	529.180	-1	-1
chr14	35015620	35016676	peak1292	75	.	244.940	-1	-1
chr14	35024804	35025976	peak1293	66	.	214.710	-1	-1
chr14	35451576	35452520	peak1294	496	.	1604.830	-1	-1
chr14	35476254	35476364	peak1295	36	.	118.630	-1	-1
chr14	35591118	35591545	peak1296	44	.	144.720	-1	-1
chr14	35591561	35591987	peak1297	151	.	490.730	-1	-1
chr14	35761319	35762019	peak1298	713	.	2306.900	-1	-1
chr14	39572268	39572775	peak1299	121	.	391.730	-1	-1
chr14	39639384	39639884	peak1300	375	.	1214.630	-1	-1
chr14	39644101	39644518	peak1301	227	.	734.230	-1	-1
chr14	39901512	39901761	peak1302	32	.	104.200	-1	-1
chr14	45430922	45431563	peak1303	906	.	2931.640	-1	-1
chr14	45603674	45603966	peak1304	64	.	208.840	-1	-1
chr14	45604829	45605438	peak1305	625	.	2023.120	-1	-1
chr14	50087196	50087664	peak1306	434	.	1404.360	-1	-1
chr14	50100494	50101215	peak1307	95	.	307.720	-1	-1
chr14	50234628	50235098	peak1308	261	.	847.000	-1	-1
chr14	51886454	51886778	peak1309	78	.	255.270	-1	-1
chr14	52336271	52336402	peak1310	31	.	100.230	-1	-1
chr14	52850543	52850683	peak1311	31	.	100.570	-1	-1
chr14	53173622	53173930	peak1312	97	.	316.770	-1	-1
chr14	53619993	53620247	peak1313	42	.	137.760	-1	-1
chr14	55518119	55518520	peak1314	232	.	750.320	-1	-1
chr14	55658071	55658582	peak1315	227	.	735.970	-1	-1
chr14	55731979	55732221	peak1316	97	.	316.410	-1	-1
chr14	57260879	57261122	peak1317	56	.	181.710	-1	-1
chr14	57735456	57735802	peak1318	92	.	298.260	-1	-1
chr14	58764476	58765048	peak1319	184	.	596.970	-1	-1
chr14	58894162	58894514	peak1320	264	.	856.110	-1	-1
chr14	58905969	58906105	peak1321	31	.	101.060	-1	-1
chr14	60798293	60798504	peak1322	60	.	194.070	-1	-1
chr14	61201272	61201675	peak1323	182	.	589.000	-1	-1
chr14	62270599	62270733	peak1324	34	.	111.790	-1	-1
chr14	64009930	64010460	peak1325	197	.	639.450	-1	-1
chr14	64108633	64108948	peak1326	72	.	233.730	-1	-1
chr14	64109060	64109261	peak1327	41	.	135.280	-1	-1
chr14	65099438	65099616	peak1328	114	.	368.930	-1	-1
chr14	67826343	67826834	peak1329	323	.	1047.190	-1	-1
chr14	68750218	68750481	peak1330	32	.	104.020	-1	-1
chr14	69152215	69152481	peak1331	94	.	306.920	-1	-1
chr14	69291517	69291865	peak1332	319	.	1032.780	-1	-1
chr14	69658009	69658535	peak1333	958	.	3100.000	-1	-1
chr14	69864829	69865629	peak1334	958	.	3100.000	-1	-1
chr14	70092137	70092401	peak1335	33	.	109.360	-1	-1
chr14	70233553	70234055	peak1336	252	.	817.730	-1	-1
chr14	70755890	70756141	peak1337	154	.	500.670	-1	-1
chr14	70826212	70826664	peak1338	561	.	1815.250	-1	-1
chr14	70883644	70883946	peak1339	185	.	600.590	-1	-1
chr14	71067200	71067556	peak1340	504	.	1632.630	-1	-1
chr14	71122262	71122495	peak1341	32	.	104.020	-1	-1
chr14	73392996	73393371	peak1342	39	.	126.450	-1	-1
chr14	73493644	73494128	peak1343	55	.	179.050	-1	-1
chr14	73602944	73603358	peak1344	76	.	247.350	-1	-1
chr14	74353279	74353828	peak1345	787	.	2546.870	-1	-1
chr14	74416737	74417259	peak1346	79	.	255.560	-1	-1
chr14	74769589	74769832	peak1347	93	.	302.020	-1	-1
chr14	75179529	75180007	peak1348	654	.	2115.450	-1	-1
chr14	75215563	75215700	peak1349	31	.	100.600	-1	-1
chr14	75348143	75349029	peak1350	661	.	2138.370	-1	-1
chr14	75469184	75469969	peak1351	783	.	2532.090	-1	-1
chr14	75593295	75594188	peak1352	667	.	2157.850	-1	-1
chr14	75642798	75643810	peak1353	359	.	1163.290	-1	-1
chr14	76451983	76452275	peak1354	155	.	501.360	-1	-1
chr14	76617931	76618444	peak1355	551	.	1784.280	-1	-1
chr14	77021697	77021822	peak1356	36	.	116.440	-1	-1
chr14	77375182	77375421	peak1357	35	.	114.600	-1	-1
chr14	77564247	77564585	peak1358	43	.	141.390	-1	-1
chr14	77843338	77843856	peak1359	213	.	689.690	-1	-1
chr14	77923757	77924746	peak1360	958	.	3100.000	-1	-1
chr14	78082828	78083306	peak1361	67	.	218.450	-1	-1
chr14	78173978	78174614	peak1362	958	.	3100.000	-1	-1
chr14	78227232	78227650	peak1363	196	.	633.900	-1	-1
chr14	81548640	81548790	peak1364	35	.	113.990	-1	-1
chr14	89976794	89977107	peak1365	84	.	272.090	-1	-1
chr14	90420743	90421309	peak1366	74	.	242.210	-1	-1
chr14	90722679	90723082	peak1367	567	.	1836.010	-1	-1
chr14	90967165	90967420	peak1368	124	.	404.000	-1	-1
chr14	91782259	91782550	peak1369	78	.	253.530	-1	-1
chr14	91863907	91864174	peak1370	73	.	238.300	-1	-1
chr14	93651052	93651545	peak1371	185	.	600.480	-1	-1
chr14	93673071	93673665	peak1372	254	.	822.720	-1	-1
chr14	94373148	94373344	peak1373	68	.	222.480	-1	-1
chr14	94547056	94547783	peak1374	427	.	1382.560	-1	-1
chr14	96000612	96001462	peak1375	958	.	3100.000	-1	-1
chr14	96829537	96830010	peak1376	251	.	812.310	-1	-1
chr14	96968983	96969266	peak1377	90	.	291.930	-1	-1
chr14	99492859	99493098	peak1378	156	.	504.630	-1	-1
chr14	99947264	99947763	peak1379	57	.	185.890	-1	-1
chr14	100535052	100535307	peak1380	92	.	297.880	-1	-1
chr14	100704199	100704704	peak1381	321	.	1037.820	-1	-1
chr14	100842310	100843044	peak1382	958	.	3100.000	-1	-1
chr14	102276531	102276744	peak1383	58	.	189.740	-1	-1
chr14	102829015	102829463	peak1384	373	.	1207.840	-1	-1
chr14	103851374	103851943	peak1385	483	.	1564.780	-1	-1
chr14	103995400	103995672	peak1386	72	.	234.030	-1	-1
chr14	104095946	104096239	peak1387	115	.	374.600	-1	-1
chr14	104387736	104388072	peak1388	41	.	134.730	-1	-1
chr14	104544376	104544588	peak1389	38	.	123.220	-1	-1
chr14	105187321	105187737	peak1390	45	.	148.210	-1	-1
chr14	105282128	105282856	peak1391	595	.	1923.740	-1	-1
chr14	105399645	105399942	peak1392	226	.	733.620	-1	-1
chr14	105780755	105780985	peak1393	102	.	330.850	-1	-1
chr14	105864525	105865038	peak1394	468	.	1515.590	-1	-1
chr14	105956965	105957827	peak1395	958	.	3100.000	-1	-1
chr14	106374431	106374641	peak1396	31	.	100.300	-1	-1
chr14	106915857	106916143	peak1397	85	.	277.080	-1	-1
chr14	107119861	107120376	peak1398	306	.	989.360	-1	-1
chr14	107238923	107239271	peak1399	43	.	142.210	-1	-1
chr15	20499080	20499297	peak1400	35	.	115.990	-1	-1
chr15	23034232	23034587	peak1401	32	.	106.280	-1	-1
chr15	23810651	23810860	peak1402	68	.	222.860	-1	-1
chr15	25018297	25018511	peak1403	86	.	279.310	-1	-1
chr15	27270002	27270137	peak1404	31	.	101.520	-1	-1
chr15	28560815	28561122	peak1405	30	.	100.110	-1	-1
chr15	30918254	30918568	peak1406	30	.	100.110	-1	-1
chr15	31618370	31618839	peak1407	66	.	214.830	-1	-1
chr15	34393834	34394383	peak1408	193	.	624.280	-1	-1
chr15	34516921	34517485	peak1409	797	.	2577.080	-1	-1
chr15	34635179	34635557	peak1410	401	.	1299.010	-1	-1
chr15	35261636	35262186	peak1411	740	.	2394.570	-1	-1
chr15	35280197	35280705	peak1412	265	.	858.570	-1	-1
chr15	38746135	38746589	peak1413	468	.	1515.720	-1	-1
chr15	40074923	40075233	peak1414	106	.	344.890	-1	-1
chr15	40330951	40331637	peak1415	662	.	2141.470	-1	-1
chr15	40674809	40675605	peak1416	938	.	3034.830	-1	-1
chr15	41159766	41159896	peak1417	33	.	108.340	-1	-1
chr15	41186429	41186749	peak1418	121	.	393.990	-1	-1
chr15	41685340	41685457	peak1419	36	.	118.650	-1	-1
chr15	41694450	41694894	peak1420	650	.	2103.540	-1	-1
chr15	41836235	41836601	peak1421	308	.	997.430	-1	-1
chr15	42500110	42500681	peak1422	345	.	1118.540	-1	-1
chr15	42565237	42565834	peak1423	212	.	687.130	-1	-1
chr15	42693832	42694051	peak1424	48	.	158.280	-1	-1
chr15	43398185	43398417	peak1425	86	.	281.000	-1	-1
chr15	43537116	43537241	peak1426	32	.	106.210	-1	-1
chr15	43622408	43623007	peak1427	239	.	772.910	-1	-1
chr15	43663113	43663514	peak1428	64	.	207.970	-1	-1
chr15	43785283	43785620	peak1429	32	.	104.020	-1	-1
chr15	44092587	44092962	peak1430	108	.	350.900	-1	-1
chr15	44116755	44117105	peak1431	169	.	547.890	-1	-1
chr15	44955247	44955569	peak1432	70	.	227.510	-1	-1
chr15	44955579	44956120	peak1433	217	.	702.160	-1	-1
chr15	45571255	45571668	peak1434	381	.	1234.770	-1	-1
chr15	45694316	45695154	peak1435	440	.	1424.230	-1	-1
chr15	45879141	45880054	peak1436	934	.	3022.440	-1	-1
chr15	48623345	48623889	peak1437	163	.	528.690	-1	-1
chr15	49338698	49338931	peak1438	42	.	135.880	-1	-1
chr15	49447541	49448239	peak1439	958	.	3100.000	-1	-1
chr15	49912860	49913443	peak1440	640	.	2069.950	-1	-1
chr15	51057594	51058178	peak1441	175	.	566.410	-1	-1
chr15	52130127	52130348	peak1442	46	.	148.940	-1	-1
chr15	52860971	52861576	peak1443	560	.	1811.210	-1	-1
chr15	52971472	52971769	peak1444	69	.	225.520	-1	-1
chr15	55488689	55489404	peak1445	743	.	2405.110	-1	-1
chr15	55790458	55790757	peak1446	90	.	291.930	-1	-1
chr15	56538113	56538533	peak1447	232	.	751.160	-1	-1
chr15	57179117	57179591	peak1448	58	.	188.450	-1	-1
chr15	57998584	57999121	peak1449	363	.	1174.870	-1	-1
chr15	59529452	59529641	peak1450	35	.	114.380	-1	-1
chr15	59907263	59907461	peak1451	72	.	234.140	-1	-1
chr15	59949418	59949896	peak1452	420	.	1359.420	-1	-1
chr15	59981095	59981782	peak1453	958	.	3100.000	-1	-1
chr15	60642052	60642295	peak1454	43	.	140.440	-1	-1
chr15	62682556	62682801	peak1455	42	.	138.610	-1	-1
chr15	64387997	64388308	peak1456	65	.	212.800	-1	-1
chr15	64455034	64455675	peak1457	270	.	874.110	-1	-1
chr15	64648085	64648682	peak1458	830	.	2686.560	-1	-1
chr15	64679738	64680295	peak1459	697	.	2256.390	-1	-1
chr15	64752557	64752819	peak1460	35	.	114.800	-1	-1
chr15	65425861	65426390	peak1461	383	.	1240.370	-1	-1
chr15	65477862	65478138	peak1462	50	.	163.310	-1	-1
chr15	65809454	65810207	peak1463	820	.	2653.570	-1	-1
chr15	65903135	65903723	peak1464	712	.	2303.460	-1	-1
chr15	66161327	66162036	peak1465	597	.	1931.030	-1	-1
chr15	66796873	66797459	peak1466	521	.	1684.750	-1	-1
chr15	66797539	66797732	peak1467	43	.	140.880	-1	-1
chr15	66906151	66906381	peak1468	41	.	132.930	-1	-1
chr15	67834726	67835172	peak1469	331	.	1072.090	-1	-1
chr15	68569799	68570787	peak1470	766	.	2479.670	-1	-1
chr15	69706371	69706789	peak1471	258	.	835.490	-1	-1
chr15	69744932	69745614	peak1472	114	.	370.460	-1	-1
chr15	70051368	70051705	peak1473	129	.	417.690	-1	-1
chr15	70422387	70422610	peak1474	37	.	121.680	-1	-1
chr15	71055759	71056083	peak1475	53	.	172.480	-1	-1
chr15	71184491	71185236	peak1476	759	.	2455.600	-1	-1
chr15	72978323	72978695	peak1477	499	.	1616.260	-1	-1
chr15	73344050	73344258	peak1478	37	.	121.570	-1	-1
chr15	73989466	73989699	peak1479	31	.	103.130	-1	-1
chr15	74284458	74284858	peak1480	344	.	1114.980	-1	-1
chr15	74695322	74695628	peak1481	46	.	148.940	-1	-1
chr15	74753237	74754042	peak1482	709	.	2294.680	-1	-1
chr15	74782512	74782733	peak1483	56	.	183.150	-1	-1
chr15	74833116	74833727	peak1484	686	.	2218.310	-1	-1
chr15	74907639	74908379	peak1485	481	.	1555.610	-1	-1
chr15	74988097	74988638	peak1486	676	.	2187.210	-1	-1
chr15	75182251	75182498	peak1487	72	.	233.460	-1	-1
chr15	75397307	75397551	peak1488	37	.	121.520	-1	-1
chr15	75660206	75661178	peak1489	958	.	3100.000	-1	-1
chr15	75743986	75744430	peak1490	46	.	151.880	-1	-1
chr15	75746123	75746465	peak1491	59	.	193.250	-1	-1
chr15	75917949	75918295	peak1492	35	.	113.490	-1	-1
chr15	76195856	76196559	peak1493	554	.	1792.280	-1	-1
chr15	77713215	77713682	peak1494	146	.	474.360	-1	-1
chr15	78282939	78283245	peak1495	48	.	156.970	-1	-1
chr15	78441347	78441613	peak1496	43	.	141.920	-1	-1
chr15	79053674	79054264	peak1497	371	.	1201.100	-1	-1
chr15	79603338	79603690	peak1498	118	.	383.070	-1	-1
chr15	80215905	80216429	peak1499	59	.	191.380	-1	-1
chr15	82240547	82240666	peak1500	33	.	109.320	-1	-1
chr15	82554244	82554559	peak1501	42	.	138.610	-1	-1
chr15	82624247	82624645	peak1502	76	.	246.630	-1	-1
chr15	82824629	82825207	peak1503	751	.	2429.010	-1	-1
chr15	82921574	82921972	peak1504	76	.	246.630	-1	-1
chr15	83208972	83209549	peak1505	797	.	2577.750	-1	-1
chr15	83418964	83419573	peak1506	796	.	2575.220	-1	-1
chr15	83654507	83655359	peak1507	407	.	1316.500	-1	-1
chr15	83680203	83680586	peak1508	158	.	513.620	-1	-1
chr15	83775769	83775961	peak1509	42	.	135.880	-1	-1
chr15	85174402	85174964	peak1510	371	.	1199.570	-1	-1
chr15	85197149	85197667	peak1511	226	.	732.790	-1	-1
chr15	85259111	85259870	peak1512	865	.	2797.140	-1	-1
chr15	85800892	85801324	peak1513	83	.	269.170	-1	-1
chr15	86414838	86414971	peak1514	31	.	102.450	-1	-1
chr15	89089657	89090094	peak1515	428	.	1386.450	-1	-1
chr15	89786869	89787558	peak1516	688	.	2226.410	-1	-1
chr15	90233738	90234252	peak1517	662	.	2141.450	-1	-1
chr15	90436850	90437634	peak1518	932	.	3015.820	-1	-1
chr15	90808508	90809222	peak1519	504	.	1630.830	-1	-1
chr15	90895135	90895631	peak1520	120	.	390.400	-1	-1
chr15	90920210	90920416	peak1521	49	.	161.250	-1	-1
chr15	91473202	91473579	peak1522	419	.	1357.020	-1	-1
chr15	91565642	91565991	peak1523	184	.	595.440	-1	-1
chr15	93352344	93352696	peak1524	143	.	463.280	-1	-1
chr15	93447296	93447843	peak1525	122	.	396.280	-1	-1
chr15	96826482	96826631	peak1526	35	.	114.460	-1	-1
chr15	97299894	97300025	peak1527	77	.	250.020	-1	-1
chr15	99791254	99791637	peak1528	321	.	1038.630	-1	-1
chr15	99795238	99795385	peak1529	31	.	102.420	-1	-1
chr15	100106042	100106195	peak1530	39	.	127.490	-1	-1
chr15	100273762	100273926	peak1531	42	.	137.450	-1	-1
chr15	100765970	100766165	peak1532	45	.	148.530	-1	-1
chr15	100854024	100854241	peak1533	55	.	180.970	-1	-1
chr15	101763744	101763879	peak1534	34	.	111.420	-1	-1
chr15	101835293	101835642	peak1535	119	.	385.560	-1	-1
chr15	101874057	101874919	peak1536	471	.	1523.310	-1	-1
chr15	102192341	102192893	peak1537	143	.	463.780	-1	-1
chr15	102500993	102502515	peak1538	49	.	159.900	-1	-1
chr16	223970	224158	peak1539	51	.	164.890	-1	-1
chr16	279086	279647	peak1540	272	.	880.720	-1	-1
chr16	284352	284931	peak1541	441	.	1426.170	-1	-1
chr16	420235	420778	peak1542	680	.	2201.160	-1	-1
chr16	431876	432008	peak1543	80	.	260.810	-1	-1
chr16	518110	518341	peak1544	45	.	145.490	-1	-1
chr16	577357	577739	peak1545	69	.	224.170	-1	-1
chr16	619634	620109	peak1546	416	.	1346.650	-1	-1
chr16	620936	621644	peak1547	89	.	289.130	-1	-1
chr16	638685	640118	peak1548	958	.	3100.000	-1	-1
chr16	686109	686629	peak1549	48	.	157.980	-1	-1
chr16	686686	687025	peak1550	52	.	168.300	-1	-1
chr16	699083	699419	peak1551	118	.	382.060	-1	-1
chr16	717809	718436	peak1552	598	.	1934.470	-1	-1
chr16	730082	730580	peak1553	193	.	624.280	-1	-1
chr16	734163	734702	peak1554	479	.	1549.950	-1	-1
chr16	739940	740721	peak1555	947	.	3062.070	-1	-1
chr16	757562	757847	peak1556	83	.	270.970	-1	-1
chr16	770865	771566	peak1557	629	.	2036.490	-1	-1
chr16	857582	858070	peak1558	397	.	1285.140	-1	-1
chr16	1401757	1402066	peak1559	210	.	680.330	-1	-1
chr16	1470450	1471175	peak1560	904	.	2924.460	-1	-1
chr16	1755693	1756570	peak1561	615	.	1990.580	-1	-1
chr16	1822711	1823644	peak1562	970	.	3137.660	-1	-1
chr16	1832283	1833135	peak1563	920	.	2976.110	-1	-1
chr16	2021669	2022197	peak1564	384	.	1242.120	-1	-1
chr16	2059734	2060107	peak1565	543	.	1756.470	-1	-1
chr16	2097591	2098215	peak1566	645	.	2087.130	-1	-1
chr16	2205155	2205852	peak1567	958	.	3100.000	-1	-1
chr16	2317664	2318244	peak1568	107	.	347.520	-1	-1
chr16	2509875	2510286	peak1569	212	.	685.490	-1	-1
chr16	2587576	2588053	peak1570	258	.	836.610	-1	-1
chr16	2653091	2653895	peak1571	958	.	3100.000	-1	-1
chr16	2723402	2723710	peak1572	114	.	370.000	-1	-1
chr16	2732120	2732798	peak1573	958	.	3100.000	-1	-1
chr16	2770829	2771548	peak1574	743	.	2405.110	-1	-1
chr16	2802178	2802556	peak1575	65	.	212.800	-1	-1
chr16	2892361	2892992	peak1576	688	.	2227.420	-1	-1
chr16	2917930	2918430	peak1577	613	.	1982.410	-1	-1
chr16	2955740	2956115	peak1578	64	.	209.450	-1	-1
chr16	3018770	3019172	peak1579	31	.	102.260	-1	-1
chr16	3104895	3105139	peak1580	44	.	143.450	-1	-1
chr16	3156250	3156848	peak1581	861	.	2784.360	-1	-1
chr16	3162366	3162613	peak1582	435	.	1409.010	-1	-1
chr16	3174374	3174930	peak1583	319	.	1032.780	-1	-1
chr16	3184776	3185384	peak1584	244	.	788.920	-1	-1
chr16	3284851	3285503	peak1585	594	.	1923.080	-1	-1
chr16	3313592	3313846	peak1586	49	.	158.750	-1	-1
chr16	3333237	3333660	peak1587	212	.	687.290	-1	-1
chr16	3355093	3356112	peak1588	753	.	2435.470	-1	-1
chr16	3414896	3415260	peak1589	440	.	1423.790	-1	-1
chr16	3450817	3451648	peak1590	91	.	295.180	-1	-1
chr16	3481729	3482177	peak1591	436	.	1411.080	-1	-1
chr16	3493317	3493831	peak1592	485	.	1568.170	-1	-1
chr16	3507534	3508181	peak1593	89	.	289.230	-1	-1
chr16	3661514	3661905	peak1594	140	.	454.820	-1	-1
chr16	4357414	4357820	peak1595	121	.	391.700	-1	-1
chr16	4664836	4665175	peak1596	52	.	169.650	-1	-1
chr16	4784035	4784518	peak1597	445	.	1441.150	-1	-1
chr16	4818608	4818990	peak1598	65	.	212.800	-1	-1
chr16	4850376	4850654	peak1599	32	.	104.620	-1	-1
chr16	4997903	4998203	peak1600	393	.	1273.030	-1	-1
chr16	8768416	8768604	peak1601	45	.	146.210	-1	-1
chr16	8891251	8891870	peak1602	371	.	1202.010	-1	-1
chr16	9668197	9668315	peak1603	37	.	120.330	-1	-1
chr16	10369564	10369755	peak1604	31	.	102.150	-1	-1
chr16	10837486	10838096	peak1605	366	.	1185.950	-1	-1
chr16	11038148	11038521	peak1606	140	.	454.360	-1	-1
chr16	11439175	11439412	peak1607	31	.	102.990	-1	-1
chr16	11945013	11945677	peak1608	431	.	1394.170	-1	-1
chr16	12009656	12010200	peak1609	260	.	841.120	-1	-1
chr16	12019566	12019702	peak1610	31	.	101.060	-1	-1
chr16	12070235	12070700	peak1611	448	.	1451.070	-1	-1
chr16	12897256	12897882	peak1612	391	.	1266.830	-1	-1
chr16	14013836	14014294	peak1613	232	.	750.750	-1	-1
chr16	14294096	14294246	peak1614	127	.	412.260	-1	-1
chr16	14726468	14727002	peak1615	366	.	1183.570	-1	-1
chr16	14797421	14797730	peak1616	38	.	125.240	-1	-1
chr16	14836543	14836852	peak1617	38	.	125.240	-1	-1
chr16	15149861	15150270	peak1618	225	.	728.120	-1	-1
chr16	15187875	15188382	peak1619	236	.	764.520	-1	-1
chr16	15736603	15737161	peak1620	117	.	380.100	-1	-1
chr16	19535016	19535400	peak1621	218	.	705.710	-1	-1
chr16	19729216	19729776	peak1622	581	.	1881.000	-1	-1
chr16	20817408	20818092	peak1623	768	.	2485.620	-1	-1
chr16	21461139	21461483	peak1624	36	.	117.280	-1	-1
chr16	21610474	21611194	peak1625	622	.	2011.230	-1	-1
chr16	21831406	21831948	peak1626	90	.	291.920	-1	-1
chr16	21893450	21893753	peak1627	41	.	133.540	-1	-1
chr16	22019140	22019543	peak1628	482	.	1561.370	-1	-1
chr16	22217245	22217490	peak1629	42	.	138.610	-1	-1
chr16	22500028	22500372	peak1630	36	.	117.280	-1	-1
chr16	23464299	23464661	peak1631	38	.	124.650	-1	-1
chr16	23568325	23569096	peak1632	569	.	1842.090	-1	-1
chr16	23607458	23607810	peak1633	83	.	269.990	-1	-1
chr16	23652552	23653067	peak1634	270	.	874.110	-1	-1
chr16	24674327	24674541	peak1635	97	.	316.690	-1	-1
chr16	24740588	24741231	peak1636	709	.	2295.440	-1	-1
chr16	25042768	25043141	peak1637	49	.	161.100	-1	-1
chr16	25118142	25118655	peak1638	242	.	784.710	-1	-1
chr16	25122756	25123129	peak1639	32	.	105.500	-1	-1
chr16	25268732	25269116	peak1640	90	.	291.640	-1	-1
chr16	27279856	27280470	peak1641	267	.	864.190	-1	-1
chr16	27385538	27385743	peak1642	31	.	101.090	-1	-1
chr16	27561128	27561746	peak1643	354	.	1145.820	-1	-1
chr16	28204540	28204783	peak1644	89	.	288.680	-1	-1
chr16	28414671	28415426	peak1645	336	.	1088.040	-1	-1
chr16	28722529	28723241	peak1646	354	.	1146.720	-1	-1
chr16	28835237	28835592	peak1647	50	.	162.470	-1	-1
chr16	28857171	28858123	peak1648	733	.	2370.780	-1	-1
chr16	28874527	28875620	peak1649	958	.	3100.000	-1	-1
chr16	28936288	28936626	peak1650	52	.	168.270	-1	-1
chr16	28961778	28962400	peak1651	326	.	1056.640	-1	-1
chr16	29086165	29086754	peak1652	77	.	250.230	-1	-1
chr16	29464779	29466612	peak1653	544	.	1759.890	-1	-1
chr16	29801701	29802297	peak1654	549	.	1775.830	-1	-1
chr16	30007316	30007691	peak1655	86	.	278.390	-1	-1
chr16	30087092	30087511	peak1656	564	.	1825.970	-1	-1
chr16	30195348	30195891	peak1657	116	.	375.990	-1	-1
chr16	30197087	30197503	peak1658	70	.	227.780	-1	-1
chr16	30204121	30205954	peak1659	544	.	1759.890	-1	-1
chr16	30366352	30367218	peak1660	470	.	1522.190	-1	-1
chr16	30381757	30382309	peak1661	76	.	246.380	-1	-1
chr16	30393705	30394086	peak1662	68	.	221.020	-1	-1
chr16	30406478	30406857	peak1663	207	.	672.020	-1	-1
chr16	30457141	30457395	peak1664	41	.	135.360	-1	-1
chr16	30537904	30538632	peak1665	404	.	1306.560	-1	-1
chr16	30545882	30546156	peak1666	36	.	117.760	-1	-1
chr16	30596936	30597240	peak1667	73	.	236.140	-1	-1
chr16	30669215	30670081	peak1668	51	.	166.560	-1	-1
chr16	30710480	30710777	peak1669	38	.	125.760	-1	-1
chr16	30773432	30773862	peak1670	37	.	120.880	-1	-1
chr16	30886451	30886890	peak1671	285	.	923.820	-1	-1
chr16	30908363	30908606	peak1672	35	.	114.800	-1	-1
chr16	30915506	30915751	peak1673	50	.	164.200	-1	-1
chr16	30933478	30934836	peak1674	796	.	2573.800	-1	-1
chr16	30968728	30969098	peak1675	74	.	242.210	-1	-1
chr16	31044276	31045009	peak1676	812	.	2626.390	-1	-1
chr16	31045360	31045810	peak1677	59	.	193.800	-1	-1
chr16	31084441	31086036	peak1678	958	.	3100.000	-1	-1
chr16	31119500	31119805	peak1679	41	.	135.020	-1	-1
chr16	31128721	31129437	peak1680	653	.	2114.020	-1	-1
chr16	31470492	31471350	peak1681	104	.	336.580	-1	-1
chr16	31519536	31519887	peak1682	187	.	605.110	-1	-1
chr16	31711675	31712105	peak1683	96	.	311.550	-1	-1
chr16	31884987	31885234	peak1684	76	.	248.120	-1	-1
chr16	47599433	47599666	peak1685	56	.	181.710	-1	-1
chr16	48278003	48278447	peak1686	84	.	273.770	-1	-1
chr16	50402597	50402844	peak1687	55	.	180.410	-1	-1
chr16	50669972	50670247	peak1688	44	.	143.360	-1	-1
chr16	53537067	53537609	peak1689	787	.	2546.480	-1	-1
chr16	53737742	53738303	peak1690	83	.	271.100	-1	-1
chr16	56484989	56485572	peak1691	440	.	1424.320	-1	-1
chr16	57219859	57220298	peak1692	265	.	859.400	-1	-1
chr16	57496352	57496774	peak1693	838	.	2712.100	-1	-1
chr16	57563980	57564236	peak1694	40	.	129.680	-1	-1
chr16	57769108	57769797	peak1695	85	.	277.970	-1	-1
chr16	58035134	58035489	peak1696	128	.	416.370	-1	-1
chr16	58163049	58163625	peak1697	243	.	787.360	-1	-1
chr16	58549128	58549573	peak1698	164	.	532.140	-1	-1
chr16	58664293	58664555	peak1699	35	.	114.800	-1	-1
chr16	58768173	58768349	peak1700	32	.	104.740	-1	-1
chr16	66271478	66271628	peak1701	31	.	101.330	-1	-1
chr16	66550712	66551001	peak1702	30	.	100.110	-1	-1
chr16	66583425	66583675	peak1703	31	.	100.910	-1	-1
chr16	66638487	66638742	peak1704	86	.	279.480	-1	-1
chr16	66967857	66968493	peak1705	255	.	825.340	-1	-1
chr16	67225788	67226415	peak1706	507	.	1639.670	-1	-1
chr16	67260604	67261407	peak1707	950	.	3071.690	-1	-1
chr16	67678916	67679187	peak1708	46	.	149.830	-1	-1
chr16	67700507	67700846	peak1709	102	.	330.520	-1	-1
chr16	67840331	67840725	peak1710	43	.	139.390	-1	-1
chr16	67875720	67876330	peak1711	339	.	1097.770	-1	-1
chr16	67880288	67880950	peak1712	94	.	306.670	-1	-1
chr16	67906640	67907281	peak1713	852	.	2756.230	-1	-1
chr16	67969443	67970065	peak1714	100	.	325.220	-1	-1
chr16	68271289	68271606	peak1715	59	.	193.380	-1	-1
chr16	69166339	69166872	peak1716	454	.	1468.720	-1	-1
chr16	69364214	69364724	peak1717	165	.	536.500	-1	-1
chr16	69373145	69373965	peak1718	608	.	1965.990	-1	-1
chr16	69419670	69420027	peak1719	141	.	457.490	-1	-1
chr16	70052225	70052439	peak1720	32	.	104.020	-1	-1
chr16	70285622	70286024	peak1721	51	.	165.910	-1	-1
chr16	70332931	70333195	peak1722	45	.	146.160	-1	-1
chr16	70380585	70381043	peak1723	389	.	1258.540	-1	-1
chr16	70415062	70415507	peak1724	179	.	580.590	-1	-1
chr16	70557270	70557507	peak1725	124	.	402.220	-1	-1
chr16	70834836	70835229	peak1726	44	.	142.580	-1	-1
chr16	71495820	71496403	peak1727	402	.	1302.100	-1	-1
chr16	71518113	71518676	peak1728	206	.	668.750	-1	-1
chr16	71698385	71698497	peak1729	31	.	102.830	-1	-1
chr16	71842873	71843276	peak1730	84	.	271.990	-1	-1
chr16	72042316	72043044	peak1731	174	.	562.670	-1	-1
chr16	72127307	72128169	peak1732	958	.	3100.000	-1	-1
chr16	72698771	72699188	peak1733	413	.	1336.380	-1	-1
chr16	74330248	74331054	peak1734	689	.	2227.730	-1	-1
chr16	74379628	74379770	peak1735	31	.	102.290	-1	-1
chr16	74700593	74701025	peak1736	109	.	355.360	-1	-1
chr16	75027189	75027329	peak1737	35	.	115.520	-1	-1
chr16	75467244	75467538	peak1738	218	.	707.530	-1	-1
chr16	75599974	75600667	peak1739	478	.	1548.350	-1	-1
chr16	75656955	75657336	peak1740	308	.	998.480	-1	-1
chr16	75681201	75681947	peak1741	105	.	341.430	-1	-1
chr16	77224532	77225224	peak1742	522	.	1690.070	-1	-1
chr16	80574364	80574591	peak1743	80	.	259.200	-1	-1
chr16	80574634	80574983	peak1744	139	.	452.580	-1	-1
chr16	81069232	81069485	peak1745	188	.	608.370	-1	-1
chr16	81110378	81111256	peak1746	744	.	2406.870	-1	-1
chr16	81779770	81780156	peak1747	958	.	3100.000	-1	-1
chr16	81831122	81831422	peak1748	80	.	259.890	-1	-1
chr16	82044863	82045262	peak1749	160	.	520.350	-1	-1
chr16	82584958	82585087	peak1750	35	.	114.460	-1	-1
chr16	83841363	83841755	peak1751	245	.	793.470	-1	-1
chr16	84220219	84220911	peak1752	958	.	3100.000	-1	-1
chr16	84512951	84513191	peak1753	120	.	389.640	-1	-1
chr16	84733282	84733560	peak1754	218	.	707.530	-1	-1
chr16	85044616	85044906	peak1755	37	.	122.080	-1	-1
chr16	85044932	85045465	peak1756	512	.	1656.990	-1	-1
chr16	85191685	85191903	peak1757	32	.	105.440	-1	-1
chr16	85587715	85587976	peak1758	33	.	107.400	-1	-1
chr16	85722436	85722756	peak1759	90	.	291.640	-1	-1
chr16	85833062	85833425	peak1760	61	.	199.940	-1	-1
chr16	87196316	87196603	peak1761	64	.	210.010	-1	-1
chr16	87799312	87799843	peak1762	629	.	2036.050	-1	-1
chr16	87984309	87984802	peak1763	517	.	1674.370	-1	-1
chr16	87989936	87990171	peak1764	39	.	129.190	-1	-1
chr16	88600546	88601038	peak1765	46	.	150.110	-1	-1
chr16	88636559	88636984	peak1766	59	.	192.460	-1	-1
chr16	88717791	88718214	peak1767	215	.	698.280	-1	-1
chr16	88734535	88734839	peak1768	87	.	281.860	-1	-1
chr16	89159930	89160483	peak1769	764	.	2471.510	-1	-1
chr16	89283680	89284346	peak1770	694	.	2246.600	-1	-1
chr16	89295822	89296314	peak1771	53	.	172.300	-1	-1
chr16	89307096	89307985	peak1772	958	.	3100.000	-1	-1
chr16	89495437	89495887	peak1773	80	.	259.310	-1	-1
chr16	89626828	89627246	peak1774	51	.	165.910	-1	-1
chr16	89723796	89724313	peak1775	388	.	1257.430	-1	-1
chr16	89786834	89787782	peak1776	922	.	2982.530	-1	-1
chr16	89789041	89789339	peak1777	110	.	357.030	-1	-1
chr16	89919067	89919306	peak1778	49	.	158.770	-1	-1
chr16	90061220	90062541	peak1779	64	.	208.820	-1	-1
chr16	90217905	90218116	peak1780	33	.	107.780	-1	-1
chr16	90290868	90291045	peak1781	40	.	130.920	-1	-1
chr17	67460	68291	peak1782	104	.	338.370	-1	-1
chr17	406179	406576	peak1783	460	.	1489.780	-1	-1
chr17	617741	618373	peak1784	569	.	1842.340	-1	-1
chr17	1021557	1021761	peak1785	47	.	153.020	-1	-1
chr17	1171326	1171749	peak1786	592	.	1917.200	-1	-1
chr17	1303276	1303667	peak1787	56	.	182.220	-1	-1
chr17	1359393	1359861	peak1788	134	.	434.400	-1	-1
chr17	1419797	1420451	peak1789	378	.	1225.070	-1	-1
chr17	1587944	1588395	peak1790	108	.	352.180	-1	-1
chr17	1945002	1945728	peak1791	899	.	2908.090	-1	-1
chr17	1953614	1953896	peak1792	84	.	273.780	-1	-1
chr17	1967919	1968212	peak1793	218	.	704.870	-1	-1
chr17	2239376	2240177	peak1794	752	.	2433.220	-1	-1
chr17	2952058	2952476	peak1795	78	.	253.740	-1	-1
chr17	3539553	3540161	peak1796	240	.	779.000	-1	-1
chr17	3866796	3867032	peak1797	43	.	140.190	-1	-1
chr17	3992940	3993616	peak1798	69	.	223.180	-1	-1
chr17	4009391	4009520	peak1799	42	.	138.410	-1	-1
chr17	4046175	4046467	peak1800	42	.	138.430	-1	-1
chr17	4458517	4458947	peak1801	248	.	804.360	-1	-1
chr17	4542643	4543013	peak1802	95	.	308.820	-1	-1
chr17	4804157	4804500	peak1803	58	.	188.450	-1	-1
chr17	4843472	4843997	peak1804	50	.	163.620	-1	-1
chr17	4850621	4851451	peak1805	232	.	752.850	-1	-1
chr17	4851555	4851950	peak1806	138	.	447.780	-1	-1
chr17	4870442	4870906	peak1807	72	.	235.170	-1	-1
chr17	4981289	4982101	peak1808	568	.	1836.730	-1	-1
chr17	5094842	5095494	peak1809	530	.	1713.850	-1	-1
chr17	5322718	5323212	peak1810	110	.	357.090	-1	-1
chr17	5323275	5323582	peak1811	32	.	105.610	-1	-1
chr17	5342194	5342727	peak1812	271	.	877.220	-1	-1
chr17	5372097	5372580	peak1813	395	.	1277.680	-1	-1
chr17	5389334	5389684	peak1814	90	.	291.640	-1	-1
chr17	5389907	5390336	peak1815	199	.	643.680	-1	-1
chr17	6358647	6358967	peak1816	169	.	548.910	-1	-1
chr17	6543868	6544538	peak1817	123	.	400.500	-1	-1
chr17	6554687	6555089	peak1818	472	.	1528.230	-1	-1
chr17	6560396	6560770	peak1819	270	.	874.900	-1	-1
chr17	6917760	6918277	peak1820	611	.	1978.210	-1	-1
chr17	6925595	6925930	peak1821	121	.	394.040	-1	-1
chr17	6933046	6933262	peak1822	31	.	101.090	-1	-1
chr17	7142660	7143315	peak1823	803	.	2597.520	-1	-1
chr17	7154974	7155552	peak1824	326	.	1054.510	-1	-1
chr17	7218063	7218954	peak1825	675	.	2182.840	-1	-1
chr17	7338464	7338966	peak1826	445	.	1440.510	-1	-1
chr17	7358686	7359028	peak1827	206	.	666.480	-1	-1
chr17	7387572	7387773	peak1828	49	.	160.340	-1	-1
chr17	7475656	7476284	peak1829	503	.	1629.220	-1	-1
chr17	7486948	7487576	peak1830	753	.	2437.630	-1	-1
chr17	7589154	7589559	peak1831	446	.	1444.250	-1	-1
chr17	7589845	7590119	peak1832	54	.	176.150	-1	-1
chr17	7591469	7591674	peak1833	43	.	140.160	-1	-1
chr17	7835006	7835549	peak1834	187	.	605.350	-1	-1
chr17	8028842	8029128	peak1835	61	.	198.590	-1	-1
chr17	8059685	8060087	peak1836	90	.	291.720	-1	-1
chr17	8060088	8060327	peak1837	62	.	201.840	-1	-1
chr17	8126119	8126643	peak1838	93	.	301.940	-1	-1
chr17	8130098	8130395	peak1839	47	.	154.570	-1	-1
chr17	8279726	8280259	peak1840	593	.	1918.510	-1	-1
chr17	8286335	8286709	peak1841	61	.	200.350	-1	-1
chr17	8710407	8710746	peak1842	63	.	204.410	-1	-1
chr17	8857671	8857916	peak1843	57	.	185.660	-1	-1
chr17	10600415	10601312	peak1844	802	.	2596.020	-1	-1
chr17	11900580	11901053	peak1845	31	.	101.920	-1	-1
chr17	12920857	12921768	peak1846	625	.	2023.120	-1	-1
chr17	13972533	13973149	peak1847	454	.	1470.390	-1	-1
chr17	15466512	15466950	peak1848	128	.	416.570	-1	-1
chr17	15587251	15587779	peak1849	604	.	1955.200	-1	-1
chr17	15602652	15603318	peak1850	53	.	172.130	-1	-1
chr17	16120254	16120655	peak1851	439	.	1421.390	-1	-1
chr17	16438935	16439308	peak1852	47	.	152.300	-1	-1
chr17	17183926	17184783	peak1853	748	.	2420.730	-1	-1
chr17	17494528	17495446	peak1854	671	.	2169.660	-1	-1
chr17	17584591	17584885	peak1855	77	.	252.170	-1	-1
chr17	17875549	17876298	peak1856	85	.	277.260	-1	-1
chr17	17990943	17991487	peak1857	659	.	2132.490	-1	-1
chr17	18217848	18218754	peak1858	293	.	948.450	-1	-1
chr17	18601146	18601642	peak1859	391	.	1264.350	-1	-1
chr17	18684260	18684822	peak1860	507	.	1639.880	-1	-1
chr17	18965087	18966133	peak1861	90	.	292.170	-1	-1
chr17	18966672	18967552	peak1862	91	.	295.440	-1	-1
chr17	18973638	18974102	peak1863	64	.	209.260	-1	-1
chr17	19015024	19016052	peak1864	94	.	305.800	-1	-1
chr17	19016147	19016527	peak1865	37	.	121.330	-1	-1
chr17	19084689	19085153	peak1866	65	.	213.260	-1	-1
chr17	19091191	19092234	peak1867	104	.	336.580	-1	-1
chr17	19092773	19093661	peak1868	106	.	343.800	-1	-1
chr17	19093756	19094136	peak1869	40	.	132.260	-1	-1
chr17	19099699	19100163	peak1870	56	.	181.480	-1	-1
chr17	19174573	19174784	peak1871	33	.	108.290	-1	-1
chr17	19280995	19281732	peak1872	326	.	1056.640	-1	-1
chr17	19647875	19648116	peak1873	59	.	190.900	-1	-1
chr17	19880729	19881306	peak1874	168	.	546.040	-1	-1
chr17	20743948	20744134	peak1875	66	.	213.390	-1	-1
chr17	21029977	21030771	peak1876	203	.	657.930	-1	-1
chr17	25882459	25882644	peak1877	61	.	199.050	-1	-1
chr17	25981641	25981859	peak1878	63	.	206.650	-1	-1
chr17	26368251	26368917	peak1879	689	.	2230.330	-1	-1
chr17	26662258	26662908	peak1880	958	.	3100.000	-1	-1
chr17	26684284	26684994	peak1881	462	.	1494.470	-1	-1
chr17	26711393	26711732	peak1882	46	.	149.330	-1	-1
chr17	26972038	26972508	peak1883	107	.	347.050	-1	-1
chr17	26988687	26989446	peak1884	257	.	831.470	-1	-1
chr17	26994242	26994347	peak1885	35	.	115.910	-1	-1
chr17	27139213	27139775	peak1886	94	.	306.730	-1	-1
chr17	27198272	27198534	peak1887	135	.	439.480	-1	-1
chr17	27279253	27279673	peak1888	263	.	851.190	-1	-1
chr17	27345854	27346037	peak1889	53	.	173.680	-1	-1
chr17	27531422	27531555	peak1890	31	.	102.450	-1	-1
chr17	27621027	27621520	peak1891	153	.	495.850	-1	-1
chr17	28705744	28706111	peak1892	160	.	518.460	-1	-1
chr17	28804203	28804623	peak1893	261	.	845.850	-1	-1
chr17	29232937	29233707	peak1894	805	.	2603.260	-1	-1
chr17	29876548	29877238	peak1895	214	.	693.040	-1	-1
chr17	30228521	30228950	peak1896	371	.	1202.520	-1	-1
chr17	30668919	30669371	peak1897	958	.	3100.000	-1	-1
chr17	30676992	30677223	peak1898	46	.	150.700	-1	-1
chr17	30771209	30771707	peak1899	958	.	3100.000	-1	-1
chr17	31059923	31060052	peak1900	32	.	104.240	-1	-1
chr17	32080558	32080746	peak1901	41	.	135.590	-1	-1
chr17	33288151	33288806	peak1902	462	.	1496.740	-1	-1
chr17	33378264	33378478	peak1903	46	.	150.700	-1	-1
chr17	33569868	33570165	peak1904	267	.	866.030	-1	-1
chr17	33775254	33775535	peak1905	32	.	106.680	-1	-1
chr17	33905206	33905815	peak1906	256	.	827.670	-1	-1
chr17	33914133	33914620	peak1907	150	.	485.810	-1	-1
chr17	34409827	34410267	peak1908	504	.	1632.630	-1	-1
chr17	34516289	34516789	peak1909	243	.	786.590	-1	-1
chr17	34604353	34604853	peak1910	303	.	979.870	-1	-1
chr17	34617908	34618366	peak1911	195	.	630.930	-1	-1
chr17	34891063	34891495	peak1912	412	.	1332.130	-1	-1
chr17	34901250	34901534	peak1913	52	.	168.270	-1	-1
chr17	35285573	35285723	peak1914	49	.	161.220	-1	-1
chr17	36192957	36193135	peak1915	35	.	114.600	-1	-1
chr17	36507556	36507857	peak1916	68	.	220.580	-1	-1
chr17	36641753	36642223	peak1917	41	.	135.120	-1	-1
chr17	36908650	36909174	peak1918	105	.	341.040	-1	-1
chr17	36955832	36956359	peak1919	169	.	548.220	-1	-1
chr17	36981171	36981788	peak1920	100	.	325.440	-1	-1
chr17	37009792	37010128	peak1921	57	.	185.670	-1	-1
chr17	37248677	37248920	peak1922	38	.	123.630	-1	-1
chr17	37356162	37356370	peak1923	126	.	408.980	-1	-1
chr17	37793211	37793833	peak1924	856	.	2767.970	-1	-1
chr17	37843979	37844552	peak1925	981	.	3172.480	-1	-1
chr17	38478872	38479353	peak1926	121	.	393.070	-1	-1
chr17	38497411	38497795	peak1927	132	.	429.930	-1	-1
chr17	38974976	38975498	peak1928	406	.	1314.460	-1	-1
chr17	39845317	39845884	peak1929	410	.	1325.910	-1	-1
chr17	40086690	40086957	peak1930	63	.	204.130	-1	-1
chr17	40168964	40169971	peak1931	485	.	1570.560	-1	-1
chr17	40171857	40172262	peak1932	497	.	1609.020	-1	-1
chr17	40306686	40307310	peak1933	679	.	2196.740	-1	-1
chr17	40400630	40400909	peak1934	38	.	123.800	-1	-1
chr17	40700090	40700558	peak1935	59	.	193.250	-1	-1
chr17	40713918	40714313	peak1936	330	.	1069.220	-1	-1
chr17	40729336	40729999	peak1937	622	.	2013.950	-1	-1
chr17	40925177	40925964	peak1938	958	.	3100.000	-1	-1
chr17	40976074	40976492	peak1939	187	.	605.080	-1	-1
chr17	40984951	40985747	peak1940	550	.	1779.160	-1	-1
chr17	41150120	41150744	peak1941	820	.	2652.540	-1	-1
chr17	41322237	41322550	peak1942	83	.	270.780	-1	-1
chr17	41438154	41438776	peak1943	47	.	153.030	-1	-1
chr17	41560979	41561712	peak1944	947	.	3063.300	-1	-1
chr17	41622989	41623279	peak1945	86	.	280.720	-1	-1
chr17	41791367	41791549	peak1946	78	.	253.210	-1	-1
chr17	42092047	42092675	peak1947	958	.	3100.000	-1	-1
chr17	42147869	42148193	peak1948	95	.	308.820	-1	-1
chr17	42263917	42264757	peak1949	606	.	1961.640	-1	-1
chr17	42277573	42277896	peak1950	47	.	155.120	-1	-1
chr17	42324018	42324281	peak1951	167	.	540.900	-1	-1
chr17	42580534	42581234	peak1952	462	.	1496.080	-1	-1
chr17	42976268	42976617	peak1953	268	.	866.980	-1	-1
chr17	43025064	43025435	peak1954	79	.	255.560	-1	-1
chr17	43128803	43129126	peak1955	306	.	989.360	-1	-1
chr17	43129146	43129460	peak1956	89	.	289.260	-1	-1
chr17	43138262	43138929	peak1957	74	.	242.060	-1	-1
chr17	43592950	43593417	peak1958	34	.	111.460	-1	-1
chr17	43596943	43597410	peak1959	34	.	111.460	-1	-1
chr17	44270950	44271721	peak1960	219	.	710.460	-1	-1
chr17	45000125	45000903	peak1961	426	.	1379.630	-1	-1
chr17	45032369	45032477	peak1962	32	.	104.870	-1	-1
chr17	45125861	45126328	peak1963	34	.	111.460	-1	-1
chr17	45144556	45145005	peak1964	207	.	669.840	-1	-1
chr17	45727922	45728164	peak1965	40	.	131.670	-1	-1
chr17	45908682	45909104	peak1966	338	.	1095.490	-1	-1
chr17	45973007	45974253	peak1967	958	.	3100.000	-1	-1
chr17	46124918	46125311	peak1968	82	.	267.350	-1	-1
chr17	46125315	46126046	peak1969	210	.	680.510	-1	-1
chr17	46184794	46185291	peak1970	93	.	301.680	-1	-1
chr17	46522052	46522254	peak1971	34	.	112.580	-1	-1
chr17	47021977	47022608	peak1972	476	.	1541.770	-1	-1
chr17	47481724	47481938	peak1973	31	.	101.090	-1	-1
chr17	47572234	47572487	peak1974	43	.	141.220	-1	-1
chr17	47865805	47866336	peak1975	93	.	301.680	-1	-1
chr17	48045666	48046109	peak1976	431	.	1395.530	-1	-1
chr17	48146892	48147005	peak1977	37	.	119.960	-1	-1
chr17	48228392	48228687	peak1978	61	.	200.110	-1	-1
chr17	48228943	48229222	peak1979	52	.	170.380	-1	-1
chr17	48450200	48450897	peak1980	765	.	2476.340	-1	-1
chr17	48785045	48785438	peak1981	333	.	1077.370	-1	-1
chr17	48786007	48786183	peak1982	31	.	103.030	-1	-1
chr17	49230564	49231245	peak1983	958	.	3100.000	-1	-1
chr17	49450016	49450262	peak1984	59	.	190.990	-1	-1
chr17	54912132	54912510	peak1985	195	.	632.650	-1	-1
chr17	55927138	55927677	peak1986	837	.	2707.300	-1	-1
chr17	56347968	56348146	peak1987	32	.	106.130	-1	-1
chr17	56429266	56429885	peak1988	918	.	2968.280	-1	-1
chr17	56594987	56596192	peak1989	1000	.	3233.060	-1	-1
chr17	56769798	56770107	peak1990	36	.	118.780	-1	-1
chr17	57287176	57287679	peak1991	912	.	2949.320	-1	-1
chr17	57696535	57697435	peak1992	399	.	1292.460	-1	-1
chr17	57784628	57785344	peak1993	958	.	3100.390	-1	-1
chr17	58469405	58469898	peak1994	68	.	222.300	-1	-1
chr17	58754557	58754894	peak1995	119	.	385.270	-1	-1
chr17	58754968	58755289	peak1996	56	.	183.330	-1	-1
chr17	60004848	60005315	peak1997	70	.	227.080	-1	-1
chr17	60017276	60017406	peak1998	32	.	103.880	-1	-1
chr17	60116185	60116324	peak1999	33	.	109.350	-1	-1
chr17	60500984	60501633	peak2000	311	.	1007.940	-1	-1
[truncated: 2,897 more rows]
