# Supplementary material for: Mechanistic basis of atypical TERT promoter mutations
Source: Nat Commun. 2024 Nov 18;15:9965. doi: 10.1038/s41467-024-54158-5 (PMC11574208; doi:10.1038/s41467-024-54158-5)
Supplement: Supplementary file 3 — Supplementary Data 1 [file 41467_2024_54158_MOESM3_ESM.zip › Code/ICGC/data/ChIP/SL3356_broadPeaks.txt]

chr1	713886	714461	peak1	124	.	402.040	-1	-1
chr1	762287	763214	peak2	958	.	3100.000	-1	-1
chr1	805077	805538	peak3	60	.	195.410	-1	-1
chr1	834161	834426	peak4	135	.	439.580	-1	-1
chr1	839738	840380	peak5	66	.	215.260	-1	-1
chr1	853621	853977	peak6	38	.	125.220	-1	-1
chr1	856308	856890	peak7	52	.	169.260	-1	-1
chr1	858882	859403	peak8	83	.	269.610	-1	-1
chr1	860817	861263	peak9	52	.	168.310	-1	-1
chr1	874452	874840	peak10	40	.	130.750	-1	-1
chr1	875499	876573	peak11	233	.	755.850	-1	-1
chr1	876835	877522	peak12	96	.	311.630	-1	-1
chr1	894046	894994	peak13	958	.	3100.000	-1	-1
chr1	895672	897177	peak14	200	.	649.220	-1	-1
chr1	901180	901896	peak15	210	.	679.320	-1	-1
chr1	902025	902771	peak16	96	.	311.630	-1	-1
chr1	911428	911725	peak17	35	.	116.070	-1	-1
chr1	935139	936549	peak18	233	.	754.340	-1	-1
chr1	936687	937505	peak19	80	.	258.800	-1	-1
chr1	939207	939779	peak20	39	.	127.860	-1	-1
chr1	954597	955317	peak21	218	.	705.250	-1	-1
chr1	968348	968826	peak22	40	.	129.610	-1	-1
chr1	993543	994073	peak23	40	.	130.850	-1	-1
chr1	994429	995147	peak24	52	.	168.670	-1	-1
chr1	999201	1000010	peak25	68	.	222.560	-1	-1
chr1	1003452	1004334	peak26	111	.	360.410	-1	-1
chr1	1004454	1005356	peak27	65	.	210.670	-1	-1
chr1	1007866	1008371	peak28	37	.	120.130	-1	-1
chr1	1010264	1010521	peak29	41	.	133.360	-1	-1
chr1	1015493	1015867	peak30	39	.	127.320	-1	-1
chr1	1051213	1052068	peak31	199	.	645.920	-1	-1
chr1	1072661	1073008	peak32	102	.	332.090	-1	-1
chr1	1092823	1093178	peak33	58	.	190.410	-1	-1
chr1	1093296	1093826	peak34	31	.	102.110	-1	-1
chr1	1115811	1116166	peak35	35	.	114.910	-1	-1
chr1	1120874	1121205	peak36	69	.	223.300	-1	-1
chr1	1136080	1136518	peak37	73	.	237.160	-1	-1
chr1	1143503	1143969	peak38	34	.	110.220	-1	-1
chr1	1144153	1144713	peak39	65	.	210.470	-1	-1
chr1	1166775	1168101	peak40	384	.	1243.210	-1	-1
chr1	1208132	1209973	peak41	958	.	3100.000	-1	-1
chr1	1228754	1230012	peak42	87	.	283.780	-1	-1
chr1	1239869	1240451	peak43	65	.	213.160	-1	-1
chr1	1243278	1245335	peak44	431	.	1394.420	-1	-1
chr1	1259609	1260869	peak45	958	.	3100.000	-1	-1
chr1	1270206	1270583	peak46	45	.	145.610	-1	-1
chr1	1280184	1280684	peak47	37	.	121.020	-1	-1
chr1	1283820	1284300	peak48	38	.	125.290	-1	-1
chr1	1284894	1285436	peak49	147	.	477.010	-1	-1
chr1	1307377	1307867	peak50	43	.	140.980	-1	-1
chr1	1309295	1311293	peak51	958	.	3100.000	-1	-1
chr1	1311409	1312165	peak52	127	.	411.310	-1	-1
chr1	1333556	1333960	peak53	39	.	129.190	-1	-1
chr1	1334326	1335740	peak54	958	.	3100.000	-1	-1
chr1	1341691	1343353	peak55	958	.	3100.000	-1	-1
chr1	1368503	1369133	peak56	71	.	229.560	-1	-1
chr1	1370759	1371250	peak57	39	.	128.790	-1	-1
chr1	1406712	1407469	peak58	958	.	3100.000	-1	-1
chr1	1440794	1441174	peak59	69	.	225.930	-1	-1
chr1	1446808	1447690	peak60	154	.	499.340	-1	-1
chr1	1509666	1510971	peak61	318	.	1031.300	-1	-1
chr1	1534816	1535322	peak62	48	.	158.290	-1	-1
chr1	1549545	1550352	peak63	110	.	356.680	-1	-1
chr1	1550414	1551438	peak64	958	.	3100.000	-1	-1
chr1	1562821	1563160	peak65	38	.	124.590	-1	-1
chr1	1590218	1590969	peak66	958	.	3100.000	-1	-1
chr1	1623838	1624726	peak67	248	.	804.620	-1	-1
chr1	1655534	1656245	peak68	958	.	3100.000	-1	-1
chr1	1677217	1678002	peak69	179	.	580.280	-1	-1
chr1	1690185	1690808	peak70	50	.	163.630	-1	-1
chr1	1709641	1710708	peak71	63	.	203.950	-1	-1
chr1	1711764	1712253	peak72	44	.	144.860	-1	-1
chr1	1713600	1714534	peak73	135	.	439.000	-1	-1
chr1	1790025	1790381	peak74	31	.	100.310	-1	-1
chr1	1821236	1822230	peak75	120	.	389.950	-1	-1
chr1	1822406	1823246	peak76	67	.	217.690	-1	-1
chr1	1828539	1828935	peak77	60	.	195.200	-1	-1
chr1	1839871	1840942	peak78	131	.	425.200	-1	-1
chr1	1850310	1851219	peak79	47	.	152.490	-1	-1
chr1	1856504	1856805	peak80	39	.	127.130	-1	-1
chr1	1886075	1887006	peak81	958	.	3100.000	-1	-1
chr1	1891409	1891848	peak82	32	.	106.160	-1	-1
chr1	1990720	1991193	peak83	115	.	374.190	-1	-1
chr1	2030278	2030736	peak84	65	.	212.310	-1	-1
chr1	2039783	2040308	peak85	89	.	287.850	-1	-1
chr1	2064532	2065519	peak86	123	.	398.570	-1	-1
chr1	2111552	2112241	peak87	92	.	299.330	-1	-1
chr1	2120811	2121413	peak88	72	.	234.750	-1	-1
chr1	2124935	2125739	peak89	48	.	155.570	-1	-1
chr1	2125872	2126984	peak90	627	.	2029.700	-1	-1
chr1	2130231	2131101	peak91	258	.	834.740	-1	-1
chr1	2136619	2137468	peak92	121	.	392.290	-1	-1
chr1	2158788	2159397	peak93	516	.	1669.060	-1	-1
chr1	2160523	2160982	peak94	30	.	100.180	-1	-1
chr1	2186243	2188510	peak95	958	.	3100.000	-1	-1
chr1	2246724	2247072	peak96	38	.	125.730	-1	-1
chr1	2322422	2323745	peak97	958	.	3100.000	-1	-1
chr1	2343656	2344392	peak98	204	.	661.770	-1	-1
chr1	2347134	2347607	peak99	118	.	383.130	-1	-1
chr1	2379593	2379965	peak100	48	.	155.260	-1	-1
chr1	2457502	2458116	peak101	181	.	585.240	-1	-1
chr1	2477720	2478905	peak102	104	.	339.070	-1	-1
chr1	2480109	2480531	peak103	42	.	138.240	-1	-1
chr1	2488254	2488704	peak104	60	.	195.410	-1	-1
chr1	2516637	2517548	peak105	246	.	798.510	-1	-1
chr1	2517680	2518291	peak106	78	.	253.020	-1	-1
chr1	2574380	2574902	peak107	558	.	1804.050	-1	-1
chr1	2615339	2615746	peak108	61	.	200.440	-1	-1
chr1	3236365	3236742	peak109	49	.	160.890	-1	-1
chr1	3326187	3326476	peak110	33	.	107.040	-1	-1
chr1	3371143	3371540	peak111	74	.	242.420	-1	-1
chr1	3455076	3455483	peak112	47	.	151.970	-1	-1
chr1	3509990	3510226	peak113	56	.	183.290	-1	-1
chr1	3514805	3515163	peak114	40	.	132.540	-1	-1
chr1	3540688	3541799	peak115	958	.	3100.000	-1	-1
chr1	3566065	3567000	peak116	958	.	3100.000	-1	-1
chr1	3594873	3595291	peak117	65	.	211.680	-1	-1
chr1	3663192	3664301	peak118	958	.	3100.000	-1	-1
chr1	3691245	3691711	peak119	78	.	252.200	-1	-1
chr1	3691720	3692441	peak120	43	.	140.610	-1	-1
chr1	3712541	3713440	peak121	958	.	3100.000	-1	-1
chr1	3773274	3774345	peak122	273	.	883.440	-1	-1
chr1	3784902	3785593	peak123	81	.	261.880	-1	-1
chr1	3786428	3786912	peak124	32	.	106.120	-1	-1
chr1	3816350	3818069	peak125	316	.	1024.510	-1	-1
chr1	3838387	3838671	peak126	35	.	113.560	-1	-1
chr1	4052159	4052610	peak127	87	.	282.900	-1	-1
chr1	4237501	4237921	peak128	92	.	298.480	-1	-1
chr1	5408825	5409230	peak129	826	.	2672.810	-1	-1
chr1	5511665	5512028	peak130	37	.	121.120	-1	-1
chr1	6052390	6053427	peak131	117	.	380.640	-1	-1
chr1	6067350	6067815	peak132	31	.	102.130	-1	-1
chr1	6101423	6101906	peak133	40	.	132.040	-1	-1
chr1	6105150	6105519	peak134	40	.	129.470	-1	-1
chr1	6165705	6166168	peak135	52	.	168.680	-1	-1
chr1	6187646	6188348	peak136	65	.	213.160	-1	-1
chr1	6222740	6223198	peak137	53	.	172.520	-1	-1
chr1	6265728	6266379	peak138	139	.	452.320	-1	-1
chr1	6268565	6269089	peak139	73	.	236.780	-1	-1
chr1	6295732	6296324	peak140	96	.	312.230	-1	-1
chr1	6305110	6305503	peak141	39	.	128.790	-1	-1
chr1	6305902	6306457	peak142	45	.	147.360	-1	-1
chr1	6331514	6331897	peak143	45	.	145.820	-1	-1
chr1	6445783	6446156	peak144	80	.	258.660	-1	-1
chr1	6453062	6454331	peak145	143	.	463.830	-1	-1
chr1	6484773	6485171	peak146	37	.	122.680	-1	-1
chr1	6486274	6486753	peak147	40	.	129.540	-1	-1
chr1	6489675	6490100	peak148	111	.	360.490	-1	-1
chr1	6500237	6500541	peak149	42	.	136.570	-1	-1
chr1	6500713	6501145	peak150	47	.	152.280	-1	-1
chr1	6507186	6507496	peak151	39	.	127.010	-1	-1
chr1	6507852	6508107	peak152	33	.	106.730	-1	-1
chr1	6511738	6512120	peak153	43	.	140.850	-1	-1
chr1	6515421	6515744	peak154	35	.	113.710	-1	-1
chr1	6535353	6535739	peak155	36	.	117.550	-1	-1
chr1	6549820	6550385	peak156	50	.	162.430	-1	-1
chr1	6550412	6551151	peak157	44	.	144.860	-1	-1
chr1	6613955	6614858	peak158	96	.	313.420	-1	-1
chr1	6639628	6640676	peak159	958	.	3100.000	-1	-1
chr1	6662296	6663403	peak160	185	.	600.270	-1	-1
chr1	6672993	6673433	peak161	33	.	107.150	-1	-1
chr1	6673459	6674181	peak162	283	.	917.530	-1	-1
chr1	6674282	6674769	peak163	40	.	129.950	-1	-1
chr1	6685000	6685810	peak164	96	.	310.710	-1	-1
chr1	6761355	6762321	peak165	136	.	442.140	-1	-1
chr1	6798857	6799417	peak166	241	.	781.800	-1	-1
chr1	6844290	6845731	peak167	571	.	1848.700	-1	-1
chr1	6994146	6994456	peak168	41	.	134.870	-1	-1
chr1	7072568	7073049	peak169	263	.	850.910	-1	-1
chr1	7432642	7432974	peak170	67	.	218.250	-1	-1
chr1	7501477	7501833	peak171	43	.	141.590	-1	-1
chr1	7764498	7764775	peak172	66	.	216.590	-1	-1
chr1	7830952	7831940	peak173	677	.	2190.210	-1	-1
chr1	7843830	7844492	peak174	157	.	509.270	-1	-1
chr1	7886479	7886803	peak175	73	.	236.140	-1	-1
chr1	7886994	7887865	peak176	958	.	3100.000	-1	-1
chr1	8013817	8014662	peak177	958	.	3100.000	-1	-1
chr1	8021116	8022147	peak178	774	.	2503.110	-1	-1
chr1	8064751	8065284	peak179	314	.	1015.980	-1	-1
chr1	8086134	8086959	peak180	71	.	231.470	-1	-1
chr1	8257783	8258310	peak181	154	.	500.710	-1	-1
chr1	8408940	8409252	peak182	37	.	119.760	-1	-1
chr1	8483989	8484433	peak183	101	.	326.830	-1	-1
chr1	8585939	8586310	peak184	43	.	140.510	-1	-1
chr1	8763306	8763827	peak185	217	.	703.620	-1	-1
chr1	8877494	8878264	peak186	43	.	141.610	-1	-1
chr1	8918140	8918447	peak187	41	.	133.770	-1	-1
chr1	8937856	8939512	peak188	958	.	3100.000	-1	-1
chr1	9007198	9007642	peak189	89	.	287.980	-1	-1
chr1	9034069	9034398	peak190	39	.	126.650	-1	-1
chr1	9069980	9070350	peak191	76	.	246.860	-1	-1
chr1	9131477	9132075	peak192	337	.	1091.310	-1	-1
chr1	9189470	9189885	peak193	39	.	129.230	-1	-1
chr1	9294344	9295254	peak194	98	.	318.830	-1	-1
chr1	9335534	9335966	peak195	84	.	271.780	-1	-1
chr1	9353394	9353674	peak196	31	.	102.510	-1	-1
chr1	9471026	9471433	peak197	37	.	120.590	-1	-1
chr1	9555175	9555689	peak198	54	.	175.340	-1	-1
chr1	9599821	9600284	peak199	32	.	104.670	-1	-1
chr1	9648403	9649043	peak200	141	.	459.030	-1	-1
chr1	9653399	9653888	peak201	35	.	114.950	-1	-1
chr1	9666173	9666468	peak202	32	.	106.030	-1	-1
chr1	9686959	9687573	peak203	131	.	424.180	-1	-1
chr1	9711676	9712377	peak204	47	.	154.200	-1	-1
chr1	9747058	9747775	peak205	733	.	2370.920	-1	-1
chr1	9777109	9778189	peak206	201	.	651.120	-1	-1
chr1	9778970	9779516	peak207	75	.	242.760	-1	-1
chr1	9828112	9828467	peak208	32	.	104.350	-1	-1
chr1	9869249	9869658	peak209	39	.	126.630	-1	-1
chr1	9970143	9970842	peak210	49	.	159.320	-1	-1
chr1	9989523	9989767	peak211	34	.	110.670	-1	-1
chr1	10002765	10003829	peak212	958	.	3100.000	-1	-1
chr1	10092527	10093591	peak213	56	.	181.650	-1	-1
chr1	10269990	10270925	peak214	214	.	692.780	-1	-1
chr1	10458460	10459621	peak215	160	.	519.790	-1	-1
chr1	10490155	10491386	peak216	144	.	467.650	-1	-1
chr1	10531788	10532859	peak217	240	.	779.040	-1	-1
chr1	10534592	10535174	peak218	62	.	201.260	-1	-1
chr1	10570974	10571208	peak219	32	.	104.510	-1	-1
chr1	10760085	10760314	peak220	31	.	101.060	-1	-1
chr1	10789552	10789929	peak221	34	.	110.320	-1	-1
chr1	10895814	10896263	peak222	46	.	151.370	-1	-1
chr1	10969925	10970365	peak223	164	.	531.450	-1	-1
chr1	11072385	11073385	peak224	40	.	130.310	-1	-1
chr1	11120015	11120562	peak225	958	.	3100.000	-1	-1
chr1	11159333	11160065	peak226	41	.	133.280	-1	-1
chr1	11322045	11323402	peak227	958	.	3100.000	-1	-1
chr1	11333123	11333950	peak228	958	.	3100.000	-1	-1
chr1	11397532	11397851	peak229	44	.	144.050	-1	-1
chr1	11423696	11424049	peak230	36	.	119.560	-1	-1
chr1	11508501	11508704	peak231	38	.	123.290	-1	-1
chr1	11538717	11539467	peak232	74	.	240.910	-1	-1
chr1	11710174	11711136	peak233	127	.	413.650	-1	-1
chr1	11740345	11740809	peak234	44	.	144.690	-1	-1
chr1	11740862	11741880	peak235	333	.	1077.680	-1	-1
chr1	11800839	11801291	peak236	35	.	113.930	-1	-1
chr1	11845036	11845744	peak237	88	.	286.670	-1	-1
chr1	11857727	11858115	peak238	53	.	172.720	-1	-1
chr1	11862530	11863915	peak239	563	.	1821.370	-1	-1
chr1	11865186	11866562	peak240	958	.	3100.000	-1	-1
chr1	11942834	11943734	peak241	245	.	794.500	-1	-1
chr1	11968440	11969397	peak242	66	.	214.080	-1	-1
chr1	11969455	11969834	peak243	55	.	178.640	-1	-1
chr1	11994232	11995153	peak244	61	.	199.590	-1	-1
chr1	12004333	12004659	peak245	31	.	103.250	-1	-1
chr1	12039888	12040770	peak246	150	.	485.600	-1	-1
chr1	12043476	12043813	peak247	101	.	327.760	-1	-1
chr1	12065477	12066086	peak248	48	.	155.960	-1	-1
chr1	12079113	12079822	peak249	64	.	208.480	-1	-1
chr1	12098601	12099266	peak250	49	.	161.440	-1	-1
chr1	12123036	12123835	peak251	55	.	179.960	-1	-1
chr1	12141657	12142373	peak252	480	.	1552.130	-1	-1
chr1	12221820	12222383	peak253	105	.	339.490	-1	-1
chr1	12226770	12227541	peak254	39	.	127.720	-1	-1
chr1	12228103	12228497	peak255	32	.	104.910	-1	-1
chr1	12234927	12235682	peak256	190	.	614.680	-1	-1
chr1	12289751	12290350	peak257	45	.	148.140	-1	-1
chr1	12508865	12509103	peak258	50	.	164.170	-1	-1
chr1	12570472	12570857	peak259	39	.	128.790	-1	-1
chr1	12588423	12588926	peak260	45	.	145.880	-1	-1
chr1	12609036	12609496	peak261	36	.	117.250	-1	-1
chr1	12664498	12664858	peak262	32	.	106.120	-1	-1
chr1	12677991	12678760	peak263	62	.	202.670	-1	-1
chr1	12678961	12679397	peak264	57	.	186.570	-1	-1
chr1	12690883	12691251	peak265	33	.	108.140	-1	-1
chr1	14026381	14026904	peak266	126	.	409.800	-1	-1
chr1	14057389	14057739	peak267	441	.	1426.140	-1	-1
chr1	14075428	14076004	peak268	78	.	252.240	-1	-1
chr1	14076175	14076540	peak269	52	.	170.370	-1	-1
chr1	14135200	14135533	peak270	34	.	112.670	-1	-1
chr1	14155344	14155661	peak271	40	.	131.940	-1	-1
chr1	14761913	14762263	peak272	43	.	140.220	-1	-1
chr1	14769504	14769967	peak273	52	.	170.830	-1	-1
chr1	15586973	15587242	peak274	32	.	104.580	-1	-1
chr1	15649558	15649966	peak275	41	.	134.820	-1	-1
chr1	15672252	15672763	peak276	73	.	236.290	-1	-1
chr1	15735957	15736658	peak277	58	.	188.670	-1	-1
chr1	15742196	15742878	peak278	149	.	483.930	-1	-1
chr1	15750685	15750962	peak279	35	.	113.570	-1	-1
chr1	15850521	15851177	peak280	32	.	104.810	-1	-1
chr1	15852807	15853909	peak281	727	.	2350.560	-1	-1
chr1	15943616	15944636	peak282	70	.	228.320	-1	-1
chr1	16010445	16010974	peak283	88	.	287.430	-1	-1
chr1	16085546	16085861	peak284	32	.	105.170	-1	-1
chr1	16092334	16092587	peak285	51	.	167.560	-1	-1
chr1	16126815	16127308	peak286	71	.	231.470	-1	-1
chr1	16161031	16161822	peak287	66	.	214.590	-1	-1
chr1	16162143	16162947	peak288	53	.	174.190	-1	-1
chr1	16264101	16264443	peak289	36	.	119.620	-1	-1
chr1	16275945	16276727	peak290	113	.	368.180	-1	-1
chr1	16278736	16279546	peak291	107	.	347.670	-1	-1
chr1	16301828	16302794	peak292	621	.	2009.210	-1	-1
chr1	16339005	16339642	peak293	63	.	205.170	-1	-1
chr1	16339721	16340291	peak294	38	.	123.390	-1	-1
chr1	16343947	16344406	peak295	47	.	152.770	-1	-1
chr1	16380417	16380966	peak296	159	.	514.930	-1	-1
chr1	16381960	16382978	peak297	107	.	346.180	-1	-1
chr1	16402341	16402891	peak298	34	.	112.070	-1	-1
chr1	16458090	16458515	peak299	43	.	140.470	-1	-1
chr1	16470231	16471457	peak300	98	.	319.740	-1	-1
chr1	16472092	16473179	peak301	133	.	431.490	-1	-1
chr1	16477587	16478224	peak302	43	.	140.740	-1	-1
chr1	16494125	16494662	peak303	218	.	706.330	-1	-1
chr1	16502261	16502629	peak304	32	.	105.920	-1	-1
chr1	16532526	16533786	peak305	349	.	1130.310	-1	-1
chr1	16543629	16544294	peak306	45	.	145.670	-1	-1
chr1	16563302	16563986	peak307	235	.	762.050	-1	-1
chr1	16678745	16679300	peak308	36	.	116.710	-1	-1
chr1	16693273	16694443	peak309	217	.	703.240	-1	-1
chr1	16766845	16767784	peak310	958	.	3100.000	-1	-1
chr1	16825157	16825861	peak311	134	.	433.640	-1	-1
chr1	16839904	16841192	peak312	437	.	1415.820	-1	-1
chr1	16872309	16872530	peak313	43	.	140.430	-1	-1
chr1	16939084	16940565	peak314	182	.	589.690	-1	-1
chr1	16951901	16952867	peak315	58	.	188.040	-1	-1
chr1	16954779	16955644	peak316	55	.	178.900	-1	-1
chr1	16956733	16957622	peak317	51	.	166.680	-1	-1
chr1	16970188	16972156	peak318	587	.	1898.510	-1	-1
chr1	17007367	17007580	peak319	40	.	129.440	-1	-1
chr1	17022801	17023291	peak320	45	.	147.470	-1	-1
chr1	17036200	17036804	peak321	57	.	185.140	-1	-1
chr1	17044462	17044787	peak322	53	.	174.500	-1	-1
chr1	17221884	17222457	peak323	267	.	864.090	-1	-1
chr1	17222802	17223314	peak324	41	.	134.420	-1	-1
chr1	17231105	17231888	peak325	958	.	3100.000	-1	-1
chr1	17287000	17287500	peak326	63	.	204.200	-1	-1
chr1	17380322	17380845	peak327	469	.	1517.500	-1	-1
chr1	17401788	17402357	peak328	286	.	925.820	-1	-1
chr1	17445760	17446218	peak329	60	.	195.410	-1	-1
chr1	17516478	17516803	peak330	52	.	168.450	-1	-1
chr1	17764789	17765312	peak331	81	.	262.900	-1	-1
chr1	17766123	17766579	peak332	31	.	100.920	-1	-1
chr1	17953723	17954116	peak333	36	.	118.810	-1	-1
chr1	18081467	18081978	peak334	515	.	1668.160	-1	-1
chr1	18691655	18692025	peak335	48	.	155.640	-1	-1
chr1	18907959	18908207	peak336	36	.	116.570	-1	-1
chr1	19007758	19008160	peak337	68	.	221.010	-1	-1
chr1	19181004	19181526	peak338	118	.	384.490	-1	-1
chr1	19201496	19202134	peak339	83	.	271.530	-1	-1
chr1	19235469	19235988	peak340	52	.	168.670	-1	-1
chr1	19253159	19253547	peak341	170	.	550.560	-1	-1
chr1	19536068	19537188	peak342	958	.	3100.000	-1	-1
chr1	19577807	19578939	peak343	102	.	330.100	-1	-1
chr1	19638285	19639419	peak344	112	.	365.050	-1	-1
chr1	19641685	19642291	peak345	272	.	880.450	-1	-1
chr1	19811295	19812776	peak346	472	.	1527.180	-1	-1
chr1	19923113	19924125	peak347	234	.	756.650	-1	-1
chr1	19971028	19971624	peak348	276	.	892.530	-1	-1
chr1	19974221	19974460	peak349	82	.	266.960	-1	-1
chr1	19978711	19979060	peak350	97	.	314.090	-1	-1
chr1	20125950	20126248	peak351	31	.	102.160	-1	-1
chr1	20196410	20196914	peak352	85	.	275.970	-1	-1
chr1	20478805	20479161	peak353	37	.	122.200	-1	-1
chr1	20511715	20512895	peak354	569	.	1841.100	-1	-1
chr1	20812673	20813331	peak355	50	.	163.960	-1	-1
chr1	20834113	20835069	peak356	958	.	3100.000	-1	-1
chr1	20987358	20988544	peak357	958	.	3100.000	-1	-1
chr1	21022877	21023677	peak358	32	.	104.780	-1	-1
chr1	21112637	21113353	peak359	185	.	599.250	-1	-1
chr1	21113502	21114212	peak360	39	.	128.060	-1	-1
chr1	21417610	21417791	peak361	34	.	110.650	-1	-1
chr1	21544696	21545072	peak362	49	.	161.120	-1	-1
chr1	21646268	21646903	peak363	325	.	1051.400	-1	-1
chr1	21672151	21672570	peak364	34	.	110.290	-1	-1
chr1	21767024	21767331	peak365	52	.	169.080	-1	-1
chr1	21815162	21815575	peak366	333	.	1078.650	-1	-1
chr1	21958423	21959133	peak367	114	.	368.890	-1	-1
chr1	21977500	21978761	peak368	135	.	437.550	-1	-1
chr1	21985506	21986205	peak369	86	.	278.970	-1	-1
chr1	21990486	21990819	peak370	38	.	125.800	-1	-1
chr1	21995670	21996618	peak371	93	.	303.070	-1	-1
chr1	22002292	22002851	peak372	63	.	203.830	-1	-1
chr1	22109143	22110403	peak373	452	.	1462.640	-1	-1
chr1	22118251	22118524	peak374	32	.	103.470	-1	-1
chr1	22231036	22231966	peak375	559	.	1808.340	-1	-1
chr1	22351005	22352680	peak376	958	.	3100.000	-1	-1
chr1	22366351	22366680	peak377	50	.	162.290	-1	-1
chr1	22378770	22380072	peak378	157	.	510.140	-1	-1
chr1	22612008	22612627	peak379	132	.	426.830	-1	-1
chr1	22778135	22778933	peak380	72	.	233.200	-1	-1
chr1	22925346	22925651	peak381	136	.	439.870	-1	-1
chr1	23082804	23083124	peak382	31	.	101.030	-1	-1
chr1	23235308	23235867	peak383	322	.	1041.600	-1	-1
chr1	23345659	23346260	peak384	143	.	462.820	-1	-1
chr1	23494895	23495522	peak385	39	.	128.920	-1	-1
chr1	23503998	23504648	peak386	46	.	148.980	-1	-1
chr1	23670132	23671370	peak387	282	.	914.090	-1	-1
chr1	23694323	23695883	peak388	467	.	1510.800	-1	-1
chr1	23730173	23730784	peak389	201	.	650.640	-1	-1
chr1	23857714	23858266	peak390	57	.	186.260	-1	-1
chr1	23866091	23866750	peak391	55	.	179.340	-1	-1
chr1	23880971	23881736	peak392	111	.	359.580	-1	-1
chr1	23884584	23885222	peak393	71	.	232.570	-1	-1
chr1	24017944	24018746	peak394	567	.	1833.790	-1	-1
chr1	24069480	24070631	peak395	958	.	3100.000	-1	-1
chr1	24104337	24105270	peak396	230	.	744.800	-1	-1
chr1	24117274	24118591	peak397	958	.	3100.000	-1	-1
chr1	24126956	24127793	peak398	533	.	1723.270	-1	-1
chr1	24151600	24152117	peak399	69	.	226.220	-1	-1
chr1	24194037	24195456	peak400	157	.	508.520	-1	-1
chr1	24285433	24286678	peak401	456	.	1477.100	-1	-1
chr1	24306252	24307127	peak402	87	.	284.150	-1	-1
chr1	24648167	24649236	peak403	124	.	401.250	-1	-1
chr1	24739723	24740329	peak404	383	.	1239.990	-1	-1
chr1	24741863	24742408	peak405	66	.	216.370	-1	-1
chr1	24829298	24829631	peak406	31	.	100.790	-1	-1
chr1	24918276	24918632	peak407	44	.	144.350	-1	-1
chr1	24968891	24970449	peak408	155	.	503.000	-1	-1
chr1	25021899	25022413	peak409	260	.	843.820	-1	-1
chr1	25071283	25072115	peak410	64	.	209.690	-1	-1
chr1	25174421	25175028	peak411	286	.	926.220	-1	-1
chr1	25224653	25224983	peak412	33	.	108.700	-1	-1
chr1	25363669	25364134	peak413	191	.	619.680	-1	-1
chr1	25365837	25366137	peak414	38	.	123.840	-1	-1
chr1	25427950	25428361	peak415	204	.	661.400	-1	-1
chr1	25558466	25559455	peak416	958	.	3100.000	-1	-1
chr1	25559533	25559945	peak417	44	.	144.570	-1	-1
chr1	25566114	25566962	peak418	958	.	3100.000	-1	-1
chr1	25572908	25574535	peak419	362	.	1170.940	-1	-1
chr1	25606281	25606574	peak420	124	.	401.680	-1	-1
chr1	25611608	25611934	peak421	56	.	181.840	-1	-1
chr1	25664682	25665427	peak422	408	.	1321.550	-1	-1
chr1	25682655	25683055	peak423	44	.	144.090	-1	-1
chr1	25739698	25740075	peak424	168	.	546.200	-1	-1
chr1	25756420	25757064	peak425	89	.	290.750	-1	-1
chr1	25757088	25757999	peak426	232	.	751.720	-1	-1
chr1	25869818	25870736	peak427	41	.	133.650	-1	-1
chr1	25942647	25943151	peak428	42	.	136.640	-1	-1
chr1	26123392	26123841	peak429	33	.	107.780	-1	-1
chr1	26126273	26126616	peak430	76	.	246.860	-1	-1
chr1	26144147	26144640	peak431	65	.	212.800	-1	-1
chr1	26146023	26147610	peak432	958	.	3100.000	-1	-1
chr1	26185491	26186288	peak433	42	.	137.680	-1	-1
chr1	26201675	26202563	peak434	193	.	625.820	-1	-1
chr1	26232046	26233690	peak435	104	.	337.020	-1	-1
chr1	26324333	26325004	peak436	140	.	454.010	-1	-1
chr1	26362126	26362814	peak437	54	.	176.110	-1	-1
chr1	26437947	26438542	peak438	36	.	118.160	-1	-1
chr1	26487652	26488656	peak439	166	.	538.880	-1	-1
chr1	26490642	26491271	peak440	67	.	219.680	-1	-1
chr1	26496078	26496750	peak441	809	.	2617.430	-1	-1
chr1	26527253	26528146	peak442	86	.	278.800	-1	-1
chr1	26560116	26561098	peak443	37	.	120.290	-1	-1
chr1	26606094	26606901	peak444	79	.	255.600	-1	-1
chr1	26611136	26611793	peak445	40	.	130.760	-1	-1
chr1	26613506	26613986	peak446	122	.	395.690	-1	-1
chr1	26662973	26663692	peak447	121	.	394.190	-1	-1
chr1	26704596	26705363	peak448	205	.	662.830	-1	-1
chr1	26735102	26735285	peak449	33	.	107.230	-1	-1
chr1	26735666	26736164	peak450	166	.	539.690	-1	-1
chr1	26758408	26759017	peak451	116	.	375.520	-1	-1
chr1	26798131	26799896	peak452	128	.	415.460	-1	-1
chr1	26826579	26827249	peak453	40	.	130.120	-1	-1
chr1	26827289	26828027	peak454	105	.	340.040	-1	-1
chr1	26868127	26868982	peak455	143	.	463.390	-1	-1
chr1	26910643	26911037	peak456	35	.	113.970	-1	-1
chr1	26946681	26948273	peak457	305	.	987.640	-1	-1
chr1	27019395	27019900	peak458	46	.	151.940	-1	-1
chr1	27021690	27022439	peak459	96	.	311.630	-1	-1
chr1	27023300	27024021	peak460	37	.	120.200	-1	-1
chr1	27049742	27050347	peak461	62	.	201.780	-1	-1
chr1	27070479	27070954	peak462	246	.	797.120	-1	-1
chr1	27113781	27115175	peak463	682	.	2205.920	-1	-1
chr1	27189159	27189779	peak464	76	.	248.340	-1	-1
chr1	27191033	27192262	peak465	281	.	911.420	-1	-1
chr1	27216055	27217265	peak466	958	.	3100.000	-1	-1
chr1	27240038	27240490	peak467	31	.	100.680	-1	-1
chr1	27247796	27248866	peak468	958	.	3100.000	-1	-1
chr1	27278510	27278958	peak469	74	.	240.580	-1	-1
chr1	27286463	27287195	peak470	64	.	209.690	-1	-1
chr1	27319596	27320448	peak471	61	.	199.500	-1	-1
chr1	27339069	27339673	peak472	61	.	197.910	-1	-1
chr1	27438471	27439091	peak473	95	.	309.330	-1	-1
chr1	27463419	27464003	peak474	58	.	187.570	-1	-1
chr1	27481330	27481758	peak475	123	.	399.420	-1	-1
chr1	27560537	27561310	peak476	138	.	447.160	-1	-1
chr1	27648203	27649309	peak477	958	.	3100.000	-1	-1
chr1	27668424	27668803	peak478	32	.	103.860	-1	-1
chr1	27686906	27687309	peak479	35	.	113.380	-1	-1
chr1	27692532	27693314	peak480	53	.	171.630	-1	-1
chr1	27704279	27704628	peak481	63	.	205.550	-1	-1
chr1	27718323	27719489	peak482	82	.	266.020	-1	-1
chr1	27816149	27816903	peak483	82	.	267.500	-1	-1
chr1	27851835	27852829	peak484	32	.	105.650	-1	-1
chr1	27868754	27869608	peak485	211	.	682.830	-1	-1
chr1	27883734	27884188	peak486	32	.	104.000	-1	-1
chr1	27894803	27895518	peak487	70	.	228.980	-1	-1
chr1	27901575	27902220	peak488	44	.	145.190	-1	-1
chr1	27930194	27930978	peak489	245	.	794.100	-1	-1
chr1	27935085	27935603	peak490	152	.	492.500	-1	-1
chr1	27957610	27957973	peak491	32	.	105.430	-1	-1
chr1	27960688	27961175	peak492	59	.	192.770	-1	-1
chr1	27986267	27986942	peak493	40	.	130.070	-1	-1
chr1	28052026	28052936	peak494	67	.	218.330	-1	-1
chr1	28099411	28100405	peak495	315	.	1020.140	-1	-1
chr1	28199244	28199959	peak496	45	.	146.940	-1	-1
chr1	28240590	28241893	peak497	958	.	3100.000	-1	-1
chr1	28286138	28286655	peak498	43	.	141.350	-1	-1
chr1	28414383	28415419	peak499	958	.	3100.000	-1	-1
chr1	28562319	28563367	peak500	129	.	418.200	-1	-1
chr1	28573642	28573998	peak501	33	.	107.200	-1	-1
chr1	28585675	28586515	peak502	138	.	446.760	-1	-1
chr1	28593443	28593866	peak503	43	.	141.580	-1	-1
chr1	28654788	28656345	peak504	958	.	3100.000	-1	-1
chr1	28695889	28696917	peak505	282	.	913.130	-1	-1
chr1	28831906	28832657	peak506	34	.	111.090	-1	-1
chr1	28836801	28837182	peak507	46	.	148.810	-1	-1
chr1	28844488	28845447	peak508	58	.	189.230	-1	-1
chr1	28879137	28880091	peak509	94	.	304.230	-1	-1
chr1	28907840	28908798	peak510	155	.	503.180	-1	-1
chr1	28916394	28916802	peak511	40	.	129.540	-1	-1
chr1	28969012	28970071	peak512	958	.	3100.000	-1	-1
chr1	28974517	28974955	peak513	293	.	948.060	-1	-1
chr1	28975022	28975312	peak514	36	.	116.710	-1	-1
chr1	28975390	28975927	peak515	35	.	114.640	-1	-1
chr1	28995079	28995358	peak516	365	.	1180.850	-1	-1
chr1	28995457	28995971	peak517	79	.	257.900	-1	-1
chr1	29062793	29063836	peak518	710	.	2296.070	-1	-1
chr1	29208408	29209114	peak519	203	.	659.530	-1	-1
chr1	29210201	29210811	peak520	559	.	1807.300	-1	-1
chr1	29211274	29211835	peak521	658	.	2127.670	-1	-1
chr1	29213332	29214420	peak522	113	.	365.900	-1	-1
chr1	29240759	29241620	peak523	57	.	186.260	-1	-1
chr1	29450846	29451540	peak524	49	.	158.420	-1	-1
chr1	29508149	29508865	peak525	958	.	3100.000	-1	-1
chr1	29557059	29557677	peak526	43	.	142.250	-1	-1
chr1	29562700	29563188	peak527	35	.	115.910	-1	-1
chr1	29563548	29563948	peak528	38	.	123.710	-1	-1
chr1	29642411	29642683	peak529	31	.	102.350	-1	-1
chr1	30416810	30417439	peak530	706	.	2285.430	-1	-1
chr1	31190704	31192459	peak531	273	.	885.110	-1	-1
chr1	31204455	31205131	peak532	47	.	152.390	-1	-1
chr1	31229404	31229781	peak533	31	.	100.800	-1	-1
chr1	31231636	31232042	peak534	46	.	150.410	-1	-1
chr1	31241593	31242377	peak535	439	.	1422.040	-1	-1
chr1	31250959	31251597	peak536	39	.	128.560	-1	-1
chr1	31296960	31297680	peak537	44	.	144.250	-1	-1
chr1	31331647	31332089	peak538	39	.	128.190	-1	-1
chr1	31375012	31375455	peak539	57	.	186.020	-1	-1
chr1	31381714	31382328	peak540	50	.	163.090	-1	-1
chr1	31538110	31538996	peak541	62	.	200.890	-1	-1
chr1	31627960	31628652	peak542	121	.	393.250	-1	-1
chr1	31643639	31644106	peak543	31	.	103.330	-1	-1
chr1	31654238	31655210	peak544	85	.	275.500	-1	-1
chr1	31769196	31770100	peak545	138	.	447.160	-1	-1
chr1	31867558	31868008	peak546	75	.	244.220	-1	-1
chr1	31886487	31886908	peak547	32	.	103.670	-1	-1
chr1	31973123	31973636	peak548	80	.	258.650	-1	-1
chr1	32109803	32111063	peak549	958	.	3100.000	-1	-1
chr1	32170758	32171154	peak550	46	.	150.630	-1	-1
chr1	32194336	32194610	peak551	33	.	108.380	-1	-1
chr1	32226432	32226855	peak552	41	.	134.160	-1	-1
chr1	32247585	32248117	peak553	48	.	157.790	-1	-1
chr1	32253616	32254678	peak554	322	.	1042.430	-1	-1
chr1	32292583	32293127	peak555	285	.	923.820	-1	-1
chr1	32354790	32355265	peak556	37	.	121.600	-1	-1
chr1	32403086	32403677	peak557	138	.	449.150	-1	-1
chr1	32403721	32404525	peak558	514	.	1664.980	-1	-1
chr1	32409750	32410582	peak559	140	.	455.070	-1	-1
chr1	32478904	32480277	peak560	371	.	1201.820	-1	-1
chr1	32487264	32487734	peak561	42	.	138.270	-1	-1
chr1	32538060	32539254	peak562	124	.	402.690	-1	-1
chr1	32599087	32599535	peak563	133	.	432.600	-1	-1
chr1	32644994	32646165	peak564	567	.	1835.500	-1	-1
chr1	32666813	32667488	peak565	71	.	232.510	-1	-1
chr1	32670880	32671484	peak566	36	.	116.830	-1	-1
chr1	32687411	32688592	peak567	958	.	3100.000	-1	-1
chr1	32713753	32714241	peak568	65	.	211.070	-1	-1
chr1	32757259	32758068	peak569	422	.	1366.540	-1	-1
chr1	32801590	32802455	peak570	61	.	197.520	-1	-1
chr1	32816454	32817608	peak571	253	.	819.820	-1	-1
chr1	32859572	32860473	peak572	98	.	317.820	-1	-1
chr1	32965978	32966642	peak573	131	.	424.420	-1	-1
chr1	33115673	33117339	peak574	845	.	2732.380	-1	-1
chr1	33168516	33169110	peak575	34	.	111.770	-1	-1
chr1	33177627	33178215	peak576	75	.	243.450	-1	-1
chr1	33222748	33223347	peak577	73	.	238.390	-1	-1
chr1	33282641	33283971	peak578	222	.	720.520	-1	-1
chr1	33351166	33351476	peak579	33	.	108.280	-1	-1
chr1	33352077	33352587	peak580	61	.	198.390	-1	-1
chr1	33358420	33358827	peak581	42	.	137.300	-1	-1
chr1	33429540	33430044	peak582	43	.	141.510	-1	-1
chr1	33475215	33475446	peak583	58	.	190.410	-1	-1
chr1	33502090	33502842	peak584	900	.	2912.740	-1	-1
chr1	33546371	33546987	peak585	37	.	120.150	-1	-1
chr1	33592464	33593306	peak586	958	.	3100.000	-1	-1
chr1	33815415	33816008	peak587	86	.	279.140	-1	-1
chr1	33937836	33938549	peak588	958	.	3100.000	-1	-1
chr1	35308571	35308976	peak589	58	.	188.820	-1	-1
chr1	35309124	35309641	peak590	124	.	400.980	-1	-1
chr1	35310988	35311416	peak591	39	.	127.030	-1	-1
chr1	35324733	35325652	peak592	723	.	2338.560	-1	-1
chr1	35331927	35332345	peak593	48	.	156.800	-1	-1
chr1	35450611	35451272	peak594	137	.	444.710	-1	-1
chr1	35657450	35659117	peak595	261	.	844.860	-1	-1
chr1	35734405	35734904	peak596	32	.	104.430	-1	-1
chr1	36022301	36023613	peak597	958	.	3100.000	-1	-1
chr1	36181036	36181592	peak598	312	.	1011.800	-1	-1
chr1	36184111	36184988	peak599	133	.	433.220	-1	-1
chr1	36234833	36235853	peak600	376	.	1216.490	-1	-1
chr1	36273581	36274085	peak601	34	.	112.270	-1	-1
chr1	36335040	36335587	peak602	127	.	412.950	-1	-1
chr1	36348414	36349029	peak603	169	.	547.840	-1	-1
chr1	36396142	36397335	peak604	958	.	3100.000	-1	-1
chr1	36553990	36555042	peak605	958	.	3100.000	-1	-1
chr1	36614620	36615528	peak606	169	.	548.420	-1	-1
chr1	36626319	36627088	peak607	354	.	1145.730	-1	-1
chr1	36689405	36690735	peak608	202	.	655.860	-1	-1
chr1	36772338	36772972	peak609	46	.	150.710	-1	-1
chr1	36786668	36787756	peak610	94	.	305.870	-1	-1
chr1	36839347	36840494	peak611	220	.	713.220	-1	-1
chr1	36850918	36852464	peak612	546	.	1767.070	-1	-1
chr1	36862821	36863775	peak613	169	.	548.420	-1	-1
chr1	36866164	36867560	peak614	958	.	3100.000	-1	-1
chr1	36929677	36930338	peak615	54	.	175.120	-1	-1
chr1	36952344	36952704	peak616	40	.	130.540	-1	-1
chr1	36958048	36958507	peak617	67	.	217.550	-1	-1
chr1	37253314	37253636	peak618	39	.	126.330	-1	-1
chr1	37315486	37315781	peak619	32	.	106.030	-1	-1
chr1	37330913	37331380	peak620	252	.	817.030	-1	-1
chr1	37501618	37502017	peak621	917	.	2967.280	-1	-1
chr1	37939696	37940382	peak622	100	.	326.110	-1	-1
chr1	37945148	37945619	peak623	57	.	184.580	-1	-1
chr1	37980044	37980853	peak624	76	.	246.120	-1	-1
chr1	38019302	38020364	peak625	958	.	3100.000	-1	-1
chr1	38022225	38022800	peak626	35	.	114.340	-1	-1
chr1	38061114	38061942	peak627	958	.	3100.000	-1	-1
chr1	38155279	38156597	peak628	97	.	315.530	-1	-1
chr1	38157019	38158646	peak629	281	.	909.650	-1	-1
chr1	38259444	38259794	peak630	40	.	132.040	-1	-1
chr1	38261037	38261563	peak631	98	.	317.220	-1	-1
chr1	38272991	38274392	peak632	958	.	3100.000	-1	-1
chr1	38324624	38326106	peak633	958	.	3100.000	-1	-1
chr1	38397062	38397948	peak634	81	.	264.110	-1	-1
chr1	38412229	38412921	peak635	172	.	558.060	-1	-1
chr1	38455000	38456248	peak636	958	.	3100.000	-1	-1
chr1	38465284	38465529	peak637	112	.	364.990	-1	-1
chr1	38474663	38475307	peak638	37	.	119.890	-1	-1
chr1	38477863	38478801	peak639	958	.	3100.000	-1	-1
chr1	38512150	38512728	peak640	49	.	159.980	-1	-1
chr1	38679220	38679801	peak641	179	.	580.850	-1	-1
chr1	39281527	39282067	peak642	84	.	272.100	-1	-1
chr1	39283599	39284171	peak643	61	.	198.070	-1	-1
chr1	39325186	39325807	peak644	89	.	289.760	-1	-1
chr1	39338287	39339501	peak645	630	.	2036.940	-1	-1
chr1	39456460	39457147	peak646	194	.	628.190	-1	-1
chr1	39491775	39492226	peak647	67	.	217.250	-1	-1
chr1	39624245	39624648	peak648	67	.	219.100	-1	-1
chr1	39875057	39875445	peak649	40	.	131.700	-1	-1
chr1	39957035	39957559	peak650	55	.	180.280	-1	-1
chr1	39975188	39975549	peak651	37	.	120.040	-1	-1
chr1	40042019	40042773	peak652	37	.	119.890	-1	-1
chr1	40105220	40105788	peak653	55	.	179.390	-1	-1
chr1	40204103	40204920	peak654	958	.	3100.000	-1	-1
chr1	40241917	40242339	peak655	111	.	360.050	-1	-1
chr1	40254364	40255175	peak656	757	.	2448.760	-1	-1
chr1	40264601	40265216	peak657	160	.	518.340	-1	-1
chr1	40505253	40507177	peak658	958	.	3100.000	-1	-1
chr1	40562695	40563285	peak659	54	.	176.570	-1	-1
chr1	40626729	40627467	peak660	31	.	103.360	-1	-1
chr1	40723110	40724510	peak661	958	.	3100.000	-1	-1
chr1	40839189	40840667	peak662	252	.	816.530	-1	-1
chr1	40915481	40916107	peak663	53	.	174.030	-1	-1
chr1	40942662	40943191	peak664	277	.	896.110	-1	-1
chr1	40996887	40997554	peak665	958	.	3100.000	-1	-1
chr1	41157091	41158076	peak666	88	.	286.530	-1	-1
chr1	41174636	41175134	peak667	40	.	130.640	-1	-1
chr1	41249886	41250291	peak668	45	.	147.470	-1	-1
chr1	41267801	41268512	peak669	39	.	126.190	-1	-1
chr1	41286395	41286977	peak670	104	.	336.250	-1	-1
chr1	41327948	41328663	peak671	39	.	126.200	-1	-1
chr1	41329647	41330024	peak672	57	.	186.410	-1	-1
chr1	41444752	41446171	peak673	153	.	496.460	-1	-1
chr1	41469351	41469790	peak674	125	.	406.780	-1	-1
chr1	41706872	41707895	peak675	143	.	464.140	-1	-1
chr1	41961812	41962312	peak676	42	.	138.240	-1	-1
chr1	42363858	42364254	peak677	54	.	177.300	-1	-1
chr1	42799901	42801273	peak678	591	.	1912.230	-1	-1
chr1	42922004	42922767	peak679	165	.	534.010	-1	-1
chr1	43123619	43124676	peak680	958	.	3100.000	-1	-1
chr1	43147394	43148244	peak681	738	.	2388.070	-1	-1
chr1	43148274	43149171	peak682	149	.	482.100	-1	-1
chr1	43282767	43283128	peak683	37	.	120.590	-1	-1
chr1	43311897	43312734	peak684	958	.	3100.000	-1	-1
chr1	43352930	43353223	peak685	30	.	100.130	-1	-1
chr1	43389915	43390560	peak686	66	.	214.030	-1	-1
chr1	43401713	43402461	peak687	130	.	423.290	-1	-1
chr1	43415137	43415508	peak688	97	.	315.690	-1	-1
chr1	43418096	43418820	peak689	96	.	311.610	-1	-1
chr1	43423502	43425074	peak690	90	.	291.470	-1	-1
chr1	43428780	43429635	peak691	88	.	287.190	-1	-1
chr1	43637437	43638560	peak692	958	.	3100.000	-1	-1
chr1	43739909	43740311	peak693	81	.	261.880	-1	-1
chr1	43795661	43796303	peak694	46	.	150.410	-1	-1
chr1	43824116	43825141	peak695	819	.	2650.100	-1	-1
chr1	43832864	43834246	peak696	180	.	583.470	-1	-1
chr1	43854886	43855948	peak697	958	.	3100.000	-1	-1
chr1	43960850	43961262	peak698	47	.	154.820	-1	-1
chr1	43988440	43988889	peak699	167	.	540.790	-1	-1
chr1	44115402	44116366	peak700	168	.	543.710	-1	-1
chr1	44172794	44173789	peak701	71	.	230.130	-1	-1
chr1	44300077	44300689	peak702	167	.	542.130	-1	-1
chr1	44395245	44395515	peak703	39	.	128.460	-1	-1
chr1	44400283	44400923	peak704	120	.	389.780	-1	-1
chr1	44411987	44413114	peak705	285	.	922.800	-1	-1
chr1	44435178	44436353	peak706	958	.	3100.000	-1	-1
chr1	44440045	44441310	peak707	249	.	806.710	-1	-1
chr1	44456830	44457920	peak708	277	.	897.910	-1	-1
chr1	44495417	44496634	peak709	140	.	454.470	-1	-1
chr1	44501479	44502100	peak710	986	.	3190.510	-1	-1
chr1	44509720	44510326	peak711	92	.	300.240	-1	-1
chr1	44678663	44679659	peak712	958	.	3100.000	-1	-1
chr1	44703714	44704219	peak713	42	.	136.640	-1	-1
chr1	44820619	44821179	peak714	91	.	296.300	-1	-1
chr1	45075686	45076237	peak715	31	.	101.580	-1	-1
chr1	45097182	45098014	peak716	130	.	422.260	-1	-1
chr1	45103514	45104108	peak717	181	.	587.460	-1	-1
chr1	45139728	45140610	peak718	491	.	1588.510	-1	-1
chr1	45187161	45187466	peak719	42	.	137.940	-1	-1
chr1	45205164	45205723	peak720	62	.	200.650	-1	-1
chr1	45240945	45241533	peak721	58	.	187.550	-1	-1
chr1	45265329	45266436	peak722	179	.	580.620	-1	-1
chr1	45268393	45268943	peak723	38	.	124.450	-1	-1
chr1	45272783	45274081	peak724	220	.	714.300	-1	-1
chr1	45451947	45452583	peak725	84	.	274.530	-1	-1
chr1	45478125	45478873	peak726	192	.	622.780	-1	-1
chr1	45768931	45770063	peak727	738	.	2389.040	-1	-1
chr1	45805359	45806366	peak728	604	.	1955.170	-1	-1
chr1	45965509	45966330	peak729	48	.	158.110	-1	-1
chr1	45987022	45987887	peak730	116	.	376.390	-1	-1
chr1	46016036	46016906	peak731	370	.	1198.470	-1	-1
chr1	46049015	46050604	peak732	866	.	2801.800	-1	-1
chr1	46151863	46153218	peak733	229	.	742.290	-1	-1
chr1	46153470	46154213	peak734	958	.	3100.000	-1	-1
chr1	46215801	46216745	peak735	127	.	412.380	-1	-1
chr1	46598031	46599346	peak736	155	.	503.000	-1	-1
chr1	46663751	46664583	peak737	253	.	819.480	-1	-1
chr1	46686495	46686856	peak738	94	.	307.130	-1	-1
chr1	46713198	46713695	peak739	294	.	952.840	-1	-1
chr1	46751635	46752050	peak740	32	.	104.530	-1	-1
chr1	46767270	46768331	peak741	77	.	250.280	-1	-1
chr1	46768403	46769724	peak742	958	.	3100.000	-1	-1
chr1	46770318	46770793	peak743	31	.	101.690	-1	-1
chr1	46806035	46806942	peak744	770	.	2492.350	-1	-1
chr1	46907981	46908685	peak745	48	.	155.860	-1	-1
chr1	46955037	46955577	peak746	45	.	145.850	-1	-1
chr1	46988064	46988698	peak747	42	.	136.670	-1	-1
chr1	46998537	46998881	peak748	37	.	121.210	-1	-1
chr1	47010417	47011001	peak749	232	.	752.990	-1	-1
chr1	47069578	47070186	peak750	41	.	135.010	-1	-1
chr1	47081865	47082689	peak751	71	.	231.480	-1	-1
chr1	47133671	47134405	peak752	473	.	1532.260	-1	-1
chr1	47184296	47185335	peak753	958	.	3100.000	-1	-1
chr1	47644475	47645215	peak754	234	.	759.260	-1	-1
chr1	47646684	47647305	peak755	906	.	2929.360	-1	-1
chr1	47647371	47648053	peak756	42	.	136.390	-1	-1
chr1	47649881	47650306	peak757	39	.	127.590	-1	-1
chr1	47658296	47659028	peak758	37	.	121.100	-1	-1
chr1	47677572	47677934	peak759	78	.	254.040	-1	-1
chr1	47694239	47695057	peak760	108	.	351.980	-1	-1
chr1	47696991	47698266	peak761	233	.	754.260	-1	-1
chr1	47779520	47780259	peak762	641	.	2072.650	-1	-1
chr1	47799207	47800611	peak763	285	.	924.350	-1	-1
chr1	47800989	47801590	peak764	54	.	176.340	-1	-1
chr1	47903028	47903920	peak765	109	.	353.950	-1	-1
chr1	47981134	47981424	peak766	68	.	220.210	-1	-1
chr1	48387639	48388046	peak767	44	.	143.570	-1	-1
chr1	48463215	48463657	peak768	51	.	167.810	-1	-1
chr1	48937664	48938172	peak769	121	.	393.600	-1	-1
chr1	50798399	50799650	peak770	689	.	2229.380	-1	-1
chr1	51425254	51426270	peak771	237	.	766.780	-1	-1
chr1	51433662	51434360	peak772	60	.	195.200	-1	-1
chr1	51434440	51435456	peak773	68	.	220.900	-1	-1
chr1	51443237	51443911	peak774	40	.	132.550	-1	-1
chr1	51701655	51702128	peak775	33	.	108.590	-1	-1
chr1	51762424	51763022	peak776	280	.	905.510	-1	-1
chr1	51983547	51983911	peak777	32	.	103.480	-1	-1
chr1	51985026	51985300	peak778	48	.	157.350	-1	-1
chr1	52194808	52195971	peak779	92	.	300.510	-1	-1
chr1	52344007	52345173	peak780	445	.	1441.940	-1	-1
chr1	52498783	52499789	peak781	958	.	3100.000	-1	-1
chr1	52520653	52521306	peak782	134	.	435.510	-1	-1
chr1	52521693	52522407	peak783	223	.	722.680	-1	-1
chr1	52541304	52541627	peak784	39	.	127.320	-1	-1
chr1	52607364	52607941	peak785	135	.	439.550	-1	-1
chr1	52830962	52832184	peak786	204	.	660.350	-1	-1
chr1	52869485	52870707	peak787	958	.	3100.000	-1	-1
chr1	53018292	53018882	peak788	51	.	165.940	-1	-1
chr1	53163526	53164191	peak789	36	.	117.010	-1	-1
chr1	53168852	53169219	peak790	38	.	122.910	-1	-1
chr1	53192756	53193019	peak791	38	.	122.910	-1	-1
chr1	53308048	53309306	peak792	94	.	306.280	-1	-1
chr1	53480470	53480768	peak793	123	.	398.020	-1	-1
chr1	53662065	53662984	peak794	958	.	3100.000	-1	-1
chr1	53685774	53686571	peak795	511	.	1653.570	-1	-1
chr1	53703713	53704781	peak796	958	.	3100.000	-1	-1
chr1	53791297	53792577	peak797	103	.	336.190	-1	-1
chr1	53792791	53793381	peak798	35	.	115.700	-1	-1
chr1	53793752	53794383	peak799	35	.	114.920	-1	-1
chr1	54204321	54205208	peak800	69	.	223.870	-1	-1
chr1	54303667	54304402	peak801	469	.	1517.690	-1	-1
chr1	54355026	54355721	peak802	170	.	549.960	-1	-1
chr1	54411071	54412145	peak803	64	.	208.630	-1	-1
chr1	54518145	54519676	peak804	958	.	3100.000	-1	-1
chr1	54665270	54666089	peak805	90	.	292.030	-1	-1
chr1	54871948	54872575	peak806	80	.	258.800	-1	-1
chr1	54930095	54930834	peak807	283	.	917.290	-1	-1
chr1	54940407	54940806	peak808	50	.	162.430	-1	-1
chr1	54953795	54954352	peak809	282	.	912.840	-1	-1
chr1	54965146	54965455	peak810	76	.	246.500	-1	-1
chr1	55137737	55138191	peak811	96	.	312.390	-1	-1
chr1	55181115	55181882	peak812	958	.	3100.000	-1	-1
chr1	55229851	55230604	peak813	958	.	3100.000	-1	-1
chr1	55352200	55352994	peak814	138	.	446.320	-1	-1
chr1	55487842	55488186	peak815	40	.	132.040	-1	-1
chr1	55621208	55621470	peak816	35	.	114.610	-1	-1
chr1	55680075	55681441	peak817	250	.	811.070	-1	-1
chr1	57684313	57684769	peak818	32	.	106.120	-1	-1
chr1	58262300	58262702	peak819	58	.	188.270	-1	-1
chr1	59012183	59012730	peak820	115	.	374.670	-1	-1
chr1	59220927	59221590	peak821	141	.	456.590	-1	-1
chr1	59249301	59250513	peak822	232	.	752.030	-1	-1
chr1	59250527	59251007	peak823	33	.	109.900	-1	-1
chr1	59280811	59281302	peak824	79	.	256.490	-1	-1
chr1	59281704	59282377	peak825	198	.	642.510	-1	-1
chr1	59347116	59347528	peak826	44	.	144.570	-1	-1
chr1	59364626	59365137	peak827	126	.	408.470	-1	-1
chr1	60433052	60433340	peak828	97	.	315.830	-1	-1
chr1	61478915	61479253	peak829	39	.	126.530	-1	-1
chr1	61515425	61516184	peak830	34	.	111.500	-1	-1
chr1	61523310	61523738	peak831	89	.	288.750	-1	-1
chr1	61542544	61543080	peak832	35	.	114.410	-1	-1
chr1	61545558	61545837	peak833	44	.	145.200	-1	-1
chr1	62190400	62191113	peak834	810	.	2621.210	-1	-1
chr1	62804040	62804358	peak835	64	.	207.770	-1	-1
chr1	62901706	62903088	peak836	186	.	603.730	-1	-1
chr1	63234302	63234509	peak837	146	.	472.920	-1	-1
chr1	63249347	63249951	peak838	294	.	953.600	-1	-1
chr1	63782452	63782991	peak839	69	.	226.100	-1	-1
chr1	63789107	63789658	peak840	462	.	1496.670	-1	-1
chr1	63833103	63833510	peak841	34	.	111.900	-1	-1
chr1	63988603	63989400	peak842	958	.	3100.000	-1	-1
chr1	64935644	64935981	peak843	42	.	136.270	-1	-1
chr1	65329741	65330211	peak844	65	.	211.370	-1	-1
chr1	65431497	65432220	peak845	105	.	342.560	-1	-1
chr1	65532787	65533210	peak846	33	.	108.890	-1	-1
chr1	65612999	65613455	peak847	37	.	120.740	-1	-1
chr1	65719922	65720562	peak848	93	.	303.010	-1	-1
chr1	65721596	65721770	peak849	41	.	135.490	-1	-1
chr1	65758652	65759043	peak850	54	.	176.570	-1	-1
chr1	65774790	65775339	peak851	143	.	465.490	-1	-1
chr1	65783482	65783877	peak852	70	.	228.640	-1	-1
chr1	65885588	65886145	peak853	34	.	111.980	-1	-1
chr1	65886202	65886754	peak854	576	.	1863.400	-1	-1
chr1	66999452	66999663	peak855	54	.	176.130	-1	-1
chr1	67390353	67391422	peak856	591	.	1913.660	-1	-1
chr1	67395596	67396395	peak857	181	.	585.620	-1	-1
chr1	67519446	67519947	peak858	40	.	130.530	-1	-1
chr1	67895739	67896832	peak859	958	.	3100.000	-1	-1
chr1	68150575	68151197	peak860	52	.	169.950	-1	-1
chr1	68151673	68152560	peak861	152	.	494.480	-1	-1
chr1	68199594	68200118	peak862	138	.	449.230	-1	-1
chr1	68201774	68202405	peak863	81	.	264.160	-1	-1
chr1	68512537	68513012	peak864	251	.	811.940	-1	-1
chr1	70005704	70006098	peak865	47	.	152.420	-1	-1
chr1	70032887	70033257	peak866	36	.	118.660	-1	-1
chr1	70820246	70820923	peak867	465	.	1504.810	-1	-1
chr1	71141382	71141723	peak868	71	.	230.830	-1	-1
chr1	71546506	71547214	peak869	768	.	2483.270	-1	-1
chr1	74663642	74664157	peak870	72	.	233.570	-1	-1
chr1	76080373	76080914	peak871	101	.	328.140	-1	-1
chr1	76190058	76190699	peak872	81	.	264.850	-1	-1
chr1	76745123	76745462	peak873	45	.	148.710	-1	-1
chr1	78148536	78149457	peak874	958	.	3100.000	-1	-1
chr1	78224787	78225841	peak875	958	.	3100.000	-1	-1
chr1	78245148	78245774	peak876	674	.	2181.640	-1	-1
chr1	84384526	84384929	peak877	32	.	105.240	-1	-1
chr1	84543094	84544099	peak878	733	.	2370.950	-1	-1
chr1	84764004	84764587	peak879	123	.	400.250	-1	-1
chr1	84944530	84945463	peak880	958	.	3100.000	-1	-1
chr1	84971362	84972065	peak881	141	.	456.590	-1	-1
chr1	84972112	84972531	peak882	43	.	140.250	-1	-1
chr1	85039816	85040351	peak883	66	.	215.250	-1	-1
chr1	85086284	85086819	peak884	52	.	169.460	-1	-1
chr1	85514059	85514456	peak885	53	.	174.450	-1	-1
chr1	85666300	85667021	peak886	116	.	378.130	-1	-1
chr1	85690666	85691073	peak887	145	.	470.660	-1	-1
chr1	85724593	85725685	peak888	958	.	3100.000	-1	-1
chr1	85741686	85742634	peak889	348	.	1126.760	-1	-1
chr1	86042565	86043148	peak890	118	.	381.740	-1	-1
chr1	86046019	86046706	peak891	72	.	234.420	-1	-1
chr1	86064846	86065179	peak892	38	.	124.400	-1	-1
chr1	86173854	86174390	peak893	93	.	301.510	-1	-1
chr1	87170006	87170745	peak894	47	.	152.490	-1	-1
chr1	87170768	87171277	peak895	32	.	106.340	-1	-1
chr1	87380288	87380879	peak896	43	.	141.850	-1	-1
chr1	87800767	87801323	peak897	326	.	1055.660	-1	-1
chr1	89149646	89150694	peak898	96	.	311.970	-1	-1
chr1	89356870	89357435	peak899	43	.	140.150	-1	-1
chr1	89457990	89458794	peak900	317	.	1024.930	-1	-1
chr1	89990229	89990951	peak901	91	.	296.610	-1	-1
chr1	90223060	90223373	peak902	31	.	103.410	-1	-1
chr1	90286143	90286689	peak903	39	.	127.350	-1	-1
chr1	90286708	90287617	peak904	56	.	183.980	-1	-1
chr1	90460256	90461075	peak905	107	.	348.190	-1	-1
chr1	91172886	91173144	peak906	32	.	104.750	-1	-1
chr1	91487023	91487934	peak907	93	.	301.360	-1	-1
chr1	91852691	91853214	peak908	121	.	394.420	-1	-1
chr1	91869667	91870469	peak909	214	.	692.340	-1	-1
chr1	91966227	91967100	peak910	47	.	155.100	-1	-1
chr1	92071138	92071407	peak911	52	.	168.950	-1	-1
chr1	92270117	92270601	peak912	85	.	277.930	-1	-1
chr1	92545581	92546289	peak913	66	.	215.710	-1	-1
chr1	92764072	92764664	peak914	42	.	138.270	-1	-1
chr1	92907368	92907603	peak915	31	.	101.030	-1	-1
chr1	93010306	93010748	peak916	32	.	106.120	-1	-1
chr1	93297369	93297967	peak917	34	.	110.620	-1	-1
chr1	93427102	93427537	peak918	40	.	132.040	-1	-1
chr1	93645417	93646823	peak919	273	.	884.570	-1	-1
chr1	93811035	93812022	peak920	958	.	3100.000	-1	-1
chr1	94312527	94313261	peak921	74	.	241.680	-1	-1
chr1	94344352	94344977	peak922	805	.	2603.770	-1	-1
chr1	94374990	94375435	peak923	75	.	243.140	-1	-1
chr1	94883430	94883971	peak924	83	.	268.970	-1	-1
chr1	95100545	95100799	peak925	148	.	479.920	-1	-1
chr1	95505332	95505631	peak926	43	.	140.000	-1	-1
chr1	95537917	95538645	peak927	244	.	791.480	-1	-1
chr1	95576649	95576829	peak928	39	.	129.210	-1	-1
chr1	95699420	95700143	peak929	276	.	892.540	-1	-1
chr1	100315346	100316031	peak930	164	.	531.500	-1	-1
chr1	100435164	100436170	peak931	958	.	3100.000	-1	-1
chr1	100503520	100504521	peak932	86	.	279.800	-1	-1
chr1	100598109	100599080	peak933	958	.	3100.000	-1	-1
chr1	100715064	100715637	peak934	123	.	399.460	-1	-1
chr1	100731505	100732358	peak935	259	.	837.530	-1	-1
chr1	100818240	100818987	peak936	54	.	177.150	-1	-1
chr1	101360135	101361052	peak937	463	.	1499.010	-1	-1
chr1	101361276	101361968	peak938	509	.	1646.420	-1	-1
chr1	101577653	101577913	peak939	49	.	160.020	-1	-1
chr1	101723470	101723830	peak940	35	.	113.970	-1	-1
chr1	104615446	104615743	peak941	48	.	157.480	-1	-1
chr1	107598988	107600398	peak942	374	.	1210.840	-1	-1
chr1	108113361	108113659	peak943	44	.	143.890	-1	-1
chr1	108622268	108622676	peak944	149	.	484.040	-1	-1
chr1	108742361	108743317	peak945	83	.	269.110	-1	-1
chr1	109102363	109102885	peak946	107	.	348.570	-1	-1
chr1	109234565	109235542	peak947	958	.	3100.000	-1	-1
chr1	109246052	109246380	peak948	156	.	505.810	-1	-1
chr1	109251683	109252148	peak949	51	.	167.860	-1	-1
chr1	109288871	109289667	peak950	53	.	174.510	-1	-1
chr1	109289840	109290177	peak951	44	.	144.630	-1	-1
chr1	109373104	109373501	peak952	34	.	112.670	-1	-1
chr1	109505618	109506248	peak953	190	.	617.400	-1	-1
chr1	109584134	109584851	peak954	57	.	185.270	-1	-1
chr1	109618241	109618853	peak955	958	.	3100.000	-1	-1
chr1	109631874	109632287	peak956	128	.	417.010	-1	-1
chr1	109633086	109633649	peak957	34	.	112.570	-1	-1
chr1	109642378	109643374	peak958	433	.	1403.040	-1	-1
chr1	109655176	109655686	peak959	39	.	126.710	-1	-1
chr1	109677015	109677418	peak960	229	.	743.330	-1	-1
chr1	109756144	109756941	peak961	467	.	1510.620	-1	-1
chr1	109791787	109792225	peak962	31	.	103.060	-1	-1
chr1	109796417	109796957	peak963	40	.	129.660	-1	-1
chr1	109797109	109797662	peak964	45	.	148.140	-1	-1
chr1	109806177	109806915	peak965	84	.	273.160	-1	-1
chr1	109819992	109820471	peak966	50	.	162.700	-1	-1
chr1	109825411	109826292	peak967	883	.	2856.290	-1	-1
chr1	109935498	109935935	peak968	53	.	172.740	-1	-1
chr1	109940251	109940944	peak969	70	.	226.380	-1	-1
chr1	109968437	109969613	peak970	950	.	3072.060	-1	-1
chr1	110026394	110027280	peak971	101	.	329.330	-1	-1
chr1	110027479	110027845	peak972	39	.	127.090	-1	-1
chr1	110036475	110037302	peak973	70	.	229.010	-1	-1
chr1	110051959	110052355	peak974	35	.	113.540	-1	-1
chr1	110074832	110075460	peak975	107	.	346.820	-1	-1
chr1	110090625	110091695	peak976	958	.	3100.000	-1	-1
chr1	110163400	110163923	peak977	147	.	476.110	-1	-1
chr1	110198524	110199160	peak978	102	.	331.710	-1	-1
chr1	110210368	110210841	peak979	41	.	134.340	-1	-1
chr1	110366136	110366801	peak980	37	.	119.970	-1	-1
chr1	110394863	110395456	peak981	164	.	531.260	-1	-1
chr1	110424147	110424609	peak982	54	.	174.810	-1	-1
chr1	110438355	110438979	peak983	88	.	284.940	-1	-1
chr1	110453078	110453604	peak984	47	.	154.840	-1	-1
chr1	110466016	110466468	peak985	34	.	112.670	-1	-1
chr1	110527096	110527679	peak986	37	.	121.100	-1	-1
chr1	110577016	110577444	peak987	41	.	135.280	-1	-1
chr1	110750359	110750709	peak988	36	.	117.010	-1	-1
chr1	110752439	110753002	peak989	72	.	233.220	-1	-1
chr1	110805423	110805854	peak990	72	.	233.040	-1	-1
chr1	110880692	110881516	peak991	214	.	692.020	-1	-1
chr1	110881529	110882962	peak992	324	.	1047.620	-1	-1
chr1	110949826	110950747	peak993	958	.	3100.000	-1	-1
chr1	111505856	111507308	peak994	958	.	3100.000	-1	-1
chr1	111682093	111683255	peak995	80	.	259.210	-1	-1
chr1	112297932	112298715	peak996	396	.	1283.340	-1	-1
chr1	112938427	112938986	peak997	73	.	238.180	-1	-1
chr1	113161512	113162704	peak998	451	.	1461.130	-1	-1
chr1	113241026	113241411	peak999	31	.	102.640	-1	-1
chr1	113242916	113243750	peak1000	51	.	164.960	-1	-1
chr1	113247380	113247967	peak1001	47	.	152.490	-1	-1
chr1	113249091	113250302	peak1002	150	.	486.930	-1	-1
chr1	113498491	113499104	peak1003	61	.	198.750	-1	-1
chr1	113615529	113616442	peak1004	48	.	157.700	-1	-1
chr1	113932642	113933256	peak1005	67	.	216.700	-1	-1
chr1	114301522	114302612	peak1006	176	.	572.060	-1	-1
chr1	114354537	114355329	peak1007	958	.	3100.000	-1	-1
chr1	114447255	114448272	peak1008	958	.	3100.000	-1	-1
chr1	114471754	114472427	peak1009	354	.	1145.850	-1	-1
chr1	115052721	115053703	peak1010	72	.	234.000	-1	-1
chr1	115053719	115054278	peak1011	138	.	447.890	-1	-1
chr1	115124041	115124985	peak1012	951	.	3075.820	-1	-1
chr1	115212529	115213057	peak1013	55	.	180.150	-1	-1
chr1	115258957	115259583	peak1014	694	.	2244.050	-1	-1
chr1	115300014	115300751	peak1015	36	.	117.330	-1	-1
chr1	115322837	115323574	peak1016	856	.	2770.100	-1	-1
chr1	115721996	115722329	peak1017	50	.	162.250	-1	-1
chr1	116184172	116185268	peak1018	467	.	1510.450	-1	-1
chr1	116681519	116682047	peak1019	64	.	209.220	-1	-1
chr1	116877493	116877840	peak1020	51	.	165.980	-1	-1
chr1	116915557	116916370	peak1021	78	.	254.840	-1	-1
chr1	116916371	116916918	peak1022	70	.	229.000	-1	-1
chr1	116960866	116961486	peak1023	60	.	194.590	-1	-1
chr1	117013894	117014142	peak1024	33	.	107.950	-1	-1
chr1	117046991	117047528	peak1025	61	.	197.480	-1	-1
chr1	117112841	117113402	peak1026	53	.	172.280	-1	-1
chr1	117113437	117114097	peak1027	221	.	714.970	-1	-1
chr1	117210215	117210667	peak1028	37	.	121.530	-1	-1
chr1	117229830	117230243	peak1029	40	.	130.940	-1	-1
chr1	117369768	117370179	peak1030	100	.	324.220	-1	-1
chr1	117452464	117453465	peak1031	327	.	1060.010	-1	-1
chr1	117602411	117603382	peak1032	93	.	301.760	-1	-1
chr1	117663959	117665117	peak1033	91	.	294.530	-1	-1
chr1	117909070	117910372	peak1034	566	.	1833.120	-1	-1
chr1	118148346	118149010	peak1035	68	.	222.530	-1	-1
chr1	118153789	118154062	peak1036	76	.	245.970	-1	-1
chr1	118471347	118472836	peak1037	958	.	3100.000	-1	-1
chr1	118727359	118728108	peak1038	150	.	486.520	-1	-1
chr1	120190313	120191267	peak1039	514	.	1662.760	-1	-1
chr1	120279722	120280342	peak1040	235	.	762.220	-1	-1
chr1	120809535	120809732	peak1041	66	.	215.640	-1	-1
chr1	120838193	120838603	peak1042	49	.	160.960	-1	-1
chr1	142618528	142619080	peak1043	437	.	1414.860	-1	-1
chr1	142890848	142891208	peak1044	259	.	839.540	-1	-1
chr1	143122833	143123064	peak1045	36	.	118.140	-1	-1
chr1	143278673	143279039	peak1046	38	.	125.730	-1	-1
chr1	143467342	143467922	peak1047	209	.	676.360	-1	-1
chr1	143942365	143942540	peak1048	63	.	205.730	-1	-1
chr1	144520001	144520239	peak1049	81	.	263.360	-1	-1
chr1	144533428	144534588	peak1050	289	.	935.080	-1	-1
chr1	145039361	145040165	peak1051	33	.	109.660	-1	-1
chr1	145096043	145096802	peak1052	958	.	3100.000	-1	-1
chr1	145208833	145209315	peak1053	76	.	246.860	-1	-1
chr1	145382221	145382952	peak1054	326	.	1056.630	-1	-1
chr1	145399177	145399574	peak1055	45	.	147.380	-1	-1
chr1	145438059	145438520	peak1056	42	.	137.940	-1	-1
chr1	145470243	145470729	peak1057	259	.	838.510	-1	-1
chr1	145507287	145507761	peak1058	227	.	734.260	-1	-1
chr1	145575063	145575562	peak1059	46	.	151.340	-1	-1
chr1	145588827	145589550	peak1060	43	.	140.740	-1	-1
chr1	145610532	145611313	peak1061	363	.	1175.470	-1	-1
chr1	146373414	146373649	peak1062	122	.	397.070	-1	-1
chr1	146643895	146644372	peak1063	49	.	159.920	-1	-1
chr1	146713996	146715001	peak1064	125	.	406.030	-1	-1
chr1	147071632	147072165	peak1065	49	.	159.210	-1	-1
chr1	147400283	147400677	peak1066	39	.	127.320	-1	-1
chr1	147718576	147718984	peak1067	59	.	191.980	-1	-1
chr1	147736876	147737339	peak1068	45	.	148.550	-1	-1
chr1	147806696	147807279	peak1069	59	.	191.780	-1	-1
chr1	147993806	147994198	peak1070	75	.	244.950	-1	-1
chr1	148176224	148176513	peak1071	45	.	145.800	-1	-1
chr1	148240925	148241329	peak1072	158	.	512.310	-1	-1
chr1	148241362	148241804	peak1073	71	.	232.320	-1	-1
chr1	148556295	148556945	peak1074	50	.	162.270	-1	-1
chr1	149194455	149194767	peak1075	111	.	360.940	-1	-1
chr1	149215240	149215833	peak1076	506	.	1635.970	-1	-1
chr1	149223223	149224874	peak1077	796	.	2575.490	-1	-1
chr1	149605468	149605856	peak1078	91	.	294.820	-1	-1
chr1	149887359	149887763	peak1079	67	.	217.270	-1	-1
chr1	149899363	149899934	peak1080	958	.	3100.000	-1	-1
chr1	149981892	149983041	peak1081	958	.	3100.000	-1	-1
chr1	150039248	150040138	peak1082	958	.	3100.000	-1	-1
chr1	150208213	150208738	peak1083	38	.	125.280	-1	-1
chr1	150240904	150241771	peak1084	788	.	2547.670	-1	-1
chr1	150265943	150266685	peak1085	958	.	3100.000	-1	-1
chr1	150293680	150294400	peak1086	958	.	3100.000	-1	-1
chr1	150459415	150460247	peak1087	958	.	3100.000	-1	-1
chr1	150517937	150518438	peak1088	40	.	132.380	-1	-1
chr1	150522229	150522751	peak1089	42	.	137.560	-1	-1
chr1	150533355	150534395	peak1090	157	.	509.590	-1	-1
chr1	150551531	150552486	peak1091	371	.	1200.560	-1	-1
chr1	150601388	150602388	peak1092	113	.	367.410	-1	-1
chr1	150898559	150899287	peak1093	897	.	2902.870	-1	-1
chr1	150949695	150950104	peak1094	39	.	128.340	-1	-1
chr1	150971537	150971891	peak1095	47	.	152.730	-1	-1
chr1	150980666	150981284	peak1096	270	.	875.130	-1	-1
chr1	151030202	151030589	peak1097	35	.	113.470	-1	-1
chr1	151031656	151032366	peak1098	812	.	2626.250	-1	-1
chr1	151042732	151043907	peak1099	186	.	602.480	-1	-1
chr1	151138016	151138755	peak1100	958	.	3100.000	-1	-1
chr1	151162395	151162928	peak1101	355	.	1149.220	-1	-1
chr1	151226733	151227578	peak1102	461	.	1493.650	-1	-1
chr1	151253494	151255529	peak1103	958	.	3100.000	-1	-1
chr1	151319233	151319939	peak1104	59	.	193.510	-1	-1
chr1	151371616	151372502	peak1105	958	.	3100.000	-1	-1
chr1	151431852	151432155	peak1106	403	.	1302.950	-1	-1
chr1	151584239	151584635	peak1107	49	.	161.360	-1	-1
chr1	151687569	151688141	peak1108	55	.	180.520	-1	-1
chr1	151735326	151735791	peak1109	37	.	119.880	-1	-1
chr1	151762695	151763528	peak1110	84	.	274.250	-1	-1
chr1	151881533	151882673	peak1111	958	.	3100.000	-1	-1
chr1	152020382	152020961	peak1112	280	.	905.470	-1	-1
chr1	153031842	153032223	peak1113	32	.	104.510	-1	-1
chr1	153316315	153316604	peak1114	56	.	182.860	-1	-1
chr1	153483345	153483729	peak1115	36	.	118.360	-1	-1
chr1	153538889	153539465	peak1116	94	.	307.100	-1	-1
chr1	153606252	153607037	peak1117	154	.	498.360	-1	-1
chr1	153621626	153621978	peak1118	31	.	101.120	-1	-1
chr1	153630867	153631557	peak1119	96	.	310.400	-1	-1
chr1	153699982	153700731	peak1120	981	.	3171.940	-1	-1
chr1	153747892	153748281	peak1121	42	.	137.120	-1	-1
chr1	153755738	153756361	peak1122	82	.	265.740	-1	-1
chr1	153762294	153762512	peak1123	56	.	184.130	-1	-1
chr1	153895338	153895975	peak1124	81	.	263.760	-1	-1
chr1	153917435	153918068	peak1125	136	.	440.520	-1	-1
chr1	153918106	153919478	peak1126	617	.	1997.040	-1	-1
chr1	153930781	153931390	peak1127	826	.	2673.510	-1	-1
chr1	153935689	153936363	peak1128	95	.	308.680	-1	-1
chr1	153939582	153940408	peak1129	213	.	689.470	-1	-1
chr1	153949894	153950415	peak1130	33	.	107.780	-1	-1
chr1	153962965	153963551	peak1131	726	.	2349.940	-1	-1
chr1	154076900	154077266	peak1132	88	.	285.060	-1	-1
chr1	154154701	154156120	peak1133	958	.	3100.000	-1	-1
chr1	154192623	154193511	peak1134	146	.	473.100	-1	-1
chr1	154193629	154194188	peak1135	52	.	168.860	-1	-1
chr1	154244644	154245314	peak1136	50	.	161.710	-1	-1
chr1	154297753	154298321	peak1137	90	.	292.960	-1	-1
chr1	154358054	154358399	peak1138	64	.	207.180	-1	-1
chr1	154377579	154377864	peak1139	32	.	106.610	-1	-1
chr1	154469518	154469763	peak1140	76	.	246.860	-1	-1
chr1	154530963	154531783	peak1141	627	.	2027.310	-1	-1
chr1	154540146	154540584	peak1142	50	.	163.630	-1	-1
chr1	154842697	154843157	peak1143	46	.	149.100	-1	-1
chr1	154908876	154909433	peak1144	146	.	472.050	-1	-1
chr1	154927598	154927876	peak1145	65	.	211.090	-1	-1
chr1	154933710	154934777	peak1146	958	.	3100.000	-1	-1
chr1	154943231	154943716	peak1147	36	.	117.890	-1	-1
chr1	154946183	154947492	peak1148	958	.	3100.000	-1	-1
chr1	154955278	154956064	peak1149	958	.	3100.000	-1	-1
chr1	154958428	154958662	peak1150	37	.	119.880	-1	-1
chr1	154971543	154972029	peak1151	40	.	131.700	-1	-1
chr1	154973143	154973829	peak1152	222	.	719.320	-1	-1
chr1	154974408	154974901	peak1153	91	.	295.200	-1	-1
chr1	154975625	154976076	peak1154	42	.	138.240	-1	-1
chr1	154976309	154977043	peak1155	623	.	2016.010	-1	-1
chr1	154989586	154990337	peak1156	62	.	202.590	-1	-1
chr1	155022800	155023366	peak1157	75	.	244.880	-1	-1
chr1	155057164	155058211	peak1158	47	.	153.480	-1	-1
chr1	155107467	155108526	peak1159	958	.	3100.000	-1	-1
chr1	155108593	155108994	peak1160	40	.	131.820	-1	-1
chr1	155112332	155113330	peak1161	958	.	3100.000	-1	-1
chr1	155145174	155145996	peak1162	59	.	192.060	-1	-1
chr1	155146897	155147367	peak1163	61	.	199.030	-1	-1
chr1	155151319	155151803	peak1164	43	.	139.980	-1	-1
chr1	155163185	155163800	peak1165	57	.	185.140	-1	-1
chr1	155164192	155165017	peak1166	69	.	226.150	-1	-1
chr1	155178169	155179381	peak1167	648	.	2097.810	-1	-1
chr1	155214134	155214828	peak1168	79	.	258.130	-1	-1
chr1	155220351	155220914	peak1169	38	.	123.580	-1	-1
chr1	155225017	155225519	peak1170	62	.	202.800	-1	-1
chr1	155231275	155232460	peak1171	284	.	920.560	-1	-1
chr1	155242723	155243675	peak1172	228	.	740.330	-1	-1
chr1	155246914	155247901	peak1173	136	.	441.810	-1	-1
chr1	155278186	155278851	peak1174	221	.	717.480	-1	-1
chr1	155292677	155293494	peak1175	285	.	922.020	-1	-1
chr1	155293785	155295446	peak1176	156	.	507.000	-1	-1
chr1	155532612	155533188	peak1177	47	.	152.490	-1	-1
chr1	155658219	155659138	peak1178	98	.	318.830	-1	-1
chr1	155826626	155827250	peak1179	650	.	2103.510	-1	-1
chr1	155880982	155881347	peak1180	58	.	190.380	-1	-1
chr1	155903787	155904558	peak1181	958	.	3100.000	-1	-1
chr1	155947831	155948690	peak1182	178	.	578.240	-1	-1
chr1	155990233	155991068	peak1183	958	.	3100.000	-1	-1
chr1	156024309	156025018	peak1184	299	.	966.900	-1	-1
chr1	156052112	156052536	peak1185	58	.	190.410	-1	-1
chr1	156084897	156085367	peak1186	59	.	191.130	-1	-1
chr1	156095731	156096392	peak1187	194	.	629.010	-1	-1
chr1	156109885	156110136	peak1188	37	.	121.410	-1	-1
chr1	156163272	156164294	peak1189	958	.	3100.000	-1	-1
chr1	156182498	156183108	peak1190	41	.	134.570	-1	-1
chr1	156186132	156186722	peak1191	728	.	2353.790	-1	-1
chr1	156252321	156253045	peak1192	255	.	824.880	-1	-1
chr1	156307640	156308687	peak1193	189	.	613.450	-1	-1
chr1	156426900	156427344	peak1194	44	.	142.480	-1	-1
chr1	156450389	156450796	peak1195	46	.	149.500	-1	-1
chr1	156460110	156460687	peak1196	71	.	232.420	-1	-1
chr1	156470312	156471323	peak1197	146	.	473.760	-1	-1
chr1	156474635	156475053	peak1198	35	.	114.960	-1	-1
chr1	156536241	156536607	peak1199	47	.	154.800	-1	-1
chr1	156542019	156542712	peak1200	812	.	2627.160	-1	-1
chr1	156561218	156561673	peak1201	69	.	226.150	-1	-1
chr1	156571007	156571624	peak1202	260	.	840.620	-1	-1
chr1	156594091	156594657	peak1203	64	.	207.010	-1	-1
chr1	156627185	156627623	peak1204	34	.	110.020	-1	-1
chr1	156629492	156630459	peak1205	494	.	1597.820	-1	-1
chr1	156630944	156631604	peak1206	958	.	3100.000	-1	-1
chr1	156695608	156695991	peak1207	54	.	177.720	-1	-1
chr1	156697763	156699062	peak1208	958	.	3100.000	-1	-1
chr1	156710398	156711499	peak1209	958	.	3100.000	-1	-1
chr1	156716276	156717070	peak1210	97	.	315.570	-1	-1
chr1	156718468	156718759	peak1211	35	.	115.560	-1	-1
chr1	156721477	156722022	peak1212	65	.	210.680	-1	-1
chr1	156736868	156737831	peak1213	153	.	495.080	-1	-1
chr1	156783482	156784072	peak1214	149	.	483.320	-1	-1
chr1	156786307	156786823	peak1215	551	.	1784.330	-1	-1
chr1	156830485	156830829	peak1216	41	.	134.090	-1	-1
chr1	156836084	156836566	peak1217	34	.	112.670	-1	-1
chr1	156862016	156862516	peak1218	39	.	128.790	-1	-1
chr1	156895959	156896289	peak1219	57	.	187.420	-1	-1
chr1	156928122	156928606	peak1220	83	.	270.090	-1	-1
chr1	157015246	157015886	peak1221	88	.	285.100	-1	-1
chr1	157107528	157108891	peak1222	958	.	3100.000	-1	-1
chr1	157125082	157125619	peak1223	32	.	104.950	-1	-1
chr1	157249267	157249653	peak1224	56	.	182.020	-1	-1
chr1	157980063	157980340	peak1225	42	.	138.670	-1	-1
chr1	158119355	158119754	peak1226	88	.	285.400	-1	-1
chr1	159174540	159174797	peak1227	34	.	112.840	-1	-1
chr1	159750262	159751279	peak1228	111	.	358.920	-1	-1
chr1	159880154	159880531	peak1229	43	.	141.560	-1	-1
chr1	159891880	159892284	peak1230	46	.	150.860	-1	-1
chr1	159894166	159894652	peak1231	33	.	107.780	-1	-1
chr1	159894691	159895034	peak1232	43	.	142.220	-1	-1
chr1	159899387	159899888	peak1233	99	.	321.810	-1	-1
chr1	159915285	159915760	peak1234	52	.	170.310	-1	-1
chr1	160001088	160002124	peak1235	958	.	3100.000	-1	-1
chr1	160016149	160016738	peak1236	385	.	1246.870	-1	-1
chr1	160039417	160039704	peak1237	38	.	124.360	-1	-1
chr1	160174910	160175470	peak1238	76	.	246.800	-1	-1
chr1	160312647	160313618	peak1239	958	.	3100.000	-1	-1
chr1	160509869	160510215	peak1240	49	.	161.280	-1	-1
chr1	160807290	160807708	peak1241	211	.	684.580	-1	-1
chr1	160979340	160979804	peak1242	44	.	145.290	-1	-1
chr1	160983323	160983878	peak1243	958	.	3100.000	-1	-1
chr1	160990307	160990786	peak1244	47	.	152.670	-1	-1
chr1	161014780	161015351	peak1245	72	.	234.830	-1	-1
chr1	161015502	161016258	peak1246	958	.	3100.000	-1	-1
chr1	161038035	161038505	peak1247	49	.	160.500	-1	-1
chr1	161039448	161039919	peak1248	52	.	168.670	-1	-1
chr1	161087455	161088196	peak1249	958	.	3100.000	-1	-1
chr1	161102061	161103054	peak1250	213	.	690.880	-1	-1
chr1	161123482	161124385	peak1251	820	.	2652.170	-1	-1
chr1	161128771	161129736	peak1252	39	.	129.300	-1	-1
chr1	161131876	161132260	peak1253	37	.	121.020	-1	-1
chr1	161135908	161136628	peak1254	137	.	443.400	-1	-1
chr1	161147086	161147690	peak1255	31	.	100.800	-1	-1
chr1	161170199	161170682	peak1256	40	.	129.750	-1	-1
chr1	161171710	161172515	peak1257	755	.	2441.840	-1	-1
chr1	161179531	161179930	peak1258	252	.	816.050	-1	-1
chr1	161196246	161196554	peak1259	47	.	153.860	-1	-1
chr1	161275697	161276269	peak1260	57	.	185.270	-1	-1
chr1	161276963	161277434	peak1261	41	.	134.640	-1	-1
chr1	161283841	161284796	peak1262	896	.	2899.300	-1	-1
chr1	161359409	161360047	peak1263	414	.	1340.340	-1	-1
chr1	161368766	161370008	peak1264	958	.	3100.000	-1	-1
chr1	161391746	161392104	peak1265	33	.	108.000	-1	-1
chr1	161410080	161410657	peak1266	552	.	1787.800	-1	-1
chr1	161509796	161510281	peak1267	133	.	430.960	-1	-1
chr1	161591948	161592185	peak1268	36	.	117.840	-1	-1
chr1	161695538	161697413	peak1269	607	.	1963.990	-1	-1
chr1	161719272	161720122	peak1270	100	.	324.780	-1	-1
chr1	161735938	161736482	peak1271	112	.	363.400	-1	-1
chr1	162342444	162342909	peak1272	102	.	330.650	-1	-1
chr1	162388388	162388704	peak1273	40	.	132.040	-1	-1
chr1	162467342	162468290	peak1274	958	.	3100.000	-1	-1
chr1	162531100	162531836	peak1275	55	.	180.120	-1	-1
chr1	163063073	163063346	peak1276	33	.	109.850	-1	-1
chr1	163291299	163292080	peak1277	958	.	3100.000	-1	-1
chr1	164681355	164682057	peak1278	118	.	382.330	-1	-1
chr1	165667241	165667882	peak1279	287	.	929.100	-1	-1
chr1	165737574	165738674	peak1280	958	.	3100.000	-1	-1
chr1	165796699	165797923	peak1281	163	.	530.190	-1	-1
chr1	166135989	166136304	peak1282	34	.	111.940	-1	-1
chr1	166699287	166699932	peak1283	50	.	162.510	-1	-1
chr1	166808204	166808857	peak1284	584	.	1888.650	-1	-1
chr1	166844830	166845800	peak1285	99	.	322.620	-1	-1
chr1	167013299	167013683	peak1286	101	.	329.040	-1	-1
chr1	167121585	167122109	peak1287	288	.	934.220	-1	-1
chr1	167189077	167190205	peak1288	183	.	593.430	-1	-1
chr1	167461387	167461663	peak1289	51	.	167.260	-1	-1
chr1	167486695	167487167	peak1290	38	.	126.020	-1	-1
chr1	167586790	167587291	peak1291	32	.	104.770	-1	-1
chr1	167596925	167597648	peak1292	226	.	730.930	-1	-1
chr1	167683405	167684043	peak1293	142	.	459.570	-1	-1
chr1	167690838	167691851	peak1294	127	.	412.640	-1	-1
chr1	167905118	167906196	peak1295	79	.	256.070	-1	-1
chr1	167954229	167954668	peak1296	56	.	183.990	-1	-1
chr1	168147885	168148721	peak1297	958	.	3100.000	-1	-1
chr1	168194527	168195589	peak1298	69	.	223.290	-1	-1
chr1	168311721	168312204	peak1299	31	.	100.240	-1	-1
chr1	168339046	168339305	peak1300	36	.	118.360	-1	-1
chr1	168438905	168439211	peak1301	62	.	200.680	-1	-1
chr1	169075293	169075785	peak1302	34	.	112.680	-1	-1
chr1	169336805	169337875	peak1303	958	.	3100.000	-1	-1
chr1	169454651	169455618	peak1304	65	.	211.820	-1	-1
chr1	169763536	169764579	peak1305	958	.	3100.000	-1	-1
chr1	169862474	169863431	peak1306	529	.	1710.840	-1	-1
chr1	171710509	171711644	peak1307	88	.	285.990	-1	-1
chr1	171750201	171751077	peak1308	958	.	3100.000	-1	-1
chr1	172412762	172413569	peak1309	958	.	3100.000	-1	-1
chr1	172425602	172425819	peak1310	39	.	128.080	-1	-1
chr1	172501629	172502591	peak1311	56	.	182.340	-1	-1
chr1	173446469	173447040	peak1312	70	.	226.900	-1	-1
chr1	173683654	173684728	peak1313	958	.	3100.000	-1	-1
chr1	173793108	173794175	peak1314	209	.	678.720	-1	-1
chr1	173836780	173837964	peak1315	958	.	3100.000	-1	-1
chr1	173990733	173991738	peak1316	69	.	225.270	-1	-1
chr1	174128212	174129602	peak1317	182	.	589.710	-1	-1
chr1	174968266	174969759	peak1318	958	.	3100.000	-1	-1
chr1	174992316	174992819	peak1319	33	.	106.900	-1	-1
chr1	174998633	174999313	peak1320	203	.	657.160	-1	-1
chr1	175379089	175379409	peak1321	52	.	169.330	-1	-1
chr1	176175765	176176996	peak1322	447	.	1445.480	-1	-1
chr1	177953302	177953568	peak1323	182	.	590.210	-1	-1
chr1	178006887	178007352	peak1324	57	.	186.390	-1	-1
chr1	178511601	178512002	peak1325	33	.	108.000	-1	-1
chr1	178994585	178995133	peak1326	73	.	237.040	-1	-1
chr1	178995384	178995924	peak1327	40	.	130.940	-1	-1
chr1	179015994	179016809	peak1328	54	.	176.360	-1	-1
chr1	179050888	179051453	peak1329	88	.	285.740	-1	-1
chr1	179262593	179263313	peak1330	58	.	188.180	-1	-1
chr1	179334736	179335418	peak1331	81	.	262.980	-1	-1
chr1	179560570	179560836	peak1332	31	.	100.670	-1	-1
chr1	179846629	179847295	peak1333	958	.	3100.000	-1	-1
chr1	179851124	179852462	peak1334	958	.	3100.000	-1	-1
chr1	180123327	180124275	peak1335	222	.	719.880	-1	-1
chr1	180124333	180124858	peak1336	49	.	160.070	-1	-1
chr1	180240238	180241054	peak1337	80	.	261.620	-1	-1
chr1	180471408	180472377	peak1338	674	.	2181.860	-1	-1
chr1	180572404	180572735	peak1339	43	.	142.020	-1	-1
chr1	180600949	180601812	peak1340	55	.	180.980	-1	-1
chr1	180991786	180992201	peak1341	82	.	266.870	-1	-1
chr1	181057474	181058676	peak1342	100	.	323.640	-1	-1
chr1	181074044	181074604	peak1343	45	.	146.940	-1	-1
chr1	181110553	181111024	peak1344	59	.	193.400	-1	-1
chr1	181122043	181122627	peak1345	197	.	639.250	-1	-1
chr1	181158982	181159424	peak1346	32	.	104.510	-1	-1
chr1	181998410	181999473	peak1347	275	.	892.280	-1	-1
chr1	182205266	182205814	peak1348	72	.	235.600	-1	-1
chr1	182269073	182269634	peak1349	86	.	280.430	-1	-1
chr1	182360320	182361087	peak1350	148	.	479.060	-1	-1
chr1	182758393	182759203	peak1351	242	.	785.150	-1	-1
chr1	182808081	182809301	peak1352	157	.	509.300	-1	-1
chr1	183204674	183204939	peak1353	232	.	751.360	-1	-1
chr1	183440111	183442022	peak1354	958	.	3100.000	-1	-1
chr1	183604502	183605250	peak1355	200	.	649.040	-1	-1
chr1	183671940	183672335	peak1356	32	.	105.150	-1	-1
chr1	183839182	183839774	peak1357	131	.	425.370	-1	-1
chr1	184006403	184006968	peak1358	40	.	130.560	-1	-1
chr1	184020659	184021258	peak1359	526	.	1701.620	-1	-1
chr1	184355846	184356204	peak1360	36	.	118.690	-1	-1
chr1	184723206	184724624	peak1361	958	.	3100.000	-1	-1
chr1	184943011	184943830	peak1362	91	.	297.290	-1	-1
chr1	185014307	185015356	peak1363	96	.	310.700	-1	-1
chr1	185125745	185126782	peak1364	745	.	2409.610	-1	-1
chr1	185285193	185286960	peak1365	399	.	1290.940	-1	-1
chr1	186051398	186051746	peak1366	67	.	217.630	-1	-1
chr1	186343888	186345162	peak1367	446	.	1442.820	-1	-1
chr1	189118575	189119155	peak1368	283	.	917.510	-1	-1
chr1	192946312	192946744	peak1369	32	.	104.950	-1	-1
chr1	192955278	192955553	peak1370	142	.	459.600	-1	-1
chr1	193027630	193029351	peak1371	265	.	858.500	-1	-1
chr1	193040155	193040455	peak1372	65	.	210.470	-1	-1
chr1	193074242	193074840	peak1373	66	.	213.910	-1	-1
chr1	193090788	193091356	peak1374	40	.	130.160	-1	-1
chr1	194150957	194151252	peak1375	32	.	106.490	-1	-1
chr1	196902608	196903245	peak1376	894	.	2892.180	-1	-1
chr1	197115165	197115702	peak1377	39	.	129.280	-1	-1
chr1	197170130	197170807	peak1378	56	.	182.120	-1	-1
chr1	197744225	197744934	peak1379	62	.	203.230	-1	-1
chr1	197871572	197872168	peak1380	42	.	136.880	-1	-1
chr1	197897930	197898416	peak1381	314	.	1017.580	-1	-1
chr1	198125806	198127024	peak1382	273	.	884.690	-1	-1
chr1	198127828	198128600	peak1383	715	.	2312.700	-1	-1
chr1	200209829	200210100	peak1384	52	.	168.710	-1	-1
chr1	200378876	200379435	peak1385	57	.	185.270	-1	-1
chr1	200589438	200590198	peak1386	572	.	1850.820	-1	-1
chr1	200638432	200639375	peak1387	385	.	1246.290	-1	-1
chr1	200707992	200708381	peak1388	38	.	122.910	-1	-1
chr1	200885316	200885729	peak1389	122	.	396.390	-1	-1
chr1	200988483	200988977	peak1390	62	.	203.420	-1	-1
chr1	201122808	201123858	peak1391	155	.	501.740	-1	-1
chr1	201285118	201285352	peak1392	70	.	229.010	-1	-1
chr1	201404904	201405260	peak1393	52	.	171.230	-1	-1
chr1	201417182	201417655	peak1394	49	.	159.380	-1	-1
chr1	201475803	201476518	peak1395	114	.	371.420	-1	-1
chr1	201520987	201521359	peak1396	38	.	123.070	-1	-1
chr1	201798134	201798706	peak1397	36	.	117.680	-1	-1
chr1	201864967	201865350	peak1398	54	.	174.680	-1	-1
chr1	201910574	201911095	peak1399	69	.	225.380	-1	-1
chr1	201924234	201925062	peak1400	724	.	2341.760	-1	-1
chr1	201951421	201952681	peak1401	676	.	2187.360	-1	-1
chr1	201987092	201988050	peak1402	77	.	250.090	-1	-1
chr1	202045150	202045444	peak1403	42	.	136.060	-1	-1
chr1	202045860	202046306	peak1404	90	.	293.390	-1	-1
chr1	202128926	202130085	peak1405	128	.	414.790	-1	-1
chr1	202133558	202134137	peak1406	43	.	139.720	-1	-1
chr1	202135201	202135488	peak1407	42	.	137.170	-1	-1
chr1	202317506	202318107	peak1408	104	.	338.330	-1	-1
chr1	202775875	202776751	peak1409	487	.	1576.460	-1	-1
chr1	202776980	202777786	peak1410	65	.	211.940	-1	-1
chr1	202779611	202780784	peak1411	134	.	433.500	-1	-1
chr1	202857448	202858458	peak1412	152	.	494.650	-1	-1
chr1	202895885	202896785	peak1413	118	.	381.730	-1	-1
chr1	202926780	202927706	peak1414	479	.	1551.760	-1	-1
chr1	202976189	202976740	peak1415	45	.	148.020	-1	-1
chr1	203258724	203259174	peak1416	34	.	112.010	-1	-1
chr1	203274108	203274932	peak1417	39	.	126.320	-1	-1
chr1	203280926	203281350	peak1418	39	.	127.790	-1	-1
chr1	203456536	203457141	peak1419	47	.	153.330	-1	-1
chr1	203595365	203595923	peak1420	36	.	117.400	-1	-1
chr1	203619280	203619982	peak1421	285	.	921.630	-1	-1
chr1	203651783	203652449	peak1422	958	.	3100.000	-1	-1
chr1	203764514	203764923	peak1423	40	.	129.500	-1	-1
chr1	203764992	203765694	peak1424	187	.	605.980	-1	-1
chr1	203830308	203831230	peak1425	958	.	3100.000	-1	-1
chr1	204146219	204146668	peak1426	37	.	122.060	-1	-1
chr1	204332363	204333048	peak1427	570	.	1843.320	-1	-1
chr1	204380066	204381407	peak1428	958	.	3100.000	-1	-1
chr1	204463587	204464023	peak1429	40	.	132.400	-1	-1
chr1	204484986	204485959	peak1430	958	.	3100.000	-1	-1
chr1	204641424	204642005	peak1431	241	.	782.090	-1	-1
chr1	204732911	204733260	peak1432	79	.	257.300	-1	-1
chr1	204776390	204776584	peak1433	31	.	102.540	-1	-1
chr1	204797615	204797965	peak1434	41	.	134.870	-1	-1
chr1	204941161	204941366	peak1435	44	.	145.100	-1	-1
chr1	204994408	204994677	peak1436	43	.	142.080	-1	-1
chr1	205090828	205091635	peak1437	958	.	3100.000	-1	-1
chr1	205179854	205181265	peak1438	958	.	3100.000	-1	-1
chr1	205196734	205197219	peak1439	55	.	178.090	-1	-1
chr1	205290193	205290882	peak1440	49	.	159.400	-1	-1
chr1	205418725	205419202	peak1441	65	.	211.090	-1	-1
chr1	205498135	205498748	peak1442	42	.	136.880	-1	-1
chr1	205499205	205499592	peak1443	52	.	169.970	-1	-1
chr1	205560947	205561510	peak1444	47	.	153.230	-1	-1
chr1	205600079	205601532	peak1445	958	.	3100.000	-1	-1
chr1	205647701	205648200	peak1446	38	.	123.580	-1	-1
chr1	205648317	205649486	peak1447	166	.	538.160	-1	-1
chr1	205718358	205719557	peak1448	121	.	392.130	-1	-1
chr1	205781920	205782630	peak1449	128	.	414.020	-1	-1
chr1	206109043	206109224	peak1450	60	.	194.460	-1	-1
chr1	206274247	206274454	peak1451	38	.	125.620	-1	-1
chr1	206730325	206730996	peak1452	97	.	313.990	-1	-1
chr1	206785393	206786152	peak1453	871	.	2817.750	-1	-1
chr1	206808621	206809301	peak1454	81	.	265.050	-1	-1
chr1	206833018	206833396	peak1455	74	.	239.540	-1	-1
chr1	206858002	206858521	peak1456	89	.	289.940	-1	-1
chr1	206858846	206859697	peak1457	103	.	335.370	-1	-1
chr1	207020840	207021265	peak1458	171	.	555.390	-1	-1
chr1	207197604	207198604	peak1459	236	.	765.740	-1	-1
chr1	207226289	207226912	peak1460	33	.	106.990	-1	-1
chr1	207326299	207326691	peak1461	81	.	263.650	-1	-1
chr1	207378365	207378662	peak1462	134	.	435.620	-1	-1
chr1	207494058	207495283	peak1463	117	.	381.480	-1	-1
chr1	207598022	207598365	peak1464	43	.	140.490	-1	-1
chr1	207627815	207628369	peak1465	37	.	121.080	-1	-1
chr1	207693531	207693891	peak1466	125	.	406.280	-1	-1
chr1	207818196	207818913	peak1467	35	.	113.210	-1	-1
chr1	207924997	207925939	peak1468	724	.	2343.910	-1	-1
chr1	207979216	207979460	peak1469	33	.	107.070	-1	-1
chr1	207985272	207985714	peak1470	39	.	126.220	-1	-1
chr1	208136440	208137433	peak1471	585	.	1893.190	-1	-1
chr1	208195165	208195501	peak1472	110	.	356.190	-1	-1
chr1	208392985	208393524	peak1473	151	.	489.080	-1	-1
chr1	209830545	209830975	peak1474	51	.	165.200	-1	-1
chr1	209921035	209921403	peak1475	41	.	133.710	-1	-1
chr1	209957681	209958294	peak1476	958	.	3100.000	-1	-1
chr1	209979356	209979854	peak1477	34	.	113.050	-1	-1
chr1	210000886	210001635	peak1478	416	.	1345.290	-1	-1
chr1	211307327	211307766	peak1479	40	.	129.540	-1	-1
chr1	211431983	211433031	peak1480	122	.	397.440	-1	-1
chr1	211555828	211556678	peak1481	435	.	1409.260	-1	-1
chr1	211688508	211689248	peak1482	59	.	193.160	-1	-1
chr1	211750953	211751572	peak1483	58	.	190.470	-1	-1
chr1	211752362	211753260	peak1484	89	.	287.920	-1	-1
chr1	211780197	211780808	peak1485	533	.	1726.360	-1	-1
chr1	211803408	211804028	peak1486	128	.	416.620	-1	-1
chr1	211848833	211849605	peak1487	164	.	531.510	-1	-1
chr1	212003678	212004400	peak1488	146	.	473.720	-1	-1
chr1	212062718	212063056	peak1489	34	.	111.920	-1	-1
chr1	212208336	212209394	peak1490	148	.	479.440	-1	-1
chr1	212457931	212459784	peak1491	261	.	846.450	-1	-1
chr1	212587526	212588436	peak1492	96	.	312.120	-1	-1
chr1	212687325	212687864	peak1493	202	.	655.270	-1	-1
chr1	212731787	212732578	peak1494	32	.	104.470	-1	-1
chr1	212781624	212782439	peak1495	49	.	158.540	-1	-1
chr1	212872464	212872976	peak1496	44	.	144.120	-1	-1
chr1	212964699	212965533	peak1497	958	.	3100.000	-1	-1
chr1	213030905	213031756	peak1498	75	.	242.680	-1	-1
chr1	213188425	213189311	peak1499	76	.	247.170	-1	-1
chr1	213224081	213225115	peak1500	958	.	3100.000	-1	-1
chr1	213498758	213499317	peak1501	146	.	474.490	-1	-1
chr1	214453954	214455163	peak1502	506	.	1637.280	-1	-1
chr1	214776144	214776905	peak1503	37	.	121.060	-1	-1
chr1	214996778	214997216	peak1504	68	.	220.790	-1	-1
chr1	217804111	217804705	peak1505	239	.	773.360	-1	-1
chr1	218458065	218458982	peak1506	958	.	3100.000	-1	-1
chr1	218477986	218478218	peak1507	59	.	192.510	-1	-1
chr1	219262113	219262587	peak1508	62	.	200.650	-1	-1
chr1	220080227	220080558	peak1509	65	.	213.180	-1	-1
chr1	220267176	220268108	peak1510	584	.	1889.250	-1	-1
chr1	220445314	220446138	peak1511	864	.	2794.830	-1	-1
chr1	220906428	220906782	peak1512	119	.	385.750	-1	-1
chr1	221100780	221101086	peak1513	34	.	110.550	-1	-1
chr1	221140156	221140446	peak1514	91	.	294.820	-1	-1
chr1	221915882	221916503	peak1515	117	.	381.020	-1	-1
chr1	222638578	222639202	peak1516	61	.	199.550	-1	-1
chr1	222762977	222763732	peak1517	1000	.	3233.060	-1	-1
chr1	222790662	222791132	peak1518	32	.	106.350	-1	-1
chr1	222792296	222792626	peak1519	40	.	130.780	-1	-1
chr1	222817049	222817975	peak1520	304	.	984.600	-1	-1
chr1	222885672	222886324	peak1521	37	.	119.850	-1	-1
chr1	222886396	222886982	peak1522	632	.	2044.950	-1	-1
chr1	222987944	222988681	peak1523	958	.	3100.000	-1	-1
chr1	223316206	223316827	peak1524	52	.	170.180	-1	-1
chr1	223815761	223816212	peak1525	387	.	1254.180	-1	-1
chr1	223899769	223900579	peak1526	50	.	162.160	-1	-1
chr1	223958667	223959127	peak1527	37	.	121.650	-1	-1
chr1	224032974	224033663	peak1528	117	.	378.300	-1	-1
chr1	224033742	224034601	peak1529	91	.	296.450	-1	-1
chr1	224058253	224058736	peak1530	117	.	380.890	-1	-1
chr1	224180125	224180477	peak1531	47	.	152.770	-1	-1
chr1	224301407	224302685	peak1532	958	.	3100.000	-1	-1
chr1	224393268	224393534	peak1533	40	.	129.430	-1	-1
chr1	224517544	224518508	peak1534	650	.	2101.900	-1	-1
chr1	224544359	224544958	peak1535	71	.	232.080	-1	-1
chr1	224622174	224623094	peak1536	958	.	3100.000	-1	-1
chr1	224690917	224691770	peak1537	682	.	2205.720	-1	-1
chr1	224704234	224704461	peak1538	35	.	113.190	-1	-1
chr1	224716638	224716857	peak1539	60	.	196.790	-1	-1
chr1	225117124	225117838	peak1540	356	.	1151.310	-1	-1
chr1	225615316	225616482	peak1541	172	.	557.720	-1	-1
chr1	225654657	225655281	peak1542	578	.	1869.340	-1	-1
chr1	225655319	225655743	peak1543	59	.	192.380	-1	-1
chr1	225662556	225663034	peak1544	44	.	142.670	-1	-1
chr1	225965166	225966082	peak1545	49	.	161.480	-1	-1
chr1	226069278	226070485	peak1546	121	.	392.710	-1	-1
chr1	226111167	226112622	peak1547	958	.	3100.000	-1	-1
chr1	226115856	226116623	peak1548	82	.	267.180	-1	-1
chr1	226186685	226187750	peak1549	514	.	1664.860	-1	-1
chr1	226249397	226250887	peak1550	117	.	378.490	-1	-1
chr1	226270524	226271609	peak1551	958	.	3100.000	-1	-1
chr1	226297965	226299386	peak1552	195	.	631.830	-1	-1
chr1	226309075	226310308	peak1553	167	.	540.510	-1	-1
chr1	226373647	226374968	peak1554	958	.	3100.000	-1	-1
chr1	226495993	226496997	peak1555	161	.	521.650	-1	-1
chr1	226497015	226497484	peak1556	47	.	151.970	-1	-1
chr1	226595182	226596079	peak1557	96	.	312.520	-1	-1
chr1	226714451	226715227	peak1558	657	.	2127.060	-1	-1
chr1	226825285	226825641	peak1559	35	.	113.760	-1	-1
chr1	226841059	226841324	peak1560	32	.	103.630	-1	-1
chr1	226890989	226891456	peak1561	102	.	332.110	-1	-1
chr1	226992509	226992971	peak1562	160	.	520.110	-1	-1
chr1	227015684	227016155	peak1563	249	.	806.020	-1	-1
chr1	227057879	227058735	peak1564	64	.	209.130	-1	-1
chr1	227126903	227128480	peak1565	293	.	950.080	-1	-1
chr1	227177837	227178213	peak1566	54	.	177.190	-1	-1
chr1	227505846	227506615	peak1567	68	.	222.340	-1	-1
chr1	227584177	227584499	peak1568	66	.	214.340	-1	-1
chr1	227619552	227619917	peak1569	36	.	117.400	-1	-1
chr1	227751001	227751780	peak1570	958	.	3100.000	-1	-1
chr1	227760378	227760805	peak1571	130	.	421.280	-1	-1
chr1	227922461	227923468	peak1572	958	.	3100.000	-1	-1
chr1	227950049	227950602	peak1573	77	.	250.210	-1	-1
chr1	227976183	227976642	peak1574	46	.	150.840	-1	-1
chr1	228073355	228073848	peak1575	37	.	121.020	-1	-1
chr1	228074814	228075174	peak1576	42	.	137.300	-1	-1
chr1	228076405	228076878	peak1577	68	.	220.900	-1	-1
chr1	228122451	228123035	peak1578	102	.	332.040	-1	-1
chr1	228269789	228271091	peak1579	153	.	495.340	-1	-1
chr1	228289948	228291397	peak1580	114	.	369.530	-1	-1
chr1	228296810	228297487	peak1581	54	.	177.720	-1	-1
chr1	228327029	228328578	peak1582	695	.	2248.170	-1	-1
chr1	228333293	228333761	peak1583	54	.	177.560	-1	-1
chr1	228337133	228337605	peak1584	76	.	248.110	-1	-1
chr1	228352142	228352641	peak1585	101	.	329.190	-1	-1
chr1	228353207	228354597	peak1586	490	.	1584.660	-1	-1
chr1	228362163	228362792	peak1587	179	.	579.370	-1	-1
chr1	228366433	228366833	peak1588	219	.	710.940	-1	-1
chr1	228400715	228401474	peak1589	90	.	293.810	-1	-1
chr1	228477791	228478619	peak1590	197	.	639.780	-1	-1
chr1	228555367	228556278	peak1591	300	.	971.460	-1	-1
chr1	228556665	228557163	peak1592	36	.	117.140	-1	-1
chr1	228593736	228594743	peak1593	529	.	1710.690	-1	-1
chr1	228608825	228609244	peak1594	60	.	197.150	-1	-1
chr1	228640116	228640657	peak1595	37	.	120.680	-1	-1
chr1	228645005	228645608	peak1596	40	.	129.900	-1	-1
chr1	228646058	228646525	peak1597	96	.	311.480	-1	-1
chr1	228674234	228675929	peak1598	110	.	358.860	-1	-1
chr1	228700831	228701352	peak1599	288	.	931.680	-1	-1
chr1	229283748	229284375	peak1600	83	.	268.550	-1	-1
chr1	229335685	229336066	peak1601	42	.	138.240	-1	-1
chr1	229406291	229407221	peak1602	436	.	1410.430	-1	-1
chr1	229643665	229644383	peak1603	41	.	135.490	-1	-1
chr1	229690444	229691269	peak1604	153	.	496.950	-1	-1
chr1	229693676	229695082	peak1605	179	.	579.550	-1	-1
chr1	229761574	229762464	peak1606	835	.	2701.740	-1	-1
chr1	229889569	229889872	peak1607	52	.	168.400	-1	-1
chr1	230202218	230203083	peak1608	83	.	269.310	-1	-1
chr1	230262808	230263092	peak1609	40	.	130.940	-1	-1
chr1	230468315	230468849	peak1610	103	.	334.210	-1	-1
chr1	230562033	230562638	peak1611	168	.	544.500	-1	-1
chr1	230777888	230778502	peak1612	137	.	444.830	-1	-1
chr1	231114193	231115236	peak1613	958	.	3100.000	-1	-1
chr1	231174845	231175908	peak1614	94	.	305.830	-1	-1
chr1	231297703	231298340	peak1615	42	.	136.370	-1	-1
chr1	231336248	231336615	peak1616	74	.	240.770	-1	-1
chr1	231346785	231347637	peak1617	239	.	774.890	-1	-1
chr1	231376291	231377141	peak1618	181	.	587.800	-1	-1
chr1	231472948	231474214	peak1619	60	.	197.190	-1	-1
chr1	231558083	231558549	peak1620	47	.	152.670	-1	-1
chr1	231663899	231664905	peak1621	958	.	3100.000	-1	-1
chr1	231762222	231762527	peak1622	32	.	104.500	-1	-1
chr1	232941171	232941639	peak1623	38	.	125.550	-1	-1
chr1	233085865	233086628	peak1624	286	.	927.330	-1	-1
chr1	233121713	233122162	peak1625	35	.	115.520	-1	-1
chr1	233462976	233463390	peak1626	34	.	111.130	-1	-1
chr1	233654172	233654618	peak1627	41	.	132.570	-1	-1
chr1	234367329	234367634	peak1628	34	.	111.500	-1	-1
chr1	234508733	234509819	peak1629	958	.	3100.000	-1	-1
chr1	234614215	234615041	peak1630	73	.	236.540	-1	-1
chr1	234719862	234720125	peak1631	65	.	210.530	-1	-1
chr1	234735377	234736216	peak1632	600	.	1940.670	-1	-1
chr1	234744689	234745265	peak1633	45	.	147.580	-1	-1
chr1	234745742	234746214	peak1634	67	.	219.240	-1	-1
chr1	234914193	234914917	peak1635	36	.	118.280	-1	-1
chr1	235003042	235003527	peak1636	36	.	116.710	-1	-1
chr1	235093109	235093606	peak1637	41	.	133.360	-1	-1
chr1	235093792	235094183	peak1638	42	.	138.240	-1	-1
chr1	235114515	235114816	peak1639	107	.	347.080	-1	-1
chr1	235291623	235292606	peak1640	958	.	3100.000	-1	-1
chr1	235324140	235324851	peak1641	958	.	3100.000	-1	-1
chr1	235490217	235490908	peak1642	48	.	156.740	-1	-1
chr1	235491127	235492495	peak1643	748	.	2421.290	-1	-1
chr1	235530396	235531120	peak1644	958	.	3100.000	-1	-1
chr1	235667314	235668555	peak1645	329	.	1065.320	-1	-1
chr1	236029509	236030273	peak1646	65	.	211.620	-1	-1
chr1	236260228	236260833	peak1647	401	.	1297.280	-1	-1
chr1	236444827	236445634	peak1648	65	.	210.930	-1	-1
chr1	236558480	236559088	peak1649	41	.	135.500	-1	-1
chr1	236666414	236666877	peak1650	80	.	259.670	-1	-1
chr1	236686857	236687760	peak1651	113	.	365.370	-1	-1
chr1	236767288	236768295	peak1652	397	.	1283.880	-1	-1
chr1	236958178	236959348	peak1653	958	.	3100.000	-1	-1
chr1	237392645	237392931	peak1654	58	.	187.850	-1	-1
chr1	238402026	238402263	peak1655	41	.	133.360	-1	-1
chr1	241298040	241298358	peak1656	106	.	342.720	-1	-1
chr1	241682466	241683244	peak1657	48	.	156.210	-1	-1
chr1	241803238	241804151	peak1658	286	.	925.310	-1	-1
chr1	241987273	241987600	peak1659	94	.	307.020	-1	-1
chr1	242011024	242011963	peak1660	958	.	3100.000	-1	-1
chr1	242161667	242162122	peak1661	42	.	138.120	-1	-1
chr1	243100084	243100421	peak1662	110	.	357.510	-1	-1
chr1	243264833	243265323	peak1663	65	.	212.880	-1	-1
chr1	243417588	243418056	peak1664	32	.	105.290	-1	-1
chr1	243418114	243419684	peak1665	555	.	1795.620	-1	-1
chr1	243893322	243893620	peak1666	32	.	105.530	-1	-1
chr1	244210965	244211887	peak1667	278	.	900.710	-1	-1
chr1	244518136	244518468	peak1668	36	.	117.840	-1	-1
chr1	244556908	244557186	peak1669	38	.	123.190	-1	-1
chr1	244557259	244557572	peak1670	47	.	153.570	-1	-1
chr1	244614337	244615679	peak1671	199	.	645.140	-1	-1
chr1	244811201	244811573	peak1672	44	.	143.990	-1	-1
chr1	244815887	244817014	peak1673	307	.	992.850	-1	-1
chr1	244998009	244999184	peak1674	352	.	1140.650	-1	-1
chr1	245026124	245027072	peak1675	958	.	3100.000	-1	-1
chr1	245027412	245028157	peak1676	55	.	180.200	-1	-1
chr1	245081948	245082310	peak1677	31	.	103.010	-1	-1
chr1	245133322	245134550	peak1678	136	.	441.910	-1	-1
chr1	245319608	245320214	peak1679	76	.	245.860	-1	-1
chr1	245331435	245331703	peak1680	64	.	207.720	-1	-1
chr1	245740781	245741449	peak1681	958	.	3100.000	-1	-1
chr1	246356784	246357127	peak1682	48	.	156.100	-1	-1
chr1	246729090	246730416	peak1683	958	.	3100.000	-1	-1
chr1	246859698	246860337	peak1684	322	.	1043.690	-1	-1
chr1	247094777	247095723	peak1685	312	.	1010.980	-1	-1
chr1	247171047	247171587	peak1686	384	.	1243.340	-1	-1
chr1	247241453	247242343	peak1687	958	.	3100.000	-1	-1
chr1	247267020	247267993	peak1688	958	.	3100.000	-1	-1
chr1	247274495	247275774	peak1689	825	.	2669.890	-1	-1
chr1	247373500	247374443	peak1690	958	.	3100.000	-1	-1
chr1	247494169	247495980	peak1691	958	.	3100.000	-1	-1
chr1	247535960	247536502	peak1692	76	.	245.800	-1	-1
chr1	247611764	247612059	peak1693	94	.	307.130	-1	-1
chr1	247634675	247635221	peak1694	50	.	162.200	-1	-1
chr1	247988574	247989139	peak1695	708	.	2289.840	-1	-1
chr1	248018526	248018948	peak1696	52	.	170.270	-1	-1
chr1	248020274	248021214	peak1697	85	.	275.720	-1	-1
chr1	248100040	248100645	peak1698	246	.	796.150	-1	-1
chr1	248262811	248263061	peak1699	125	.	406.160	-1	-1
chr1	248854831	248855169	peak1700	37	.	122.040	-1	-1
chr1	249119750	249121066	peak1701	958	.	3100.000	-1	-1
chr1	249131916	249132466	peak1702	118	.	383.030	-1	-1
chr1	249132517	249133157	peak1703	31	.	103.010	-1	-1
chr1	249152208	249152613	peak1704	56	.	182.180	-1	-1
chr1	249152860	249153622	peak1705	187	.	606.970	-1	-1
chr1	249167635	249168309	peak1706	63	.	204.920	-1	-1
chr1	249168319	249168586	peak1707	33	.	108.760	-1	-1
chr1	249200130	249200780	peak1708	143	.	462.630	-1	-1
chr1	249200816	249201092	peak1709	116	.	375.100	-1	-1
chr10	122379	122657	peak1710	33	.	108.960	-1	-1
chr10	346638	346849	peak1711	46	.	150.920	-1	-1
chr10	440087	440477	peak1712	42	.	136.800	-1	-1
chr10	519401	519619	peak1713	37	.	121.030	-1	-1
chr10	977073	978273	peak1714	958	.	3100.000	-1	-1
chr10	1033784	1034893	peak1715	958	.	3100.000	-1	-1
chr10	1094487	1095714	peak1716	958	.	3100.000	-1	-1
chr10	1102118	1103520	peak1717	958	.	3100.000	-1	-1
chr10	2056075	2056502	peak1718	56	.	183.280	-1	-1
chr10	2249597	2250037	peak1719	166	.	539.050	-1	-1
chr10	2357166	2357620	peak1720	64	.	207.250	-1	-1
chr10	3109575	3111023	peak1721	300	.	972.630	-1	-1
chr10	3214631	3215126	peak1722	33	.	107.050	-1	-1
chr10	3239613	3239930	peak1723	33	.	109.070	-1	-1
chr10	3707433	3708112	peak1724	398	.	1286.860	-1	-1
chr10	3827456	3827903	peak1725	72	.	233.220	-1	-1
chr10	3851691	3852078	peak1726	57	.	185.140	-1	-1
chr10	4191445	4192010	peak1727	198	.	640.560	-1	-1
chr10	4376497	4376858	peak1728	63	.	205.090	-1	-1
chr10	4890479	4891073	peak1729	36	.	117.690	-1	-1
chr10	5359799	5360120	peak1730	33	.	108.910	-1	-1
chr10	5423267	5423686	peak1731	42	.	137.290	-1	-1
chr10	5590402	5591115	peak1732	74	.	240.470	-1	-1
chr10	5644049	5644357	peak1733	35	.	115.830	-1	-1
chr10	5701893	5702237	peak1734	46	.	151.870	-1	-1
chr10	5726297	5727553	peak1735	540	.	1747.870	-1	-1
chr10	5854668	5856003	peak1736	654	.	2116.150	-1	-1
chr10	5882200	5882566	peak1737	48	.	157.940	-1	-1
chr10	5931015	5932852	peak1738	958	.	3100.000	-1	-1
chr10	6095837	6096203	peak1739	42	.	138.460	-1	-1
chr10	6130703	6131565	peak1740	100	.	324.300	-1	-1
chr10	6186533	6187419	peak1741	72	.	233.280	-1	-1
chr10	6193048	6193471	peak1742	41	.	135.210	-1	-1
chr10	6205384	6206105	peak1743	672	.	2174.720	-1	-1
chr10	6245258	6245749	peak1744	50	.	163.000	-1	-1
chr10	6317005	6317644	peak1745	454	.	1468.260	-1	-1
chr10	7294073	7294435	peak1746	171	.	555.390	-1	-1
chr10	7829471	7830434	peak1747	958	.	3100.000	-1	-1
chr10	7860012	7860619	peak1748	376	.	1215.670	-1	-1
chr10	11187464	11187709	peak1749	45	.	147.470	-1	-1
chr10	11386584	11387014	peak1750	233	.	756.530	-1	-1
chr10	11475554	11476004	peak1751	88	.	284.790	-1	-1
chr10	11653354	11654020	peak1752	124	.	403.280	-1	-1
chr10	11726507	11727148	peak1753	186	.	604.230	-1	-1
chr10	11784387	11784808	peak1754	46	.	150.620	-1	-1
chr10	11936267	11937317	peak1755	958	.	3100.000	-1	-1
chr10	11940268	11941007	peak1756	448	.	1450.800	-1	-1
chr10	12084510	12085412	peak1757	85	.	276.900	-1	-1
chr10	12105524	12105758	peak1758	78	.	253.060	-1	-1
chr10	12110403	12111337	peak1759	236	.	763.840	-1	-1
chr10	12237455	12238680	peak1760	958	.	3100.000	-1	-1
chr10	12687415	12687764	peak1761	61	.	200.010	-1	-1
chr10	12701748	12702033	peak1762	72	.	232.860	-1	-1
chr10	12824545	12824905	peak1763	87	.	282.620	-1	-1
chr10	13122616	13122968	peak1764	58	.	188.380	-1	-1
chr10	13203083	13203782	peak1765	685	.	2215.240	-1	-1
chr10	13341877	13342345	peak1766	46	.	150.240	-1	-1
chr10	13344030	13344499	peak1767	45	.	147.890	-1	-1
chr10	13446301	13446706	peak1768	38	.	122.910	-1	-1
chr10	13628658	13629422	peak1769	958	.	3100.000	-1	-1
chr10	13747758	13748215	peak1770	247	.	800.950	-1	-1
chr10	13854846	13855158	peak1771	54	.	175.220	-1	-1
chr10	14223272	14223486	peak1772	60	.	195.410	-1	-1
chr10	14227515	14228059	peak1773	67	.	217.100	-1	-1
chr10	14880069	14880682	peak1774	61	.	197.580	-1	-1
chr10	14920058	14920852	peak1775	173	.	562.210	-1	-1
chr10	14995562	14996535	peak1776	958	.	3100.000	-1	-1
chr10	15001349	15002294	peak1777	958	.	3100.000	-1	-1
chr10	15138891	15139886	peak1778	268	.	869.540	-1	-1
chr10	15901821	15902950	peak1779	958	.	3100.000	-1	-1
chr10	16478731	16479630	peak1780	185	.	600.880	-1	-1
chr10	16859055	16859974	peak1781	96	.	311.420	-1	-1
chr10	17045082	17045488	peak1782	34	.	112.680	-1	-1
chr10	17071608	17071833	peak1783	32	.	104.420	-1	-1
chr10	17243125	17243988	peak1784	958	.	3100.000	-1	-1
chr10	17270260	17270839	peak1785	52	.	169.420	-1	-1
chr10	17467875	17468218	peak1786	42	.	138.240	-1	-1
chr10	17658936	17659739	peak1787	67	.	216.650	-1	-1
chr10	18940264	18941022	peak1788	958	.	3100.000	-1	-1
chr10	18947895	18948685	peak1789	958	.	3100.000	-1	-1
chr10	21319084	21319375	peak1790	76	.	247.030	-1	-1
chr10	21784521	21785080	peak1791	55	.	180.150	-1	-1
chr10	21814794	21815241	peak1792	32	.	105.210	-1	-1
chr10	21822728	21823167	peak1793	33	.	107.860	-1	-1
chr10	22292092	22292929	peak1794	378	.	1224.550	-1	-1
chr10	22604783	22605198	peak1795	41	.	134.460	-1	-1
chr10	22605253	22605886	peak1796	372	.	1203.800	-1	-1
chr10	22614566	22615066	peak1797	52	.	169.420	-1	-1
chr10	22629364	22630270	peak1798	62	.	201.630	-1	-1
chr10	22904699	22905292	peak1799	46	.	149.160	-1	-1
chr10	22906406	22906761	peak1800	49	.	160.490	-1	-1
chr10	25013312	25013926	peak1801	37	.	121.020	-1	-1
chr10	25241585	25242018	peak1802	32	.	103.930	-1	-1
chr10	25351277	25351788	peak1803	82	.	266.410	-1	-1
chr10	25463368	25463780	peak1804	35	.	113.970	-1	-1
chr10	26931926	26932221	peak1805	32	.	106.030	-1	-1
chr10	26985861	26987047	peak1806	958	.	3100.000	-1	-1
chr10	27149226	27149685	peak1807	37	.	121.110	-1	-1
chr10	27149704	27150163	peak1808	39	.	128.790	-1	-1
chr10	27442765	27443657	peak1809	958	.	3100.000	-1	-1
chr10	27443781	27444407	peak1810	75	.	243.450	-1	-1
chr10	27530624	27531377	peak1811	958	.	3100.000	-1	-1
chr10	27541322	27541888	peak1812	90	.	293.040	-1	-1
chr10	27792880	27793587	peak1813	958	.	3100.000	-1	-1
chr10	27945630	27945847	peak1814	67	.	216.910	-1	-1
chr10	28591795	28592362	peak1815	57	.	185.880	-1	-1
chr10	28821019	28822286	peak1816	769	.	2487.330	-1	-1
chr10	28965952	28966441	peak1817	32	.	106.120	-1	-1
chr10	28966743	28967315	peak1818	31	.	100.850	-1	-1
chr10	29273370	29273744	peak1819	38	.	122.910	-1	-1
chr10	29298333	29298697	peak1820	72	.	234.720	-1	-1
chr10	29420906	29421210	peak1821	40	.	129.540	-1	-1
chr10	29698292	29698666	peak1822	44	.	142.380	-1	-1
chr10	29970741	29971000	peak1823	113	.	367.950	-1	-1
chr10	30440848	30441279	peak1824	42	.	136.540	-1	-1
chr10	30637791	30638350	peak1825	35	.	113.520	-1	-1
chr10	30722985	30723679	peak1826	73	.	238.100	-1	-1
chr10	31106856	31107222	peak1827	49	.	159.620	-1	-1
chr10	31321144	31321674	peak1828	77	.	249.800	-1	-1
chr10	31531959	31532308	peak1829	48	.	157.850	-1	-1
chr10	31892239	31892755	peak1830	218	.	706.020	-1	-1
chr10	32216871	32217359	peak1831	57	.	187.080	-1	-1
chr10	32261283	32261826	peak1832	79	.	256.650	-1	-1
chr10	32344370	32345571	peak1833	93	.	301.990	-1	-1
chr10	32428212	32428646	peak1834	114	.	370.550	-1	-1
chr10	32635022	32635651	peak1835	95	.	307.370	-1	-1
chr10	32734795	32735318	peak1836	107	.	349.010	-1	-1
chr10	32790822	32791126	peak1837	37	.	121.520	-1	-1
chr10	33246290	33246891	peak1838	50	.	164.190	-1	-1
chr10	33246956	33247802	peak1839	958	.	3100.000	-1	-1
chr10	33269337	33269934	peak1840	642	.	2077.870	-1	-1
chr10	35053249	35053643	peak1841	105	.	342.240	-1	-1
chr10	35379157	35379740	peak1842	77	.	251.270	-1	-1
chr10	35415320	35416300	peak1843	703	.	2273.040	-1	-1
chr10	35624698	35625768	peak1844	958	.	3100.000	-1	-1
chr10	35668062	35668523	peak1845	66	.	214.420	-1	-1
chr10	35930521	35931443	peak1846	266	.	863.040	-1	-1
chr10	38265376	38265816	peak1847	31	.	100.800	-1	-1
chr10	38299299	38299848	peak1848	69	.	225.070	-1	-1
chr10	38383127	38383422	peak1849	39	.	128.630	-1	-1
chr10	42863152	42863660	peak1850	551	.	1782.050	-1	-1
chr10	43119373	43119683	peak1851	37	.	121.020	-1	-1
chr10	43133634	43134087	peak1852	42	.	138.570	-1	-1
chr10	43249002	43249447	peak1853	73	.	237.380	-1	-1
chr10	43249548	43249873	peak1854	39	.	128.890	-1	-1
chr10	43277639	43278616	peak1855	958	.	3100.000	-1	-1
chr10	43535012	43535260	peak1856	56	.	183.940	-1	-1
chr10	43633460	43634237	peak1857	898	.	2903.550	-1	-1
chr10	43697678	43698253	peak1858	40	.	130.300	-1	-1
chr10	43782686	43783049	peak1859	49	.	160.300	-1	-1
chr10	43891465	43893042	peak1860	958	.	3100.000	-1	-1
chr10	43902998	43905083	peak1861	814	.	2634.120	-1	-1
chr10	43913454	43913963	peak1862	394	.	1276.660	-1	-1
chr10	43915669	43916621	peak1863	223	.	722.440	-1	-1
chr10	43932064	43933009	peak1864	251	.	812.660	-1	-1
chr10	43950632	43951522	peak1865	255	.	827.040	-1	-1
chr10	44069452	44070282	peak1866	958	.	3100.000	-1	-1
chr10	44101346	44102269	peak1867	958	.	3100.000	-1	-1
chr10	44143680	44144639	peak1868	151	.	490.180	-1	-1
chr10	44181925	44182216	peak1869	65	.	212.310	-1	-1
chr10	44185004	44185420	peak1870	34	.	109.940	-1	-1
chr10	44185448	44185769	peak1871	57	.	184.430	-1	-1
chr10	44806308	44806893	peak1872	90	.	291.840	-1	-1
chr10	44882079	44882382	peak1873	44	.	142.850	-1	-1
chr10	45408630	45409070	peak1874	138	.	449.050	-1	-1
chr10	45454642	45455234	peak1875	79	.	258.080	-1	-1
chr10	45470224	45470620	peak1876	44	.	144.950	-1	-1
chr10	45496097	45496873	peak1877	953	.	3082.010	-1	-1
chr10	46052854	46053367	peak1878	152	.	493.000	-1	-1
chr10	46090076	46090610	peak1879	69	.	223.900	-1	-1
chr10	46168003	46168543	peak1880	138	.	447.930	-1	-1
chr10	46222353	46222895	peak1881	52	.	171.230	-1	-1
chr10	46762594	46762803	peak1882	75	.	243.110	-1	-1
chr10	46951270	46951698	peak1883	33	.	109.800	-1	-1
chr10	47588108	47589027	peak1884	503	.	1626.680	-1	-1
chr10	47594285	47594796	peak1885	35	.	113.520	-1	-1
chr10	47619044	47619507	peak1886	85	.	276.800	-1	-1
chr10	47655553	47656324	peak1887	59	.	192.330	-1	-1
chr10	48952319	48952540	peak1888	152	.	493.910	-1	-1
chr10	49457965	49458246	peak1889	71	.	230.630	-1	-1
chr10	49678164	49678671	peak1890	163	.	529.870	-1	-1
chr10	49732240	49732737	peak1891	37	.	120.590	-1	-1
chr10	49864121	49864845	peak1892	642	.	2078.550	-1	-1
chr10	49866421	49866744	peak1893	47	.	152.390	-1	-1
chr10	50008159	50008680	peak1894	170	.	551.070	-1	-1
chr10	50385335	50385870	peak1895	56	.	182.520	-1	-1
chr10	50508458	50509003	peak1896	67	.	219.430	-1	-1
chr10	50543383	50543817	peak1897	220	.	714.260	-1	-1
chr10	50587895	50588203	peak1898	33	.	107.530	-1	-1
chr10	50746389	50747340	peak1899	958	.	3100.000	-1	-1
chr10	50780753	50781080	peak1900	34	.	110.070	-1	-1
chr10	51565062	51565766	peak1901	60	.	196.700	-1	-1
chr10	51572067	51572658	peak1902	90	.	292.130	-1	-1
chr10	51623647	51623878	peak1903	33	.	107.710	-1	-1
chr10	52177816	52178339	peak1904	40	.	131.790	-1	-1
chr10	52310012	52310543	peak1905	167	.	540.580	-1	-1
chr10	52383599	52384027	peak1906	35	.	114.290	-1	-1
chr10	52384103	52385265	peak1907	609	.	1970.090	-1	-1
chr10	52419319	52420297	peak1908	958	.	3100.000	-1	-1
chr10	52499095	52500229	peak1909	958	.	3100.000	-1	-1
chr10	53458813	53459977	peak1910	958	.	3100.000	-1	-1
chr10	60028497	60029113	peak1911	54	.	176.570	-1	-1
chr10	60094413	60095243	peak1912	132	.	427.600	-1	-1
chr10	60144652	60145501	peak1913	526	.	1701.490	-1	-1
chr10	61348402	61348794	peak1914	107	.	347.080	-1	-1
chr10	61666020	61666827	peak1915	81	.	264.970	-1	-1
chr10	62760562	62761031	peak1916	47	.	155.000	-1	-1
chr10	64028245	64028713	peak1917	61	.	197.980	-1	-1
chr10	64563804	64565388	peak1918	958	.	3100.000	-1	-1
chr10	64576853	64577294	peak1919	39	.	126.820	-1	-1
chr10	64892797	64893747	peak1920	236	.	765.410	-1	-1
chr10	65224877	65225953	peak1921	107	.	346.730	-1	-1
chr10	65281509	65282023	peak1922	44	.	145.220	-1	-1
chr10	65389790	65390175	peak1923	135	.	437.530	-1	-1
chr10	65646811	65647357	peak1924	574	.	1857.350	-1	-1
chr10	65800976	65801451	peak1925	73	.	237.150	-1	-1
chr10	68867444	68867712	peak1926	34	.	110.770	-1	-1
chr10	69523241	69524355	peak1927	108	.	349.700	-1	-1
chr10	69609060	69609646	peak1928	958	.	3100.000	-1	-1
chr10	69644001	69645124	peak1929	68	.	221.510	-1	-1
chr10	69834360	69835328	peak1930	897	.	2901.970	-1	-1
chr10	70091601	70092771	peak1931	66	.	215.370	-1	-1
chr10	70166432	70167335	peak1932	98	.	318.730	-1	-1
chr10	70286822	70287621	peak1933	200	.	648.840	-1	-1
chr10	70319931	70320587	peak1934	45	.	147.570	-1	-1
chr10	70660363	70661579	peak1935	958	.	3100.000	-1	-1
chr10	70715156	70716710	peak1936	958	.	3100.000	-1	-1
chr10	70815892	70816226	peak1937	34	.	111.670	-1	-1
chr10	70845831	70846173	peak1938	73	.	236.300	-1	-1
chr10	70883405	70884152	peak1939	97	.	313.740	-1	-1
chr10	70939835	70940347	peak1940	38	.	124.270	-1	-1
chr10	71075205	71075948	peak1941	108	.	349.590	-1	-1
chr10	71076956	71077397	peak1942	31	.	101.630	-1	-1
chr10	71077597	71078617	peak1943	243	.	788.080	-1	-1
chr10	71093959	71094665	peak1944	41	.	134.590	-1	-1
chr10	71168236	71168527	peak1945	34	.	112.780	-1	-1
chr10	71168620	71169009	peak1946	136	.	442.920	-1	-1
chr10	71389783	71390356	peak1947	270	.	875.270	-1	-1
chr10	71671944	71672242	peak1948	130	.	420.750	-1	-1
chr10	71877432	71877730	peak1949	30	.	100.190	-1	-1
chr10	71892363	71892846	peak1950	101	.	329.560	-1	-1
chr10	71929672	71930792	peak1951	958	.	3100.000	-1	-1
chr10	71933761	71934279	peak1952	71	.	230.160	-1	-1
chr10	71992726	71993493	peak1953	50	.	163.650	-1	-1
chr10	72027477	72027776	peak1954	42	.	136.390	-1	-1
chr10	72056248	72056664	peak1955	40	.	130.580	-1	-1
chr10	72091175	72091989	peak1956	103	.	334.970	-1	-1
chr10	72124089	72124688	peak1957	228	.	738.700	-1	-1
chr10	72141570	72142675	peak1958	61	.	199.770	-1	-1
chr10	72163621	72164689	peak1959	958	.	3100.000	-1	-1
chr10	72237364	72238155	peak1960	73	.	237.800	-1	-1
chr10	72300094	72300673	peak1961	33	.	107.570	-1	-1
chr10	72301443	72301899	peak1962	41	.	134.980	-1	-1
chr10	72318546	72319481	peak1963	54	.	176.920	-1	-1
chr10	72431705	72432814	peak1964	168	.	545.370	-1	-1
chr10	72575416	72575961	peak1965	378	.	1224.510	-1	-1
chr10	72647599	72648192	peak1966	50	.	163.360	-1	-1
chr10	72675448	72675879	peak1967	64	.	207.720	-1	-1
chr10	72768766	72769285	peak1968	54	.	174.920	-1	-1
chr10	72972109	72972435	peak1969	32	.	105.450	-1	-1
chr10	73049327	73049823	peak1970	112	.	365.140	-1	-1
chr10	73078692	73079636	peak1971	99	.	320.910	-1	-1
chr10	73137007	73137385	peak1972	33	.	107.780	-1	-1
chr10	73291185	73291537	peak1973	40	.	131.670	-1	-1
chr10	73308193	73308608	peak1974	128	.	415.200	-1	-1
chr10	73372994	73373281	peak1975	33	.	108.000	-1	-1
chr10	73397889	73398208	peak1976	34	.	111.760	-1	-1
chr10	73398263	73398981	peak1977	50	.	163.720	-1	-1
chr10	73489084	73489397	peak1978	33	.	107.470	-1	-1
chr10	73557406	73557854	peak1979	81	.	264.200	-1	-1
chr10	73571658	73572219	peak1980	44	.	145.250	-1	-1
chr10	73610807	73611376	peak1981	62	.	201.260	-1	-1
chr10	73648396	73649067	peak1982	48	.	155.680	-1	-1
chr10	73799237	73799459	peak1983	62	.	203.610	-1	-1
chr10	74020205	74020897	peak1984	112	.	364.200	-1	-1
chr10	74032355	74032973	peak1985	158	.	513.420	-1	-1
chr10	74056834	74057332	peak1986	75	.	245.370	-1	-1
chr10	74057593	74058096	peak1987	57	.	184.760	-1	-1
chr10	74068048	74068572	peak1988	52	.	171.230	-1	-1
chr10	74076742	74077165	peak1989	48	.	156.460	-1	-1
chr10	74080215	74081042	peak1990	662	.	2142.800	-1	-1
chr10	74114153	74115013	peak1991	656	.	2121.280	-1	-1
chr10	74116695	74117061	peak1992	35	.	113.970	-1	-1
chr10	74124033	74124435	peak1993	31	.	103.030	-1	-1
chr10	74385628	74386100	peak1994	37	.	122.690	-1	-1
chr10	74451589	74452261	peak1995	282	.	913.050	-1	-1
chr10	74856257	74856989	peak1996	61	.	197.460	-1	-1
chr10	74870053	74870391	peak1997	104	.	336.650	-1	-1
chr10	74927466	74928342	peak1998	958	.	3100.000	-1	-1
chr10	75006561	75007199	peak1999	61	.	199.460	-1	-1
chr10	75011899	75012724	peak2000	252	.	816.420	-1	-1
[truncated: 13,276 more rows]
