# Supplementary material for: Mechanistic basis of atypical TERT promoter mutations
Source: Nat Commun. 2024 Nov 18;15:9965. doi: 10.1038/s41467-024-54158-5 (PMC11574208; doi:10.1038/s41467-024-54158-5)
Supplement: Supplementary file 3 — Supplementary Data 1 [file 41467_2024_54158_MOESM3_ESM.zip › Code/ICGC/data/ChIP/SL2943_broadPeaks.txt]

chr1	235570	235782	peak1	31	.	100.760	-1	-1
chr1	762446	763106	peak2	566	.	1833.130	-1	-1
chr1	839922	840335	peak3	49	.	161.110	-1	-1
chr1	876173	876437	peak4	74	.	241.210	-1	-1
chr1	877006	877425	peak5	49	.	161.010	-1	-1
chr1	894308	894914	peak6	829	.	2683.370	-1	-1
chr1	901363	901696	peak7	163	.	529.390	-1	-1
chr1	936083	936415	peak8	36	.	117.210	-1	-1
chr1	1051393	1051875	peak9	46	.	151.200	-1	-1
chr1	1072695	1072960	peak10	32	.	104.600	-1	-1
chr1	1092817	1093115	peak11	84	.	274.330	-1	-1
chr1	1120906	1121161	peak12	58	.	188.490	-1	-1
chr1	1136310	1136526	peak13	63	.	204.990	-1	-1
chr1	1167153	1167545	peak14	96	.	312.600	-1	-1
chr1	1208949	1209483	peak15	684	.	2212.430	-1	-1
chr1	1243311	1243674	peak16	56	.	182.210	-1	-1
chr1	1259607	1260332	peak17	732	.	2369.090	-1	-1
chr1	1310287	1311194	peak18	958	.	3100.000	-1	-1
chr1	1311453	1312021	peak19	45	.	147.270	-1	-1
chr1	1334461	1335197	peak20	471	.	1522.980	-1	-1
chr1	1342282	1343066	peak21	958	.	3100.000	-1	-1
chr1	1368486	1368900	peak22	39	.	129.160	-1	-1
chr1	1406831	1407335	peak23	364	.	1179.260	-1	-1
chr1	1440975	1441135	peak24	32	.	104.920	-1	-1
chr1	1509824	1510371	peak25	76	.	246.640	-1	-1
chr1	1549660	1550167	peak26	55	.	178.980	-1	-1
chr1	1550521	1551025	peak27	667	.	2156.750	-1	-1
chr1	1590221	1590765	peak28	958	.	3100.000	-1	-1
chr1	1655611	1656054	peak29	690	.	2231.590	-1	-1
chr1	1690367	1690725	peak30	31	.	100.270	-1	-1
chr1	1711774	1712124	peak31	43	.	140.530	-1	-1
chr1	1790075	1790403	peak32	88	.	284.610	-1	-1
chr1	1814821	1815193	peak33	38	.	123.900	-1	-1
chr1	1828629	1828908	peak34	104	.	337.580	-1	-1
chr1	1886218	1886770	peak35	636	.	2056.880	-1	-1
chr1	2040137	2040324	peak36	36	.	116.550	-1	-1
chr1	2125954	2126760	peak37	148	.	479.780	-1	-1
chr1	2130463	2130917	peak38	114	.	368.720	-1	-1
chr1	2158814	2159221	peak39	91	.	296.520	-1	-1
chr1	2186504	2188067	peak40	958	.	3100.000	-1	-1
chr1	2207559	2207856	peak41	31	.	100.680	-1	-1
chr1	2277104	2277393	peak42	75	.	243.270	-1	-1
chr1	2322834	2323536	peak43	958	.	3100.000	-1	-1
chr1	2343932	2344213	peak44	70	.	229.430	-1	-1
chr1	2457537	2457814	peak45	39	.	129.300	-1	-1
chr1	2478291	2478631	peak46	32	.	103.670	-1	-1
chr1	2480170	2480456	peak47	36	.	116.600	-1	-1
chr1	2516897	2517563	peak48	305	.	988.680	-1	-1
chr1	2574394	2574887	peak49	191	.	619.070	-1	-1
chr1	3541127	3541604	peak50	1000	.	3233.060	-1	-1
chr1	3542138	3542530	peak51	34	.	111.410	-1	-1
chr1	3566386	3566886	peak52	824	.	2665.680	-1	-1
chr1	3595028	3595236	peak53	52	.	168.940	-1	-1
chr1	3663545	3664200	peak54	482	.	1558.840	-1	-1
chr1	3676430	3676712	peak55	44	.	145.350	-1	-1
chr1	3691282	3691677	peak56	142	.	459.520	-1	-1
chr1	3712902	3713405	peak57	958	.	3100.000	-1	-1
chr1	3773742	3774150	peak58	67	.	217.410	-1	-1
chr1	3786433	3786790	peak59	50	.	163.020	-1	-1
chr1	3816499	3817343	peak60	71	.	232.230	-1	-1
chr1	4822539	4822755	peak61	34	.	112.670	-1	-1
chr1	5408841	5409205	peak62	185	.	599.960	-1	-1
chr1	5732516	5732990	peak63	104	.	338.920	-1	-1
chr1	5945799	5946298	peak64	362	.	1170.910	-1	-1
chr1	6067478	6067806	peak65	53	.	174.350	-1	-1
chr1	6105216	6105421	peak66	34	.	111.330	-1	-1
chr1	6445773	6446009	peak67	35	.	114.410	-1	-1
chr1	6486405	6486734	peak68	93	.	303.850	-1	-1
chr1	6489716	6490102	peak69	83	.	269.610	-1	-1
chr1	6577553	6577928	peak70	77	.	250.130	-1	-1
chr1	6622012	6622201	peak71	35	.	115.940	-1	-1
chr1	6639762	6640364	peak72	440	.	1425.700	-1	-1
chr1	6673424	6673907	peak73	97	.	315.090	-1	-1
chr1	6845001	6845533	peak74	163	.	529.620	-1	-1
chr1	7072560	7072845	peak75	98	.	318.360	-1	-1
chr1	7432704	7432904	peak76	31	.	103.410	-1	-1
chr1	7632771	7633021	peak77	34	.	110.910	-1	-1
chr1	7831017	7831444	peak78	239	.	775.480	-1	-1
chr1	7843810	7844064	peak79	39	.	127.130	-1	-1
chr1	7886509	7886778	peak80	36	.	119.320	-1	-1
chr1	7887118	7887924	peak81	928	.	3002.890	-1	-1
chr1	8013910	8014758	peak82	694	.	2245.370	-1	-1
chr1	8021301	8022139	peak83	133	.	430.370	-1	-1
chr1	8064752	8065199	peak84	325	.	1051.550	-1	-1
chr1	8257860	8258204	peak85	145	.	469.250	-1	-1
chr1	8602254	8602557	peak86	111	.	360.950	-1	-1
chr1	8763361	8763848	peak87	105	.	341.440	-1	-1
chr1	8781769	8782095	peak88	32	.	105.390	-1	-1
chr1	8849382	8849735	peak89	93	.	303.060	-1	-1
chr1	8918145	8918442	peak90	37	.	122.500	-1	-1
chr1	8938493	8939142	peak91	437	.	1413.590	-1	-1
chr1	8940158	8940596	peak92	44	.	143.220	-1	-1
chr1	9007234	9007546	peak93	88	.	287.220	-1	-1
chr1	9131589	9131878	peak94	85	.	275.760	-1	-1
chr1	9470943	9471273	peak95	32	.	103.980	-1	-1
chr1	9747067	9747743	peak96	234	.	758.360	-1	-1
chr1	9777595	9778030	peak97	89	.	290.870	-1	-1
chr1	9869272	9869599	peak98	37	.	122.820	-1	-1
chr1	10002906	10003755	peak99	958	.	3100.000	-1	-1
chr1	10270251	10270652	peak100	49	.	158.980	-1	-1
chr1	10475367	10475776	peak101	33	.	107.280	-1	-1
chr1	10532411	10532921	peak102	103	.	334.930	-1	-1
chr1	10534798	10535089	peak103	32	.	103.980	-1	-1
chr1	10570949	10571213	peak104	88	.	287.000	-1	-1
chr1	10969989	10970258	peak105	42	.	135.880	-1	-1
chr1	11120058	11120573	peak106	230	.	746.140	-1	-1
chr1	11322347	11323206	peak107	958	.	3100.000	-1	-1
chr1	11333140	11333690	peak108	375	.	1215.330	-1	-1
chr1	11675153	11675515	peak109	58	.	189.520	-1	-1
chr1	11731528	11731858	peak110	61	.	199.070	-1	-1
chr1	11741007	11741634	peak111	100	.	325.320	-1	-1
chr1	11753215	11753553	peak112	33	.	108.590	-1	-1
chr1	11857540	11858229	peak113	109	.	352.700	-1	-1
chr1	11858373	11858873	peak114	42	.	138.480	-1	-1
chr1	11862606	11863022	peak115	507	.	1641.420	-1	-1
chr1	11865819	11866620	peak116	324	.	1048.290	-1	-1
chr1	11902165	11902666	peak117	73	.	238.310	-1	-1
chr1	11942855	11943309	peak118	368	.	1192.260	-1	-1
chr1	12039884	12040645	peak119	51	.	167.550	-1	-1
chr1	12043505	12043927	peak120	174	.	563.720	-1	-1
chr1	12065534	12065940	peak121	106	.	344.040	-1	-1
chr1	12094597	12094939	peak122	59	.	192.110	-1	-1
chr1	12098342	12099176	peak123	86	.	278.290	-1	-1
chr1	12141696	12142383	peak124	489	.	1584.110	-1	-1
chr1	12221842	12222294	peak125	127	.	412.020	-1	-1
chr1	12235184	12235634	peak126	344	.	1114.220	-1	-1
chr1	12278502	12278985	peak127	347	.	1122.260	-1	-1
chr1	12501514	12501881	peak128	35	.	115.030	-1	-1
chr1	12508785	12509374	peak129	424	.	1373.610	-1	-1
chr1	12520903	12521240	peak130	122	.	396.700	-1	-1
chr1	12570410	12570763	peak131	34	.	111.290	-1	-1
chr1	12589346	12589777	peak132	36	.	117.760	-1	-1
chr1	12664394	12664795	peak133	181	.	586.480	-1	-1
chr1	14057315	14057667	peak134	231	.	747.770	-1	-1
chr1	14135099	14135516	peak135	34	.	111.290	-1	-1
chr1	14294835	14295137	peak136	71	.	230.640	-1	-1
chr1	14761964	14762428	peak137	49	.	160.500	-1	-1
chr1	14763442	14763923	peak138	89	.	287.760	-1	-1
chr1	14769600	14769959	peak139	61	.	198.420	-1	-1
chr1	15109738	15110017	peak140	67	.	219.260	-1	-1
chr1	15110527	15110882	peak141	156	.	505.490	-1	-1
chr1	15166809	15167202	peak142	121	.	393.710	-1	-1
chr1	15586959	15587499	peak143	49	.	160.500	-1	-1
chr1	15649526	15649838	peak144	76	.	247.090	-1	-1
chr1	15672424	15672736	peak145	32	.	105.200	-1	-1
chr1	15742376	15742817	peak146	79	.	257.680	-1	-1
chr1	15750644	15750942	peak147	66	.	216.060	-1	-1
chr1	15853142	15853625	peak148	355	.	1147.760	-1	-1
chr1	15870112	15870447	peak149	96	.	312.810	-1	-1
chr1	16003418	16003728	peak150	37	.	121.070	-1	-1
chr1	16279201	16279535	peak151	153	.	496.540	-1	-1
chr1	16302303	16302835	peak152	287	.	928.630	-1	-1
chr1	16343943	16344274	peak153	56	.	181.610	-1	-1
chr1	16380476	16380974	peak154	248	.	804.490	-1	-1
chr1	16382120	16382524	peak155	54	.	175.890	-1	-1
chr1	16470302	16470725	peak156	41	.	133.310	-1	-1
chr1	16472674	16473106	peak157	66	.	215.060	-1	-1
chr1	16494158	16494501	peak158	57	.	186.080	-1	-1
chr1	16533457	16533782	peak159	53	.	173.170	-1	-1
chr1	16563430	16563846	peak160	80	.	261.100	-1	-1
chr1	16575325	16575560	peak161	36	.	118.750	-1	-1
chr1	16592905	16593451	peak162	241	.	781.580	-1	-1
chr1	16693176	16693839	peak163	213	.	689.760	-1	-1
chr1	16767011	16767547	peak164	452	.	1462.570	-1	-1
chr1	16840387	16840970	peak165	169	.	547.560	-1	-1
chr1	16840986	16841325	peak166	140	.	453.840	-1	-1
chr1	16845763	16846127	peak167	74	.	239.580	-1	-1
chr1	16939008	16939402	peak168	38	.	123.770	-1	-1
chr1	16970390	16972028	peak169	162	.	524.190	-1	-1
chr1	17007373	17007559	peak170	31	.	103.380	-1	-1
chr1	17044433	17044744	peak171	31	.	102.680	-1	-1
chr1	17221953	17222353	peak172	154	.	498.680	-1	-1
chr1	17231063	17232076	peak173	495	.	1602.560	-1	-1
chr1	17338381	17338629	peak174	34	.	111.510	-1	-1
chr1	17380344	17380861	peak175	196	.	633.760	-1	-1
chr1	17401823	17402331	peak176	358	.	1158.170	-1	-1
chr1	17612449	17612715	peak177	105	.	342.020	-1	-1
chr1	17674876	17675073	peak178	47	.	155.030	-1	-1
chr1	17686771	17687068	peak179	104	.	339.380	-1	-1
chr1	18081568	18081895	peak180	153	.	495.920	-1	-1
chr1	18691678	18691851	peak181	38	.	123.730	-1	-1
chr1	18739230	18739659	peak182	46	.	151.630	-1	-1
chr1	18857502	18857767	peak183	81	.	264.690	-1	-1
chr1	18860888	18861253	peak184	59	.	192.470	-1	-1
chr1	19007726	19008164	peak185	257	.	831.380	-1	-1
chr1	19181198	19181472	peak186	36	.	118.520	-1	-1
chr1	19235394	19235854	peak187	53	.	171.990	-1	-1
chr1	19253167	19253440	peak188	232	.	750.740	-1	-1
chr1	19395514	19395755	peak189	34	.	112.860	-1	-1
chr1	19439806	19440127	peak190	41	.	135.450	-1	-1
chr1	19506304	19506733	peak191	163	.	529.620	-1	-1
chr1	19536595	19537119	peak192	319	.	1032.220	-1	-1
chr1	19641837	19642122	peak193	211	.	682.950	-1	-1
chr1	19734211	19734618	peak194	85	.	276.810	-1	-1
chr1	19803395	19803724	peak195	32	.	103.960	-1	-1
chr1	19805782	19806186	peak196	124	.	402.280	-1	-1
chr1	19811812	19812283	peak197	206	.	667.690	-1	-1
chr1	19923046	19923694	peak198	69	.	225.480	-1	-1
chr1	19971256	19971563	peak199	84	.	271.800	-1	-1
chr1	19978762	19979056	peak200	33	.	109.200	-1	-1
chr1	20187498	20187959	peak201	87	.	282.040	-1	-1
chr1	20196410	20196929	peak202	902	.	2916.910	-1	-1
chr1	20511768	20512126	peak203	101	.	328.260	-1	-1
chr1	20512221	20512972	peak204	184	.	596.870	-1	-1
chr1	20523935	20524422	peak205	109	.	354.780	-1	-1
chr1	20525501	20525880	peak206	57	.	186.160	-1	-1
chr1	20834323	20835028	peak207	958	.	3100.000	-1	-1
chr1	20987577	20988408	peak208	958	.	3100.000	-1	-1
chr1	21112932	21113252	peak209	50	.	163.590	-1	-1
chr1	21544758	21545029	peak210	39	.	127.760	-1	-1
chr1	21592640	21593034	peak211	59	.	191.610	-1	-1
chr1	21596181	21596423	peak212	33	.	108.170	-1	-1
chr1	21646359	21646935	peak213	414	.	1340.260	-1	-1
chr1	21647633	21647853	peak214	54	.	175.540	-1	-1
chr1	21679983	21680180	peak215	41	.	133.860	-1	-1
chr1	21780328	21780821	peak216	145	.	469.570	-1	-1
chr1	21815242	21815680	peak217	171	.	554.820	-1	-1
chr1	21958481	21959136	peak218	76	.	248.550	-1	-1
chr1	21990474	21990714	peak219	35	.	113.390	-1	-1
chr1	22002406	22002800	peak220	58	.	190.510	-1	-1
chr1	22109312	22110392	peak221	214	.	693.060	-1	-1
chr1	22192848	22193186	peak222	39	.	129.300	-1	-1
chr1	22231322	22231968	peak223	537	.	1738.020	-1	-1
chr1	22233192	22233639	peak224	37	.	122.360	-1	-1
chr1	22243349	22243748	peak225	50	.	163.020	-1	-1
chr1	22301185	22301431	peak226	43	.	140.300	-1	-1
chr1	22345459	22345859	peak227	57	.	184.810	-1	-1
chr1	22351407	22352745	peak228	642	.	2076.320	-1	-1
chr1	22378932	22379211	peak229	40	.	131.990	-1	-1
chr1	22778230	22778540	peak230	70	.	227.390	-1	-1
chr1	23076799	23077103	peak231	47	.	152.740	-1	-1
chr1	23235457	23235725	peak232	71	.	229.810	-1	-1
chr1	23345638	23346020	peak233	35	.	114.690	-1	-1
chr1	23670644	23671236	peak234	99	.	323.260	-1	-1
chr1	23694597	23695105	peak235	126	.	410.360	-1	-1
chr1	23730275	23730673	peak236	94	.	304.660	-1	-1
chr1	23884628	23885075	peak237	56	.	181.330	-1	-1
chr1	24017950	24018842	peak238	291	.	943.420	-1	-1
chr1	24069620	24070123	peak239	483	.	1563.570	-1	-1
chr1	24070159	24070574	peak240	52	.	170.880	-1	-1
chr1	24104251	24105028	peak241	235	.	762.620	-1	-1
chr1	24116638	24117008	peak242	74	.	239.720	-1	-1
chr1	24117168	24117898	peak243	958	.	3100.000	-1	-1
chr1	24127061	24127619	peak244	157	.	508.260	-1	-1
chr1	24194124	24194386	peak245	51	.	166.940	-1	-1
chr1	24285463	24286046	peak246	137	.	443.550	-1	-1
chr1	24648304	24648603	peak247	34	.	112.710	-1	-1
chr1	24648712	24648946	peak248	36	.	119.010	-1	-1
chr1	24738578	24738877	peak249	42	.	138.050	-1	-1
chr1	24739997	24740351	peak250	111	.	359.900	-1	-1
chr1	24741873	24742299	peak251	31	.	101.330	-1	-1
chr1	24918275	24918630	peak252	76	.	247.150	-1	-1
chr1	25021928	25022276	peak253	289	.	937.200	-1	-1
chr1	25174440	25174909	peak254	108	.	352.040	-1	-1
chr1	25363623	25364156	peak255	255	.	827.200	-1	-1
chr1	25427816	25428282	peak256	257	.	832.620	-1	-1
chr1	25558703	25559984	peak257	741	.	2396.930	-1	-1
chr1	25566028	25567058	peak258	842	.	2724.530	-1	-1
chr1	25573347	25573687	peak259	60	.	196.630	-1	-1
chr1	25583137	25583396	peak260	32	.	103.590	-1	-1
chr1	25606221	25606565	peak261	264	.	854.450	-1	-1
chr1	25611543	25611948	peak262	75	.	243.020	-1	-1
chr1	25648645	25648833	peak263	36	.	119.570	-1	-1
chr1	25664727	25665279	peak264	60	.	197.040	-1	-1
chr1	25696230	25696381	peak265	32	.	105.570	-1	-1
chr1	25696509	25696755	peak266	40	.	130.770	-1	-1
chr1	25739731	25740073	peak267	368	.	1191.690	-1	-1
chr1	25747299	25747471	peak268	62	.	200.850	-1	-1
chr1	25912778	25913043	peak269	35	.	113.760	-1	-1
chr1	26087372	26087690	peak270	152	.	492.590	-1	-1
chr1	26109297	26109632	peak271	42	.	137.400	-1	-1
chr1	26126352	26126575	peak272	38	.	124.060	-1	-1
chr1	26146201	26146663	peak273	438	.	1417.440	-1	-1
chr1	26187714	26188235	peak274	51	.	165.150	-1	-1
chr1	26244507	26244807	peak275	53	.	174.320	-1	-1
chr1	26259836	26260226	peak276	55	.	178.150	-1	-1
chr1	26324347	26324968	peak277	144	.	467.810	-1	-1
chr1	26396830	26397352	peak278	73	.	238.620	-1	-1
chr1	26496145	26496615	peak279	149	.	484.240	-1	-1
chr1	26613436	26613950	peak280	274	.	887.180	-1	-1
chr1	26663163	26663607	peak281	37	.	119.670	-1	-1
chr1	26704626	26705287	peak282	195	.	630.600	-1	-1
chr1	26713967	26714241	peak283	40	.	129.660	-1	-1
chr1	26735831	26736074	peak284	38	.	124.060	-1	-1
chr1	26827407	26827969	peak285	43	.	140.280	-1	-1
chr1	26868284	26868718	peak286	69	.	225.860	-1	-1
chr1	26910569	26910959	peak287	50	.	163.020	-1	-1
chr1	26946682	26947568	peak288	77	.	250.590	-1	-1
chr1	27021909	27022354	peak289	39	.	129.300	-1	-1
chr1	27049805	27050337	peak290	89	.	289.030	-1	-1
chr1	27070525	27070986	peak291	261	.	844.340	-1	-1
chr1	27114337	27114977	peak292	273	.	883.240	-1	-1
chr1	27118008	27118496	peak293	194	.	627.690	-1	-1
chr1	27189294	27189632	peak294	53	.	171.970	-1	-1
chr1	27191395	27191918	peak295	131	.	426.580	-1	-1
chr1	27216369	27217216	peak296	600	.	1939.920	-1	-1
chr1	27247902	27248626	peak297	439	.	1422.240	-1	-1
chr1	27278629	27279027	peak298	100	.	326.070	-1	-1
chr1	27400658	27401080	peak299	65	.	212.680	-1	-1
chr1	27438454	27438809	peak300	45	.	145.750	-1	-1
chr1	27442114	27442437	peak301	70	.	227.390	-1	-1
chr1	27481449	27481775	peak302	56	.	182.970	-1	-1
chr1	27648242	27649095	peak303	958	.	3100.000	-1	-1
chr1	27704275	27704597	peak304	35	.	113.610	-1	-1
chr1	27816504	27817306	peak305	31	.	102.720	-1	-1
chr1	27869020	27869618	peak306	367	.	1188.890	-1	-1
chr1	27930515	27930894	peak307	111	.	361.470	-1	-1
chr1	27935176	27935543	peak308	92	.	299.280	-1	-1
chr1	28099549	28100016	peak309	118	.	381.550	-1	-1
chr1	28193683	28194142	peak310	116	.	375.440	-1	-1
chr1	28240826	28241736	peak311	510	.	1649.630	-1	-1
chr1	28269911	28270222	peak312	34	.	113.140	-1	-1
chr1	28414706	28415423	peak313	913	.	2953.160	-1	-1
chr1	28562403	28562711	peak314	37	.	121.070	-1	-1
chr1	28593414	28593849	peak315	48	.	155.710	-1	-1
chr1	28655205	28655834	peak316	958	.	3100.000	-1	-1
chr1	28695985	28696732	peak317	80	.	259.910	-1	-1
chr1	28827519	28827926	peak318	244	.	789.950	-1	-1
chr1	28832277	28832799	peak319	33	.	107.780	-1	-1
chr1	28836685	28837110	peak320	31	.	102.720	-1	-1
chr1	28851491	28851832	peak321	179	.	580.130	-1	-1
chr1	28879229	28879626	peak322	34	.	111.130	-1	-1
chr1	28908269	28908728	peak323	33	.	107.780	-1	-1
chr1	28916542	28916889	peak324	163	.	529.620	-1	-1
chr1	28969031	28969998	peak325	812	.	2625.630	-1	-1
chr1	28974600	28975310	peak326	191	.	617.780	-1	-1
chr1	28994988	28995354	peak327	158	.	511.430	-1	-1
chr1	29063076	29063695	peak328	124	.	402.120	-1	-1
chr1	29208558	29209124	peak329	137	.	443.850	-1	-1
chr1	29210231	29210833	peak330	722	.	2336.450	-1	-1
chr1	29211374	29211866	peak331	448	.	1451.600	-1	-1
chr1	29213389	29213744	peak332	32	.	105.270	-1	-1
chr1	29229238	29229588	peak333	45	.	145.790	-1	-1
chr1	29253303	29253713	peak334	66	.	215.330	-1	-1
chr1	29483405	29483816	peak335	68	.	220.710	-1	-1
chr1	29508278	29508849	peak336	535	.	1729.970	-1	-1
chr1	29529201	29529703	peak337	66	.	215.500	-1	-1
chr1	30036486	30036685	peak338	38	.	123.130	-1	-1
chr1	30416879	30417474	peak339	273	.	884.590	-1	-1
chr1	30601811	30602087	peak340	40	.	131.220	-1	-1
chr1	30657459	30657753	peak341	32	.	104.410	-1	-1
chr1	30664015	30664240	peak342	73	.	238.250	-1	-1
chr1	31191374	31192044	peak343	60	.	195.490	-1	-1
chr1	31241639	31242320	peak344	549	.	1776.930	-1	-1
chr1	31251191	31251551	peak345	35	.	114.580	-1	-1
chr1	31628034	31628661	peak346	70	.	227.830	-1	-1
chr1	31769455	31769821	peak347	38	.	125.050	-1	-1
chr1	31856725	31856968	peak348	32	.	103.700	-1	-1
chr1	31973205	31973455	peak349	35	.	113.760	-1	-1
chr1	32109884	32111072	peak350	854	.	2763.490	-1	-1
chr1	32253643	32254359	peak351	133	.	432.730	-1	-1
chr1	32292503	32293150	peak352	498	.	1610.790	-1	-1
chr1	32354806	32355256	peak353	58	.	189.920	-1	-1
chr1	32403847	32404238	peak354	75	.	244.280	-1	-1
chr1	32409780	32410322	peak355	93	.	303.060	-1	-1
chr1	32478749	32479588	peak356	92	.	299.800	-1	-1
chr1	32538218	32538618	peak357	64	.	209.210	-1	-1
chr1	32598956	32599510	peak358	444	.	1437.710	-1	-1
chr1	32645081	32645535	peak359	173	.	562.540	-1	-1
chr1	32667074	32667423	peak360	39	.	126.350	-1	-1
chr1	32687511	32688274	peak361	641	.	2074.940	-1	-1
chr1	32701736	32702067	peak362	42	.	137.400	-1	-1
chr1	32713694	32714072	peak363	47	.	154.330	-1	-1
chr1	32757356	32758037	peak364	84	.	272.100	-1	-1
chr1	32816692	32817010	peak365	39	.	129.160	-1	-1
chr1	32856442	32857508	peak366	220	.	713.870	-1	-1
chr1	32865417	32865819	peak367	61	.	199.070	-1	-1
chr1	32957992	32958292	peak368	42	.	137.690	-1	-1
chr1	32966188	32966578	peak369	59	.	192.470	-1	-1
chr1	33115795	33116884	peak370	596	.	1928.410	-1	-1
chr1	33199428	33199765	peak371	86	.	281.140	-1	-1
chr1	33222872	33223280	peak372	96	.	312.810	-1	-1
chr1	33282820	33283279	peak373	44	.	144.240	-1	-1
chr1	33352181	33352448	peak374	38	.	125.140	-1	-1
chr1	33405328	33405632	peak375	43	.	140.120	-1	-1
chr1	33446732	33447094	peak376	38	.	124.780	-1	-1
chr1	33454808	33455149	peak377	58	.	188.390	-1	-1
chr1	33475073	33475595	peak378	333	.	1076.970	-1	-1
chr1	33502320	33502892	peak379	292	.	945.750	-1	-1
chr1	33511447	33511749	peak380	33	.	108.230	-1	-1
chr1	33562056	33562284	peak381	32	.	103.700	-1	-1
chr1	33592543	33593307	peak382	813	.	2628.930	-1	-1
chr1	33827143	33827419	peak383	34	.	110.360	-1	-1
chr1	33862230	33862600	peak384	102	.	331.150	-1	-1
chr1	33937879	33938506	peak385	396	.	1282.810	-1	-1
chr1	34368149	34368439	peak386	84	.	272.060	-1	-1
chr1	34844576	34844824	peak387	44	.	142.750	-1	-1
chr1	35308603	35309060	peak388	80	.	258.820	-1	-1
chr1	35309098	35309695	peak389	606	.	1961.030	-1	-1
chr1	35311010	35311393	peak390	45	.	145.790	-1	-1
chr1	35325220	35325670	peak391	398	.	1289.110	-1	-1
chr1	35450731	35451147	peak392	55	.	178.980	-1	-1
chr1	35603155	35603346	peak393	42	.	138.690	-1	-1
chr1	35657534	35657904	peak394	38	.	123.580	-1	-1
chr1	36022544	36023543	peak395	722	.	2335.800	-1	-1
chr1	36181154	36181374	peak396	93	.	303.850	-1	-1
chr1	36234824	36235358	peak397	86	.	279.070	-1	-1
chr1	36335059	36335397	peak398	34	.	113.140	-1	-1
chr1	36348556	36348910	peak399	42	.	137.910	-1	-1
chr1	36359931	36360165	peak400	31	.	100.330	-1	-1
chr1	36396380	36397293	peak401	958	.	3100.000	-1	-1
chr1	36554131	36554834	peak402	958	.	3100.000	-1	-1
chr1	36593827	36594142	peak403	42	.	137.050	-1	-1
chr1	36626370	36626865	peak404	155	.	503.770	-1	-1
chr1	36689409	36690600	peak405	85	.	275.700	-1	-1
chr1	36738760	36738979	peak406	67	.	219.260	-1	-1
chr1	36786749	36787184	peak407	51	.	165.220	-1	-1
chr1	36839367	36839757	peak408	101	.	329.320	-1	-1
chr1	36851229	36851934	peak409	221	.	715.650	-1	-1
chr1	36866560	36867265	peak410	716	.	2315.160	-1	-1
chr1	36958128	36958522	peak411	192	.	623.310	-1	-1
chr1	36983080	36983338	peak412	35	.	113.900	-1	-1
chr1	37330961	37331286	peak413	93	.	302.380	-1	-1
chr1	37501586	37502040	peak414	280	.	906.780	-1	-1
chr1	38019228	38020156	peak415	747	.	2417.320	-1	-1
chr1	38028609	38028904	peak416	89	.	289.440	-1	-1
chr1	38061203	38061840	peak417	712	.	2302.900	-1	-1
chr1	38155384	38155771	peak418	40	.	131.660	-1	-1
chr1	38156198	38156710	peak419	34	.	111.420	-1	-1
chr1	38157835	38158259	peak420	92	.	298.270	-1	-1
chr1	38261055	38261443	peak421	62	.	200.860	-1	-1
chr1	38273186	38274370	peak422	958	.	3100.000	-1	-1
chr1	38324789	38325596	peak423	924	.	2989.810	-1	-1
chr1	38412426	38412920	peak424	68	.	220.580	-1	-1
chr1	38455257	38456107	peak425	958	.	3100.000	-1	-1
chr1	38465183	38465619	peak426	100	.	323.670	-1	-1
chr1	38478016	38478927	peak427	958	.	3100.000	-1	-1
chr1	38679303	38679794	peak428	157	.	510.610	-1	-1
chr1	39281451	39282053	peak429	145	.	469.710	-1	-1
chr1	39338954	39339493	peak430	317	.	1025.500	-1	-1
chr1	39381136	39381457	peak431	66	.	213.490	-1	-1
chr1	39456653	39457103	peak432	52	.	170.420	-1	-1
chr1	39624200	39624670	peak433	90	.	293.760	-1	-1
chr1	39633555	39633948	peak434	79	.	256.630	-1	-1
chr1	39857628	39858096	peak435	285	.	923.520	-1	-1
chr1	39864344	39864706	peak436	54	.	174.900	-1	-1
chr1	40177085	40177494	peak437	68	.	220.670	-1	-1
chr1	40204233	40204762	peak438	467	.	1509.950	-1	-1
chr1	40241984	40242306	peak439	45	.	146.300	-1	-1
chr1	40254653	40255007	peak440	88	.	286.130	-1	-1
chr1	40505457	40507147	peak441	958	.	3100.000	-1	-1
chr1	40514919	40515218	peak442	68	.	221.690	-1	-1
chr1	40723108	40724129	peak443	958	.	3100.000	-1	-1
chr1	40839161	40839513	peak444	38	.	123.900	-1	-1
chr1	40942687	40943159	peak445	45	.	145.790	-1	-1
chr1	40996880	40997502	peak446	997	.	3223.520	-1	-1
chr1	41099523	41100046	peak447	89	.	287.760	-1	-1
chr1	41174650	41175152	peak448	144	.	467.060	-1	-1
chr1	41286533	41286884	peak449	223	.	723.120	-1	-1
chr1	41329630	41330088	peak450	150	.	486.080	-1	-1
chr1	41405122	41405389	peak451	94	.	304.220	-1	-1
chr1	41440595	41440984	peak452	52	.	169.730	-1	-1
chr1	41469286	41469809	peak453	88	.	286.350	-1	-1
chr1	41626160	41626519	peak454	32	.	106.400	-1	-1
chr1	42347722	42348107	peak455	187	.	605.410	-1	-1
chr1	42363774	42364122	peak456	175	.	566.490	-1	-1
chr1	42800624	42801195	peak457	175	.	566.620	-1	-1
chr1	43123616	43124558	peak458	1000	.	3233.060	-1	-1
chr1	43147612	43148209	peak459	299	.	969.060	-1	-1
chr1	43290716	43291379	peak460	204	.	659.660	-1	-1
chr1	43311829	43312518	peak461	848	.	2744.700	-1	-1
chr1	43325097	43325411	peak462	46	.	151.630	-1	-1
chr1	43390464	43390894	peak463	132	.	428.120	-1	-1
chr1	43401963	43402577	peak464	265	.	857.130	-1	-1
chr1	43415057	43415609	peak465	197	.	637.820	-1	-1
chr1	43418120	43418565	peak466	130	.	420.330	-1	-1
chr1	43428625	43429714	peak467	714	.	2310.320	-1	-1
chr1	43510548	43510773	peak468	40	.	132.240	-1	-1
chr1	43637609	43638305	peak469	888	.	2871.630	-1	-1
chr1	43740065	43740410	peak470	44	.	142.610	-1	-1
chr1	43810886	43811264	peak471	45	.	145.790	-1	-1
chr1	43824254	43824768	peak472	399	.	1292.380	-1	-1
chr1	43833011	43833379	peak473	58	.	189.860	-1	-1
chr1	43855106	43855975	peak474	958	.	3100.000	-1	-1
chr1	43960881	43961166	peak475	49	.	159.310	-1	-1
chr1	43988385	43989121	peak476	463	.	1497.930	-1	-1
chr1	44115938	44116338	peak477	54	.	174.770	-1	-1
chr1	44197730	44198152	peak478	83	.	268.680	-1	-1
chr1	44300284	44300663	peak479	69	.	225.720	-1	-1
chr1	44400456	44400815	peak480	37	.	121.070	-1	-1
chr1	44412112	44412539	peak481	78	.	254.030	-1	-1
chr1	44435087	44436039	peak482	958	.	3100.000	-1	-1
chr1	44456846	44457588	peak483	117	.	379.250	-1	-1
chr1	44495501	44496118	peak484	43	.	139.180	-1	-1
chr1	44501471	44502052	peak485	958	.	3100.000	-1	-1
chr1	44502195	44502651	peak486	119	.	386.110	-1	-1
chr1	44509762	44510213	peak487	153	.	496.230	-1	-1
chr1	44678699	44679454	peak488	958	.	3100.000	-1	-1
chr1	44756118	44756856	peak489	101	.	328.670	-1	-1
chr1	44951233	44951576	peak490	95	.	309.640	-1	-1
chr1	45103551	45104087	peak491	150	.	486.050	-1	-1
chr1	45139859	45140336	peak492	75	.	245.110	-1	-1
chr1	45187101	45187693	peak493	55	.	180.470	-1	-1
chr1	45196225	45196906	peak494	40	.	130.960	-1	-1
chr1	45240961	45241477	peak495	31	.	100.400	-1	-1
chr1	45265746	45266266	peak496	49	.	158.980	-1	-1
chr1	45272863	45273789	peak497	136	.	442.790	-1	-1
chr1	45285154	45285903	peak498	82	.	266.890	-1	-1
chr1	45478175	45478778	peak499	242	.	782.580	-1	-1
chr1	45501360	45501709	peak500	70	.	227.830	-1	-1
chr1	45504589	45504949	peak501	123	.	397.700	-1	-1
chr1	45656909	45657116	peak502	68	.	222.040	-1	-1
chr1	45769064	45769905	peak503	388	.	1256.600	-1	-1
chr1	45789535	45789736	peak504	36	.	118.690	-1	-1
chr1	45805474	45806277	peak505	250	.	810.810	-1	-1
chr1	45987406	45987802	peak506	51	.	165.000	-1	-1
chr1	46016029	46016777	peak507	115	.	372.880	-1	-1
chr1	46049267	46049932	peak508	319	.	1032.540	-1	-1
chr1	46152585	46153283	peak509	77	.	248.970	-1	-1
chr1	46153502	46154271	peak510	958	.	3100.000	-1	-1
chr1	46378998	46379386	peak511	42	.	138.150	-1	-1
chr1	46622135	46622809	peak512	117	.	380.820	-1	-1
chr1	46624011	46624548	peak513	159	.	516.670	-1	-1
chr1	46663872	46664272	peak514	63	.	204.170	-1	-1
chr1	46686516	46686860	peak515	66	.	213.820	-1	-1
chr1	46713136	46713528	peak516	159	.	516.630	-1	-1
chr1	46768727	46769681	peak517	781	.	2525.140	-1	-1
chr1	46806145	46806637	peak518	282	.	912.410	-1	-1
chr1	46885869	46886276	peak519	74	.	241.490	-1	-1
chr1	46903434	46903746	peak520	40	.	132.240	-1	-1
chr1	46908201	46908763	peak521	47	.	152.210	-1	-1
chr1	46988124	46988511	peak522	80	.	258.820	-1	-1
chr1	47010446	47010858	peak523	279	.	903.720	-1	-1
chr1	47133855	47134287	peak524	119	.	385.560	-1	-1
chr1	47184636	47185263	peak525	546	.	1766.030	-1	-1
chr1	47644702	47645216	peak526	97	.	316.670	-1	-1
chr1	47646771	47647546	peak527	940	.	3040.360	-1	-1
chr1	47677456	47677866	peak528	164	.	530.460	-1	-1
chr1	47694760	47695084	peak529	67	.	217.840	-1	-1
chr1	47697807	47698288	peak530	261	.	845.980	-1	-1
chr1	47779590	47780270	peak531	234	.	758.660	-1	-1
chr1	47800292	47800605	peak532	39	.	129.160	-1	-1
chr1	47903285	47903652	peak533	34	.	110.460	-1	-1
chr1	47973965	47974208	peak534	35	.	113.760	-1	-1
chr1	47981195	47981500	peak535	51	.	167.480	-1	-1
chr1	48216899	48217229	peak536	136	.	440.910	-1	-1
chr1	48387625	48387961	peak537	48	.	155.650	-1	-1
chr1	48642925	48643359	peak538	111	.	360.950	-1	-1
chr1	48937777	48938033	peak539	62	.	203.580	-1	-1
chr1	50798660	50799045	peak540	144	.	466.130	-1	-1
chr1	51471274	51471537	peak541	32	.	104.600	-1	-1
chr1	51750058	51750463	peak542	89	.	289.880	-1	-1
chr1	51762464	51762931	peak543	88	.	286.350	-1	-1
chr1	51773601	51773976	peak544	80	.	261.660	-1	-1
chr1	51796894	51797329	peak545	57	.	187.080	-1	-1
chr1	51895554	51895867	peak546	42	.	138.570	-1	-1
chr1	51983547	51983999	peak547	31	.	102.640	-1	-1
chr1	52097372	52097837	peak548	41	.	133.000	-1	-1
chr1	52194798	52195287	peak549	32	.	106.260	-1	-1
chr1	52316235	52316494	peak550	32	.	105.540	-1	-1
chr1	52344363	52345198	peak551	249	.	806.310	-1	-1
chr1	52499235	52499697	peak552	525	.	1697.490	-1	-1
chr1	52520670	52521136	peak553	63	.	205.720	-1	-1
chr1	52541312	52541586	peak554	63	.	204.310	-1	-1
chr1	52607375	52607798	peak555	31	.	103.200	-1	-1
chr1	52869553	52870764	peak556	603	.	1949.610	-1	-1
chr1	53079726	53080097	peak557	46	.	150.060	-1	-1
chr1	53140429	53140762	peak558	33	.	107.390	-1	-1
chr1	53299367	53299605	peak559	32	.	104.600	-1	-1
chr1	53480463	53480813	peak560	183	.	593.380	-1	-1
chr1	53662244	53662700	peak561	464	.	1501.560	-1	-1
chr1	53685739	53686441	peak562	140	.	453.300	-1	-1
chr1	53703947	53704596	peak563	549	.	1777.500	-1	-1
chr1	53791613	53792083	peak564	51	.	167.590	-1	-1
chr1	54155628	54155847	peak565	31	.	103.100	-1	-1
chr1	54303954	54304539	peak566	464	.	1501.830	-1	-1
chr1	54518291	54518608	peak567	60	.	194.490	-1	-1
chr1	54518778	54519600	peak568	541	.	1750.940	-1	-1
chr1	54520073	54520321	peak569	44	.	144.570	-1	-1
chr1	54665542	54666031	peak570	51	.	165.620	-1	-1
chr1	54739440	54739743	peak571	32	.	103.890	-1	-1
chr1	54929921	54930849	peak572	505	.	1634.870	-1	-1
chr1	54954102	54954338	peak573	31	.	102.990	-1	-1
chr1	54965215	54965384	peak574	37	.	121.080	-1	-1
chr1	55137660	55138097	peak575	109	.	354.540	-1	-1
chr1	55181131	55181825	peak576	852	.	2756.830	-1	-1
chr1	55230112	55230674	peak577	790	.	2555.740	-1	-1
chr1	55621220	55621552	peak578	101	.	329.100	-1	-1
chr1	55680876	55681251	peak579	33	.	108.280	-1	-1
chr1	57449248	57449418	peak580	33	.	109.620	-1	-1
chr1	57684293	57684772	peak581	269	.	870.770	-1	-1
chr1	59221160	59221496	peak582	109	.	353.040	-1	-1
chr1	59250185	59250408	peak583	32	.	105.350	-1	-1
chr1	59280888	59281162	peak584	31	.	102.010	-1	-1
chr1	59289143	59289620	peak585	38	.	124.210	-1	-1
chr1	59323990	59324352	peak586	48	.	155.920	-1	-1
chr1	59347237	59347619	peak587	45	.	147.860	-1	-1
chr1	59348981	59349533	peak588	53	.	172.410	-1	-1
chr1	59349568	59349979	peak589	93	.	303.430	-1	-1
chr1	59351019	59351334	peak590	46	.	150.980	-1	-1
chr1	59364586	59365038	peak591	193	.	624.720	-1	-1
chr1	59437458	59437702	peak592	32	.	104.050	-1	-1
chr1	60144557	60144794	peak593	42	.	137.500	-1	-1
chr1	60433063	60433323	peak594	178	.	576.900	-1	-1
chr1	61478910	61479368	peak595	309	.	999.130	-1	-1
chr1	61514508	61514910	peak596	196	.	635.430	-1	-1
chr1	62190486	62191236	peak597	352	.	1140.880	-1	-1
chr1	62804106	62804351	peak598	53	.	172.200	-1	-1
chr1	62901804	62902374	peak599	99	.	322.630	-1	-1
chr1	63155937	63156316	peak600	148	.	479.280	-1	-1
chr1	63249252	63249928	peak601	122	.	394.690	-1	-1
chr1	63587777	63588117	peak602	69	.	225.170	-1	-1
chr1	63789245	63789567	peak603	201	.	650.010	-1	-1
chr1	63988615	63989455	peak604	958	.	3100.000	-1	-1
chr1	64472444	64472741	peak605	60	.	194.130	-1	-1
chr1	65329701	65330183	peak606	101	.	328.320	-1	-1
chr1	65487458	65487858	peak607	207	.	670.800	-1	-1
chr1	65696744	65697122	peak608	61	.	200.410	-1	-1
chr1	65744771	65745002	peak609	94	.	305.470	-1	-1
chr1	65758680	65759114	peak610	278	.	901.440	-1	-1
chr1	65774876	65775242	peak611	48	.	158.200	-1	-1
chr1	65783537	65783940	peak612	284	.	918.320	-1	-1
chr1	65783943	65784319	peak613	109	.	354.780	-1	-1
chr1	65878141	65878440	peak614	55	.	179.880	-1	-1
chr1	65886220	65886606	peak615	118	.	382.860	-1	-1
chr1	66370216	66370635	peak616	58	.	189.520	-1	-1
chr1	66999325	66999746	peak617	118	.	381.560	-1	-1
chr1	67390423	67391069	peak618	222	.	718.620	-1	-1
chr1	67895853	67896655	peak619	530	.	1715.300	-1	-1
chr1	67945062	67945326	peak620	50	.	162.890	-1	-1
chr1	68152313	68152645	peak621	36	.	116.600	-1	-1
chr1	68154211	68154720	peak622	114	.	369.560	-1	-1
chr1	68199328	68200070	peak623	406	.	1313.460	-1	-1
chr1	68387788	68388137	peak624	145	.	471.330	-1	-1
chr1	68512715	68512958	peak625	68	.	221.430	-1	-1
chr1	70005732	70006165	peak626	242	.	783.500	-1	-1
chr1	70820283	70820925	peak627	265	.	857.690	-1	-1
chr1	71140619	71141164	peak628	131	.	426.580	-1	-1
chr1	71141347	71141850	peak629	215	.	695.150	-1	-1
chr1	71546758	71547242	peak630	547	.	1770.110	-1	-1
chr1	75938059	75938407	peak631	44	.	144.160	-1	-1
chr1	76190082	76190510	peak632	41	.	134.610	-1	-1
chr1	78148792	78149440	peak633	830	.	2685.570	-1	-1
chr1	78225250	78225744	peak634	559	.	1809.970	-1	-1
chr1	78245155	78245476	peak635	366	.	1185.070	-1	-1
chr1	84384455	84385003	peak636	635	.	2055.960	-1	-1
chr1	84543336	84543726	peak637	201	.	652.680	-1	-1
chr1	84763991	84764304	peak638	43	.	139.840	-1	-1
chr1	84944512	84945337	peak639	958	.	3100.000	-1	-1
chr1	85105539	85105789	peak640	63	.	203.930	-1	-1
chr1	85690645	85691110	peak641	628	.	2031.200	-1	-1
chr1	85725019	85725591	peak642	958	.	3100.000	-1	-1
chr1	85741792	85742319	peak643	106	.	343.110	-1	-1
chr1	86042689	86042822	peak644	32	.	103.520	-1	-1
chr1	86174023	86174383	peak645	43	.	141.040	-1	-1
chr1	86927187	86927582	peak646	220	.	713.970	-1	-1
chr1	87230793	87231065	peak647	65	.	210.290	-1	-1
chr1	87240004	87240197	peak648	101	.	328.450	-1	-1
chr1	87241157	87241460	peak649	46	.	151.330	-1	-1
chr1	87257908	87258186	peak650	60	.	195.810	-1	-1
chr1	87645830	87646211	peak651	92	.	300.370	-1	-1
chr1	87750656	87750850	peak652	32	.	103.600	-1	-1
chr1	87800826	87801158	peak653	102	.	330.920	-1	-1
chr1	87901162	87901481	peak654	52	.	170.370	-1	-1
chr1	88252524	88252881	peak655	60	.	196.420	-1	-1
chr1	89357106	89357440	peak656	38	.	124.860	-1	-1
chr1	89458079	89458755	peak657	91	.	294.360	-1	-1
chr1	90011238	90011517	peak658	80	.	260.660	-1	-1
chr1	90223163	90223467	peak659	56	.	181.840	-1	-1
chr1	90252232	90252481	peak660	65	.	213.330	-1	-1
chr1	90289160	90289515	peak661	94	.	306.460	-1	-1
chr1	90367840	90368167	peak662	38	.	124.370	-1	-1
chr1	91815094	91815369	peak663	39	.	126.790	-1	-1
chr1	91852704	91853204	peak664	157	.	509.290	-1	-1
chr1	91869839	91870220	peak665	47	.	154.330	-1	-1
chr1	92196982	92197178	peak666	54	.	177.300	-1	-1
chr1	92270140	92270542	peak667	151	.	489.610	-1	-1
chr1	92912095	92912495	peak668	64	.	208.390	-1	-1
chr1	93010171	93010766	peak669	458	.	1481.240	-1	-1
chr1	93270309	93270668	peak670	136	.	442.680	-1	-1
chr1	93317748	93318081	peak671	67	.	217.980	-1	-1
chr1	93422566	93422885	peak672	35	.	113.610	-1	-1
chr1	93645935	93646317	peak673	41	.	133.860	-1	-1
chr1	93646552	93646841	peak674	47	.	155.140	-1	-1
chr1	93811127	93811647	peak675	854	.	2761.350	-1	-1
chr1	93912492	93912913	peak676	42	.	136.850	-1	-1
chr1	94020417	94020685	peak677	84	.	273.500	-1	-1
chr1	94032930	94033323	peak678	59	.	193.960	-1	-1
chr1	94129873	94130557	peak679	127	.	412.040	-1	-1
chr1	94282558	94282833	peak680	109	.	355.150	-1	-1
chr1	94344499	94344948	peak681	430	.	1392.760	-1	-1
chr1	94883588	94883942	peak682	36	.	116.490	-1	-1
chr1	95100445	95100938	peak683	600	.	1941.620	-1	-1
chr1	95113831	95114157	peak684	154	.	498.820	-1	-1
chr1	95505312	95505660	peak685	51	.	166.060	-1	-1
chr1	95538069	95538350	peak686	56	.	183.230	-1	-1
chr1	95538351	95538682	peak687	55	.	180.780	-1	-1
chr1	95581101	95581611	peak688	134	.	434.400	-1	-1
chr1	95635136	95635484	peak689	36	.	116.980	-1	-1
chr1	95699580	95699899	peak690	69	.	226.040	-1	-1
chr1	100232040	100232410	peak691	60	.	195.820	-1	-1
chr1	100301774	100302075	peak692	38	.	123.070	-1	-1
chr1	100435167	100435740	peak693	691	.	2235.360	-1	-1
chr1	100598305	100598977	peak694	780	.	2522.290	-1	-1
chr1	100715167	100715628	peak695	73	.	236.820	-1	-1
chr1	100731528	100731938	peak696	91	.	296.750	-1	-1
chr1	101360284	101360978	peak697	167	.	541.160	-1	-1
chr1	101361460	101361893	peak698	168	.	543.770	-1	-1
chr1	101577642	101578027	peak699	42	.	137.710	-1	-1
chr1	101593914	101594398	peak700	212	.	685.620	-1	-1
chr1	101749073	101749337	peak701	144	.	466.910	-1	-1
chr1	107599021	107599368	peak702	105	.	341.690	-1	-1
chr1	108558994	108559467	peak703	330	.	1069.160	-1	-1
chr1	108622233	108622702	peak704	205	.	664.010	-1	-1
chr1	109076386	109076840	peak705	289	.	936.140	-1	-1
chr1	109102383	109102802	peak706	53	.	172.020	-1	-1
chr1	109234603	109235388	peak707	464	.	1501.560	-1	-1
chr1	109246050	109246442	peak708	141	.	457.410	-1	-1
chr1	109289809	109290119	peak709	32	.	103.510	-1	-1
chr1	109618302	109618950	peak710	937	.	3032.220	-1	-1
chr1	109631947	109632311	peak711	136	.	440.320	-1	-1
chr1	109633136	109633542	peak712	38	.	123.550	-1	-1
chr1	109642513	109642947	peak713	194	.	627.700	-1	-1
chr1	109677005	109677471	peak714	578	.	1870.720	-1	-1
chr1	109683038	109683326	peak715	35	.	113.610	-1	-1
chr1	109691918	109692244	peak716	33	.	107.290	-1	-1
chr1	109723709	109724044	peak717	32	.	106.450	-1	-1
chr1	109740558	109740999	peak718	80	.	258.820	-1	-1
chr1	109756271	109756750	peak719	168	.	543.990	-1	-1
chr1	109757432	109757733	peak720	93	.	303.610	-1	-1
chr1	109796537	109797089	peak721	37	.	120.970	-1	-1
chr1	109797220	109797621	peak722	108	.	350.640	-1	-1
chr1	109825562	109826171	peak723	360	.	1165.620	-1	-1
chr1	109935426	109935861	peak724	57	.	186.590	-1	-1
chr1	109968841	109969602	peak725	330	.	1067.520	-1	-1
chr1	110090853	110091511	peak726	948	.	3065.370	-1	-1
chr1	110163462	110163868	peak727	76	.	248.040	-1	-1
chr1	110198473	110198930	peak728	51	.	165.650	-1	-1
chr1	110268137	110268522	peak729	112	.	365.060	-1	-1
chr1	110333424	110333727	peak730	35	.	116.080	-1	-1
chr1	110394987	110395341	peak731	45	.	146.230	-1	-1
chr1	110398642	110398888	peak732	42	.	136.900	-1	-1
chr1	110407043	110407468	peak733	44	.	142.950	-1	-1
chr1	110424141	110424484	peak734	35	.	113.780	-1	-1
chr1	110424872	110425280	peak735	36	.	117.550	-1	-1
chr1	110438425	110438818	peak736	56	.	183.440	-1	-1
chr1	110460659	110461114	peak737	84	.	273.420	-1	-1
chr1	110601721	110602021	peak738	44	.	143.900	-1	-1
chr1	110805517	110805797	peak739	106	.	345.020	-1	-1
chr1	110880705	110881226	peak740	46	.	149.210	-1	-1
chr1	110881376	110882240	peak741	151	.	489.890	-1	-1
chr1	110949900	110950614	peak742	477	.	1543.590	-1	-1
chr1	111019754	111020136	peak743	71	.	231.160	-1	-1
chr1	111506093	111507330	peak744	798	.	2582.310	-1	-1
chr1	111567819	111568123	peak745	96	.	310.690	-1	-1
chr1	111704455	111704803	peak746	62	.	203.670	-1	-1
chr1	111772310	111772533	peak747	58	.	189.770	-1	-1
chr1	112297836	112298617	peak748	189	.	611.720	-1	-1
chr1	112938458	112938866	peak749	46	.	148.730	-1	-1
chr1	113162177	113162623	peak750	192	.	622.360	-1	-1
chr1	113243090	113243642	peak751	32	.	105.970	-1	-1
chr1	113247526	113247931	peak752	62	.	202.130	-1	-1
chr1	113249504	113249832	peak753	38	.	125.200	-1	-1
chr1	113334792	113335041	peak754	32	.	103.960	-1	-1
chr1	113446683	113446972	peak755	70	.	227.790	-1	-1
chr1	113582684	113583075	peak756	159	.	516.920	-1	-1
chr1	113584224	113584525	peak757	95	.	307.680	-1	-1
chr1	113931091	113931556	peak758	112	.	362.890	-1	-1
chr1	114301898	114302364	peak759	41	.	134.130	-1	-1
chr1	114354749	114355438	peak760	690	.	2233.680	-1	-1
chr1	114447349	114448071	peak761	536	.	1733.900	-1	-1
chr1	114456800	114457270	peak762	327	.	1060.340	-1	-1
chr1	114471867	114472378	peak763	112	.	364.980	-1	-1
chr1	114566128	114566407	peak764	41	.	134.970	-1	-1
chr1	114620871	114621153	peak765	40	.	130.090	-1	-1
chr1	114631069	114631364	peak766	44	.	142.800	-1	-1
chr1	114922578	114923050	peak767	481	.	1556.400	-1	-1
chr1	114931029	114931394	peak768	40	.	130.450	-1	-1
chr1	114995998	114996405	peak769	77	.	250.130	-1	-1
chr1	115124122	115124725	peak770	783	.	2533.650	-1	-1
chr1	115259088	115259621	peak771	201	.	652.680	-1	-1
chr1	115322932	115323552	peak772	313	.	1013.270	-1	-1
chr1	116184403	116184794	peak773	124	.	403.360	-1	-1
chr1	116681527	116681950	peak774	80	.	258.820	-1	-1
chr1	116858970	116859335	peak775	49	.	159.480	-1	-1
chr1	116958408	116958908	peak776	70	.	228.860	-1	-1
chr1	116963065	116963365	peak777	81	.	264.850	-1	-1
chr1	117046628	117047404	peak778	44	.	143.330	-1	-1
chr1	117113534	117113892	peak779	95	.	307.340	-1	-1
chr1	117223355	117223752	peak780	32	.	105.840	-1	-1
chr1	117229756	117230539	peak781	130	.	422.250	-1	-1
chr1	117300734	117301073	peak782	60	.	195.520	-1	-1
chr1	117305543	117305862	peak783	48	.	156.350	-1	-1
chr1	117353063	117353387	peak784	50	.	164.620	-1	-1
chr1	117369702	117370178	peak785	129	.	418.540	-1	-1
chr1	117453036	117453362	peak786	69	.	225.780	-1	-1
chr1	117602480	117603063	peak787	32	.	103.650	-1	-1
chr1	117636543	117636842	peak788	32	.	104.600	-1	-1
chr1	117909836	117910290	peak789	201	.	650.030	-1	-1
chr1	118153711	118154139	peak790	82	.	265.940	-1	-1
chr1	118155153	118155632	peak791	171	.	554.660	-1	-1
chr1	118155822	118156323	peak792	194	.	627.690	-1	-1
chr1	118187228	118187634	peak793	106	.	344.440	-1	-1
chr1	118187717	118187910	peak794	61	.	199.800	-1	-1
chr1	118202403	118202776	peak795	67	.	218.320	-1	-1
chr1	118471852	118472633	peak796	958	.	3100.000	-1	-1
chr1	118727411	118727688	peak797	107	.	348.670	-1	-1
chr1	120190701	120191181	peak798	270	.	875.660	-1	-1
chr1	120279721	120280255	peak799	398	.	1289.980	-1	-1
chr1	120402196	120402663	peak800	87	.	282.410	-1	-1
chr1	120809414	120809706	peak801	152	.	491.440	-1	-1
chr1	120930245	120930565	peak802	142	.	460.130	-1	-1
chr1	121336914	121337329	peak803	135	.	437.200	-1	-1
chr1	142618683	142618981	peak804	165	.	533.860	-1	-1
chr1	142890877	142891182	peak805	122	.	394.990	-1	-1
chr1	143122791	143122986	peak806	49	.	161.490	-1	-1
chr1	143467469	143467784	peak807	55	.	178.840	-1	-1
chr1	143942389	143942547	peak808	75	.	244.570	-1	-1
chr1	144533515	144534515	peak809	189	.	613.610	-1	-1
chr1	145096079	145096758	peak810	958	.	3100.000	-1	-1
chr1	145382224	145382652	peak811	169	.	548.410	-1	-1
chr1	145382667	145383169	peak812	71	.	232.510	-1	-1
chr1	145470342	145470728	peak813	71	.	229.860	-1	-1
chr1	145502055	145502546	peak814	158	.	513.590	-1	-1
chr1	145507228	145507654	peak815	315	.	1020.970	-1	-1
chr1	145517992	145518242	peak816	32	.	105.240	-1	-1
chr1	145610774	145611143	peak817	87	.	283.850	-1	-1
chr1	146849556	146850029	peak818	55	.	178.680	-1	-1
chr1	147806598	147806977	peak819	47	.	152.970	-1	-1
chr1	148240945	148241138	peak820	48	.	156.320	-1	-1
chr1	148241373	148241759	peak821	133	.	430.630	-1	-1
chr1	149194413	149194758	peak822	78	.	253.880	-1	-1
chr1	149215400	149215875	peak823	264	.	853.880	-1	-1
chr1	149223492	149224274	peak824	219	.	710.030	-1	-1
chr1	149224383	149224810	peak825	402	.	1301.390	-1	-1
chr1	149899272	149899955	peak826	956	.	3090.880	-1	-1
chr1	149982360	149982957	peak827	958	.	3100.000	-1	-1
chr1	150039315	150040050	peak828	958	.	3100.000	-1	-1
chr1	150241107	150241861	peak829	392	.	1267.800	-1	-1
chr1	150265827	150266587	peak830	907	.	2932.480	-1	-1
chr1	150293726	150294380	peak831	809	.	2617.660	-1	-1
chr1	150459454	150460056	peak832	745	.	2409.670	-1	-1
chr1	150478943	150479328	peak833	54	.	174.900	-1	-1
chr1	150517926	150518573	peak834	199	.	646.040	-1	-1
chr1	150534063	150534414	peak835	39	.	126.930	-1	-1
chr1	150551788	150552403	peak836	195	.	631.250	-1	-1
chr1	150592051	150592547	peak837	55	.	178.680	-1	-1
chr1	150898546	150899178	peak838	474	.	1535.450	-1	-1
chr1	150980699	150981113	peak839	77	.	250.530	-1	-1
chr1	151031752	151032247	peak840	105	.	341.520	-1	-1
chr1	151138207	151138844	peak841	791	.	2558.110	-1	-1
chr1	151162392	151162886	peak842	183	.	593.270	-1	-1
chr1	151226951	151227450	peak843	333	.	1078.060	-1	-1
chr1	151253739	151254951	peak844	491	.	1589.680	-1	-1
chr1	151319263	151319590	peak845	35	.	115.900	-1	-1
chr1	151371726	151372373	peak846	845	.	2734.380	-1	-1
chr1	151431734	151432191	peak847	262	.	847.920	-1	-1
chr1	151568932	151569296	peak848	107	.	348.670	-1	-1
chr1	151687873	151688278	peak849	172	.	556.780	-1	-1
chr1	151689345	151689627	peak850	41	.	134.600	-1	-1
chr1	151746738	151747361	peak851	98	.	319.790	-1	-1
chr1	151878233	151878548	peak852	40	.	132.150	-1	-1
chr1	151881781	151882576	peak853	904	.	2924.730	-1	-1
chr1	151960773	151961311	peak854	168	.	544.700	-1	-1
chr1	152020365	152020894	peak855	111	.	360.090	-1	-1
chr1	153031811	153032182	peak856	64	.	208.390	-1	-1
chr1	153316118	153316767	peak857	601	.	1944.120	-1	-1
chr1	153405565	153406249	peak858	172	.	556.540	-1	-1
chr1	153538898	153539308	peak859	45	.	145.790	-1	-1
chr1	153630978	153631295	peak860	38	.	125.880	-1	-1
chr1	153700053	153700705	peak861	557	.	1801.800	-1	-1
chr1	153751319	153751654	peak862	53	.	173.860	-1	-1
chr1	153755744	153756111	peak863	46	.	150.740	-1	-1
chr1	153762296	153762501	peak864	36	.	117.160	-1	-1
chr1	153892471	153892772	peak865	32	.	106.300	-1	-1
chr1	153918504	153918893	peak866	86	.	280.020	-1	-1
chr1	153930929	153931475	peak867	617	.	1994.830	-1	-1
chr1	153939751	153940384	peak868	70	.	228.110	-1	-1
chr1	153962959	153963481	peak869	440	.	1425.710	-1	-1
chr1	154076952	154077141	peak870	75	.	244.570	-1	-1
chr1	154130223	154130511	peak871	51	.	167.590	-1	-1
chr1	154155124	154156018	peak872	920	.	2976.490	-1	-1
chr1	154192932	154193449	peak873	50	.	164.680	-1	-1
chr1	154285526	154285739	peak874	55	.	179.040	-1	-1
chr1	154293277	154293672	peak875	43	.	139.640	-1	-1
chr1	154297869	154298176	peak876	34	.	110.510	-1	-1
chr1	154326902	154327372	peak877	142	.	462.020	-1	-1
chr1	154358069	154358443	peak878	136	.	440.480	-1	-1
chr1	154469362	154469804	peak879	104	.	337.320	-1	-1
chr1	154531060	154531682	peak880	202	.	655.540	-1	-1
chr1	154688480	154688726	peak881	46	.	149.500	-1	-1
chr1	154856473	154856738	peak882	51	.	167.370	-1	-1
chr1	154908941	154909290	peak883	46	.	151.360	-1	-1
chr1	154933809	154934651	peak884	520	.	1681.980	-1	-1
chr1	154946110	154947250	peak885	651	.	2107.290	-1	-1
chr1	154955318	154956022	peak886	958	.	3100.000	-1	-1
chr1	154973119	154973693	peak887	50	.	163.160	-1	-1
chr1	154976504	154976956	peak888	215	.	698.290	-1	-1
chr1	155022820	155023192	peak889	49	.	158.630	-1	-1
chr1	155025256	155025520	peak890	60	.	193.990	-1	-1
chr1	155107573	155108454	peak891	365	.	1181.220	-1	-1
chr1	155112415	155113365	peak892	958	.	3100.000	-1	-1
chr1	155178352	155179218	peak893	218	.	705.370	-1	-1
chr1	155231232	155231513	peak894	53	.	171.720	-1	-1
chr1	155231839	155232408	peak895	156	.	505.570	-1	-1
chr1	155242834	155243532	peak896	107	.	348.790	-1	-1
chr1	155278216	155278758	peak897	49	.	159.600	-1	-1
chr1	155293032	155293357	peak898	71	.	231.970	-1	-1
chr1	155366952	155367243	peak899	38	.	123.200	-1	-1
chr1	155658398	155659055	peak900	40	.	130.690	-1	-1
chr1	155661744	155662173	peak901	64	.	208.130	-1	-1
chr1	155826637	155827144	peak902	190	.	616.150	-1	-1
chr1	155869922	155870303	peak903	59	.	192.100	-1	-1
chr1	155903800	155904598	peak904	958	.	3100.000	-1	-1
chr1	155948178	155948480	peak905	32	.	105.380	-1	-1
chr1	155990511	155991043	peak906	976	.	3156.880	-1	-1
chr1	156024274	156024973	peak907	198	.	643.020	-1	-1
chr1	156052141	156052455	peak908	33	.	108.230	-1	-1
chr1	156095779	156096047	peak909	72	.	233.820	-1	-1
chr1	156163453	156164215	peak910	812	.	2627.790	-1	-1
chr1	156186127	156186689	peak911	350	.	1131.840	-1	-1
chr1	156252510	156252945	peak912	183	.	594.440	-1	-1
chr1	156308389	156308720	peak913	67	.	218.740	-1	-1
chr1	156426960	156427257	peak914	32	.	106.060	-1	-1
chr1	156430247	156430712	peak915	298	.	965.490	-1	-1
chr1	156486611	156487001	peak916	43	.	141.840	-1	-1
chr1	156493918	156494224	peak917	32	.	104.410	-1	-1
chr1	156536328	156536530	peak918	47	.	152.840	-1	-1
chr1	156542152	156542628	peak919	469	.	1519.360	-1	-1
chr1	156561317	156561692	peak920	38	.	124.040	-1	-1
chr1	156571025	156571507	peak921	133	.	433.150	-1	-1
chr1	156586226	156586582	peak922	37	.	122.820	-1	-1
chr1	156629788	156630300	peak923	132	.	429.720	-1	-1
chr1	156630900	156631452	peak924	523	.	1693.540	-1	-1
chr1	156631909	156632197	peak925	30	.	100.060	-1	-1
chr1	156697848	156698889	peak926	958	.	3100.000	-1	-1
chr1	156710618	156711336	peak927	958	.	3100.000	-1	-1
chr1	156736843	156737387	peak928	85	.	277.240	-1	-1
chr1	156786389	156786980	peak929	268	.	867.070	-1	-1
chr1	156864897	156865209	peak930	135	.	438.670	-1	-1
chr1	156928015	156928533	peak931	259	.	840.270	-1	-1
chr1	157107963	157108598	peak932	674	.	2180.870	-1	-1
chr1	157197566	157197912	peak933	91	.	296.920	-1	-1
chr1	157243305	157243569	peak934	57	.	184.890	-1	-1
chr1	157249285	157249655	peak935	230	.	744.010	-1	-1
chr1	157294991	157295326	peak936	74	.	239.720	-1	-1
chr1	158119470	158119753	peak937	41	.	133.860	-1	-1
chr1	159236760	159236963	peak938	45	.	148.570	-1	-1
chr1	159866381	159866616	peak939	33	.	109.560	-1	-1
chr1	159880123	159880561	peak940	48	.	155.550	-1	-1
chr1	159891915	159892350	peak941	88	.	285.430	-1	-1
chr1	160001468	160002129	peak942	957	.	3094.980	-1	-1
chr1	160016266	160016818	peak943	414	.	1339.440	-1	-1
chr1	160312753	160313564	peak944	958	.	3100.000	-1	-1
chr1	160509890	160510446	peak945	258	.	837.150	-1	-1
chr1	160662194	160662461	peak946	33	.	106.700	-1	-1
chr1	160807315	160807575	peak947	58	.	189.520	-1	-1
chr1	160914854	160915122	peak948	49	.	161.010	-1	-1
chr1	160918925	160919220	peak949	62	.	201.800	-1	-1
chr1	160919231	160919476	peak950	69	.	226.040	-1	-1
chr1	160959643	160959962	peak951	147	.	476.190	-1	-1
chr1	160979339	160979715	peak952	94	.	305.910	-1	-1
chr1	160983388	160983981	peak953	785	.	2538.870	-1	-1
chr1	160990401	160990799	peak954	42	.	136.120	-1	-1
chr1	161015199	161016226	peak955	701	.	2267.680	-1	-1
chr1	161038088	161038435	peak956	49	.	161.040	-1	-1
chr1	161087496	161088102	peak957	556	.	1799.060	-1	-1
chr1	161102225	161102724	peak958	85	.	276.880	-1	-1
chr1	161123411	161124255	peak959	523	.	1692.140	-1	-1
chr1	161131974	161132216	peak960	45	.	147.190	-1	-1
chr1	161135726	161136579	peak961	132	.	426.850	-1	-1
chr1	161170206	161170494	peak962	34	.	111.290	-1	-1
chr1	161171696	161172391	peak963	355	.	1150.340	-1	-1
chr1	161179579	161179944	peak964	76	.	247.620	-1	-1
chr1	161275747	161276250	peak965	78	.	253.480	-1	-1
chr1	161283910	161284431	peak966	395	.	1279.180	-1	-1
chr1	161359430	161359995	peak967	195	.	631.250	-1	-1
chr1	161368886	161369955	peak968	583	.	1886.070	-1	-1
chr1	161410086	161410583	peak969	160	.	517.890	-1	-1
chr1	161509914	161510253	peak970	42	.	137.400	-1	-1
chr1	161591976	161592178	peak971	44	.	145.350	-1	-1
chr1	161696348	161697154	peak972	163	.	527.410	-1	-1
chr1	161735849	161736433	peak973	54	.	177.250	-1	-1
chr1	162342510	162342955	peak974	197	.	638.920	-1	-1
chr1	162356021	162356508	peak975	282	.	913.950	-1	-1
chr1	162467323	162467892	peak976	733	.	2372.970	-1	-1
chr1	162530964	162531684	peak977	51	.	165.220	-1	-1
chr1	163291252	163291909	peak978	958	.	3100.000	-1	-1
chr1	164681299	164681988	peak979	558	.	1805.970	-1	-1
chr1	164741890	164742266	peak980	32	.	105.380	-1	-1
chr1	164743977	164744378	peak981	66	.	213.500	-1	-1
chr1	165667343	165667866	peak982	69	.	225.360	-1	-1
chr1	165737596	165738628	peak983	985	.	3185.300	-1	-1
chr1	166554053	166554595	peak984	69	.	225.340	-1	-1
chr1	166674693	166675027	peak985	226	.	733.010	-1	-1
chr1	166808302	166808773	peak986	169	.	547.360	-1	-1
chr1	167013329	167013587	peak987	58	.	188.980	-1	-1
chr1	167121743	167122046	peak988	122	.	395.330	-1	-1
chr1	167596849	167597664	peak989	217	.	702.160	-1	-1
chr1	167698068	167698455	peak990	36	.	119.400	-1	-1
chr1	167833050	167833546	peak991	85	.	277.090	-1	-1
chr1	167905248	167905665	peak992	39	.	129.050	-1	-1
chr1	167954153	167954540	peak993	66	.	214.980	-1	-1
chr1	168130674	168130975	peak994	46	.	151.320	-1	-1
chr1	168147800	168148620	peak995	632	.	2044.360	-1	-1
chr1	168257473	168257855	peak996	70	.	227.830	-1	-1
chr1	168438927	168439234	peak997	58	.	189.860	-1	-1
chr1	169162757	169163066	peak998	65	.	210.290	-1	-1
chr1	169336861	169337718	peak999	958	.	3100.000	-1	-1
chr1	169457425	169457719	peak1000	36	.	116.790	-1	-1
chr1	169763634	169764392	peak1001	534	.	1728.410	-1	-1
chr1	169862848	169863562	peak1002	164	.	531.810	-1	-1
chr1	170036628	170036981	peak1003	42	.	137.050	-1	-1
chr1	171283004	171283316	peak1004	48	.	157.850	-1	-1
chr1	171366188	171366460	peak1005	48	.	158.230	-1	-1
chr1	171750216	171751038	peak1006	406	.	1314.970	-1	-1
chr1	172394561	172394813	peak1007	77	.	251.620	-1	-1
chr1	172411508	172411966	peak1008	92	.	298.830	-1	-1
chr1	172412869	172413455	peak1009	522	.	1688.690	-1	-1
chr1	172425509	172425888	peak1010	121	.	391.640	-1	-1
chr1	172790754	172791044	peak1011	41	.	134.050	-1	-1
chr1	173324399	173324688	peak1012	57	.	186.050	-1	-1
chr1	173446473	173446946	peak1013	40	.	130.870	-1	-1
chr1	173683520	173684610	peak1014	958	.	3100.000	-1	-1
chr1	173793233	173793852	peak1015	69	.	225.170	-1	-1
chr1	173836861	173838076	peak1016	455	.	1473.560	-1	-1
chr1	174136130	174136423	peak1017	72	.	234.540	-1	-1
chr1	174841869	174842208	peak1018	42	.	137.400	-1	-1
chr1	174968282	174969032	peak1019	679	.	2196.430	-1	-1
chr1	174998688	174999202	peak1020	70	.	228.030	-1	-1
chr1	175379029	175379406	peak1021	128	.	415.260	-1	-1
chr1	175702933	175703237	peak1022	43	.	141.520	-1	-1
chr1	176176269	176176899	peak1023	106	.	344.920	-1	-1
chr1	176177632	176178041	peak1024	67	.	218.390	-1	-1
chr1	176848983	176849375	peak1025	68	.	221.640	-1	-1
chr1	177953375	177953596	peak1026	133	.	432.960	-1	-1
chr1	179015994	179016854	peak1027	859	.	2780.210	-1	-1
chr1	179846780	179847267	peak1028	668	.	2162.670	-1	-1
chr1	179851571	179852201	peak1029	958	.	3100.000	-1	-1
chr1	179940943	179941283	peak1030	66	.	215.010	-1	-1
chr1	180123440	180123870	peak1031	40	.	131.090	-1	-1
chr1	180240303	180240705	peak1032	87	.	282.880	-1	-1
chr1	180463581	180463841	peak1033	75	.	242.560	-1	-1
chr1	180471763	180472268	peak1034	214	.	691.900	-1	-1
chr1	180572342	180572792	peak1035	76	.	248.410	-1	-1
chr1	180579616	180580073	peak1036	46	.	149.970	-1	-1
chr1	180580489	180580752	peak1037	58	.	187.810	-1	-1
chr1	180902302	180902715	peak1038	60	.	195.520	-1	-1
chr1	180991880	180992189	peak1039	43	.	140.650	-1	-1
chr1	181110654	181110887	peak1040	37	.	122.680	-1	-1
chr1	181121999	181122544	peak1041	250	.	809.350	-1	-1
chr1	181687190	181687537	peak1042	95	.	308.530	-1	-1
chr1	181998717	181999354	peak1043	88	.	285.490	-1	-1
chr1	182205373	182205752	peak1044	134	.	433.580	-1	-1
chr1	182269082	182269564	peak1045	201	.	651.860	-1	-1
chr1	182750927	182751335	peak1046	61	.	198.980	-1	-1
chr1	182758592	182758950	peak1047	45	.	147.140	-1	-1
chr1	182760725	182761204	peak1048	129	.	418.710	-1	-1
chr1	182808656	182809330	peak1049	91	.	294.610	-1	-1
chr1	183204725	183204915	peak1050	51	.	167.480	-1	-1
chr1	183440782	183441579	peak1051	958	.	3100.000	-1	-1
chr1	183602119	183602341	peak1052	34	.	111.640	-1	-1
chr1	183604605	183605071	peak1053	65	.	212.710	-1	-1
chr1	183614622	183614833	peak1054	49	.	160.060	-1	-1
chr1	183962279	183962633	peak1055	48	.	158.200	-1	-1
chr1	184000503	184000916	peak1056	52	.	168.140	-1	-1
chr1	184020587	184021014	peak1057	75	.	244.670	-1	-1
chr1	184723669	184724439	peak1058	538	.	1742.520	-1	-1
chr1	184775420	184775762	peak1059	37	.	122.650	-1	-1
chr1	185126003	185126727	peak1060	278	.	899.440	-1	-1
chr1	185253782	185254245	peak1061	203	.	657.510	-1	-1
chr1	185286244	185287298	peak1062	95	.	310.000	-1	-1
chr1	185344721	185345048	peak1063	40	.	132.240	-1	-1
chr1	185499434	185499640	peak1064	57	.	186.710	-1	-1
chr1	185663150	185663530	peak1065	171	.	553.840	-1	-1
chr1	186015563	186015926	peak1066	60	.	195.850	-1	-1
chr1	186051365	186051789	peak1067	156	.	506.400	-1	-1
chr1	186062642	186062816	peak1068	32	.	106.460	-1	-1
chr1	186073608	186073878	peak1069	161	.	520.720	-1	-1
chr1	186081324	186081818	peak1070	152	.	493.470	-1	-1
chr1	186164587	186164890	peak1071	38	.	124.060	-1	-1
chr1	186257535	186257828	peak1072	32	.	104.900	-1	-1
chr1	186344230	186345117	peak1073	203	.	657.510	-1	-1
chr1	189118631	189118939	peak1074	94	.	304.570	-1	-1
chr1	191604259	191604494	peak1075	31	.	102.400	-1	-1
chr1	191858205	191858582	peak1076	72	.	235.480	-1	-1
chr1	192077318	192077624	peak1077	53	.	171.940	-1	-1
chr1	192946316	192946969	peak1078	344	.	1114.280	-1	-1
chr1	192955180	192955610	peak1079	278	.	901.840	-1	-1
chr1	193028366	193028844	peak1080	42	.	138.480	-1	-1
chr1	193040209	193040465	peak1081	33	.	107.880	-1	-1
chr1	194504589	194504785	peak1082	44	.	144.850	-1	-1
chr1	194842432	194842831	peak1083	62	.	203.070	-1	-1
chr1	195868046	195868459	peak1084	63	.	205.080	-1	-1
chr1	196902597	196903051	peak1085	375	.	1215.280	-1	-1
chr1	197898071	197898336	peak1086	181	.	586.950	-1	-1
chr1	197994003	197994192	peak1087	41	.	135.640	-1	-1
chr1	198048713	198049106	peak1088	94	.	303.920	-1	-1
chr1	198126543	198126958	peak1089	102	.	332.280	-1	-1
chr1	198128056	198128467	peak1090	404	.	1308.960	-1	-1
chr1	198567982	198568420	peak1091	47	.	152.970	-1	-1
chr1	198602773	198603068	peak1092	55	.	178.070	-1	-1
chr1	200123292	200123679	peak1093	170	.	552.580	-1	-1
chr1	200589669	200590176	peak1094	189	.	612.260	-1	-1
chr1	200638437	200639170	peak1095	91	.	296.550	-1	-1
chr1	200885425	200885602	peak1096	31	.	102.980	-1	-1
chr1	200984762	200985070	peak1097	32	.	103.670	-1	-1
chr1	200988556	200988896	peak1098	76	.	247.240	-1	-1
chr1	201122812	201123277	peak1099	170	.	551.760	-1	-1
chr1	201346932	201347205	peak1100	40	.	130.220	-1	-1
chr1	201449380	201449727	peak1101	55	.	178.980	-1	-1
chr1	201476132	201476429	peak1102	43	.	139.870	-1	-1
chr1	201536053	201536445	peak1103	44	.	144.300	-1	-1
chr1	201547436	201547819	peak1104	57	.	187.080	-1	-1
chr1	201910541	201911013	peak1105	49	.	159.400	-1	-1
chr1	201924242	201924853	peak1106	390	.	1262.140	-1	-1
chr1	201952168	201952692	peak1107	410	.	1327.520	-1	-1
chr1	201977152	201977429	peak1108	59	.	193.400	-1	-1
chr1	202036178	202036650	peak1109	187	.	606.020	-1	-1
chr1	202045183	202045583	peak1110	142	.	461.790	-1	-1
chr1	202045892	202046358	peak1111	289	.	934.950	-1	-1
chr1	202087073	202087368	peak1112	93	.	303.850	-1	-1
chr1	202128946	202129329	peak1113	38	.	124.040	-1	-1
chr1	202133632	202134042	peak1114	34	.	110.460	-1	-1
chr1	202135218	202135540	peak1115	79	.	257.640	-1	-1
chr1	202522292	202523248	peak1116	142	.	462.290	-1	-1
chr1	202776397	202776715	peak1117	38	.	123.820	-1	-1
chr1	202779604	202779833	peak1118	52	.	170.500	-1	-1
chr1	202913444	202913806	peak1119	63	.	204.830	-1	-1
chr1	202927240	202927635	peak1120	135	.	437.710	-1	-1
chr1	202974437	202974702	peak1121	38	.	123.190	-1	-1
chr1	203045393	203045582	peak1122	37	.	121.990	-1	-1
chr1	203256369	203256895	peak1123	32	.	104.280	-1	-1
chr1	203258710	203259121	peak1124	36	.	117.370	-1	-1
chr1	203269398	203269915	peak1125	100	.	325.410	-1	-1
chr1	203275415	203275744	peak1126	37	.	121.120	-1	-1
chr1	203280897	203281418	peak1127	308	.	996.370	-1	-1
chr1	203582339	203582658	peak1128	44	.	145.350	-1	-1
chr1	203619389	203620103	peak1129	358	.	1157.780	-1	-1
chr1	203648341	203648781	peak1130	82	.	266.720	-1	-1
chr1	203651734	203652316	peak1131	850	.	2748.200	-1	-1
chr1	203765120	203765719	peak1132	169	.	547.480	-1	-1
chr1	203830400	203831302	peak1133	999	.	3230.050	-1	-1
chr1	204146214	204146556	peak1134	52	.	170.370	-1	-1
chr1	204196508	204196763	peak1135	99	.	320.300	-1	-1
chr1	204332490	204332912	peak1136	406	.	1315.180	-1	-1
chr1	204367638	204367880	peak1137	30	.	100.060	-1	-1
chr1	204380572	204381282	peak1138	426	.	1379.720	-1	-1
chr1	204485163	204485959	peak1139	904	.	2924.210	-1	-1
chr1	204534819	204535197	peak1140	48	.	158.200	-1	-1
chr1	204594038	204594321	peak1141	32	.	104.600	-1	-1
chr1	204616646	204616958	peak1142	59	.	192.470	-1	-1
chr1	204641418	204642251	peak1143	588	.	1901.580	-1	-1
chr1	204680494	204680800	peak1144	133	.	432.440	-1	-1
chr1	204894821	204895207	peak1145	47	.	154.330	-1	-1
chr1	204941093	204941390	peak1146	93	.	301.460	-1	-1
chr1	205090893	205091695	peak1147	459	.	1485.310	-1	-1
chr1	205126246	205126669	peak1148	122	.	394.990	-1	-1
chr1	205180596	205181130	peak1149	756	.	2447.150	-1	-1
chr1	205218210	205218517	peak1150	54	.	174.870	-1	-1
chr1	205225024	205225467	peak1151	158	.	511.620	-1	-1
chr1	205257360	205257703	peak1152	88	.	284.640	-1	-1
chr1	205551297	205551496	peak1153	77	.	251.300	-1	-1
chr1	205600395	205600845	peak1154	100	.	324.430	-1	-1
chr1	205600873	205601509	peak1155	410	.	1326.610	-1	-1
chr1	205647541	205648119	peak1156	369	.	1193.100	-1	-1
chr1	205771227	205771526	peak1157	46	.	150.140	-1	-1
chr1	205780725	205781136	peak1158	41	.	134.110	-1	-1
chr1	205782057	205782642	peak1159	53	.	173.780	-1	-1
chr1	206109039	206109200	peak1160	117	.	381.320	-1	-1
chr1	206266031	206266401	peak1161	72	.	234.930	-1	-1
chr1	206274204	206274540	peak1162	82	.	266.720	-1	-1
chr1	206612590	206612937	peak1163	39	.	128.950	-1	-1
chr1	206730309	206730698	peak1164	52	.	170.130	-1	-1
chr1	206753270	206753601	peak1165	36	.	116.600	-1	-1
chr1	206785532	206786052	peak1166	250	.	811.320	-1	-1
chr1	206825397	206825760	peak1167	32	.	103.670	-1	-1
chr1	206833074	206833470	peak1168	68	.	221.340	-1	-1
chr1	206846548	206847007	peak1169	47	.	152.480	-1	-1
chr1	206873676	206874014	peak1170	80	.	259.370	-1	-1
chr1	206908853	206909240	peak1171	102	.	331.430	-1	-1
chr1	207020787	207021242	peak1172	501	.	1621.910	-1	-1
chr1	207142491	207142701	peak1173	31	.	100.660	-1	-1
chr1	207190866	207191336	peak1174	161	.	523.520	-1	-1
chr1	207194391	207194882	peak1175	116	.	376.810	-1	-1
chr1	207197558	207198519	peak1176	438	.	1417.690	-1	-1
chr1	207258066	207258413	peak1177	36	.	118.460	-1	-1
chr1	207326179	207326450	peak1178	58	.	190.380	-1	-1
chr1	207378387	207378727	peak1179	124	.	401.910	-1	-1
chr1	207494159	207494494	peak1180	31	.	102.590	-1	-1
chr1	207693478	207693780	peak1181	306	.	990.780	-1	-1
chr1	207799512	207800044	peak1182	125	.	407.020	-1	-1
chr1	207808849	207809298	peak1183	258	.	834.420	-1	-1
chr1	207823314	207823709	peak1184	178	.	575.790	-1	-1
chr1	207853973	207854164	peak1185	56	.	183.570	-1	-1
chr1	207870812	207871074	peak1186	44	.	142.750	-1	-1
chr1	207919773	207920121	peak1187	37	.	120.170	-1	-1
chr1	207925084	207925641	peak1188	288	.	933.580	-1	-1
chr1	207979215	207979498	peak1189	32	.	106.060	-1	-1
chr1	208096913	208097233	peak1190	70	.	227.480	-1	-1
chr1	208108456	208108900	peak1191	67	.	218.740	-1	-1
chr1	208136767	208137224	peak1192	133	.	432.970	-1	-1
chr1	208195157	208195509	peak1193	70	.	229.430	-1	-1
chr1	208210390	208210610	peak1194	62	.	203.120	-1	-1
chr1	208335425	208335632	peak1195	61	.	200.320	-1	-1
chr1	208357760	208357983	peak1196	30	.	100.060	-1	-1
chr1	208392925	208393621	peak1197	144	.	468.360	-1	-1
chr1	209819143	209819494	peak1198	45	.	146.260	-1	-1
chr1	209830525	209830812	peak1199	38	.	124.830	-1	-1
chr1	209957715	209958602	peak1200	949	.	3071.160	-1	-1
chr1	210000811	210001475	peak1201	275	.	890.400	-1	-1
chr1	211395772	211396201	peak1202	163	.	529.020	-1	-1
chr1	211432330	211432791	peak1203	41	.	134.240	-1	-1
chr1	211495071	211495251	peak1204	37	.	122.220	-1	-1
chr1	211555830	211556306	peak1205	125	.	405.840	-1	-1
chr1	211780143	211780599	peak1206	442	.	1429.550	-1	-1
chr1	211787269	211787595	peak1207	43	.	142.000	-1	-1
chr1	211803473	211803927	peak1208	72	.	233.270	-1	-1
chr1	211848973	211849540	peak1209	79	.	255.550	-1	-1
chr1	211895846	211896138	peak1210	47	.	155.150	-1	-1
chr1	212325463	212325980	peak1211	172	.	558.000	-1	-1
chr1	212415459	212415893	peak1212	56	.	183.740	-1	-1
chr1	212687322	212687675	peak1213	103	.	334.700	-1	-1
chr1	212808948	212809580	peak1214	269	.	870.770	-1	-1
chr1	212810032	212810405	peak1215	49	.	161.590	-1	-1
chr1	212856667	212856955	peak1216	32	.	104.600	-1	-1
chr1	212964733	212965448	peak1217	675	.	2182.520	-1	-1
chr1	212966937	212967351	peak1218	36	.	117.240	-1	-1
chr1	213033968	213034630	peak1219	285	.	922.810	-1	-1
chr1	213224147	213225169	peak1220	792	.	2563.350	-1	-1
chr1	213498843	213499217	peak1221	97	.	315.940	-1	-1
chr1	213779067	213779420	peak1222	108	.	350.680	-1	-1
chr1	214176586	214176893	peak1223	38	.	125.140	-1	-1
chr1	214454105	214454513	peak1224	71	.	231.380	-1	-1
chr1	214454707	214455023	peak1225	60	.	196.320	-1	-1
chr1	214593077	214593316	peak1226	72	.	235.740	-1	-1
chr1	217804233	217804619	peak1227	100	.	326.000	-1	-1
chr1	218458272	218459112	peak1228	958	.	3100.000	-1	-1
chr1	218471821	218472013	peak1229	71	.	231.910	-1	-1
chr1	218477891	218478298	peak1230	56	.	181.100	-1	-1
chr1	220080207	220081251	peak1231	494	.	1598.330	-1	-1
chr1	220267176	220267671	peak1232	145	.	469.660	-1	-1
chr1	220445403	220446073	peak1233	239	.	775.830	-1	-1
chr1	220906415	220906711	peak1234	62	.	203.070	-1	-1
chr1	221100833	221101218	peak1235	93	.	303.850	-1	-1
chr1	221140207	221140498	peak1236	140	.	453.870	-1	-1
chr1	221890192	221890535	peak1237	85	.	276.980	-1	-1
chr1	221916109	221916494	peak1238	39	.	127.150	-1	-1
chr1	222131553	222131907	peak1239	49	.	161.010	-1	-1
chr1	222762959	222763930	peak1240	442	.	1431.590	-1	-1
chr1	222817310	222817783	peak1241	159	.	514.710	-1	-1
chr1	222883100	222883444	peak1242	80	.	261.550	-1	-1
chr1	222886512	222886939	peak1243	211	.	684.980	-1	-1
chr1	222988069	222988835	peak1244	331	.	1072.350	-1	-1
chr1	223406756	223407152	peak1245	33	.	109.360	-1	-1
chr1	223437863	223438204	peak1246	67	.	218.100	-1	-1
chr1	223815891	223816269	peak1247	183	.	593.380	-1	-1
chr1	223866483	223866940	peak1248	124	.	401.390	-1	-1
chr1	223959774	223960112	peak1249	61	.	197.580	-1	-1
chr1	223976662	223977035	peak1250	47	.	152.420	-1	-1
chr1	224058211	224058704	peak1251	222	.	719.030	-1	-1
chr1	224060787	224061156	peak1252	41	.	134.010	-1	-1
chr1	224249105	224249517	peak1253	156	.	506.540	-1	-1
chr1	224301456	224302565	peak1254	957	.	3094.540	-1	-1
chr1	224348042	224348453	peak1255	126	.	409.610	-1	-1
chr1	224517824	224518417	peak1256	458	.	1483.340	-1	-1
chr1	224580245	224580716	peak1257	76	.	246.340	-1	-1
chr1	224622370	224622846	peak1258	819	.	2649.240	-1	-1
chr1	224682117	224682338	peak1259	32	.	104.190	-1	-1
chr1	224686893	224687233	peak1260	65	.	211.200	-1	-1
chr1	224690974	224691657	peak1261	824	.	2664.550	-1	-1
chr1	224704309	224704487	peak1262	36	.	118.780	-1	-1
chr1	225117270	225117676	peak1263	64	.	208.670	-1	-1
chr1	225615788	225616193	peak1264	54	.	175.890	-1	-1
chr1	225632498	225633041	peak1265	50	.	164.490	-1	-1
chr1	225654709	225655219	peak1266	471	.	1523.650	-1	-1
chr1	226069359	226069696	peak1267	41	.	132.870	-1	-1
chr1	226111581	226112352	peak1268	842	.	2722.260	-1	-1
chr1	226115943	226116576	peak1269	733	.	2372.490	-1	-1
chr1	226186863	226187998	peak1270	496	.	1605.770	-1	-1
chr1	226197265	226197689	peak1271	133	.	432.970	-1	-1
chr1	226270534	226271045	peak1272	538	.	1740.430	-1	-1
chr1	226296726	226297026	peak1273	34	.	111.290	-1	-1
chr1	226298000	226299319	peak1274	438	.	1418.800	-1	-1
chr1	226374131	226374862	peak1275	752	.	2431.960	-1	-1
chr1	226496097	226496415	peak1276	32	.	105.380	-1	-1
chr1	226714386	226714911	peak1277	279	.	904.220	-1	-1
chr1	226737995	226738397	peak1278	44	.	142.260	-1	-1
chr1	226986088	226986332	peak1279	31	.	101.530	-1	-1
chr1	226992403	226993024	peak1280	385	.	1245.700	-1	-1
chr1	227015709	227016109	peak1281	91	.	297.290	-1	-1
chr1	227127179	227128069	peak1282	85	.	277.930	-1	-1
chr1	227521210	227521445	peak1283	58	.	187.520	-1	-1
chr1	227545021	227545502	peak1284	90	.	292.930	-1	-1
chr1	227584103	227584608	peak1285	256	.	828.990	-1	-1
chr1	227751002	227751861	peak1286	200	.	646.760	-1	-1
chr1	227760385	227760841	peak1287	301	.	974.760	-1	-1
chr1	227922558	227923319	peak1288	958	.	3100.000	-1	-1
chr1	228327331	228328361	peak1289	198	.	641.100	-1	-1
chr1	228333340	228333741	peak1290	115	.	375.030	-1	-1
chr1	228337155	228337483	peak1291	33	.	108.110	-1	-1
chr1	228352183	228352625	peak1292	133	.	432.540	-1	-1
chr1	228353316	228353992	peak1293	113	.	366.350	-1	-1
chr1	228362297	228362673	peak1294	66	.	213.820	-1	-1
chr1	228366424	228366917	peak1295	263	.	850.810	-1	-1
chr1	228478183	228478561	peak1296	183	.	593.460	-1	-1
chr1	228528697	228529104	peak1297	38	.	123.310	-1	-1
chr1	228555432	228555947	peak1298	107	.	348.460	-1	-1
chr1	228594299	228594755	peak1299	191	.	619.520	-1	-1
chr1	228608797	228609222	peak1300	121	.	392.170	-1	-1
chr1	228646186	228646509	peak1301	35	.	114.180	-1	-1
chr1	228664904	228665267	peak1302	49	.	161.010	-1	-1
chr1	228700844	228701412	peak1303	492	.	1592.860	-1	-1
chr1	229283846	229284311	peak1304	79	.	258.200	-1	-1
chr1	229406485	229406931	peak1305	90	.	293.690	-1	-1
chr1	229690527	229691337	peak1306	899	.	2909.500	-1	-1
chr1	229694380	229694807	peak1307	38	.	123.360	-1	-1
chr1	229761764	229762237	peak1308	237	.	769.410	-1	-1
chr1	229889571	229889879	peak1309	58	.	189.520	-1	-1
chr1	230131846	230132106	peak1310	44	.	144.510	-1	-1
chr1	230242705	230243038	peak1311	76	.	246.900	-1	-1
chr1	230262779	230263240	peak1312	205	.	665.230	-1	-1
chr1	230341409	230341853	peak1313	123	.	398.880	-1	-1
chr1	230562252	230562577	peak1314	69	.	223.330	-1	-1
chr1	230778019	230778417	peak1315	49	.	158.810	-1	-1
chr1	231114406	231115072	peak1316	604	.	1952.850	-1	-1
chr1	231295746	231296209	peak1317	250	.	810.530	-1	-1
chr1	231336152	231336615	peak1318	170	.	551.760	-1	-1
chr1	231347225	231347600	peak1319	128	.	416.850	-1	-1
chr1	231376715	231377146	peak1320	44	.	143.860	-1	-1
chr1	231663899	231664870	peak1321	716	.	2315.450	-1	-1
chr1	231861007	231861341	peak1322	41	.	133.860	-1	-1
chr1	232070541	232070772	peak1323	68	.	222.990	-1	-1
chr1	233085850	233086373	peak1324	78	.	253.720	-1	-1
chr1	233654126	233654610	peak1325	219	.	709.670	-1	-1
chr1	233771675	233772228	peak1326	138	.	447.270	-1	-1
chr1	233801213	233801721	peak1327	211	.	683.090	-1	-1
chr1	233804503	233804861	peak1328	49	.	158.800	-1	-1
chr1	233842837	233843701	peak1329	198	.	642.210	-1	-1
chr1	233845812	233846143	peak1330	56	.	181.610	-1	-1
chr1	234508766	234509739	peak1331	958	.	3100.000	-1	-1
chr1	234682637	234683311	peak1332	89	.	289.540	-1	-1
chr1	234735445	234736164	peak1333	173	.	560.350	-1	-1
chr1	234740535	234741001	peak1334	80	.	259.980	-1	-1
chr1	234835886	234836241	peak1335	45	.	145.750	-1	-1
chr1	234852111	234852416	peak1336	30	.	100.060	-1	-1
chr1	234859314	234860083	peak1337	79	.	257.790	-1	-1
chr1	234866424	234866762	peak1338	46	.	150.330	-1	-1
chr1	234886830	234887262	peak1339	60	.	195.700	-1	-1
chr1	235001973	235002398	peak1340	31	.	101.930	-1	-1
chr1	235011899	235012522	peak1341	196	.	634.020	-1	-1
chr1	235093047	235093543	peak1342	74	.	241.260	-1	-1
chr1	235110828	235111280	peak1343	31	.	101.260	-1	-1
chr1	235114387	235114924	peak1344	158	.	513.330	-1	-1
chr1	235147571	235148017	peak1345	38	.	123.900	-1	-1
chr1	235291942	235292445	peak1346	393	.	1270.770	-1	-1
chr1	235324129	235324850	peak1347	620	.	2005.290	-1	-1
chr1	235491345	235492563	peak1348	567	.	1833.460	-1	-1
chr1	235530432	235531139	peak1349	570	.	1845.700	-1	-1
chr1	235667754	235668202	peak1350	172	.	558.490	-1	-1
chr1	236100532	236100828	peak1351	41	.	132.570	-1	-1
chr1	236254848	236255161	peak1352	153	.	496.670	-1	-1
chr1	236260330	236260847	peak1353	207	.	670.800	-1	-1
chr1	236666388	236666755	peak1354	101	.	326.900	-1	-1
chr1	236767606	236768036	peak1355	158	.	512.940	-1	-1
chr1	236958040	236958922	peak1356	948	.	3067.010	-1	-1
chr1	237076938	237077430	peak1357	136	.	439.820	-1	-1
chr1	237077775	237078069	peak1358	50	.	164.070	-1	-1
chr1	241803501	241803922	peak1359	107	.	348.210	-1	-1
chr1	241859429	241859710	peak1360	34	.	110.460	-1	-1
chr1	241987305	241987657	peak1361	126	.	407.370	-1	-1
chr1	242010945	242011681	peak1362	661	.	2138.400	-1	-1
chr1	243100103	243100385	peak1363	32	.	104.600	-1	-1
chr1	243269258	243269567	peak1364	100	.	324.530	-1	-1
chr1	243418348	243418937	peak1365	327	.	1057.940	-1	-1
chr1	243419233	243419499	peak1366	31	.	101.380	-1	-1
chr1	244211276	244211813	peak1367	47	.	155.020	-1	-1
chr1	244427488	244427757	peak1368	43	.	139.490	-1	-1
chr1	244462584	244462995	peak1369	52	.	171.270	-1	-1
chr1	244513784	244514528	peak1370	112	.	365.200	-1	-1
chr1	244518009	244518531	peak1371	221	.	717.570	-1	-1
chr1	244556898	244557430	peak1372	49	.	160.840	-1	-1
chr1	244615186	244615739	peak1373	83	.	269.950	-1	-1
chr1	244623600	244623885	peak1374	55	.	180.410	-1	-1
chr1	244811126	244811533	peak1375	103	.	333.950	-1	-1
chr1	244815856	244816566	peak1376	72	.	235.220	-1	-1
chr1	244998290	244998662	peak1377	37	.	119.760	-1	-1
chr1	245026216	245026708	peak1378	399	.	1292.380	-1	-1
chr1	245134033	245134329	peak1379	34	.	110.110	-1	-1
chr1	245215225	245215518	peak1380	34	.	113.140	-1	-1
chr1	245331451	245331666	peak1381	38	.	124.060	-1	-1
chr1	245498191	245498502	peak1382	84	.	271.670	-1	-1
chr1	245501070	245501352	peak1383	116	.	377.460	-1	-1
chr1	245740793	245741423	peak1384	353	.	1141.950	-1	-1
chr1	246232339	246232598	peak1385	39	.	127.010	-1	-1
chr1	246332303	246332603	peak1386	59	.	192.100	-1	-1
chr1	246729148	246730026	peak1387	835	.	2700.730	-1	-1
chr1	246859775	246860185	peak1388	104	.	339.380	-1	-1
chr1	247094977	247095479	peak1389	127	.	412.310	-1	-1
chr1	247171134	247171631	peak1390	149	.	484.040	-1	-1
chr1	247241481	247242307	peak1391	389	.	1260.410	-1	-1
chr1	247266999	247268063	peak1392	958	.	3100.000	-1	-1
chr1	247273947	247274216	peak1393	70	.	226.940	-1	-1
chr1	247274983	247275649	peak1394	215	.	695.490	-1	-1
chr1	247373588	247374373	peak1395	282	.	914.020	-1	-1
chr1	247375443	247375650	peak1396	33	.	108.870	-1	-1
chr1	247494627	247495513	peak1397	355	.	1147.880	-1	-1
chr1	247495557	247495884	peak1398	88	.	285.100	-1	-1
chr1	247611782	247612076	peak1399	40	.	132.240	-1	-1
chr1	247988673	247989101	peak1400	245	.	794.900	-1	-1
chr1	248018524	248018915	peak1401	46	.	151.200	-1	-1
chr1	248100174	248100529	peak1402	71	.	231.050	-1	-1
chr1	248262819	248263006	peak1403	73	.	237.520	-1	-1
chr1	249119896	249121058	peak1404	869	.	2809.850	-1	-1
chr1	249132081	249132349	peak1405	33	.	108.320	-1	-1
chr1	249153074	249153471	peak1406	38	.	126.000	-1	-1
chr1	249183690	249183956	peak1407	34	.	111.290	-1	-1
chr1	249200718	249201123	peak1408	64	.	209.820	-1	-1
chr10	133182	133466	peak1409	53	.	173.080	-1	-1
chr10	977363	977893	peak1410	815	.	2635.960	-1	-1
chr10	977921	978099	peak1411	36	.	118.780	-1	-1
chr10	1034029	1034762	peak1412	958	.	3100.000	-1	-1
chr10	1055076	1055412	peak1413	37	.	122.820	-1	-1
chr10	1094985	1095626	peak1414	398	.	1289.980	-1	-1
chr10	1096110	1096403	peak1415	85	.	278.030	-1	-1
chr10	1102201	1103115	peak1416	958	.	3100.000	-1	-1
chr10	2249717	2250027	peak1417	41	.	134.310	-1	-1
chr10	2357180	2357426	peak1418	46	.	149.500	-1	-1
chr10	3110346	3110948	peak1419	61	.	199.070	-1	-1
chr10	3356007	3356284	peak1420	32	.	103.700	-1	-1
chr10	3707489	3708053	peak1421	316	.	1024.720	-1	-1
chr10	3797161	3797589	peak1422	68	.	221.120	-1	-1
chr10	3848152	3848457	peak1423	34	.	113.140	-1	-1
chr10	4058517	4058777	peak1424	44	.	145.350	-1	-1
chr10	4191592	4191830	peak1425	33	.	107.870	-1	-1
chr10	4376485	4376690	peak1426	41	.	134.120	-1	-1
chr10	4864450	4864712	peak1427	48	.	155.870	-1	-1
chr10	4890735	4891127	peak1428	107	.	348.710	-1	-1
chr10	4909713	4910118	peak1429	106	.	342.930	-1	-1
chr10	5326446	5326689	peak1430	32	.	103.700	-1	-1
chr10	5359625	5360038	peak1431	53	.	171.770	-1	-1
chr10	5521484	5521883	peak1432	89	.	290.790	-1	-1
chr10	5726241	5727004	peak1433	325	.	1053.900	-1	-1
chr10	5855323	5855800	peak1434	108	.	351.540	-1	-1
chr10	5931714	5932424	peak1435	958	.	3100.000	-1	-1
chr10	5975963	5976264	peak1436	33	.	108.230	-1	-1
chr10	6172069	6172417	peak1437	40	.	131.350	-1	-1
chr10	6205687	6206029	peak1438	220	.	711.540	-1	-1
chr10	6281222	6281570	peak1439	61	.	199.300	-1	-1
chr10	6317153	6317567	peak1440	121	.	391.690	-1	-1
chr10	6515366	6515769	peak1441	44	.	144.240	-1	-1
chr10	6962324	6962716	peak1442	98	.	318.150	-1	-1
chr10	7049558	7049997	peak1443	101	.	329.250	-1	-1
chr10	7070266	7070529	peak1444	31	.	100.960	-1	-1
chr10	7294025	7294497	peak1445	237	.	766.940	-1	-1
chr10	7425513	7425795	peak1446	66	.	215.370	-1	-1
chr10	7829717	7830238	peak1447	533	.	1726.380	-1	-1
chr10	7860216	7860504	peak1448	99	.	321.670	-1	-1
chr10	9867393	9867704	peak1449	85	.	277.390	-1	-1
chr10	11183468	11183821	peak1450	41	.	134.110	-1	-1
chr10	11187387	11187758	peak1451	34	.	111.290	-1	-1
chr10	11220547	11221044	peak1452	142	.	461.790	-1	-1
chr10	11386711	11386959	peak1453	71	.	230.210	-1	-1
chr10	11541441	11541701	peak1454	36	.	116.600	-1	-1
chr10	11653459	11653823	peak1455	34	.	111.460	-1	-1
chr10	11654411	11654824	peak1456	100	.	323.790	-1	-1
chr10	11726659	11727193	peak1457	110	.	356.010	-1	-1
chr10	11752772	11753018	peak1458	52	.	169.440	-1	-1
chr10	11799453	11799747	peak1459	40	.	132.240	-1	-1
chr10	11936452	11937243	peak1460	502	.	1623.580	-1	-1
chr10	11940352	11941001	peak1461	169	.	547.640	-1	-1
chr10	12105425	12105835	peak1462	123	.	398.050	-1	-1
chr10	12110500	12110944	peak1463	72	.	232.960	-1	-1
chr10	12237635	12238421	peak1464	958	.	3100.000	-1	-1
chr10	12250551	12250755	peak1465	32	.	103.700	-1	-1
chr10	12307818	12308098	peak1466	126	.	409.170	-1	-1
chr10	12687420	12687623	peak1467	31	.	102.730	-1	-1
chr10	12701744	12702014	peak1468	55	.	178.840	-1	-1
chr10	12824525	12824894	peak1469	121	.	391.330	-1	-1
chr10	13203218	13203633	peak1470	348	.	1126.810	-1	-1
chr10	13310917	13311265	peak1471	155	.	504.070	-1	-1
chr10	13446228	13446641	peak1472	61	.	199.070	-1	-1
chr10	13456878	13457134	peak1473	44	.	142.940	-1	-1
chr10	13628644	13629308	peak1474	958	.	3100.000	-1	-1
chr10	13747637	13748072	peak1475	562	.	1819.710	-1	-1
chr10	13754974	13755360	peak1476	105	.	339.700	-1	-1
chr10	13854785	13855220	peak1477	36	.	118.750	-1	-1
chr10	14223174	14223588	peak1478	339	.	1098.800	-1	-1
chr10	14224783	14225054	peak1479	35	.	113.610	-1	-1
chr10	14995750	14996559	peak1480	278	.	900.500	-1	-1
chr10	15001378	15002238	peak1481	958	.	3100.000	-1	-1
chr10	15139066	15139390	peak1482	80	.	260.570	-1	-1
chr10	15211724	15212005	peak1483	38	.	125.140	-1	-1
chr10	15355851	15356146	peak1484	34	.	110.640	-1	-1
chr10	15493152	15493644	peak1485	279	.	902.670	-1	-1
chr10	15582857	15583012	peak1486	34	.	111.540	-1	-1
chr10	15844386	15844656	peak1487	38	.	125.770	-1	-1
chr10	15901951	15903004	peak1488	958	.	3100.000	-1	-1
chr10	16478811	16479321	peak1489	46	.	150.360	-1	-1
chr10	16859578	16859903	peak1490	33	.	107.580	-1	-1
chr10	17037931	17038636	peak1491	330	.	1069.190	-1	-1
chr10	17045063	17045522	peak1492	451	.	1461.270	-1	-1
chr10	17065421	17065699	peak1493	52	.	169.020	-1	-1
chr10	17067644	17068002	peak1494	38	.	125.140	-1	-1
chr10	17071587	17071927	peak1495	84	.	273.230	-1	-1
chr10	17243340	17243847	peak1496	367	.	1189.180	-1	-1
chr10	17467809	17468220	peak1497	198	.	642.530	-1	-1
chr10	17477210	17477478	peak1498	31	.	101.500	-1	-1
chr10	17514909	17515327	peak1499	69	.	223.380	-1	-1
chr10	17551135	17551424	peak1500	75	.	245.330	-1	-1
chr10	17620696	17621046	peak1501	81	.	264.170	-1	-1
chr10	17704462	17705097	peak1502	169	.	547.640	-1	-1
chr10	18940325	18940876	peak1503	850	.	2748.430	-1	-1
chr10	18947934	18948621	peak1504	666	.	2154.850	-1	-1
chr10	19024672	19025108	peak1505	150	.	485.680	-1	-1
chr10	21319077	21319332	peak1506	79	.	257.130	-1	-1
chr10	21625838	21626112	peak1507	49	.	161.130	-1	-1
chr10	22096093	22096442	peak1508	37	.	122.070	-1	-1
chr10	22292441	22292987	peak1509	133	.	430.720	-1	-1
chr10	22422812	22423517	peak1510	63	.	205.400	-1	-1
chr10	22955385	22955714	peak1511	56	.	181.850	-1	-1
chr10	22972329	22972793	peak1512	36	.	117.550	-1	-1
chr10	23022984	23023305	peak1513	36	.	118.520	-1	-1
chr10	23336206	23336595	peak1514	61	.	199.070	-1	-1
chr10	24858175	24858545	peak1515	43	.	141.120	-1	-1
chr10	24934726	24935013	peak1516	35	.	113.420	-1	-1
chr10	25247554	25247995	peak1517	57	.	184.460	-1	-1
chr10	25351368	25351785	peak1518	120	.	389.850	-1	-1
chr10	25754869	25755273	peak1519	76	.	248.870	-1	-1
chr10	25782083	25782413	peak1520	35	.	113.610	-1	-1
chr10	26954390	26954631	peak1521	35	.	114.460	-1	-1
chr10	26985887	26986911	peak1522	441	.	1426.400	-1	-1
chr10	27443087	27443566	peak1523	958	.	3100.000	-1	-1
chr10	27530691	27531411	peak1524	890	.	2878.470	-1	-1
chr10	27792737	27793312	peak1525	523	.	1691.430	-1	-1
chr10	27945675	27945840	peak1526	62	.	202.390	-1	-1
chr10	28783286	28783672	peak1527	122	.	397.620	-1	-1
chr10	28821200	28821460	peak1528	36	.	118.040	-1	-1
chr10	28821508	28822175	peak1529	224	.	724.660	-1	-1
chr10	28971221	28971460	peak1530	41	.	132.880	-1	-1
chr10	29111595	29112037	peak1531	95	.	307.190	-1	-1
chr10	29128576	29128938	peak1532	120	.	388.090	-1	-1
chr10	29138811	29139067	peak1533	52	.	168.140	-1	-1
chr10	29294983	29295225	peak1534	49	.	161.490	-1	-1
chr10	29297272	29297575	peak1535	36	.	118.050	-1	-1
chr10	29298333	29298731	peak1536	612	.	1981.720	-1	-1
chr10	29420931	29421288	peak1537	76	.	246.840	-1	-1
chr10	29970755	29970995	peak1538	120	.	388.160	-1	-1
chr10	30359038	30359346	peak1539	33	.	109.360	-1	-1
chr10	30440869	30441212	peak1540	66	.	213.990	-1	-1
chr10	30725969	30726283	peak1541	42	.	137.400	-1	-1
chr10	30842036	30842310	peak1542	63	.	206.900	-1	-1
chr10	31041529	31041824	peak1543	68	.	220.280	-1	-1
chr10	31106942	31107223	peak1544	35	.	113.760	-1	-1
chr10	31321294	31321631	peak1545	36	.	118.460	-1	-1
chr10	31892404	31892691	peak1546	85	.	276.620	-1	-1
chr10	32261327	32261881	peak1547	485	.	1568.220	-1	-1
chr10	32428268	32428573	peak1548	84	.	274.520	-1	-1
chr10	32641617	32641948	peak1549	105	.	342.020	-1	-1
chr10	32734814	32735226	peak1550	51	.	165.470	-1	-1
chr10	32790883	32791217	peak1551	30	.	100.060	-1	-1
chr10	33247037	33247613	peak1552	425	.	1375.050	-1	-1
chr10	33269376	33269816	peak1553	197	.	638.620	-1	-1
chr10	33346574	33346824	peak1554	43	.	142.160	-1	-1
chr10	35053286	35053664	peak1555	67	.	219.690	-1	-1
chr10	35053673	35053929	peak1556	41	.	132.810	-1	-1
chr10	35415392	35415854	peak1557	230	.	744.460	-1	-1
chr10	35484542	35485000	peak1558	94	.	304.590	-1	-1
chr10	35625100	35625751	peak1559	359	.	1163.030	-1	-1
chr10	35668127	35668708	peak1560	173	.	561.310	-1	-1
chr10	35680186	35680538	peak1561	36	.	118.780	-1	-1
chr10	35822453	35822785	peak1562	41	.	132.580	-1	-1
chr10	35930970	35931273	peak1563	90	.	293.940	-1	-1
chr10	38292538	38292723	peak1564	41	.	135.640	-1	-1
chr10	42863306	42863724	peak1565	250	.	810.060	-1	-1
chr10	43140522	43140930	peak1566	291	.	941.690	-1	-1
chr10	43142423	43142883	peak1567	123	.	397.700	-1	-1
chr10	43149908	43150256	peak1568	82	.	265.740	-1	-1
chr10	43264210	43264691	peak1569	87	.	284.230	-1	-1
chr10	43277637	43278677	peak1570	958	.	3100.000	-1	-1
chr10	43633581	43634099	peak1571	494	.	1597.480	-1	-1
chr10	43782755	43783072	peak1572	33	.	108.240	-1	-1
chr10	43891980	43892472	peak1573	345	.	1117.670	-1	-1
chr10	43892494	43893049	peak1574	207	.	670.980	-1	-1
chr10	43904227	43904797	peak1575	206	.	668.790	-1	-1
chr10	43913312	43913935	peak1576	593	.	1917.930	-1	-1
chr10	43916308	43916591	peak1577	51	.	167.380	-1	-1
chr10	43950786	43951218	peak1578	60	.	194.560	-1	-1
chr10	44069346	44070312	peak1579	958	.	3100.000	-1	-1
chr10	44094781	44095071	peak1580	35	.	113.760	-1	-1
chr10	44101506	44102159	peak1581	958	.	3100.000	-1	-1
chr10	44181928	44182188	peak1582	79	.	258.190	-1	-1
chr10	44185469	44185711	peak1583	35	.	116.100	-1	-1
chr10	44806507	44806814	peak1584	43	.	141.850	-1	-1
chr10	45408706	45409357	peak1585	258	.	836.590	-1	-1
chr10	45468835	45469066	peak1586	33	.	108.480	-1	-1
chr10	45496099	45496551	peak1587	224	.	725.300	-1	-1
chr10	45671237	45671664	peak1588	61	.	199.300	-1	-1
chr10	45774300	45774729	peak1589	138	.	446.780	-1	-1
chr10	45965934	45966418	peak1590	184	.	596.220	-1	-1
chr10	46052850	46053330	peak1591	309	.	1000.150	-1	-1
chr10	46168177	46168405	peak1592	32	.	103.700	-1	-1
chr10	47107521	47107974	peak1593	40	.	129.860	-1	-1
chr10	47588443	47589066	peak1594	306	.	991.110	-1	-1
chr10	47590140	47590442	peak1595	59	.	193.380	-1	-1
chr10	47619004	47619441	peak1596	161	.	522.840	-1	-1
chr10	48416693	48417076	peak1597	55	.	179.880	-1	-1
chr10	48427423	48427717	peak1598	41	.	133.060	-1	-1
chr10	48432574	48432976	peak1599	35	.	114.060	-1	-1
chr10	48952361	48952516	peak1600	73	.	237.030	-1	-1
chr10	49407674	49407932	peak1601	78	.	255.210	-1	-1
chr10	49676133	49676602	peak1602	38	.	124.430	-1	-1
chr10	49678095	49678584	peak1603	185	.	599.810	-1	-1
chr10	49864269	49864727	peak1604	156	.	506.540	-1	-1
chr10	50008267	50008709	peak1605	323	.	1045.020	-1	-1
chr10	50385415	50385827	peak1606	34	.	110.400	-1	-1
chr10	50391591	50391997	peak1607	39	.	126.910	-1	-1
chr10	50508464	50508975	peak1608	123	.	397.990	-1	-1
chr10	50543307	50543823	peak1609	220	.	713.610	-1	-1
chr10	50746522	50747202	peak1610	459	.	1485.600	-1	-1
chr10	51575216	51575556	peak1611	34	.	111.380	-1	-1
chr10	51594065	51594655	peak1612	232	.	752.830	-1	-1
chr10	52086523	52086978	peak1613	158	.	511.410	-1	-1
chr10	52309913	52310550	peak1614	958	.	3100.000	-1	-1
chr10	52315079	52315342	peak1615	77	.	250.530	-1	-1
chr10	52324952	52325395	peak1616	101	.	329.340	-1	-1
chr10	52337460	52337791	peak1617	31	.	100.420	-1	-1
chr10	52384784	52385181	peak1618	105	.	339.520	-1	-1
chr10	52419754	52420260	peak1619	385	.	1247.630	-1	-1
chr10	52499253	52500388	peak1620	870	.	2814.220	-1	-1
chr10	53458980	53459904	peak1621	958	.	3100.000	-1	-1
chr10	60094521	60094852	peak1622	34	.	113.140	-1	-1
chr10	60144926	60145396	peak1623	203	.	656.720	-1	-1
chr10	61348549	61348811	peak1624	157	.	509.430	-1	-1
chr10	62022465	62022855	peak1625	248	.	802.830	-1	-1
chr10	62738210	62738463	peak1626	48	.	155.990	-1	-1
chr10	62739593	62739820	peak1627	32	.	105.340	-1	-1
chr10	63348484	63348896	peak1628	97	.	316.630	-1	-1
chr10	63525114	63525845	peak1629	631	.	2042.320	-1	-1
chr10	63539904	63540408	peak1630	213	.	689.760	-1	-1
chr10	64028431	64028656	peak1631	47	.	153.810	-1	-1
chr10	64563818	64564644	peak1632	877	.	2837.370	-1	-1
chr10	64564655	64565080	peak1633	67	.	216.620	-1	-1
chr10	64892849	64893275	peak1634	56	.	182.070	-1	-1
chr10	65028864	65029252	peak1635	45	.	148.440	-1	-1
chr10	65389693	65390095	peak1636	138	.	447.630	-1	-1
chr10	65646897	65647293	peak1637	173	.	560.500	-1	-1
chr10	66266766	66267055	peak1638	70	.	227.390	-1	-1
chr10	66267862	66268306	peak1639	40	.	131.090	-1	-1
chr10	69523773	69523968	peak1640	43	.	139.780	-1	-1
chr10	69608975	69609504	peak1641	512	.	1656.850	-1	-1
chr10	69834792	69835318	peak1642	258	.	837.220	-1	-1
chr10	70286997	70287419	peak1643	51	.	166.330	-1	-1
chr10	70660449	70661503	peak1644	657	.	2127.240	-1	-1
chr10	70715419	70716504	peak1645	952	.	3078.740	-1	-1
chr10	70845827	70846283	peak1646	84	.	272.100	-1	-1
chr10	70848514	70849069	peak1647	125	.	406.290	-1	-1
chr10	71068099	71068434	peak1648	34	.	112.690	-1	-1
chr10	71075293	71075674	peak1649	77	.	251.200	-1	-1
chr10	71077942	71078495	peak1650	36	.	119.180	-1	-1
chr10	71389823	71390191	peak1651	85	.	275.530	-1	-1
chr10	71671970	71672179	peak1652	58	.	189.860	-1	-1
chr10	71877475	71877673	peak1653	41	.	133.060	-1	-1
chr10	71929947	71930624	peak1654	886	.	2864.810	-1	-1
chr10	71933937	71934331	peak1655	61	.	199.300	-1	-1
chr10	72056392	72056672	peak1656	33	.	108.230	-1	-1
chr10	72081709	72082117	peak1657	43	.	139.500	-1	-1
chr10	72091113	72091887	peak1658	88	.	286.710	-1	-1
chr10	72124189	72124588	peak1659	87	.	282.040	-1	-1
chr10	72163661	72164125	peak1660	417	.	1350.040	-1	-1
chr10	72318494	72318914	peak1661	111	.	359.900	-1	-1
chr10	72427010	72427257	peak1662	34	.	111.460	-1	-1
chr10	72575506	72575850	peak1663	38	.	124.610	-1	-1
chr10	72675594	72675813	peak1664	32	.	103.700	-1	-1
chr10	72983325	72983658	peak1665	47	.	153.890	-1	-1
chr10	73291295	73291696	peak1666	74	.	239.720	-1	-1
chr10	73308175	73308588	peak1667	76	.	246.840	-1	-1
chr10	73342232	73342532	peak1668	72	.	234.310	-1	-1
chr10	73372924	73373252	peak1669	56	.	182.020	-1	-1
chr10	73394988	73395467	peak1670	175	.	568.580	-1	-1
chr10	73397867	73398163	peak1671	40	.	130.830	-1	-1
chr10	73398420	73398942	peak1672	123	.	397.700	-1	-1
chr10	73439330	73439497	peak1673	40	.	129.650	-1	-1
chr10	73557412	73557914	peak1674	222	.	717.890	-1	-1
chr10	73620795	73621068	peak1675	42	.	136.630	-1	-1
chr10	73740123	73740427	peak1676	31	.	103.200	-1	-1
chr10	73799135	73799417	peak1677	51	.	167.700	-1	-1
chr10	74016738	74017138	peak1678	46	.	150.030	-1	-1
chr10	74032314	74032845	peak1679	160	.	517.850	-1	-1
chr10	74056940	74057318	peak1680	48	.	157.870	-1	-1
chr10	74068117	74068555	peak1681	40	.	131.870	-1	-1
chr10	74076760	74077001	peak1682	37	.	120.580	-1	-1
chr10	74080156	74080879	peak1683	594	.	1923.250	-1	-1
chr10	74114253	74114946	peak1684	218	.	707.430	-1	-1
chr10	74116820	74117136	peak1685	32	.	103.980	-1	-1
chr10	74451660	74452022	peak1686	49	.	161.190	-1	-1
chr10	74741681	74741975	peak1687	37	.	120.030	-1	-1
chr10	74869970	74870472	peak1688	334	.	1082.980	-1	-1
chr10	74927479	74928115	peak1689	810	.	2620.180	-1	-1
chr10	75004640	75005125	peak1690	169	.	547.130	-1	-1
chr10	75012200	75012806	peak1691	82	.	265.720	-1	-1
chr10	75215877	75216456	peak1692	240	.	777.330	-1	-1
chr10	75408790	75409071	peak1693	51	.	168.030	-1	-1
chr10	75489824	75490739	peak1694	958	.	3100.000	-1	-1
chr10	75503507	75504654	peak1695	958	.	3100.000	-1	-1
chr10	75544871	75545543	peak1696	708	.	2289.440	-1	-1
chr10	75571311	75571858	peak1697	71	.	230.870	-1	-1
chr10	75625520	75625886	peak1698	60	.	195.170	-1	-1
chr10	75639364	75639746	peak1699	46	.	151.740	-1	-1
chr10	75668661	75669112	peak1700	53	.	171.610	-1	-1
chr10	75690353	75690724	peak1701	49	.	160.500	-1	-1
chr10	75716290	75716659	peak1702	52	.	168.140	-1	-1
chr10	75916728	75917067	peak1703	42	.	138.430	-1	-1
chr10	76585668	76586698	peak1704	500	.	1616.770	-1	-1
chr10	76870989	76871431	peak1705	225	.	727.580	-1	-1
chr10	77029326	77029715	peak1706	80	.	258.780	-1	-1
chr10	77169194	77169525	peak1707	57	.	187.240	-1	-1
chr10	79596056	79596500	peak1708	83	.	268.540	-1	-1
chr10	79633557	79633876	peak1709	46	.	148.870	-1	-1
chr10	79788960	79789767	peak1710	674	.	2179.870	-1	-1
chr10	80305530	80305816	peak1711	148	.	479.610	-1	-1
chr10	80779727	80780285	peak1712	196	.	634.820	-1	-1
chr10	80782312	80782579	peak1713	32	.	104.600	-1	-1
chr10	80787082	80787450	peak1714	140	.	454.800	-1	-1
chr10	80819072	80819296	peak1715	38	.	124.060	-1	-1
chr10	80828496	80828797	peak1716	32	.	105.930	-1	-1
chr10	80874080	80874386	peak1717	46	.	151.810	-1	-1
chr10	80892475	80892875	peak1718	68	.	220.510	-1	-1
chr10	80918412	80918711	peak1719	33	.	108.230	-1	-1
chr10	80938227	80939009	peak1720	247	.	799.890	-1	-1
chr10	81147750	81148112	peak1721	166	.	538.140	-1	-1
chr10	81151338	81151605	peak1722	66	.	216.580	-1	-1
chr10	81918406	81918763	peak1723	50	.	163.560	-1	-1
chr10	81947599	81948055	peak1724	50	.	162.640	-1	-1
chr10	81965290	81965644	peak1725	129	.	418.320	-1	-1
chr10	81971536	81971853	peak1726	34	.	111.220	-1	-1
chr10	82173930	82174087	peak1727	51	.	165.700	-1	-1
chr10	82218753	82219195	peak1728	34	.	111.420	-1	-1
chr10	82257316	82257836	peak1729	145	.	471.580	-1	-1
chr10	82263700	82264176	peak1730	166	.	539.610	-1	-1
chr10	82295618	82296003	peak1731	53	.	172.160	-1	-1
chr10	82531731	82532041	peak1732	132	.	429.020	-1	-1
chr10	82712201	82712502	peak1733	32	.	103.820	-1	-1
chr10	85898948	85899470	peak1734	319	.	1032.850	-1	-1
chr10	86053286	86053802	peak1735	241	.	781.960	-1	-1
chr10	86284804	86285093	peak1736	32	.	105.380	-1	-1
chr10	87838676	87839203	peak1737	174	.	563.720	-1	-1
chr10	88470816	88471189	peak1738	83	.	269.610	-1	-1
chr10	88481044	88481273	peak1739	34	.	111.750	-1	-1
chr10	89264347	89264802	peak1740	389	.	1258.820	-1	-1
chr10	89451277	89451532	peak1741	37	.	120.710	-1	-1
chr10	89577736	89578107	peak1742	227	.	734.810	-1	-1
chr10	89621726	89622306	peak1743	46	.	149.140	-1	-1
chr10	89879831	89880143	peak1744	179	.	580.240	-1	-1
chr10	91122820	91122990	peak1745	34	.	110.820	-1	-1
chr10	91134651	91134840	peak1746	39	.	126.380	-1	-1
chr10	91461012	91461499	peak1747	167	.	541.790	-1	-1
chr10	92863464	92863812	peak1748	43	.	141.920	-1	-1
chr10	92980083	92980336	peak1749	37	.	121.240	-1	-1
chr10	93368570	93368847	peak1750	40	.	132.240	-1	-1
chr10	93683243	93683634	peak1751	176	.	570.630	-1	-1
chr10	94050607	94051098	peak1752	161	.	521.040	-1	-1
chr10	94351343	94351675	peak1753	92	.	299.700	-1	-1
chr10	94450503	94450753	peak1754	32	.	104.600	-1	-1
chr10	94459253	94459638	peak1755	100	.	324.160	-1	-1
chr10	94516036	94516466	peak1756	286	.	926.740	-1	-1
chr10	94608184	94608681	peak1757	52	.	169.380	-1	-1
chr10	94837706	94837982	peak1758	62	.	203.070	-1	-1
chr10	95256208	95256553	peak1759	40	.	132.000	-1	-1
chr10	95258047	95258277	peak1760	37	.	120.990	-1	-1
chr10	95462112	95462833	peak1761	920	.	2975.170	-1	-1
chr10	96059216	96059542	peak1762	183	.	592.310	-1	-1
chr10	96122415	96123180	peak1763	958	.	3100.000	-1	-1
chr10	96943322	96943726	peak1764	46	.	150.030	-1	-1
chr10	97055009	97055285	peak1765	32	.	104.600	-1	-1
chr10	97057205	97057511	peak1766	49	.	159.680	-1	-1
chr10	97173450	97173657	peak1767	43	.	141.660	-1	-1
chr10	97232587	97232810	peak1768	36	.	119.230	-1	-1
chr10	97277250	97277559	peak1769	160	.	519.840	-1	-1
chr10	97291749	97292142	peak1770	225	.	729.730	-1	-1
chr10	97321078	97321523	peak1771	73	.	237.060	-1	-1
chr10	97424241	97424639	peak1772	47	.	154.330	-1	-1
chr10	97501578	97501973	peak1773	220	.	713.970	-1	-1
chr10	97849358	97850242	peak1774	958	.	3100.000	-1	-1
chr10	97889299	97890091	peak1775	120	.	388.860	-1	-1
chr10	98346016	98346500	peak1776	661	.	2139.930	-1	-1
chr10	98346585	98347059	peak1777	294	.	952.840	-1	-1
chr10	98370456	98370676	peak1778	64	.	208.920	-1	-1
chr10	98374248	98374446	peak1779	38	.	123.370	-1	-1
chr10	98378819	98379252	peak1780	237	.	766.540	-1	-1
chr10	98382189	98382372	peak1781	60	.	194.440	-1	-1
chr10	98588812	98589140	peak1782	34	.	112.830	-1	-1
chr10	98591585	98592015	peak1783	71	.	229.570	-1	-1
chr10	99052413	99052711	peak1784	33	.	108.230	-1	-1
chr10	99087172	99087546	peak1785	50	.	162.280	-1	-1
chr10	99107085	99107307	peak1786	43	.	139.650	-1	-1
chr10	99160846	99161271	peak1787	537	.	1738.890	-1	-1
chr10	99205691	99205956	peak1788	44	.	144.410	-1	-1
chr10	99408775	99409039	peak1789	31	.	101.990	-1	-1
chr10	99548752	99549090	peak1790	104	.	339.380	-1	-1
chr10	99647229	99647472	peak1791	49	.	159.030	-1	-1
chr10	99708683	99708972	peak1792	57	.	187.260	-1	-1
chr10	99766018	99766289	peak1793	38	.	123.130	-1	-1
chr10	99894254	99894618	peak1794	108	.	350.120	-1	-1
chr10	99996683	99997024	peak1795	112	.	365.140	-1	-1
chr10	100219121	100219529	peak1796	123	.	400.310	-1	-1
chr10	100220496	100221141	peak1797	106	.	343.100	-1	-1
chr10	100222746	100223003	peak1798	32	.	103.700	-1	-1
chr10	100538094	100538424	peak1799	99	.	320.230	-1	-1
chr10	100669807	100670123	peak1800	397	.	1283.800	-1	-1
chr10	101418902	101419356	peak1801	53	.	171.830	-1	-1
chr10	101491457	101492060	peak1802	463	.	1498.670	-1	-1
chr10	101989185	101989577	peak1803	404	.	1306.520	-1	-1
chr10	102295451	102296031	peak1804	458	.	1481.830	-1	-1
chr10	102390996	102391279	peak1805	49	.	158.520	-1	-1
chr10	102396596	102396873	peak1806	58	.	190.610	-1	-1
chr10	102672334	102672859	peak1807	54	.	176.880	-1	-1
chr10	102746844	102747599	peak1808	958	.	3100.000	-1	-1
chr10	102855297	102855605	peak1809	62	.	203.340	-1	-1
chr10	103113488	103113881	peak1810	48	.	158.200	-1	-1
chr10	103335658	103336044	peak1811	134	.	435.070	-1	-1
chr10	103347682	103348256	peak1812	743	.	2402.870	-1	-1
chr10	103543053	103543326	peak1813	52	.	169.710	-1	-1
chr10	103825012	103825278	peak1814	46	.	151.630	-1	-1
chr10	103872067	103872492	peak1815	56	.	182.420	-1	-1
chr10	103892502	103892955	peak1816	96	.	312.860	-1	-1
chr10	103911778	103912290	peak1817	443	.	1432.400	-1	-1
chr10	104180648	104181386	peak1818	397	.	1285.510	-1	-1
chr10	104182506	104182768	peak1819	32	.	103.700	-1	-1
chr10	104261698	104262354	peak1820	336	.	1087.950	-1	-1
chr10	104359368	104359877	peak1821	47	.	155.020	-1	-1
chr10	104401743	104402258	peak1822	91	.	295.050	-1	-1
chr10	104405822	104406317	peak1823	51	.	167.450	-1	-1
chr10	104420970	104421265	peak1824	42	.	137.550	-1	-1
chr10	104433785	104434128	peak1825	51	.	164.960	-1	-1
chr10	104503284	104503789	peak1826	329	.	1064.530	-1	-1
chr10	104522987	104523353	peak1827	43	.	141.840	-1	-1
chr10	104574232	104574599	peak1828	141	.	456.920	-1	-1
chr10	104800194	104800580	peak1829	90	.	292.890	-1	-1
chr10	104953885	104954209	peak1830	40	.	129.560	-1	-1
chr10	105155966	105156615	peak1831	958	.	3100.000	-1	-1
chr10	105264150	105264426	peak1832	33	.	107.170	-1	-1
chr10	105378502	105378892	peak1833	234	.	758.210	-1	-1
chr10	105440703	105440929	peak1834	38	.	123.130	-1	-1
chr10	105523526	105523909	peak1835	183	.	592.680	-1	-1
chr10	105677722	105678379	peak1836	203	.	659.410	-1	-1
chr10	106014449	106014735	peak1837	89	.	290.150	-1	-1
chr10	108785472	108785773	peak1838	31	.	100.450	-1	-1
chr10	111985407	111985716	peak1839	40	.	132.240	-1	-1
chr10	112064640	112065023	peak1840	64	.	209.220	-1	-1
chr10	112206856	112207204	peak1841	49	.	158.660	-1	-1
chr10	112534115	112534420	peak1842	61	.	200.280	-1	-1
chr10	112617323	112617624	peak1843	36	.	116.630	-1	-1
chr10	112631998	112632331	peak1844	95	.	310.000	-1	-1
chr10	112678296	112679295	peak1845	718	.	2321.560	-1	-1
chr10	112887270	112887498	peak1846	39	.	128.430	-1	-1
chr10	112935571	112935843	peak1847	57	.	185.630	-1	-1
chr10	114143113	114143470	peak1848	41	.	133.860	-1	-1
chr10	114206460	114207246	peak1849	958	.	3100.000	-1	-1
chr10	114820526	114820832	peak1850	62	.	201.110	-1	-1
chr10	114847205	114847485	peak1851	82	.	265.600	-1	-1
chr10	115478745	115479138	peak1852	122	.	396.960	-1	-1
chr10	116111454	116111617	peak1853	34	.	112.740	-1	-1
chr10	119022353	119022644	peak1854	47	.	154.780	-1	-1
chr10	119136039	119136244	peak1855	36	.	119.020	-1	-1
chr10	119168049	119168225	peak1856	81	.	264.690	-1	-1
chr10	119171009	119171318	peak1857	118	.	382.280	-1	-1
chr10	119188066	119188305	peak1858	31	.	102.690	-1	-1
chr10	119236306	119236546	peak1859	71	.	231.200	-1	-1
chr10	119310802	119311053	peak1860	81	.	263.110	-1	-1
chr10	120945074	120945327	peak1861	71	.	230.350	-1	-1
chr10	120965737	120966036	peak1862	35	.	113.610	-1	-1
chr10	121030580	121030878	peak1863	59	.	193.210	-1	-1
chr10	121065269	121066007	peak1864	134	.	436.350	-1	-1
chr10	121066108	121066390	peak1865	35	.	114.270	-1	-1
chr10	121279815	121280092	peak1866	38	.	124.060	-1	-1
chr10	121298156	121298463	peak1867	101	.	327.680	-1	-1
chr10	121356118	121356645	peak1868	34	.	110.330	-1	-1
chr10	121416327	121416612	peak1869	34	.	110.500	-1	-1
chr10	121485229	121485525	peak1870	144	.	467.000	-1	-1
chr10	121651913	121652475	peak1871	655	.	2120.620	-1	-1
chr10	121904558	121905040	peak1872	203	.	657.730	-1	-1
chr10	122218720	122218992	peak1873	50	.	164.810	-1	-1
chr10	122610487	122611112	peak1874	958	.	3100.000	-1	-1
chr10	123687431	123687877	peak1875	320	.	1034.970	-1	-1
chr10	124133976	124134182	peak1876	37	.	121.430	-1	-1
chr10	124636895	124637129	peak1877	34	.	112.940	-1	-1
chr10	124713477	124714005	peak1878	679	.	2197.930	-1	-1
chr10	124894567	124894953	peak1879	211	.	682.850	-1	-1
chr10	124895279	124895680	peak1880	109	.	354.390	-1	-1
chr10	124899023	124899341	peak1881	32	.	105.360	-1	-1
chr10	124913498	124914054	peak1882	338	.	1093.240	-1	-1
chr10	126043319	126043627	peak1883	58	.	189.520	-1	-1
chr10	126175204	126175581	peak1884	136	.	439.830	-1	-1
chr10	126277647	126278151	peak1885	133	.	432.970	-1	-1
chr10	126284155	126284352	peak1886	34	.	110.910	-1	-1
chr10	126336367	126336649	peak1887	122	.	396.250	-1	-1
chr10	126381330	126381773	peak1888	150	.	486.050	-1	-1
chr10	126382363	126382630	peak1889	53	.	171.720	-1	-1
chr10	126406378	126406943	peak1890	492	.	1592.660	-1	-1
chr10	126406980	126407389	peak1891	81	.	264.610	-1	-1
chr10	126490126	126490508	peak1892	120	.	390.510	-1	-1
chr10	126738107	126738404	peak1893	62	.	203.660	-1	-1
chr10	127210563	127210867	peak1894	60	.	196.740	-1	-1
chr10	127293659	127294114	peak1895	424	.	1373.720	-1	-1
chr10	127408097	127408478	peak1896	244	.	789.130	-1	-1
chr10	127505143	127505455	peak1897	89	.	288.550	-1	-1
chr10	127776793	127776999	peak1898	31	.	102.060	-1	-1
chr10	128327086	128327424	peak1899	58	.	187.950	-1	-1
chr10	130040916	130041190	peak1900	105	.	340.980	-1	-1
chr10	130397793	130398048	peak1901	37	.	120.760	-1	-1
chr10	130427694	130428023	peak1902	148	.	480.650	-1	-1
chr10	130832226	130832525	peak1903	74	.	240.000	-1	-1
chr10	131909258	131909714	peak1904	90	.	292.510	-1	-1
chr10	131934524	131934786	peak1905	30	.	100.060	-1	-1
chr10	132495245	132495476	peak1906	38	.	123.130	-1	-1
chr10	132886801	132887164	peak1907	235	.	760.710	-1	-1
chr10	133776211	133776367	peak1908	38	.	124.200	-1	-1
chr10	134108183	134108437	peak1909	89	.	288.540	-1	-1
chr10	134143365	134143593	peak1910	52	.	168.570	-1	-1
chr10	134247857	134248230	peak1911	767	.	2482.640	-1	-1
chr10	134260217	134260514	peak1912	46	.	151.630	-1	-1
chr10	134266598	134266937	peak1913	83	.	269.850	-1	-1
chr10	134365015	134365241	peak1914	38	.	122.860	-1	-1
chr10	134368693	134369025	peak1915	53	.	172.130	-1	-1
chr10	134385438	134385821	peak1916	120	.	388.510	-1	-1
chr10	134778923	134779095	peak1917	71	.	230.210	-1	-1
chr10	134956709	134956996	peak1918	313	.	1013.960	-1	-1
chr10	135059210	135059547	peak1919	105	.	339.560	-1	-1
chr10	135075349	135075567	peak1920	87	.	283.000	-1	-1
chr10	135092038	135092259	peak1921	65	.	210.870	-1	-1
chr10	135122176	135122600	peak1922	307	.	992.650	-1	-1
chr10	135138063	135138338	peak1923	265	.	857.610	-1	-1
chr10	135171205	135171560	peak1924	185	.	599.390	-1	-1
chr10	135191641	135191875	peak1925	44	.	144.570	-1	-1
chr10	135201764	135201956	peak1926	66	.	216.050	-1	-1
chr10	135207371	135207946	peak1927	958	.	3100.000	-1	-1
chr10	135333627	135334051	peak1928	183	.	593.380	-1	-1
chr10	135500618	135501152	peak1929	38	.	124.080	-1	-1
chr11	207172	207817	peak1930	958	.	3100.000	-1	-1
chr11	220528	220844	peak1931	65	.	212.490	-1	-1
chr11	236409	237320	peak1932	843	.	2728.320	-1	-1
chr11	307967	308328	peak1933	61	.	197.450	-1	-1
chr11	356248	356473	peak1934	79	.	258.190	-1	-1
chr11	394143	394404	peak1935	37	.	121.270	-1	-1
chr11	406822	407284	peak1936	70	.	228.630	-1	-1
chr11	422274	422594	peak1937	30	.	100.060	-1	-1
chr11	448074	448463	peak1938	56	.	181.430	-1	-1
chr11	460485	460948	peak1939	71	.	229.860	-1	-1
chr11	506139	506968	peak1940	310	.	1002.380	-1	-1
chr11	518633	519258	peak1941	78	.	253.820	-1	-1
chr11	535500	535880	peak1942	469	.	1519.360	-1	-1
chr11	576089	576691	peak1943	790	.	2555.050	-1	-1
chr11	615713	616223	peak1944	150	.	485.310	-1	-1
chr11	690939	691359	peak1945	37	.	122.610	-1	-1
chr11	695739	696075	peak1946	67	.	216.700	-1	-1
chr11	805196	805707	peak1947	216	.	700.420	-1	-1
chr11	809138	810095	peak1948	691	.	2235.750	-1	-1
chr11	827163	827320	peak1949	32	.	103.700	-1	-1
chr11	875797	876405	peak1950	196	.	634.630	-1	-1
chr11	910516	911056	peak1951	937	.	3030.750	-1	-1
chr11	1042094	1042238	peak1952	35	.	115.950	-1	-1
chr11	1283735	1284156	peak1953	280	.	906.840	-1	-1
chr11	1640801	1641036	peak1954	70	.	229.080	-1	-1
chr11	1799387	1799690	peak1955	37	.	121.340	-1	-1
chr11	1865762	1866155	peak1956	73	.	237.040	-1	-1
chr11	1968355	1968735	peak1957	425	.	1375.350	-1	-1
chr11	1974777	1975062	peak1958	41	.	134.790	-1	-1
chr11	2000124	2000637	peak1959	429	.	1389.340	-1	-1
chr11	2138024	2138307	peak1960	103	.	335.280	-1	-1
chr11	2323108	2323514	peak1961	47	.	154.330	-1	-1
chr11	2324731	2325301	peak1962	474	.	1533.960	-1	-1
chr11	2421151	2422136	peak1963	958	.	3100.000	-1	-1
chr11	2760362	2760721	peak1964	103	.	335.560	-1	-1
chr11	2799759	2800073	peak1965	65	.	212.590	-1	-1
chr11	2888907	2889332	peak1966	96	.	311.390	-1	-1
chr11	2913717	2914126	peak1967	154	.	500.170	-1	-1
chr11	2923245	2923605	peak1968	39	.	127.410	-1	-1
chr11	3013653	3014009	peak1969	30	.	100.060	-1	-1
chr11	3078404	3078962	peak1970	958	.	3100.000	-1	-1
chr11	3190372	3190789	peak1971	111	.	360.520	-1	-1
chr11	3252983	3253392	peak1972	144	.	467.000	-1	-1
chr11	3399866	3400776	peak1973	958	.	3100.000	-1	-1
chr11	3425411	3425709	peak1974	34	.	111.290	-1	-1
chr11	3443561	3443899	peak1975	32	.	103.600	-1	-1
chr11	3818439	3819055	peak1976	55	.	179.700	-1	-1
chr11	3855691	3856081	peak1977	32	.	106.400	-1	-1
chr11	3861955	3862321	peak1978	51	.	166.360	-1	-1
chr11	3887480	3887894	peak1979	96	.	311.410	-1	-1
chr11	3888671	3889028	peak1980	50	.	163.060	-1	-1
chr11	3899975	3900250	peak1981	82	.	266.770	-1	-1
chr11	4113227	4113613	peak1982	39	.	129.160	-1	-1
chr11	4115676	4116206	peak1983	67	.	217.210	-1	-1
chr11	4680179	4680354	peak1984	71	.	230.260	-1	-1
chr11	5153064	5153373	peak1985	32	.	103.510	-1	-1
chr11	5172810	5173351	peak1986	146	.	474.100	-1	-1
chr11	5181431	5181615	peak1987	32	.	105.680	-1	-1
chr11	5297097	5297293	peak1988	48	.	157.710	-1	-1
chr11	5301755	5302144	peak1989	521	.	1685.910	-1	-1
chr11	5305757	5306215	peak1990	354	.	1144.560	-1	-1
chr11	5309324	5309685	peak1991	215	.	695.340	-1	-1
chr11	5617767	5618354	peak1992	615	.	1989.530	-1	-1
chr11	5642425	5642679	peak1993	48	.	158.320	-1	-1
chr11	6271093	6271398	peak1994	143	.	464.400	-1	-1
chr11	6273207	6273495	peak1995	83	.	269.960	-1	-1
chr11	6502254	6503038	peak1996	958	.	3100.000	-1	-1
chr11	6576104	6576400	peak1997	34	.	110.330	-1	-1
chr11	6584394	6584822	peak1998	164	.	532.690	-1	-1
chr11	6624726	6625072	peak1999	46	.	150.030	-1	-1
chr11	6628011	6628575	peak2000	124	.	401.640	-1	-1
[truncated: 10,559 more rows]
