# Supplementary material for: Mechanistic basis of atypical TERT promoter mutations
Source: Nat Commun. 2024 Nov 18;15:9965. doi: 10.1038/s41467-024-54158-5 (PMC11574208; doi:10.1038/s41467-024-54158-5)
Supplement: Supplementary file 3 — Supplementary Data 1 [file 41467_2024_54158_MOESM3_ESM.zip › Code/ICGC/data/ChIP/SL12633_broadPeaks.txt]

chr1	894289	894992	peak1	94	.	304.080	-1	-1
chr1	1208874	1209586	peak2	138	.	446.300	-1	-1
chr1	1259613	1260368	peak3	64	.	207.300	-1	-1
chr1	1309992	1311159	peak4	958	.	3100.000	-1	-1
chr1	1334486	1335262	peak5	55	.	178.310	-1	-1
chr1	1342143	1343236	peak6	625	.	2021.010	-1	-1
chr1	1406853	1407287	peak7	34	.	110.920	-1	-1
chr1	1549525	1551197	peak8	71	.	232.290	-1	-1
chr1	1590265	1590769	peak9	419	.	1355.580	-1	-1
chr1	1655596	1656089	peak10	254	.	822.570	-1	-1
chr1	1886037	1886929	peak11	396	.	1283.050	-1	-1
chr1	2165562	2166538	peak12	66	.	215.870	-1	-1
chr1	2186481	2188069	peak13	958	.	3100.000	-1	-1
chr1	2221928	2222675	peak14	72	.	234.890	-1	-1
chr1	2232249	2232879	peak15	33	.	108.420	-1	-1
chr1	2322719	2323524	peak16	596	.	1929.390	-1	-1
chr1	2516664	2517595	peak17	32	.	105.710	-1	-1
chr1	3540906	3541712	peak18	295	.	955.160	-1	-1
chr1	3566381	3567039	peak19	174	.	563.170	-1	-1
chr1	3663712	3664232	peak20	109	.	354.310	-1	-1
chr1	3712729	3713603	peak21	425	.	1376.300	-1	-1
chr1	6035054	6036323	peak22	75	.	245.150	-1	-1
chr1	6087996	6088891	peak23	45	.	146.640	-1	-1
chr1	6639682	6640440	peak24	66	.	215.420	-1	-1
chr1	7708898	7709623	peak25	38	.	125.110	-1	-1
chr1	8013735	8014804	peak26	195	.	632.380	-1	-1
chr1	8938277	8939349	peak27	60	.	194.050	-1	-1
chr1	9486130	9486988	peak28	111	.	361.330	-1	-1
chr1	9712304	9712962	peak29	34	.	112.260	-1	-1
chr1	10002863	10004064	peak30	958	.	3100.000	-1	-1
chr1	10532111	10533060	peak31	48	.	157.160	-1	-1
chr1	11111774	11112484	peak32	205	.	663.880	-1	-1
chr1	11120034	11120683	peak33	34	.	112.880	-1	-1
chr1	11322302	11323335	peak34	958	.	3100.000	-1	-1
chr1	11333139	11334118	peak35	154	.	500.370	-1	-1
chr1	11865681	11866459	peak36	32	.	106.020	-1	-1
chr1	11967786	11968819	peak37	64	.	207.170	-1	-1
chr1	11969562	11970170	peak38	32	.	105.920	-1	-1
chr1	12045799	12046552	peak39	70	.	228.160	-1	-1
chr1	12256531	12257189	peak40	35	.	115.950	-1	-1
chr1	12570384	12571003	peak41	39	.	126.910	-1	-1
chr1	14057103	14057938	peak42	147	.	475.550	-1	-1
chr1	15853000	15853707	peak43	58	.	190.380	-1	-1
chr1	16693090	16693837	peak44	81	.	261.940	-1	-1
chr1	16766859	16768302	peak45	70	.	227.150	-1	-1
chr1	16840260	16841055	peak46	60	.	195.830	-1	-1
chr1	17004507	17004931	peak47	32	.	104.180	-1	-1
chr1	17222578	17222877	peak48	32	.	106.400	-1	-1
chr1	17230726	17231659	peak49	57	.	187.030	-1	-1
chr1	17507983	17508800	peak50	203	.	658.420	-1	-1
chr1	18081470	18082054	peak51	35	.	114.110	-1	-1
chr1	19007616	19008207	peak52	522	.	1689.730	-1	-1
chr1	19536475	19537224	peak53	62	.	202.900	-1	-1
chr1	19811682	19812226	peak54	36	.	118.290	-1	-1
chr1	19971171	19971752	peak55	81	.	264.200	-1	-1
chr1	20833991	20835152	peak56	520	.	1683.040	-1	-1
chr1	20916639	20917342	peak57	44	.	145.080	-1	-1
chr1	20987409	20988530	peak58	351	.	1137.000	-1	-1
chr1	22351308	22352773	peak59	307	.	993.370	-1	-1
chr1	22945607	22946232	peak60	39	.	126.240	-1	-1
chr1	23730166	23730880	peak61	39	.	127.760	-1	-1
chr1	23893665	23894089	peak62	38	.	125.160	-1	-1
chr1	24017868	24018828	peak63	116	.	377.450	-1	-1
chr1	24069573	24070609	peak64	68	.	221.500	-1	-1
chr1	24117014	24118082	peak65	471	.	1523.740	-1	-1
chr1	25174297	25175392	peak66	61	.	200.090	-1	-1
chr1	25558444	25559863	peak67	241	.	779.380	-1	-1
chr1	25565887	25567205	peak68	353	.	1143.540	-1	-1
chr1	25664738	25665415	peak69	105	.	340.090	-1	-1
chr1	26146112	26147009	peak70	44	.	144.940	-1	-1
chr1	26187553	26188202	peak71	33	.	107.390	-1	-1
chr1	26324303	26325143	peak72	41	.	132.990	-1	-1
chr1	26868139	26869318	peak73	39	.	127.380	-1	-1
chr1	26974931	26975288	peak74	39	.	128.000	-1	-1
chr1	27018469	27020028	peak75	38	.	123.790	-1	-1
chr1	27159850	27160575	peak76	92	.	299.400	-1	-1
chr1	27216134	27217221	peak77	131	.	425.880	-1	-1
chr1	27247803	27248746	peak78	101	.	328.030	-1	-1
chr1	27438450	27439219	peak79	72	.	234.330	-1	-1
chr1	27648121	27649272	peak80	958	.	3100.000	-1	-1
chr1	27669645	27670451	peak81	37	.	120.590	-1	-1
chr1	28240717	28241814	peak82	102	.	332.200	-1	-1
chr1	28414265	28415579	peak83	309	.	999.950	-1	-1
chr1	28441693	28442296	peak84	41	.	135.600	-1	-1
chr1	28655188	28655954	peak85	958	.	3100.000	-1	-1
chr1	28969059	28970119	peak86	282	.	914.530	-1	-1
chr1	28974332	28975815	peak87	166	.	538.240	-1	-1
chr1	29508277	29509105	peak88	109	.	354.720	-1	-1
chr1	31341814	31342338	peak89	33	.	108.260	-1	-1
chr1	32109858	32111126	peak90	255	.	825.390	-1	-1
chr1	32354604	32355373	peak91	61	.	198.980	-1	-1
chr1	32687563	32688449	peak92	116	.	377.230	-1	-1
chr1	33115548	33116928	peak93	202	.	654.200	-1	-1
chr1	33502042	33503061	peak94	77	.	249.920	-1	-1
chr1	33592434	33593556	peak95	452	.	1461.920	-1	-1
chr1	33862056	33862786	peak96	35	.	115.080	-1	-1
chr1	33899228	33899958	peak97	85	.	275.930	-1	-1
chr1	33937776	33938694	peak98	155	.	504.130	-1	-1
chr1	35325031	35325868	peak99	97	.	313.650	-1	-1
chr1	36022638	36023615	peak100	93	.	301.150	-1	-1
chr1	36265793	36266260	peak101	40	.	131.730	-1	-1
chr1	36396193	36397406	peak102	813	.	2629.800	-1	-1
chr1	36554015	36555015	peak103	392	.	1268.130	-1	-1
chr1	36626224	36627281	peak104	119	.	386.310	-1	-1
chr1	36863064	36863920	peak105	36	.	116.720	-1	-1
chr1	36866332	36867419	peak106	291	.	943.740	-1	-1
chr1	38019291	38020262	peak107	592	.	1914.450	-1	-1
chr1	38061018	38061863	peak108	91	.	295.030	-1	-1
chr1	38272968	38274216	peak109	232	.	752.340	-1	-1
chr1	38324767	38326229	peak110	231	.	749.310	-1	-1
chr1	38454875	38456250	peak111	958	.	3100.000	-1	-1
chr1	38462285	38462758	peak112	66	.	213.910	-1	-1
chr1	38477923	38478851	peak113	501	.	1621.920	-1	-1
chr1	39338875	39339612	peak114	53	.	171.930	-1	-1
chr1	40025009	40025630	peak115	435	.	1407.880	-1	-1
chr1	40204156	40204873	peak116	58	.	187.540	-1	-1
chr1	40505371	40506999	peak117	208	.	673.410	-1	-1
chr1	40525071	40525682	peak118	31	.	103.340	-1	-1
chr1	40723011	40724391	peak119	958	.	3100.000	-1	-1
chr1	40996696	40997695	peak120	134	.	433.590	-1	-1
chr1	41178715	41179184	peak121	33	.	107.390	-1	-1
chr1	42337656	42338211	peak122	44	.	144.920	-1	-1
chr1	42800592	42801324	peak123	60	.	194.320	-1	-1
chr1	43123528	43124696	peak124	344	.	1114.810	-1	-1
chr1	43147128	43148205	peak125	89	.	288.850	-1	-1
chr1	43311690	43312594	peak126	245	.	793.850	-1	-1
chr1	43637503	43638384	peak127	233	.	755.810	-1	-1
chr1	43739905	43740619	peak128	59	.	192.470	-1	-1
chr1	43855039	43856447	peak129	269	.	872.640	-1	-1
chr1	44299940	44301090	peak130	41	.	134.330	-1	-1
chr1	44435078	44436110	peak131	428	.	1384.610	-1	-1
chr1	44456996	44457662	peak132	35	.	114.520	-1	-1
chr1	44678558	44679686	peak133	888	.	2872.730	-1	-1
chr1	44984868	44985488	peak134	35	.	114.340	-1	-1
chr1	45186826	45187965	peak135	159	.	516.420	-1	-1
chr1	45196206	45197259	peak136	118	.	381.940	-1	-1
chr1	45279117	45280003	peak137	170	.	550.300	-1	-1
chr1	45285184	45286085	peak138	34	.	112.920	-1	-1
chr1	45769034	45770017	peak139	34	.	111.150	-1	-1
chr1	45805416	45806439	peak140	63	.	204.170	-1	-1
chr1	46049245	46050225	peak141	33	.	107.600	-1	-1
chr1	46152501	46154436	peak142	623	.	2015.400	-1	-1
chr1	46768734	46769745	peak143	216	.	698.850	-1	-1
chr1	46806000	46807098	peak144	157	.	507.840	-1	-1
chr1	47133739	47134401	peak145	67	.	219.830	-1	-1
chr1	47184475	47185320	peak146	69	.	225.590	-1	-1
chr1	47779422	47780613	peak147	194	.	630.190	-1	-1
chr1	48216732	48217328	peak148	42	.	138.560	-1	-1
chr1	52344189	52345450	peak149	85	.	277.360	-1	-1
chr1	52498898	52499941	peak150	71	.	230.000	-1	-1
chr1	52869716	52870769	peak151	124	.	401.970	-1	-1
chr1	53102661	53103550	peak152	47	.	154.170	-1	-1
chr1	53480253	53480939	peak153	41	.	134.580	-1	-1
chr1	53662066	53662866	peak154	97	.	314.490	-1	-1
chr1	53703738	53704647	peak155	292	.	944.200	-1	-1
chr1	53791550	53792841	peak156	32	.	105.490	-1	-1
chr1	54303809	54304682	peak157	67	.	219.700	-1	-1
chr1	54518703	54519683	peak158	330	.	1070.140	-1	-1
chr1	55181065	55182076	peak159	519	.	1680.210	-1	-1
chr1	55229911	55230804	peak160	179	.	581.890	-1	-1
chr1	55621133	55621618	peak161	35	.	116.320	-1	-1
chr1	59221004	59221689	peak162	57	.	184.460	-1	-1
chr1	59348914	59349836	peak163	57	.	184.640	-1	-1
chr1	62190277	62191370	peak164	112	.	363.970	-1	-1
chr1	63988397	63989600	peak165	849	.	2746.480	-1	-1
chr1	64711064	64711674	peak166	40	.	132.450	-1	-1
chr1	64935511	64936137	peak167	38	.	123.150	-1	-1
chr1	67895836	67897058	peak168	140	.	453.420	-1	-1
chr1	70820080	70821044	peak169	33	.	109.730	-1	-1
chr1	71546522	71547358	peak170	109	.	354.960	-1	-1
chr1	71773038	71773531	peak171	31	.	100.450	-1	-1
chr1	73023163	73023675	peak172	49	.	161.060	-1	-1
chr1	76091487	76092018	peak173	54	.	177.500	-1	-1
chr1	76967075	76967742	peak174	85	.	277.000	-1	-1
chr1	78148657	78149573	peak175	190	.	616.980	-1	-1
chr1	78225044	78225854	peak176	122	.	396.760	-1	-1
chr1	78244972	78245679	peak177	95	.	309.360	-1	-1
chr1	81586986	81587538	peak178	59	.	192.680	-1	-1
chr1	84944220	84945464	peak179	958	.	3100.000	-1	-1
chr1	85557084	85557972	peak180	156	.	504.380	-1	-1
chr1	85724975	85725759	peak181	200	.	647.590	-1	-1
chr1	90222954	90223739	peak182	86	.	281.020	-1	-1
chr1	92941644	92942495	peak183	47	.	154.360	-1	-1
chr1	93348310	93348888	peak184	36	.	116.640	-1	-1
chr1	93810882	93811930	peak185	278	.	899.100	-1	-1
chr1	94344303	94345157	peak186	78	.	253.000	-1	-1
chr1	94509669	94510162	peak187	68	.	220.280	-1	-1
chr1	100434764	100436112	peak188	418	.	1353.550	-1	-1
chr1	100598131	100599174	peak189	428	.	1386.250	-1	-1
chr1	101360060	101362536	peak190	81	.	261.920	-1	-1
chr1	101577528	101578204	peak191	41	.	133.870	-1	-1
chr1	107598862	107599614	peak192	47	.	155.040	-1	-1
chr1	109234461	109235475	peak193	50	.	164.360	-1	-1
chr1	109618152	109619081	peak194	338	.	1095.870	-1	-1
chr1	109727263	109727895	peak195	37	.	120.540	-1	-1
chr1	110090714	110091636	peak196	271	.	877.870	-1	-1
chr1	110158419	110159062	peak197	39	.	129.060	-1	-1
chr1	110949748	110950798	peak198	71	.	231.590	-1	-1
chr1	111170172	111171058	peak199	299	.	967.300	-1	-1
chr1	111505681	111507700	peak200	679	.	2197.060	-1	-1
chr1	112050066	112051261	peak201	34	.	111.130	-1	-1
chr1	113161932	113163262	peak202	60	.	194.230	-1	-1
chr1	114354594	114355597	peak203	265	.	858.520	-1	-1
chr1	114447288	114448178	peak204	62	.	203.420	-1	-1
chr1	114471621	114472435	peak205	32	.	106.130	-1	-1
chr1	115123998	115124877	peak206	313	.	1012.570	-1	-1
chr1	115554552	115555111	peak207	42	.	136.390	-1	-1
chr1	116494090	116494718	peak208	67	.	218.620	-1	-1
chr1	116518486	116519100	peak209	37	.	121.650	-1	-1
chr1	118471867	118472726	peak210	115	.	372.100	-1	-1
chr1	145095832	145096936	peak211	999	.	3230.050	-1	-1
chr1	145507060	145507933	peak212	64	.	208.170	-1	-1
chr1	145610348	145611273	peak213	139	.	450.160	-1	-1
chr1	148241244	148241723	peak214	49	.	159.070	-1	-1
chr1	149223378	149224174	peak215	57	.	185.460	-1	-1
chr1	149224294	149224966	peak216	56	.	181.870	-1	-1
chr1	149858826	149860338	peak217	50	.	164.030	-1	-1
chr1	149899125	149900195	peak218	297	.	961.380	-1	-1
chr1	149981964	149983082	peak219	662	.	2143.170	-1	-1
chr1	150039252	150040254	peak220	571	.	1846.660	-1	-1
chr1	150208118	150208783	peak221	34	.	112.920	-1	-1
chr1	150241103	150242091	peak222	111	.	359.160	-1	-1
chr1	150265751	150266811	peak223	319	.	1032.890	-1	-1
chr1	150293684	150295235	peak224	285	.	923.970	-1	-1
chr1	150459387	150460324	peak225	712	.	2302.460	-1	-1
chr1	150551682	150552606	peak226	47	.	153.750	-1	-1
chr1	150898401	150899245	peak227	152	.	494.390	-1	-1
chr1	151042629	151043778	peak228	34	.	110.900	-1	-1
chr1	151138071	151138957	peak229	282	.	913.870	-1	-1
chr1	151226796	151227503	peak230	43	.	140.020	-1	-1
chr1	151253491	151255084	peak231	84	.	274.620	-1	-1
chr1	151371657	151372582	peak232	436	.	1412.220	-1	-1
chr1	151881451	151882796	peak233	448	.	1450.570	-1	-1
chr1	152518995	152519787	peak234	108	.	349.670	-1	-1
chr1	152595106	152595773	peak235	55	.	179.720	-1	-1
chr1	153699834	153700758	peak236	34	.	112.980	-1	-1
chr1	153917464	153919022	peak237	89	.	287.890	-1	-1
chr1	153930794	153931570	peak238	161	.	522.270	-1	-1
chr1	153962756	153963706	peak239	126	.	408.570	-1	-1
chr1	154154475	154156191	peak240	219	.	711.130	-1	-1
chr1	154244585	154245298	peak241	33	.	108.640	-1	-1
chr1	154580374	154580927	peak242	36	.	117.110	-1	-1
chr1	154933741	154934703	peak243	136	.	442.420	-1	-1
chr1	154946120	154947427	peak244	222	.	717.940	-1	-1
chr1	154955077	154956254	peak245	464	.	1501.050	-1	-1
chr1	155107799	155108573	peak246	43	.	140.180	-1	-1
chr1	155112349	155113542	peak247	883	.	2856.470	-1	-1
chr1	155231029	155231718	peak248	50	.	163.860	-1	-1
chr1	155231721	155232572	peak249	36	.	118.190	-1	-1
chr1	155733687	155734214	peak250	31	.	100.760	-1	-1
chr1	155903750	155904921	peak251	337	.	1090.170	-1	-1
chr1	155990391	155991161	peak252	269	.	869.820	-1	-1
chr1	156024122	156025196	peak253	51	.	167.110	-1	-1
chr1	156066650	156067282	peak254	40	.	131.460	-1	-1
chr1	156123934	156124752	peak255	49	.	160.130	-1	-1
chr1	156163276	156164291	peak256	217	.	703.470	-1	-1
chr1	156186136	156186740	peak257	47	.	154.100	-1	-1
chr1	156252328	156253121	peak258	62	.	202.280	-1	-1
chr1	156541992	156542779	peak259	88	.	287.310	-1	-1
chr1	156570945	156571669	peak260	57	.	185.490	-1	-1
chr1	156697904	156699100	peak261	237	.	767.280	-1	-1
chr1	156710339	156711725	peak262	728	.	2356.640	-1	-1
chr1	156736530	156737581	peak263	39	.	129.210	-1	-1
chr1	157107847	157108665	peak264	86	.	280.660	-1	-1
chr1	157694885	157695387	peak265	68	.	221.030	-1	-1
chr1	159054354	159055171	peak266	31	.	101.970	-1	-1
chr1	159616323	159616931	peak267	54	.	176.120	-1	-1
chr1	160001337	160002214	peak268	401	.	1297.190	-1	-1
chr1	160312663	160313750	peak269	431	.	1396.190	-1	-1
chr1	160807233	160807836	peak270	101	.	329.520	-1	-1
chr1	160983198	160984105	peak271	203	.	657.660	-1	-1
chr1	161008503	161009061	peak272	198	.	643.150	-1	-1
chr1	161015412	161016379	peak273	196	.	636.750	-1	-1
chr1	161039242	161040215	peak274	379	.	1225.560	-1	-1
chr1	161087140	161088327	peak275	98	.	318.200	-1	-1
chr1	161102234	161103173	peak276	41	.	133.950	-1	-1
chr1	161123360	161124378	peak277	664	.	2147.290	-1	-1
chr1	161171093	161172516	peak278	93	.	303.250	-1	-1
chr1	161275641	161276270	peak279	56	.	182.040	-1	-1
chr1	161283795	161284723	peak280	93	.	300.810	-1	-1
chr1	161368707	161370132	peak281	333	.	1077.780	-1	-1
chr1	161410118	161410557	peak282	38	.	124.560	-1	-1
chr1	161476429	161477020	peak283	32	.	105.920	-1	-1
chr1	161500794	161501154	peak284	57	.	186.330	-1	-1
chr1	161735714	161736606	peak285	47	.	152.250	-1	-1
chr1	162083107	162083612	peak286	42	.	137.240	-1	-1
chr1	162467248	162468097	peak287	116	.	375.110	-1	-1
chr1	163290962	163292267	peak288	794	.	2568.540	-1	-1
chr1	165737609	165738768	peak289	641	.	2074.480	-1	-1
chr1	167121518	167122198	peak290	137	.	443.130	-1	-1
chr1	167570351	167571672	peak291	42	.	137.410	-1	-1
chr1	168147682	168148628	peak292	190	.	617.380	-1	-1
chr1	169186899	169187375	peak293	32	.	104.190	-1	-1
chr1	169336744	169337938	peak294	742	.	2400.940	-1	-1
chr1	169573958	169574657	peak295	35	.	114.550	-1	-1
chr1	169763466	169764539	peak296	163	.	528.110	-1	-1
chr1	169862805	169863697	peak297	70	.	228.120	-1	-1
chr1	171750173	171751170	peak298	78	.	253.690	-1	-1
chr1	172412781	172413609	peak299	169	.	547.390	-1	-1
chr1	172631736	172632434	peak300	32	.	105.700	-1	-1
chr1	173657946	173658227	peak301	38	.	122.920	-1	-1
chr1	173683579	173684626	peak302	958	.	3100.000	-1	-1
chr1	174967619	174969181	peak303	261	.	846.740	-1	-1
chr1	179846534	179847446	peak304	336	.	1088.990	-1	-1
chr1	179851360	179852430	peak305	591	.	1913.880	-1	-1
chr1	180366103	180366849	peak306	38	.	123.490	-1	-1
chr1	180463412	180464042	peak307	175	.	568.690	-1	-1
chr1	180471483	180472885	peak308	109	.	353.040	-1	-1
chr1	181118455	181119284	peak309	109	.	353.370	-1	-1
chr1	182429028	182430148	peak310	52	.	170.860	-1	-1
chr1	182758406	182759246	peak311	47	.	153.730	-1	-1
chr1	182964978	182965558	peak312	36	.	118.400	-1	-1
chr1	183440487	183441703	peak313	958	.	3100.000	-1	-1
chr1	183911921	183912520	peak314	31	.	101.910	-1	-1
chr1	184020381	184021183	peak315	60	.	195.020	-1	-1
chr1	184723728	184724573	peak316	67	.	217.940	-1	-1
chr1	184835931	184836561	peak317	58	.	190.180	-1	-1
chr1	185125840	185126647	peak318	41	.	134.220	-1	-1
chr1	185662768	185663877	peak319	490	.	1587.380	-1	-1
chr1	186051148	186051906	peak320	68	.	222.920	-1	-1
chr1	186587522	186588241	peak321	87	.	281.860	-1	-1
chr1	192127280	192127829	peak322	61	.	197.330	-1	-1
chr1	192774876	192775557	peak323	74	.	239.770	-1	-1
chr1	194842367	194842937	peak324	65	.	211.150	-1	-1
chr1	198525866	198526567	peak325	73	.	237.790	-1	-1
chr1	198850258	198850891	peak326	53	.	173.280	-1	-1
chr1	200908019	200908570	peak327	40	.	130.810	-1	-1
chr1	201951948	201952996	peak328	70	.	226.550	-1	-1
chr1	203289851	203290640	peak329	39	.	127.210	-1	-1
chr1	203651797	203652354	peak330	53	.	172.350	-1	-1
chr1	203830452	203831410	peak331	530	.	1714.940	-1	-1
chr1	204332430	204333187	peak332	34	.	111.470	-1	-1
chr1	204380241	204381446	peak333	124	.	401.560	-1	-1
chr1	204475475	204475957	peak334	34	.	111.930	-1	-1
chr1	204485052	204486066	peak335	225	.	728.570	-1	-1
chr1	205090883	205091934	peak336	307	.	993.430	-1	-1
chr1	205180153	205181403	peak337	336	.	1088.740	-1	-1
chr1	205257153	205257806	peak338	54	.	175.420	-1	-1
chr1	205600792	205601479	peak339	80	.	259.760	-1	-1
chr1	205747162	205747551	peak340	107	.	348.350	-1	-1
chr1	206641020	206641861	peak341	94	.	304.900	-1	-1
chr1	206785433	206786160	peak342	137	.	443.830	-1	-1
chr1	209833164	209833773	peak343	32	.	103.530	-1	-1
chr1	209957553	209958575	peak344	322	.	1043.090	-1	-1
chr1	211779886	211780913	peak345	191	.	620.170	-1	-1
chr1	212856493	212857153	peak346	32	.	106.670	-1	-1
chr1	212964625	212965816	peak347	572	.	1849.650	-1	-1
chr1	213223988	213225290	peak348	553	.	1788.110	-1	-1
chr1	214601093	214601870	peak349	101	.	328.740	-1	-1
chr1	215130537	215131245	peak350	47	.	153.620	-1	-1
chr1	217803995	217804885	peak351	162	.	526.470	-1	-1
chr1	218458000	218459266	peak352	699	.	2262.720	-1	-1
chr1	220262960	220263502	peak353	32	.	106.400	-1	-1
chr1	220267249	220267962	peak354	60	.	194.960	-1	-1
chr1	221340117	221340802	peak355	34	.	111.240	-1	-1
chr1	222762732	222763849	peak356	184	.	597.110	-1	-1
chr1	222987832	222988906	peak357	192	.	621.720	-1	-1
chr1	224013291	224014171	peak358	49	.	160.910	-1	-1
chr1	224301246	224302712	peak359	461	.	1492.800	-1	-1
chr1	224517405	224518604	peak360	162	.	525.630	-1	-1
chr1	224622204	224623154	peak361	140	.	455.320	-1	-1
chr1	224938456	224939037	peak362	46	.	149.310	-1	-1
chr1	225632409	225633202	peak363	31	.	100.700	-1	-1
chr1	225654595	225655775	peak364	460	.	1489.060	-1	-1
chr1	226111350	226112401	peak365	332	.	1073.490	-1	-1
chr1	226189533	226190542	peak366	31	.	100.910	-1	-1
chr1	226374079	226374858	peak367	133	.	432.190	-1	-1
chr1	227126988	227128245	peak368	35	.	115.480	-1	-1
chr1	227922486	227923366	peak369	656	.	2121.900	-1	-1
chr1	228594310	228594788	peak370	32	.	106.470	-1	-1
chr1	231114356	231115196	peak371	91	.	296.880	-1	-1
chr1	231663930	231664945	peak372	196	.	636.790	-1	-1
chr1	232384981	232385552	peak373	50	.	164.290	-1	-1
chr1	233476583	233477235	peak374	46	.	149.400	-1	-1
chr1	233653964	233654703	peak375	440	.	1423.240	-1	-1
chr1	234508635	234509946	peak376	902	.	2917.470	-1	-1
chr1	234735341	234736313	peak377	37	.	119.910	-1	-1
chr1	234859137	234860536	peak378	46	.	151.950	-1	-1
chr1	235291746	235292678	peak379	59	.	192.100	-1	-1
chr1	235491430	235492852	peak380	183	.	592.980	-1	-1
chr1	235530300	235531250	peak381	144	.	467.790	-1	-1
chr1	236101822	236102617	peak382	32	.	105.240	-1	-1
chr1	236767350	236768515	peak383	100	.	323.410	-1	-1
chr1	236957875	236959328	peak384	534	.	1727.470	-1	-1
chr1	238025085	238025886	peak385	284	.	919.460	-1	-1
chr1	239903239	239903725	peak386	71	.	231.580	-1	-1
chr1	242010892	242011924	peak387	207	.	669.300	-1	-1
chr1	243418275	243419640	peak388	37	.	122.440	-1	-1
chr1	244387676	244388420	peak389	60	.	194.760	-1	-1
chr1	244815725	244816562	peak390	31	.	101.790	-1	-1
chr1	245026082	245026872	peak391	31	.	100.630	-1	-1
chr1	245220262	245220864	peak392	84	.	274.620	-1	-1
chr1	245331309	245331990	peak393	47	.	152.740	-1	-1
chr1	245970249	245971187	peak394	60	.	194.360	-1	-1
chr1	246729076	246730455	peak395	223	.	722.180	-1	-1
chr1	247241454	247242466	peak396	150	.	487.120	-1	-1
chr1	247266971	247267958	peak397	526	.	1703.210	-1	-1
chr1	247373526	247374392	peak398	33	.	109.150	-1	-1
chr1	247553281	247554151	peak399	36	.	116.890	-1	-1
chr1	247988398	247989233	peak400	376	.	1218.020	-1	-1
chr1	249119753	249121154	peak401	344	.	1112.360	-1	-1
chr10	496956	497408	peak402	38	.	125.950	-1	-1
chr10	977418	978037	peak403	197	.	639.060	-1	-1
chr10	1033981	1034791	peak404	165	.	535.990	-1	-1
chr10	1094996	1095680	peak405	40	.	130.460	-1	-1
chr10	1102224	1103184	peak406	389	.	1258.580	-1	-1
chr10	1748925	1749307	peak407	43	.	139.960	-1	-1
chr10	3709120	3709557	peak408	44	.	142.530	-1	-1
chr10	4375153	4376911	peak409	581	.	1880.970	-1	-1
chr10	5726169	5727107	peak410	71	.	232.530	-1	-1
chr10	5882188	5882700	peak411	44	.	144.180	-1	-1
chr10	5931679	5932296	peak412	233	.	755.070	-1	-1
chr10	6205573	6206190	peak413	38	.	124.550	-1	-1
chr10	7829760	7830088	peak414	35	.	116.030	-1	-1
chr10	11386500	11387155	peak415	60	.	196.590	-1	-1
chr10	12237534	12238596	peak416	820	.	2651.530	-1	-1
chr10	12256771	12257383	peak417	39	.	126.470	-1	-1
chr10	12701603	12702238	peak418	64	.	207.870	-1	-1
chr10	13203076	13203755	peak419	61	.	198.780	-1	-1
chr10	13628642	13629353	peak420	377	.	1221.280	-1	-1
chr10	14995853	14996712	peak421	56	.	182.470	-1	-1
chr10	15001431	15002330	peak422	413	.	1335.320	-1	-1
chr10	15902256	15903009	peak423	170	.	551.260	-1	-1
chr10	16784538	16784926	peak424	48	.	155.660	-1	-1
chr10	17243273	17244065	peak425	240	.	778.510	-1	-1
chr10	18940184	18941003	peak426	157	.	510.310	-1	-1
chr10	18947900	18948505	peak427	77	.	252.080	-1	-1
chr10	22605193	22605991	peak428	64	.	208.700	-1	-1
chr10	26985741	26986838	peak429	312	.	1008.830	-1	-1
chr10	27442760	27444072	peak430	489	.	1583.600	-1	-1
chr10	27530679	27531508	peak431	212	.	687.650	-1	-1
chr10	27531610	27532476	peak432	176	.	571.070	-1	-1
chr10	27792744	27793568	peak433	241	.	780.260	-1	-1
chr10	27945462	27946057	peak434	44	.	144.180	-1	-1
chr10	29970455	29971309	peak435	242	.	785.010	-1	-1
chr10	30061229	30061786	peak436	63	.	204.600	-1	-1
chr10	30745149	30745679	peak437	41	.	135.530	-1	-1
chr10	33269280	33269952	peak438	32	.	104.340	-1	-1
chr10	34719472	34719942	peak439	35	.	113.750	-1	-1
chr10	35294653	35295378	peak440	58	.	187.600	-1	-1
chr10	35625020	35625841	peak441	55	.	179.650	-1	-1
chr10	43277552	43278873	peak442	976	.	3158.180	-1	-1
chr10	43633416	43634125	peak443	48	.	158.370	-1	-1
chr10	43827476	43828051	peak444	52	.	170.290	-1	-1
chr10	43892557	43893246	peak445	34	.	110.840	-1	-1
chr10	43913300	43914043	peak446	53	.	172.980	-1	-1
chr10	43915472	43916830	peak447	63	.	204.530	-1	-1
chr10	44101407	44102315	peak448	376	.	1217.110	-1	-1
chr10	45408621	45409717	peak449	69	.	224.640	-1	-1
chr10	45496087	45496725	peak450	42	.	138.020	-1	-1
chr10	46052813	46053542	peak451	95	.	309.420	-1	-1
chr10	49407319	49408170	peak452	320	.	1035.760	-1	-1
chr10	50008162	50008960	peak453	189	.	612.120	-1	-1
chr10	50543220	50544146	peak454	150	.	485.370	-1	-1
chr10	50746398	50747620	peak455	33	.	109.270	-1	-1
chr10	52218313	52218690	peak456	77	.	250.480	-1	-1
chr10	52384151	52385306	peak457	38	.	123.500	-1	-1
chr10	52419747	52420245	peak458	91	.	294.640	-1	-1
chr10	52499252	52500220	peak459	228	.	737.820	-1	-1
chr10	53458877	53460097	peak460	958	.	3100.000	-1	-1
chr10	58709546	58710021	peak461	40	.	132.230	-1	-1
chr10	62206356	62207160	peak462	285	.	922.470	-1	-1
chr10	64563840	64565174	peak463	509	.	1646.520	-1	-1
chr10	65387330	65388110	peak464	33	.	106.700	-1	-1
chr10	69609060	69609699	peak465	101	.	328.460	-1	-1
chr10	69834561	69835368	peak466	35	.	114.670	-1	-1
chr10	70660256	70661822	peak467	73	.	238.160	-1	-1
chr10	70715258	70716613	peak468	312	.	1009.630	-1	-1
chr10	70816836	70817685	peak469	61	.	198.490	-1	-1
chr10	70845490	70846326	peak470	155	.	504.350	-1	-1
chr10	70848180	70849290	peak471	50	.	163.500	-1	-1
chr10	71929825	71930741	peak472	243	.	787.030	-1	-1
chr10	71933663	71934467	peak473	33	.	107.740	-1	-1
chr10	72163574	72164281	peak474	76	.	248.780	-1	-1
chr10	74056828	74057565	peak475	49	.	158.610	-1	-1
chr10	74080198	74080968	peak476	42	.	136.080	-1	-1
chr10	74114140	74115066	peak477	98	.	317.050	-1	-1
chr10	74869870	74870597	peak478	111	.	360.530	-1	-1
chr10	74927346	74928333	peak479	396	.	1281.200	-1	-1
chr10	75489767	75490825	peak480	958	.	3100.000	-1	-1
chr10	75503419	75504731	peak481	534	.	1727.330	-1	-1
chr10	75544752	75545720	peak482	311	.	1007.210	-1	-1
chr10	75668724	75669202	peak483	33	.	107.770	-1	-1
chr10	76585548	76586715	peak484	40	.	131.370	-1	-1
chr10	79633221	79634060	peak485	111	.	359.740	-1	-1
chr10	79788909	79789953	peak486	125	.	405.540	-1	-1
chr10	80305514	80305974	peak487	46	.	151.390	-1	-1
chr10	81077260	81077907	peak488	67	.	219.760	-1	-1
chr10	81947096	81948199	peak489	112	.	364.150	-1	-1
chr10	85898929	85899821	peak490	38	.	125.530	-1	-1
chr10	88207032	88207664	peak491	63	.	206.060	-1	-1
chr10	88648562	88649299	peak492	94	.	306.720	-1	-1
chr10	89264130	89265012	peak493	143	.	465.460	-1	-1
chr10	89577513	89578304	peak494	205	.	664.610	-1	-1
chr10	89621525	89622532	peak495	45	.	147.660	-1	-1
chr10	89826538	89827206	peak496	34	.	112.720	-1	-1
chr10	89879693	89880424	peak497	140	.	453.600	-1	-1
chr10	90519208	90520166	peak498	238	.	771.890	-1	-1
chr10	90600380	90601573	peak499	95	.	310.130	-1	-1
chr10	90637912	90638491	peak500	34	.	110.600	-1	-1
chr10	93236063	93236562	peak501	87	.	281.810	-1	-1
chr10	94351079	94351728	peak502	53	.	173.900	-1	-1
chr10	94451162	94451981	peak503	51	.	166.990	-1	-1
chr10	95461936	95463001	peak504	577	.	1865.690	-1	-1
chr10	96122241	96123240	peak505	507	.	1641.870	-1	-1
chr10	97849218	97850522	peak506	729	.	2357.620	-1	-1
chr10	97884073	97884896	peak507	32	.	103.670	-1	-1
chr10	97889020	97890534	peak508	168	.	546.100	-1	-1
chr10	98345774	98347267	peak509	309	.	1000.820	-1	-1
chr10	98500214	98501126	peak510	51	.	167.990	-1	-1
chr10	98518119	98518686	peak511	48	.	157.090	-1	-1
chr10	99160619	99161449	peak512	117	.	380.880	-1	-1
chr10	99894130	99894850	peak513	56	.	183.230	-1	-1
chr10	100993777	100994347	peak514	32	.	105.160	-1	-1
chr10	101491262	101492175	peak515	209	.	677.730	-1	-1
chr10	101988533	101989759	peak516	44	.	143.680	-1	-1
chr10	102295258	102296119	peak517	250	.	808.690	-1	-1
chr10	102746719	102748263	peak518	856	.	2768.260	-1	-1
chr10	103347422	103348531	peak519	293	.	950.310	-1	-1
chr10	103911606	103912822	peak520	83	.	270.810	-1	-1
chr10	104180405	104181517	peak521	212	.	688.020	-1	-1
chr10	104269075	104269696	peak522	31	.	102.990	-1	-1
chr10	104503161	104504000	peak523	71	.	230.290	-1	-1
chr10	105155808	105156987	peak524	648	.	2097.970	-1	-1
chr10	105230756	105231463	peak525	97	.	315.720	-1	-1
chr10	105523232	105524108	peak526	100	.	324.720	-1	-1
chr10	106028330	106029178	peak527	120	.	390.990	-1	-1
chr10	111836303	111837192	peak528	33	.	107.520	-1	-1
chr10	112033093	112033747	peak529	39	.	126.500	-1	-1
chr10	112678157	112679314	peak530	319	.	1032.160	-1	-1
chr10	114205887	114207480	peak531	775	.	2507.630	-1	-1
chr10	115613725	115614663	peak532	36	.	118.260	-1	-1
chr10	116303984	116304656	peak533	34	.	112.530	-1	-1
chr10	120099867	120100528	peak534	158	.	512.240	-1	-1
chr10	120290538	120291399	peak535	39	.	128.840	-1	-1
chr10	120965580	120966206	peak536	37	.	121.370	-1	-1
chr10	121631307	121631873	peak537	38	.	125.790	-1	-1
chr10	121651667	121652664	peak538	120	.	390.830	-1	-1
chr10	122610235	122611351	peak539	958	.	3100.000	-1	-1
chr10	123497267	123497693	peak540	56	.	184.050	-1	-1
chr10	123687271	123688120	peak541	164	.	532.840	-1	-1
chr10	124713239	124714199	peak542	437	.	1413.180	-1	-1
chr10	124913347	124914197	peak543	137	.	443.090	-1	-1
chr10	125001346	125001876	peak544	39	.	126.470	-1	-1
chr10	126373614	126374368	peak545	35	.	113.520	-1	-1
chr10	126489875	126490624	peak546	95	.	309.440	-1	-1
chr10	126916043	126916622	peak547	35	.	115.990	-1	-1
chr10	126917229	126917891	peak548	158	.	512.240	-1	-1
chr10	127407545	127408776	peak549	36	.	117.960	-1	-1
chr10	129861202	129861830	peak550	52	.	171.100	-1	-1
chr10	132429604	132430224	peak551	63	.	206.060	-1	-1
chr10	133806091	133806667	peak552	32	.	104.400	-1	-1
chr10	134247689	134248465	peak553	325	.	1052.060	-1	-1
chr10	135121917	135122851	peak554	99	.	322.950	-1	-1
chr10	135123266	135124110	peak555	65	.	212.450	-1	-1
chr10	135171053	135171572	peak556	60	.	197.210	-1	-1
chr10	135201648	135202954	peak557	99	.	320.430	-1	-1
chr10	135207216	135208491	peak558	236	.	764.710	-1	-1
chr10	135255854	135256413	peak559	34	.	110.920	-1	-1
chr11	207053	208364	peak560	235	.	760.720	-1	-1
chr11	236213	237943	peak561	441	.	1428.330	-1	-1
chr11	307987	308400	peak562	67	.	218.960	-1	-1
chr11	506092	507162	peak563	32	.	104.390	-1	-1
chr11	518605	519356	peak564	45	.	147.020	-1	-1
chr11	535401	535987	peak565	50	.	164.040	-1	-1
chr11	576101	576633	peak566	312	.	1008.860	-1	-1
chr11	615520	616348	peak567	39	.	128.150	-1	-1
chr11	805103	805815	peak568	53	.	173.640	-1	-1
chr11	808986	810178	peak569	154	.	498.600	-1	-1
chr11	910266	911152	peak570	213	.	689.560	-1	-1
chr11	1283566	1284273	peak571	55	.	180.580	-1	-1
chr11	1968235	1968914	peak572	122	.	395.470	-1	-1
chr11	2420974	2422263	peak573	958	.	3100.000	-1	-1
chr11	2913667	2914296	peak574	38	.	123.920	-1	-1
chr11	3078181	3079174	peak575	284	.	919.440	-1	-1
chr11	3399761	3400810	peak576	295	.	955.390	-1	-1
chr11	3915230	3916033	peak577	61	.	197.910	-1	-1
chr11	5585681	5586328	peak578	168	.	545.170	-1	-1
chr11	6423948	6424399	peak579	32	.	104.920	-1	-1
chr11	6502073	6503140	peak580	238	.	772.100	-1	-1
chr11	6633127	6634210	peak581	65	.	211.190	-1	-1
chr11	7598915	7599742	peak582	242	.	784.320	-1	-1
chr11	8008283	8009052	peak583	611	.	1978.030	-1	-1
chr11	8703833	8704551	peak584	33	.	107.390	-1	-1
chr11	8709534	8711165	peak585	829	.	2682.240	-1	-1
chr11	8985598	8986827	peak586	144	.	468.420	-1	-1
chr11	9335904	9336820	peak587	77	.	249.040	-1	-1
chr11	9405723	9406880	peak588	469	.	1517.530	-1	-1
chr11	9481981	9483219	peak589	208	.	674.660	-1	-1
chr11	10772229	10773277	peak590	651	.	2105.400	-1	-1
chr11	11814562	11815159	peak591	135	.	437.580	-1	-1
chr11	12245918	12246648	peak592	71	.	232.410	-1	-1
chr11	14599963	14600601	peak593	59	.	191.580	-1	-1
chr11	17098878	17099673	peak594	56	.	183.350	-1	-1
chr11	17229189	17229834	peak595	38	.	125.650	-1	-1
chr11	17307316	17307821	peak596	58	.	190.570	-1	-1
chr11	18343407	18344485	peak597	149	.	481.840	-1	-1
chr11	18547864	18548950	peak598	418	.	1351.670	-1	-1
chr11	18655519	18656379	peak599	148	.	478.960	-1	-1
chr11	20088234	20088766	peak600	46	.	148.730	-1	-1
chr11	22850562	22851318	peak601	69	.	224.350	-1	-1
chr11	23202817	23203524	peak602	116	.	377.440	-1	-1
chr11	27527959	27528758	peak603	37	.	120.660	-1	-1
chr11	28131339	28132300	peak604	341	.	1104.930	-1	-1
chr11	30344235	30345042	peak605	172	.	556.600	-1	-1
chr11	31390882	31391967	peak606	789	.	2551.900	-1	-1
chr11	32605001	32605976	peak607	278	.	900.720	-1	-1
chr11	33182590	33183461	peak608	164	.	530.310	-1	-1
chr11	35168156	35168777	peak609	44	.	142.780	-1	-1
chr11	35683712	35685042	peak610	267	.	865.980	-1	-1
chr11	36112789	36113337	peak611	31	.	101.040	-1	-1
chr11	36615577	36616636	peak612	354	.	1145.620	-1	-1
chr11	43380007	43380981	peak613	175	.	566.130	-1	-1
chr11	43901684	43902961	peak614	754	.	2439.220	-1	-1
chr11	45376643	45377333	peak615	73	.	238.280	-1	-1
chr11	45938857	45940086	peak616	400	.	1294.380	-1	-1
chr11	46024983	46025781	peak617	433	.	1401.230	-1	-1
chr11	46148599	46149171	peak618	31	.	102.170	-1	-1
chr11	46638416	46639605	peak619	66	.	216.590	-1	-1
chr11	46721740	46722986	peak620	958	.	3100.000	-1	-1
chr11	46957693	46958576	peak621	394	.	1275.000	-1	-1
chr11	47160551	47160990	peak622	32	.	105.160	-1	-1
chr11	47269874	47271019	peak623	664	.	2147.060	-1	-1
chr11	47290298	47291329	peak624	34	.	111.220	-1	-1
chr11	47415804	47416830	peak625	51	.	167.180	-1	-1
chr11	47429369	47430357	peak626	709	.	2293.100	-1	-1
chr11	47447496	47448564	peak627	134	.	434.750	-1	-1
chr11	47536185	47536826	peak628	44	.	143.110	-1	-1
chr11	47600029	47601264	peak629	958	.	3100.000	-1	-1
chr11	47869361	47870298	peak630	55	.	178.540	-1	-1
chr11	57103054	57103744	peak631	46	.	150.340	-1	-1
chr11	57297706	57298773	peak632	201	.	651.930	-1	-1
chr11	57435302	57436234	peak633	38	.	124.840	-1	-1
chr11	57479287	57480477	peak634	579	.	1872.740	-1	-1
chr11	57508360	57509684	peak635	638	.	2064.520	-1	-1
chr11	58344910	58346358	peak636	287	.	930.820	-1	-1
chr11	59333257	59334174	peak637	61	.	200.000	-1	-1
chr11	59383038	59384199	peak638	63	.	206.530	-1	-1
chr11	59577604	59578788	peak639	960	.	3106.220	-1	-1
chr11	59887154	59887652	peak640	33	.	107.700	-1	-1
chr11	60145638	60146369	peak641	98	.	318.670	-1	-1
chr11	60249676	60250544	peak642	271	.	876.190	-1	-1
chr11	60673478	60674450	peak643	86	.	279.750	-1	-1
chr11	60928630	60929415	peak644	68	.	221.970	-1	-1
chr11	60931682	60932739	peak645	68	.	220.790	-1	-1
chr11	61129108	61130374	peak646	120	.	390.770	-1	-1
chr11	61159484	61160411	peak647	103	.	335.170	-1	-1
chr11	61197054	61198048	peak648	432	.	1398.660	-1	-1
chr11	61539853	61540538	peak649	80	.	259.790	-1	-1
chr11	61559548	61560787	peak650	598	.	1934.590	-1	-1
chr11	61792695	61793744	peak651	161	.	521.490	-1	-1
chr11	61876331	61876900	peak652	54	.	175.480	-1	-1
chr11	61890946	61892112	peak653	104	.	337.640	-1	-1
chr11	62358583	62359964	peak654	596	.	1929.820	-1	-1
chr11	62389196	62390276	peak655	282	.	912.630	-1	-1
chr11	62420480	62421259	peak656	493	.	1594.270	-1	-1
chr11	62446129	62447034	peak657	53	.	171.490	-1	-1
chr11	62473317	62474114	peak658	36	.	118.390	-1	-1
chr11	62494546	62496597	peak659	263	.	851.280	-1	-1
chr11	62521109	62522035	peak660	160	.	517.350	-1	-1
chr11	62528774	62529660	peak661	76	.	247.850	-1	-1
chr11	62554427	62555322	peak662	142	.	459.670	-1	-1
chr11	62558981	62559779	peak663	60	.	194.570	-1	-1
chr11	62598641	62599805	peak664	300	.	972.580	-1	-1
chr11	62606643	62607415	peak665	55	.	179.670	-1	-1
chr11	62608695	62609752	peak666	173	.	560.280	-1	-1
chr11	63741662	63742556	peak667	240	.	776.880	-1	-1
chr11	63753136	63754388	peak668	93	.	301.900	-1	-1
chr11	63993293	63994077	peak669	59	.	192.220	-1	-1
chr11	64007407	64008762	peak670	83	.	268.770	-1	-1
chr11	64014532	64015249	peak671	33	.	106.740	-1	-1
chr11	64036426	64039231	peak672	780	.	2524.500	-1	-1
chr11	64084401	64085832	peak673	382	.	1236.020	-1	-1
chr11	64107353	64108076	peak674	129	.	417.340	-1	-1
chr11	64577848	64578744	peak675	45	.	147.550	-1	-1
chr11	64691543	64692378	peak676	34	.	113.150	-1	-1
chr11	64851065	64851962	peak677	229	.	743.380	-1	-1
chr11	64863089	64864201	peak678	840	.	2718.510	-1	-1
chr11	64884576	64885623	peak679	460	.	1489.230	-1	-1
chr11	64901555	64902698	peak680	148	.	481.490	-1	-1
chr11	65244453	65245368	peak681	30	.	100.060	-1	-1
chr11	65266132	65266953	peak682	38	.	125.110	-1	-1
chr11	65273421	65275441	peak683	53	.	172.830	-1	-1
chr11	65337273	65338334	peak684	268	.	868.420	-1	-1
chr11	65382369	65383375	peak685	135	.	438.030	-1	-1
chr11	65479174	65480214	peak686	347	.	1122.650	-1	-1
chr11	65534044	65534616	peak687	40	.	131.200	-1	-1
chr11	65624173	65626210	peak688	376	.	1218.050	-1	-1
chr11	65626402	65628818	peak689	45	.	148.430	-1	-1
chr11	65655458	65656379	peak690	186	.	602.300	-1	-1
chr11	65661166	65661880	peak691	85	.	274.850	-1	-1
chr11	65728645	65729719	peak692	591	.	1912.920	-1	-1
chr11	65769069	65770478	peak693	958	.	3100.000	-1	-1
chr11	65819322	65820317	peak694	271	.	877.930	-1	-1
chr11	66247367	66248405	peak695	38	.	123.190	-1	-1
chr11	66277720	66278419	peak696	87	.	282.010	-1	-1
chr11	67055501	67056443	peak697	90	.	293.460	-1	-1
chr11	67797458	67798375	peak698	46	.	150.060	-1	-1
chr11	68039069	68040175	peak699	113	.	366.160	-1	-1
chr11	68593073	68593718	peak700	129	.	419.120	-1	-1
chr11	68670666	68672323	peak701	835	.	2702.170	-1	-1
chr11	69064466	69065285	peak702	90	.	291.760	-1	-1
chr11	69412882	69413294	peak703	32	.	105.640	-1	-1
chr11	69526681	69527454	peak704	68	.	220.880	-1	-1
chr11	70211100	70211759	peak705	38	.	125.130	-1	-1
chr11	70244160	70245033	peak706	37	.	120.200	-1	-1
chr11	71639069	71640552	peak707	698	.	2257.390	-1	-1
chr11	71791332	71792118	peak708	115	.	372.030	-1	-1
chr11	71813541	71814736	peak709	147	.	478.420	-1	-1
chr11	71822965	71824578	peak710	522	.	1689.650	-1	-1
chr11	72796100	72796894	peak711	163	.	527.760	-1	-1
chr11	73088002	73088662	peak712	32	.	103.800	-1	-1
chr11	73309096	73310137	peak713	238	.	770.490	-1	-1
chr11	73498496	73499558	peak714	639	.	2066.700	-1	-1
chr11	73587459	73588505	peak715	86	.	279.850	-1	-1
chr11	73881742	73882595	peak716	154	.	500.390	-1	-1
chr11	74699324	74700057	peak717	73	.	236.340	-1	-1
chr11	74854063	74854721	peak718	41	.	134.770	-1	-1
chr11	75080721	75081347	peak719	56	.	183.000	-1	-1
chr11	75110160	75111031	peak720	357	.	1156.220	-1	-1
chr11	75203193	75203777	peak721	42	.	138.010	-1	-1
chr11	77348291	77349454	peak722	661	.	2139.970	-1	-1
chr11	77705308	77706520	peak723	291	.	943.930	-1	-1
chr11	77790167	77791341	peak724	150	.	488.140	-1	-1
chr11	78127258	78128375	peak725	43	.	141.540	-1	-1
chr11	78135599	78136227	peak726	36	.	118.830	-1	-1
chr11	79281173	79281648	peak727	72	.	233.190	-1	-1
chr11	82612370	82613194	peak728	57	.	184.410	-1	-1
chr11	82904247	82905090	peak729	74	.	241.630	-1	-1
chr11	82996750	82997989	peak730	107	.	346.940	-1	-1
chr11	84458785	84459416	peak731	36	.	118.400	-1	-1
chr11	86012717	86013840	peak732	768	.	2483.030	-1	-1
chr11	87062671	87063307	peak733	33	.	108.470	-1	-1
chr11	89984087	89984690	peak734	41	.	133.950	-1	-1
chr11	93516881	93518188	peak735	157	.	508.710	-1	-1
chr11	93861619	93862403	peak736	41	.	132.930	-1	-1
chr11	94276784	94277613	peak737	46	.	151.270	-1	-1
chr11	94706427	94707115	peak738	358	.	1157.880	-1	-1
chr11	94989243	94990236	peak739	79	.	257.030	-1	-1
chr11	95522545	95524472	peak740	36	.	116.800	-1	-1
chr11	95974530	95975125	peak741	59	.	191.750	-1	-1
chr11	96122731	96123599	peak742	61	.	198.890	-1	-1
chr11	98294688	98295144	peak743	65	.	211.390	-1	-1
chr11	99880997	99881571	peak744	39	.	126.470	-1	-1
chr11	102217518	102218440	peak745	40	.	131.360	-1	-1
chr11	102551648	102552259	peak746	39	.	128.200	-1	-1
chr11	102962455	102963451	peak747	277	.	897.110	-1	-1
chr11	104903134	104903723	peak748	38	.	125.050	-1	-1
chr11	105892536	105893591	peak749	265	.	857.980	-1	-1
chr11	109383257	109384008	peak750	31	.	102.790	-1	-1
chr11	110860450	110860968	peak751	70	.	228.100	-1	-1
chr11	111317097	111317794	peak752	83	.	269.740	-1	-1
chr11	111749469	111750534	peak753	63	.	205.700	-1	-1
chr11	111944425	111945528	peak754	958	.	3100.000	-1	-1
chr11	111956809	111958074	peak755	198	.	641.770	-1	-1
chr11	113929621	113930414	peak756	58	.	189.410	-1	-1
chr11	116658485	116659220	peak757	112	.	363.600	-1	-1
chr11	117014414	117015450	peak758	204	.	661.740	-1	-1
chr11	117102384	117103382	peak759	66	.	214.060	-1	-1
chr11	117685887	117686614	peak760	89	.	288.100	-1	-1
chr11	118111136	118111890	peak761	149	.	482.140	-1	-1
chr11	118122433	118123488	peak762	382	.	1235.450	-1	-1
chr11	118229755	118230787	peak763	331	.	1072.850	-1	-1
chr11	118888447	118889793	peak764	743	.	2403.090	-1	-1
chr11	118955222	118956026	peak765	41	.	135.430	-1	-1
chr11	118972139	118973421	peak766	631	.	2041.330	-1	-1
chr11	119052289	119052798	peak767	57	.	184.930	-1	-1
chr11	120095461	120096116	peak768	76	.	246.390	-1	-1
chr11	120160025	120160718	peak769	100	.	324.410	-1	-1
chr11	120214935	120215582	peak770	44	.	145.120	-1	-1
chr11	121287626	121288529	peak771	75	.	245.580	-1	-1
chr11	123611768	123612915	peak772	260	.	841.960	-1	-1
chr11	124475432	124476132	peak773	34	.	112.800	-1	-1
chr11	124492170	124493125	peak774	143	.	464.910	-1	-1
chr11	124669992	124670837	peak775	107	.	347.800	-1	-1
chr11	124823515	124824423	peak776	135	.	438.850	-1	-1
chr11	124981466	124982260	peak777	75	.	243.030	-1	-1
chr11	124993814	124994530	peak778	82	.	268.040	-1	-1
chr11	125808066	125808790	peak779	172	.	557.150	-1	-1
chr11	126042243	126043097	peak780	108	.	350.940	-1	-1
chr11	126138382	126139354	peak781	191	.	620.230	-1	-1
chr11	126350450	126351047	peak782	34	.	110.840	-1	-1
chr11	128528288	128528924	peak783	44	.	142.560	-1	-1
chr11	129193856	129194372	peak784	36	.	118.280	-1	-1
chr12	498074	499282	peak785	958	.	3100.000	-1	-1
chr12	685191	685846	peak786	39	.	128.840	-1	-1
chr12	747984	748578	peak787	35	.	115.990	-1	-1
chr12	751555	752326	peak788	56	.	183.030	-1	-1
chr12	1703101	1703567	peak789	57	.	185.770	-1	-1
chr12	1913542	1914081	peak790	66	.	214.060	-1	-1
chr12	2921310	2922348	peak791	224	.	725.610	-1	-1
chr12	3981773	3982860	peak792	128	.	414.660	-1	-1
chr12	4379885	4380517	peak793	32	.	103.590	-1	-1
chr12	4429994	4430677	peak794	35	.	114.500	-1	-1
chr12	4544401	4545318	peak795	86	.	280.220	-1	-1
chr12	4647251	4648302	peak796	494	.	1598.090	-1	-1
chr12	6444705	6445405	peak797	35	.	114.240	-1	-1
chr12	6445981	6446980	peak798	118	.	384.050	-1	-1
chr12	6570717	6571695	peak799	55	.	178.270	-1	-1
chr12	6602102	6603220	peak800	666	.	2154.910	-1	-1
chr12	6771780	6772935	peak801	958	.	3100.000	-1	-1
chr12	6797585	6799361	peak802	958	.	3100.000	-1	-1
chr12	6832602	6834072	peak803	394	.	1275.490	-1	-1
chr12	6861909	6862850	peak804	48	.	156.750	-1	-1
chr12	6961145	6962092	peak805	287	.	930.060	-1	-1
chr12	6982126	6982840	peak806	48	.	156.290	-1	-1
chr12	7052694	7053833	peak807	180	.	582.140	-1	-1
chr12	7070312	7071766	peak808	71	.	232.280	-1	-1
chr12	7079236	7080517	peak809	958	.	3100.000	-1	-1
chr12	7656308	7656751	peak810	37	.	121.150	-1	-1
chr12	8142435	8143092	peak811	34	.	110.840	-1	-1
chr12	8178641	8179593	peak812	39	.	127.500	-1	-1
chr12	8234402	8235243	peak813	42	.	137.360	-1	-1
chr12	9101866	9103159	peak814	580	.	1876.530	-1	-1
chr12	9203624	9204387	peak815	47	.	154.610	-1	-1
chr12	9800316	9801165	peak816	30	.	100.090	-1	-1
chr12	9803279	9803849	peak817	49	.	158.650	-1	-1
chr12	10096829	10097464	peak818	68	.	220.840	-1	-1
chr12	10273831	10274381	peak819	38	.	124.350	-1	-1
chr12	10281082	10281791	peak820	43	.	139.770	-1	-1
chr12	12877840	12879135	peak821	38	.	124.320	-1	-1
chr12	12965818	12966725	peak822	120	.	391.160	-1	-1
chr12	13250672	13251448	peak823	41	.	133.740	-1	-1
chr12	14426028	14426934	peak824	36	.	117.860	-1	-1
chr12	14955711	14956964	peak825	382	.	1236.260	-1	-1
chr12	15033718	15034336	peak826	60	.	196.230	-1	-1
chr12	15784028	15784675	peak827	44	.	144.920	-1	-1
chr12	16034859	16035999	peak828	79	.	255.710	-1	-1
chr12	18298843	18299419	peak829	45	.	145.570	-1	-1
chr12	21590205	21591104	peak830	131	.	423.940	-1	-1
chr12	21653982	21654953	peak831	77	.	249.100	-1	-1
chr12	26729071	26729676	peak832	32	.	104.250	-1	-1
chr12	27396320	27397420	peak833	201	.	651.740	-1	-1
chr12	28343041	28343954	peak834	77	.	250.740	-1	-1
chr12	29724126	29724633	peak835	58	.	190.530	-1	-1
chr12	30907668	30908469	peak836	53	.	171.930	-1	-1
chr12	31227001	31227257	peak837	43	.	139.490	-1	-1
chr12	31899588	31900237	peak838	33	.	107.200	-1	-1
chr12	31901991	31902571	peak839	58	.	188.410	-1	-1
chr12	32049441	32050209	peak840	58	.	189.050	-1	-1
chr12	32418631	32419514	peak841	281	.	911.670	-1	-1
chr12	32742150	32742942	peak842	38	.	125.690	-1	-1
chr12	34174994	34175781	peak843	521	.	1686.240	-1	-1
chr12	38710116	38710758	peak844	958	.	3100.000	-1	-1
chr12	40918691	40919382	peak845	47	.	154.810	-1	-1
chr12	42719734	42720339	peak846	72	.	234.460	-1	-1
chr12	44351476	44351918	peak847	34	.	110.900	-1	-1
chr12	45342163	45342823	peak848	380	.	1231.750	-1	-1
chr12	46064022	46064506	peak849	45	.	148.700	-1	-1
chr12	46776751	46777450	peak850	45	.	146.950	-1	-1
chr12	48104032	48104651	peak851	47	.	153.820	-1	-1
chr12	48499379	48500550	peak852	967	.	3127.220	-1	-1
chr12	48550681	48551696	peak853	126	.	408.610	-1	-1
chr12	49109912	49111095	peak854	575	.	1859.780	-1	-1
chr12	49398187	49398993	peak855	53	.	172.060	-1	-1
chr12	49411897	49413172	peak856	284	.	920.280	-1	-1
chr12	49449724	49450389	peak857	42	.	138.250	-1	-1
chr12	49627374	49628709	peak858	48	.	157.830	-1	-1
chr12	49659137	49659696	peak859	33	.	109.650	-1	-1
chr12	49961377	49962592	peak860	610	.	1974.130	-1	-1
chr12	50134722	50135837	peak861	150	.	485.190	-1	-1
chr12	50214654	50215340	peak862	59	.	193.030	-1	-1
chr12	50236377	50237312	peak863	113	.	366.600	-1	-1
chr12	50505309	50506288	peak864	98	.	319.220	-1	-1
chr12	50793962	50795208	peak865	569	.	1842.140	-1	-1
chr12	50898471	50899301	peak866	42	.	135.940	-1	-1
chr12	51566293	51567310	peak867	100	.	323.920	-1	-1
chr12	51632280	51633344	peak868	44	.	145.070	-1	-1
chr12	51635747	51636422	peak869	59	.	193.220	-1	-1
chr12	51762448	51763207	peak870	167	.	541.160	-1	-1
chr12	52462974	52464301	peak871	306	.	989.330	-1	-1
chr12	53574112	53574964	peak872	342	.	1108.280	-1	-1
chr12	53692747	53694050	peak873	427	.	1382.350	-1	-1
chr12	53714772	53715799	peak874	259	.	839.950	-1	-1
chr12	53772988	53774043	peak875	50	.	163.350	-1	-1
chr12	53845393	53846005	peak876	218	.	707.860	-1	-1
chr12	54368199	54368663	peak877	43	.	140.730	-1	-1
chr12	54582280	54583396	peak878	958	.	3100.000	-1	-1
chr12	54691435	54692097	peak879	136	.	440.520	-1	-1
chr12	54867018	54867770	peak880	102	.	332.460	-1	-1
chr12	55378195	55379070	peak881	401	.	1296.710	-1	-1
chr12	56211339	56212363	peak882	37	.	120.990	-1	-1
chr12	56223052	56223914	peak883	705	.	2279.880	-1	-1
chr12	56320409	56321341	peak884	136	.	441.990	-1	-1
chr12	56435150	56436303	peak885	641	.	2074.940	-1	-1
chr12	56509771	56511227	peak886	203	.	656.730	-1	-1
chr12	56511526	56512817	peak887	438	.	1417.000	-1	-1
chr12	56545767	56546662	peak888	82	.	266.440	-1	-1
chr12	56583664	56584406	peak889	52	.	169.760	-1	-1
chr12	56617718	56618499	peak890	87	.	283.770	-1	-1
chr12	56727152	56728493	peak891	54	.	174.720	-1	-1
chr12	56753712	56754510	peak892	53	.	171.480	-1	-1
chr12	56963720	56964437	peak893	43	.	141.570	-1	-1
chr12	57039053	57040413	peak894	55	.	179.890	-1	-1
chr12	57118376	57119716	peak895	258	.	835.510	-1	-1
chr12	57472310	57473168	peak896	189	.	611.170	-1	-1
chr12	57504813	57506576	peak897	159	.	514.860	-1	-1
chr12	57881437	57882223	peak898	226	.	731.960	-1	-1
chr12	58138487	58139401	peak899	60	.	195.620	-1	-1
chr12	58213275	58213724	peak900	32	.	105.050	-1	-1
chr12	58329613	58330311	peak901	52	.	170.290	-1	-1
chr12	59990176	59991165	peak902	36	.	118.830	-1	-1
chr12	64173441	64174274	peak903	58	.	189.260	-1	-1
chr12	64494792	64495415	peak904	43	.	140.860	-1	-1
chr12	64797721	64798672	peak905	40	.	130.180	-1	-1
chr12	65107070	65107719	peak906	31	.	101.340	-1	-1
chr12	66523950	66525194	peak907	277	.	896.850	-1	-1
chr12	66562664	66564028	peak908	124	.	401.680	-1	-1
chr12	66634999	66635850	peak909	45	.	148.030	-1	-1
chr12	68024409	68025009	peak910	45	.	146.400	-1	-1
chr12	68720379	68720945	peak911	35	.	116.220	-1	-1
chr12	68758388	68759580	peak912	82	.	266.110	-1	-1
chr12	68849575	68850262	peak913	46	.	150.490	-1	-1
chr12	69080069	69081477	peak914	958	.	3100.000	-1	-1
chr12	69139119	69140294	peak915	87	.	283.560	-1	-1
chr12	69633080	69633656	peak916	58	.	190.100	-1	-1
chr12	69863683	69864716	peak917	471	.	1524.350	-1	-1
chr12	69978829	69979730	peak918	39	.	129.090	-1	-1
chr12	71031049	71031430	peak919	44	.	145.480	-1	-1
chr12	72003721	72004384	peak920	108	.	350.180	-1	-1
chr12	72056475	72058426	peak921	326	.	1056.610	-1	-1
chr12	72233001	72234058	peak922	209	.	677.370	-1	-1
chr12	74931115	74932116	peak923	66	.	214.360	-1	-1
chr12	75723889	75724492	peak924	36	.	117.940	-1	-1
chr12	75904741	75905975	peak925	958	.	3100.000	-1	-1
chr12	76741609	76742708	peak926	597	.	1931.390	-1	-1
chr12	76913046	76913879	peak927	90	.	291.690	-1	-1
chr12	78427635	78428378	peak928	44	.	143.180	-1	-1
chr12	80866552	80867099	peak929	49	.	160.090	-1	-1
chr12	83359615	83360410	peak930	170	.	550.300	-1	-1
chr12	89433645	89434363	peak931	53	.	174.080	-1	-1
chr12	89674381	89675234	peak932	90	.	291.650	-1	-1
chr12	89743485	89744125	peak933	36	.	119.500	-1	-1
chr12	89746038	89746810	peak934	58	.	187.690	-1	-1
chr12	89747513	89748328	peak935	55	.	179.050	-1	-1
chr12	89919460	89920133	peak936	56	.	182.460	-1	-1
chr12	90127122	90128104	peak937	76	.	248.220	-1	-1
chr12	90149908	90151083	peak938	45	.	147.690	-1	-1
chr12	90183594	90184131	peak939	34	.	112.300	-1	-1
chr12	90256406	90257078	peak940	33	.	108.830	-1	-1
chr12	92464600	92465388	peak941	49	.	159.920	-1	-1
chr12	92987488	92988241	peak942	103	.	334.890	-1	-1
chr12	93577720	93578684	peak943	67	.	219.530	-1	-1
chr12	93617692	93618393	peak944	51	.	165.260	-1	-1
chr12	93637756	93638548	peak945	61	.	198.980	-1	-1
chr12	93835182	93836290	peak946	62	.	200.730	-1	-1
chr12	94070563	94071549	peak947	125	.	405.030	-1	-1
chr12	94242310	94243050	peak948	60	.	197.030	-1	-1
chr12	94407602	94408063	peak949	53	.	174.530	-1	-1
chr12	94568191	94568875	peak950	35	.	113.970	-1	-1
chr12	95397165	95397919	peak951	103	.	333.390	-1	-1
chr12	96336276	96337583	peak952	265	.	858.290	-1	-1
chr12	96502026	96502557	peak953	103	.	334.090	-1	-1
chr12	96794966	96795549	peak954	32	.	105.570	-1	-1
chr12	97300478	97301471	peak955	182	.	588.510	-1	-1
chr12	98060049	98060545	peak956	52	.	168.400	-1	-1
chr12	98194180	98194933	peak957	126	.	410.120	-1	-1
chr12	98896933	98898336	peak958	48	.	156.320	-1	-1
chr12	99012563	99013326	peak959	62	.	201.160	-1	-1
chr12	100521714	100522393	peak960	86	.	280.170	-1	-1
chr12	100594048	100595202	peak961	112	.	364.630	-1	-1
chr12	101849398	101850063	peak962	130	.	422.080	-1	-1
chr12	102455229	102456232	peak963	320	.	1037.730	-1	-1
chr12	102513441	102514437	peak964	161	.	521.030	-1	-1
chr12	104323210	104324448	peak965	58	.	187.620	-1	-1
chr12	104350471	104351524	peak966	498	.	1611.140	-1	-1
chr12	104359186	104360087	peak967	162	.	525.350	-1	-1
chr12	105629688	105630523	peak968	303	.	980.080	-1	-1
chr12	106751172	106752094	peak969	387	.	1253.210	-1	-1
chr12	106848836	106849380	peak970	41	.	134.210	-1	-1
chr12	107303989	107304407	peak971	40	.	131.440	-1	-1
chr12	108954874	108955636	peak972	43	.	139.960	-1	-1
chr12	109489766	109491069	peak973	958	.	3100.000	-1	-1
chr12	109914767	109916084	peak974	958	.	3100.000	-1	-1
chr12	110433315	110434462	peak975	33	.	108.880	-1	-1
chr12	110486010	110487011	peak976	492	.	1593.080	-1	-1
chr12	110887370	110888548	peak977	170	.	550.590	-1	-1
chr12	111494585	111495560	peak978	40	.	130.190	-1	-1
chr12	112036993	112037849	peak979	340	.	1100.460	-1	-1
chr12	112123504	112124306	peak980	51	.	166.340	-1	-1
chr12	112562822	112563741	peak981	35	.	114.830	-1	-1
chr12	112846693	112847817	peak982	562	.	1817.100	-1	-1
chr12	112856276	112857291	peak983	40	.	131.200	-1	-1
chr12	113740556	113741310	peak984	57	.	187.080	-1	-1
chr12	114300161	114300810	peak985	67	.	217.330	-1	-1
chr12	115587531	115588127	peak986	81	.	263.940	-1	-1
chr12	116736832	116737419	peak987	40	.	130.090	-1	-1
chr12	116997290	116998068	peak988	37	.	122.160	-1	-1
chr12	117348191	117349198	peak989	831	.	2687.470	-1	-1
chr12	118796630	118797265	peak990	36	.	118.400	-1	-1
chr12	119151750	119152309	peak991	37	.	120.830	-1	-1
chr12	120105231	120106442	peak992	686	.	2218.490	-1	-1
chr12	120631983	120633236	peak993	453	.	1467.440	-1	-1
chr12	120728977	120730131	peak994	94	.	305.590	-1	-1
chr12	120875255	120876345	peak995	109	.	355.210	-1	-1
chr12	121018586	121019592	peak996	53	.	171.660	-1	-1
chr12	121123999	121125152	peak997	657	.	2124.920	-1	-1
chr12	121151455	121152150	peak998	94	.	306.950	-1	-1
chr12	121291562	121292064	peak999	39	.	126.710	-1	-1
chr12	121789674	121790852	peak1000	279	.	902.780	-1	-1
chr12	122326068	122327221	peak1001	225	.	727.770	-1	-1
chr12	122710153	122710990	peak1002	47	.	154.250	-1	-1
chr12	123011166	123012421	peak1003	131	.	426.310	-1	-1
chr12	123380251	123381216	peak1004	187	.	607.540	-1	-1
chr12	123458782	123460103	peak1005	745	.	2408.890	-1	-1
chr12	123464575	123465775	peak1006	349	.	1129.600	-1	-1
chr12	123868078	123868711	peak1007	40	.	129.450	-1	-1
chr12	123920772	123921620	peak1008	75	.	242.660	-1	-1
chr12	123942326	123943213	peak1009	67	.	219.080	-1	-1
chr12	124085890	124087260	peak1010	927	.	2998.520	-1	-1
chr12	124117643	124118798	peak1011	715	.	2311.760	-1	-1
chr12	124227348	124228003	peak1012	41	.	132.800	-1	-1
chr12	124916543	124917417	peak1013	65	.	211.060	-1	-1
chr12	124950487	124951400	peak1014	245	.	794.120	-1	-1
chr12	125239548	125240396	peak1015	51	.	166.500	-1	-1
chr12	125365718	125366226	peak1016	32	.	105.410	-1	-1
chr12	125401675	125402686	peak1017	51	.	165.900	-1	-1
chr12	127246727	127247056	peak1018	71	.	230.210	-1	-1
chr12	129308302	129309147	peak1019	192	.	623.360	-1	-1
chr12	131727363	131727941	peak1020	86	.	279.210	-1	-1
chr12	132194761	132196074	peak1021	958	.	3100.000	-1	-1
chr12	133021326	133022020	peak1022	90	.	293.230	-1	-1
chr12	133286765	133287722	peak1023	434	.	1406.090	-1	-1
chr12	133343271	133343702	peak1024	35	.	113.840	-1	-1
chr12	133405100	133406088	peak1025	792	.	2561.060	-1	-1
chr12	133464070	133464765	peak1026	38	.	123.200	-1	-1
chr12	133532621	133533283	peak1027	32	.	105.020	-1	-1
chr12	133562471	133563526	peak1028	414	.	1341.470	-1	-1
chr12	133613618	133614274	peak1029	65	.	210.410	-1	-1
chr12	133656381	133657927	peak1030	209	.	676.030	-1	-1
chr12	133757634	133758393	peak1031	66	.	215.060	-1	-1
chr13	20160701	20161694	peak1032	799	.	2583.660	-1	-1
chr13	20175688	20176437	peak1033	64	.	208.800	-1	-1
chr13	20762784	20763953	peak1034	239	.	774.750	-1	-1
chr13	21005183	21005904	peak1035	53	.	173.590	-1	-1
chr13	24648723	24649341	peak1036	44	.	145.460	-1	-1
chr13	25086203	25087358	peak1037	105	.	341.410	-1	-1
chr13	25875366	25876402	peak1038	54	.	176.830	-1	-1
chr13	26448914	26449612	peak1039	33	.	108.990	-1	-1
chr13	26795573	26796989	peak1040	238	.	771.950	-1	-1
chr13	26950486	26951121	peak1041	49	.	161.090	-1	-1
chr13	27295124	27295847	peak1042	32	.	106.230	-1	-1
chr13	27824924	27825826	peak1043	47	.	153.450	-1	-1
chr13	28842825	28843505	peak1044	48	.	157.440	-1	-1
chr13	28921900	28922365	peak1045	51	.	165.870	-1	-1
chr13	29042071	29042682	peak1046	45	.	145.940	-1	-1
chr13	29232619	29233817	peak1047	299	.	967.690	-1	-1
chr13	30070236	30071181	peak1048	166	.	537.570	-1	-1
chr13	31191358	31192621	peak1049	788	.	2548.720	-1	-1
chr13	31270257	31271077	peak1050	113	.	367.770	-1	-1
chr13	31320163	31320870	peak1051	36	.	116.730	-1	-1
chr13	31613233	31613878	peak1052	47	.	152.940	-1	-1
chr13	34083594	34084421	peak1053	238	.	771.010	-1	-1
chr13	34116361	34117538	peak1054	341	.	1105.030	-1	-1
chr13	35033794	35034459	peak1055	60	.	195.790	-1	-1
chr13	37573071	37573849	peak1056	43	.	139.700	-1	-1
chr13	37574401	37575162	peak1057	44	.	143.040	-1	-1
chr13	37633273	37634063	peak1058	104	.	337.500	-1	-1
chr13	38923333	38924344	peak1059	116	.	375.160	-1	-1
chr13	39611684	39612534	peak1060	88	.	285.270	-1	-1
chr13	40780724	40781664	peak1061	42	.	137.990	-1	-1
chr13	41344671	41345880	peak1062	958	.	3100.000	-1	-1
chr13	41837073	41838309	peak1063	958	.	3100.000	-1	-1
chr13	42534704	42535878	peak1064	450	.	1454.980	-1	-1
chr13	45563276	45563958	peak1065	84	.	273.430	-1	-1
chr13	46038455	46040031	peak1066	911	.	2945.330	-1	-1
chr13	46626280	46627387	peak1067	313	.	1013.190	-1	-1
chr13	46750664	46751506	peak1068	67	.	217.670	-1	-1
chr13	48478355	48478891	peak1069	33	.	106.890	-1	-1
chr13	48668835	48669603	peak1070	33	.	109.730	-1	-1
chr13	48807399	48808164	peak1071	37	.	122.810	-1	-1
chr13	48877361	48878290	peak1072	190	.	615.380	-1	-1
chr13	49141812	49142458	peak1073	31	.	100.530	-1	-1
chr13	49788820	49789834	peak1074	122	.	396.820	-1	-1
chr13	51289024	51290465	peak1075	55	.	180.130	-1	-1
chr13	51765751	51766401	peak1076	44	.	143.660	-1	-1
chr13	52188357	52189157	peak1077	62	.	202.520	-1	-1
chr13	52367771	52368563	peak1078	49	.	159.160	-1	-1
chr13	52378043	52378792	peak1079	41	.	134.140	-1	-1
chr13	52768136	52769111	peak1080	867	.	2805.690	-1	-1
chr13	53023885	53025136	peak1081	75	.	243.370	-1	-1
chr13	53191207	53192156	peak1082	958	.	3100.000	-1	-1
chr13	53225929	53227456	peak1083	299	.	969.120	-1	-1
chr13	53424616	53426036	peak1084	92	.	299.370	-1	-1
chr13	56389485	56390051	peak1085	34	.	111.490	-1	-1
chr13	58887280	58887843	peak1086	36	.	118.330	-1	-1
chr13	59934091	59934811	peak1087	130	.	421.200	-1	-1
chr13	59965657	59966284	peak1088	36	.	116.670	-1	-1
chr13	60737580	60738689	peak1089	309	.	1001.150	-1	-1
chr13	60970007	60970742	peak1090	39	.	127.020	-1	-1
chr13	69293780	69294537	peak1091	113	.	368.500	-1	-1
chr13	70544598	70545183	peak1092	58	.	188.120	-1	-1
chr13	73355633	73356724	peak1093	645	.	2087.750	-1	-1
chr13	73804717	73805387	peak1094	45	.	147.260	-1	-1
chr13	76079393	76080008	peak1095	65	.	212.230	-1	-1
chr13	77297475	77298159	peak1096	114	.	370.310	-1	-1
chr13	77453377	77454189	peak1097	55	.	178.690	-1	-1
chr13	77456257	77457133	peak1098	348	.	1127.480	-1	-1
chr13	77599560	77600219	peak1099	84	.	271.860	-1	-1
chr13	77903099	77904445	peak1100	110	.	357.670	-1	-1
chr13	78353850	78354524	peak1101	36	.	119.500	-1	-1
chr13	80055144	80055874	peak1102	70	.	228.680	-1	-1
chr13	80454766	80455476	peak1103	42	.	138.400	-1	-1
chr13	81028208	81028900	peak1104	40	.	131.200	-1	-1
chr13	82125117	82125656	peak1105	42	.	137.190	-1	-1
chr13	83526336	83526781	peak1106	38	.	124.510	-1	-1
chr13	89301998	89302547	peak1107	76	.	247.290	-1	-1
chr13	89749995	89750790	peak1108	57	.	186.300	-1	-1
chr13	93031236	93032402	peak1109	538	.	1740.670	-1	-1
chr13	95253599	95254326	peak1110	48	.	156.750	-1	-1
chr13	96039616	96039976	peak1111	46	.	151.420	-1	-1
chr13	96704853	96706059	peak1112	57	.	185.590	-1	-1
chr13	99128559	99129294	peak1113	67	.	218.150	-1	-1
chr13	99852367	99853300	peak1114	36	.	118.380	-1	-1
chr13	100150276	100151378	peak1115	486	.	1573.450	-1	-1
chr13	100153179	100154350	peak1116	76	.	248.720	-1	-1
chr13	103248400	103249602	peak1117	46	.	151.860	-1	-1
chr13	103497743	103499473	peak1118	123	.	400.360	-1	-1
chr13	105924901	105925412	peak1119	35	.	113.710	-1	-1
chr13	108870202	108871271	peak1120	487	.	1574.620	-1	-1
chr13	108918523	108919380	peak1121	80	.	259.170	-1	-1
chr13	110013736	110014459	peak1122	49	.	161.390	-1	-1
chr13	111188484	111189097	peak1123	51	.	167.310	-1	-1
chr13	111227943	111228557	peak1124	69	.	226.170	-1	-1
chr13	111267382	111268356	peak1125	99	.	322.700	-1	-1
chr13	111581396	111581882	peak1126	43	.	139.560	-1	-1
chr13	111805471	111806727	peak1127	231	.	747.010	-1	-1
chr13	111836936	111837523	peak1128	32	.	106.400	-1	-1
chr13	113241978	113242982	peak1129	215	.	698.090	-1	-1
chr13	113345705	113346015	peak1130	32	.	105.640	-1	-1
chr13	113862501	113863876	peak1131	388	.	1256.920	-1	-1
chr13	114894163	114895051	peak1132	33	.	107.760	-1	-1
chr13	114999855	115001074	peak1133	577	.	1867.950	-1	-1
chr13	115079311	115080151	peak1134	120	.	389.470	-1	-1
chr14	21150635	21151851	peak1135	54	.	174.600	-1	-1
chr14	21250272	21250986	peak1136	42	.	135.980	-1	-1
chr14	21341685	21342474	peak1137	282	.	913.460	-1	-1
chr14	21457497	21458892	peak1138	602	.	1947.320	-1	-1
chr14	21737356	21738607	peak1139	314	.	1017.020	-1	-1
chr14	21851633	21852758	peak1140	572	.	1850.820	-1	-1
chr14	21923858	21924884	peak1141	39	.	128.130	-1	-1
chr14	21944914	21945807	peak1142	45	.	148.530	-1	-1
chr14	21978698	21979776	peak1143	473	.	1530.170	-1	-1
chr14	23024895	23025873	peak1144	79	.	255.570	-1	-1
chr14	23284730	23285404	peak1145	36	.	118.280	-1	-1
chr14	23425848	23426724	peak1146	96	.	311.010	-1	-1
chr14	23938220	23939541	peak1147	569	.	1842.690	-1	-1
chr14	24582956	24584603	peak1148	49	.	161.040	-1	-1
chr14	24610403	24611437	peak1149	39	.	128.900	-1	-1
chr14	24657539	24658646	peak1150	982	.	3176.810	-1	-1
chr14	24664349	24665389	peak1151	93	.	300.900	-1	-1
chr14	24701047	24702535	peak1152	671	.	2171.530	-1	-1
chr14	24711264	24712351	peak1153	49	.	159.280	-1	-1
chr14	24911489	24912624	peak1154	423	.	1367.780	-1	-1
chr14	29254752	29255320	peak1155	62	.	202.020	-1	-1
chr14	31027970	31028784	peak1156	99	.	322.300	-1	-1
chr14	31091045	31091860	peak1157	101	.	328.030	-1	-1
chr14	35008573	35009158	peak1158	58	.	188.640	-1	-1
chr14	35342565	35343620	peak1159	32	.	106.570	-1	-1
chr14	35451372	35452721	peak1160	289	.	936.400	-1	-1
chr14	35590848	35592198	peak1161	157	.	508.360	-1	-1
chr14	35761045	35762182	peak1162	597	.	1932.450	-1	-1
chr14	39572223	39572815	peak1163	62	.	202.250	-1	-1
chr14	39638951	39639955	peak1164	307	.	994.600	-1	-1
chr14	39643875	39645435	peak1165	121	.	391.280	-1	-1
chr14	45430632	45431772	peak1166	359	.	1161.760	-1	-1
chr14	45603059	45604119	peak1167	80	.	260.550	-1	-1
chr14	45604528	45605646	peak1168	958	.	3100.000	-1	-1
chr14	50086840	50088283	peak1169	80	.	259.740	-1	-1
chr14	50100302	50101458	peak1170	136	.	440.760	-1	-1
chr14	50234386	50235143	peak1171	90	.	293.900	-1	-1
chr14	51279925	51280722	peak1172	47	.	152.140	-1	-1
chr14	53173327	53174162	peak1173	46	.	150.700	-1	-1
chr14	55517907	55518717	peak1174	93	.	301.920	-1	-1
chr14	55657931	55658759	peak1175	50	.	163.530	-1	-1
chr14	55731747	55732461	peak1176	128	.	416.130	-1	-1
chr14	57735338	57736061	peak1177	72	.	232.870	-1	-1
chr14	58764241	58765181	peak1178	50	.	161.780	-1	-1
chr14	58893266	58895465	peak1179	211	.	684.320	-1	-1
chr14	59865397	59866105	peak1180	41	.	134.770	-1	-1
chr14	61201068	61201868	peak1181	226	.	732.020	-1	-1
chr14	64009842	64010730	peak1182	196	.	636.850	-1	-1
chr14	65099211	65099712	peak1183	85	.	277.260	-1	-1
chr14	65958981	65959514	peak1184	50	.	162.960	-1	-1
chr14	67707151	67707699	peak1185	33	.	108.610	-1	-1
chr14	67826263	67827026	peak1186	144	.	466.010	-1	-1
chr14	69199723	69200112	peak1187	65	.	212.620	-1	-1
chr14	69291332	69292007	peak1188	98	.	317.570	-1	-1
chr14	69657877	69658683	peak1189	440	.	1424.790	-1	-1
chr14	69864704	69865748	peak1190	702	.	2270.550	-1	-1
chr14	70233451	70234144	peak1191	56	.	181.330	-1	-1
chr14	70826130	70826850	peak1192	422	.	1367.540	-1	-1
chr14	70883573	70884146	peak1193	96	.	312.310	-1	-1
chr14	71066975	71067694	peak1194	225	.	728.530	-1	-1
chr14	71125596	71126119	peak1195	47	.	153.710	-1	-1
chr14	72906369	72906923	peak1196	32	.	103.670	-1	-1
chr14	74353196	74353952	peak1197	340	.	1100.320	-1	-1
chr14	74769608	74769991	peak1198	67	.	218.390	-1	-1
chr14	75179289	75180285	peak1199	681	.	2202.000	-1	-1
chr14	75348211	75349105	peak1200	255	.	826.860	-1	-1
chr14	75469193	75470017	peak1201	241	.	782.140	-1	-1
chr14	75593390	75594241	peak1202	387	.	1253.160	-1	-1
chr14	75642869	75643915	peak1203	205	.	662.930	-1	-1
chr14	76617924	76618587	peak1204	48	.	157.360	-1	-1
chr14	77330293	77330785	peak1205	40	.	131.200	-1	-1
chr14	77843328	77844028	peak1206	68	.	222.250	-1	-1
chr14	77923625	77924788	peak1207	958	.	3100.000	-1	-1
chr14	78173889	78174769	peak1208	334	.	1081.620	-1	-1
chr14	78227102	78227775	peak1209	35	.	115.370	-1	-1
chr14	78266177	78266660	peak1210	31	.	103.170	-1	-1
chr14	89017673	89018057	peak1211	46	.	149.240	-1	-1
chr14	89508278	89508770	peak1212	34	.	110.610	-1	-1
chr14	89817519	89818278	peak1213	60	.	195.540	-1	-1
chr14	89970683	89971518	peak1214	77	.	251.290	-1	-1
chr14	89976662	89977286	peak1215	31	.	102.530	-1	-1
chr14	90135380	90136098	peak1216	42	.	136.600	-1	-1
chr14	90722411	90723342	peak1217	398	.	1287.990	-1	-1
chr14	90868284	90868851	peak1218	43	.	139.260	-1	-1
chr14	90967055	90967752	peak1219	128	.	414.370	-1	-1
chr14	91782146	91782839	peak1220	59	.	190.930	-1	-1
chr14	91863641	91864334	peak1221	32	.	106.590	-1	-1
chr14	92506111	92506951	peak1222	31	.	100.530	-1	-1
chr14	92941844	92942712	peak1223	39	.	128.810	-1	-1
chr14	93136456	93137079	peak1224	48	.	157.530	-1	-1
chr14	93196173	93196811	peak1225	70	.	228.880	-1	-1
chr14	93650814	93651688	peak1226	107	.	347.880	-1	-1
chr14	93673005	93673844	peak1227	237	.	768.770	-1	-1
chr14	94547180	94548088	peak1228	191	.	618.020	-1	-1
chr14	95129812	95130386	peak1229	222	.	717.980	-1	-1
chr14	95836958	95837629	peak1230	78	.	255.270	-1	-1
chr14	96000505	96001575	peak1231	624	.	2017.900	-1	-1
chr14	96086790	96087755	peak1232	393	.	1270.890	-1	-1
chr14	96829344	96830032	peak1233	62	.	201.120	-1	-1
chr14	96968770	96969536	peak1234	71	.	230.610	-1	-1
chr14	97426945	97427503	peak1235	40	.	130.230	-1	-1
chr14	97453355	97453970	peak1236	57	.	186.510	-1	-1
chr14	98290410	98291056	peak1237	86	.	278.380	-1	-1
chr14	99492591	99493343	peak1238	334	.	1081.200	-1	-1
chr14	99610141	99610630	peak1239	44	.	144.920	-1	-1
chr14	99947198	99947850	peak1240	35	.	113.520	-1	-1
chr14	100703960	100704767	peak1241	341	.	1104.170	-1	-1
chr14	100839815	100840651	peak1242	63	.	204.990	-1	-1
chr14	100842143	100843314	peak1243	669	.	2164.800	-1	-1
chr14	101129025	101129658	peak1244	72	.	233.280	-1	-1
chr14	101587070	101588031	peak1245	82	.	267.060	-1	-1
chr14	102342723	102343287	peak1246	60	.	196.040	-1	-1
chr14	102828798	102829930	peak1247	149	.	482.680	-1	-1
chr14	103851111	103852198	peak1248	233	.	755.750	-1	-1
chr14	104095879	104096456	peak1249	89	.	288.040	-1	-1
chr14	104399351	104399888	peak1250	43	.	139.260	-1	-1
chr14	105281912	105283081	peak1251	672	.	2174.170	-1	-1
chr14	105399443	105399979	peak1252	180	.	582.090	-1	-1
chr14	105864556	105865209	peak1253	101	.	328.640	-1	-1
chr14	105956832	105957884	peak1254	855	.	2764.570	-1	-1
chr15	23034212	23034748	peak1255	32	.	104.640	-1	-1
chr15	23810235	23811807	peak1256	958	.	3100.000	-1	-1
chr15	25017901	25018788	peak1257	214	.	694.150	-1	-1
chr15	29230312	29230774	peak1258	41	.	134.040	-1	-1
chr15	30117298	30117883	peak1259	70	.	229.020	-1	-1
chr15	31653400	31654485	peak1260	60	.	194.460	-1	-1
chr15	34393810	34394563	peak1261	32	.	104.680	-1	-1
chr15	34516752	34517773	peak1262	880	.	2845.890	-1	-1
chr15	34635061	34635830	peak1263	119	.	386.920	-1	-1
chr15	35261401	35262476	peak1264	958	.	3100.000	-1	-1
chr15	35280073	35281243	peak1265	191	.	620.410	-1	-1
chr15	37392756	37393740	peak1266	63	.	205.180	-1	-1
chr15	38422858	38423456	peak1267	34	.	112.600	-1	-1
chr15	38745912	38746898	peak1268	472	.	1526.900	-1	-1
chr15	40225872	40226543	peak1269	75	.	244.920	-1	-1
chr15	40330834	40331926	peak1270	311	.	1007.000	-1	-1
chr15	40674755	40675741	peak1271	713	.	2307.520	-1	-1
chr15	41694264	41695026	peak1272	442	.	1429.220	-1	-1
chr15	41836039	41836745	peak1273	151	.	488.760	-1	-1
chr15	42499995	42500948	peak1274	90	.	293.380	-1	-1
chr15	42565119	42566084	peak1275	166	.	538.990	-1	-1
chr15	42783082	42783746	peak1276	33	.	106.770	-1	-1
chr15	43398065	43398690	peak1277	44	.	144.580	-1	-1
chr15	43477474	43478513	peak1278	85	.	276.450	-1	-1
chr15	43622143	43623247	peak1279	140	.	455.390	-1	-1
chr15	44092449	44093192	peak1280	94	.	306.650	-1	-1
chr15	44116582	44117309	peak1281	52	.	170.860	-1	-1
chr15	44954724	44956332	peak1282	113	.	368.410	-1	-1
chr15	45571038	45571828	peak1283	85	.	277.520	-1	-1
chr15	45694174	45695019	peak1284	69	.	225.670	-1	-1
chr15	45864740	45865331	peak1285	40	.	131.150	-1	-1
chr15	45878964	45880234	peak1286	288	.	931.800	-1	-1
chr15	47752833	47753427	peak1287	38	.	124.560	-1	-1
chr15	47776119	47776951	peak1288	356	.	1152.800	-1	-1
chr15	48622944	48624093	peak1289	114	.	369.840	-1	-1
chr15	49447288	49448530	peak1290	856	.	2767.850	-1	-1
chr15	49912321	49913723	peak1291	293	.	950.290	-1	-1
chr15	50646638	50647936	peak1292	192	.	621.140	-1	-1
chr15	51057327	51058285	peak1293	55	.	180.120	-1	-1
chr15	51200410	51201183	peak1294	39	.	127.750	-1	-1
chr15	52427625	52428723	peak1295	52	.	169.450	-1	-1
chr15	52535847	52536934	peak1296	125	.	404.680	-1	-1
chr15	52730065	52730740	peak1297	41	.	133.010	-1	-1
chr15	52860926	52861815	peak1298	169	.	549.030	-1	-1
chr15	55011548	55011960	peak1299	35	.	115.060	-1	-1
chr15	55488150	55489788	peak1300	376	.	1218.300	-1	-1
chr15	55790320	55790933	peak1301	34	.	112.700	-1	-1
chr15	56537877	56538548	peak1302	297	.	961.070	-1	-1
chr15	57032328	57033020	peak1303	130	.	421.890	-1	-1
chr15	57178962	57180038	peak1304	82	.	267.390	-1	-1
chr15	57998367	57999240	peak1305	271	.	876.890	-1	-1
chr15	59225212	59226652	peak1306	111	.	362.010	-1	-1
chr15	59529270	59529804	peak1307	44	.	144.670	-1	-1
chr15	59907028	59907738	peak1308	84	.	271.670	-1	-1
chr15	59949315	59950077	peak1309	170	.	552.260	-1	-1
chr15	59979995	59982015	peak1310	263	.	851.100	-1	-1
chr15	64385252	64386736	peak1311	43	.	139.500	-1	-1
chr15	64387885	64388526	peak1312	84	.	273.950	-1	-1
chr15	64454914	64456644	peak1313	198	.	643.270	-1	-1
chr15	64648089	64648985	peak1314	304	.	985.120	-1	-1
chr15	64679616	64680537	peak1315	902	.	2918.070	-1	-1
chr15	65425840	65426485	peak1316	164	.	531.630	-1	-1
chr15	65588044	65588886	peak1317	85	.	275.660	-1	-1
chr15	65596104	65597626	peak1318	112	.	362.410	-1	-1
chr15	65809240	65810387	peak1319	363	.	1176.450	-1	-1
chr15	65903039	65903931	peak1320	486	.	1574.110	-1	-1
chr15	66099974	66100518	peak1321	49	.	158.620	-1	-1
chr15	66161212	66162379	peak1322	484	.	1565.860	-1	-1
chr15	66662298	66662837	peak1323	33	.	107.390	-1	-1
chr15	66789296	66790747	peak1324	34	.	111.330	-1	-1
chr15	66796752	66797776	peak1325	473	.	1531.290	-1	-1
chr15	66905797	66906618	peak1326	99	.	320.940	-1	-1
chr15	67834489	67835587	peak1327	223	.	721.220	-1	-1
chr15	68076512	68077216	peak1328	52	.	168.940	-1	-1
chr15	68569380	68570713	peak1329	498	.	1612.040	-1	-1
chr15	69074058	69074734	peak1330	215	.	697.600	-1	-1
chr15	69706203	69706889	peak1331	63	.	206.400	-1	-1
chr15	70013750	70014130	peak1332	34	.	111.270	-1	-1
chr15	70050907	70051979	peak1333	146	.	474.870	-1	-1
chr15	70917606	70918277	peak1334	92	.	300.180	-1	-1
chr15	71184405	71185343	peak1335	142	.	459.820	-1	-1
chr15	72978025	72978931	peak1336	63	.	204.020	-1	-1
chr15	73989347	73989931	peak1337	52	.	170.360	-1	-1
chr15	74284394	74285048	peak1338	35	.	116.050	-1	-1
chr15	74695155	74695717	peak1339	38	.	123.770	-1	-1
chr15	74753141	74754223	peak1340	480	.	1553.080	-1	-1
chr15	74832520	74833741	peak1341	223	.	721.090	-1	-1
chr15	74838233	74839125	peak1342	88	.	286.720	-1	-1
chr15	74907332	74908565	peak1343	389	.	1260.690	-1	-1
chr15	74987852	74988935	peak1344	290	.	940.380	-1	-1
chr15	75397063	75397745	peak1345	42	.	138.240	-1	-1
chr15	75660123	75661456	peak1346	828	.	2679.200	-1	-1
chr15	75761200	75761846	peak1347	50	.	163.900	-1	-1
chr15	76050680	76051017	peak1348	31	.	103.290	-1	-1
chr15	76195541	76197052	peak1349	542	.	1753.170	-1	-1
chr15	77287112	77287848	peak1350	93	.	302.910	-1	-1
chr15	77296388	77297101	peak1351	31	.	102.400	-1	-1
chr15	77712767	77713735	peak1352	97	.	316.330	-1	-1
chr15	78282711	78283287	peak1353	36	.	118.000	-1	-1
chr15	78441099	78441827	peak1354	34	.	112.700	-1	-1
chr15	78591631	78592524	peak1355	69	.	225.840	-1	-1
chr15	79053781	79054300	peak1356	47	.	153.350	-1	-1
chr15	80164762	80165517	peak1357	126	.	408.350	-1	-1
chr15	81588864	81589598	peak1358	41	.	133.950	-1	-1
chr15	83418909	83419884	peak1359	148	.	481.650	-1	-1
chr15	83654208	83655395	peak1360	253	.	819.590	-1	-1
chr15	83735631	83736358	peak1361	39	.	128.870	-1	-1
chr15	85174251	85175163	peak1362	228	.	737.840	-1	-1
chr15	85197024	85197956	peak1363	136	.	439.970	-1	-1
chr15	85258693	85260090	peak1364	584	.	1891.080	-1	-1
chr15	89089359	89090324	peak1365	162	.	526.570	-1	-1
chr15	89595558	89596166	peak1366	35	.	115.370	-1	-1
chr15	89786764	89787757	peak1367	161	.	522.690	-1	-1
chr15	90233652	90234517	peak1368	133	.	432.190	-1	-1
chr15	90358062	90358775	peak1369	101	.	326.540	-1	-1
chr15	90436340	90437888	peak1370	495	.	1602.530	-1	-1
chr15	90577358	90578078	peak1371	136	.	441.400	-1	-1
chr15	90808275	90809346	peak1372	148	.	480.610	-1	-1
chr15	90895212	90895789	peak1373	43	.	140.020	-1	-1
chr15	90919983	90920746	peak1374	128	.	416.170	-1	-1
chr15	91181321	91181922	peak1375	43	.	141.270	-1	-1
chr15	91472995	91473782	peak1376	352	.	1140.800	-1	-1
chr15	91565566	91566250	peak1377	95	.	308.590	-1	-1
chr15	91807765	91808470	peak1378	33	.	107.860	-1	-1
chr15	91873080	91873615	peak1379	63	.	205.330	-1	-1
chr15	93352144	93353140	peak1380	51	.	167.190	-1	-1
chr15	93442877	93443622	peak1381	34	.	110.780	-1	-1
chr15	93447046	93448136	peak1382	225	.	729.920	-1	-1
chr15	95908770	95909395	peak1383	48	.	157.090	-1	-1
chr15	95990077	95990610	peak1384	36	.	119.060	-1	-1
chr15	96472387	96473069	peak1385	45	.	148.600	-1	-1
chr15	98023040	98023771	peak1386	62	.	203.600	-1	-1
chr15	98235805	98236422	peak1387	39	.	127.710	-1	-1
chr15	99409100	99409816	peak1388	53	.	173.350	-1	-1
chr15	99523502	99524108	peak1389	32	.	105.250	-1	-1
chr15	99558121	99558672	peak1390	62	.	201.490	-1	-1
chr15	99561339	99561798	peak1391	66	.	216.130	-1	-1
chr15	99791033	99791798	peak1392	77	.	249.890	-1	-1
chr15	101782601	101783310	peak1393	34	.	112.880	-1	-1
chr15	101835193	101836033	peak1394	46	.	150.170	-1	-1
chr15	101860623	101861448	peak1395	129	.	417.910	-1	-1
chr15	101873827	101875334	peak1396	958	.	3100.000	-1	-1
chr15	102061688	102062297	peak1397	32	.	103.710	-1	-1
chr15	102192147	102193111	peak1398	98	.	318.740	-1	-1
chr16	278756	279880	peak1399	133	.	431.230	-1	-1
chr16	284348	285244	peak1400	89	.	289.040	-1	-1
chr16	420384	421001	peak1401	396	.	1281.040	-1	-1
chr16	557500	558039	peak1402	67	.	217.250	-1	-1
chr16	577206	577955	peak1403	55	.	180.020	-1	-1
chr16	596487	597455	peak1404	389	.	1259.590	-1	-1
chr16	619573	620269	peak1405	48	.	158.320	-1	-1
chr16	620723	621846	peak1406	102	.	331.850	-1	-1
chr16	638843	640207	peak1407	332	.	1075.510	-1	-1
chr16	686014	687092	peak1408	37	.	121.010	-1	-1
chr16	698689	699655	peak1409	36	.	118.320	-1	-1
chr16	717673	718508	peak1410	445	.	1441.140	-1	-1
chr16	730015	730708	peak1411	45	.	148.520	-1	-1
chr16	733973	734901	peak1412	290	.	940.450	-1	-1
chr16	739728	741065	peak1413	958	.	3100.000	-1	-1
chr16	770523	771715	peak1414	354	.	1144.650	-1	-1
chr16	857396	858299	peak1415	152	.	492.380	-1	-1
chr16	1401681	1402190	peak1416	49	.	160.030	-1	-1
chr16	1470097	1471476	peak1417	961	.	3107.900	-1	-1
chr16	1537428	1538315	peak1418	41	.	135.670	-1	-1
chr16	1755622	1756459	peak1419	368	.	1189.790	-1	-1
chr16	1769627	1770132	peak1420	43	.	139.200	-1	-1
chr16	1822211	1824325	peak1421	541	.	1749.970	-1	-1
chr16	1832318	1833173	peak1422	469	.	1517.530	-1	-1
chr16	1988110	1988748	peak1423	54	.	177.110	-1	-1
chr16	2021489	2022399	peak1424	321	.	1040.950	-1	-1
chr16	2059759	2060482	peak1425	139	.	451.240	-1	-1
chr16	2097475	2098508	peak1426	429	.	1389.590	-1	-1
chr16	2204979	2205962	peak1427	504	.	1630.690	-1	-1
chr16	2652883	2653907	peak1428	958	.	3100.000	-1	-1
chr16	2731930	2732957	peak1429	958	.	3100.000	-1	-1
chr16	2770756	2771552	peak1430	609	.	1971.360	-1	-1
chr16	2843615	2844134	peak1431	35	.	113.410	-1	-1
chr16	2892372	2893009	peak1432	111	.	358.900	-1	-1
chr16	2917730	2918826	peak1433	382	.	1235.880	-1	-1
chr16	3104739	3105418	peak1434	54	.	176.540	-1	-1
chr16	3156076	3156914	peak1435	551	.	1781.450	-1	-1
chr16	3174369	3175002	peak1436	34	.	111.980	-1	-1
chr16	3184558	3185348	peak1437	109	.	353.880	-1	-1
chr16	3284782	3285561	peak1438	330	.	1070.080	-1	-1
chr16	3313580	3314507	peak1439	34	.	110.270	-1	-1
chr16	3332509	3333834	peak1440	102	.	331.880	-1	-1
chr16	3354874	3356461	peak1441	913	.	2954.760	-1	-1
chr16	3414624	3415563	peak1442	239	.	773.890	-1	-1
chr16	3450339	3451512	peak1443	44	.	144.090	-1	-1
chr16	3481458	3482492	peak1444	363	.	1174.270	-1	-1
chr16	3493022	3494069	peak1445	169	.	546.500	-1	-1
chr16	3507467	3508359	peak1446	37	.	120.740	-1	-1
chr16	3661462	3662187	peak1447	42	.	138.130	-1	-1
chr16	3907295	3907830	peak1448	36	.	118.080	-1	-1
chr16	4322718	4323212	peak1449	42	.	138.160	-1	-1
chr16	4783956	4784726	peak1450	214	.	693.920	-1	-1
chr16	4818389	4819243	peak1451	96	.	312.140	-1	-1
chr16	4997536	4998425	peak1452	409	.	1323.480	-1	-1
chr16	5566081	5566672	peak1453	65	.	212.740	-1	-1
chr16	5610027	5610705	peak1454	106	.	343.920	-1	-1
chr16	6021060	6021606	peak1455	70	.	226.910	-1	-1
chr16	7563371	7563888	peak1456	36	.	118.330	-1	-1
chr16	8891147	8891990	peak1457	173	.	561.020	-1	-1
chr16	9172719	9173217	peak1458	56	.	181.070	-1	-1
chr16	10837308	10838312	peak1459	122	.	396.080	-1	-1
chr16	11063459	11063983	peak1460	76	.	248.280	-1	-1
chr16	11944880	11945975	peak1461	283	.	916.210	-1	-1
chr16	12009533	12010518	peak1462	220	.	714.350	-1	-1
chr16	12069985	12070868	peak1463	181	.	588.090	-1	-1
chr16	12897037	12897960	peak1464	300	.	972.730	-1	-1
chr16	13774068	13774584	peak1465	51	.	166.570	-1	-1
chr16	13958516	13959035	peak1466	33	.	108.430	-1	-1
chr16	14726201	14727080	peak1467	119	.	385.630	-1	-1
chr16	15149759	15150385	peak1468	81	.	262.180	-1	-1
chr16	15187905	15188392	peak1469	53	.	173.640	-1	-1
chr16	15736676	15737309	peak1470	75	.	243.790	-1	-1
chr16	16132628	16133203	peak1471	104	.	337.470	-1	-1
chr16	16169240	16170263	peak1472	32	.	105.660	-1	-1
chr16	17555983	17556716	peak1473	32	.	104.330	-1	-1
chr16	19534838	19535579	peak1474	68	.	222.920	-1	-1
chr16	19729040	19730021	peak1475	329	.	1066.250	-1	-1
chr16	20817349	20818572	peak1476	475	.	1538.630	-1	-1
chr16	20915623	20916421	peak1477	57	.	184.670	-1	-1
chr16	21127475	21128010	peak1478	31	.	102.370	-1	-1
chr16	21610204	21611433	peak1479	723	.	2337.530	-1	-1
chr16	21620176	21620863	peak1480	86	.	279.370	-1	-1
chr16	22018930	22019610	peak1481	119	.	386.340	-1	-1
chr16	22252291	22252803	peak1482	75	.	244.980	-1	-1
chr16	22308192	22309052	peak1483	43	.	141.310	-1	-1
chr16	22380644	22381385	peak1484	167	.	542.610	-1	-1
chr16	23568059	23569153	peak1485	115	.	372.660	-1	-1
chr16	23652415	23653239	peak1486	301	.	974.860	-1	-1
chr16	24740477	24741323	peak1487	821	.	2654.490	-1	-1
chr16	25117744	25118814	peak1488	33	.	109.300	-1	-1
chr16	25268578	25269963	peak1489	42	.	137.640	-1	-1
chr16	27279785	27280562	peak1490	145	.	471.580	-1	-1
chr16	27385303	27386034	peak1491	83	.	271.470	-1	-1
chr16	27561151	27561771	peak1492	54	.	175.460	-1	-1
chr16	28856945	28858163	peak1493	714	.	2310.240	-1	-1
chr16	28874461	28875739	peak1494	618	.	2000.900	-1	-1
chr16	28961611	28962977	peak1495	136	.	440.520	-1	-1
chr16	29801533	29802424	peak1496	538	.	1740.890	-1	-1
chr16	30006243	30007894	peak1497	36	.	119.180	-1	-1
chr16	30076240	30077226	peak1498	33	.	108.210	-1	-1
chr16	30086781	30087657	peak1499	275	.	892.160	-1	-1
chr16	30196852	30197728	peak1500	48	.	158.090	-1	-1
chr16	30366219	30367350	peak1501	414	.	1341.450	-1	-1
chr16	30406315	30407037	peak1502	71	.	231.260	-1	-1
chr16	30456844	30457716	peak1503	40	.	129.670	-1	-1
chr16	30469909	30470567	peak1504	32	.	106.130	-1	-1
chr16	30537804	30538988	peak1505	356	.	1152.670	-1	-1
chr16	30710239	30710992	peak1506	72	.	233.650	-1	-1
chr16	30798286	30798863	peak1507	60	.	194.090	-1	-1
chr16	30816605	30817275	peak1508	56	.	182.130	-1	-1
chr16	30886199	30887191	peak1509	150	.	485.090	-1	-1
chr16	30914858	30916153	peak1510	251	.	813.390	-1	-1
chr16	30933438	30935021	peak1511	363	.	1176.630	-1	-1
chr16	30960139	30960805	peak1512	41	.	133.990	-1	-1
chr16	30968357	30969544	peak1513	204	.	661.180	-1	-1
chr16	31044015	31045209	peak1514	565	.	1829.110	-1	-1
chr16	31084072	31086573	peak1515	958	.	3100.000	-1	-1
chr16	31128571	31129413	peak1516	356	.	1153.040	-1	-1
chr16	31469558	31471248	peak1517	130	.	422.030	-1	-1
chr16	31519417	31520106	peak1518	48	.	157.530	-1	-1
chr16	47599307	47599811	peak1519	53	.	174.460	-1	-1
chr16	48592169	48592841	peak1520	40	.	131.150	-1	-1
chr16	50127318	50128120	peak1521	113	.	366.850	-1	-1
chr16	53536941	53537853	peak1522	82	.	266.410	-1	-1
chr16	54970242	54971010	peak1523	33	.	107.960	-1	-1
chr16	56484683	56485829	peak1524	252	.	817.340	-1	-1
chr16	57072872	57073510	peak1525	40	.	132.390	-1	-1
chr16	57219442	57220393	peak1526	192	.	622.470	-1	-1
chr16	57278464	57279224	peak1527	43	.	141.560	-1	-1
chr16	57496069	57496816	peak1528	347	.	1122.470	-1	-1
chr16	57626373	57626999	peak1529	53	.	171.430	-1	-1
chr16	57769023	57769713	peak1530	34	.	110.660	-1	-1
chr16	58162878	58163820	peak1531	92	.	299.390	-1	-1
chr16	58425914	58426952	peak1532	67	.	219.720	-1	-1
chr16	58548882	58549897	peak1533	79	.	256.960	-1	-1
chr16	59100947	59101682	peak1534	41	.	134.590	-1	-1
chr16	66241004	66241990	peak1535	43	.	140.850	-1	-1
chr16	66442045	66442712	peak1536	74	.	242.210	-1	-1
chr16	66583320	66584079	peak1537	36	.	119.270	-1	-1
chr16	66653370	66653875	peak1538	42	.	137.950	-1	-1
chr16	66967700	66968876	peak1539	172	.	556.910	-1	-1
chr16	67193538	67194243	peak1540	44	.	143.600	-1	-1
chr16	67225658	67226332	peak1541	125	.	404.710	-1	-1
chr16	67260468	67261600	peak1542	727	.	2350.720	-1	-1
chr16	67875586	67876492	peak1543	111	.	360.670	-1	-1
chr16	67880114	67881376	peak1544	39	.	128.670	-1	-1
chr16	67906178	67907556	peak1545	452	.	1463.890	-1	-1
chr16	68290974	68291640	peak1546	39	.	127.090	-1	-1
chr16	68344408	68345201	peak1547	46	.	149.470	-1	-1
chr16	69166263	69166908	peak1548	109	.	354.920	-1	-1
chr16	69372886	69374209	peak1549	498	.	1613.060	-1	-1
chr16	69419716	69420227	peak1550	100	.	326.030	-1	-1
chr16	69429978	69430563	peak1551	38	.	123.490	-1	-1
chr16	70285547	70286026	peak1552	79	.	258.320	-1	-1
chr16	70380534	70381301	peak1553	243	.	787.590	-1	-1
chr16	70414910	70415859	peak1554	60	.	196.760	-1	-1
chr16	70557109	70558016	peak1555	83	.	269.540	-1	-1
chr16	71109308	71109900	peak1556	37	.	119.680	-1	-1
chr16	71495590	71496724	peak1557	361	.	1169.630	-1	-1
chr16	71518057	71518959	peak1558	259	.	839.830	-1	-1
chr16	72042135	72043201	peak1559	78	.	254.300	-1	-1
chr16	72127025	72128210	peak1560	414	.	1340.300	-1	-1
chr16	72698592	72699447	peak1561	99	.	322.280	-1	-1
chr16	72909993	72910678	peak1562	64	.	207.200	-1	-1
chr16	73187695	73188573	peak1563	70	.	227.070	-1	-1
chr16	74329527	74331058	peak1564	229	.	742.370	-1	-1
chr16	74700427	74701272	peak1565	41	.	135.610	-1	-1
chr16	74734646	74735345	peak1566	47	.	154.040	-1	-1
chr16	75058283	75058961	peak1567	48	.	156.330	-1	-1
chr16	75133520	75134197	peak1568	42	.	135.820	-1	-1
chr16	75454779	75455415	peak1569	50	.	163.720	-1	-1
chr16	75599887	75600702	peak1570	109	.	353.640	-1	-1
chr16	75656730	75657554	peak1571	150	.	485.300	-1	-1
chr16	75681010	75682002	peak1572	154	.	500.910	-1	-1
chr16	77224387	77225811	peak1573	186	.	602.260	-1	-1
chr16	79443822	79444442	peak1574	56	.	183.320	-1	-1
chr16	80574300	80575106	peak1575	38	.	123.190	-1	-1
chr16	81110139	81111472	peak1576	387	.	1254.290	-1	-1
chr16	81779465	81780300	peak1577	194	.	628.980	-1	-1
chr16	84220124	84221161	peak1578	570	.	1843.790	-1	-1
chr16	84632955	84633746	peak1579	79	.	255.750	-1	-1
chr16	85044805	85045665	peak1580	357	.	1156.060	-1	-1
chr16	85863153	85863723	peak1581	38	.	125.050	-1	-1
chr16	86245265	86245967	peak1582	137	.	445.360	-1	-1
chr16	87736028	87736501	peak1583	32	.	104.240	-1	-1
chr16	87799244	87799979	peak1584	233	.	755.260	-1	-1
chr16	87849858	87850545	peak1585	38	.	125.210	-1	-1
chr16	87984234	87984945	peak1586	172	.	557.890	-1	-1
chr16	88767208	88767777	peak1587	36	.	118.660	-1	-1
chr16	88769807	88770750	peak1588	44	.	144.840	-1	-1
chr16	89044966	89045858	peak1589	66	.	214.790	-1	-1
chr16	89159896	89160601	peak1590	255	.	824.880	-1	-1
chr16	89181601	89182142	peak1591	33	.	108.700	-1	-1
chr16	89283581	89284449	peak1592	270	.	874.260	-1	-1
chr16	89307016	89308251	peak1593	958	.	3100.000	-1	-1
chr16	89502041	89502565	peak1594	66	.	216.100	-1	-1
chr16	89723703	89724461	peak1595	78	.	252.200	-1	-1
chr16	89785642	89786147	peak1596	36	.	119.050	-1	-1
chr16	89786960	89787799	peak1597	566	.	1830.920	-1	-1
chr17	617644	618454	peak1598	164	.	531.160	-1	-1
chr17	818853	819275	peak1599	35	.	115.120	-1	-1
chr17	1171284	1171904	peak1600	122	.	395.680	-1	-1
chr17	1359333	1359904	peak1601	51	.	166.270	-1	-1
chr17	1419841	1420588	peak1602	106	.	344.910	-1	-1
chr17	1726671	1727149	peak1603	69	.	224.930	-1	-1
chr17	1944971	1945882	peak1604	484	.	1565.400	-1	-1
chr17	2239343	2240250	peak1605	218	.	705.730	-1	-1
chr17	3539466	3540282	peak1606	99	.	322.150	-1	-1
chr17	3644012	3644422	peak1607	50	.	164.800	-1	-1
chr17	4458421	4459207	peak1608	117	.	378.490	-1	-1
chr17	4843378	4844202	peak1609	64	.	210.060	-1	-1
chr17	4850527	4851588	peak1610	60	.	194.650	-1	-1
chr17	5094890	5095605	peak1611	99	.	320.110	-1	-1
chr17	5342195	5342802	peak1612	67	.	217.570	-1	-1
chr17	5372056	5372613	peak1613	355	.	1149.990	-1	-1
chr17	5389708	5390570	peak1614	113	.	367.530	-1	-1
chr17	6554667	6555236	peak1615	44	.	144.050	-1	-1
chr17	6917591	6918396	peak1616	56	.	182.040	-1	-1
chr17	7142743	7143529	peak1617	345	.	1116.430	-1	-1
chr17	7155000	7155663	peak1618	40	.	132.070	-1	-1
chr17	7218355	7219154	peak1619	472	.	1527.920	-1	-1
chr17	7338306	7339124	peak1620	287	.	928.120	-1	-1
chr17	7358616	7359134	peak1621	72	.	235.700	-1	-1
chr17	7475593	7476324	peak1622	65	.	213.340	-1	-1
chr17	7486884	7487857	peak1623	333	.	1077.570	-1	-1
chr17	7589215	7589744	peak1624	57	.	185.350	-1	-1
chr17	7834890	7835587	peak1625	96	.	310.600	-1	-1
chr17	8059603	8060431	peak1626	39	.	128.770	-1	-1
chr17	8126109	8126879	peak1627	107	.	346.370	-1	-1
chr17	8129892	8130626	peak1628	68	.	220.670	-1	-1
chr17	8279758	8280423	peak1629	114	.	371.420	-1	-1
chr17	8857532	8858049	peak1630	86	.	279.910	-1	-1
chr17	9259652	9260104	peak1631	32	.	106.510	-1	-1
chr17	10600499	10601292	peak1632	328	.	1062.670	-1	-1
chr17	12921144	12921914	peak1633	260	.	841.500	-1	-1
chr17	13972429	13973187	peak1634	294	.	953.010	-1	-1
chr17	14508114	14508809	peak1635	77	.	249.270	-1	-1
chr17	15139396	15140139	peak1636	161	.	520.790	-1	-1
chr17	15587505	15587948	peak1637	107	.	347.100	-1	-1
chr17	16120076	16120881	peak1638	267	.	864.290	-1	-1
chr17	17183823	17185022	peak1639	186	.	604.000	-1	-1
chr17	17494556	17495544	peak1640	487	.	1576.250	-1	-1
chr17	17584479	17584966	peak1641	36	.	118.330	-1	-1
chr17	17875661	17876328	peak1642	50	.	164.860	-1	-1
chr17	17990825	17991603	peak1643	365	.	1182.930	-1	-1
chr17	18217950	18218924	peak1644	108	.	350.940	-1	-1
chr17	19215099	19215529	peak1645	34	.	112.320	-1	-1
chr17	19280857	19281545	peak1646	127	.	411.250	-1	-1
chr17	19551175	19551757	peak1647	53	.	174.520	-1	-1
chr17	19880734	19881335	peak1648	36	.	117.740	-1	-1
chr17	21029841	21030979	peak1649	37	.	121.920	-1	-1
chr17	21190931	21192002	peak1650	40	.	129.820	-1	-1
chr17	21355697	21356141	peak1651	52	.	170.860	-1	-1
chr17	26368099	26369032	peak1652	180	.	584.980	-1	-1
chr17	26662035	26662996	peak1653	564	.	1824.710	-1	-1
chr17	26684098	26685216	peak1654	809	.	2616.810	-1	-1
chr17	26897845	26899129	peak1655	111	.	358.960	-1	-1
chr17	26971960	26972751	peak1656	49	.	159.210	-1	-1
chr17	26988503	26989649	peak1657	160	.	517.490	-1	-1
chr17	27279026	27279956	peak1658	96	.	313.540	-1	-1
chr17	27309144	27309924	peak1659	46	.	150.820	-1	-1
chr17	28803998	28804828	peak1660	113	.	368.190	-1	-1
chr17	29232624	29233937	peak1661	612	.	1979.150	-1	-1
chr17	29876408	29877437	peak1662	49	.	158.830	-1	-1
chr17	30042256	30042842	peak1663	45	.	146.000	-1	-1
chr17	30228389	30229237	peak1664	205	.	666.010	-1	-1
chr17	30668959	30669663	peak1665	360	.	1165.010	-1	-1
chr17	30770975	30771997	peak1666	932	.	3014.200	-1	-1
chr17	31198742	31199284	peak1667	33	.	108.490	-1	-1
chr17	31966081	31966991	peak1668	547	.	1770.320	-1	-1
chr17	32080358	32081004	peak1669	119	.	386.230	-1	-1
chr17	33287989	33289197	peak1670	179	.	580.840	-1	-1
chr17	33569651	33570305	peak1671	35	.	115.530	-1	-1
chr17	33774985	33775854	peak1672	77	.	249.900	-1	-1
chr17	33905116	33906162	peak1673	213	.	691.410	-1	-1
chr17	34409824	34410315	peak1674	180	.	582.940	-1	-1
chr17	34890513	34891787	peak1675	229	.	741.600	-1	-1
chr17	35969169	35969869	peak1676	56	.	182.990	-1	-1
chr17	36482714	36483357	peak1677	34	.	110.320	-1	-1
chr17	36908456	36909466	peak1678	40	.	132.030	-1	-1
chr17	36955701	36956534	peak1679	137	.	444.380	-1	-1
chr17	36981128	36982063	peak1680	131	.	424.310	-1	-1
chr17	37009590	37010404	peak1681	35	.	115.120	-1	-1
chr17	37248596	37249188	peak1682	58	.	189.630	-1	-1
chr17	37355855	37356807	peak1683	49	.	159.680	-1	-1
chr17	37793032	37794179	peak1684	335	.	1083.080	-1	-1
chr17	37843790	37844909	peak1685	754	.	2439.860	-1	-1
chr17	38296319	38297068	peak1686	89	.	289.840	-1	-1
chr17	38478678	38479521	peak1687	66	.	215.610	-1	-1
chr17	38778766	38779400	peak1688	104	.	338.690	-1	-1
chr17	38803828	38804464	peak1689	39	.	129.290	-1	-1
chr17	38974695	38975857	peak1690	257	.	832.840	-1	-1
chr17	39463750	39464554	peak1691	176	.	569.040	-1	-1
chr17	39464565	39465326	peak1692	52	.	168.320	-1	-1
chr17	39845038	39846065	peak1693	115	.	373.680	-1	-1
chr17	40168818	40170185	peak1694	157	.	510.570	-1	-1
chr17	40171696	40172422	peak1695	110	.	357.450	-1	-1
chr17	40306174	40307331	peak1696	418	.	1351.540	-1	-1
chr17	40489320	40489905	peak1697	39	.	126.710	-1	-1
chr17	40713881	40714579	peak1698	87	.	282.680	-1	-1
chr17	40729297	40730293	peak1699	212	.	685.690	-1	-1
chr17	40925071	40926110	peak1700	804	.	2602.320	-1	-1
chr17	40975904	40976597	peak1701	103	.	335.400	-1	-1
chr17	40984739	40985886	peak1702	299	.	968.820	-1	-1
chr17	41149913	41150991	peak1703	313	.	1013.570	-1	-1
chr17	41322044	41323401	peak1704	51	.	166.610	-1	-1
chr17	41438025	41439112	peak1705	193	.	626.920	-1	-1
chr17	41444921	41445954	peak1706	43	.	141.010	-1	-1
chr17	41560865	41561987	peak1707	763	.	2467.970	-1	-1
chr17	41622856	41623651	peak1708	73	.	238.960	-1	-1
chr17	41791202	41791581	peak1709	34	.	109.940	-1	-1
chr17	42091958	42092833	peak1710	1000	.	3233.060	-1	-1
chr17	42147366	42148451	peak1711	73	.	237.600	-1	-1
chr17	42263761	42264779	peak1712	452	.	1463.590	-1	-1
chr17	42580551	42581505	peak1713	224	.	724.230	-1	-1
chr17	42976035	42977170	peak1714	234	.	758.640	-1	-1
chr17	43004168	43004751	peak1715	36	.	118.400	-1	-1
chr17	43128638	43129156	peak1716	130	.	422.030	-1	-1
chr17	43138107	43139047	peak1717	43	.	141.690	-1	-1
chr17	43303145	43304038	peak1718	32	.	106.080	-1	-1
chr17	43510099	43510539	peak1719	52	.	169.880	-1	-1
chr17	44270585	44272988	peak1720	211	.	683.940	-1	-1
chr17	45000068	45000984	peak1721	373	.	1206.540	-1	-1
chr17	45144357	45145212	peak1722	214	.	693.480	-1	-1
chr17	45908431	45909259	peak1723	51	.	165.730	-1	-1
chr17	45972604	45974412	peak1724	786	.	2543.470	-1	-1
chr17	46124691	46125975	peak1725	48	.	157.100	-1	-1
chr17	47021643	47022802	peak1726	359	.	1163.870	-1	-1
chr17	47075053	47075615	peak1727	31	.	100.270	-1	-1
chr17	48045576	48046536	peak1728	185	.	601.070	-1	-1
chr17	48228767	48229827	peak1729	72	.	234.630	-1	-1
chr17	48367327	48367875	peak1730	31	.	100.940	-1	-1
chr17	48450031	48451119	peak1731	446	.	1445.090	-1	-1
chr17	48784896	48786505	peak1732	503	.	1627.680	-1	-1
chr17	48798669	48799404	peak1733	81	.	262.140	-1	-1
chr17	49230406	49231565	peak1734	769	.	2487.780	-1	-1
chr17	49449591	49450448	peak1735	123	.	399.730	-1	-1
chr17	53828221	53828876	peak1736	42	.	136.240	-1	-1
chr17	55926846	55928049	peak1737	273	.	883.340	-1	-1
chr17	56344033	56348392	peak1738	129	.	418.920	-1	-1
chr17	56358825	56359669	peak1739	59	.	191.860	-1	-1
chr17	56405378	56409092	peak1740	77	.	249.660	-1	-1
chr17	56428886	56430043	peak1741	385	.	1245.970	-1	-1
chr17	56594821	56596330	peak1742	436	.	1410.160	-1	-1
chr17	56708706	56709558	peak1743	110	.	355.730	-1	-1
chr17	56736181	56736929	peak1744	44	.	144.520	-1	-1
chr17	57232067	57233147	peak1745	31	.	100.320	-1	-1
chr17	57287132	57287870	peak1746	929	.	3004.260	-1	-1
chr17	57696374	57697519	peak1747	191	.	619.430	-1	-1
chr17	57784276	57785529	peak1748	546	.	1765.520	-1	-1
chr17	58469399	58470276	peak1749	46	.	151.600	-1	-1
chr17	60501027	60501495	peak1750	68	.	220.040	-1	-1
chr17	61627178	61628341	peak1751	453	.	1467.710	-1	-1
chr17	61677676	61678725	peak1752	948	.	3066.020	-1	-1
chr17	61850659	61851795	peak1753	231	.	749.640	-1	-1
chr17	61904023	61905318	peak1754	591	.	1912.750	-1	-1
chr17	61919788	61920761	peak1755	459	.	1487.170	-1	-1
chr17	62062368	62062952	peak1756	31	.	102.990	-1	-1
chr17	62195962	62196576	peak1757	35	.	116.000	-1	-1
chr17	62492784	62493856	peak1758	73	.	237.520	-1	-1
chr17	63043884	63044606	peak1759	60	.	197.030	-1	-1
chr17	63119043	63119912	peak1760	76	.	248.930	-1	-1
chr17	64242482	64242991	peak1761	92	.	297.880	-1	-1
chr17	65362321	65363018	peak1762	63	.	206.090	-1	-1
chr17	65430131	65430739	peak1763	83	.	271.260	-1	-1
chr17	66287794	66288543	peak1764	31	.	100.410	-1	-1
chr17	66342442	66343376	peak1765	59	.	191.900	-1	-1
chr17	66352255	66353114	peak1766	79	.	258.360	-1	-1
chr17	71139052	71139712	peak1767	42	.	136.140	-1	-1
chr17	71188833	71189568	peak1768	83	.	269.120	-1	-1
chr17	71478194	71478925	peak1769	38	.	125.220	-1	-1
chr17	72199412	72200379	peak1770	170	.	550.770	-1	-1
chr17	72575877	72576592	peak1771	72	.	235.490	-1	-1
chr17	73008196	73009529	peak1772	515	.	1667.030	-1	-1
chr17	73042454	73043411	peak1773	308	.	996.610	-1	-1
chr17	73105728	73106431	peak1774	91	.	297.190	-1	-1
chr17	73127409	73128180	peak1775	54	.	177.550	-1	-1
chr17	73267214	73267822	peak1776	35	.	114.950	-1	-1
chr17	73308008	73308524	peak1777	37	.	122.180	-1	-1
chr17	73389722	73390457	peak1778	105	.	341.170	-1	-1
chr17	73483506	73484317	peak1779	38	.	125.900	-1	-1
chr17	73662865	73663882	peak1780	117	.	379.760	-1	-1
chr17	74667361	74668400	peak1781	446	.	1443.400	-1	-1
chr17	74722494	74723604	peak1782	52	.	169.390	-1	-1
chr17	74733073	74734329	peak1783	83	.	270.860	-1	-1
chr17	75084195	75085198	peak1784	326	.	1053.980	-1	-1
chr17	75437278	75438116	peak1785	44	.	145.340	-1	-1
chr17	76254346	76254996	peak1786	67	.	216.900	-1	-1
chr17	76374265	76375248	peak1787	278	.	900.800	-1	-1
chr17	76588128	76588899	peak1788	42	.	136.780	-1	-1
chr17	76878914	76879680	peak1789	64	.	207.440	-1	-1
chr17	76886454	76887138	peak1790	32	.	104.210	-1	-1
chr17	77054760	77055234	peak1791	77	.	251.980	-1	-1
chr17	77157227	77157731	peak1792	54	.	176.720	-1	-1
chr17	77770835	77771380	peak1793	60	.	195.830	-1	-1
chr17	77970615	77971437	peak1794	151	.	488.520	-1	-1
chr17	78125745	78126390	peak1795	34	.	110.170	-1	-1
chr17	78388623	78389560	peak1796	343	.	1110.630	-1	-1
chr17	78428041	78428943	peak1797	106	.	344.120	-1	-1
chr17	78676771	78677385	peak1798	81	.	263.540	-1	-1
chr17	79212649	79213506	peak1799	133	.	430.710	-1	-1
chr17	79268614	79269559	peak1800	97	.	316.220	-1	-1
chr17	79543990	79544904	peak1801	79	.	255.530	-1	-1
chr17	79603800	79604533	peak1802	290	.	938.660	-1	-1
chr17	79632741	79634235	peak1803	227	.	734.340	-1	-1
chr17	79650525	79651375	peak1804	105	.	340.520	-1	-1
chr17	79818406	79819473	peak1805	132	.	429.050	-1	-1
chr17	79849301	79849962	peak1806	220	.	712.230	-1	-1
chr17	80009545	80010211	peak1807	275	.	891.450	-1	-1
chr17	80023375	80024257	peak1808	522	.	1688.710	-1	-1
chr17	80151276	80151997	peak1809	50	.	164.490	-1	-1
chr17	80170357	80171154	peak1810	217	.	704.230	-1	-1
chr17	80186054	80186661	peak1811	41	.	135.460	-1	-1
chr17	80254898	80256545	peak1812	112	.	363.670	-1	-1
chr17	80358598	80359132	peak1813	71	.	231.190	-1	-1
chr17	80408241	80409073	peak1814	45	.	147.420	-1	-1
chr17	81011816	81012431	peak1815	46	.	151.420	-1	-1
chr18	379487	380358	peak1816	88	.	286.190	-1	-1
chr18	812109	813832	peak1817	77	.	251.580	-1	-1
chr18	1308682	1309199	peak1818	44	.	145.010	-1	-1
chr18	2905794	2906461	peak1819	89	.	289.130	-1	-1
chr18	3246738	3249162	peak1820	78	.	255.250	-1	-1
chr18	3261476	3262939	peak1821	131	.	424.040	-1	-1
chr18	5237276	5238927	peak1822	591	.	1911.960	-1	-1
chr18	8609047	8609738	peak1823	44	.	142.600	-1	-1
chr18	9101528	9102847	peak1824	168	.	544.040	-1	-1
chr18	9856126	9856651	peak1825	40	.	131.140	-1	-1
chr18	11907899	11909102	peak1826	43	.	140.880	-1	-1
chr18	13464617	13466141	peak1827	118	.	383.140	-1	-1
chr18	13726176	13727180	peak1828	127	.	411.620	-1	-1
chr18	19191824	19193027	peak1829	592	.	1914.410	-1	-1
chr18	21032621	21033682	peak1830	65	.	212.930	-1	-1
chr18	21544143	21544672	peak1831	36	.	119.110	-1	-1
chr18	22005951	22007286	peak1832	916	.	2962.800	-1	-1
chr18	24290005	24291029	peak1833	35	.	116.340	-1	-1
chr18	24856198	24856634	peak1834	37	.	122.370	-1	-1
chr18	27051524	27052112	peak1835	76	.	248.570	-1	-1
chr18	27295686	27296074	peak1836	34	.	110.810	-1	-1
chr18	28657702	28658425	peak1837	74	.	239.470	-1	-1
chr18	30197379	30198188	peak1838	214	.	693.760	-1	-1
chr18	32820599	32821605	peak1839	180	.	584.580	-1	-1
chr18	32923438	32925091	peak1840	41	.	134.220	-1	-1
chr18	32956201	32957631	peak1841	64	.	208.150	-1	-1
chr18	33077309	33078351	peak1842	50	.	163.110	-1	-1
chr18	33551902	33553171	peak1843	574	.	1858.620	-1	-1
chr18	33709056	33710396	peak1844	167	.	542.740	-1	-1
chr18	38632554	38633069	peak1845	44	.	143.650	-1	-1
chr18	39534415	39535804	peak1846	339	.	1097.210	-1	-1
chr18	41359896	41360451	peak1847	36	.	119.320	-1	-1
chr18	43354770	43355991	peak1848	596	.	1929.280	-1	-1
chr18	43677737	43678948	peak1849	140	.	454.460	-1	-1
chr18	43683988	43685109	peak1850	39	.	127.450	-1	-1
chr18	43753293	43754493	peak1851	168	.	544.110	-1	-1
chr18	44676355	44677497	peak1852	206	.	669.050	-1	-1
chr18	46775812	46776466	peak1853	48	.	157.760	-1	-1
chr18	47013236	47014374	peak1854	60	.	195.490	-1	-1
chr18	47807440	47808417	peak1855	100	.	324.430	-1	-1
chr18	47824073	47824819	peak1856	75	.	243.910	-1	-1
chr18	47898905	47899639	peak1857	109	.	352.450	-1	-1
chr18	48493898	48494916	peak1858	167	.	542.720	-1	-1
chr18	51795516	51796931	peak1859	57	.	186.590	-1	-1
chr18	54135389	54136122	peak1860	31	.	100.370	-1	-1
chr18	54319866	54320572	peak1861	39	.	126.290	-1	-1
chr18	55288628	55289594	peak1862	330	.	1069.060	-1	-1
chr18	55333979	55334583	peak1863	34	.	110.060	-1	-1
chr18	55404661	55405462	peak1864	140	.	453.780	-1	-1
chr18	55583561	55584510	peak1865	201	.	649.870	-1	-1
chr18	56337952	56339062	peak1866	39	.	126.960	-1	-1
chr18	56554543	56555318	peak1867	37	.	121.180	-1	-1
chr18	60383183	60383783	peak1868	49	.	159.310	-1	-1
chr18	60620775	60621468	peak1869	52	.	170.910	-1	-1
chr18	60646383	60646938	peak1870	31	.	102.520	-1	-1
chr18	61034393	61035338	peak1871	34	.	111.590	-1	-1
chr18	61089166	61090483	peak1872	163	.	527.430	-1	-1
chr18	61536424	61537252	peak1873	69	.	224.750	-1	-1
chr18	66381491	66382859	peak1874	413	.	1336.750	-1	-1
chr18	67441943	67442570	peak1875	55	.	178.410	-1	-1
chr18	67872344	67873783	peak1876	958	.	3100.000	-1	-1
chr18	72264057	72266070	peak1877	567	.	1833.850	-1	-1
chr18	72778773	72779398	peak1878	60	.	196.270	-1	-1
chr18	72921031	72923065	peak1879	41	.	134.490	-1	-1
chr18	73367722	73368629	peak1880	315	.	1018.950	-1	-1
chr18	74766047	74767683	peak1881	82	.	267.340	-1	-1
chr18	74818155	74819139	peak1882	49	.	159.610	-1	-1
chr18	74839766	74840894	peak1883	42	.	135.840	-1	-1
chr18	75284222	75285162	peak1884	37	.	121.650	-1	-1
chr18	77098925	77099778	peak1885	40	.	129.610	-1	-1
chr18	77179932	77180866	peak1886	40	.	132.290	-1	-1
chr18	77616435	77616959	peak1887	46	.	148.900	-1	-1
chr18	77724724	77725668	peak1888	41	.	134.810	-1	-1
chr19	506539	508260	peak1889	128	.	415.820	-1	-1
chr19	608856	609524	peak1890	31	.	102.920	-1	-1
chr19	633353	633999	peak1891	282	.	914.830	-1	-1
chr19	811749	812545	peak1892	34	.	109.930	-1	-1
chr19	947665	948172	peak1893	32	.	106.370	-1	-1
chr19	983977	984718	peak1894	60	.	195.810	-1	-1
chr19	1021369	1022033	peak1895	62	.	202.980	-1	-1
chr19	1068823	1069759	peak1896	31	.	102.870	-1	-1
chr19	1383238	1384400	peak1897	567	.	1833.450	-1	-1
chr19	1437938	1438828	peak1898	83	.	268.620	-1	-1
chr19	1478681	1479939	peak1899	293	.	948.920	-1	-1
chr19	1605124	1605907	peak1900	35	.	114.540	-1	-1
chr19	1875787	1876567	peak1901	89	.	290.360	-1	-1
chr19	1885177	1885798	peak1902	99	.	322.720	-1	-1
chr19	1895189	1895707	peak1903	46	.	150.830	-1	-1
chr19	2085073	2085770	peak1904	145	.	470.660	-1	-1
chr19	2236109	2237378	peak1905	84	.	272.340	-1	-1
chr19	2273235	2274285	peak1906	440	.	1422.610	-1	-1
chr19	2427076	2428153	peak1907	83	.	269.480	-1	-1
chr19	2739832	2740678	peak1908	639	.	2067.440	-1	-1
chr19	2783085	2783900	peak1909	190	.	616.880	-1	-1
chr19	2949916	2951207	peak1910	804	.	2601.540	-1	-1
chr19	3034744	3035806	peak1911	72	.	235.180	-1	-1
chr19	3131149	3131672	peak1912	33	.	108.830	-1	-1
chr19	3185055	3186153	peak1913	333	.	1078.310	-1	-1
chr19	3434635	3435752	peak1914	455	.	1473.260	-1	-1
chr19	3554256	3554983	peak1915	150	.	485.870	-1	-1
chr19	3761456	3762231	peak1916	39	.	127.500	-1	-1
chr19	3762301	3763288	peak1917	56	.	183.220	-1	-1
chr19	3970981	3971677	peak1918	80	.	259.090	-1	-1
chr19	4181955	4182948	peak1919	472	.	1526.880	-1	-1
chr19	4246446	4247611	peak1920	712	.	2302.550	-1	-1
chr19	4457551	4458235	peak1921	125	.	404.930	-1	-1
chr19	4471688	4472481	peak1922	53	.	172.680	-1	-1
chr19	4638766	4639506	peak1923	57	.	184.500	-1	-1
chr19	4723235	4724345	peak1924	765	.	2475.470	-1	-1
chr19	4791110	4792078	peak1925	383	.	1239.280	-1	-1
chr19	5078115	5078793	peak1926	32	.	103.880	-1	-1
chr19	5679949	5681059	peak1927	50	.	163.530	-1	-1
chr19	5719819	5720896	peak1928	130	.	422.670	-1	-1
chr19	5790499	5791646	peak1929	208	.	673.250	-1	-1
chr19	6100112	6100984	peak1930	72	.	234.850	-1	-1
chr19	6279848	6280321	peak1931	259	.	839.590	-1	-1
chr19	6392769	6393635	peak1932	81	.	263.940	-1	-1
chr19	6736971	6738324	peak1933	104	.	337.310	-1	-1
chr19	6801340	6802066	peak1934	31	.	102.870	-1	-1
chr19	7069098	7070171	peak1935	394	.	1276.570	-1	-1
chr19	7556865	7557453	peak1936	30	.	100.150	-1	-1
chr19	7694195	7694988	peak1937	69	.	226.200	-1	-1
chr19	8070373	8071120	peak1938	160	.	518.010	-1	-1
chr19	8454544	8455688	peak1939	257	.	833.000	-1	-1
chr19	8558981	8559560	peak1940	37	.	120.210	-1	-1
chr19	8617387	8618198	peak1941	158	.	511.620	-1	-1
chr19	8780820	8781569	peak1942	101	.	328.210	-1	-1
chr19	8942425	8943687	peak1943	341	.	1103.660	-1	-1
chr19	9250720	9251331	peak1944	31	.	103.290	-1	-1
chr19	9517187	9518281	peak1945	573	.	1854.840	-1	-1
chr19	9545788	9546659	peak1946	183	.	593.290	-1	-1
chr19	9694468	9695432	peak1947	76	.	247.680	-1	-1
chr19	9731483	9732524	peak1948	478	.	1546.280	-1	-1
chr19	9785280	9786298	peak1949	198	.	640.610	-1	-1
chr19	9879031	9879978	peak1950	815	.	2635.420	-1	-1
chr19	9929094	9929993	peak1951	91	.	294.900	-1	-1
chr19	9938033	9939179	peak1952	578	.	1870.050	-1	-1
chr19	10114067	10114418	peak1953	36	.	117.780	-1	-1
chr19	10216534	10217566	peak1954	293	.	947.780	-1	-1
chr19	10230066	10230943	peak1955	533	.	1725.720	-1	-1
chr19	10396992	10398145	peak1956	43	.	140.560	-1	-1
chr19	10513810	10515001	peak1957	142	.	460.060	-1	-1
chr19	10827926	10829061	peak1958	206	.	667.540	-1	-1
chr19	10842263	10842686	peak1959	36	.	119.060	-1	-1
chr19	11039132	11039984	peak1960	909	.	2940.650	-1	-1
chr19	11434684	11435422	peak1961	33	.	107.420	-1	-1
chr19	11485047	11486538	peak1962	38	.	123.300	-1	-1
chr19	11545919	11546895	peak1963	145	.	471.500	-1	-1
chr19	11616312	11617028	peak1964	89	.	288.690	-1	-1
chr19	11639303	11640276	peak1965	91	.	294.860	-1	-1
chr19	11669601	11670438	peak1966	157	.	510.040	-1	-1
chr19	11877660	11878324	peak1967	31	.	102.400	-1	-1
chr19	12098082	12098912	peak1968	45	.	148.290	-1	-1
chr19	12661674	12662882	peak1969	258	.	836.850	-1	-1
chr19	12721096	12722505	peak1970	448	.	1449.120	-1	-1
chr19	12775769	12776564	peak1971	94	.	304.960	-1	-1
chr19	12779657	12781262	peak1972	958	.	3100.000	-1	-1
chr19	12792062	12792943	peak1973	306	.	992.390	-1	-1
chr19	12806951	12807882	peak1974	223	.	721.980	-1	-1
chr19	12900655	12901505	peak1975	60	.	197.020	-1	-1
chr19	12902825	12903910	peak1976	64	.	210.000	-1	-1
chr19	13044115	13045107	peak1977	154	.	500.780	-1	-1
chr19	13056189	13057571	peak1978	53	.	174.290	-1	-1
chr19	13209994	13211166	peak1979	77	.	251.670	-1	-1
chr19	13214941	13215720	peak1980	34	.	111.550	-1	-1
chr19	13215836	13216370	peak1981	40	.	131.070	-1	-1
chr19	13260695	13261616	peak1982	262	.	850.020	-1	-1
chr19	13783062	13783786	peak1983	155	.	501.200	-1	-1
chr19	13884819	13885745	peak1984	406	.	1312.900	-1	-1
chr19	13949698	13950791	peak1985	44	.	143.210	-1	-1
chr19	14031829	14032621	peak1986	52	.	169.350	-1	-1
chr19	14191703	14192635	peak1987	727	.	2353.240	-1	-1
chr19	14247020	14248281	peak1988	52	.	170.380	-1	-1
chr19	14682269	14683335	peak1989	453	.	1467.040	-1	-1
chr19	14800476	14801174	peak1990	286	.	926.870	-1	-1
chr19	14897924	14898472	peak1991	31	.	100.580	-1	-1
chr19	15574380	15575293	peak1992	326	.	1055.290	-1	-1
chr19	15947216	15948235	peak1993	438	.	1417.840	-1	-1
chr19	15982344	15982822	peak1994	37	.	122.180	-1	-1
chr19	16189559	16190620	peak1995	47	.	154.920	-1	-1
chr19	16197053	16197782	peak1996	31	.	101.470	-1	-1
chr19	16260487	16261099	peak1997	36	.	116.790	-1	-1
chr19	16295598	16296760	peak1998	371	.	1200.780	-1	-1
chr19	16308194	16309133	peak1999	180	.	584.870	-1	-1
chr19	16555797	16556741	peak2000	143	.	464.400	-1	-1
[truncated: 2,296 more rows]
