# Supplementary material for: Mechanistic basis of atypical TERT promoter mutations
Source: Nat Commun. 2024 Nov 18;15:9965. doi: 10.1038/s41467-024-54158-5 (PMC11574208; doi:10.1038/s41467-024-54158-5)
Supplement: Supplementary file 3 — Supplementary Data 1 [file 41467_2024_54158_MOESM3_ESM.zip › Code/ICGC/data/ChIP/SL276_broadPeaks.txt]

chr1	28664	29889	peak1	283	.	917.300	-1	-1
chr1	762180	763465	peak2	470	.	1521.860	-1	-1
chr1	894370	894879	peak3	729	.	2359.390	-1	-1
chr1	895823	896140	peak4	35	.	114.380	-1	-1
chr1	955014	955190	peak5	89	.	288.740	-1	-1
chr1	1167192	1167671	peak6	73	.	237.200	-1	-1
chr1	1208836	1209402	peak7	568	.	1837.590	-1	-1
chr1	1243273	1243599	peak8	39	.	127.960	-1	-1
chr1	1259790	1260406	peak9	528	.	1708.770	-1	-1
chr1	1310182	1311070	peak10	958	.	3100.000	-1	-1
chr1	1334423	1335137	peak11	662	.	2141.460	-1	-1
chr1	1342391	1343016	peak12	956	.	3093.780	-1	-1
chr1	1373479	1373729	peak13	42	.	138.310	-1	-1
chr1	1406809	1407354	peak14	399	.	1290.080	-1	-1
chr1	1440860	1441106	peak15	31	.	102.950	-1	-1
chr1	1509818	1510440	peak16	155	.	502.020	-1	-1
chr1	1550540	1551379	peak17	300	.	971.390	-1	-1
chr1	1590006	1590939	peak18	945	.	3057.510	-1	-1
chr1	1623690	1624270	peak19	70	.	228.240	-1	-1
chr1	1655328	1656238	peak20	586	.	1896.380	-1	-1
chr1	1676965	1677588	peak21	57	.	185.810	-1	-1
chr1	1886264	1886648	peak22	288	.	933.960	-1	-1
chr1	1920251	1920327	peak23	56	.	182.870	-1	-1
chr1	2126054	2126601	peak24	220	.	713.910	-1	-1
chr1	2158925	2159306	peak25	138	.	448.100	-1	-1
chr1	2186778	2187796	peak26	958	.	3100.000	-1	-1
chr1	2246264	2246525	peak27	100	.	323.310	-1	-1
chr1	2322777	2323566	peak28	958	.	3100.000	-1	-1
chr1	2480247	2480487	peak29	41	.	132.930	-1	-1
chr1	2509678	2509999	peak30	67	.	217.440	-1	-1
chr1	2516830	2517105	peak31	55	.	180.340	-1	-1
chr1	2574451	2574870	peak32	298	.	966.540	-1	-1
chr1	3339800	3340035	peak33	38	.	125.930	-1	-1
chr1	3499787	3500495	peak34	91	.	295.600	-1	-1
chr1	3541000	3541848	peak35	958	.	3100.000	-1	-1
chr1	3566338	3566827	peak36	478	.	1546.240	-1	-1
chr1	3663437	3664136	peak37	917	.	2966.040	-1	-1
chr1	3712522	3713299	peak38	958	.	3100.000	-1	-1
chr1	3816562	3817088	peak39	80	.	259.870	-1	-1
chr1	4334171	4334223	peak40	56	.	181.480	-1	-1
chr1	6265894	6266216	peak41	35	.	114.530	-1	-1
chr1	6550873	6551074	peak42	50	.	163.000	-1	-1
chr1	6639849	6640366	peak43	236	.	764.170	-1	-1
chr1	6673440	6673822	peak44	62	.	200.590	-1	-1
chr1	6761504	6762072	peak45	33	.	107.200	-1	-1
chr1	6844929	6845524	peak46	68	.	222.240	-1	-1
chr1	7079700	7079971	peak47	107	.	349.050	-1	-1
chr1	7831082	7831496	peak48	172	.	558.490	-1	-1
chr1	7963054	7963326	peak49	38	.	124.680	-1	-1
chr1	8013952	8014545	peak50	911	.	2946.050	-1	-1
chr1	8021367	8022072	peak51	213	.	691.280	-1	-1
chr1	8483944	8484326	peak52	80	.	259.320	-1	-1
chr1	8645053	8645172	peak53	33	.	107.750	-1	-1
chr1	8698828	8698927	peak54	31	.	102.440	-1	-1
chr1	8796831	8796945	peak55	62	.	200.860	-1	-1
chr1	8938538	8939391	peak56	428	.	1385.290	-1	-1
chr1	9007219	9007636	peak57	367	.	1188.990	-1	-1
chr1	9747176	9747511	peak58	39	.	127.020	-1	-1
chr1	9777735	9778043	peak59	48	.	156.620	-1	-1
chr1	10003067	10003673	peak60	993	.	3213.190	-1	-1
chr1	10532454	10532751	peak61	120	.	389.340	-1	-1
chr1	11119976	11120526	peak62	223	.	723.760	-1	-1
chr1	11322280	11323041	peak63	958	.	3100.000	-1	-1
chr1	11333188	11333608	peak64	432	.	1398.490	-1	-1
chr1	11862694	11862951	peak65	158	.	511.940	-1	-1
chr1	11865738	11866418	peak66	582	.	1882.770	-1	-1
chr1	12141840	12142151	peak67	478	.	1547.700	-1	-1
chr1	14057468	14057640	peak68	66	.	216.390	-1	-1
chr1	15276339	15276551	peak69	44	.	143.330	-1	-1
chr1	15853279	15853557	peak70	61	.	199.880	-1	-1
chr1	15911052	15911276	peak71	33	.	108.240	-1	-1
chr1	15930989	15931155	peak72	32	.	105.510	-1	-1
chr1	16010641	16010904	peak73	82	.	265.910	-1	-1
chr1	16302294	16302708	peak74	334	.	1081.310	-1	-1
chr1	16330515	16330831	peak75	67	.	219.250	-1	-1
chr1	16483476	16483676	peak76	34	.	110.460	-1	-1
chr1	16505144	16505380	peak77	54	.	176.020	-1	-1
chr1	16563506	16563864	peak78	72	.	234.550	-1	-1
chr1	16693381	16693713	peak79	222	.	719.540	-1	-1
chr1	16766979	16767461	peak80	643	.	2080.410	-1	-1
chr1	16825165	16825683	peak81	49	.	161.120	-1	-1
chr1	16840195	16841287	peak82	92	.	300.110	-1	-1
chr1	16970792	16971497	peak83	76	.	246.240	-1	-1
chr1	16971756	16972521	peak84	137	.	444.660	-1	-1
chr1	16992828	16993949	peak85	101	.	328.190	-1	-1
chr1	17066470	17067591	peak86	97	.	316.820	-1	-1
chr1	17093172	17093540	peak87	84	.	272.330	-1	-1
chr1	17221980	17222674	peak88	69	.	225.470	-1	-1
chr1	17231164	17231738	peak89	294	.	952.310	-1	-1
chr1	17287163	17287431	peak90	55	.	179.130	-1	-1
chr1	17380417	17380772	peak91	162	.	523.920	-1	-1
chr1	17401969	17402155	peak92	65	.	211.470	-1	-1
chr1	17906412	17906848	peak93	177	.	575.040	-1	-1
chr1	18081711	18081890	peak94	60	.	194.580	-1	-1
chr1	18812750	18812925	peak95	33	.	109.820	-1	-1
chr1	19536422	19537129	peak96	285	.	922.250	-1	-1
chr1	19577935	19578351	peak97	67	.	217.840	-1	-1
chr1	19641900	19642079	peak98	31	.	100.930	-1	-1
chr1	19811697	19812162	peak99	536	.	1735.610	-1	-1
chr1	19812208	19812610	peak100	32	.	104.240	-1	-1
chr1	19923286	19923769	peak101	45	.	147.540	-1	-1
chr1	20512483	20512650	peak102	85	.	277.060	-1	-1
chr1	20834315	20834936	peak103	958	.	3100.000	-1	-1
chr1	20987512	20988517	peak104	958	.	3100.000	-1	-1
chr1	21649252	21649396	peak105	52	.	168.770	-1	-1
chr1	22110025	22110333	peak106	200	.	649.530	-1	-1
chr1	22351789	22352295	peak107	958	.	3100.000	-1	-1
chr1	22378974	22379289	peak108	42	.	135.810	-1	-1
chr1	23258157	23258243	peak109	35	.	113.960	-1	-1
chr1	23670727	23671066	peak110	57	.	187.300	-1	-1
chr1	23694727	23695056	peak111	50	.	164.440	-1	-1
chr1	24018055	24018532	peak112	644	.	2082.510	-1	-1
chr1	24069602	24070500	peak113	835	.	2701.710	-1	-1
chr1	24104669	24105098	peak114	44	.	144.480	-1	-1
chr1	24117355	24117840	peak115	936	.	3028.660	-1	-1
chr1	24127142	24127537	peak116	167	.	541.220	-1	-1
chr1	24285493	24285772	peak117	64	.	208.940	-1	-1
chr1	24444922	24445122	peak118	43	.	142.120	-1	-1
chr1	24740032	24740279	peak119	65	.	210.610	-1	-1
chr1	24831667	24831816	peak120	36	.	118.720	-1	-1
chr1	24923949	24924013	peak121	61	.	197.490	-1	-1
chr1	25558567	25559224	peak122	772	.	2496.620	-1	-1
chr1	25566158	25566735	peak123	373	.	1208.740	-1	-1
chr1	25664576	25665205	peak124	55	.	180.580	-1	-1
chr1	25725090	25725272	peak125	36	.	118.800	-1	-1
chr1	26126346	26126578	peak126	32	.	104.590	-1	-1
chr1	26146167	26146716	peak127	436	.	1412.460	-1	-1
chr1	26202043	26202319	peak128	72	.	234.920	-1	-1
chr1	26324502	26324898	peak129	149	.	482.390	-1	-1
chr1	26496217	26496740	peak130	139	.	450.880	-1	-1
chr1	26758580	26758905	peak131	49	.	160.070	-1	-1
chr1	27114237	27114837	peak132	287	.	928.500	-1	-1
chr1	27191438	27191877	peak133	143	.	465.270	-1	-1
chr1	27216137	27216946	peak134	635	.	2056.010	-1	-1
chr1	27247934	27248650	peak135	744	.	2407.580	-1	-1
chr1	27648395	27649132	peak136	958	.	3100.000	-1	-1
chr1	27930514	27930782	peak137	131	.	423.640	-1	-1
chr1	27935296	27935567	peak138	51	.	168.020	-1	-1
chr1	28099556	28099864	peak139	73	.	239.170	-1	-1
chr1	28241004	28241510	peak140	251	.	813.210	-1	-1
chr1	28286325	28286755	peak141	67	.	219.640	-1	-1
chr1	28414762	28415354	peak142	583	.	1885.800	-1	-1
chr1	28655332	28655704	peak143	734	.	2373.340	-1	-1
chr1	28969353	28969819	peak144	610	.	1974.980	-1	-1
chr1	28974671	28974870	peak145	72	.	235.630	-1	-1
chr1	28995101	28995385	peak146	201	.	651.830	-1	-1
chr1	28995441	28995768	peak147	42	.	135.830	-1	-1
chr1	29063147	29063602	peak148	44	.	143.710	-1	-1
chr1	29508246	29508816	peak149	153	.	495.640	-1	-1
chr1	30417060	30417304	peak150	136	.	442.060	-1	-1
chr1	30702529	30702762	peak151	36	.	117.360	-1	-1
chr1	31320242	31320531	peak152	184	.	597.830	-1	-1
chr1	31769439	31769908	peak153	115	.	374.490	-1	-1
chr1	32041806	32042016	peak154	43	.	141.720	-1	-1
chr1	32110057	32110981	peak155	951	.	3075.540	-1	-1
chr1	32403703	32404320	peak156	37	.	120.460	-1	-1
chr1	32479276	32479678	peak157	56	.	182.190	-1	-1
chr1	32645093	32645756	peak158	132	.	429.600	-1	-1
chr1	32687704	32688267	peak159	905	.	2926.230	-1	-1
chr1	32757454	32757830	peak160	65	.	211.760	-1	-1
chr1	33115830	33116316	peak161	418	.	1353.140	-1	-1
chr1	33282821	33283366	peak162	224	.	724.250	-1	-1
chr1	33502280	33502813	peak163	617	.	1997.670	-1	-1
chr1	33592522	33593305	peak164	958	.	3100.000	-1	-1
chr1	33721991	33722176	peak165	47	.	154.390	-1	-1
chr1	33815537	33815766	peak166	57	.	185.420	-1	-1
chr1	33937931	33938421	peak167	613	.	1983.620	-1	-1
chr1	35325117	35325573	peak168	472	.	1526.410	-1	-1
chr1	35450714	35451123	peak169	84	.	273.390	-1	-1
chr1	36022554	36023594	peak170	779	.	2519.370	-1	-1
chr1	36234933	36235313	peak171	160	.	518.000	-1	-1
chr1	36348628	36348978	peak172	32	.	105.960	-1	-1
chr1	36396214	36397189	peak173	958	.	3100.000	-1	-1
chr1	36554165	36554900	peak174	769	.	2489.330	-1	-1
chr1	36615034	36615350	peak175	31	.	102.460	-1	-1
chr1	36626523	36626690	peak176	55	.	178.360	-1	-1
chr1	36689565	36690132	peak177	74	.	240.100	-1	-1
chr1	36839453	36839712	peak178	40	.	130.080	-1	-1
chr1	36851358	36851869	peak179	209	.	678.140	-1	-1
chr1	36863196	36863646	peak180	84	.	271.830	-1	-1
chr1	36866539	36867007	peak181	562	.	1819.380	-1	-1
chr1	36952528	36952768	peak182	49	.	160.680	-1	-1
chr1	37331017	37331125	peak183	32	.	104.240	-1	-1
chr1	38019362	38020104	peak184	958	.	3100.000	-1	-1
chr1	38061228	38061741	peak185	393	.	1272.170	-1	-1
chr1	38157915	38158265	peak186	89	.	289.520	-1	-1
chr1	38273228	38274330	peak187	958	.	3100.000	-1	-1
chr1	38324990	38325677	peak188	996	.	3221.920	-1	-1
chr1	38412627	38412832	peak189	43	.	141.030	-1	-1
chr1	38455427	38456058	peak190	958	.	3100.000	-1	-1
chr1	38478022	38478644	peak191	836	.	2704.740	-1	-1
chr1	39338856	39339366	peak192	297	.	961.230	-1	-1
chr1	39624248	39624509	peak193	37	.	121.510	-1	-1
chr1	39857843	39858009	peak194	43	.	140.490	-1	-1
chr1	39874935	39875418	peak195	50	.	161.950	-1	-1
chr1	40204333	40204730	peak196	273	.	883.540	-1	-1
chr1	40254629	40254925	peak197	54	.	177.470	-1	-1
chr1	40426946	40427037	peak198	41	.	135.430	-1	-1
chr1	40505559	40505973	peak199	121	.	394.290	-1	-1
chr1	40506023	40506678	peak200	958	.	3100.000	-1	-1
chr1	40723299	40724089	peak201	958	.	3100.000	-1	-1
chr1	40724986	40725169	peak202	146	.	473.240	-1	-1
chr1	40839246	40839563	peak203	137	.	444.520	-1	-1
chr1	40997061	40997462	peak204	703	.	2274.630	-1	-1
chr1	41174831	41174991	peak205	34	.	110.000	-1	-1
chr1	42501584	42501865	peak206	39	.	127.020	-1	-1
chr1	42687581	42687646	peak207	42	.	136.970	-1	-1
chr1	42800571	42801117	peak208	365	.	1181.730	-1	-1
chr1	42928788	42929031	peak209	48	.	155.370	-1	-1
chr1	43123790	43124501	peak210	813	.	2628.520	-1	-1
chr1	43147677	43148251	peak211	118	.	383.510	-1	-1
chr1	43311911	43312470	peak212	633	.	2049.610	-1	-1
chr1	43637483	43638188	peak213	556	.	1799.400	-1	-1
chr1	43824402	43824845	peak214	302	.	978.260	-1	-1
chr1	43833579	43834086	peak215	41	.	132.880	-1	-1
chr1	43855130	43855899	peak216	958	.	3100.000	-1	-1
chr1	44412057	44412631	peak217	35	.	115.840	-1	-1
chr1	44435318	44435937	peak218	958	.	3100.000	-1	-1
chr1	44444659	44444829	peak219	33	.	109.400	-1	-1
chr1	44457146	44457419	peak220	60	.	195.110	-1	-1
chr1	44678862	44679408	peak221	958	.	3100.000	-1	-1
chr1	45139978	45140266	peak222	63	.	205.730	-1	-1
chr1	45249855	45250141	peak223	203	.	657.710	-1	-1
chr1	45769110	45769528	peak224	161	.	523.460	-1	-1
chr1	45805572	45806221	peak225	106	.	345.820	-1	-1
chr1	46016254	46016603	peak226	174	.	563.770	-1	-1
chr1	46049484	46049789	peak227	100	.	323.340	-1	-1
chr1	46152571	46152950	peak228	87	.	283.610	-1	-1
chr1	46153661	46154053	peak229	705	.	2281.520	-1	-1
chr1	46663927	46664341	peak230	34	.	112.000	-1	-1
chr1	46686575	46686749	peak231	40	.	132.150	-1	-1
chr1	46713186	46713478	peak232	169	.	549.440	-1	-1
chr1	46768802	46769546	peak233	972	.	3144.660	-1	-1
chr1	46806275	46806547	peak234	112	.	364.590	-1	-1
chr1	47133887	47134186	peak235	129	.	418.250	-1	-1
chr1	47184687	47185099	peak236	67	.	219.800	-1	-1
chr1	47644781	47645030	peak237	121	.	392.530	-1	-1
chr1	47779694	47780224	peak238	84	.	272.580	-1	-1
chr1	47799369	47799550	peak239	38	.	125.890	-1	-1
chr1	48430823	48430901	peak240	34	.	112.720	-1	-1
chr1	48937761	48937977	peak241	44	.	144.070	-1	-1
chr1	50743925	50744006	peak242	40	.	129.710	-1	-1
chr1	51425711	51426061	peak243	34	.	111.300	-1	-1
chr1	51762512	51762843	peak244	87	.	283.790	-1	-1
chr1	52344545	52344764	peak245	57	.	187.130	-1	-1
chr1	52344783	52345063	peak246	191	.	618.600	-1	-1
chr1	52499086	52499603	peak247	348	.	1125.690	-1	-1
chr1	52520648	52521193	peak248	197	.	638.720	-1	-1
chr1	52521717	52521905	peak249	38	.	123.310	-1	-1
chr1	52870032	52870359	peak250	536	.	1735.120	-1	-1
chr1	53480480	53480712	peak251	85	.	274.840	-1	-1
chr1	53662289	53662812	peak252	394	.	1275.370	-1	-1
chr1	53685813	53686493	peak253	137	.	446.040	-1	-1
chr1	53703914	53704402	peak254	654	.	2116.670	-1	-1
chr1	54303762	54304428	peak255	253	.	819.510	-1	-1
chr1	54355281	54355651	peak256	292	.	944.930	-1	-1
chr1	54518347	54518570	peak257	32	.	106.430	-1	-1
chr1	54518717	54519427	peak258	908	.	2936.790	-1	-1
chr1	54706033	54706140	peak259	37	.	122.560	-1	-1
chr1	54821946	54822122	peak260	30	.	100.040	-1	-1
chr1	54954008	54954258	peak261	128	.	415.850	-1	-1
chr1	55181256	55181772	peak262	740	.	2394.930	-1	-1
chr1	55229977	55230534	peak263	427	.	1382.010	-1	-1
chr1	56630536	56630596	peak264	49	.	158.520	-1	-1
chr1	56650383	56650493	peak265	31	.	100.810	-1	-1
chr1	59012310	59012579	peak266	52	.	170.810	-1	-1
chr1	59097125	59097244	peak267	41	.	133.910	-1	-1
chr1	59221250	59221442	peak268	58	.	188.690	-1	-1
chr1	59282002	59282280	peak269	36	.	116.530	-1	-1
chr1	60392022	60392234	peak270	41	.	135.210	-1	-1
chr1	60612362	60612445	peak271	39	.	128.300	-1	-1
chr1	62190524	62190988	peak272	645	.	2088.000	-1	-1
chr1	62901885	62902152	peak273	55	.	179.260	-1	-1
chr1	63249383	63249585	peak274	111	.	359.540	-1	-1
chr1	63249620	63249853	peak275	98	.	319.050	-1	-1
chr1	63988756	63989287	peak276	958	.	3100.000	-1	-1
chr1	64649142	64649260	peak277	36	.	119.610	-1	-1
chr1	64711170	64711354	peak278	96	.	312.680	-1	-1
chr1	64935705	64935874	peak279	33	.	108.410	-1	-1
chr1	65363104	65363244	peak280	55	.	179.470	-1	-1
chr1	65886231	65886641	peak281	188	.	610.140	-1	-1
chr1	67390436	67391151	peak282	232	.	750.100	-1	-1
chr1	67895846	67896362	peak283	797	.	2578.990	-1	-1
chr1	71546893	71547114	peak284	375	.	1213.070	-1	-1
chr1	75008730	75008820	peak285	31	.	102.440	-1	-1
chr1	76745235	76745439	peak286	52	.	170.020	-1	-1
chr1	78148716	78149331	peak287	556	.	1800.210	-1	-1
chr1	78225175	78225664	peak288	442	.	1429.650	-1	-1
chr1	78245152	78245650	peak289	354	.	1144.860	-1	-1
chr1	80603983	80604117	peak290	45	.	146.000	-1	-1
chr1	82511874	82512150	peak291	52	.	170.490	-1	-1
chr1	84543439	84543779	peak292	152	.	494.100	-1	-1
chr1	84709928	84710041	peak293	47	.	152.610	-1	-1
chr1	84944662	84945342	peak294	723	.	2338.590	-1	-1
chr1	85725102	85725533	peak295	695	.	2248.920	-1	-1
chr1	85741954	85742596	peak296	149	.	482.960	-1	-1
chr1	86174022	86174276	peak297	45	.	146.380	-1	-1
chr1	89458066	89458362	peak298	40	.	130.730	-1	-1
chr1	89458434	89458642	peak299	36	.	118.950	-1	-1
chr1	90477421	90477512	peak300	31	.	102.440	-1	-1
chr1	91869888	91870091	peak301	37	.	120.950	-1	-1
chr1	92907258	92907613	peak302	113	.	367.960	-1	-1
chr1	92952352	92952614	peak303	34	.	112.320	-1	-1
chr1	93645930	93646335	peak304	34	.	111.210	-1	-1
chr1	93811121	93811643	peak305	649	.	2100.370	-1	-1
chr1	94141432	94141514	peak306	31	.	102.300	-1	-1
chr1	94344481	94344885	peak307	361	.	1167.830	-1	-1
chr1	94509767	94509984	peak308	155	.	503.190	-1	-1
chr1	94510064	94510327	peak309	65	.	210.560	-1	-1
chr1	94534543	94534723	peak310	32	.	103.840	-1	-1
chr1	95538135	95538330	peak311	56	.	183.490	-1	-1
chr1	95538377	95538596	peak312	36	.	117.110	-1	-1
chr1	95699577	95699898	peak313	82	.	267.180	-1	-1
chr1	98972146	98972253	peak314	31	.	102.260	-1	-1
chr1	100315473	100315871	peak315	87	.	284.110	-1	-1
chr1	100435308	100435789	peak316	586	.	1895.780	-1	-1
chr1	100598278	100598970	peak317	897	.	2902.790	-1	-1
chr1	100715268	100715478	peak318	86	.	279.720	-1	-1
chr1	100731591	100731858	peak319	51	.	167.320	-1	-1
chr1	101360272	101360881	peak320	401	.	1297.960	-1	-1
chr1	101361269	101361801	peak321	285	.	924.180	-1	-1
chr1	107599104	107599415	peak322	303	.	980.960	-1	-1
chr1	108742874	108743154	peak323	45	.	146.070	-1	-1
chr1	109234728	109235332	peak324	551	.	1781.940	-1	-1
chr1	109618351	109618811	peak325	664	.	2147.300	-1	-1
chr1	109642598	109642987	peak326	97	.	316.660	-1	-1
chr1	109756326	109756606	peak327	36	.	117.620	-1	-1
chr1	109825675	109826022	peak328	110	.	357.350	-1	-1
chr1	109935508	109935751	peak329	109	.	353.560	-1	-1
chr1	109968908	109969516	peak330	388	.	1257.010	-1	-1
chr1	110090994	110091442	peak331	791	.	2559.860	-1	-1
chr1	110163526	110163805	peak332	123	.	399.190	-1	-1
chr1	110881735	110882234	peak333	86	.	278.570	-1	-1
chr1	110949941	110950551	peak334	270	.	873.520	-1	-1
chr1	111506368	111507058	peak335	673	.	2178.260	-1	-1
chr1	112050192	112050397	peak336	42	.	138.990	-1	-1
chr1	112297956	112298287	peak337	132	.	426.990	-1	-1
chr1	112938441	112938872	peak338	210	.	680.980	-1	-1
chr1	113063925	113063979	peak339	87	.	283.100	-1	-1
chr1	113161494	113161885	peak340	161	.	523.580	-1	-1
chr1	113162186	113162522	peak341	195	.	630.980	-1	-1
chr1	114302010	114302279	peak342	43	.	141.860	-1	-1
chr1	114354849	114355233	peak343	130	.	420.570	-1	-1
chr1	114447490	114448033	peak344	329	.	1065.230	-1	-1
chr1	114471914	114472331	peak345	285	.	922.890	-1	-1
chr1	115054031	115054226	peak346	50	.	163.870	-1	-1
chr1	115124237	115124536	peak347	320	.	1035.020	-1	-1
chr1	115259238	115259508	peak348	349	.	1131.320	-1	-1
chr1	115322957	115323500	peak349	125	.	406.400	-1	-1
chr1	115399695	115399806	peak350	31	.	100.330	-1	-1
chr1	116184329	116184975	peak351	135	.	439.150	-1	-1
chr1	116681654	116681891	peak352	69	.	225.400	-1	-1
chr1	116877557	116877742	peak353	36	.	118.800	-1	-1
chr1	117453129	117453358	peak354	107	.	347.040	-1	-1
chr1	117909836	117910235	peak355	334	.	1083.050	-1	-1
chr1	118471484	118471879	peak356	105	.	339.850	-1	-1
chr1	118471915	118472788	peak357	861	.	2784.060	-1	-1
chr1	120190611	120191244	peak358	347	.	1122.090	-1	-1
chr1	142890469	142891258	peak359	94	.	305.220	-1	-1
chr1	143467094	143467903	peak360	71	.	232.550	-1	-1
chr1	143673280	143673726	peak361	100	.	325.470	-1	-1
chr1	143686903	143687327	peak362	209	.	676.030	-1	-1
chr1	143743082	143743981	peak363	38	.	123.440	-1	-1
chr1	144311477	144311743	peak364	135	.	438.540	-1	-1
chr1	144491706	144492011	peak365	191	.	618.550	-1	-1
chr1	144533572	144534008	peak366	63	.	204.700	-1	-1
chr1	145096166	145096720	peak367	923	.	2985.220	-1	-1
chr1	145382294	145382768	peak368	49	.	161.340	-1	-1
chr1	145470406	145470717	peak369	112	.	364.110	-1	-1
chr1	145507391	145507700	peak370	119	.	385.770	-1	-1
chr1	145610759	145611216	peak371	108	.	351.480	-1	-1
chr1	146076466	146076634	peak372	48	.	155.370	-1	-1
chr1	146082600	146082856	peak373	37	.	120.150	-1	-1
chr1	146373420	146373684	peak374	73	.	239.010	-1	-1
chr1	147618302	147618470	peak375	48	.	155.370	-1	-1
chr1	147624428	147624692	peak376	42	.	137.080	-1	-1
chr1	147860793	147861239	peak377	100	.	325.470	-1	-1
chr1	147874412	147874836	peak378	209	.	676.030	-1	-1
chr1	147993590	147994433	peak379	210	.	681.470	-1	-1
chr1	148000212	148000887	peak380	41	.	134.370	-1	-1
chr1	148240889	148241564	peak381	271	.	877.910	-1	-1
chr1	148247526	148248223	peak382	49	.	158.510	-1	-1
chr1	148556666	148556857	peak383	46	.	151.840	-1	-1
chr1	148604875	148605606	peak384	271	.	877.910	-1	-1
chr1	148767002	148767634	peak385	191	.	618.050	-1	-1
chr1	149194467	149194706	peak386	76	.	248.240	-1	-1
chr1	149215491	149215676	peak387	107	.	346.490	-1	-1
chr1	149224008	149224728	peak388	190	.	614.620	-1	-1
chr1	149514143	149514745	peak389	239	.	775.360	-1	-1
chr1	149605446	149605844	peak390	109	.	353.380	-1	-1
chr1	149811723	149812791	peak391	32	.	103.720	-1	-1
chr1	149899408	149899924	peak392	898	.	2906.160	-1	-1
chr1	149982338	149982896	peak393	616	.	1992.860	-1	-1
chr1	150039396	150039948	peak394	838	.	2710.820	-1	-1
chr1	150241224	150241719	peak395	642	.	2077.820	-1	-1
chr1	150266043	150266582	peak396	823	.	2661.550	-1	-1
chr1	150293749	150294204	peak397	771	.	2494.100	-1	-1
chr1	150459566	150460036	peak398	522	.	1689.620	-1	-1
chr1	150551953	150552390	peak399	78	.	252.650	-1	-1
chr1	150898605	150899023	peak400	655	.	2117.680	-1	-1
chr1	150899032	150899170	peak401	33	.	107.210	-1	-1
chr1	150980663	150981041	peak402	269	.	872.880	-1	-1
chr1	151031794	151032213	peak403	58	.	188.110	-1	-1
chr1	151138268	151138693	peak404	988	.	3194.300	-1	-1
chr1	151162535	151162830	peak405	187	.	605.470	-1	-1
chr1	151226979	151227345	peak406	280	.	906.300	-1	-1
chr1	151253842	151254275	peak407	155	.	501.780	-1	-1
chr1	151254326	151254908	peak408	154	.	500.240	-1	-1
chr1	151371727	151372320	peak409	681	.	2201.930	-1	-1
chr1	151431844	151432060	peak410	310	.	1002.330	-1	-1
chr1	151483823	151484049	peak411	37	.	122.300	-1	-1
chr1	151881731	151882386	peak412	464	.	1502.010	-1	-1
chr1	152452632	152452753	peak413	37	.	122.560	-1	-1
chr1	153630996	153631265	peak414	77	.	249.780	-1	-1
chr1	153700055	153700642	peak415	558	.	1804.470	-1	-1
chr1	153918307	153919049	peak416	167	.	540.060	-1	-1
chr1	153930944	153931339	peak417	633	.	2047.710	-1	-1
chr1	153935837	153936182	peak418	108	.	350.510	-1	-1
chr1	153940156	153940349	peak419	37	.	120.650	-1	-1
chr1	153962966	153963536	peak420	657	.	2126.870	-1	-1
chr1	154154799	154155031	peak421	58	.	190.300	-1	-1
chr1	154155314	154155984	peak422	614	.	1988.330	-1	-1
chr1	154192967	154193378	peak423	115	.	372.850	-1	-1
chr1	154297823	154298162	peak424	116	.	376.840	-1	-1
chr1	154531008	154531599	peak425	194	.	627.660	-1	-1
chr1	154933865	154934621	peak426	908	.	2936.890	-1	-1
chr1	154946209	154947369	peak427	676	.	2187.910	-1	-1
chr1	154955459	154955952	peak428	958	.	3100.000	-1	-1
chr1	154976479	154976800	peak429	369	.	1195.160	-1	-1
chr1	155101680	155101890	peak430	52	.	170.400	-1	-1
chr1	155107962	155108409	peak431	367	.	1189.020	-1	-1
chr1	155112447	155113237	peak432	868	.	2807.080	-1	-1
chr1	155161019	155161785	peak433	54	.	175.100	-1	-1
chr1	155178281	155178574	peak434	61	.	199.480	-1	-1
chr1	155178719	155179251	peak435	399	.	1290.190	-1	-1
chr1	155182174	155182330	peak436	37	.	122.120	-1	-1
chr1	155202753	155202956	peak437	51	.	165.800	-1	-1
chr1	155231834	155232367	peak438	244	.	789.850	-1	-1
chr1	155278311	155278663	peak439	38	.	124.710	-1	-1
chr1	155293078	155293314	peak440	166	.	539.220	-1	-1
chr1	155826737	155827154	peak441	249	.	805.630	-1	-1
chr1	155829084	155829312	peak442	58	.	189.780	-1	-1
chr1	155846014	155846095	peak443	35	.	113.960	-1	-1
chr1	155903940	155904508	peak444	958	.	3100.000	-1	-1
chr1	155910510	155910742	peak445	62	.	203.540	-1	-1
chr1	155990510	155990915	peak446	681	.	2203.680	-1	-1
chr1	156024324	156024808	peak447	86	.	278.850	-1	-1
chr1	156072864	156073095	peak448	49	.	159.090	-1	-1
chr1	156163598	156164045	peak449	713	.	2305.600	-1	-1
chr1	156252460	156252898	peak450	63	.	204.580	-1	-1
chr1	156308427	156308671	peak451	40	.	129.710	-1	-1
chr1	156542146	156542525	peak452	384	.	1244.390	-1	-1
chr1	156571107	156571394	peak453	239	.	773.040	-1	-1
chr1	156631103	156631500	peak454	383	.	1240.480	-1	-1
chr1	156697945	156698866	peak455	958	.	3100.000	-1	-1
chr1	156710539	156711258	peak456	958	.	3100.000	-1	-1
chr1	156716433	156716633	peak457	88	.	287.070	-1	-1
chr1	156716809	156717144	peak458	33	.	109.900	-1	-1
chr1	156718461	156718720	peak459	91	.	295.430	-1	-1
chr1	156721567	156721818	peak460	38	.	124.360	-1	-1
chr1	156736870	156737353	peak461	424	.	1372.660	-1	-1
chr1	157107836	157108628	peak462	711	.	2299.090	-1	-1
chr1	158119423	158119712	peak463	117	.	380.060	-1	-1
chr1	159613144	159613242	peak464	41	.	132.980	-1	-1
chr1	160001409	160001972	peak465	967	.	3128.510	-1	-1
chr1	160175094	160175325	peak466	32	.	105.130	-1	-1
chr1	160287028	160287190	peak467	65	.	213.020	-1	-1
chr1	160312861	160313486	peak468	913	.	2952.010	-1	-1
chr1	160983464	160983809	peak469	326	.	1056.160	-1	-1
chr1	161014972	161015178	peak470	66	.	214.890	-1	-1
chr1	161015555	161016123	peak471	581	.	1878.950	-1	-1
chr1	161087590	161088179	peak472	540	.	1748.300	-1	-1
chr1	161102255	161103092	peak473	264	.	856.760	-1	-1
chr1	161123619	161124108	peak474	442	.	1429.540	-1	-1
chr1	161171811	161172326	peak475	594	.	1920.820	-1	-1
chr1	161284001	161284368	peak476	453	.	1465.810	-1	-1
chr1	161359536	161359830	peak477	51	.	165.020	-1	-1
chr1	161368982	161369901	peak478	497	.	1609.760	-1	-1
chr1	161696633	161696889	peak479	90	.	293.410	-1	-1
chr1	161719391	161719696	peak480	55	.	180.740	-1	-1
chr1	162467451	162467945	peak481	417	.	1351.400	-1	-1
chr1	163291372	163292046	peak482	857	.	2773.130	-1	-1
chr1	165667414	165667639	peak483	39	.	129.060	-1	-1
chr1	165737808	165738382	peak484	958	.	3100.000	-1	-1
chr1	166808382	166808840	peak485	41	.	133.530	-1	-1
chr1	166845417	166845623	peak486	34	.	112.050	-1	-1
chr1	167121785	167121997	peak487	90	.	292.860	-1	-1
chr1	167189381	167189696	peak488	91	.	296.260	-1	-1
chr1	168147924	168148499	peak489	462	.	1494.710	-1	-1
chr1	168815621	168815739	peak490	40	.	131.260	-1	-1
chr1	169336936	169337551	peak491	958	.	3100.000	-1	-1
chr1	169763751	169764342	peak492	820	.	2651.980	-1	-1
chr1	169862796	169863312	peak493	471	.	1523.780	-1	-1
chr1	171068859	171069009	peak494	41	.	132.620	-1	-1
chr1	171283184	171283356	peak495	41	.	135.430	-1	-1
chr1	171711070	171711271	peak496	57	.	186.650	-1	-1
chr1	171750320	171750987	peak497	955	.	3089.190	-1	-1
chr1	172025071	172025205	peak498	38	.	124.080	-1	-1
chr1	172412879	172413397	peak499	633	.	2048.400	-1	-1
chr1	173683833	173684426	peak500	785	.	2541.010	-1	-1
chr1	173793199	173793865	peak501	402	.	1300.840	-1	-1
chr1	173837254	173837894	peak502	854	.	2762.430	-1	-1
chr1	173991283	173991574	peak503	55	.	177.920	-1	-1
chr1	174968369	174968936	peak504	507	.	1641.920	-1	-1
chr1	174998897	174999205	peak505	33	.	108.850	-1	-1
chr1	176176256	176176581	peak506	263	.	850.310	-1	-1
chr1	176248908	176248992	peak507	31	.	102.440	-1	-1
chr1	177953358	177953530	peak508	39	.	127.630	-1	-1
chr1	178511219	178511552	peak509	87	.	283.580	-1	-1
chr1	179050999	179051310	peak510	54	.	175.950	-1	-1
chr1	179846818	179847190	peak511	675	.	2185.350	-1	-1
chr1	179851585	179852071	peak512	587	.	1899.110	-1	-1
chr1	180471911	180472098	peak513	110	.	356.920	-1	-1
chr1	180991881	180992208	peak514	38	.	124.360	-1	-1
chr1	181998899	181999305	peak515	156	.	506.210	-1	-1
chr1	182050845	182050897	peak516	39	.	127.630	-1	-1
chr1	182758664	182758881	peak517	46	.	151.530	-1	-1
chr1	182992514	182992694	peak518	39	.	126.660	-1	-1
chr1	183440852	183441586	peak519	958	.	3100.000	-1	-1
chr1	184020676	184021013	peak520	144	.	465.780	-1	-1
chr1	184633910	184634078	peak521	36	.	118.720	-1	-1
chr1	184723714	184724436	peak522	925	.	2991.830	-1	-1
chr1	185126021	185126527	peak523	240	.	777.690	-1	-1
chr1	185663228	185663399	peak524	91	.	296.500	-1	-1
chr1	186051554	186051717	peak525	50	.	164.030	-1	-1
chr1	186344244	186345080	peak526	223	.	721.760	-1	-1
chr1	193028332	193028775	peak527	147	.	476.220	-1	-1
chr1	195711112	195711177	peak528	36	.	118.420	-1	-1
chr1	196420302	196420439	peak529	86	.	279.700	-1	-1
chr1	197323867	197324036	peak530	68	.	220.100	-1	-1
chr1	198128085	198128439	peak531	404	.	1308.160	-1	-1
chr1	200009693	200009988	peak532	309	.	1001.890	-1	-1
chr1	200589683	200590100	peak533	115	.	372.440	-1	-1
chr1	200638503	200639141	peak534	74	.	240.200	-1	-1
chr1	200785913	200786108	peak535	32	.	104.590	-1	-1
chr1	201924310	201924795	peak536	271	.	877.020	-1	-1
chr1	201952118	201952545	peak537	93	.	302.050	-1	-1
chr1	202317537	202317892	peak538	32	.	105.890	-1	-1
chr1	202907147	202907227	peak539	36	.	117.670	-1	-1
chr1	202927246	202927614	peak540	484	.	1567.160	-1	-1
chr1	203327530	203327581	peak541	61	.	200.380	-1	-1
chr1	203651875	203652239	peak542	958	.	3100.000	-1	-1
chr1	203765446	203765597	peak543	61	.	198.040	-1	-1
chr1	203830488	203831107	peak544	958	.	3100.000	-1	-1
chr1	203884094	203884179	peak545	32	.	105.500	-1	-1
chr1	204380379	204381233	peak546	413	.	1338.060	-1	-1
chr1	204485288	204485851	peak547	664	.	2149.310	-1	-1
chr1	204567111	204567212	peak548	31	.	102.980	-1	-1
chr1	205090908	205091205	peak549	64	.	208.710	-1	-1
chr1	205091277	205091581	peak550	244	.	789.620	-1	-1
chr1	205180455	205181002	peak551	206	.	668.090	-1	-1
chr1	205551265	205551485	peak552	64	.	208.710	-1	-1
chr1	205600442	205600880	peak553	313	.	1015.170	-1	-1
chr1	205600932	205601339	peak554	308	.	996.760	-1	-1
chr1	206743365	206743509	peak555	36	.	118.410	-1	-1
chr1	206785651	206785920	peak556	75	.	244.480	-1	-1
chr1	206858178	206858329	peak557	35	.	113.720	-1	-1
chr1	206858929	206859074	peak558	32	.	106.000	-1	-1
chr1	207326220	207326753	peak559	617	.	1997.980	-1	-1
chr1	207378438	207378624	peak560	37	.	120.950	-1	-1
chr1	207599781	207599915	peak561	54	.	176.720	-1	-1
chr1	207925180	207925493	peak562	107	.	347.470	-1	-1
chr1	209957801	209958274	peak563	780	.	2524.790	-1	-1
chr1	210001080	210001427	peak564	244	.	789.120	-1	-1
chr1	211555993	211556254	peak565	74	.	239.260	-1	-1
chr1	211569067	211569153	peak566	39	.	126.260	-1	-1
chr1	211780342	211780513	peak567	60	.	195.140	-1	-1
chr1	211898299	211898499	peak568	41	.	134.940	-1	-1
chr1	212208932	212209137	peak569	46	.	149.500	-1	-1
chr1	212415627	212415760	peak570	45	.	148.410	-1	-1
chr1	212637604	212637818	peak571	54	.	177.760	-1	-1
chr1	212687443	212687682	peak572	43	.	139.180	-1	-1
chr1	212964817	212965367	peak573	453	.	1466.360	-1	-1
chr1	213188677	213189294	peak574	128	.	414.150	-1	-1
chr1	213224228	213224845	peak575	989	.	3200.500	-1	-1
chr1	213311098	213311192	peak576	80	.	260.020	-1	-1
chr1	214454160	214454564	peak577	125	.	404.560	-1	-1
chr1	216703365	216703459	peak578	38	.	125.780	-1	-1
chr1	217698161	217698246	peak579	125	.	404.200	-1	-1
chr1	217804112	217804522	peak580	192	.	623.290	-1	-1
chr1	218458289	218458855	peak581	534	.	1727.110	-1	-1
chr1	220267268	220267637	peak582	155	.	502.850	-1	-1
chr1	220445548	220445965	peak583	95	.	307.280	-1	-1
chr1	220906427	220906654	peak584	46	.	149.420	-1	-1
chr1	220959469	220959674	peak585	34	.	112.320	-1	-1
chr1	222763088	222763404	peak586	504	.	1629.820	-1	-1
chr1	222774182	222774281	peak587	32	.	106.340	-1	-1
chr1	222792322	222792486	peak588	40	.	129.490	-1	-1
chr1	222817249	222817862	peak589	74	.	239.460	-1	-1
chr1	222886516	222886874	peak590	410	.	1327.450	-1	-1
chr1	222988150	222988700	peak591	828	.	2677.590	-1	-1
chr1	223491118	223491221	peak592	35	.	115.930	-1	-1
chr1	224301585	224302066	peak593	659	.	2133.000	-1	-1
chr1	224302177	224302482	peak594	44	.	144.050	-1	-1
chr1	224518009	224518293	peak595	259	.	840.370	-1	-1
chr1	224622340	224622894	peak596	615	.	1989.600	-1	-1
chr1	225654874	225655076	peak597	39	.	128.650	-1	-1
chr1	225750237	225750323	peak598	36	.	118.990	-1	-1
chr1	225974571	225974674	peak599	31	.	102.440	-1	-1
chr1	226111655	226112294	peak600	811	.	2624.650	-1	-1
chr1	226270662	226270952	peak601	31	.	101.840	-1	-1
chr1	226374075	226374809	peak602	680	.	2199.100	-1	-1
chr1	226496151	226496351	peak603	83	.	271.190	-1	-1
chr1	226714525	226714770	peak604	185	.	600.290	-1	-1
chr1	226891177	226891416	peak605	67	.	217.720	-1	-1
chr1	227127306	227127722	peak606	53	.	171.440	-1	-1
chr1	227132432	227132622	peak607	78	.	253.750	-1	-1
chr1	227730287	227730569	peak608	42	.	138.930	-1	-1
chr1	227751084	227751660	peak609	146	.	474.800	-1	-1
chr1	227868837	227868888	peak610	72	.	232.950	-1	-1
chr1	227922738	227923258	peak611	535	.	1732.160	-1	-1
chr1	228327444	228328291	peak612	201	.	651.050	-1	-1
chr1	228353253	228353942	peak613	228	.	738.900	-1	-1
chr1	228594146	228594598	peak614	138	.	446.550	-1	-1
chr1	229406564	229406957	peak615	36	.	119.240	-1	-1
chr1	229761764	229762119	peak616	274	.	887.590	-1	-1
chr1	231114399	231115006	peak617	589	.	1906.080	-1	-1
chr1	231347208	231347501	peak618	138	.	449.060	-1	-1
chr1	231376782	231377050	peak619	49	.	161.580	-1	-1
chr1	231664175	231664580	peak620	546	.	1767.090	-1	-1
chr1	232860967	232861165	peak621	389	.	1258.000	-1	-1
chr1	232983901	232983986	peak622	31	.	102.440	-1	-1
chr1	233086159	233086444	peak623	71	.	229.660	-1	-1
chr1	234492445	234492848	peak624	54	.	176.680	-1	-1
chr1	234508904	234509623	peak625	958	.	3100.000	-1	-1
chr1	234735770	234736078	peak626	245	.	793.030	-1	-1
chr1	234812026	234812210	peak627	68	.	223.040	-1	-1
chr1	235093858	235094051	peak628	31	.	100.930	-1	-1
chr1	235291926	235292466	peak629	298	.	966.470	-1	-1
chr1	235324322	235324766	peak630	413	.	1336.230	-1	-1
chr1	235492040	235492403	peak631	182	.	588.760	-1	-1
chr1	235530500	235531030	peak632	701	.	2267.170	-1	-1
chr1	236666535	236666731	peak633	55	.	178.090	-1	-1
chr1	236767565	236768010	peak634	513	.	1659.910	-1	-1
chr1	236772443	236772524	peak635	36	.	117.000	-1	-1
chr1	236958199	236959024	peak636	543	.	1757.550	-1	-1
chr1	237023355	237023406	peak637	47	.	154.000	-1	-1
chr1	239831332	239831481	peak638	42	.	138.300	-1	-1
chr1	241803517	241803949	peak639	79	.	255.880	-1	-1
chr1	242011043	242011686	peak640	958	.	3100.000	-1	-1
chr1	243049538	243049705	peak641	45	.	146.000	-1	-1
chr1	243418601	243418919	peak642	262	.	849.820	-1	-1
chr1	243419068	243419411	peak643	31	.	103.020	-1	-1
chr1	244174529	244174623	peak644	57	.	185.600	-1	-1
chr1	244211453	244211945	peak645	72	.	233.740	-1	-1
chr1	244811221	244811428	peak646	60	.	194.760	-1	-1
chr1	244998299	244998573	peak647	104	.	339.140	-1	-1
chr1	245026270	245026660	peak648	202	.	655.040	-1	-1
chr1	245255142	245255285	peak649	31	.	101.480	-1	-1
chr1	246729227	246730048	peak650	878	.	2839.480	-1	-1
chr1	246884980	246885093	peak651	32	.	104.440	-1	-1
chr1	246946349	246946694	peak652	31	.	102.040	-1	-1
chr1	247095110	247095379	peak653	113	.	367.740	-1	-1
chr1	247171241	247171506	peak654	75	.	243.820	-1	-1
chr1	247241668	247242194	peak655	132	.	428.960	-1	-1
chr1	247267083	247267914	peak656	958	.	3100.000	-1	-1
chr1	247275022	247275580	peak657	194	.	629.930	-1	-1
chr1	247373660	247373932	peak658	131	.	425.570	-1	-1
chr1	247495016	247495385	peak659	447	.	1445.840	-1	-1
chr1	247611790	247612004	peak660	37	.	122.540	-1	-1
chr1	248391937	248392025	peak661	38	.	125.780	-1	-1
chr1	249119948	249120742	peak662	958	.	3100.000	-1	-1
chr1	249132023	249132279	peak663	36	.	119.520	-1	-1
chr1	249153143	249153424	peak664	30	.	100.170	-1	-1
chr1	249200838	249200999	peak665	95	.	308.600	-1	-1
chr10	823456	823868	peak666	53	.	172.120	-1	-1
chr10	977254	978134	peak667	958	.	3100.000	-1	-1
chr10	1034062	1034730	peak668	958	.	3100.000	-1	-1
chr10	1094817	1095584	peak669	358	.	1158.140	-1	-1
chr10	1102217	1103153	peak670	958	.	3100.000	-1	-1
chr10	1717354	1717466	peak671	37	.	122.780	-1	-1
chr10	1738776	1738872	peak672	31	.	102.440	-1	-1
chr10	2442454	2442582	peak673	41	.	132.620	-1	-1
chr10	2958067	2958251	peak674	44	.	143.950	-1	-1
chr10	3113573	3113662	peak675	42	.	138.090	-1	-1
chr10	3127423	3127603	peak676	37	.	120.950	-1	-1
chr10	5726363	5727115	peak677	346	.	1119.120	-1	-1
chr10	5855303	5855813	peak678	160	.	520.330	-1	-1
chr10	5882283	5882531	peak679	71	.	230.410	-1	-1
chr10	5931666	5932374	peak680	985	.	3187.520	-1	-1
chr10	5987769	5987916	peak681	33	.	108.820	-1	-1
chr10	6242562	6242670	peak682	33	.	108.290	-1	-1
chr10	6822872	6822951	peak683	35	.	113.960	-1	-1
chr10	7829744	7830266	peak684	388	.	1257.160	-1	-1
chr10	7860186	7860513	peak685	158	.	512.460	-1	-1
chr10	8092827	8092997	peak686	41	.	135.430	-1	-1
chr10	8107599	8107707	peak687	54	.	174.880	-1	-1
chr10	8314526	8314610	peak688	47	.	153.590	-1	-1
chr10	11475633	11475828	peak689	90	.	291.920	-1	-1
chr10	12085133	12085426	peak690	44	.	145.270	-1	-1
chr10	12110613	12110921	peak691	51	.	166.330	-1	-1
chr10	12237637	12238393	peak692	958	.	3100.000	-1	-1
chr10	12824544	12824765	peak693	127	.	410.810	-1	-1
chr10	13122657	13122891	peak694	169	.	549.550	-1	-1
chr10	13203280	13203628	peak695	95	.	307.740	-1	-1
chr10	13628751	13629223	peak696	901	.	2914.750	-1	-1
chr10	14880088	14880481	peak697	196	.	636.350	-1	-1
chr10	14946260	14946343	peak698	31	.	102.440	-1	-1
chr10	14995935	14996460	peak699	270	.	874.430	-1	-1
chr10	15001334	15002150	peak700	958	.	3100.000	-1	-1
chr10	15008078	15008188	peak701	34	.	109.990	-1	-1
chr10	15454085	15454206	peak702	31	.	103.110	-1	-1
chr10	15902000	15902774	peak703	958	.	3100.000	-1	-1
chr10	16970499	16970601	peak704	31	.	102.440	-1	-1
chr10	17243307	17243822	peak705	468	.	1515.950	-1	-1
chr10	18604361	18604507	peak706	36	.	116.400	-1	-1
chr10	18940383	18940769	peak707	649	.	2099.320	-1	-1
chr10	18948000	18948439	peak708	395	.	1279.010	-1	-1
chr10	20011426	20011534	peak709	37	.	121.060	-1	-1
chr10	20474042	20474125	peak710	35	.	113.960	-1	-1
chr10	21319126	21319301	peak711	48	.	155.580	-1	-1
chr10	21815053	21815367	peak712	31	.	103.130	-1	-1
chr10	22040763	22040814	peak713	45	.	148.490	-1	-1
chr10	22238314	22238398	peak714	51	.	166.980	-1	-1
chr10	22292554	22292888	peak715	59	.	191.870	-1	-1
chr10	22605437	22605715	peak716	82	.	265.130	-1	-1
chr10	23114781	23114950	peak717	45	.	146.490	-1	-1
chr10	26986019	26987001	peak718	958	.	3100.000	-1	-1
chr10	27443027	27443638	peak719	958	.	3100.000	-1	-1
chr10	27444098	27444356	peak720	42	.	136.950	-1	-1
chr10	27530873	27531288	peak721	838	.	2712.170	-1	-1
chr10	27531845	27532281	peak722	284	.	920.560	-1	-1
chr10	27608795	27608929	peak723	36	.	118.720	-1	-1
chr10	27792968	27793437	peak724	245	.	794.000	-1	-1
chr10	28213492	28213581	peak725	34	.	112.720	-1	-1
chr10	28821435	28822173	peak726	356	.	1152.060	-1	-1
chr10	28911336	28911385	peak727	46	.	150.780	-1	-1
chr10	29212829	29212939	peak728	46	.	150.830	-1	-1
chr10	30850697	30850809	peak729	36	.	118.880	-1	-1
chr10	31649800	31649973	peak730	36	.	116.880	-1	-1
chr10	31892387	31892609	peak731	48	.	155.370	-1	-1
chr10	33247093	33247549	peak732	306	.	990.010	-1	-1
chr10	35415371	35415720	peak733	262	.	850.010	-1	-1
chr10	35419008	35419162	peak734	32	.	103.740	-1	-1
chr10	35625043	35625786	peak735	512	.	1656.990	-1	-1
chr10	36699377	36699461	peak736	35	.	113.960	-1	-1
chr10	43277793	43278603	peak737	958	.	3100.000	-1	-1
chr10	43633657	43634155	peak738	334	.	1081.840	-1	-1
chr10	43892053	43892523	peak739	257	.	833.820	-1	-1
chr10	43892582	43892963	peak740	244	.	791.870	-1	-1
chr10	43904270	43904776	peak741	263	.	852.880	-1	-1
chr10	43950815	43951438	peak742	96	.	313.520	-1	-1
chr10	44101624	44102061	peak743	776	.	2509.500	-1	-1
chr10	46053017	46053302	peak744	346	.	1119.310	-1	-1
chr10	46168006	46168449	peak745	157	.	507.860	-1	-1
chr10	46222416	46223302	peak746	32	.	105.890	-1	-1
chr10	46762363	46763125	peak747	659	.	2130.670	-1	-1
chr10	47243100	47243890	peak748	828	.	2677.140	-1	-1
chr10	47588563	47588851	peak749	145	.	470.850	-1	-1
chr10	48185425	48186215	peak750	815	.	2637.420	-1	-1
chr10	48952128	48952890	peak751	567	.	1833.720	-1	-1
chr10	49667775	49667964	peak752	119	.	386.430	-1	-1
chr10	49864198	49864619	peak753	94	.	305.090	-1	-1
chr10	50746648	50747194	peak754	430	.	1392.770	-1	-1
chr10	51370765	51371675	peak755	866	.	2800.910	-1	-1
chr10	51623045	51623955	peak756	853	.	2759.330	-1	-1
chr10	52384895	52385108	peak757	76	.	246.150	-1	-1
chr10	52419803	52420203	peak758	375	.	1212.820	-1	-1
chr10	52487589	52487767	peak759	77	.	249.950	-1	-1
chr10	52499295	52500053	peak760	756	.	2445.390	-1	-1
chr10	53459178	53459755	peak761	958	.	3100.000	-1	-1
chr10	60144815	60145444	peak762	61	.	199.480	-1	-1
chr10	63437514	63437606	peak763	37	.	122.560	-1	-1
chr10	64028381	64028744	peak764	191	.	618.130	-1	-1
chr10	64374552	64374691	peak765	34	.	112.720	-1	-1
chr10	64564030	64564335	peak766	321	.	1040.960	-1	-1
chr10	64564344	64565062	peak767	166	.	539.720	-1	-1
chr10	65147330	65147518	peak768	43	.	142.120	-1	-1
chr10	65646879	65647227	peak769	344	.	1113.740	-1	-1
chr10	66841452	66841537	peak770	31	.	102.440	-1	-1
chr10	67330166	67330361	peak771	63	.	204.950	-1	-1
chr10	68867526	68867720	peak772	64	.	208.450	-1	-1
chr10	69609068	69609355	peak773	446	.	1444.580	-1	-1
chr10	69732196	69732322	peak774	34	.	110.850	-1	-1
chr10	69834480	69835230	peak775	273	.	884.240	-1	-1
chr10	70287047	70287395	peak776	56	.	181.530	-1	-1
chr10	70660431	70660830	peak777	196	.	634.210	-1	-1
chr10	70660845	70661327	peak778	357	.	1154.340	-1	-1
chr10	70715509	70716504	peak779	958	.	3100.000	-1	-1
chr10	70815912	70816103	peak780	89	.	288.240	-1	-1
chr10	70817097	70817290	peak781	49	.	160.870	-1	-1
chr10	71813330	71813545	peak782	71	.	229.910	-1	-1
chr10	71930023	71930567	peak783	714	.	2311.190	-1	-1
chr10	71933834	71934197	peak784	253	.	818.410	-1	-1
chr10	72083289	72084005	peak785	610	.	1974.500	-1	-1
chr10	72163677	72164094	peak786	407	.	1318.800	-1	-1
chr10	72575499	72575950	peak787	49	.	161.120	-1	-1
chr10	72675668	72675820	peak788	34	.	110.850	-1	-1
chr10	73107616	73107900	peak789	152	.	491.900	-1	-1
chr10	74114311	74114770	peak790	90	.	291.850	-1	-1
chr10	74870073	74870370	peak791	482	.	1558.620	-1	-1
chr10	74927569	74928147	peak792	914	.	2957.070	-1	-1
chr10	75012109	75012582	peak793	334	.	1083.030	-1	-1
chr10	75329631	75329714	peak794	31	.	102.440	-1	-1
chr10	75489860	75490635	peak795	958	.	3100.000	-1	-1
chr10	75503641	75504300	peak796	987	.	3192.180	-1	-1
chr10	75544933	75545510	peak797	574	.	1857.260	-1	-1
chr10	76566993	76567122	peak798	34	.	112.720	-1	-1
chr10	76585843	76586573	peak799	283	.	915.120	-1	-1
chr10	76870994	76871474	peak800	280	.	906.560	-1	-1
chr10	77169264	77169548	peak801	108	.	350.140	-1	-1
chr10	79788891	79789506	peak802	534	.	1726.990	-1	-1
chr10	80305613	80305816	peak803	58	.	188.690	-1	-1
chr10	81140019	81140230	peak804	49	.	160.300	-1	-1
chr10	81299579	81299645	peak805	43	.	141.270	-1	-1
chr10	81444802	81445120	peak806	119	.	385.770	-1	-1
chr10	81652831	81652958	peak807	52	.	169.250	-1	-1
chr10	81965300	81965567	peak808	81	.	264.420	-1	-1
chr10	85677357	85677481	peak809	50	.	164.030	-1	-1
chr10	85899024	85899628	peak810	451	.	1459.710	-1	-1
chr10	88166009	88166089	peak811	41	.	134.890	-1	-1
chr10	88243485	88243634	peak812	31	.	101.480	-1	-1
chr10	88280692	88280877	peak813	39	.	128.650	-1	-1
chr10	88470826	88471081	peak814	77	.	250.860	-1	-1
chr10	89264377	89264990	peak815	815	.	2638.170	-1	-1
chr10	89265000	89265379	peak816	43	.	141.310	-1	-1
chr10	89577605	89578151	peak817	575	.	1860.840	-1	-1
chr10	90640266	90640602	peak818	31	.	102.450	-1	-1
chr10	91088002	91088173	peak819	47	.	154.390	-1	-1
chr10	91461074	91461421	peak820	198	.	640.900	-1	-1
chr10	92969478	92969564	peak821	36	.	118.990	-1	-1
chr10	93236269	93236424	peak822	58	.	190.290	-1	-1
chr10	93683346	93683762	peak823	119	.	384.750	-1	-1
chr10	93771946	93772035	peak824	38	.	124.290	-1	-1
chr10	94050645	94051135	peak825	104	.	336.360	-1	-1
chr10	94351319	94351605	peak826	152	.	492.690	-1	-1
chr10	94608236	94608670	peak827	53	.	172.330	-1	-1
chr10	94690796	94690877	peak828	31	.	102.440	-1	-1
chr10	95256114	95256583	peak829	320	.	1036.160	-1	-1
chr10	95462115	95462582	peak830	856	.	2767.940	-1	-1
chr10	96122496	96122927	peak831	958	.	3100.000	-1	-1
chr10	96162000	96162216	peak832	37	.	121.830	-1	-1
chr10	96368756	96368867	peak833	31	.	100.330	-1	-1
chr10	97168213	97168325	peak834	37	.	122.780	-1	-1
chr10	97849452	97850222	peak835	955	.	3089.030	-1	-1
chr10	97889338	97890436	peak836	758	.	2451.200	-1	-1
chr10	98346132	98347180	peak837	953	.	3081.170	-1	-1
chr10	99021861	99021975	peak838	41	.	133.510	-1	-1
chr10	99078943	99079412	peak839	90	.	290.980	-1	-1
chr10	99160772	99161285	peak840	500	.	1618.050	-1	-1
chr10	99205730	99206043	peak841	38	.	122.910	-1	-1
chr10	99894229	99894559	peak842	100	.	325.840	-1	-1
chr10	100174812	100175088	peak843	51	.	165.350	-1	-1
chr10	101418944	101419419	peak844	72	.	234.290	-1	-1
chr10	101491568	101492053	peak845	434	.	1403.640	-1	-1
chr10	101989136	101989551	peak846	328	.	1061.500	-1	-1
chr10	102295433	102295978	peak847	457	.	1478.060	-1	-1
chr10	102672347	102672991	peak848	75	.	243.480	-1	-1
chr10	102746457	102747768	peak849	991	.	3204.970	-1	-1
chr10	102756830	102757076	peak850	41	.	132.620	-1	-1
chr10	103010266	103010387	peak851	43	.	140.640	-1	-1
chr10	103347548	103348224	peak852	780	.	2522.580	-1	-1
chr10	103454520	103455071	peak853	132	.	428.010	-1	-1
chr10	103543056	103543271	peak854	57	.	185.330	-1	-1
chr10	103815415	103815659	peak855	36	.	116.780	-1	-1
chr10	103824993	103825264	peak856	35	.	114.330	-1	-1
chr10	103892561	103892873	peak857	96	.	311.660	-1	-1
chr10	103911811	103912395	peak858	411	.	1329.580	-1	-1
chr10	104155245	104155455	peak859	105	.	340.120	-1	-1
chr10	104180727	104181354	peak860	559	.	1810.450	-1	-1
chr10	104191850	104192096	peak861	33	.	109.720	-1	-1
chr10	104261725	104262295	peak862	208	.	672.590	-1	-1
chr10	104401874	104402311	peak863	92	.	298.200	-1	-1
chr10	104503319	104503953	peak864	323	.	1044.890	-1	-1
chr10	104613891	104614130	peak865	44	.	144.380	-1	-1
chr10	105005683	105005814	peak866	65	.	213.020	-1	-1
chr10	105156012	105156670	peak867	958	.	3100.000	-1	-1
chr10	105677783	105678141	peak868	338	.	1094.040	-1	-1
chr10	106014499	106014749	peak869	37	.	121.510	-1	-1
chr10	108207686	108207777	peak870	31	.	103.110	-1	-1
chr10	111985515	111985736	peak871	55	.	179.930	-1	-1
chr10	112064650	112064936	peak872	87	.	281.850	-1	-1
chr10	112219916	112220176	peak873	82	.	265.910	-1	-1
chr10	112632018	112632469	peak874	97	.	316.690	-1	-1
chr10	112678256	112679244	peak875	958	.	3100.000	-1	-1
chr10	113773980	113774058	peak876	40	.	131.890	-1	-1
chr10	114206426	114207254	peak877	869	.	2810.200	-1	-1
chr10	114847321	114847507	peak878	61	.	198.040	-1	-1
chr10	114919549	114919666	peak879	49	.	159.620	-1	-1
chr10	115143621	115143707	peak880	31	.	102.440	-1	-1
chr10	115546696	115546746	peak881	50	.	163.750	-1	-1
chr10	115614617	115614960	peak882	72	.	234.920	-1	-1
chr10	116694854	116695547	peak883	59	.	191.080	-1	-1
chr10	118863009	118863072	peak884	66	.	214.790	-1	-1
chr10	118897548	118897614	peak885	35	.	115.930	-1	-1
chr10	119806265	119806569	peak886	63	.	205.510	-1	-1
chr10	120709854	120709943	peak887	46	.	150.240	-1	-1
chr10	120965720	120966074	peak888	268	.	868.470	-1	-1
chr10	121030583	121030802	peak889	43	.	140.100	-1	-1
chr10	121410614	121410776	peak890	31	.	100.930	-1	-1
chr10	121651748	121652454	peak891	687	.	2223.870	-1	-1
chr10	122610560	122611117	peak892	984	.	3182.080	-1	-1
chr10	123687385	123688016	peak893	233	.	755.880	-1	-1
chr10	123734582	123734887	peak894	120	.	390.670	-1	-1
chr10	124133950	124134245	peak895	43	.	141.120	-1	-1
chr10	124713419	124714090	peak896	288	.	931.700	-1	-1
chr10	124913525	124914115	peak897	779	.	2520.220	-1	-1
chr10	125279918	125279968	peak898	69	.	223.770	-1	-1
chr10	126336443	126336666	peak899	55	.	178.550	-1	-1
chr10	126490093	126490515	peak900	311	.	1006.790	-1	-1
chr10	126865984	126866063	peak901	36	.	118.340	-1	-1
chr10	126916421	126917383	peak902	46	.	150.020	-1	-1
chr10	127210601	127210888	peak903	280	.	905.510	-1	-1
chr10	127408060	127408583	peak904	321	.	1039.390	-1	-1
chr10	128593785	128594046	peak905	33	.	107.870	-1	-1
chr10	130040955	130041131	peak906	82	.	266.990	-1	-1
chr10	130094441	130094534	peak907	42	.	136.730	-1	-1
chr10	131261224	131261346	peak908	37	.	121.180	-1	-1
chr10	131908876	131909271	peak909	42	.	138.950	-1	-1
chr10	131909390	131909829	peak910	85	.	277.920	-1	-1
chr10	131934538	131934758	peak911	48	.	155.840	-1	-1
chr10	131955700	131955797	peak912	42	.	138.890	-1	-1
chr10	132495274	132495390	peak913	33	.	109.190	-1	-1
chr10	133972117	133972397	peak914	87	.	283.960	-1	-1
chr10	134148809	134149137	peak915	35	.	115.940	-1	-1
chr10	134247922	134248225	peak916	636	.	2056.640	-1	-1
chr10	134260306	134260561	peak917	48	.	156.610	-1	-1
chr10	134266629	134266918	peak918	138	.	449.060	-1	-1
chr10	134701760	134701917	peak919	34	.	110.000	-1	-1
chr10	134701950	134702409	peak920	95	.	308.930	-1	-1
chr10	134778606	134778859	peak921	32	.	105.050	-1	-1
chr10	135075272	135075637	peak922	163	.	528.720	-1	-1
chr10	135121949	135122719	peak923	664	.	2149.270	-1	-1
chr10	135137996	135138263	peak924	195	.	631.110	-1	-1
chr10	135158388	135158481	peak925	44	.	143.830	-1	-1
chr10	135171204	135171521	peak926	57	.	184.660	-1	-1
chr10	135207415	135208053	peak927	841	.	2721.500	-1	-1
chr10	135333711	135334103	peak928	363	.	1176.530	-1	-1
chr10	135450788	135451506	peak929	56	.	181.470	-1	-1
chr10	135462180	135462981	peak930	213	.	690.190	-1	-1
chr11	206960	207806	peak931	835	.	2700.290	-1	-1
chr11	236387	236651	peak932	108	.	349.750	-1	-1
chr11	236683	237398	peak933	720	.	2329.440	-1	-1
chr11	356211	356478	peak934	63	.	205.410	-1	-1
chr11	448182	448452	peak935	50	.	162.280	-1	-1
chr11	506227	506631	peak936	94	.	305.230	-1	-1
chr11	506706	506975	peak937	248	.	804.500	-1	-1
chr11	535305	535851	peak938	402	.	1301.310	-1	-1
chr11	554932	555129	peak939	39	.	128.710	-1	-1
chr11	576076	577103	peak940	578	.	1871.430	-1	-1
chr11	695727	696053	peak941	87	.	284.160	-1	-1
chr11	704846	705354	peak942	111	.	360.800	-1	-1
chr11	805245	805580	peak943	77	.	250.490	-1	-1
chr11	809104	810080	peak944	837	.	2706.160	-1	-1
chr11	819880	820134	peak945	78	.	253.600	-1	-1
chr11	827108	827377	peak946	62	.	202.190	-1	-1
chr11	827455	827706	peak947	32	.	104.460	-1	-1
chr11	843875	844189	peak948	31	.	101.330	-1	-1
chr11	910232	911002	peak949	701	.	2266.600	-1	-1
chr11	1283721	1284109	peak950	329	.	1064.780	-1	-1
chr11	1330553	1331109	peak951	44	.	145.250	-1	-1
chr11	1968352	1968788	peak952	719	.	2327.730	-1	-1
chr11	2026675	2027019	peak953	51	.	165.020	-1	-1
chr11	2323065	2323300	peak954	62	.	202.980	-1	-1
chr11	2420978	2422211	peak955	958	.	3100.000	-1	-1
chr11	2913813	2914081	peak956	122	.	395.080	-1	-1
chr11	3078378	3079044	peak957	785	.	2540.490	-1	-1
chr11	3399968	3400629	peak958	636	.	2059.110	-1	-1
chr11	3818585	3819300	peak959	65	.	211.120	-1	-1
chr11	3862053	3862323	peak960	81	.	264.060	-1	-1
chr11	4115734	4116113	peak961	44	.	144.210	-1	-1
chr11	4299852	4300023	peak962	36	.	116.980	-1	-1
chr11	4309192	4309363	peak963	38	.	124.610	-1	-1
chr11	4360353	4360524	peak964	39	.	128.770	-1	-1
chr11	6411565	6411799	peak965	90	.	293.010	-1	-1
chr11	6502319	6503004	peak966	958	.	3100.000	-1	-1
chr11	6624673	6625095	peak967	196	.	636.820	-1	-1
chr11	6628197	6628416	peak968	83	.	271.500	-1	-1
chr11	6633160	6633812	peak969	335	.	1084.120	-1	-1
chr11	6704227	6704675	peak970	89	.	288.290	-1	-1
chr11	7041431	7041667	peak971	44	.	143.330	-1	-1
chr11	8008551	8009214	peak972	566	.	1832.510	-1	-1
chr11	8558420	8558552	peak973	73	.	236.800	-1	-1
chr11	8703990	8704454	peak974	277	.	898.490	-1	-1
chr11	8710254	8710804	peak975	958	.	3100.000	-1	-1
chr11	8739156	8739394	peak976	94	.	306.740	-1	-1
chr11	8985558	8986590	peak977	655	.	2120.530	-1	-1
chr11	9335963	9336569	peak978	272	.	880.040	-1	-1
chr11	9385797	9386204	peak979	59	.	190.830	-1	-1
chr11	9405963	9406679	peak980	459	.	1485.800	-1	-1
chr11	9482050	9482672	peak981	958	.	3100.000	-1	-1
chr11	9594543	9594927	peak982	66	.	214.590	-1	-1
chr11	9628720	9628846	peak983	44	.	142.450	-1	-1
chr11	10772401	10773040	peak984	865	.	2797.430	-1	-1
chr11	11315065	11315176	peak985	30	.	100.220	-1	-1
chr11	12291993	12292240	peak986	122	.	397.000	-1	-1
chr11	12648497	12648609	peak987	50	.	164.470	-1	-1
chr11	14273798	14274069	peak988	98	.	319.110	-1	-1
chr11	14360749	14360831	peak989	39	.	127.660	-1	-1
chr11	15218376	15218541	peak990	77	.	249.270	-1	-1
chr11	17098907	17099478	peak991	581	.	1880.980	-1	-1
chr11	17229339	17229750	peak992	185	.	599.850	-1	-1
chr11	17375116	17375462	peak993	176	.	569.480	-1	-1
chr11	17497943	17498167	peak994	40	.	130.130	-1	-1
chr11	18034391	18034674	peak995	41	.	135.230	-1	-1
chr11	18127346	18127762	peak996	235	.	759.930	-1	-1
chr11	18343537	18344290	peak997	637	.	2061.370	-1	-1
chr11	18547992	18548720	peak998	958	.	3100.000	-1	-1
chr11	18610077	18610504	peak999	119	.	386.440	-1	-1
chr11	18655723	18656222	peak1000	880	.	2846.210	-1	-1
chr11	18771314	18771501	peak1001	54	.	174.800	-1	-1
chr11	19069242	19069353	peak1002	31	.	100.330	-1	-1
chr11	19138580	19138838	peak1003	42	.	138.650	-1	-1
chr11	22646938	22647548	peak1004	302	.	977.000	-1	-1
chr11	22885889	22885995	peak1005	32	.	105.290	-1	-1
chr11	22904940	22904992	peak1006	52	.	168.800	-1	-1
chr11	27189059	27189162	peak1007	47	.	153.620	-1	-1
chr11	27528088	27528517	peak1008	206	.	667.230	-1	-1
chr11	28129630	28129953	peak1009	84	.	273.730	-1	-1
chr11	28131662	28131940	peak1010	390	.	1263.680	-1	-1
chr11	29253844	29253907	peak1011	44	.	145.070	-1	-1
chr11	30344410	30344953	peak1012	557	.	1801.540	-1	-1
chr11	31391132	31391562	peak1013	812	.	2627.550	-1	-1
chr11	32605073	32605716	peak1014	682	.	2205.870	-1	-1
chr11	33182695	33183256	peak1015	569	.	1842.030	-1	-1
chr11	33551852	33551995	peak1016	41	.	132.620	-1	-1
chr11	34110743	34110857	peak1017	34	.	110.170	-1	-1
chr11	35333412	35333489	peak1018	44	.	145.070	-1	-1
chr11	35684132	35684814	peak1019	666	.	2153.380	-1	-1
chr11	36615839	36616031	peak1020	65	.	211.680	-1	-1
chr11	43380234	43380871	peak1021	813	.	2630.000	-1	-1
chr11	43775065	43775143	peak1022	36	.	119.020	-1	-1
chr11	43902012	43902596	peak1023	958	.	3100.000	-1	-1
chr11	45376896	45377040	peak1024	40	.	129.470	-1	-1
chr11	45821036	45821125	peak1025	39	.	128.450	-1	-1
chr11	45826532	45826802	peak1026	84	.	271.650	-1	-1
chr11	45939001	45939816	peak1027	808	.	2614.760	-1	-1
chr11	46638595	46638943	peak1028	384	.	1242.830	-1	-1
chr11	46721873	46722772	peak1029	958	.	3100.000	-1	-1
chr11	46958069	46958408	peak1030	582	.	1883.940	-1	-1
chr11	47270206	47270820	peak1031	638	.	2065.640	-1	-1
chr11	47290785	47291291	peak1032	37	.	122.230	-1	-1
chr11	47416350	47416553	peak1033	53	.	171.780	-1	-1
chr11	47429629	47430278	peak1034	802	.	2594.320	-1	-1
chr11	47447903	47448315	peak1035	529	.	1712.150	-1	-1
chr11	47502593	47502726	peak1036	32	.	103.950	-1	-1
chr11	47574200	47574894	peak1037	258	.	837.050	-1	-1
chr11	47600193	47600855	peak1038	958	.	3100.000	-1	-1
chr11	47609219	47609562	peak1039	30	.	100.100	-1	-1
chr11	47736802	47737092	peak1040	119	.	387.290	-1	-1
chr11	47788926	47789313	peak1041	54	.	177.490	-1	-1
chr11	47869639	47870090	peak1042	401	.	1299.270	-1	-1
chr11	48034926	48035107	peak1043	31	.	103.000	-1	-1
chr11	49727629	49727720	peak1044	34	.	110.800	-1	-1
chr11	55471835	55471944	peak1045	31	.	101.280	-1	-1
chr11	56457652	56457873	peak1046	161	.	522.610	-1	-1
chr11	57103107	57103484	peak1047	424	.	1372.900	-1	-1
chr11	57297981	57298532	peak1048	669	.	2164.870	-1	-1
chr11	57424840	57425337	peak1049	334	.	1081.840	-1	-1
chr11	57435349	57436038	peak1050	271	.	879.180	-1	-1
chr11	57479397	57480368	peak1051	826	.	2671.570	-1	-1
chr11	57508588	57509110	peak1052	922	.	2982.620	-1	-1
chr11	58340410	58340510	peak1053	32	.	105.700	-1	-1
chr11	58345384	58345957	peak1054	693	.	2240.810	-1	-1
chr11	58910076	58910332	peak1055	39	.	128.420	-1	-1
chr11	59382597	59382851	peak1056	140	.	454.460	-1	-1
chr11	59382879	59383696	peak1057	445	.	1439.570	-1	-1
chr11	59577990	59578452	peak1058	964	.	3117.480	-1	-1
chr11	60673677	60674250	peak1059	492	.	1590.690	-1	-1
chr11	60928526	60929256	peak1060	639	.	2066.380	-1	-1
chr11	61100429	61100913	peak1061	171	.	553.970	-1	-1
chr11	61103705	61103953	peak1062	51	.	166.370	-1	-1
chr11	61129275	61129956	peak1063	386	.	1248.170	-1	-1
chr11	61159724	61160350	peak1064	774	.	2502.870	-1	-1
chr11	61196828	61197832	peak1065	824	.	2665.700	-1	-1
chr11	61523954	61524211	peak1066	34	.	111.940	-1	-1
chr11	61559814	61560607	peak1067	958	.	3100.000	-1	-1
chr11	61734883	61735373	peak1068	100	.	325.940	-1	-1
chr11	61891115	61891698	peak1069	793	.	2566.300	-1	-1
chr11	61891944	61892122	peak1070	35	.	113.960	-1	-1
chr11	62358807	62359373	peak1071	813	.	2631.400	-1	-1
chr11	62366681	62366935	peak1072	35	.	115.810	-1	-1
chr11	62368581	62368972	peak1073	318	.	1030.350	-1	-1
chr11	62389348	62389872	peak1074	810	.	2621.800	-1	-1
chr11	62413994	62414266	peak1075	234	.	757.600	-1	-1
chr11	62420578	62420980	peak1076	268	.	867.550	-1	-1
chr11	62432487	62432833	peak1077	139	.	451.030	-1	-1
chr11	62439002	62439637	peak1078	62	.	202.070	-1	-1
chr11	62446218	62446774	peak1079	506	.	1637.800	-1	-1
chr11	62473534	62473909	peak1080	421	.	1362.740	-1	-1
chr11	62494403	62495242	peak1081	119	.	386.800	-1	-1
chr11	62495540	62496081	peak1082	543	.	1755.880	-1	-1
chr11	62521225	62521976	peak1083	910	.	2944.040	-1	-1
chr11	62528830	62529341	peak1084	502	.	1625.590	-1	-1
chr11	62554583	62555133	peak1085	478	.	1548.280	-1	-1
chr11	62559080	62559626	peak1086	619	.	2003.100	-1	-1
chr11	62598855	62599697	peak1087	643	.	2079.880	-1	-1
chr11	62606857	62607216	peak1088	267	.	866.210	-1	-1
chr11	63341896	63342155	peak1089	62	.	203.540	-1	-1
chr11	63581347	63581684	peak1090	62	.	201.880	-1	-1
chr11	63655801	63656212	peak1091	169	.	546.900	-1	-1
chr11	63741827	63742450	peak1092	534	.	1726.480	-1	-1
chr11	63753301	63753521	peak1093	52	.	170.600	-1	-1
chr11	63753643	63754260	peak1094	606	.	1960.970	-1	-1
chr11	63953395	63953761	peak1095	45	.	148.550	-1	-1
chr11	63993439	63993883	peak1096	606	.	1961.830	-1	-1
chr11	63994193	63994455	peak1097	58	.	188.990	-1	-1
chr11	64008167	64008750	peak1098	451	.	1460.610	-1	-1
chr11	64014773	64015114	peak1099	79	.	256.290	-1	-1
chr11	64036553	64036812	peak1100	38	.	123.370	-1	-1
chr11	64037274	64038026	peak1101	958	.	3100.000	-1	-1
chr11	64038229	64039084	peak1102	647	.	2094.760	-1	-1
chr11	64052780	64053162	peak1103	41	.	133.630	-1	-1
chr11	64084588	64085270	peak1104	958	.	3100.000	-1	-1
chr11	64085432	64085808	peak1105	44	.	144.200	-1	-1
chr11	64546343	64546742	peak1106	32	.	104.170	-1	-1
chr11	64569312	64569461	peak1107	32	.	104.250	-1	-1
chr11	64577917	64578347	peak1108	350	.	1132.290	-1	-1
chr11	64655425	64655692	peak1109	33	.	107.870	-1	-1
chr11	64851252	64851841	peak1110	872	.	2820.060	-1	-1
chr11	64863332	64864236	peak1111	958	.	3100.000	-1	-1
chr11	64884773	64885423	peak1112	621	.	2008.270	-1	-1
chr11	64901681	64902367	peak1113	613	.	1983.160	-1	-1
chr11	65186267	65186779	peak1114	77	.	250.020	-1	-1
chr11	65244532	65245227	peak1115	221	.	715.740	-1	-1
chr11	65313847	65314157	peak1116	189	.	612.260	-1	-1
chr11	65337437	65338246	peak1117	665	.	2151.950	-1	-1
chr11	65381596	65381911	peak1118	104	.	337.190	-1	-1
chr11	65382625	65383339	peak1119	615	.	1990.310	-1	-1
chr11	65430109	65430610	peak1120	112	.	363.210	-1	-1
chr11	65479300	65479988	peak1121	768	.	2484.440	-1	-1
chr11	65487836	65488415	peak1122	170	.	550.300	-1	-1
chr11	65538756	65538881	peak1123	31	.	103.110	-1	-1
chr11	65624370	65624952	peak1124	181	.	585.330	-1	-1
chr11	65625235	65625955	peak1125	765	.	2474.190	-1	-1
chr11	65626968	65627233	peak1126	55	.	180.740	-1	-1
chr11	65627706	65628477	peak1127	359	.	1160.850	-1	-1
chr11	65640909	65641194	peak1128	36	.	117.980	-1	-1
chr11	65655718	65656233	peak1129	659	.	2131.950	-1	-1
chr11	65686682	65686967	peak1130	65	.	211.340	-1	-1
chr11	65728801	65729622	peak1131	958	.	3100.000	-1	-1
chr11	65769351	65770456	peak1132	958	.	3100.000	-1	-1
chr11	65819419	65820234	peak1133	888	.	2872.910	-1	-1
chr11	66024596	66024801	peak1134	32	.	105.960	-1	-1
chr11	66035794	66036438	peak1135	155	.	503.360	-1	-1
chr11	66056329	66056925	peak1136	317	.	1027.780	-1	-1
chr11	66247580	66248044	peak1137	214	.	692.070	-1	-1
chr11	66277927	66278223	peak1138	69	.	223.600	-1	-1
chr11	66313293	66313689	peak1139	38	.	123.090	-1	-1
chr11	66487776	66488013	peak1140	42	.	138.650	-1	-1
chr11	66610353	66610562	peak1141	32	.	106.590	-1	-1
chr11	66624858	66624985	peak1142	39	.	126.540	-1	-1
chr11	67055588	67056139	peak1143	215	.	697.820	-1	-1
chr11	67056281	67056616	peak1144	64	.	207.920	-1	-1
chr11	67168928	67169421	peak1145	499	.	1613.750	-1	-1
chr11	67195695	67196033	peak1146	57	.	184.540	-1	-1
chr11	67210812	67211032	peak1147	103	.	333.720	-1	-1
chr11	67232141	67232503	peak1148	62	.	201.760	-1	-1
chr11	67275486	67276020	peak1149	178	.	578.350	-1	-1
chr11	67374140	67374557	peak1150	165	.	535.000	-1	-1
chr11	67397780	67398302	peak1151	40	.	132.470	-1	-1
chr11	67437161	67437484	peak1152	46	.	150.530	-1	-1
chr11	67797751	67798018	peak1153	215	.	696.420	-1	-1
chr11	67798024	67798375	peak1154	46	.	151.270	-1	-1
chr11	67983753	67984040	peak1155	75	.	243.820	-1	-1
chr11	68039243	68039928	peak1156	834	.	2697.500	-1	-1
chr11	68099038	68099227	peak1157	49	.	158.890	-1	-1
chr11	68291163	68291212	peak1158	66	.	214.790	-1	-1
chr11	68611243	68611633	peak1159	34	.	111.550	-1	-1
chr11	68671019	68671605	peak1160	905	.	2926.560	-1	-1
chr11	69489869	69490297	peak1161	91	.	297.380	-1	-1
chr11	70244190	70244947	peak1162	508	.	1644.510	-1	-1
chr11	71164166	71164389	peak1163	96	.	312.670	-1	-1
chr11	71639308	71639823	peak1164	707	.	2287.180	-1	-1
chr11	71639849	71640249	peak1165	626	.	2025.770	-1	-1
chr11	71791418	71791986	peak1166	291	.	941.490	-1	-1
chr11	71813906	71814575	peak1167	594	.	1923.620	-1	-1
chr11	71823199	71824090	peak1168	958	.	3100.000	-1	-1
chr11	72487865	72488127	peak1169	85	.	276.020	-1	-1
chr11	72504994	72505299	peak1170	34	.	112.370	-1	-1
chr11	72953398	72953882	peak1171	150	.	485.610	-1	-1
chr11	73309118	73309859	peak1172	515	.	1668.160	-1	-1
chr11	73490472	73490905	peak1173	61	.	198.840	-1	-1
chr11	73498793	73499306	peak1174	445	.	1440.240	-1	-1
chr11	73587622	73588220	peak1175	682	.	2206.010	-1	-1
chr11	73881835	73882571	peak1176	341	.	1105.420	-1	-1
chr11	75110353	75110800	peak1177	337	.	1089.600	-1	-1
chr11	75273652	75273951	peak1178	203	.	657.280	-1	-1
chr11	76091976	76092375	peak1179	82	.	266.450	-1	-1
chr11	76758699	76758910	peak1180	69	.	225.550	-1	-1
chr11	77348463	77349056	peak1181	833	.	2695.520	-1	-1
chr11	77531738	77532238	peak1182	101	.	329.040	-1	-1
chr11	77705549	77706241	peak1183	958	.	3100.000	-1	-1
chr11	77734039	77734422	peak1184	62	.	200.740	-1	-1
chr11	77790779	77791073	peak1185	157	.	507.760	-1	-1
chr11	77850513	77850868	peak1186	255	.	827.270	-1	-1
chr11	80660990	80661090	peak1187	32	.	105.810	-1	-1
chr11	82612534	82612893	peak1188	227	.	736.310	-1	-1
chr11	82904397	82904926	peak1189	677	.	2190.590	-1	-1
chr11	82996718	82997252	peak1190	158	.	511.960	-1	-1
chr11	82997254	82997592	peak1191	194	.	629.700	-1	-1
chr11	83984298	83984382	peak1192	39	.	127.610	-1	-1
chr11	85358829	85359138	peak1193	192	.	622.440	-1	-1
chr11	85375985	85376249	peak1194	97	.	314.590	-1	-1
chr11	86013003	86013605	peak1195	958	.	3100.000	-1	-1
chr11	89955972	89956450	peak1196	216	.	700.530	-1	-1
chr11	92647209	92647300	peak1197	34	.	110.800	-1	-1
chr11	93394585	93394949	peak1198	145	.	471.710	-1	-1
chr11	93474509	93474818	peak1199	53	.	171.870	-1	-1
chr11	93517245	93517556	peak1200	556	.	1800.250	-1	-1
chr11	93861837	93862391	peak1201	273	.	885.640	-1	-1
chr11	93922118	93922209	peak1202	35	.	116.390	-1	-1
chr11	94706424	94706917	peak1203	813	.	2628.700	-1	-1
chr11	95522614	95523185	peak1204	845	.	2732.520	-1	-1
chr11	95523433	95523687	peak1205	37	.	122.300	-1	-1
chr11	95610458	95610544	peak1206	38	.	125.780	-1	-1
chr11	95656922	95657414	peak1207	379	.	1225.550	-1	-1
chr11	96122489	96122660	peak1208	35	.	114.190	-1	-1
chr11	96122721	96123349	peak1209	703	.	2273.910	-1	-1
chr11	96917018	96917161	peak1210	50	.	162.060	-1	-1
chr11	100557974	100558204	peak1211	65	.	212.130	-1	-1
chr11	101980689	101981160	peak1212	62	.	201.530	-1	-1
chr11	102217696	102218199	peak1213	127	.	411.520	-1	-1
chr11	102493147	102493302	peak1214	34	.	110.000	-1	-1
chr11	102962598	102963142	peak1215	671	.	2171.220	-1	-1
chr11	104703030	104703132	peak1216	39	.	128.500	-1	-1
chr11	105892698	105893401	peak1217	620	.	2006.730	-1	-1
chr11	106698572	106698726	peak1218	134	.	433.240	-1	-1
chr11	107436137	107436542	peak1219	39	.	128.420	-1	-1
chr11	108093246	108093982	peak1220	199	.	645.580	-1	-1
chr11	108338036	108338406	peak1221	348	.	1127.060	-1	-1
chr11	108535565	108535861	peak1222	157	.	509.740	-1	-1
chr11	110300577	110300963	peak1223	54	.	175.260	-1	-1
chr11	110967945	110968139	peak1224	54	.	174.880	-1	-1
chr11	111749674	111750164	peak1225	319	.	1031.940	-1	-1
chr11	111836886	111836973	peak1226	42	.	137.880	-1	-1
chr11	111944678	111945208	peak1227	958	.	3100.000	-1	-1
chr11	111957166	111957780	peak1228	958	.	3100.000	-1	-1
chr11	112096909	112097419	peak1229	36	.	119.380	-1	-1
chr11	112561351	112561435	peak1230	35	.	115.060	-1	-1
chr11	113185095	113185677	peak1231	59	.	191.550	-1	-1
chr11	116047331	116047463	peak1232	40	.	131.040	-1	-1
chr11	116643581	116643899	peak1233	241	.	781.030	-1	-1
chr11	116658497	116658926	peak1234	476	.	1540.640	-1	-1
chr11	116697708	116697967	peak1235	43	.	139.180	-1	-1
chr11	117014618	117015356	peak1236	817	.	2642.410	-1	-1
chr11	117102619	117102988	peak1237	342	.	1108.440	-1	-1
chr11	117103125	117103477	peak1238	550	.	1780.090	-1	-1
chr11	117186746	117187192	peak1239	246	.	798.010	-1	-1
chr11	117198328	117198846	peak1240	499	.	1613.750	-1	-1
chr11	118122547	118123192	peak1241	958	.	3100.000	-1	-1
chr11	118230013	118230484	peak1242	976	.	3155.820	-1	-1
chr11	118272245	118272583	peak1243	49	.	161.230	-1	-1
chr11	118306685	118307168	peak1244	82	.	266.550	-1	-1
chr11	118442991	118443277	peak1245	112	.	362.510	-1	-1
chr11	118491236	118491618	peak1246	378	.	1224.420	-1	-1
chr11	118491878	118492171	peak1247	85	.	274.840	-1	-1
chr11	118888765	118889581	peak1248	958	.	3100.000	-1	-1
chr11	118927980	118928371	peak1249	134	.	435.330	-1	-1
chr11	118938322	118938645	peak1250	205	.	665.580	-1	-1
chr11	118955397	118955884	peak1251	313	.	1014.160	-1	-1
chr11	118972331	118973113	peak1252	526	.	1700.630	-1	-1
chr11	118979280	118979568	peak1253	104	.	336.500	-1	-1
chr11	118991898	118992696	peak1254	338	.	1093.820	-1	-1
chr11	120160170	120160471	peak1255	193	.	624.200	-1	-1
chr11	120195832	120196102	peak1256	84	.	273.310	-1	-1
chr11	120206793	120207331	peak1257	524	.	1695.120	-1	-1
chr11	120894606	120895008	peak1258	347	.	1124.600	-1	-1
chr11	122932891	122933508	peak1259	211	.	684.960	-1	-1
chr11	123349125	123349254	peak1260	45	.	146.000	-1	-1
chr11	123611903	123612589	peak1261	958	.	3100.000	-1	-1
chr11	124285411	124285507	peak1262	40	.	132.220	-1	-1
chr11	124492503	124493030	peak1263	855	.	2767.080	-1	-1
chr11	124669972	124670668	peak1264	645	.	2087.370	-1	-1
chr11	124823676	124824196	peak1265	958	.	3100.000	-1	-1
chr11	124981300	124982117	peak1266	701	.	2266.430	-1	-1
chr11	124994034	124994372	peak1267	295	.	955.970	-1	-1
chr11	125185155	125185242	peak1268	56	.	182.050	-1	-1
chr11	125462252	125462853	peak1269	144	.	467.120	-1	-1
chr11	125772953	125773240	peak1270	165	.	534.750	-1	-1
chr11	125808304	125808519	peak1271	175	.	567.010	-1	-1
chr11	126138490	126139193	peak1272	667	.	2158.370	-1	-1
chr11	126152743	126153305	peak1273	139	.	450.280	-1	-1
chr11	127811537	127811773	peak1274	152	.	491.720	-1	-1
chr11	128379407	128379488	peak1275	36	.	117.000	-1	-1
chr11	129939534	129939917	peak1276	297	.	961.230	-1	-1
chr11	132934351	132934654	peak1277	668	.	2159.800	-1	-1
chr11	132982138	132982211	peak1278	44	.	145.070	-1	-1
chr11	134321366	134321776	peak1279	32	.	105.910	-1	-1
chr11	134582201	134582301	peak1280	35	.	113.960	-1	-1
chr12	73762	75006	peak1281	232	.	752.080	-1	-1
chr12	498345	499004	peak1282	958	.	3100.000	-1	-1
chr12	650992	651044	peak1283	31	.	101.480	-1	-1
chr12	685460	685712	peak1284	88	.	287.260	-1	-1
chr12	918346	918429	peak1285	51	.	167.830	-1	-1
chr12	1191579	1191680	peak1286	36	.	117.050	-1	-1
chr12	1703247	1704148	peak1287	320	.	1036.930	-1	-1
chr12	1799937	1800280	peak1288	39	.	128.350	-1	-1
chr12	1913736	1913983	peak1289	512	.	1656.560	-1	-1
chr12	2389441	2389617	peak1290	47	.	152.610	-1	-1
chr12	2629167	2629845	peak1291	45	.	146.380	-1	-1
chr12	2921536	2922213	peak1292	906	.	2930.530	-1	-1
chr12	3073077	3073273	peak1293	40	.	131.550	-1	-1
chr12	3653802	3653912	peak1294	31	.	100.810	-1	-1
chr12	3982139	3982730	peak1295	630	.	2039.830	-1	-1
chr12	4430083	4430482	peak1296	105	.	340.980	-1	-1
chr12	4544797	4545011	peak1297	83	.	268.870	-1	-1
chr12	4647454	4648153	peak1298	958	.	3100.000	-1	-1
chr12	5665273	5665447	peak1299	99	.	320.540	-1	-1
chr12	6451187	6451339	peak1300	40	.	129.740	-1	-1
chr12	6602304	6602729	peak1301	875	.	2831.630	-1	-1
chr12	6602763	6603197	peak1302	69	.	224.100	-1	-1
chr12	6642479	6642846	peak1303	185	.	599.230	-1	-1
chr12	6651491	6651685	peak1304	39	.	128.190	-1	-1
chr12	6677278	6677736	peak1305	356	.	1151.610	-1	-1
chr12	6753403	6753711	peak1306	195	.	630.850	-1	-1
chr12	6771916	6772678	peak1307	958	.	3100.000	-1	-1
chr12	6797707	6799038	peak1308	958	.	3100.000	-1	-1
chr12	6833030	6833556	peak1309	958	.	3100.000	-1	-1
chr12	6861978	6862460	peak1310	435	.	1408.460	-1	-1
chr12	6961093	6961895	peak1311	363	.	1173.960	-1	-1
chr12	6982291	6982638	peak1312	215	.	697.710	-1	-1
chr12	7047094	7047435	peak1313	82	.	266.690	-1	-1
chr12	7053029	7053291	peak1314	82	.	265.140	-1	-1
chr12	7055577	7056098	peak1315	83	.	268.840	-1	-1
chr12	7070993	7071174	peak1316	49	.	159.220	-1	-1
chr12	7079200	7080277	peak1317	958	.	3100.000	-1	-1
chr12	7261005	7261311	peak1318	60	.	194.260	-1	-1
chr12	7280693	7280973	peak1319	47	.	155.070	-1	-1
chr12	7521884	7522243	peak1320	83	.	271.500	-1	-1
chr12	8178904	8179134	peak1321	110	.	358.560	-1	-1
chr12	8179168	8179536	peak1322	63	.	206.680	-1	-1
chr12	8234607	8235075	peak1323	190	.	617.180	-1	-1
chr12	8819125	8819178	peak1324	50	.	161.820	-1	-1
chr12	9066905	9067280	peak1325	266	.	862.990	-1	-1
chr12	9102086	9102826	peak1326	958	.	3100.000	-1	-1
chr12	9217153	9217905	peak1327	352	.	1139.220	-1	-1
chr12	9436183	9436709	peak1328	413	.	1337.050	-1	-1
chr12	9600326	9601003	peak1329	205	.	663.190	-1	-1
chr12	9800334	9800854	peak1330	257	.	832.630	-1	-1
chr12	10874584	10874794	peak1331	49	.	159.890	-1	-1
chr12	11323681	11324062	peak1332	63	.	206.390	-1	-1
chr12	11545924	11546054	peak1333	35	.	113.750	-1	-1
chr12	11546110	11546229	peak1334	33	.	109.480	-1	-1
chr12	11546703	11546821	peak1335	36	.	119.610	-1	-1
chr12	11842728	11842780	peak1336	66	.	214.790	-1	-1
chr12	12475814	12475945	peak1337	47	.	153.750	-1	-1
chr12	12503045	12503319	peak1338	67	.	216.630	-1	-1
chr12	12509827	12510274	peak1339	188	.	609.990	-1	-1
chr12	12695266	12695366	peak1340	49	.	161.380	-1	-1
chr12	12966067	12966402	peak1341	481	.	1556.760	-1	-1
chr12	13124887	13124940	peak1342	57	.	186.190	-1	-1
chr12	13251057	13251206	peak1343	37	.	120.950	-1	-1
chr12	13317014	13317141	peak1344	31	.	103.110	-1	-1
chr12	13779693	13779784	peak1345	31	.	102.440	-1	-1
chr12	14341000	14341176	peak1346	45	.	146.000	-1	-1
chr12	14956266	14956707	peak1347	773	.	2500.270	-1	-1
chr12	16035072	16035700	peak1348	453	.	1464.780	-1	-1
chr12	17228713	17228802	peak1349	50	.	162.850	-1	-1
chr12	17739345	17739432	peak1350	38	.	125.590	-1	-1
chr12	20474432	20474514	peak1351	35	.	113.960	-1	-1
chr12	21590435	21590865	peak1352	329	.	1065.240	-1	-1
chr12	21654173	21654385	peak1353	43	.	139.250	-1	-1
chr12	21654409	21654854	peak1354	115	.	373.910	-1	-1
chr12	21836542	21836648	peak1355	35	.	113.960	-1	-1
chr12	25348037	25348265	peak1356	114	.	370.970	-1	-1
chr12	26371210	26371261	peak1357	58	.	187.740	-1	-1
chr12	27167104	27167426	peak1358	112	.	364.750	-1	-1
chr12	27396800	27397205	peak1359	319	.	1031.940	-1	-1
chr12	27932794	27933001	peak1360	41	.	133.920	-1	-1
chr12	28343146	28343841	peak1361	1000	.	3233.060	-1	-1
chr12	29542172	29542393	peak1362	42	.	138.960	-1	-1
chr12	30848647	30849034	peak1363	325	.	1053.150	-1	-1
chr12	30907707	30908213	peak1364	206	.	666.850	-1	-1
chr12	30924871	30924922	peak1365	47	.	154.000	-1	-1
chr12	31226562	31227270	peak1366	428	.	1386.970	-1	-1
chr12	31812080	31812332	peak1367	35	.	115.810	-1	-1
chr12	32295234	32295347	peak1368	41	.	134.080	-1	-1
chr12	32552579	32553011	peak1369	98	.	318.340	-1	-1
chr12	32908145	32908329	peak1370	38	.	122.910	-1	-1
chr12	34175110	34175539	peak1371	958	.	3100.000	-1	-1
chr12	38710314	38710711	peak1372	958	.	3100.000	-1	-1
chr12	39298710	39298913	peak1373	80	.	259.630	-1	-1
chr12	42719783	42720070	peak1374	234	.	757.290	-1	-1
chr12	44199725	44200282	peak1375	265	.	856.920	-1	-1
chr12	45342460	45342757	peak1376	238	.	771.090	-1	-1
chr12	48497981	48498059	peak1377	43	.	142.110	-1	-1
chr12	48499460	48500273	peak1378	958	.	3100.000	-1	-1
chr12	48550842	48551460	peak1379	512	.	1656.560	-1	-1
chr12	48744339	48744851	peak1380	248	.	804.750	-1	-1
chr12	49110355	49110892	peak1381	724	.	2343.490	-1	-1
chr12	49182706	49183000	peak1382	88	.	286.330	-1	-1
chr12	49245787	49246118	peak1383	84	.	272.310	-1	-1
chr12	49351058	49351399	peak1384	66	.	215.340	-1	-1
chr12	49412395	49412783	peak1385	969	.	3133.370	-1	-1
chr12	49454206	49454459	peak1386	37	.	120.680	-1	-1
chr12	49628226	49628528	peak1387	132	.	426.990	-1	-1
chr12	49658332	49658696	peak1388	44	.	142.280	-1	-1
chr12	49961505	49962101	peak1389	803	.	2598.810	-1	-1
chr12	50135051	50135663	peak1390	501	.	1622.480	-1	-1
chr12	50221554	50222202	peak1391	523	.	1692.770	-1	-1
chr12	50236590	50237033	peak1392	419	.	1357.670	-1	-1
chr12	50419055	50419585	peak1393	63	.	203.810	-1	-1
chr12	50478763	50479351	peak1394	662	.	2141.060	-1	-1
chr12	50505403	50506323	peak1395	338	.	1095.480	-1	-1
chr12	50560656	50560863	peak1396	34	.	111.840	-1	-1
chr12	50561007	50561324	peak1397	67	.	216.620	-1	-1
chr12	50794360	50795000	peak1398	661	.	2137.870	-1	-1
chr12	50820462	50820591	peak1399	37	.	122.560	-1	-1
chr12	50898733	50898998	peak1400	39	.	128.830	-1	-1
chr12	50987539	50987616	peak1401	36	.	118.900	-1	-1
chr12	50992501	50992629	peak1402	79	.	257.800	-1	-1
chr12	51157488	51157813	peak1403	44	.	143.210	-1	-1
chr12	51158085	51158347	peak1404	56	.	183.460	-1	-1
chr12	51342603	51342728	peak1405	57	.	186.280	-1	-1
chr12	51441577	51442087	peak1406	85	.	277.860	-1	-1
chr12	51566467	51567101	peak1407	758	.	2451.200	-1	-1
chr12	51632405	51632871	peak1408	215	.	697.820	-1	-1
chr12	51632906	51633151	peak1409	101	.	327.820	-1	-1
chr12	52242951	52243102	peak1410	36	.	118.880	-1	-1
chr12	52426861	52427105	peak1411	52	.	171.010	-1	-1
chr12	52463181	52463901	peak1412	958	.	3100.000	-1	-1
chr12	53342554	53343024	peak1413	37	.	120.030	-1	-1
chr12	53399814	53400203	peak1414	92	.	299.350	-1	-1
chr12	53443683	53443889	peak1415	55	.	179.260	-1	-1
chr12	53473050	53473466	peak1416	77	.	250.240	-1	-1
chr12	53574170	53575013	peak1417	655	.	2119.110	-1	-1
chr12	53615233	53615638	peak1418	64	.	207.500	-1	-1
chr12	53645842	53646143	peak1419	50	.	161.950	-1	-1
chr12	53689120	53689472	peak1420	303	.	981.050	-1	-1
chr12	53693225	53693874	peak1421	958	.	3100.000	-1	-1
chr12	53714983	53715553	peak1422	958	.	3100.000	-1	-1
chr12	53764960	53765391	peak1423	118	.	382.420	-1	-1
chr12	53773502	53773930	peak1424	132	.	427.400	-1	-1
chr12	53845545	53845944	peak1425	494	.	1598.710	-1	-1
chr12	54582577	54583050	peak1426	958	.	3100.000	-1	-1
chr12	55808728	55808948	peak1427	85	.	276.020	-1	-1
chr12	55983814	55983956	peak1428	46	.	149.420	-1	-1
chr12	56211450	56212109	peak1429	231	.	748.020	-1	-1
chr12	56223233	56223677	peak1430	958	.	3100.000	-1	-1
chr12	56320553	56321083	peak1431	633	.	2048.810	-1	-1
chr12	56367552	56367907	peak1432	49	.	161.080	-1	-1
chr12	56401056	56401322	peak1433	188	.	610.220	-1	-1
chr12	56435383	56436045	peak1434	958	.	3100.000	-1	-1
chr12	56497997	56498489	peak1435	34	.	110.630	-1	-1
chr12	56510022	56510147	peak1436	37	.	120.700	-1	-1
chr12	56510206	56510548	peak1437	339	.	1096.110	-1	-1
chr12	56511718	56512404	peak1438	891	.	2882.860	-1	-1
chr12	56519942	56520165	peak1439	51	.	167.390	-1	-1
chr12	56546111	56546435	peak1440	336	.	1089.330	-1	-1
chr12	56583817	56584198	peak1441	76	.	246.480	-1	-1
chr12	56615521	56616049	peak1442	155	.	503.170	-1	-1
chr12	56617913	56618321	peak1443	456	.	1475.650	-1	-1
chr12	56660407	56660863	peak1444	246	.	798.520	-1	-1
chr12	56694005	56694337	peak1445	52	.	170.830	-1	-1
chr12	56727845	56728025	peak1446	52	.	170.020	-1	-1
chr12	56753778	56754337	peak1447	274	.	886.520	-1	-1
chr12	57039604	57040238	peak1448	195	.	631.330	-1	-1
chr12	57118778	57119356	peak1449	750	.	2427.210	-1	-1
chr12	57400142	57400405	peak1450	65	.	210.720	-1	-1
chr12	57472342	57472939	peak1451	343	.	1111.170	-1	-1
chr12	57496024	57496265	peak1452	39	.	128.740	-1	-1
chr12	57632334	57632562	peak1453	52	.	169.470	-1	-1
chr12	57881476	57882047	peak1454	627	.	2029.180	-1	-1
chr12	57914339	57914542	peak1455	53	.	172.140	-1	-1
chr12	57984789	57985134	peak1456	69	.	223.660	-1	-1
chr12	58005307	58005539	peak1457	70	.	227.280	-1	-1
chr12	58087822	58087981	peak1458	38	.	123.690	-1	-1
chr12	58138648	58139312	peak1459	592	.	1916.680	-1	-1
chr12	58145980	58146367	peak1460	72	.	234.470	-1	-1
chr12	58158498	58158753	peak1461	36	.	118.500	-1	-1
chr12	58325534	58325644	peak1462	31	.	100.810	-1	-1
chr12	58329788	58330141	peak1463	597	.	1932.780	-1	-1
chr12	62860341	62860782	peak1464	484	.	1567.390	-1	-1
chr12	64173555	64174035	peak1465	190	.	616.870	-1	-1
chr12	64797893	64798271	peak1466	428	.	1385.400	-1	-1
chr12	65003859	65004239	peak1467	91	.	297.420	-1	-1
chr12	65563098	65563476	peak1468	215	.	695.750	-1	-1
chr12	66357139	66357199	peak1469	34	.	112.280	-1	-1
chr12	66524284	66524818	peak1470	761	.	2463.190	-1	-1
chr12	66563333	66563881	peak1471	232	.	750.260	-1	-1
chr12	68840717	68840802	peak1472	42	.	137.880	-1	-1
chr12	69004412	69004877	peak1473	77	.	251.680	-1	-1
chr12	69080477	69081073	peak1474	958	.	3100.000	-1	-1
chr12	69139698	69140101	peak1475	265	.	859.490	-1	-1
chr12	69201696	69202020	peak1476	34	.	112.920	-1	-1
chr12	69633122	69633513	peak1477	275	.	889.380	-1	-1
chr12	69863949	69864483	peak1478	782	.	2529.860	-1	-1
chr12	69979014	69979571	peak1479	367	.	1188.460	-1	-1
chr12	70636924	70637281	peak1480	38	.	122.870	-1	-1
chr12	70861696	70861925	peak1481	90	.	292.360	-1	-1
chr12	71177588	71177678	peak1482	46	.	151.260	-1	-1
chr12	72056802	72057063	peak1483	39	.	127.220	-1	-1
chr12	72057442	72057894	peak1484	611	.	1977.010	-1	-1
chr12	72057928	72058099	peak1485	45	.	146.050	-1	-1
chr12	72233294	72233680	peak1486	280	.	908.230	-1	-1
chr12	74931454	74931872	peak1487	320	.	1036.060	-1	-1
chr12	75170056	75170143	peak1488	35	.	113.960	-1	-1
chr12	75723854	75724065	peak1489	81	.	263.840	-1	-1
chr12	75905161	75905646	peak1490	840	.	2718.490	-1	-1
chr12	76741812	76742458	peak1491	958	.	3100.000	-1	-1
chr12	76953265	76953887	peak1492	51	.	166.130	-1	-1
chr12	88178290	88178444	peak1493	39	.	127.630	-1	-1
chr12	88328440	88328524	peak1494	38	.	125.780	-1	-1
chr12	88429126	88429423	peak1495	99	.	323.090	-1	-1
chr12	89747851	89748163	peak1496	161	.	521.810	-1	-1
chr12	89919637	89919943	peak1497	109	.	352.600	-1	-1
chr12	91347708	91347899	peak1498	61	.	198.040	-1	-1
chr12	92539481	92539800	peak1499	98	.	319.770	-1	-1
chr12	92947274	92947534	peak1500	98	.	318.390	-1	-1
chr12	93023625	93023706	peak1501	36	.	117.000	-1	-1
chr12	93292485	93292538	peak1502	70	.	229.230	-1	-1
chr12	93323099	93323399	peak1503	49	.	160.560	-1	-1
chr12	93708349	93708603	peak1504	54	.	174.970	-1	-1
chr12	93835278	93836084	peak1505	914	.	2955.690	-1	-1
chr12	94070941	94071242	peak1506	270	.	873.420	-1	-1
chr12	94853553	94853920	peak1507	294	.	953.030	-1	-1
chr12	95397336	95397656	peak1508	327	.	1057.860	-1	-1
chr12	95867688	95868025	peak1509	275	.	891.510	-1	-1
chr12	96336583	96336888	peak1510	307	.	993.470	-1	-1
chr12	96793747	96793999	peak1511	39	.	128.750	-1	-1
chr12	96894902	96895126	peak1512	74	.	240.560	-1	-1
chr12	96985626	96985734	peak1513	31	.	101.770	-1	-1
chr12	97300686	97301234	peak1514	782	.	2531.450	-1	-1
chr12	98503552	98503638	peak1515	42	.	139.010	-1	-1
chr12	98987212	98987576	peak1516	100	.	323.510	-1	-1
chr12	100593655	100593963	peak1517	137	.	443.340	-1	-1
chr12	100594392	100594711	peak1518	439	.	1421.030	-1	-1
chr12	100660593	100661049	peak1519	288	.	932.380	-1	-1
chr12	100817182	100817265	peak1520	31	.	102.440	-1	-1
chr12	102455706	102456012	peak1521	516	.	1668.620	-1	-1
chr12	102513719	102514071	peak1522	414	.	1341.200	-1	-1
chr12	104323178	104324408	peak1523	381	.	1232.100	-1	-1
chr12	104350849	104351102	peak1524	511	.	1652.880	-1	-1
chr12	104359405	104359919	peak1525	397	.	1285.600	-1	-1
chr12	104658960	104659168	peak1526	74	.	240.550	-1	-1
chr12	105480263	105480347	peak1527	31	.	103.110	-1	-1
chr12	105501304	105501795	peak1528	330	.	1068.180	-1	-1
chr12	105629593	105630236	peak1529	849	.	2746.030	-1	-1
chr12	106751374	106751828	peak1530	121	.	391.250	-1	-1
chr12	107167714	107168101	peak1531	170	.	550.680	-1	-1
chr12	107168203	107168524	peak1532	49	.	161.580	-1	-1
chr12	107548481	107548617	peak1533	44	.	144.940	-1	-1
chr12	108154664	108155208	peak1534	127	.	412.570	-1	-1
chr12	108908685	108909184	peak1535	194	.	628.710	-1	-1
chr12	108955096	108955333	peak1536	208	.	673.210	-1	-1
chr12	109125184	109125592	peak1537	143	.	462.680	-1	-1
chr12	109273861	109274074	peak1538	36	.	117.080	-1	-1
chr12	109458624	109458878	peak1539	60	.	194.800	-1	-1
chr12	109490121	109490613	peak1540	958	.	3100.000	-1	-1
chr12	109531106	109531447	peak1541	365	.	1180.220	-1	-1
chr12	109899039	109899230	peak1542	79	.	255.500	-1	-1
chr12	109914917	109915763	peak1543	958	.	3100.000	-1	-1
chr12	110151245	110151512	peak1544	106	.	343.950	-1	-1
chr12	110318148	110318448	peak1545	56	.	181.080	-1	-1
chr12	110433786	110434309	peak1546	129	.	418.010	-1	-1
chr12	110486070	110486642	peak1547	646	.	2091.280	-1	-1
chr12	110562023	110562238	peak1548	105	.	340.370	-1	-1
chr12	110887757	110888349	peak1549	787	.	2544.470	-1	-1
chr12	111001300	111001386	peak1550	38	.	124.890	-1	-1
chr12	112036835	112037608	peak1551	958	.	3100.000	-1	-1
chr12	112123587	112124044	peak1552	340	.	1101.210	-1	-1
chr12	112450810	112451097	peak1553	235	.	760.660	-1	-1
chr12	112563085	112563562	peak1554	202	.	653.680	-1	-1
chr12	112846853	112847624	peak1555	857	.	2773.880	-1	-1
chr12	112856425	112857052	peak1556	300	.	972.300	-1	-1
chr12	113622714	113623147	peak1557	55	.	179.190	-1	-1
chr12	113860090	113860294	peak1558	42	.	138.960	-1	-1
chr12	114211288	114211441	peak1559	34	.	112.700	-1	-1
chr12	114403999	114404232	peak1560	56	.	183.130	-1	-1
chr12	115587763	115587884	peak1561	36	.	118.080	-1	-1
chr12	117125778	117126016	peak1562	60	.	197.020	-1	-1
chr12	117175742	117176204	peak1563	75	.	244.670	-1	-1
chr12	117348543	117348963	peak1564	917	.	2965.680	-1	-1
chr12	117849629	117849719	peak1565	31	.	102.440	-1	-1
chr12	118454294	118454791	peak1566	135	.	439.270	-1	-1
chr12	118498895	118499025	peak1567	39	.	127.630	-1	-1
chr12	118814033	118814492	peak1568	184	.	597.460	-1	-1
chr12	119594258	119594398	peak1569	44	.	142.830	-1	-1
chr12	120105432	120106161	peak1570	958	.	3100.000	-1	-1
chr12	120632166	120632868	peak1571	966	.	3124.460	-1	-1
chr12	120638937	120639246	peak1572	152	.	492.530	-1	-1
chr12	120665639	120665817	peak1573	33	.	108.940	-1	-1
chr12	120875542	120876312	peak1574	370	.	1197.610	-1	-1
chr12	120907321	120907642	peak1575	44	.	142.740	-1	-1
chr12	121018833	121019420	peak1576	270	.	873.270	-1	-1
chr12	121124050	121124432	peak1577	98	.	317.230	-1	-1
chr12	121124464	121125142	peak1578	533	.	1725.150	-1	-1
chr12	121341197	121341461	peak1579	135	.	438.100	-1	-1
chr12	121498233	121498383	peak1580	54	.	177.310	-1	-1
chr12	121523017	121523149	peak1581	37	.	122.560	-1	-1
chr12	121527243	121527511	peak1582	49	.	160.640	-1	-1
chr12	121790075	121790512	peak1583	403	.	1304.980	-1	-1
chr12	121837515	121838003	peak1584	190	.	615.950	-1	-1
chr12	121905142	121905523	peak1585	44	.	142.280	-1	-1
chr12	122018862	122019059	peak1586	73	.	236.670	-1	-1
chr12	122124949	122125181	peak1587	55	.	179.370	-1	-1
chr12	122225754	122225803	peak1588	47	.	152.410	-1	-1
chr12	122234949	122235340	peak1589	128	.	416.170	-1	-1
chr12	122295278	122295452	peak1590	43	.	142.120	-1	-1
chr12	122326322	122326796	peak1591	648	.	2095.820	-1	-1
chr12	122710264	122710881	peak1592	454	.	1470.150	-1	-1
chr12	122750795	122751204	peak1593	65	.	211.220	-1	-1
chr12	123011559	123011843	peak1594	280	.	907.200	-1	-1
chr12	123320299	123320532	peak1595	52	.	170.950	-1	-1
chr12	123380479	123380854	peak1596	231	.	749.850	-1	-1
chr12	123459023	123459472	peak1597	874	.	2826.610	-1	-1
chr12	123459493	123459975	peak1598	181	.	587.500	-1	-1
chr12	123464642	123465522	peak1599	722	.	2334.720	-1	-1
chr12	123469167	123469451	peak1600	35	.	114.530	-1	-1
chr12	123681526	123681610	peak1601	38	.	125.780	-1	-1
chr12	123849331	123849565	peak1602	48	.	157.910	-1	-1
chr12	123849640	123849944	peak1603	39	.	127.330	-1	-1
chr12	123868138	123868457	peak1604	196	.	634.900	-1	-1
chr12	124068837	124069270	peak1605	202	.	656.210	-1	-1
chr12	124086117	124086906	peak1606	958	.	3100.000	-1	-1
chr12	124117977	124118524	peak1607	958	.	3100.000	-1	-1
chr12	124196562	124197317	peak1608	599	.	1939.320	-1	-1
chr12	125365808	125366073	peak1609	44	.	144.520	-1	-1
chr12	125399338	125399638	peak1610	31	.	101.840	-1	-1
chr12	125402142	125402404	peak1611	43	.	141.510	-1	-1
chr12	125425303	125425513	peak1612	53	.	172.120	-1	-1
chr12	127875756	127875839	peak1613	35	.	113.960	-1	-1
chr12	129308405	129308857	peak1614	838	.	2709.490	-1	-1
chr12	129674656	129675077	peak1615	53	.	173.650	-1	-1
chr12	130183075	130183190	peak1616	33	.	109.680	-1	-1
chr12	130540007	130540174	peak1617	35	.	114.070	-1	-1
chr12	131125931	131126069	peak1618	31	.	103.110	-1	-1
chr12	131238843	131239553	peak1619	958	.	3100.000	-1	-1
chr12	131727489	131727724	peak1620	118	.	384.620	-1	-1
chr12	132111528	132111890	peak1621	31	.	101.840	-1	-1
chr12	132195140	132196040	peak1622	958	.	3100.000	-1	-1
chr12	132413653	132413895	peak1623	44	.	143.310	-1	-1
chr12	132434289	132434715	peak1624	180	.	583.610	-1	-1
chr12	132859949	132860205	peak1625	55	.	180.340	-1	-1
chr12	133066581	133066848	peak1626	390	.	1263.860	-1	-1
chr12	133067020	133067245	peak1627	34	.	110.130	-1	-1
chr12	133287024	133287661	peak1628	958	.	3100.000	-1	-1
chr12	133404986	133405988	peak1629	958	.	3100.000	-1	-1
chr12	133464042	133464512	peak1630	144	.	467.880	-1	-1
chr12	133532608	133533067	peak1631	312	.	1009.600	-1	-1
chr12	133562639	133563446	peak1632	786	.	2542.490	-1	-1
chr12	133613725	133614165	peak1633	273	.	882.710	-1	-1
chr12	133656601	133657050	peak1634	570	.	1845.340	-1	-1
chr12	133657154	133657716	peak1635	122	.	396.340	-1	-1
chr12	133757878	133758214	peak1636	442	.	1429.540	-1	-1
chr13	19712083	19712518	peak1637	69	.	224.600	-1	-1
chr13	20160973	20161320	peak1638	820	.	2651.210	-1	-1
chr13	20175832	20176349	peak1639	452	.	1464.250	-1	-1
chr13	20207396	20207898	peak1640	70	.	226.570	-1	-1
chr13	20701787	20702150	peak1641	93	.	301.350	-1	-1
chr13	21140906	21141494	peak1642	235	.	761.170	-1	-1
chr13	21278232	21278449	peak1643	46	.	151.570	-1	-1
chr13	24463412	24463714	peak1644	40	.	130.180	-1	-1
chr13	25086528	25087116	peak1645	194	.	628.390	-1	-1
chr13	25496861	25497341	peak1646	365	.	1182.660	-1	-1
chr13	25875559	25875869	peak1647	195	.	631.740	-1	-1
chr13	26795993	26796763	peak1648	401	.	1299.640	-1	-1
chr13	27825281	27825540	peak1649	317	.	1025.150	-1	-1
chr13	28024075	28024394	peak1650	49	.	158.710	-1	-1
chr13	28195855	28196265	peak1651	115	.	372.850	-1	-1
chr13	28713428	28713678	peak1652	47	.	154.880	-1	-1
chr13	29232997	29233736	peak1653	958	.	3100.000	-1	-1
chr13	30424676	30424928	peak1654	31	.	100.590	-1	-1
chr13	31191554	31192261	peak1655	958	.	3100.000	-1	-1
chr13	31320423	31320626	peak1656	119	.	384.920	-1	-1
chr13	31735891	31736277	peak1657	123	.	400.460	-1	-1
chr13	31736329	31736646	peak1658	332	.	1076.260	-1	-1
chr13	32955689	32955877	peak1659	35	.	113.390	-1	-1
chr13	33112860	33113119	peak1660	63	.	204.290	-1	-1
chr13	34116557	34117212	peak1661	699	.	2261.560	-1	-1
chr13	34392089	34392403	peak1662	226	.	731.220	-1	-1
chr13	34713562	34713651	peak1663	62	.	202.020	-1	-1
chr13	35851657	35851766	peak1664	31	.	101.280	-1	-1
chr13	37573304	37573621	peak1665	230	.	744.520	-1	-1
chr13	37633539	37634020	peak1666	613	.	1983.520	-1	-1
chr13	38923555	38923734	peak1667	90	.	292.360	-1	-1
chr13	38923835	38924085	peak1668	92	.	300.440	-1	-1
chr13	39611837	39612117	peak1669	114	.	370.970	-1	-1
chr13	41345011	41345620	peak1670	958	.	3100.000	-1	-1
chr13	41363309	41363724	peak1671	331	.	1072.400	-1	-1
chr13	41387240	41387345	peak1672	34	.	110.000	-1	-1
chr13	41837419	41838106	peak1673	958	.	3100.000	-1	-1
chr13	42534894	42535474	peak1674	428	.	1384.710	-1	-1
chr13	44052142	44052228	peak1675	39	.	126.260	-1	-1
chr13	45563428	45563932	peak1676	245	.	793.320	-1	-1
chr13	45682924	45683101	peak1677	68	.	220.100	-1	-1
chr13	45915144	45915503	peak1678	364	.	1178.180	-1	-1
chr13	46038701	46039588	peak1679	958	.	3100.000	-1	-1
chr13	46626519	46626749	peak1680	39	.	127.820	-1	-1
chr13	46626757	46627025	peak1681	529	.	1713.230	-1	-1
chr13	47064960	47065101	peak1682	52	.	169.250	-1	-1
chr13	48611629	48612294	peak1683	257	.	832.270	-1	-1
chr13	48669096	48669450	peak1684	232	.	750.710	-1	-1
chr13	48877554	48878050	peak1685	578	.	1871.050	-1	-1
chr13	49789165	49789478	peak1686	179	.	581.330	-1	-1
chr13	50017864	50018664	peak1687	275	.	890.070	-1	-1
chr13	50570748	50571034	peak1688	94	.	306.740	-1	-1
chr13	50676877	50676969	peak1689	33	.	106.830	-1	-1
chr13	50698474	50698749	peak1690	112	.	363.020	-1	-1
chr13	51484032	51484317	peak1691	81	.	264.500	-1	-1
chr13	52077652	52077735	peak1692	46	.	150.240	-1	-1
chr13	52157879	52158251	peak1693	98	.	317.130	-1	-1
chr13	52158338	52158729	peak1694	62	.	201.370	-1	-1
chr13	52194914	52195086	peak1695	39	.	128.360	-1	-1
chr13	52378209	52378547	peak1696	42	.	137.050	-1	-1
chr13	52586414	52586643	peak1697	100	.	324.140	-1	-1
chr13	52768283	52768823	peak1698	703	.	2273.730	-1	-1
chr13	53024104	53024615	peak1699	151	.	491.340	-1	-1
chr13	53174432	53174673	peak1700	98	.	317.750	-1	-1
chr13	53191354	53191866	peak1701	825	.	2670.250	-1	-1
chr13	53226278	53226613	peak1702	103	.	334.240	-1	-1
chr13	53226708	53227087	peak1703	372	.	1203.710	-1	-1
chr13	53357057	53357193	peak1704	39	.	129.000	-1	-1
chr13	53424773	53425193	peak1705	574	.	1857.490	-1	-1
chr13	54108637	54108731	peak1706	37	.	121.150	-1	-1
chr13	57239379	57239459	peak1707	36	.	117.670	-1	-1
chr13	57256183	57256232	peak1708	46	.	150.780	-1	-1
chr13	57583405	57583522	peak1709	37	.	120.120	-1	-1
chr13	59980876	59980960	peak1710	38	.	125.780	-1	-1
chr13	60737738	60738389	peak1711	749	.	2422.980	-1	-1
chr13	64649802	64650055	peak1712	51	.	166.270	-1	-1
chr13	64650069	64650258	peak1713	42	.	138.610	-1	-1
chr13	71929277	71929420	peak1714	58	.	188.840	-1	-1
chr13	72412093	72412183	peak1715	42	.	136.200	-1	-1
chr13	73301580	73302093	peak1716	231	.	748.980	-1	-1
chr13	73355660	73356452	peak1717	864	.	2794.010	-1	-1
chr13	74339778	74339981	peak1718	67	.	217.110	-1	-1
chr13	76111850	76112061	peak1719	107	.	347.090	-1	-1
chr13	77566012	77566463	peak1720	186	.	601.740	-1	-1
chr13	79233176	79233390	peak1721	103	.	334.240	-1	-1
chr13	80055274	80055707	peak1722	320	.	1035.660	-1	-1
chr13	80915209	80915647	peak1723	69	.	225.390	-1	-1
chr13	80951094	80951194	peak1724	33	.	108.570	-1	-1
chr13	86961583	86961667	peak1725	35	.	115.060	-1	-1
chr13	90345865	90345997	peak1726	49	.	159.030	-1	-1
chr13	91016813	91016895	peak1727	31	.	102.440	-1	-1
chr13	93084553	93084642	peak1728	46	.	149.770	-1	-1
chr13	95201468	95201754	peak1729	34	.	111.020	-1	-1
chr13	95248317	95248615	peak1730	35	.	114.330	-1	-1
chr13	96705308	96705859	peak1731	226	.	732.860	-1	-1
chr13	97794789	97794999	peak1732	78	.	254.350	-1	-1
chr13	98085447	98085755	peak1733	32	.	106.230	-1	-1
chr13	99229274	99229595	peak1734	44	.	143.920	-1	-1
chr13	99852725	99853240	peak1735	270	.	873.810	-1	-1
chr13	100150644	100151074	peak1736	871	.	2818.820	-1	-1
chr13	100153433	100153953	peak1737	332	.	1075.060	-1	-1
chr13	100740946	100741491	peak1738	201	.	650.460	-1	-1
chr13	101240848	101241221	peak1739	143	.	464.010	-1	-1
chr13	103089926	103090009	peak1740	35	.	115.700	-1	-1
chr13	103109764	103109962	peak1741	68	.	219.910	-1	-1
chr13	103248547	103248730	peak1742	50	.	162.060	-1	-1
chr13	103452575	103452806	peak1743	102	.	330.120	-1	-1
chr13	103497914	103498453	peak1744	578	.	1871.420	-1	-1
chr13	105282809	105282905	peak1745	31	.	101.480	-1	-1
chr13	105968864	105968921	peak1746	57	.	186.190	-1	-1
chr13	108867754	108868050	peak1747	232	.	752.250	-1	-1
chr13	108870549	108871015	peak1748	742	.	2399.070	-1	-1
chr13	110676356	110676454	peak1749	43	.	139.200	-1	-1
chr13	110790835	110791041	peak1750	42	.	137.730	-1	-1
chr13	111267626	111268282	peak1751	603	.	1949.860	-1	-1
chr13	111364636	111364972	peak1752	318	.	1030.150	-1	-1
chr13	111365172	111365502	peak1753	36	.	118.120	-1	-1
chr13	111367707	111368092	peak1754	45	.	146.820	-1	-1
chr13	111566742	111567151	peak1755	39	.	127.480	-1	-1
chr13	111805602	111806362	peak1756	454	.	1469.870	-1	-1
chr13	113242316	113242707	peak1757	399	.	1291.290	-1	-1
chr13	113343972	113344336	peak1758	145	.	471.850	-1	-1
chr13	113623248	113623649	peak1759	386	.	1250.060	-1	-1
chr13	113862737	113863266	peak1760	638	.	2065.640	-1	-1
chr13	113863784	113864055	peak1761	138	.	447.280	-1	-1
chr13	113951124	113951579	peak1762	54	.	175.150	-1	-1
chr13	114018269	114018499	peak1763	47	.	152.710	-1	-1
chr13	114048265	114048573	peak1764	97	.	315.520	-1	-1
chr13	114103339	114104070	peak1765	958	.	3100.000	-1	-1
chr13	114529409	114529572	peak1766	32	.	105.860	-1	-1
chr13	114836045	114836491	peak1767	67	.	216.630	-1	-1
chr13	115000099	115000780	peak1768	730	.	2362.710	-1	-1
chr13	115046739	115047016	peak1769	37	.	121.030	-1	-1
chr13	115079624	115080118	peak1770	338	.	1094.840	-1	-1
chr14	19649334	19650442	peak1771	81	.	264.440	-1	-1
chr14	19924889	19925997	peak1772	67	.	218.030	-1	-1
chr14	20881336	20881787	peak1773	31	.	100.480	-1	-1
chr14	21150750	21151164	peak1774	451	.	1458.930	-1	-1
chr14	21341893	21342216	peak1775	237	.	769.360	-1	-1
chr14	21457757	21458686	peak1776	965	.	3120.110	-1	-1
chr14	21737400	21738127	peak1777	771	.	2493.380	-1	-1
chr14	21845168	21845264	peak1778	34	.	110.980	-1	-1
chr14	21851608	21852643	peak1779	862	.	2787.060	-1	-1
chr14	21905217	21905660	peak1780	61	.	197.870	-1	-1
chr14	21924113	21924520	peak1781	211	.	684.910	-1	-1
chr14	21944669	21945638	peak1782	636	.	2058.710	-1	-1
chr14	21979149	21979760	peak1783	958	.	3100.000	-1	-1
chr14	21994481	21994699	peak1784	34	.	110.150	-1	-1
chr14	22600178	22600346	peak1785	35	.	113.390	-1	-1
chr14	22940515	22940876	peak1786	412	.	1332.340	-1	-1
chr14	23057880	23058492	peak1787	72	.	235.990	-1	-1
chr14	23235649	23236630	peak1788	241	.	780.430	-1	-1
chr14	23298818	23299400	peak1789	402	.	1301.860	-1	-1
chr14	23341653	23341927	peak1790	33	.	107.220	-1	-1
chr14	23426054	23426472	peak1791	33	.	109.560	-1	-1
chr14	23503725	23504616	peak1792	296	.	958.960	-1	-1
chr14	23563762	23565200	peak1793	51	.	168.060	-1	-1
chr14	23775777	23776382	peak1794	35	.	114.250	-1	-1
chr14	23790020	23790777	peak1795	61	.	199.670	-1	-1
chr14	23938295	23939329	peak1796	956	.	3091.040	-1	-1
chr14	24025057	24025701	peak1797	183	.	592.330	-1	-1
chr14	24582895	24583674	peak1798	76	.	248.930	-1	-1
chr14	24600390	24600613	peak1799	84	.	273.310	-1	-1
chr14	24615856	24617254	peak1800	590	.	1909.740	-1	-1
chr14	24657463	24658357	peak1801	580	.	1875.570	-1	-1
chr14	24664359	24665329	peak1802	380	.	1231.330	-1	-1
chr14	24701111	24702513	peak1803	958	.	3100.000	-1	-1
chr14	24711319	24712126	peak1804	376	.	1216.660	-1	-1
chr14	24740179	24741077	peak1805	92	.	298.370	-1	-1
chr14	24898900	24899490	peak1806	50	.	163.030	-1	-1
chr14	24911266	24912332	peak1807	480	.	1552.110	-1	-1
chr14	26348916	26349057	peak1808	54	.	174.880	-1	-1
chr14	29254886	29255134	peak1809	111	.	359.430	-1	-1
chr14	31028103	31028751	peak1810	590	.	1908.130	-1	-1
chr14	31091199	31091828	peak1811	369	.	1193.170	-1	-1
chr14	31356558	31356607	peak1812	49	.	160.920	-1	-1
chr14	31895981	31896136	peak1813	39	.	127.630	-1	-1
chr14	32721320	32721519	peak1814	39	.	127.280	-1	-1
chr14	34132063	34132150	peak1815	31	.	102.440	-1	-1
chr14	34367326	34367509	peak1816	41	.	132.920	-1	-1
chr14	35008515	35009076	peak1817	264	.	854.490	-1	-1
chr14	35342973	35343551	peak1818	84	.	272.060	-1	-1
chr14	35451470	35452550	peak1819	567	.	1833.780	-1	-1
chr14	35515175	35516056	peak1820	88	.	284.600	-1	-1
chr14	35590908	35592015	peak1821	482	.	1561.430	-1	-1
chr14	35761270	35762082	peak1822	794	.	2567.660	-1	-1
chr14	36750568	36750797	peak1823	62	.	202.980	-1	-1
chr14	39572017	39572834	peak1824	256	.	830.230	-1	-1
chr14	39639088	39639880	peak1825	595	.	1923.950	-1	-1
chr14	39644106	39644517	peak1826	302	.	979.440	-1	-1
chr14	39647812	39647965	peak1827	33	.	106.740	-1	-1
chr14	39900564	39901917	peak1828	33	.	107.950	-1	-1
chr14	42067069	42067201	peak1829	33	.	108.330	-1	-1
chr14	42234454	42234549	peak1830	31	.	102.440	-1	-1
chr14	43775001	43775134	peak1831	38	.	123.520	-1	-1
chr14	45430978	45431685	peak1832	958	.	3100.000	-1	-1
chr14	45603541	45603903	peak1833	64	.	208.020	-1	-1
chr14	45604862	45605469	peak1834	557	.	1802.020	-1	-1
chr14	50086981	50087645	peak1835	391	.	1266.750	-1	-1
chr14	50100436	50101549	peak1836	580	.	1875.470	-1	-1
chr14	50234586	50235013	peak1837	648	.	2097.230	-1	-1
chr14	50359530	50359921	peak1838	158	.	511.630	-1	-1
chr14	51706867	51707114	peak1839	38	.	125.330	-1	-1
chr14	52001388	52001544	peak1840	98	.	318.390	-1	-1
chr14	52393298	52393410	peak1841	34	.	111.170	-1	-1
chr14	52973164	52973292	peak1842	44	.	144.480	-1	-1
chr14	53173657	53173957	peak1843	163	.	530.010	-1	-1
chr14	53258044	53258389	peak1844	178	.	578.610	-1	-1
chr14	53619968	53620244	peak1845	81	.	263.880	-1	-1
chr14	55368775	55369072	peak1846	53	.	171.870	-1	-1
chr14	55493699	55494275	peak1847	71	.	231.700	-1	-1
chr14	55518028	55518760	peak1848	436	.	1410.020	-1	-1
chr14	55658012	55658581	peak1849	333	.	1078.210	-1	-1
chr14	55789823	55790005	peak1850	143	.	462.730	-1	-1
chr14	55878477	55878766	peak1851	46	.	150.750	-1	-1
chr14	56393909	56394024	peak1852	37	.	121.170	-1	-1
chr14	56792755	56792839	peak1853	43	.	140.460	-1	-1
chr14	57735397	57735778	peak1854	208	.	673.110	-1	-1
chr14	58764456	58765050	peak1855	306	.	989.490	-1	-1
chr14	58911589	58911692	peak1856	35	.	115.930	-1	-1
chr14	59950518	59951338	peak1857	87	.	283.130	-1	-1
chr14	60386593	60386752	peak1858	41	.	134.940	-1	-1
chr14	61201321	61201570	peak1859	146	.	474.350	-1	-1
chr14	61645219	61645411	peak1860	40	.	132.120	-1	-1
chr14	62228951	62229222	peak1861	70	.	227.890	-1	-1
chr14	63522957	63523036	peak1862	40	.	131.160	-1	-1
chr14	64009941	64010492	peak1863	344	.	1114.670	-1	-1
chr14	64108619	64108966	peak1864	114	.	369.200	-1	-1
chr14	64805075	64805822	peak1865	328	.	1061.380	-1	-1
chr14	65171042	65171266	peak1866	31	.	102.040	-1	-1
chr14	67188595	67188685	peak1867	31	.	102.440	-1	-1
chr14	67826399	67826853	peak1868	947	.	3063.510	-1	-1
chr14	67999632	67999895	peak1869	52	.	170.630	-1	-1
chr14	68066841	68067141	peak1870	98	.	318.340	-1	-1
chr14	68141288	68141750	peak1871	64	.	208.280	-1	-1
chr14	68377091	68377172	peak1872	36	.	117.000	-1	-1
chr14	68503845	68503948	peak1873	35	.	115.930	-1	-1
chr14	69262601	69262913	peak1874	33	.	107.680	-1	-1
chr14	69291282	69291847	peak1875	649	.	2099.340	-1	-1
chr14	69619767	69620203	peak1876	193	.	625.220	-1	-1
chr14	69657984	69658604	peak1877	736	.	2382.500	-1	-1
chr14	69864862	69865673	peak1878	958	.	3100.000	-1	-1
chr14	70233551	70234005	peak1879	424	.	1373.880	-1	-1
chr14	70316983	70317268	peak1880	96	.	310.570	-1	-1
chr14	70721319	70721580	peak1881	33	.	108.900	-1	-1
chr14	70826220	70826635	peak1882	733	.	2371.480	-1	-1
chr14	70883604	70883972	peak1883	958	.	3100.000	-1	-1
chr14	71067225	71067557	peak1884	867	.	2805.210	-1	-1
chr14	71276334	71276645	peak1885	34	.	113.110	-1	-1
chr14	71386373	71386461	peak1886	31	.	102.440	-1	-1
chr14	72765091	72765208	peak1887	56	.	181.070	-1	-1
chr14	73392883	73393351	peak1888	75	.	242.630	-1	-1
chr14	73493655	73494113	peak1889	160	.	519.240	-1	-1
chr14	73602956	73603358	peak1890	374	.	1209.890	-1	-1
chr14	74111458	74111759	peak1891	67	.	216.630	-1	-1
chr14	74252630	74252888	peak1892	32	.	104.460	-1	-1
chr14	74353270	74353785	peak1893	972	.	3144.660	-1	-1
chr14	74416650	74417239	peak1894	313	.	1012.140	-1	-1
chr14	74769518	74769880	peak1895	159	.	515.490	-1	-1
chr14	75179400	75180024	peak1896	958	.	3100.000	-1	-1
chr14	75348224	75348994	peak1897	741	.	2398.920	-1	-1
chr14	75418545	75418781	peak1898	72	.	234.040	-1	-1
chr14	75469137	75470096	peak1899	958	.	3100.000	-1	-1
chr14	75530591	75530867	peak1900	113	.	367.960	-1	-1
chr14	75593275	75594126	peak1901	958	.	3100.000	-1	-1
chr14	75642807	75643710	peak1902	459	.	1485.800	-1	-1
chr14	76127708	76127910	peak1903	34	.	110.130	-1	-1
chr14	76617911	76618526	peak1904	958	.	3100.000	-1	-1
chr14	76618741	76618952	peak1905	45	.	145.910	-1	-1
chr14	77564214	77564665	peak1906	286	.	927.290	-1	-1
chr14	77787137	77787818	peak1907	134	.	434.780	-1	-1
chr14	77843347	77843801	peak1908	249	.	805.730	-1	-1
chr14	77923754	77924656	peak1909	958	.	3100.000	-1	-1
chr14	78082599	78083367	peak1910	185	.	598.810	-1	-1
chr14	78173968	78174588	peak1911	958	.	3100.000	-1	-1
chr14	78227253	78227637	peak1912	221	.	717.050	-1	-1
chr14	78266254	78266801	peak1913	120	.	389.510	-1	-1
chr14	81063091	81063180	peak1914	34	.	111.980	-1	-1
chr14	81999963	82000571	peak1915	86	.	278.650	-1	-1
chr14	89508406	89508647	peak1916	88	.	287.360	-1	-1
chr14	89817816	89817975	peak1917	44	.	144.080	-1	-1
chr14	90420727	90421338	peak1918	229	.	740.380	-1	-1
chr14	90422063	90422484	peak1919	91	.	296.730	-1	-1
chr14	90722742	90723200	peak1920	592	.	1914.640	-1	-1
chr14	90849439	90849882	peak1921	78	.	254.980	-1	-1
chr14	90864214	90864406	peak1922	52	.	170.090	-1	-1
chr14	90967152	90967472	peak1923	587	.	1897.900	-1	-1
chr14	92506323	92506608	peak1924	118	.	383.940	-1	-1
chr14	93260328	93260795	peak1925	32	.	105.140	-1	-1
chr14	93650660	93651657	peak1926	541	.	1750.800	-1	-1
chr14	93673138	93673912	peak1927	792	.	2563.340	-1	-1
chr14	94266606	94266854	peak1928	179	.	579.470	-1	-1
chr14	94547186	94547755	peak1929	670	.	2168.100	-1	-1
chr14	94646891	94646972	peak1930	31	.	102.440	-1	-1
chr14	95003190	95003354	peak1931	82	.	267.020	-1	-1
chr14	95047492	95047792	peak1932	48	.	157.350	-1	-1
chr14	96000614	96001503	peak1933	958	.	3100.000	-1	-1
chr14	96016651	96016899	peak1934	112	.	363.120	-1	-1
chr14	96829531	96830196	peak1935	576	.	1863.180	-1	-1
chr14	96968287	96968768	peak1936	60	.	194.150	-1	-1
chr14	96968952	96969276	peak1937	125	.	404.250	-1	-1
chr14	97523011	97523083	peak1938	40	.	131.890	-1	-1
chr14	99492867	99493114	peak1939	104	.	336.950	-1	-1
chr14	99600440	99600554	peak1940	31	.	101.730	-1	-1
chr14	99610288	99610455	peak1941	64	.	208.450	-1	-1
chr14	99721706	99721809	peak1942	40	.	130.930	-1	-1
chr14	99774071	99774188	peak1943	37	.	120.120	-1	-1
chr14	99946971	99947814	peak1944	314	.	1018.230	-1	-1
chr14	100704248	100704558	peak1945	306	.	990.370	-1	-1
chr14	100842353	100842996	peak1946	958	.	3100.000	-1	-1
chr14	101129228	101129519	peak1947	404	.	1308.580	-1	-1
chr14	102055382	102055565	peak1948	77	.	250.110	-1	-1
chr14	102062567	102062969	peak1949	475	.	1536.160	-1	-1
chr14	102198059	102198315	peak1950	37	.	121.510	-1	-1
chr14	102276530	102276773	peak1951	73	.	239.070	-1	-1
chr14	102829038	102829494	peak1952	774	.	2503.680	-1	-1
chr14	102829496	102829728	peak1953	46	.	149.920	-1	-1
chr14	103005417	103005668	peak1954	139	.	449.910	-1	-1
chr14	103041230	103041459	peak1955	62	.	202.980	-1	-1
chr14	103058607	103059046	peak1956	48	.	157.350	-1	-1
chr14	103800173	103800835	peak1957	188	.	610.610	-1	-1
chr14	103851433	103851924	peak1958	606	.	1960.240	-1	-1
chr14	103995307	103995713	peak1959	167	.	541.220	-1	-1
chr14	104028726	104029118	peak1960	39	.	129.140	-1	-1
chr14	104029139	104029647	peak1961	55	.	178.530	-1	-1
chr14	104387740	104388069	peak1962	187	.	605.180	-1	-1
chr14	105119626	105120040	peak1963	39	.	126.970	-1	-1
chr14	105282150	105282746	peak1964	687	.	2223.060	-1	-1
chr14	105330938	105331347	peak1965	94	.	306.220	-1	-1
chr14	105331387	105331523	peak1966	39	.	126.860	-1	-1
chr14	105399692	105399948	peak1967	59	.	193.030	-1	-1
chr14	105451904	105452269	peak1968	308	.	997.780	-1	-1
chr14	105780721	105781046	peak1969	253	.	820.170	-1	-1
chr14	105864608	105865351	peak1970	636	.	2056.870	-1	-1
chr14	105886013	105886227	peak1971	66	.	215.500	-1	-1
chr14	105956954	105957786	peak1972	777	.	2512.650	-1	-1
chr14	105994667	105994945	peak1973	33	.	108.400	-1	-1
chr14	106097067	106097460	peak1974	301	.	974.810	-1	-1
chr14	106115926	106117431	peak1975	957	.	3096.060	-1	-1
chr14	106215708	106216200	peak1976	212	.	686.780	-1	-1
chr14	106743317	106743543	peak1977	98	.	318.390	-1	-1
chr15	20711163	20711922	peak1978	280	.	906.360	-1	-1
chr15	22892316	22892804	peak1979	85	.	277.110	-1	-1
chr15	23034140	23034620	peak1980	123	.	400.230	-1	-1
chr15	23115228	23115525	peak1981	57	.	185.420	-1	-1
chr15	23377943	23378714	peak1982	153	.	495.050	-1	-1
chr15	23810594	23810911	peak1983	756	.	2444.450	-1	-1
chr15	23811260	23811484	peak1984	59	.	190.960	-1	-1
chr15	24114588	24114831	peak1985	31	.	103.130	-1	-1
chr15	24123185	24123387	peak1986	32	.	105.510	-1	-1
chr15	25018171	25018555	peak1987	698	.	2258.030	-1	-1
chr15	25093401	25093590	peak1988	244	.	789.200	-1	-1
chr15	25123373	25123718	peak1989	659	.	2133.660	-1	-1
chr15	28567023	28567794	peak1990	249	.	807.520	-1	-1
chr15	28834097	28834857	peak1991	343	.	1111.490	-1	-1
chr15	29077161	29077425	peak1992	105	.	340.060	-1	-1
chr15	30917584	30917818	peak1993	44	.	145.270	-1	-1
chr15	31508496	31508789	peak1994	121	.	392.660	-1	-1
chr15	31618486	31618947	peak1995	31	.	102.670	-1	-1
chr15	32906968	32907202	peak1996	50	.	164.060	-1	-1
chr15	34331167	34331480	peak1997	70	.	228.410	-1	-1
chr15	34393899	34394373	peak1998	532	.	1722.580	-1	-1
chr15	34516949	34517428	peak1999	807	.	2609.460	-1	-1
chr15	34635142	34635530	peak2000	377	.	1219.440	-1	-1
[truncated: 4,720 more rows]
