# Supplementary material for: Mechanistic basis of atypical TERT promoter mutations
Source: Nat Commun. 2024 Nov 18;15:9965. doi: 10.1038/s41467-024-54158-5 (PMC11574208; doi:10.1038/s41467-024-54158-5)
Supplement: Supplementary file 3 — Supplementary Data 1 [file 41467_2024_54158_MOESM3_ESM.zip › Code/ICGC/data/ChIP/SL13752_broadPeaks.txt]

chr1	762727	763011	peak1	79	.	257.020	-1	-1
chr1	894159	894819	peak2	673	.	2176.770	-1	-1
chr1	895847	896093	peak3	57	.	186.390	-1	-1
chr1	1051330	1051929	peak4	61	.	199.770	-1	-1
chr1	1167132	1167677	peak5	196	.	633.900	-1	-1
chr1	1208971	1209494	peak6	799	.	2586.120	-1	-1
chr1	1243304	1243690	peak7	35	.	113.470	-1	-1
chr1	1259638	1260330	peak8	482	.	1560.850	-1	-1
chr1	1310315	1311157	peak9	958	.	3100.000	-1	-1
chr1	1334469	1335382	peak10	926	.	2994.650	-1	-1
chr1	1342023	1343121	peak11	958	.	3100.000	-1	-1
chr1	1406771	1407244	peak12	641	.	2072.790	-1	-1
chr1	1446907	1447590	peak13	41	.	135.060	-1	-1
chr1	1509781	1510549	peak14	132	.	427.460	-1	-1
chr1	1550525	1551364	peak15	340	.	1100.940	-1	-1
chr1	1590304	1590768	peak16	958	.	3100.000	-1	-1
chr1	1655632	1656053	peak17	997	.	3223.520	-1	-1
chr1	2125999	2126929	peak18	380	.	1230.780	-1	-1
chr1	2158851	2159294	peak19	32	.	105.700	-1	-1
chr1	2186658	2187960	peak20	958	.	3100.000	-1	-1
chr1	2246141	2246658	peak21	172	.	556.270	-1	-1
chr1	2322747	2323586	peak22	958	.	3100.000	-1	-1
chr1	2343944	2344280	peak23	76	.	247.580	-1	-1
chr1	2516774	2517229	peak24	39	.	126.710	-1	-1
chr1	2574436	2574970	peak25	451	.	1460.050	-1	-1
chr1	3540915	3541817	peak26	845	.	2734.170	-1	-1
chr1	3566333	3567022	peak27	841	.	2719.040	-1	-1
chr1	3663581	3664239	peak28	916	.	2963.740	-1	-1
chr1	3712629	3713584	peak29	958	.	3100.000	-1	-1
chr1	3816579	3817672	peak30	155	.	502.580	-1	-1
chr1	6445659	6446231	peak31	301	.	975.790	-1	-1
chr1	6550834	6551134	peak32	46	.	150.970	-1	-1
chr1	6639696	6640430	peak33	274	.	886.500	-1	-1
chr1	6673464	6673959	peak34	150	.	487.110	-1	-1
chr1	6761655	6762154	peak35	71	.	232.650	-1	-1
chr1	6844930	6845604	peak36	70	.	227.090	-1	-1
chr1	7315563	7316065	peak37	137	.	445.400	-1	-1
chr1	7609238	7609655	peak38	72	.	235.330	-1	-1
chr1	7831015	7831568	peak39	129	.	419.750	-1	-1
chr1	8013844	8014830	peak40	890	.	2878.350	-1	-1
chr1	8021212	8022150	peak41	164	.	530.980	-1	-1
chr1	8357351	8357726	peak42	46	.	151.930	-1	-1
chr1	8937915	8938344	peak43	36	.	118.210	-1	-1
chr1	8938504	8939115	peak44	292	.	945.690	-1	-1
chr1	9747132	9747623	peak45	32	.	105.960	-1	-1
chr1	10002814	10003980	peak46	958	.	3100.000	-1	-1
chr1	10269880	10270737	peak47	36	.	118.050	-1	-1
chr1	10532298	10532921	peak48	79	.	256.160	-1	-1
chr1	10534656	10535154	peak49	47	.	153.950	-1	-1
chr1	11120027	11120709	peak50	242	.	783.930	-1	-1
chr1	11322265	11323376	peak51	958	.	3100.000	-1	-1
chr1	11333151	11333723	peak52	298	.	965.810	-1	-1
chr1	11865531	11866540	peak53	572	.	1849.950	-1	-1
chr1	11991108	11991502	peak54	78	.	253.770	-1	-1
chr1	12040040	12040733	peak55	55	.	178.920	-1	-1
chr1	12141789	12142293	peak56	96	.	310.920	-1	-1
chr1	12356776	12357184	peak57	34	.	111.400	-1	-1
chr1	14026283	14026819	peak58	62	.	203.300	-1	-1
chr1	15850520	15850868	peak59	34	.	113.140	-1	-1
chr1	15852820	15853682	peak60	55	.	178.630	-1	-1
chr1	16010576	16010950	peak61	89	.	288.930	-1	-1
chr1	16301996	16302904	peak62	423	.	1368.790	-1	-1
chr1	16563406	16564038	peak63	143	.	464.220	-1	-1
chr1	16693108	16694470	peak64	792	.	2561.720	-1	-1
chr1	16766845	16767644	peak65	533	.	1723.790	-1	-1
chr1	16970698	16971352	peak66	146	.	474.740	-1	-1
chr1	17230707	17232296	peak67	143	.	463.830	-1	-1
chr1	17380261	17380901	peak68	235	.	761.500	-1	-1
chr1	17516352	17516868	peak69	144	.	467.490	-1	-1
chr1	19007836	19008154	peak70	75	.	244.300	-1	-1
chr1	19253028	19253590	peak71	100	.	325.210	-1	-1
chr1	19536525	19537271	peak72	447	.	1445.260	-1	-1
chr1	19577820	19578588	peak73	243	.	788.390	-1	-1
chr1	19775016	19775987	peak74	62	.	203.070	-1	-1
chr1	19811462	19812720	peak75	629	.	2035.850	-1	-1
chr1	19923196	19923914	peak76	111	.	359.660	-1	-1
chr1	19971249	19971629	peak77	46	.	151.390	-1	-1
chr1	20833995	20835211	peak78	958	.	3100.000	-1	-1
chr1	20987432	20988640	peak79	958	.	3100.000	-1	-1
chr1	21501752	21502311	peak80	91	.	296.810	-1	-1
chr1	22109479	22110454	peak81	175	.	567.060	-1	-1
chr1	22351333	22352679	peak82	779	.	2520.520	-1	-1
chr1	23076711	23077226	peak83	76	.	246.610	-1	-1
chr1	23345352	23346067	peak84	51	.	166.360	-1	-1
chr1	23494539	23494920	peak85	44	.	144.190	-1	-1
chr1	23670559	23671395	peak86	249	.	806.140	-1	-1
chr1	23694349	23695689	peak87	133	.	431.270	-1	-1
chr1	23711293	23711655	peak88	41	.	133.810	-1	-1
chr1	23730084	23730833	peak89	107	.	347.980	-1	-1
chr1	23857593	23858158	peak90	30	.	100.050	-1	-1
chr1	24017952	24018949	peak91	669	.	2163.890	-1	-1
chr1	24069422	24070610	peak92	616	.	1992.840	-1	-1
chr1	24104424	24105069	peak93	119	.	385.830	-1	-1
chr1	24117087	24118024	peak94	958	.	3100.000	-1	-1
chr1	24118174	24118627	peak95	36	.	117.460	-1	-1
chr1	24127077	24127702	peak96	186	.	601.820	-1	-1
chr1	24151706	24152125	peak97	42	.	138.630	-1	-1
chr1	24194693	24195154	peak98	73	.	237.510	-1	-1
chr1	24285369	24286371	peak99	53	.	172.940	-1	-1
chr1	24286416	24286906	peak100	37	.	121.980	-1	-1
chr1	24739930	24740437	peak101	34	.	112.340	-1	-1
chr1	24741862	24742460	peak102	62	.	200.700	-1	-1
chr1	25558377	25559542	peak103	958	.	3100.000	-1	-1
chr1	25566048	25567204	peak104	306	.	990.680	-1	-1
chr1	25573076	25574199	peak105	121	.	392.270	-1	-1
chr1	25664747	25665310	peak106	67	.	218.300	-1	-1
chr1	25756613	25757603	peak107	86	.	280.990	-1	-1
chr1	26146017	26146894	peak108	567	.	1834.490	-1	-1
chr1	26324209	26325100	peak109	535	.	1732.470	-1	-1
chr1	26496100	26496837	peak110	233	.	754.500	-1	-1
chr1	26606093	26606814	peak111	74	.	242.100	-1	-1
chr1	26758538	26759065	peak112	113	.	366.830	-1	-1
chr1	26827353	26828009	peak113	41	.	133.300	-1	-1
chr1	26946702	26948285	peak114	143	.	465.160	-1	-1
chr1	27070531	27071058	peak115	88	.	286.750	-1	-1
chr1	27114230	27115150	peak116	405	.	1312.430	-1	-1
chr1	27191208	27192033	peak117	230	.	746.360	-1	-1
chr1	27216200	27217199	peak118	958	.	3100.000	-1	-1
chr1	27247629	27248772	peak119	635	.	2053.630	-1	-1
chr1	27481472	27481870	peak120	49	.	159.570	-1	-1
chr1	27560645	27561200	peak121	42	.	136.140	-1	-1
chr1	27648166	27649274	peak122	958	.	3100.000	-1	-1
chr1	27816526	27817422	peak123	191	.	620.110	-1	-1
chr1	27930201	27930938	peak124	88	.	286.740	-1	-1
chr1	28099565	28100063	peak125	86	.	280.180	-1	-1
chr1	28240623	28241850	peak126	869	.	2810.260	-1	-1
chr1	28414324	28415518	peak127	628	.	2033.580	-1	-1
chr1	28585719	28586215	peak128	31	.	103.230	-1	-1
chr1	28655191	28655846	peak129	958	.	3100.000	-1	-1
chr1	28695958	28696525	peak130	51	.	166.500	-1	-1
chr1	28832113	28832823	peak131	59	.	191.800	-1	-1
chr1	28908149	28908727	peak132	49	.	158.590	-1	-1
chr1	28968902	28970157	peak133	547	.	1769.800	-1	-1
chr1	28974547	28975689	peak134	73	.	237.580	-1	-1
chr1	28994965	28995917	peak135	176	.	570.420	-1	-1
chr1	29063013	29063664	peak136	91	.	296.030	-1	-1
chr1	29508233	29509105	peak137	499	.	1615.830	-1	-1
chr1	31769249	31770003	peak138	254	.	824.020	-1	-1
chr1	32109841	32111089	peak139	958	.	3100.000	-1	-1
chr1	32253825	32254495	peak140	102	.	332.510	-1	-1
chr1	32403318	32403699	peak141	43	.	140.720	-1	-1
chr1	32478722	32479702	peak142	98	.	318.800	-1	-1
chr1	32532208	32532513	peak143	33	.	107.720	-1	-1
chr1	32537891	32538676	peak144	61	.	200.380	-1	-1
chr1	32644984	32645917	peak145	205	.	663.270	-1	-1
chr1	32687518	32688478	peak146	843	.	2725.640	-1	-1
chr1	32757302	32757930	peak147	43	.	139.700	-1	-1
chr1	32816827	32817312	peak148	46	.	149.110	-1	-1
chr1	33115650	33117033	peak149	770	.	2492.230	-1	-1
chr1	33282123	33283491	peak150	235	.	760.140	-1	-1
chr1	33283612	33284213	peak151	56	.	183.140	-1	-1
chr1	33446687	33447184	peak152	62	.	201.370	-1	-1
chr1	33502077	33503056	peak153	817	.	2642.810	-1	-1
chr1	33592325	33593551	peak154	958	.	3100.000	-1	-1
chr1	33721881	33722377	peak155	199	.	644.580	-1	-1
chr1	33812183	33812996	peak156	81	.	262.090	-1	-1
chr1	33937776	33938727	peak157	599	.	1939.710	-1	-1
chr1	35325077	35325794	peak158	674	.	2179.310	-1	-1
chr1	35450699	35451279	peak159	198	.	642.980	-1	-1
chr1	35657526	35657921	peak160	44	.	142.870	-1	-1
chr1	36022473	36023672	peak161	958	.	3100.000	-1	-1
chr1	36184332	36184886	peak162	35	.	114.600	-1	-1
chr1	36234753	36235336	peak163	242	.	785.530	-1	-1
chr1	36348532	36348987	peak164	117	.	379.920	-1	-1
chr1	36396085	36397180	peak165	924	.	2988.830	-1	-1
chr1	36554145	36554957	peak166	947	.	3063.970	-1	-1
chr1	36614676	36615591	peak167	42	.	136.180	-1	-1
chr1	36626302	36627111	peak168	433	.	1402.960	-1	-1
chr1	36689404	36690785	peak169	149	.	484.160	-1	-1
chr1	36789112	36789583	peak170	55	.	179.150	-1	-1
chr1	36839034	36839873	peak171	48	.	156.700	-1	-1
chr1	36851291	36852441	peak172	144	.	466.730	-1	-1
chr1	36863109	36863778	peak173	55	.	181.040	-1	-1
chr1	37330943	37331289	peak174	35	.	114.940	-1	-1
chr1	38019236	38020253	peak175	958	.	3100.000	-1	-1
chr1	38061068	38061844	peak176	409	.	1323.340	-1	-1
chr1	38157712	38158402	peak177	235	.	760.970	-1	-1
chr1	38273091	38274408	peak178	958	.	3100.000	-1	-1
chr1	38324677	38326172	peak179	975	.	3152.530	-1	-1
chr1	38412309	38412970	peak180	36	.	117.380	-1	-1
chr1	38454973	38456193	peak181	994	.	3213.720	-1	-1
chr1	38477883	38478983	peak182	958	.	3100.000	-1	-1
chr1	39325275	39325821	peak183	52	.	169.180	-1	-1
chr1	39338750	39339643	peak184	488	.	1579.180	-1	-1
chr1	39491703	39492729	peak185	238	.	770.390	-1	-1
chr1	39662553	39663005	peak186	39	.	126.920	-1	-1
chr1	39857653	39858206	peak187	155	.	501.260	-1	-1
chr1	39875062	39875625	peak188	99	.	322.740	-1	-1
chr1	40024841	40025633	peak189	557	.	1801.000	-1	-1
chr1	40042201	40042771	peak190	71	.	230.360	-1	-1
chr1	40204160	40205063	peak191	484	.	1565.950	-1	-1
chr1	40505277	40507171	peak192	958	.	3100.000	-1	-1
chr1	40722958	40724502	peak193	958	.	3100.000	-1	-1
chr1	40839138	40839650	peak194	90	.	293.240	-1	-1
chr1	40942650	40943190	peak195	50	.	163.890	-1	-1
chr1	40996652	40997630	peak196	846	.	2738.160	-1	-1
chr1	41174495	41175209	peak197	110	.	356.990	-1	-1
chr1	41884385	41885012	peak198	142	.	461.570	-1	-1
chr1	42800553	42801247	peak199	526	.	1702.300	-1	-1
chr1	42922039	42922821	peak200	75	.	245.090	-1	-1
chr1	42928617	42929163	peak201	58	.	190.320	-1	-1
chr1	43123534	43124679	peak202	845	.	2733.070	-1	-1
chr1	43147464	43148171	peak203	591	.	1911.740	-1	-1
chr1	43311798	43312806	peak204	922	.	2981.510	-1	-1
chr1	43637336	43638381	peak205	765	.	2475.010	-1	-1
chr1	43672181	43673077	peak206	84	.	271.630	-1	-1
chr1	43823983	43824892	peak207	308	.	999.010	-1	-1
chr1	43833551	43834126	peak208	55	.	180.020	-1	-1
chr1	43854923	43856072	peak209	958	.	3100.000	-1	-1
chr1	44411986	44412790	peak210	63	.	203.700	-1	-1
chr1	44435177	44436197	peak211	958	.	3100.000	-1	-1
chr1	44456787	44457724	peak212	230	.	743.690	-1	-1
chr1	44678662	44679662	peak213	958	.	3100.000	-1	-1
chr1	45139796	45140497	peak214	44	.	143.400	-1	-1
chr1	45205176	45205751	peak215	89	.	290.800	-1	-1
chr1	45273098	45273809	peak216	36	.	117.920	-1	-1
chr1	45279265	45279866	peak217	328	.	1063.630	-1	-1
chr1	45769010	45769917	peak218	589	.	1904.820	-1	-1
chr1	45805375	45806416	peak219	196	.	634.280	-1	-1
chr1	45965456	45966106	peak220	34	.	111.790	-1	-1
chr1	46015983	46016933	peak221	293	.	948.290	-1	-1
chr1	46049261	46049956	peak222	87	.	282.210	-1	-1
chr1	46152196	46154462	peak223	993	.	3212.270	-1	-1
chr1	46216009	46216617	peak224	46	.	151.630	-1	-1
chr1	46663801	46664404	peak225	38	.	125.400	-1	-1
chr1	46713171	46713677	peak226	269	.	869.710	-1	-1
chr1	46768592	46769873	peak227	977	.	3161.540	-1	-1
chr1	46806130	46806945	peak228	306	.	991.440	-1	-1
chr1	47184544	47185219	peak229	117	.	381.230	-1	-1
chr1	47644644	47645194	peak230	170	.	549.970	-1	-1
chr1	47779528	47780457	peak231	431	.	1396.670	-1	-1
chr1	48216793	48217277	peak232	118	.	383.130	-1	-1
chr1	48937382	48938113	peak233	31	.	100.710	-1	-1
chr1	49317262	49317761	peak234	38	.	123.500	-1	-1
chr1	51425194	51426161	peak235	186	.	603.860	-1	-1
chr1	51762447	51763005	peak236	102	.	331.980	-1	-1
chr1	52113855	52114400	peak237	68	.	220.370	-1	-1
chr1	52344107	52345291	peak238	695	.	2250.090	-1	-1
chr1	52498828	52499932	peak239	857	.	2771.000	-1	-1
chr1	52520478	52521440	peak240	457	.	1478.880	-1	-1
chr1	52521581	52522741	peak241	76	.	247.100	-1	-1
chr1	52869892	52870839	peak242	656	.	2121.710	-1	-1
chr1	53480309	53480899	peak243	190	.	616.290	-1	-1
chr1	53662133	53662800	peak244	336	.	1086.770	-1	-1
chr1	53685593	53686551	peak245	299	.	967.090	-1	-1
chr1	53703705	53704675	peak246	632	.	2044.610	-1	-1
chr1	53791578	53792504	peak247	42	.	136.520	-1	-1
chr1	54231314	54231754	peak248	57	.	185.290	-1	-1
chr1	54303680	54304620	peak249	593	.	1919.430	-1	-1
chr1	54355166	54355888	peak250	473	.	1531.400	-1	-1
chr1	54517982	54519562	peak251	958	.	3100.000	-1	-1
chr1	54801318	54801777	peak252	53	.	171.470	-1	-1
chr1	54953842	54954379	peak253	230	.	745.230	-1	-1
chr1	55181108	55182142	peak254	958	.	3100.000	-1	-1
chr1	55230042	55230758	peak255	735	.	2378.630	-1	-1
chr1	55621107	55621573	peak256	223	.	722.200	-1	-1
chr1	55680865	55681386	peak257	55	.	180.890	-1	-1
chr1	58262311	58262717	peak258	45	.	148.350	-1	-1
chr1	59012207	59012711	peak259	92	.	299.510	-1	-1
chr1	59220864	59221712	peak260	239	.	774.100	-1	-1
chr1	59249489	59250605	peak261	76	.	248.890	-1	-1
chr1	59281825	59282439	peak262	95	.	309.750	-1	-1
chr1	59314388	59315267	peak263	80	.	261.130	-1	-1
chr1	59527456	59528022	peak264	257	.	832.850	-1	-1
chr1	61542484	61543397	peak265	40	.	132.000	-1	-1
chr1	62190338	62191298	peak266	624	.	2020.190	-1	-1
chr1	63249149	63250004	peak267	372	.	1205.550	-1	-1
chr1	63988444	63989440	peak268	958	.	3100.000	-1	-1
chr1	64649043	64649453	peak269	31	.	101.140	-1	-1
chr1	64935652	64936028	peak270	104	.	336.890	-1	-1
chr1	65382911	65383382	peak271	34	.	110.860	-1	-1
chr1	65432181	65432652	peak272	38	.	124.430	-1	-1
chr1	65533257	65533760	peak273	77	.	249.200	-1	-1
chr1	65886072	65886814	peak274	292	.	944.620	-1	-1
chr1	66277632	66278117	peak275	89	.	289.060	-1	-1
chr1	67390321	67391320	peak276	466	.	1508.220	-1	-1
chr1	67519303	67519860	peak277	51	.	166.980	-1	-1
chr1	67895841	67896945	peak278	619	.	2002.970	-1	-1
chr1	68435753	68436173	peak279	39	.	126.280	-1	-1
chr1	70820196	70821066	peak280	93	.	303.610	-1	-1
chr1	71546448	71547384	peak281	823	.	2660.820	-1	-1
chr1	75116178	75116711	peak282	66	.	215.010	-1	-1
chr1	78148557	78149451	peak283	362	.	1171.860	-1	-1
chr1	78224781	78225774	peak284	685	.	2216.490	-1	-1
chr1	78244967	78245671	peak285	613	.	1983.020	-1	-1
chr1	84543183	84543877	peak286	110	.	356.950	-1	-1
chr1	84944374	84945619	peak287	958	.	3100.000	-1	-1
chr1	84971443	84972531	peak288	52	.	168.880	-1	-1
chr1	85724880	85725736	peak289	970	.	3136.510	-1	-1
chr1	85741740	85742864	peak290	274	.	888.240	-1	-1
chr1	85763323	85763857	peak291	47	.	153.940	-1	-1
chr1	85831874	85832531	peak292	98	.	319.740	-1	-1
chr1	86173826	86174454	peak293	43	.	141.120	-1	-1
chr1	87170865	87171322	peak294	42	.	138.310	-1	-1
chr1	87800786	87801244	peak295	44	.	143.030	-1	-1
chr1	88793383	88793858	peak296	32	.	104.550	-1	-1
chr1	89149496	89150681	peak297	98	.	317.440	-1	-1
chr1	89356418	89356857	peak298	58	.	190.040	-1	-1
chr1	89458078	89458776	peak299	70	.	228.800	-1	-1
chr1	90460186	90460795	peak300	71	.	230.690	-1	-1
chr1	91852578	91853198	peak301	332	.	1075.050	-1	-1
chr1	92545522	92546263	peak302	55	.	179.680	-1	-1
chr1	93645289	93647026	peak303	170	.	552.130	-1	-1
chr1	93810954	93811928	peak304	814	.	2632.120	-1	-1
chr1	94053804	94054107	peak305	42	.	137.870	-1	-1
chr1	94344048	94345171	peak306	543	.	1756.350	-1	-1
chr1	95537997	95538774	peak307	142	.	461.720	-1	-1
chr1	95699479	95700016	peak308	100	.	326.450	-1	-1
chr1	100315273	100316054	peak309	48	.	156.690	-1	-1
chr1	100435077	100436024	peak310	442	.	1430.370	-1	-1
chr1	100598067	100599349	peak311	958	.	3100.000	-1	-1
chr1	100714880	100715653	peak312	140	.	453.280	-1	-1
chr1	100731430	100732135	peak313	122	.	396.160	-1	-1
chr1	101087630	101088173	peak314	52	.	170.020	-1	-1
chr1	101360021	101362483	peak315	958	.	3100.000	-1	-1
chr1	107598976	107599538	peak316	459	.	1486.480	-1	-1
chr1	107599939	107600418	peak317	39	.	128.800	-1	-1
chr1	109234462	109235613	peak318	827	.	2676.560	-1	-1
chr1	109289779	109290294	peak319	58	.	189.430	-1	-1
chr1	109618095	109619101	peak320	957	.	3094.230	-1	-1
chr1	109633059	109633659	peak321	40	.	130.230	-1	-1
chr1	109642553	109643197	peak322	292	.	944.290	-1	-1
chr1	109756161	109756733	peak323	54	.	177.400	-1	-1
chr1	109825659	109826338	peak324	84	.	272.160	-1	-1
chr1	109968460	109969685	peak325	657	.	2126.810	-1	-1
chr1	110036407	110037152	peak326	41	.	135.300	-1	-1
chr1	110090498	110091749	peak327	729	.	2358.870	-1	-1
chr1	110163390	110163997	peak328	220	.	713.740	-1	-1
chr1	110198493	110199018	peak329	39	.	127.180	-1	-1
chr1	110576903	110577434	peak330	58	.	188.590	-1	-1
chr1	110880926	110882789	peak331	294	.	951.120	-1	-1
chr1	110949798	110950754	peak332	339	.	1096.300	-1	-1
chr1	111505774	111507395	peak333	958	.	3100.000	-1	-1
chr1	111991693	111992245	peak334	41	.	132.900	-1	-1
chr1	112297581	112298616	peak335	194	.	628.290	-1	-1
chr1	112938343	112938978	peak336	277	.	895.790	-1	-1
chr1	113086505	113087122	peak337	163	.	529.070	-1	-1
chr1	113161359	113163209	peak338	465	.	1505.010	-1	-1
chr1	113247416	113248139	peak339	92	.	299.750	-1	-1
chr1	114301800	114302817	peak340	154	.	500.550	-1	-1
chr1	114354597	114355388	peak341	389	.	1260.170	-1	-1
chr1	114447258	114448199	peak342	580	.	1876.690	-1	-1
chr1	114471768	114472450	peak343	280	.	907.950	-1	-1
chr1	115053748	115054339	peak344	52	.	169.050	-1	-1
chr1	115124013	115124822	peak345	838	.	2711.300	-1	-1
chr1	115258871	115259691	peak346	346	.	1119.000	-1	-1
chr1	115322841	115323666	peak347	292	.	946.520	-1	-1
chr1	115968888	115969302	peak348	38	.	125.790	-1	-1
chr1	116184362	116185045	peak349	102	.	330.970	-1	-1
chr1	116681522	116682079	peak350	86	.	280.470	-1	-1
chr1	116916418	116916858	peak351	43	.	142.100	-1	-1
chr1	117453083	117453460	peak352	31	.	102.230	-1	-1
chr1	117602491	117603167	peak353	35	.	116.390	-1	-1
chr1	117909684	117910466	peak354	303	.	979.700	-1	-1
chr1	118471339	118472962	peak355	969	.	3133.370	-1	-1
chr1	120190675	120191383	peak356	641	.	2072.450	-1	-1
chr1	120402216	120402608	peak357	103	.	335.900	-1	-1
chr1	142618512	142618984	peak358	192	.	622.500	-1	-1
chr1	143467500	143467847	peak359	33	.	107.290	-1	-1
chr1	144594287	144594555	peak360	32	.	105.360	-1	-1
chr1	145095943	145097539	peak361	958	.	3100.000	-1	-1
chr1	145382184	145382602	peak362	130	.	420.870	-1	-1
chr1	145470063	145470860	peak363	51	.	166.150	-1	-1
chr1	145507186	145507786	peak364	412	.	1333.910	-1	-1
chr1	145610455	145611261	peak365	559	.	1810.050	-1	-1
chr1	146643977	146644539	peak366	50	.	164.100	-1	-1
chr1	146697054	146697345	peak367	46	.	151.480	-1	-1
chr1	149215384	149216010	peak368	161	.	523.170	-1	-1
chr1	149223205	149224235	peak369	53	.	171.840	-1	-1
chr1	149224339	149225124	peak370	255	.	827.080	-1	-1
chr1	149859381	149860314	peak371	51	.	165.040	-1	-1
chr1	149870916	149871526	peak372	98	.	318.860	-1	-1
chr1	149899034	149900230	peak373	958	.	3100.000	-1	-1
chr1	149982273	149983050	peak374	629	.	2034.230	-1	-1
chr1	150038906	150040418	peak375	678	.	2193.210	-1	-1
chr1	150240934	150241874	peak376	958	.	3100.000	-1	-1
chr1	150265741	150266815	peak377	958	.	3100.000	-1	-1
chr1	150293720	150294590	peak378	670	.	2167.200	-1	-1
chr1	150459394	150460200	peak379	450	.	1457.860	-1	-1
chr1	150550859	150551433	peak380	38	.	124.340	-1	-1
chr1	150551696	150552510	peak381	227	.	736.350	-1	-1
chr1	150898393	150899323	peak382	939	.	3037.160	-1	-1
chr1	150980570	150981178	peak383	284	.	918.740	-1	-1
chr1	151031723	151032396	peak384	135	.	438.000	-1	-1
chr1	151042861	151043824	peak385	32	.	104.080	-1	-1
chr1	151137904	151138988	peak386	958	.	3100.000	-1	-1
chr1	151162361	151162913	peak387	326	.	1054.120	-1	-1
chr1	151226876	151227662	peak388	346	.	1119.530	-1	-1
chr1	151253598	151255117	peak389	376	.	1217.850	-1	-1
chr1	151371667	151372554	peak390	966	.	3125.130	-1	-1
chr1	151431737	151432237	peak391	307	.	995.440	-1	-1
chr1	151584266	151584677	peak392	38	.	125.540	-1	-1
chr1	151881782	151882610	peak393	500	.	1617.180	-1	-1
chr1	152020264	152020987	peak394	42	.	136.360	-1	-1
chr1	152161491	152162108	peak395	353	.	1141.790	-1	-1
chr1	153538811	153539421	peak396	46	.	149.400	-1	-1
chr1	153581242	153581969	peak397	48	.	156.730	-1	-1
chr1	153606271	153607176	peak398	33	.	108.660	-1	-1
chr1	153630834	153631475	peak399	425	.	1374.950	-1	-1
chr1	153699890	153700782	peak400	379	.	1225.620	-1	-1
chr1	153755725	153756475	peak401	92	.	297.710	-1	-1
chr1	153918207	153918920	peak402	150	.	486.420	-1	-1
chr1	153930839	153931589	peak403	897	.	2900.700	-1	-1
chr1	153935632	153936444	peak404	88	.	286.820	-1	-1
chr1	153939516	153940561	peak405	314	.	1017.320	-1	-1
chr1	153962795	153963637	peak406	963	.	3115.340	-1	-1
chr1	154154652	154155548	peak407	135	.	436.480	-1	-1
chr1	154155593	154156174	peak408	596	.	1927.850	-1	-1
chr1	154192706	154193580	peak409	224	.	727.420	-1	-1
chr1	154244648	154245341	peak410	114	.	369.800	-1	-1
chr1	154297740	154298162	peak411	91	.	294.860	-1	-1
chr1	154530948	154531778	peak412	404	.	1307.220	-1	-1
chr1	154539952	154540486	peak413	81	.	262.930	-1	-1
chr1	154580564	154580874	peak414	33	.	109.730	-1	-1
chr1	154812975	154813389	peak415	41	.	133.160	-1	-1
chr1	154933727	154934921	peak416	706	.	2282.710	-1	-1
chr1	154942997	154943910	peak417	83	.	270.070	-1	-1
chr1	154945006	154945630	peak418	61	.	197.960	-1	-1
chr1	154946029	154947785	peak419	958	.	3100.000	-1	-1
chr1	154955261	154956232	peak420	958	.	3100.000	-1	-1
chr1	154973164	154973821	peak421	31	.	101.610	-1	-1
chr1	154976481	154976917	peak422	227	.	734.610	-1	-1
chr1	155107438	155108562	peak423	342	.	1107.950	-1	-1
chr1	155112317	155113464	peak424	958	.	3100.000	-1	-1
chr1	155145297	155146097	peak425	116	.	377.460	-1	-1
chr1	155178221	155179425	peak426	425	.	1375.820	-1	-1
chr1	155210862	155211377	peak427	83	.	269.970	-1	-1
chr1	155225068	155225734	peak428	57	.	185.780	-1	-1
chr1	155231582	155232501	peak429	549	.	1775.260	-1	-1
chr1	155278176	155278938	peak430	113	.	368.270	-1	-1
chr1	155292853	155293401	peak431	129	.	419.010	-1	-1
chr1	155293507	155294512	peak432	41	.	135.350	-1	-1
chr1	155658288	155659095	peak433	42	.	137.780	-1	-1
chr1	155826596	155827307	peak434	193	.	624.830	-1	-1
chr1	155828912	155829556	peak435	216	.	699.470	-1	-1
chr1	155903723	155904833	peak436	958	.	3100.000	-1	-1
chr1	155910346	155910909	peak437	66	.	213.450	-1	-1
chr1	155990374	155991205	peak438	757	.	2450.270	-1	-1
chr1	156024238	156025084	peak439	253	.	818.110	-1	-1
chr1	156052148	156052560	peak440	70	.	226.680	-1	-1
chr1	156163298	156164338	peak441	958	.	3100.000	-1	-1
chr1	156186174	156186729	peak442	783	.	2531.580	-1	-1
chr1	156252379	156253039	peak443	263	.	853.330	-1	-1
chr1	156307885	156308837	peak444	31	.	103.230	-1	-1
chr1	156415673	156416073	peak445	33	.	107.970	-1	-1
chr1	156426255	156427450	peak446	108	.	351.640	-1	-1
chr1	156541991	156542826	peak447	391	.	1266.760	-1	-1
chr1	156561215	156561717	peak448	33	.	107.280	-1	-1
chr1	156570702	156571713	peak449	348	.	1126.170	-1	-1
chr1	156629824	156630365	peak450	114	.	369.360	-1	-1
chr1	156630938	156631555	peak451	379	.	1227.020	-1	-1
chr1	156695552	156696076	peak452	46	.	149.510	-1	-1
chr1	156697763	156699002	peak453	958	.	3100.000	-1	-1
chr1	156710222	156711551	peak454	958	.	3100.000	-1	-1
chr1	156716311	156717088	peak455	37	.	122.770	-1	-1
chr1	156718324	156718955	peak456	124	.	402.680	-1	-1
chr1	156736644	156737796	peak457	577	.	1865.770	-1	-1
chr1	157015137	157015830	peak458	33	.	109.020	-1	-1
chr1	157107804	157108831	peak459	848	.	2743.570	-1	-1
chr1	158119320	158119923	peak460	386	.	1248.330	-1	-1
chr1	158985185	158985703	peak461	58	.	189.440	-1	-1
chr1	160001302	160002550	peak462	952	.	3080.010	-1	-1
chr1	160312333	160313696	peak463	928	.	3002.800	-1	-1
chr1	161008379	161009066	peak464	260	.	841.510	-1	-1
chr1	161014657	161015337	peak465	65	.	210.280	-1	-1
chr1	161015354	161016381	peak466	878	.	2840.890	-1	-1
chr1	161087300	161088404	peak467	379	.	1226.900	-1	-1
chr1	161102109	161103298	peak468	958	.	3100.000	-1	-1
chr1	161123393	161124337	peak469	958	.	3100.000	-1	-1
chr1	161171649	161172710	peak470	744	.	2408.370	-1	-1
chr1	161275714	161276186	peak471	52	.	170.860	-1	-1
chr1	161283752	161284742	peak472	569	.	1841.600	-1	-1
chr1	161359422	161359934	peak473	58	.	189.910	-1	-1
chr1	161368699	161370178	peak474	963	.	3116.410	-1	-1
chr1	161696605	161697124	peak475	57	.	187.180	-1	-1
chr1	161719264	161720246	peak476	78	.	255.060	-1	-1
chr1	161735807	161736481	peak477	84	.	272.460	-1	-1
chr1	162467270	162468256	peak478	634	.	2052.790	-1	-1
chr1	163137790	163138360	peak479	44	.	143.860	-1	-1
chr1	163291149	163292428	peak480	958	.	3100.000	-1	-1
chr1	164686177	164686640	peak481	67	.	217.930	-1	-1
chr1	165567084	165567880	peak482	56	.	182.010	-1	-1
chr1	165667224	165668007	peak483	147	.	477.110	-1	-1
chr1	165737591	165738684	peak484	958	.	3100.000	-1	-1
chr1	166808358	166808858	peak485	81	.	262.090	-1	-1
chr1	166845369	166845855	peak486	40	.	130.200	-1	-1
chr1	167189241	167190065	peak487	72	.	233.910	-1	-1
chr1	167683559	167684233	peak488	32	.	104.290	-1	-1
chr1	168147608	168148824	peak489	754	.	2438.350	-1	-1
chr1	169030242	169030595	peak490	39	.	127.920	-1	-1
chr1	169336626	169338061	peak491	958	.	3100.000	-1	-1
chr1	169763452	169764528	peak492	958	.	3100.000	-1	-1
chr1	169862695	169863726	peak493	714	.	2308.910	-1	-1
chr1	170500799	170501902	peak494	88	.	285.760	-1	-1
chr1	170677126	170677537	peak495	41	.	135.060	-1	-1
chr1	170879382	170879887	peak496	40	.	131.780	-1	-1
chr1	171282934	171283546	peak497	71	.	232.340	-1	-1
chr1	171403896	171404489	peak498	31	.	100.890	-1	-1
chr1	171455124	171455662	peak499	35	.	115.250	-1	-1
chr1	171750087	171751258	peak500	958	.	3100.000	-1	-1
chr1	172078478	172078987	peak501	33	.	107.220	-1	-1
chr1	172412731	172413532	peak502	731	.	2366.560	-1	-1
chr1	173683495	173684727	peak503	958	.	3100.000	-1	-1
chr1	173793148	173794289	peak504	712	.	2304.990	-1	-1
chr1	173836922	173838056	peak505	765	.	2475.900	-1	-1
chr1	173991292	173991749	peak506	57	.	185.380	-1	-1
chr1	174968140	174969433	peak507	935	.	3025.000	-1	-1
chr1	176176095	176177079	peak508	352	.	1140.220	-1	-1
chr1	177953304	177953764	peak509	270	.	874.470	-1	-1
chr1	178006999	178007339	peak510	34	.	111.610	-1	-1
chr1	178511144	178511994	peak511	77	.	250.820	-1	-1
chr1	179050849	179051428	peak512	91	.	295.300	-1	-1
chr1	179334664	179335377	peak513	77	.	250.830	-1	-1
chr1	179846530	179847337	peak514	714	.	2310.360	-1	-1
chr1	179851384	179852503	peak515	639	.	2067.490	-1	-1
chr1	180123394	180124226	peak516	152	.	492.570	-1	-1
chr1	180463558	180463863	peak517	33	.	108.850	-1	-1
chr1	180991921	180992355	peak518	85	.	277.300	-1	-1
chr1	181998869	181999335	peak519	44	.	142.540	-1	-1
chr1	182758413	182759026	peak520	60	.	194.520	-1	-1
chr1	182965148	182965411	peak521	32	.	103.510	-1	-1
chr1	183440001	183441745	peak522	958	.	3100.000	-1	-1
chr1	183604539	183605113	peak523	64	.	207.300	-1	-1
chr1	184020587	184021322	peak524	64	.	207.360	-1	-1
chr1	184293602	184294005	peak525	37	.	120.330	-1	-1
chr1	184723276	184724560	peak526	938	.	3035.260	-1	-1
chr1	185125741	185126752	peak527	460	.	1488.880	-1	-1
chr1	185286204	185286960	peak528	63	.	206.420	-1	-1
chr1	186344132	186345304	peak529	894	.	2892.910	-1	-1
chr1	186649331	186649976	peak530	37	.	121.930	-1	-1
chr1	193028247	193029355	peak531	288	.	933.900	-1	-1
chr1	197807953	197808484	peak532	60	.	195.860	-1	-1
chr1	198127637	198128614	peak533	269	.	872.770	-1	-1
chr1	200348470	200348976	peak534	33	.	107.220	-1	-1
chr1	200589276	200590229	peak535	164	.	532.380	-1	-1
chr1	200638374	200639489	peak536	139	.	449.960	-1	-1
chr1	201924134	201925031	peak537	265	.	859.860	-1	-1
chr1	201952084	201952712	peak538	71	.	230.740	-1	-1
chr1	202112904	202113254	peak539	35	.	115.330	-1	-1
chr1	202113667	202114085	peak540	43	.	140.180	-1	-1
chr1	202317214	202318119	peak541	319	.	1033.440	-1	-1
chr1	202779515	202780364	peak542	36	.	118.780	-1	-1
chr1	202895911	202896641	peak543	79	.	256.360	-1	-1
chr1	202926887	202927673	peak544	411	.	1331.240	-1	-1
chr1	203456603	203457257	peak545	31	.	101.520	-1	-1
chr1	203738563	203738883	peak546	33	.	108.500	-1	-1
chr1	203830419	203831485	peak547	958	.	3100.000	-1	-1
chr1	204380250	204381419	peak548	587	.	1898.760	-1	-1
chr1	204475546	204475919	peak549	32	.	105.420	-1	-1
chr1	204485045	204486151	peak550	968	.	3131.810	-1	-1
chr1	205090860	205091732	peak551	504	.	1629.800	-1	-1
chr1	205180319	205181097	peak552	214	.	694.230	-1	-1
chr1	205600112	205600763	peak553	64	.	208.980	-1	-1
chr1	205600876	205601495	peak554	402	.	1300.150	-1	-1
chr1	205782066	205782615	peak555	37	.	122.130	-1	-1
chr1	206677170	206677840	peak556	45	.	145.980	-1	-1
chr1	206785551	206786046	peak557	82	.	267.840	-1	-1
chr1	206859778	206860176	peak558	51	.	165.330	-1	-1
chr1	207326201	207326624	peak559	94	.	305.090	-1	-1
chr1	207378423	207378724	peak560	101	.	329.650	-1	-1
chr1	207692986	207693312	peak561	46	.	149.870	-1	-1
chr1	207925005	207925756	peak562	134	.	433.400	-1	-1
chr1	208136751	208137327	peak563	35	.	116.050	-1	-1
chr1	208380749	208381277	peak564	56	.	181.200	-1	-1
chr1	209942548	209943215	peak565	44	.	144.530	-1	-1
chr1	209957607	209958527	peak566	843	.	2725.870	-1	-1
chr1	210000968	210001729	peak567	432	.	1396.890	-1	-1
chr1	210297535	210297959	peak568	40	.	130.530	-1	-1
chr1	210502028	210502942	peak569	121	.	391.930	-1	-1
chr1	211432232	211432878	peak570	31	.	101.430	-1	-1
chr1	211555830	211556800	peak571	78	.	253.950	-1	-1
chr1	212208361	212209377	peak572	95	.	309.110	-1	-1
chr1	212458325	212458927	peak573	46	.	148.740	-1	-1
chr1	212964578	212965610	peak574	576	.	1865.050	-1	-1
chr1	213188416	213189363	peak575	570	.	1844.830	-1	-1
chr1	213224036	213225323	peak576	894	.	2891.680	-1	-1
chr1	214161062	214161470	peak577	64	.	207.590	-1	-1
chr1	214453643	214455040	peak578	51	.	166.150	-1	-1
chr1	214601106	214601781	peak579	111	.	361.130	-1	-1
chr1	214628305	214628811	peak580	54	.	176.230	-1	-1
chr1	215130570	215131083	peak581	59	.	190.910	-1	-1
chr1	217803889	217804994	peak582	758	.	2452.710	-1	-1
chr1	218458144	218459103	peak583	725	.	2345.640	-1	-1
chr1	219691786	219692447	peak584	56	.	183.200	-1	-1
chr1	220267260	220267761	peak585	204	.	661.650	-1	-1
chr1	220445344	220446349	peak586	133	.	432.540	-1	-1
chr1	220906265	220906773	peak587	237	.	767.860	-1	-1
chr1	222762810	222763778	peak588	884	.	2859.770	-1	-1
chr1	222792185	222792634	peak589	39	.	129.020	-1	-1
chr1	222817076	222817971	peak590	397	.	1284.820	-1	-1
chr1	222885737	222886350	peak591	32	.	105.820	-1	-1
chr1	222886360	222887126	peak592	504	.	1632.620	-1	-1
chr1	222987995	222988884	peak593	498	.	1611.530	-1	-1
chr1	223147760	223148358	peak594	40	.	129.570	-1	-1
chr1	223326678	223327109	peak595	51	.	168.030	-1	-1
chr1	224301355	224302628	peak596	690	.	2231.250	-1	-1
chr1	224517729	224518509	peak597	192	.	621.350	-1	-1
chr1	224544221	224544857	peak598	74	.	240.310	-1	-1
chr1	224618245	224618631	peak599	54	.	177.360	-1	-1
chr1	224622250	224623026	peak600	618	.	1998.900	-1	-1
chr1	224895611	224896081	peak601	49	.	161.620	-1	-1
chr1	225117271	225117745	peak602	56	.	181.060	-1	-1
chr1	225965654	225966168	peak603	43	.	139.330	-1	-1
chr1	226111460	226112388	peak604	429	.	1387.050	-1	-1
chr1	226186841	226187393	peak605	96	.	311.290	-1	-1
chr1	226297930	226298568	peak606	39	.	128.580	-1	-1
chr1	226374056	226374943	peak607	945	.	3056.000	-1	-1
chr1	226496006	226496477	peak608	55	.	178.820	-1	-1
chr1	226595253	226596045	peak609	67	.	217.190	-1	-1
chr1	226891134	226891513	peak610	54	.	176.230	-1	-1
chr1	226926897	226927387	peak611	114	.	371.180	-1	-1
chr1	227127044	227128118	peak612	106	.	345.560	-1	-1
chr1	227730245	227730721	peak613	47	.	153.950	-1	-1
chr1	227750942	227751882	peak614	382	.	1235.170	-1	-1
chr1	227922604	227923323	peak615	628	.	2031.720	-1	-1
chr1	228270312	228270992	peak616	56	.	181.110	-1	-1
chr1	228275487	228276056	peak617	144	.	465.870	-1	-1
chr1	228327258	228328284	peak618	478	.	1545.580	-1	-1
chr1	228353162	228354072	peak619	170	.	551.160	-1	-1
chr1	228594220	228594902	peak620	346	.	1118.920	-1	-1
chr1	228652207	228652673	peak621	71	.	231.830	-1	-1
chr1	229406551	229407003	peak622	40	.	129.610	-1	-1
chr1	229761679	229762415	peak623	274	.	888.720	-1	-1
chr1	230202604	230203176	peak624	51	.	167.610	-1	-1
chr1	230777879	230778726	peak625	56	.	184.190	-1	-1
chr1	231114484	231115229	peak626	771	.	2495.870	-1	-1
chr1	231376634	231377226	peak627	124	.	401.590	-1	-1
chr1	231558113	231558808	peak628	116	.	376.370	-1	-1
chr1	231663791	231664984	peak629	608	.	1967.470	-1	-1
chr1	233085773	233086568	peak630	271	.	879.070	-1	-1
chr1	233654071	233654571	peak631	249	.	805.660	-1	-1
chr1	234508622	234509926	peak632	958	.	3100.000	-1	-1
chr1	234651416	234651835	peak633	46	.	150.650	-1	-1
chr1	234735560	234736221	peak634	145	.	468.980	-1	-1
chr1	234811911	234812431	peak635	142	.	459.510	-1	-1
chr1	235116382	235117138	peak636	52	.	169.400	-1	-1
chr1	235291728	235292615	peak637	310	.	1003.480	-1	-1
chr1	235324044	235324995	peak638	477	.	1542.510	-1	-1
chr1	235491275	235492859	peak639	727	.	2352.510	-1	-1
chr1	235530281	235531326	peak640	749	.	2422.330	-1	-1
chr1	235667645	235668193	peak641	42	.	137.000	-1	-1
chr1	236080677	236081270	peak642	52	.	169.600	-1	-1
chr1	236162691	236163196	peak643	49	.	159.560	-1	-1
chr1	236445116	236445550	peak644	41	.	132.710	-1	-1
chr1	236767293	236768334	peak645	735	.	2377.970	-1	-1
chr1	236957972	236958949	peak646	958	.	3100.000	-1	-1
chr1	241803544	241804012	peak647	60	.	196.510	-1	-1
chr1	242010869	242011877	peak648	958	.	3100.000	-1	-1
chr1	243418433	243419615	peak649	269	.	869.850	-1	-1
chr1	244211298	244212014	peak650	80	.	260.180	-1	-1
chr1	244615053	244615813	peak651	83	.	271.490	-1	-1
chr1	244815870	244816451	peak652	91	.	296.090	-1	-1
chr1	244997979	244999169	peak653	108	.	351.450	-1	-1
chr1	245026177	245026719	peak654	193	.	624.680	-1	-1
chr1	245254897	245255630	peak655	116	.	375.080	-1	-1
chr1	246729051	246730167	peak656	958	.	3100.000	-1	-1
chr1	247095027	247095795	peak657	178	.	576.320	-1	-1
chr1	247170970	247171731	peak658	365	.	1181.640	-1	-1
chr1	247241602	247242314	peak659	265	.	856.950	-1	-1
chr1	247267067	247268105	peak660	766	.	2477.900	-1	-1
chr1	247373541	247374516	peak661	170	.	550.080	-1	-1
chr1	247494334	247495485	peak662	423	.	1370.680	-1	-1
chr1	249119686	249121190	peak663	958	.	3100.000	-1	-1
chr1	249153056	249153545	peak664	74	.	239.370	-1	-1
chr1	249167755	249168732	peak665	32	.	105.520	-1	-1
chr1	249200142	249201166	peak666	31	.	102.450	-1	-1
chr10	729237	729899	peak667	51	.	167.790	-1	-1
chr10	977386	978126	peak668	958	.	3100.000	-1	-1
chr10	1033587	1034969	peak669	958	.	3100.000	-1	-1
chr10	1094722	1095736	peak670	530	.	1715.020	-1	-1
chr10	1101984	1103469	peak671	958	.	3100.000	-1	-1
chr10	3110461	3111030	peak672	44	.	144.870	-1	-1
chr10	3268992	3269532	peak673	35	.	114.400	-1	-1
chr10	3466454	3467070	peak674	134	.	433.460	-1	-1
chr10	4111654	4112145	peak675	50	.	163.770	-1	-1
chr10	5726231	5727067	peak676	667	.	2158.490	-1	-1
chr10	5855164	5856047	peak677	490	.	1584.970	-1	-1
chr10	5931688	5932384	peak678	958	.	3100.000	-1	-1
chr10	6205696	6206121	peak679	38	.	124.650	-1	-1
chr10	6316966	6317701	peak680	286	.	925.510	-1	-1
chr10	7829428	7830668	peak681	638	.	2064.610	-1	-1
chr10	7860001	7860692	peak682	147	.	476.840	-1	-1
chr10	8086995	8087817	peak683	144	.	467.700	-1	-1
chr10	11653512	11653841	peak684	55	.	179.570	-1	-1
chr10	12084644	12085631	peak685	171	.	553.360	-1	-1
chr10	12110496	12111080	peak686	63	.	205.280	-1	-1
chr10	12237325	12238733	peak687	958	.	3100.000	-1	-1
chr10	13203102	13203699	peak688	315	.	1021.350	-1	-1
chr10	13343849	13344577	peak689	73	.	238.280	-1	-1
chr10	13628590	13629482	peak690	981	.	3174.030	-1	-1
chr10	13754853	13755434	peak691	34	.	110.080	-1	-1
chr10	13966393	13966894	peak692	44	.	143.530	-1	-1
chr10	14879811	14880631	peak693	279	.	903.870	-1	-1
chr10	14995559	14996729	peak694	572	.	1851.070	-1	-1
chr10	15001307	15002380	peak695	958	.	3100.000	-1	-1
chr10	15138970	15139474	peak696	56	.	181.150	-1	-1
chr10	15901746	15903228	peak697	958	.	3100.000	-1	-1
chr10	16874696	16875074	peak698	33	.	108.720	-1	-1
chr10	17038084	17039053	peak699	242	.	783.370	-1	-1
chr10	17071423	17071896	peak700	45	.	148.690	-1	-1
chr10	17243244	17243901	peak701	151	.	490.520	-1	-1
chr10	17258083	17258795	peak702	34	.	111.640	-1	-1
chr10	18940064	18941018	peak703	942	.	3046.390	-1	-1
chr10	18947808	18948541	peak704	401	.	1297.410	-1	-1
chr10	22292497	22292960	peak705	41	.	134.150	-1	-1
chr10	22605207	22605986	peak706	448	.	1450.680	-1	-1
chr10	22614599	22615083	peak707	59	.	192.590	-1	-1
chr10	22634133	22634617	peak708	190	.	614.290	-1	-1
chr10	24934680	24935124	peak709	57	.	184.350	-1	-1
chr10	26985842	26987140	peak710	958	.	3100.000	-1	-1
chr10	27149436	27150284	peak711	153	.	495.900	-1	-1
chr10	27442731	27444490	peak712	950	.	3071.520	-1	-1
chr10	27530605	27531448	peak713	958	.	3100.000	-1	-1
chr10	27531530	27532546	peak714	311	.	1006.250	-1	-1
chr10	27792858	27793475	peak715	266	.	860.440	-1	-1
chr10	28821179	28822270	peak716	664	.	2148.340	-1	-1
chr10	30238158	30238987	peak717	58	.	187.630	-1	-1
chr10	31892104	31892770	peak718	56	.	181.430	-1	-1
chr10	32428218	32428712	peak719	47	.	153.950	-1	-1
chr10	32734748	32735301	peak720	84	.	271.680	-1	-1
chr10	33247054	33247811	peak721	352	.	1140.530	-1	-1
chr10	33269311	33269989	peak722	84	.	271.870	-1	-1
chr10	33503167	33503602	peak723	40	.	129.980	-1	-1
chr10	35346976	35347522	peak724	40	.	131.420	-1	-1
chr10	35415290	35416257	peak725	218	.	706.270	-1	-1
chr10	35484472	35485242	peak726	149	.	484.140	-1	-1
chr10	35625051	35625803	peak727	603	.	1951.430	-1	-1
chr10	42863201	42863813	peak728	103	.	335.320	-1	-1
chr10	43277701	43278981	peak729	958	.	3100.000	-1	-1
chr10	43633408	43634146	peak730	298	.	966.110	-1	-1
chr10	43891945	43893118	peak731	318	.	1030.450	-1	-1
chr10	43904196	43904925	peak732	392	.	1269.760	-1	-1
chr10	43932026	43932641	peak733	39	.	128.040	-1	-1
chr10	43950591	43951491	peak734	357	.	1156.390	-1	-1
chr10	44069694	44070463	peak735	675	.	2185.400	-1	-1
chr10	44101438	44102371	peak736	712	.	2304.660	-1	-1
chr10	44144101	44144592	peak737	67	.	217.430	-1	-1
chr10	45496044	45496509	peak738	205	.	665.660	-1	-1
chr10	46167951	46168579	peak739	167	.	542.390	-1	-1
chr10	48952361	48952523	peak740	60	.	196.670	-1	-1
chr10	49407577	49408055	peak741	229	.	743.000	-1	-1
chr10	50746473	50747273	peak742	318	.	1028.330	-1	-1
chr10	52384191	52385324	peak743	128	.	417.060	-1	-1
chr10	52419758	52420261	peak744	223	.	721.350	-1	-1
chr10	52499254	52500361	peak745	664	.	2149.100	-1	-1
chr10	53458841	53460123	peak746	958	.	3100.000	-1	-1
chr10	60035645	60036086	peak747	47	.	154.330	-1	-1
chr10	60094456	60095039	peak748	85	.	276.140	-1	-1
chr10	60144875	60145700	peak749	120	.	389.280	-1	-1
chr10	61295938	61296304	peak750	34	.	112.370	-1	-1
chr10	61348524	61348937	peak751	52	.	171.200	-1	-1
chr10	61666104	61666876	peak752	155	.	504.070	-1	-1
chr10	62074101	62074507	peak753	33	.	107.640	-1	-1
chr10	64563810	64565124	peak754	802	.	2596.030	-1	-1
chr10	64892787	64893440	peak755	60	.	194.470	-1	-1
chr10	67330025	67330850	peak756	131	.	424.020	-1	-1
chr10	69609056	69609663	peak757	663	.	2144.470	-1	-1
chr10	69834391	69835396	peak758	342	.	1106.720	-1	-1
chr10	70286893	70287587	peak759	120	.	389.070	-1	-1
chr10	70480577	70481161	peak760	32	.	104.550	-1	-1
chr10	70660294	70661555	peak761	789	.	2552.520	-1	-1
chr10	70715245	70716593	peak762	958	.	3100.000	-1	-1
chr10	70716699	70717171	peak763	70	.	228.020	-1	-1
chr10	71813240	71813725	peak764	150	.	486.210	-1	-1
chr10	71929771	71930676	peak765	661	.	2138.150	-1	-1
chr10	72091318	72092074	peak766	165	.	536.040	-1	-1
chr10	72163531	72164255	peak767	343	.	1111.060	-1	-1
chr10	72575522	72575999	peak768	59	.	193.340	-1	-1
chr10	73136971	73137486	peak769	35	.	113.240	-1	-1
chr10	73610771	73611275	peak770	41	.	133.390	-1	-1
chr10	74114244	74115060	peak771	121	.	393.890	-1	-1
chr10	74451606	74452160	peak772	72	.	234.510	-1	-1
chr10	74869923	74870581	peak773	564	.	1825.020	-1	-1
chr10	74927261	74928563	peak774	804	.	2601.320	-1	-1
chr10	75006587	75007379	peak775	85	.	277.780	-1	-1
chr10	75011857	75012785	peak776	517	.	1672.970	-1	-1
chr10	75255095	75256036	peak777	65	.	213.370	-1	-1
chr10	75407182	75407736	peak778	172	.	558.960	-1	-1
chr10	75489763	75490698	peak779	958	.	3100.000	-1	-1
chr10	75503292	75504707	peak780	958	.	3100.000	-1	-1
chr10	75531814	75532659	peak781	41	.	133.990	-1	-1
chr10	75541484	75542217	peak782	38	.	124.100	-1	-1
chr10	75544806	75545697	peak783	958	.	3100.000	-1	-1
chr10	76585652	76586772	peak784	232	.	753.140	-1	-1
chr10	76870878	76871579	peak785	474	.	1533.860	-1	-1
chr10	76871666	76872516	peak786	33	.	108.820	-1	-1
chr10	77161314	77162409	peak787	95	.	308.050	-1	-1
chr10	77169124	77169611	peak788	93	.	302.030	-1	-1
chr10	78089647	78089997	peak789	32	.	103.740	-1	-1
chr10	79146553	79146931	peak790	34	.	111.460	-1	-1
chr10	79788931	79789913	peak791	598	.	1933.790	-1	-1
chr10	80305575	80305835	peak792	103	.	333.510	-1	-1
chr10	81026215	81026870	peak793	92	.	299.470	-1	-1
chr10	81664483	81664896	peak794	65	.	210.440	-1	-1
chr10	81965178	81965749	peak795	43	.	141.820	-1	-1
chr10	82269327	82269840	peak796	32	.	104.760	-1	-1
chr10	85898841	85899733	peak797	872	.	2820.470	-1	-1
chr10	86184463	86185097	peak798	243	.	786.960	-1	-1
chr10	88280540	88281064	peak799	82	.	266.080	-1	-1
chr10	88470708	88471322	peak800	160	.	517.300	-1	-1
chr10	88648655	88649193	peak801	250	.	809.580	-1	-1
chr10	89263937	89265459	peak802	958	.	3100.000	-1	-1
chr10	89422196	89422645	peak803	79	.	257.190	-1	-1
chr10	89577333	89578884	peak804	688	.	2225.320	-1	-1
chr10	90640212	90640820	peak805	75	.	243.020	-1	-1
chr10	90711198	90712005	peak806	38	.	123.980	-1	-1
chr10	91087464	91088365	peak807	55	.	178.330	-1	-1
chr10	91460731	91461516	peak808	47	.	152.930	-1	-1
chr10	92690743	92691455	peak809	192	.	623.930	-1	-1
chr10	93431936	93432557	peak810	37	.	121.400	-1	-1
chr10	93683089	93684072	peak811	281	.	910.910	-1	-1
chr10	94000092	94000743	peak812	80	.	259.150	-1	-1
chr10	94050490	94051182	peak813	215	.	696.230	-1	-1
chr10	94351304	94351777	peak814	286	.	924.740	-1	-1
chr10	94352497	94353034	peak815	36	.	118.040	-1	-1
chr10	94459245	94459748	peak816	75	.	243.860	-1	-1
chr10	95255972	95256727	peak817	342	.	1108.650	-1	-1
chr10	95462015	95462827	peak818	836	.	2704.250	-1	-1
chr10	96122104	96123243	peak819	934	.	3021.960	-1	-1
chr10	96161821	96162414	peak820	132	.	427.900	-1	-1
chr10	96943254	96943815	peak821	61	.	199.760	-1	-1
chr10	97321145	97321574	peak822	40	.	131.870	-1	-1
chr10	97849263	97850477	peak823	958	.	3100.000	-1	-1
chr10	97889324	97890575	peak824	958	.	3100.000	-1	-1
chr10	98345960	98347383	peak825	932	.	3015.840	-1	-1
chr10	98591521	98591974	peak826	31	.	101.980	-1	-1
chr10	99051729	99052791	peak827	98	.	317.600	-1	-1
chr10	99078877	99079367	peak828	59	.	192.390	-1	-1
chr10	99160603	99161472	peak829	785	.	2539.590	-1	-1
chr10	99205565	99206130	peak830	58	.	188.490	-1	-1
chr10	99894067	99894879	peak831	330	.	1067.180	-1	-1
chr10	100174666	100175260	peak832	76	.	245.850	-1	-1
chr10	100206398	100206904	peak833	32	.	105.750	-1	-1
chr10	101380056	101381404	peak834	96	.	313.020	-1	-1
chr10	101418871	101419546	peak835	90	.	292.510	-1	-1
chr10	101491345	101492241	peak836	603	.	1952.040	-1	-1
chr10	101988996	101989736	peak837	316	.	1023.410	-1	-1
chr10	102295293	102296171	peak838	634	.	2052.240	-1	-1
chr10	102672122	102673309	peak839	344	.	1113.610	-1	-1
chr10	102746454	102747935	peak840	958	.	3100.000	-1	-1
chr10	102802438	102803087	peak841	139	.	450.280	-1	-1
chr10	102820235	102820982	peak842	54	.	177.000	-1	-1
chr10	102827515	102827983	peak843	57	.	184.840	-1	-1
chr10	103113391	103114064	peak844	38	.	122.920	-1	-1
chr10	103347530	103348455	peak845	793	.	2566.480	-1	-1
chr10	103454480	103454869	peak846	40	.	130.720	-1	-1
chr10	103542923	103543457	peak847	147	.	476.950	-1	-1
chr10	103815792	103816310	peak848	32	.	105.190	-1	-1
chr10	103824867	103825405	peak849	82	.	268.000	-1	-1
chr10	103892149	103893272	peak850	299	.	967.420	-1	-1
chr10	103911577	103912655	peak851	998	.	3228.290	-1	-1
chr10	104004818	104005752	peak852	52	.	170.610	-1	-1
chr10	104153627	104154470	peak853	241	.	779.960	-1	-1
chr10	104155151	104155567	peak854	99	.	322.200	-1	-1
chr10	104180505	104181443	peak855	314	.	1017.050	-1	-1
chr10	104261665	104262979	peak856	334	.	1082.480	-1	-1
chr10	104269154	104269563	peak857	43	.	140.240	-1	-1
chr10	104401611	104402350	peak858	78	.	253.420	-1	-1
chr10	104405975	104406598	peak859	34	.	110.550	-1	-1
chr10	104503031	104504057	peak860	821	.	2655.970	-1	-1
chr10	104535623	104536018	peak861	46	.	150.530	-1	-1
chr10	104613733	104614512	peak862	258	.	836.880	-1	-1
chr10	104951837	104952602	peak863	95	.	307.620	-1	-1
chr10	105127441	105127940	peak864	50	.	163.860	-1	-1
chr10	105155574	105157083	peak865	958	.	3100.000	-1	-1
chr10	105677483	105678463	peak866	255	.	825.680	-1	-1
chr10	106014344	106014957	peak867	121	.	392.980	-1	-1
chr10	106028327	106029169	peak868	618	.	1999.080	-1	-1
chr10	110118534	110119021	peak869	38	.	123.880	-1	-1
chr10	111985359	111985782	peak870	78	.	253.520	-1	-1
chr10	112064431	112065211	peak871	250	.	810.610	-1	-1
chr10	112158960	112159549	peak872	48	.	156.450	-1	-1
chr10	112257159	112257718	peak873	44	.	145.070	-1	-1
chr10	112631883	112632498	peak874	90	.	291.910	-1	-1
chr10	112678096	112679631	peak875	958	.	3100.000	-1	-1
chr10	114205983	114207547	peak876	958	.	3100.000	-1	-1
chr10	114847090	114847779	peak877	325	.	1051.530	-1	-1
chr10	115310030	115310432	peak878	48	.	157.360	-1	-1
chr10	115613754	115615042	peak879	42	.	138.820	-1	-1
chr10	118530927	118531302	peak880	33	.	108.400	-1	-1
chr10	118946839	118947246	peak881	106	.	345.520	-1	-1
chr10	119806092	119806687	peak882	79	.	258.350	-1	-1
chr10	120101575	120102021	peak883	54	.	176.620	-1	-1
chr10	120840057	120840721	peak884	35	.	115.740	-1	-1
chr10	121065273	121065709	peak885	43	.	139.470	-1	-1
chr10	121355971	121357014	peak886	250	.	810.120	-1	-1
chr10	121414902	121415611	peak887	143	.	462.470	-1	-1
chr10	121485103	121485618	peak888	45	.	147.920	-1	-1
chr10	121631385	121631813	peak889	33	.	107.050	-1	-1
chr10	121651562	121652659	peak890	925	.	2993.170	-1	-1
chr10	122610436	122611364	peak891	958	.	3100.000	-1	-1
chr10	123686070	123686540	peak892	39	.	127.680	-1	-1
chr10	123687345	123688181	peak893	424	.	1371.060	-1	-1
chr10	123734520	123734864	peak894	169	.	548.640	-1	-1
chr10	124133795	124134376	peak895	65	.	211.820	-1	-1
chr10	124713385	124714130	peak896	489	.	1582.650	-1	-1
chr10	124913285	124914484	peak897	958	.	3100.000	-1	-1
chr10	126063204	126063515	peak898	62	.	201.980	-1	-1
chr10	126490082	126490665	peak899	304	.	985.270	-1	-1
chr10	127407569	127408758	peak900	416	.	1346.620	-1	-1
chr10	127924970	127925530	peak901	71	.	232.350	-1	-1
chr10	128593731	128594190	peak902	41	.	133.210	-1	-1
chr10	129687911	129688152	peak903	41	.	132.800	-1	-1
chr10	131908720	131909912	peak904	107	.	348.810	-1	-1
chr10	131934412	131934879	peak905	30	.	100.050	-1	-1
chr10	134247919	134248296	peak906	201	.	649.990	-1	-1
chr10	134266579	134267027	peak907	142	.	461.140	-1	-1
chr10	134801138	134801747	peak908	371	.	1201.160	-1	-1
chr10	135072621	135073200	peak909	72	.	235.560	-1	-1
chr10	135075229	135075665	peak910	129	.	417.330	-1	-1
chr10	135121945	135122838	peak911	482	.	1561.170	-1	-1
chr10	135138048	135138409	peak912	130	.	422.850	-1	-1
chr10	135207344	135208171	peak913	915	.	2958.750	-1	-1
chr10	135333589	135334238	peak914	319	.	1034.290	-1	-1
chr11	207111	208275	peak915	958	.	3100.000	-1	-1
chr11	208491	209012	peak916	52	.	170.340	-1	-1
chr11	236268	237649	peak917	958	.	3100.000	-1	-1
chr11	308019	308291	peak918	101	.	329.650	-1	-1
chr11	320766	321113	peak919	79	.	256.700	-1	-1
chr11	355818	356598	peak920	55	.	180.020	-1	-1
chr11	506160	507059	peak921	220	.	711.410	-1	-1
chr11	535462	535972	peak922	389	.	1260.540	-1	-1
chr11	575959	576768	peak923	958	.	3100.000	-1	-1
chr11	615469	616278	peak924	506	.	1638.960	-1	-1
chr11	695628	696137	peak925	32	.	106.240	-1	-1
chr11	805195	805682	peak926	59	.	192.900	-1	-1
chr11	808988	810209	peak927	833	.	2695.160	-1	-1
chr11	819819	820417	peak928	63	.	205.100	-1	-1
chr11	843839	844466	peak929	55	.	178.790	-1	-1
chr11	910477	911125	peak930	670	.	2166.570	-1	-1
chr11	1283703	1284077	peak931	56	.	183.120	-1	-1
chr11	1330746	1331136	peak932	35	.	113.750	-1	-1
chr11	1968424	1968964	peak933	768	.	2483.780	-1	-1
chr11	2420969	2422455	peak934	958	.	3100.000	-1	-1
chr11	2913650	2914194	peak935	212	.	686.240	-1	-1
chr11	3078266	3079250	peak936	958	.	3100.000	-1	-1
chr11	3399936	3400785	peak937	480	.	1553.120	-1	-1
chr11	3818359	3819465	peak938	146	.	472.190	-1	-1
chr11	3861963	3862454	peak939	97	.	316.300	-1	-1
chr11	4115590	4116459	peak940	117	.	381.070	-1	-1
chr11	6411397	6412052	peak941	176	.	570.070	-1	-1
chr11	6495213	6495809	peak942	50	.	164.790	-1	-1
chr11	6502128	6503343	peak943	958	.	3100.000	-1	-1
chr11	6624432	6625383	peak944	222	.	718.670	-1	-1
chr11	6628043	6628595	peak945	81	.	263.340	-1	-1
chr11	6633220	6634100	peak946	234	.	758.010	-1	-1
chr11	6704004	6705067	peak947	274	.	888.310	-1	-1
chr11	7041373	7041823	peak948	77	.	251.110	-1	-1
chr11	7599061	7599470	peak949	35	.	115.380	-1	-1
chr11	8008346	8009068	peak950	993	.	3210.530	-1	-1
chr11	8190393	8190823	peak951	77	.	250.780	-1	-1
chr11	8703656	8704708	peak952	398	.	1287.260	-1	-1
chr11	8709538	8710997	peak953	958	.	3100.000	-1	-1
chr11	8985479	8986724	peak954	958	.	3100.000	-1	-1
chr11	9335916	9336843	peak955	362	.	1171.980	-1	-1
chr11	9385674	9386331	peak956	57	.	185.240	-1	-1
chr11	9405778	9407075	peak957	664	.	2149.750	-1	-1
chr11	9481964	9482883	peak958	958	.	3100.000	-1	-1
chr11	9594247	9595211	peak959	135	.	438.080	-1	-1
chr11	10772178	10773252	peak960	958	.	3100.000	-1	-1
chr11	10878487	10880048	peak961	100	.	325.490	-1	-1
chr11	12111529	12112048	peak962	55	.	179.270	-1	-1
chr11	12246029	12246574	peak963	104	.	339.190	-1	-1
chr11	14541825	14542291	peak964	35	.	115.350	-1	-1
chr11	16759727	16760366	peak965	57	.	187.450	-1	-1
chr11	17098770	17099649	peak966	705	.	2282.430	-1	-1
chr11	17229254	17230058	peak967	143	.	462.470	-1	-1
chr11	17375039	17375648	peak968	81	.	264.010	-1	-1
chr11	18034400	18035212	peak969	93	.	302.400	-1	-1
chr11	18127226	18127850	peak970	459	.	1486.800	-1	-1
chr11	18343450	18344407	peak971	705	.	2280.870	-1	-1
chr11	18417373	18418079	peak972	38	.	124.620	-1	-1
chr11	18547766	18549111	peak973	958	.	3100.000	-1	-1
chr11	18609883	18610682	peak974	217	.	701.930	-1	-1
chr11	18655545	18656372	peak975	763	.	2467.320	-1	-1
chr11	18771150	18771659	peak976	89	.	290.890	-1	-1
chr11	19138457	19139017	peak977	74	.	240.720	-1	-1
chr11	19262292	19262902	peak978	183	.	591.900	-1	-1
chr11	19951200	19951633	peak979	47	.	153.400	-1	-1
chr11	22646567	22647790	peak980	402	.	1300.490	-1	-1
chr11	22850647	22851268	peak981	163	.	528.950	-1	-1
chr11	26269048	26269337	peak982	34	.	110.420	-1	-1
chr11	26968854	26969580	peak983	36	.	118.450	-1	-1
chr11	26975499	26975977	peak984	44	.	144.170	-1	-1
chr11	27527978	27528736	peak985	386	.	1251.180	-1	-1
chr11	28129432	28130157	peak986	79	.	256.930	-1	-1
chr11	28131527	28132061	peak987	117	.	379.460	-1	-1
chr11	28857742	28858260	peak988	39	.	127.180	-1	-1
chr11	30344181	30345070	peak989	568	.	1838.970	-1	-1
chr11	31391032	31391893	peak990	964	.	3119.260	-1	-1
chr11	32604957	32605902	peak991	765	.	2473.930	-1	-1
chr11	33182565	33183507	peak992	630	.	2036.960	-1	-1
chr11	33393978	33394538	peak993	133	.	430.880	-1	-1
chr11	33467182	33467708	peak994	67	.	218.920	-1	-1
chr11	33652375	33652740	peak995	74	.	242.010	-1	-1
chr11	34621056	34621546	peak996	30	.	100.200	-1	-1
chr11	35639149	35640115	peak997	56	.	181.940	-1	-1
chr11	35683792	35684932	peak998	608	.	1968.170	-1	-1
chr11	36509205	36509495	peak999	36	.	117.610	-1	-1
chr11	36531374	36532321	peak1000	39	.	128.050	-1	-1
chr11	36615682	36616548	peak1001	112	.	363.940	-1	-1
chr11	40350750	40351337	peak1002	47	.	154.310	-1	-1
chr11	43380135	43381029	peak1003	958	.	3099.210	-1	-1
chr11	43901725	43902959	peak1004	958	.	3100.000	-1	-1
chr11	43963898	43964229	peak1005	47	.	153.320	-1	-1
chr11	45167967	45168382	peak1006	35	.	115.090	-1	-1
chr11	45376626	45377321	peak1007	761	.	2461.190	-1	-1
chr11	45680083	45680541	peak1008	33	.	107.130	-1	-1
chr11	45826420	45826964	peak1009	127	.	412.970	-1	-1
chr11	45848127	45848472	peak1010	50	.	162.960	-1	-1
chr11	45938867	45940012	peak1011	958	.	3100.000	-1	-1
chr11	46025085	46025654	peak1012	584	.	1889.810	-1	-1
chr11	46368815	46369121	peak1013	39	.	126.160	-1	-1
chr11	46638358	46639686	peak1014	449	.	1453.760	-1	-1
chr11	46721613	46723077	peak1015	958	.	3100.000	-1	-1
chr11	46957956	46958760	peak1016	585	.	1891.420	-1	-1
chr11	47236284	47236780	peak1017	76	.	246.980	-1	-1
chr11	47269946	47271117	peak1018	551	.	1781.520	-1	-1
chr11	47290388	47291326	peak1019	80	.	261.180	-1	-1
chr11	47429455	47430286	peak1020	853	.	2758.500	-1	-1
chr11	47447547	47448610	peak1021	766	.	2477.100	-1	-1
chr11	47574239	47575183	peak1022	233	.	755.660	-1	-1
chr11	47600002	47601164	peak1023	958	.	3100.000	-1	-1
chr11	47736703	47737183	peak1024	109	.	352.580	-1	-1
chr11	47788603	47789396	peak1025	133	.	431.580	-1	-1
chr11	47869604	47870367	peak1026	343	.	1110.950	-1	-1
chr11	56099534	56099970	peak1027	85	.	276.120	-1	-1
chr11	57103129	57103654	peak1028	317	.	1026.260	-1	-1
chr11	57297667	57298744	peak1029	958	.	3100.000	-1	-1
chr11	57424636	57425610	peak1030	500	.	1617.150	-1	-1
chr11	57434470	57436169	peak1031	342	.	1106.330	-1	-1
chr11	57479136	57480484	peak1032	958	.	3100.000	-1	-1
chr11	57508377	57509549	peak1033	958	.	3100.000	-1	-1
chr11	58344972	58346633	peak1034	857	.	2770.930	-1	-1
chr11	58909899	58910535	peak1035	138	.	449.310	-1	-1
chr11	59317823	59318603	peak1036	31	.	102.910	-1	-1
chr11	59333395	59334046	peak1037	78	.	252.800	-1	-1
chr11	59383009	59384018	peak1038	307	.	994.680	-1	-1
chr11	59577697	59578737	peak1039	958	.	3100.000	-1	-1
chr11	60673620	60674480	peak1040	781	.	2525.510	-1	-1
chr11	60681116	60681723	peak1041	112	.	362.480	-1	-1
chr11	60928432	60929308	peak1042	401	.	1299.080	-1	-1
chr11	61100336	61101057	peak1043	308	.	996.700	-1	-1
chr11	61129109	61130390	peak1044	955	.	3090.060	-1	-1
chr11	61159792	61160455	peak1045	310	.	1003.640	-1	-1
chr11	61196797	61198175	peak1046	958	.	3100.000	-1	-1
chr11	61485975	61486361	peak1047	43	.	142.130	-1	-1
chr11	61559460	61560832	peak1048	958	.	3100.000	-1	-1
chr11	61735002	61735539	peak1049	124	.	401.240	-1	-1
chr11	61890897	61892211	peak1050	958	.	3100.000	-1	-1
chr11	62358428	62359813	peak1051	890	.	2879.100	-1	-1
chr11	62366473	62367167	peak1052	58	.	188.980	-1	-1
chr11	62368397	62369020	peak1053	144	.	468.600	-1	-1
chr11	62379907	62380593	peak1054	84	.	273.000	-1	-1
chr11	62389278	62390092	peak1055	821	.	2654.480	-1	-1
chr11	62413538	62414433	peak1056	255	.	826.250	-1	-1
chr11	62420540	62421107	peak1057	421	.	1362.170	-1	-1
chr11	62432057	62433072	peak1058	207	.	670.470	-1	-1
chr11	62438711	62440029	peak1059	288	.	932.870	-1	-1
chr11	62446008	62447044	peak1060	766	.	2477.640	-1	-1
chr11	62473348	62474115	peak1061	514	.	1664.400	-1	-1
chr11	62476808	62477639	peak1062	203	.	657.600	-1	-1
chr11	62494472	62496513	peak1063	958	.	3100.000	-1	-1
chr11	62521107	62522047	peak1064	778	.	2517.170	-1	-1
chr11	62528816	62529424	peak1065	632	.	2043.760	-1	-1
chr11	62538311	62539329	peak1066	64	.	207.850	-1	-1
chr11	62554464	62555388	peak1067	766	.	2479.230	-1	-1
chr11	62558935	62559790	peak1068	452	.	1462.480	-1	-1
chr11	62598670	62599955	peak1069	958	.	3100.000	-1	-1
chr11	62606548	62607396	peak1070	369	.	1193.640	-1	-1
chr11	62608719	62609497	peak1071	34	.	111.130	-1	-1
chr11	63581031	63581814	peak1072	216	.	701.040	-1	-1
chr11	63741685	63742704	peak1073	737	.	2385.620	-1	-1
chr11	63753230	63754432	peak1074	844	.	2731.180	-1	-1
chr11	63933397	63933891	peak1075	32	.	104.210	-1	-1
chr11	63952716	63953878	peak1076	134	.	434.300	-1	-1
chr11	63993306	63994503	peak1077	426	.	1378.960	-1	-1
chr11	64007792	64009281	peak1078	593	.	1918.230	-1	-1
chr11	64014682	64015220	peak1079	88	.	286.500	-1	-1
chr11	64037005	64038510	peak1080	958	.	3100.000	-1	-1
chr11	64038658	64039213	peak1081	299	.	969.310	-1	-1
chr11	64051994	64053404	peak1082	272	.	879.490	-1	-1
chr11	64084417	64085913	peak1083	950	.	3073.600	-1	-1
chr11	64545901	64547054	peak1084	369	.	1194.130	-1	-1
chr11	64570656	64571293	peak1085	73	.	238.290	-1	-1
chr11	64577783	64578581	peak1086	406	.	1315.030	-1	-1
chr11	64655400	64655842	peak1087	49	.	158.770	-1	-1
chr11	64691433	64692378	peak1088	107	.	349.000	-1	-1
chr11	64850973	64852032	peak1089	958	.	3100.000	-1	-1
chr11	64863187	64864212	peak1090	907	.	2932.790	-1	-1
chr11	64884599	64885609	peak1091	958	.	3100.000	-1	-1
chr11	64889364	64890047	peak1092	103	.	333.330	-1	-1
chr11	64901449	64902845	peak1093	505	.	1634.150	-1	-1
chr11	65153868	65154319	peak1094	48	.	157.710	-1	-1
chr11	65186069	65186929	peak1095	169	.	548.740	-1	-1
chr11	65244378	65245362	peak1096	429	.	1388.610	-1	-1
chr11	65275969	65276311	peak1097	40	.	132.420	-1	-1
chr11	65337324	65338341	peak1098	944	.	3052.670	-1	-1
chr11	65341572	65342212	peak1099	48	.	157.370	-1	-1
chr11	65381492	65382123	peak1100	367	.	1188.940	-1	-1
chr11	65382404	65383565	peak1101	958	.	3100.000	-1	-1
chr11	65419964	65420759	peak1102	83	.	270.830	-1	-1
chr11	65430151	65430901	peak1103	90	.	293.640	-1	-1
chr11	65479178	65480219	peak1104	958	.	3100.000	-1	-1
chr11	65487816	65488445	peak1105	360	.	1164.800	-1	-1
chr11	65624127	65624968	peak1106	262	.	848.350	-1	-1
chr11	65625010	65626179	peak1107	958	.	3100.000	-1	-1
chr11	65626466	65627404	peak1108	84	.	272.550	-1	-1
chr11	65627415	65628650	peak1109	586	.	1896.130	-1	-1
chr11	65640592	65641362	peak1110	35	.	116.000	-1	-1
chr11	65655319	65656493	peak1111	793	.	2566.860	-1	-1
chr11	65666576	65667118	peak1112	35	.	113.980	-1	-1
chr11	65679078	65679511	peak1113	39	.	128.540	-1	-1
chr11	65686568	65687095	peak1114	84	.	273.160	-1	-1
chr11	65687869	65688318	peak1115	39	.	128.270	-1	-1
chr11	65728618	65729733	peak1116	958	.	3100.000	-1	-1
chr11	65768965	65770664	peak1117	958	.	3100.000	-1	-1
chr11	65782795	65783386	peak1118	31	.	102.900	-1	-1
chr11	65819309	65820390	peak1119	958	.	3100.000	-1	-1
chr11	66035663	66036577	peak1120	151	.	489.320	-1	-1
chr11	66056290	66057096	peak1121	279	.	903.920	-1	-1
chr11	66103670	66104447	peak1122	48	.	155.520	-1	-1
chr11	66112408	66112886	peak1123	102	.	329.950	-1	-1
chr11	66247471	66248287	peak1124	297	.	962.810	-1	-1
chr11	66277811	66278317	peak1125	76	.	246.170	-1	-1
chr11	66313272	66313885	peak1126	54	.	175.970	-1	-1
chr11	66494727	66495245	peak1127	31	.	101.730	-1	-1
chr11	66610224	66611089	peak1128	48	.	157.920	-1	-1
chr11	66725700	66726462	peak1129	36	.	116.510	-1	-1
chr11	67055566	67056745	peak1130	193	.	625.020	-1	-1
chr11	67120644	67121345	peak1131	58	.	190.010	-1	-1
chr11	67122046	67122472	peak1132	31	.	103.140	-1	-1
chr11	67168873	67169770	peak1133	207	.	671.150	-1	-1
chr11	67195590	67196152	peak1134	113	.	367.760	-1	-1
chr11	67210846	67211194	peak1135	232	.	752.630	-1	-1
chr11	67232017	67232572	peak1136	44	.	143.970	-1	-1
chr11	67275401	67276381	peak1137	176	.	570.040	-1	-1
chr11	67374088	67374771	peak1138	404	.	1307.480	-1	-1
chr11	67397661	67398426	peak1139	45	.	148.180	-1	-1
chr11	67797582	67798534	peak1140	388	.	1256.500	-1	-1
chr11	68039141	68039948	peak1141	562	.	1819.550	-1	-1
chr11	68204809	68205287	peak1142	55	.	179.520	-1	-1
chr11	68227394	68228311	peak1143	166	.	536.940	-1	-1
chr11	68670788	68672085	peak1144	995	.	3218.150	-1	-1
chr11	69064398	69065225	peak1145	104	.	337.810	-1	-1
chr11	69489775	69490412	peak1146	245	.	794.900	-1	-1
chr11	70049066	70049636	peak1147	148	.	479.970	-1	-1
chr11	70244262	70244989	peak1148	411	.	1330.510	-1	-1
chr11	71639031	71640462	peak1149	958	.	3100.000	-1	-1
chr11	71791250	71792267	peak1150	848	.	2743.620	-1	-1
chr11	71813714	71814783	peak1151	360	.	1164.630	-1	-1
chr11	71823054	71824297	peak1152	958	.	3100.000	-1	-1
chr11	71934021	71934639	peak1153	133	.	432.340	-1	-1
chr11	72504671	72505396	peak1154	64	.	207.660	-1	-1
chr11	72953328	72954030	peak1155	244	.	791.760	-1	-1
chr11	73308946	73310078	peak1156	569	.	1842.420	-1	-1
chr11	73490071	73491045	peak1157	147	.	477.520	-1	-1
chr11	73498569	73499479	peak1158	522	.	1687.840	-1	-1
chr11	73587376	73588575	peak1159	809	.	2618.750	-1	-1
chr11	73881635	73882630	peak1160	958	.	3100.000	-1	-1
chr11	74303414	74303832	peak1161	44	.	143.170	-1	-1
chr11	74699484	74700170	peak1162	85	.	277.860	-1	-1
chr11	75110217	75111025	peak1163	474	.	1534.160	-1	-1
chr11	75272923	75274604	peak1164	304	.	985.190	-1	-1
chr11	75525542	75526619	peak1165	126	.	409.740	-1	-1
chr11	76091989	76092452	peak1166	143	.	464.240	-1	-1
chr11	76758525	76759012	peak1167	126	.	410.470	-1	-1
chr11	77348351	77349330	peak1168	958	.	3100.000	-1	-1
chr11	77531595	77532387	peak1169	224	.	727.070	-1	-1
chr11	77705263	77706369	peak1170	958	.	3100.000	-1	-1
chr11	77750891	77751514	peak1171	48	.	156.300	-1	-1
chr11	77790650	77791172	peak1172	80	.	261.080	-1	-1
chr11	77850235	77851076	peak1173	690	.	2231.640	-1	-1
chr11	82612192	82613150	peak1174	260	.	842.310	-1	-1
chr11	82867371	82868388	peak1175	112	.	364.660	-1	-1
chr11	82904118	82905266	peak1176	987	.	3193.910	-1	-1
chr11	82996570	82997822	peak1177	804	.	2601.640	-1	-1
chr11	85194954	85195326	peak1178	264	.	853.710	-1	-1
chr11	85339192	85339895	peak1179	39	.	128.280	-1	-1
chr11	85358583	85359439	peak1180	395	.	1278.160	-1	-1
chr11	85375703	85376386	peak1181	247	.	799.360	-1	-1
chr11	85780572	85781155	peak1182	91	.	296.300	-1	-1
chr11	85873186	85873723	peak1183	52	.	169.500	-1	-1
chr11	85904325	85904924	peak1184	116	.	377.930	-1	-1
chr11	85955938	85956553	peak1185	107	.	348.640	-1	-1
chr11	86012847	86013896	peak1186	958	.	3100.000	-1	-1
chr11	86741728	86742040	peak1187	65	.	210.920	-1	-1
chr11	88070555	88071211	peak1188	55	.	180.430	-1	-1
chr11	89867489	89867898	peak1189	33	.	108.460	-1	-1
chr11	89955743	89956718	peak1190	316	.	1022.920	-1	-1
chr11	93394501	93395429	peak1191	198	.	642.120	-1	-1
chr11	93474192	93475020	peak1192	177	.	573.740	-1	-1
chr11	93516922	93518189	peak1193	788	.	2548.050	-1	-1
chr11	93861678	93862437	peak1194	219	.	711.200	-1	-1
chr11	94276845	94277569	peak1195	106	.	343.960	-1	-1
chr11	94527508	94528334	peak1196	34	.	110.550	-1	-1
chr11	94706299	94707224	peak1197	933	.	3018.850	-1	-1
chr11	94800165	94800422	peak1198	42	.	138.830	-1	-1
chr11	95522515	95524237	peak1199	682	.	2207.780	-1	-1
chr11	95656830	95657541	peak1200	428	.	1383.870	-1	-1
chr11	96122309	96123635	peak1201	548	.	1771.980	-1	-1
chr11	101785477	101786234	peak1202	36	.	116.480	-1	-1
chr11	101980503	101981437	peak1203	168	.	543.260	-1	-1
chr11	102216574	102217008	peak1204	40	.	131.530	-1	-1
chr11	102217549	102218207	peak1205	149	.	482.530	-1	-1
chr11	102631019	102631609	peak1206	44	.	144.170	-1	-1
chr11	102866883	102867429	peak1207	31	.	102.860	-1	-1
chr11	102962426	102963368	peak1208	764	.	2470.520	-1	-1
chr11	102979831	102980609	peak1209	54	.	175.730	-1	-1
chr11	105892554	105893683	peak1210	958	.	3100.000	-1	-1
chr11	106269728	106270344	peak1211	33	.	106.900	-1	-1
chr11	107328304	107329141	peak1212	395	.	1278.840	-1	-1
chr11	107435892	107436774	peak1213	124	.	402.380	-1	-1
chr11	107729346	107729791	peak1214	37	.	121.760	-1	-1
chr11	108093113	108094207	peak1215	340	.	1100.110	-1	-1
chr11	108337798	108338522	peak1216	410	.	1326.620	-1	-1
chr11	108535413	108535985	peak1217	399	.	1290.240	-1	-1
chr11	110300411	110300928	peak1218	56	.	182.510	-1	-1
chr11	111749534	111750471	peak1219	450	.	1455.500	-1	-1
chr11	111797353	111798085	peak1220	59	.	193.750	-1	-1
chr11	111944446	111945526	peak1221	958	.	3100.000	-1	-1
chr11	111956771	111958203	peak1222	850	.	2750.000	-1	-1
chr11	112096752	112097605	peak1223	88	.	287.700	-1	-1
chr11	113185059	113185781	peak1224	52	.	169.540	-1	-1
chr11	114033553	114033884	peak1225	34	.	111.400	-1	-1
chr11	114165514	114166175	peak1226	53	.	172.170	-1	-1
chr11	116643049	116644055	peak1227	125	.	406.940	-1	-1
chr11	116658479	116659131	peak1228	601	.	1945.470	-1	-1
chr11	117014253	117015662	peak1229	685	.	2216.350	-1	-1
chr11	117102409	117103538	peak1230	536	.	1735.760	-1	-1
chr11	117186692	117187353	peak1231	411	.	1328.810	-1	-1
chr11	117198275	117199046	peak1232	627	.	2030.250	-1	-1
chr11	118122360	118123426	peak1233	958	.	3100.000	-1	-1
chr11	118229777	118230881	peak1234	936	.	3027.430	-1	-1
chr11	118271828	118272749	peak1235	123	.	399.740	-1	-1
chr11	118306488	118307190	peak1236	161	.	522.910	-1	-1
chr11	118436459	118437044	peak1237	155	.	503.150	-1	-1
chr11	118442770	118443357	peak1238	110	.	358.800	-1	-1
chr11	118491747	118492298	peak1239	106	.	343.300	-1	-1
chr11	118888546	118889817	peak1240	958	.	3100.000	-1	-1
chr11	118927935	118928531	peak1241	253	.	820.010	-1	-1
chr11	118938072	118938809	peak1242	392	.	1267.960	-1	-1
chr11	118955158	118956285	peak1243	321	.	1039.330	-1	-1
chr11	118972087	118973582	peak1244	958	.	3100.000	-1	-1
chr11	118977664	118978227	peak1245	54	.	175.940	-1	-1
chr11	118979201	118979668	peak1246	36	.	117.460	-1	-1
chr11	118991754	118992810	peak1247	546	.	1766.480	-1	-1
chr11	119486216	119486657	peak1248	31	.	102.690	-1	-1
chr11	119554964	119555612	peak1249	166	.	538.230	-1	-1
chr11	119600524	119601086	peak1250	124	.	402.960	-1	-1
chr11	120081515	120081908	peak1251	31	.	102.200	-1	-1
chr11	120195737	120196263	peak1252	83	.	271.410	-1	-1
chr11	120206596	120207319	peak1253	469	.	1519.120	-1	-1
chr11	120894517	120895073	peak1254	411	.	1329.180	-1	-1
chr11	121390925	121391360	peak1255	35	.	114.320	-1	-1
chr11	122517745	122518216	peak1256	61	.	198.840	-1	-1
chr11	122753519	122754295	peak1257	82	.	266.560	-1	-1
chr11	122854919	122855435	peak1258	57	.	187.110	-1	-1
chr11	122932593	122933813	peak1259	494	.	1598.600	-1	-1
chr11	123611754	123612820	peak1260	958	.	3100.000	-1	-1
chr11	124492154	124493309	peak1261	690	.	2233.410	-1	-1
chr11	124543559	124544127	peak1262	131	.	425.410	-1	-1
chr11	124669683	124670907	peak1263	614	.	1985.480	-1	-1
chr11	124746094	124746534	peak1264	35	.	114.150	-1	-1
chr11	124768520	124769062	peak1265	39	.	129.020	-1	-1
chr11	124823363	124824510	peak1266	958	.	3100.000	-1	-1
chr11	124981225	124982468	peak1267	698	.	2258.480	-1	-1
chr11	124993929	124994507	peak1268	203	.	657.450	-1	-1
chr11	125461793	125463237	peak1269	239	.	773.850	-1	-1
chr11	125772694	125773396	peak1270	236	.	763.100	-1	-1
chr11	125808214	125808571	peak1271	43	.	140.340	-1	-1
chr11	126138285	126139305	peak1272	951	.	3075.870	-1	-1
chr11	126152740	126153443	peak1273	70	.	228.700	-1	-1
chr11	126350564	126350981	peak1274	44	.	143.170	-1	-1
chr11	126455590	126456225	peak1275	101	.	329.690	-1	-1
chr11	127922743	127923192	peak1276	51	.	165.920	-1	-1
chr11	128269074	128269439	peak1277	33	.	108.300	-1	-1
chr11	128366961	128367962	peak1278	49	.	160.740	-1	-1
chr11	128563720	128564168	peak1279	43	.	141.330	-1	-1
chr11	128685175	128685629	peak1280	48	.	156.520	-1	-1
chr11	129781216	129781590	peak1281	34	.	111.400	-1	-1
chr11	129939443	129940045	peak1282	269	.	872.020	-1	-1
chr11	129994005	129994496	peak1283	88	.	284.840	-1	-1
chr11	130607329	130608048	peak1284	35	.	113.250	-1	-1
chr11	130785901	130786662	peak1285	585	.	1893.240	-1	-1
chr11	132934449	132934742	peak1286	41	.	133.450	-1	-1
chr11	133826802	133827441	peak1287	105	.	342.150	-1	-1
chr11	133907103	133907679	peak1288	100	.	325.990	-1	-1
chr11	134093724	134094619	peak1289	52	.	168.190	-1	-1
chr12	497885	499326	peak1290	958	.	3100.000	-1	-1
chr12	1058514	1059268	peak1291	44	.	144.980	-1	-1
chr12	1099794	1100451	peak1292	83	.	269.160	-1	-1
chr12	1703178	1703694	peak1293	255	.	824.470	-1	-1
chr12	1703940	1704318	peak1294	48	.	157.910	-1	-1
chr12	1799786	1800323	peak1295	95	.	307.410	-1	-1
chr12	1913590	1914199	peak1296	670	.	2167.240	-1	-1
chr12	2921351	2922377	peak1297	958	.	3100.000	-1	-1
chr12	3067790	3068284	peak1298	44	.	145.460	-1	-1
chr12	3206507	3206965	peak1299	38	.	124.250	-1	-1
chr12	3981976	3982852	peak1300	783	.	2534.090	-1	-1
chr12	4429937	4430640	peak1301	69	.	225.960	-1	-1
chr12	4544709	4545121	peak1302	34	.	110.300	-1	-1
chr12	4647198	4648377	peak1303	958	.	3100.000	-1	-1
chr12	5665166	5665562	peak1304	96	.	311.510	-1	-1
chr12	6444800	6446075	peak1305	46	.	151.110	-1	-1
chr12	6560556	6561393	peak1306	35	.	114.700	-1	-1
chr12	6602023	6603816	peak1307	958	.	3100.000	-1	-1
chr12	6642453	6643314	peak1308	129	.	419.990	-1	-1
chr12	6665069	6665570	peak1309	40	.	132.550	-1	-1
chr12	6667282	6667471	peak1310	64	.	207.220	-1	-1
chr12	6676772	6677854	peak1311	276	.	895.460	-1	-1
chr12	6771703	6773024	peak1312	958	.	3100.000	-1	-1
chr12	6797595	6799368	peak1313	958	.	3100.000	-1	-1
chr12	6832577	6834000	peak1314	958	.	3100.000	-1	-1
chr12	6861974	6863083	peak1315	212	.	687.730	-1	-1
chr12	6960885	6962038	peak1316	505	.	1634.670	-1	-1
chr12	6982182	6982723	peak1317	158	.	511.610	-1	-1
chr12	7047029	7047572	peak1318	184	.	597.980	-1	-1
chr12	7052535	7054316	peak1319	177	.	572.380	-1	-1
chr12	7079292	7080539	peak1320	958	.	3100.000	-1	-1
chr12	7125682	7126458	peak1321	32	.	104.270	-1	-1
chr12	7341956	7342404	peak1322	61	.	199.660	-1	-1
chr12	7592821	7593180	peak1323	68	.	222.990	-1	-1
chr12	8085748	8086238	peak1324	86	.	280.060	-1	-1
chr12	8178571	8180004	peak1325	468	.	1515.290	-1	-1
chr12	8234315	8235137	peak1326	292	.	944.420	-1	-1
chr12	9066435	9067187	peak1327	352	.	1140.770	-1	-1
chr12	9101775	9103083	peak1328	958	.	3100.000	-1	-1
chr12	9217484	9217772	peak1329	139	.	450.680	-1	-1
chr12	9800228	9801085	peak1330	187	.	606.330	-1	-1
chr12	10765954	10766446	peak1331	44	.	143.170	-1	-1
chr12	11323563	11324495	peak1332	43	.	141.880	-1	-1
chr12	11802302	11802816	peak1333	111	.	361.240	-1	-1
chr12	11951774	11952250	peak1334	49	.	160.250	-1	-1
chr12	12502993	12503543	peak1335	94	.	305.640	-1	-1
chr12	12509655	12510533	peak1336	418	.	1351.710	-1	-1
chr12	12965949	12966650	peak1337	439	.	1420.950	-1	-1
chr12	13250911	13251460	peak1338	33	.	109.670	-1	-1
chr12	14341024	14341268	peak1339	32	.	105.640	-1	-1
chr12	14955915	14956955	peak1340	971	.	3141.410	-1	-1
chr12	16034915	16035820	peak1341	515	.	1667.260	-1	-1
chr12	19682801	19683226	peak1342	46	.	149.770	-1	-1
chr12	20704236	20704547	peak1343	119	.	385.420	-1	-1
chr12	21590193	21591206	peak1344	831	.	2687.590	-1	-1
chr12	21653938	21655050	peak1345	650	.	2104.670	-1	-1
chr12	24753830	24754316	peak1346	49	.	160.050	-1	-1
chr12	25347875	25348486	peak1347	206	.	667.940	-1	-1
chr12	25611135	25611627	peak1348	35	.	113.800	-1	-1
chr12	26427317	26428213	peak1349	103	.	334.280	-1	-1
chr12	27167047	27167604	peak1350	143	.	464.120	-1	-1
chr12	27396749	27397415	peak1351	217	.	703.650	-1	-1
chr12	27676680	27677605	peak1352	39	.	128.500	-1	-1
chr12	27726903	27727365	peak1353	44	.	143.650	-1	-1
chr12	27932700	27933458	peak1354	46	.	151.500	-1	-1
chr12	28343065	28344068	peak1355	396	.	1280.840	-1	-1
chr12	29431954	29432324	peak1356	31	.	101.330	-1	-1
chr12	29533293	29534366	peak1357	106	.	343.330	-1	-1
chr12	30848464	30849268	peak1358	757	.	2448.790	-1	-1
chr12	30907717	30908308	peak1359	127	.	412.860	-1	-1
chr12	31226637	31227357	peak1360	154	.	500.260	-1	-1
chr12	31811988	31812561	peak1361	54	.	174.810	-1	-1
chr12	31886652	31887019	peak1362	33	.	107.290	-1	-1
chr12	32259392	32259959	peak1363	68	.	221.670	-1	-1
chr12	32831879	32832358	peak1364	51	.	165.730	-1	-1
chr12	32907970	32909297	peak1365	64	.	209.570	-1	-1
chr12	34175009	34175597	peak1366	958	.	3100.000	-1	-1
chr12	38710211	38710790	peak1367	958	.	3100.000	-1	-1
chr12	42719609	42720411	peak1368	387	.	1251.910	-1	-1
chr12	44199662	44200653	peak1369	258	.	836.720	-1	-1
chr12	45342350	45342831	peak1370	139	.	452.350	-1	-1
chr12	45628163	45628608	peak1371	36	.	117.160	-1	-1
chr12	46121191	46121747	peak1372	37	.	121.930	-1	-1
chr12	46122395	46122938	peak1373	70	.	226.680	-1	-1
chr12	46776882	46777503	peak1374	59	.	192.510	-1	-1
chr12	48152709	48153243	peak1375	31	.	100.890	-1	-1
chr12	48499336	48500503	peak1376	958	.	3100.000	-1	-1
chr12	48550721	48551605	peak1377	375	.	1212.960	-1	-1
chr12	48744403	48745173	peak1378	162	.	524.110	-1	-1
chr12	49109937	49111079	peak1379	958	.	3100.000	-1	-1
chr12	49182627	49183158	peak1380	353	.	1144.250	-1	-1
chr12	49208347	49208707	peak1381	36	.	117.080	-1	-1
chr12	49211939	49212405	peak1382	36	.	117.460	-1	-1
chr12	49245669	49246377	peak1383	245	.	794.820	-1	-1
chr12	49350039	49350626	peak1384	47	.	152.580	-1	-1
chr12	49350923	49351510	peak1385	108	.	350.540	-1	-1
chr12	49412034	49413087	peak1386	958	.	3100.000	-1	-1
chr12	49453868	49455113	peak1387	110	.	356.510	-1	-1
chr12	49523762	49524432	peak1388	120	.	389.820	-1	-1
chr12	49628173	49628653	peak1389	87	.	282.280	-1	-1
chr12	49961349	49962677	peak1390	980	.	3171.610	-1	-1
chr12	50056686	50057264	peak1391	124	.	401.520	-1	-1
chr12	50134746	50135830	peak1392	527	.	1705.470	-1	-1
chr12	50221407	50222609	peak1393	499	.	1614.010	-1	-1
chr12	50236352	50237255	peak1394	554	.	1792.050	-1	-1
chr12	50419000	50419886	peak1395	465	.	1503.430	-1	-1
chr12	50478647	50479485	peak1396	821	.	2656.820	-1	-1
chr12	50505325	50506572	peak1397	806	.	2607.540	-1	-1
chr12	50560591	50561400	peak1398	44	.	143.500	-1	-1
chr12	50794004	50795200	peak1399	766	.	2477.440	-1	-1
chr12	50898613	50899081	peak1400	62	.	200.740	-1	-1
chr12	51441412	51442340	peak1401	581	.	1879.200	-1	-1
chr12	51477120	51477733	peak1402	95	.	308.830	-1	-1
chr12	51565980	51567309	peak1403	828	.	2679.530	-1	-1
chr12	51632354	51633236	peak1404	331	.	1072.190	-1	-1
chr12	51639971	51640343	peak1405	40	.	131.790	-1	-1
chr12	52463127	52464234	peak1406	958	.	3100.000	-1	-1
chr12	53343416	53343975	peak1407	89	.	289.600	-1	-1
chr12	53399702	53400777	peak1408	84	.	273.060	-1	-1
chr12	53472859	53473600	peak1409	76	.	245.850	-1	-1
chr12	53574111	53574929	peak1410	958	.	3100.000	-1	-1
chr12	53645691	53646174	peak1411	32	.	104.390	-1	-1
chr12	53688843	53689726	peak1412	385	.	1246.510	-1	-1
chr12	53693001	53694374	peak1413	793	.	2564.380	-1	-1
chr12	53714852	53715731	peak1414	958	.	3100.000	-1	-1
chr12	53738700	53739215	peak1415	49	.	160.120	-1	-1
chr12	53773073	53774192	peak1416	442	.	1430.620	-1	-1
chr12	53834842	53835749	peak1417	42	.	136.510	-1	-1
chr12	53845425	53846700	peak1418	639	.	2067.550	-1	-1
chr12	54411598	54412267	peak1419	62	.	203.300	-1	-1
chr12	54446696	54447670	peak1420	147	.	478.130	-1	-1
chr12	54582354	54583312	peak1421	958	.	3100.000	-1	-1
chr12	54652803	54653521	peak1422	67	.	216.660	-1	-1
chr12	54867146	54867627	peak1423	121	.	393.370	-1	-1
chr12	55378402	55378707	peak1424	44	.	144.180	-1	-1
chr12	56109576	56110144	peak1425	45	.	148.150	-1	-1
chr12	56122038	56122503	peak1426	39	.	126.660	-1	-1
chr12	56211318	56212352	peak1427	557	.	1803.900	-1	-1
chr12	56223207	56223995	peak1428	958	.	3100.000	-1	-1
chr12	56241570	56242064	peak1429	104	.	339.460	-1	-1
chr12	56320330	56321729	peak1430	726	.	2348.660	-1	-1
chr12	56367102	56368036	peak1431	76	.	248.110	-1	-1
chr12	56400916	56401455	peak1432	251	.	812.010	-1	-1
chr12	56435206	56436231	peak1433	958	.	3100.000	-1	-1
chr12	56497798	56498580	peak1434	266	.	861.020	-1	-1
chr12	56509726	56510875	peak1435	636	.	2058.280	-1	-1
chr12	56511534	56512629	peak1436	958	.	3100.000	-1	-1
chr12	56519821	56520375	peak1437	117	.	380.010	-1	-1
chr12	56545759	56546628	peak1438	702	.	2271.050	-1	-1
chr12	56583806	56584405	peak1439	57	.	185.240	-1	-1
chr12	56615402	56616402	peak1440	276	.	893.930	-1	-1
chr12	56617696	56618473	peak1441	581	.	1879.300	-1	-1
chr12	56660377	56661003	peak1442	219	.	710.380	-1	-1
chr12	56693691	56694647	peak1443	138	.	446.180	-1	-1
chr12	56727269	56728352	peak1444	242	.	783.060	-1	-1
chr12	56753584	56754737	peak1445	958	.	3100.000	-1	-1
chr12	57022618	57023197	peak1446	35	.	115.100	-1	-1
chr12	57030423	57031095	peak1447	53	.	171.540	-1	-1
chr12	57039553	57040473	peak1448	484	.	1566.250	-1	-1
chr12	57081387	57082517	peak1449	69	.	225.050	-1	-1
chr12	57118501	57119632	peak1450	712	.	2302.960	-1	-1
chr12	57145888	57146445	peak1451	44	.	143.170	-1	-1
chr12	57400115	57400555	peak1452	55	.	180.040	-1	-1
chr12	57471954	57473228	peak1453	958	.	3100.000	-1	-1
chr12	57881398	57882299	peak1454	958	.	3100.000	-1	-1
chr12	57914055	57914747	peak1455	85	.	275.970	-1	-1
chr12	57984732	57985224	peak1456	74	.	240.740	-1	-1
chr12	58087492	58088226	peak1457	102	.	332.530	-1	-1
chr12	58138266	58139705	peak1458	570	.	1843.610	-1	-1
chr12	58145866	58146690	peak1459	116	.	376.240	-1	-1
chr12	58176250	58176817	peak1460	68	.	220.400	-1	-1
chr12	58329519	58330343	peak1461	741	.	2396.270	-1	-1
chr12	62860004	62860983	peak1462	682	.	2207.930	-1	-1
chr12	64173451	64174170	peak1463	201	.	652.330	-1	-1
chr12	64338638	64339042	peak1464	47	.	154.330	-1	-1
chr12	64574781	64575632	peak1465	53	.	174.550	-1	-1
chr12	64797767	64798481	peak1466	325	.	1051.820	-1	-1
chr12	64845651	64846121	peak1467	39	.	126.630	-1	-1
chr12	65003756	65004264	peak1468	66	.	216.570	-1	-1
chr12	65563041	65563728	peak1469	216	.	699.960	-1	-1
chr12	66524008	66525014	peak1470	958	.	3100.000	-1	-1
chr12	66562862	66564011	peak1471	688	.	2226.950	-1	-1
chr12	68725913	68726623	peak1472	118	.	383.800	-1	-1
chr12	69004232	69004885	peak1473	148	.	480.740	-1	-1
chr12	69080192	69081342	peak1474	958	.	3100.000	-1	-1
chr12	69139587	69140207	peak1475	217	.	704.380	-1	-1
chr12	69201612	69202174	peak1476	47	.	154.750	-1	-1
chr12	69462138	69462574	peak1477	47	.	153.400	-1	-1
chr12	69633033	69633630	peak1478	266	.	862.460	-1	-1
chr12	69753349	69754148	peak1479	53	.	173.860	-1	-1
chr12	69863744	69864965	peak1480	845	.	2733.570	-1	-1
chr12	69978850	69979844	peak1481	405	.	1312.580	-1	-1
chr12	70636522	70637405	peak1482	73	.	236.230	-1	-1
chr12	71039544	71040041	peak1483	43	.	139.230	-1	-1
chr12	72056738	72058358	peak1484	756	.	2446.710	-1	-1
chr12	72233070	72233981	peak1485	623	.	2014.920	-1	-1
chr12	74931315	74932086	peak1486	425	.	1377.190	-1	-1
chr12	75784544	75785099	peak1487	68	.	220.240	-1	-1
chr12	75904771	75905873	peak1488	958	.	3100.000	-1	-1
chr12	76425121	76425906	peak1489	94	.	304.680	-1	-1
chr12	76653309	76653891	peak1490	148	.	479.380	-1	-1
chr12	76741616	76742697	peak1491	958	.	3100.000	-1	-1
chr12	76953334	76953937	peak1492	57	.	185.650	-1	-1
chr12	77272722	77273298	peak1493	99	.	321.770	-1	-1
chr12	79345920	79346354	peak1494	35	.	114.180	-1	-1
chr12	79908539	79908794	peak1495	37	.	121.240	-1	-1
chr12	80328543	80329336	peak1496	63	.	203.950	-1	-1
chr12	80580467	80580944	peak1497	40	.	130.450	-1	-1
chr12	88428976	88429609	peak1498	227	.	734.270	-1	-1
chr12	88974154	88974549	peak1499	48	.	156.160	-1	-1
chr12	89743549	89744043	peak1500	110	.	358.790	-1	-1
chr12	89746078	89746723	peak1501	56	.	182.010	-1	-1
chr12	89747626	89748222	peak1502	80	.	260.080	-1	-1
chr12	89919244	89920248	peak1503	77	.	249.480	-1	-1
chr12	92539368	92539946	peak1504	131	.	426.140	-1	-1
chr12	92987569	92988087	peak1505	58	.	189.890	-1	-1
chr12	93139872	93140387	peak1506	36	.	118.040	-1	-1
chr12	93322972	93323632	peak1507	55	.	180.330	-1	-1
chr12	93835211	93836303	peak1508	958	.	3100.000	-1	-1
chr12	94070649	94071648	peak1509	681	.	2203.870	-1	-1
chr12	94495906	94496556	peak1510	45	.	146.850	-1	-1
chr12	94853472	94854210	peak1511	245	.	794.480	-1	-1
chr12	95397241	95397813	peak1512	230	.	745.150	-1	-1
chr12	95466625	95467008	peak1513	55	.	180.030	-1	-1
chr12	95497006	95497393	peak1514	33	.	107.720	-1	-1
chr12	95867374	95868219	peak1515	316	.	1022.990	-1	-1
chr12	96336422	96337039	peak1516	211	.	682.690	-1	-1
chr12	96587885	96588490	peak1517	42	.	138.260	-1	-1
chr12	96794941	96795568	peak1518	86	.	279.300	-1	-1
chr12	96839453	96840126	peak1519	112	.	363.050	-1	-1
chr12	96894815	96895264	peak1520	39	.	127.710	-1	-1
chr12	97300542	97301411	peak1521	530	.	1714.440	-1	-1
chr12	98897485	98898261	peak1522	64	.	208.090	-1	-1
chr12	98987047	98987717	peak1523	135	.	438.480	-1	-1
chr12	100593567	100593998	peak1524	69	.	225.940	-1	-1
chr12	100594125	100595243	peak1525	606	.	1959.340	-1	-1
chr12	100660506	100661410	peak1526	350	.	1133.420	-1	-1
chr12	100948365	100948806	peak1527	55	.	178.530	-1	-1
chr12	101673740	101674205	peak1528	63	.	205.770	-1	-1
chr12	101849479	101849908	peak1529	71	.	230.450	-1	-1
chr12	102259778	102260155	peak1530	43	.	140.920	-1	-1
chr12	102270861	102271461	peak1531	33	.	109.800	-1	-1
chr12	102455349	102456236	peak1532	811	.	2624.070	-1	-1
chr12	102513453	102514685	peak1533	444	.	1438.470	-1	-1
chr12	104323008	104324431	peak1534	854	.	2763.690	-1	-1
chr12	104350396	104351357	peak1535	363	.	1176.070	-1	-1
chr12	104359332	104360168	peak1536	408	.	1320.640	-1	-1
chr12	105379876	105380333	peak1537	35	.	114.400	-1	-1
chr12	105501207	105502185	peak1538	195	.	631.150	-1	-1
chr12	105629760	105630640	peak1539	958	.	3100.000	-1	-1
chr12	105723944	105724670	peak1540	34	.	111.010	-1	-1
chr12	106751272	106752029	peak1541	77	.	250.660	-1	-1
chr12	107167608	107168673	peak1542	392	.	1270.370	-1	-1
chr12	107557164	107557637	peak1543	138	.	448.620	-1	-1
chr12	108079222	108079757	peak1544	49	.	158.760	-1	-1
chr12	108154623	108155377	peak1545	352	.	1138.410	-1	-1
chr12	108908608	108909318	peak1546	390	.	1262.110	-1	-1
chr12	108954626	108955625	peak1547	777	.	2512.980	-1	-1
chr12	109022138	109022590	peak1548	33	.	107.530	-1	-1
chr12	109458563	109458961	peak1549	50	.	163.890	-1	-1
chr12	109489820	109490940	peak1550	958	.	3100.000	-1	-1
chr12	109530954	109531624	peak1551	314	.	1015.670	-1	-1
chr12	109914767	109915869	peak1552	958	.	3100.000	-1	-1
chr12	110151145	110151614	peak1553	274	.	886.890	-1	-1
chr12	110318130	110318541	peak1554	104	.	338.960	-1	-1
chr12	110433850	110434578	peak1555	163	.	529.920	-1	-1
chr12	110486007	110486932	peak1556	795	.	2571.830	-1	-1
chr12	110561894	110562382	peak1557	61	.	198.190	-1	-1
chr12	110887373	110888474	peak1558	958	.	3100.000	-1	-1
chr12	111843672	111844117	peak1559	57	.	185.970	-1	-1
chr12	111847542	111848120	peak1560	48	.	156.220	-1	-1
chr12	111883743	111884213	peak1561	44	.	144.200	-1	-1
chr12	112036877	112038089	peak1562	601	.	1946.280	-1	-1
chr12	112123484	112124337	peak1563	606	.	1959.540	-1	-1
chr12	112380345	112380796	peak1564	48	.	157.830	-1	-1
chr12	112450635	112451425	peak1565	130	.	423.260	-1	-1
chr12	112563091	112563792	peak1566	104	.	338.670	-1	-1
chr12	112846726	112847869	peak1567	958	.	3100.000	-1	-1
chr12	112856146	112857353	peak1568	332	.	1075.740	-1	-1
chr12	113622580	113623439	peak1569	46	.	151.350	-1	-1
chr12	113859909	113860523	peak1570	104	.	336.990	-1	-1
chr12	114211146	114211616	peak1571	68	.	222.660	-1	-1
chr12	114403838	114404394	peak1572	76	.	247.930	-1	-1
chr12	115440278	115440660	peak1573	45	.	147.220	-1	-1
chr12	115587500	115588016	peak1574	114	.	369.150	-1	-1
chr12	116581158	116581673	peak1575	47	.	153.710	-1	-1
chr12	117175766	117176351	peak1576	143	.	465.010	-1	-1
chr12	117348346	117349108	peak1577	645	.	2086.250	-1	-1
chr12	118454200	118454869	peak1578	215	.	696.230	-1	-1
chr12	118498796	118499411	peak1579	59	.	193.440	-1	-1
chr12	118541579	118542027	peak1580	60	.	195.810	-1	-1
chr12	118745263	118745817	peak1581	53	.	172.860	-1	-1
chr12	118813910	118814451	peak1582	447	.	1448.000	-1	-1
chr12	120033670	120034153	peak1583	79	.	257.190	-1	-1
chr12	120105352	120106384	peak1584	958	.	3100.000	-1	-1
chr12	120307409	120307894	peak1585	56	.	181.150	-1	-1
chr12	120554330	120555257	peak1586	122	.	395.450	-1	-1
chr12	120631894	120633173	peak1587	697	.	2255.040	-1	-1
chr12	120638660	120639333	peak1588	256	.	829.500	-1	-1
chr12	120668969	120669667	peak1589	97	.	315.510	-1	-1
chr12	120875397	120876257	peak1590	669	.	2163.470	-1	-1
chr12	120907319	120907796	peak1591	91	.	297.130	-1	-1
chr12	121018664	121019620	peak1592	427	.	1382.260	-1	-1
chr12	121123932	121125144	peak1593	800	.	2589.420	-1	-1
chr12	121341062	121341594	peak1594	147	.	476.170	-1	-1
chr12	121789742	121790692	peak1595	479	.	1549.980	-1	-1
chr12	121837336	121838169	peak1596	423	.	1368.330	-1	-1
chr12	121905097	121905664	peak1597	45	.	147.260	-1	-1
chr12	122018717	122019266	peak1598	139	.	449.560	-1	-1
chr12	122110299	122110829	peak1599	122	.	397.500	-1	-1
chr12	122234869	122235517	peak1600	256	.	829.070	-1	-1
chr12	122237865	122238346	peak1601	31	.	102.980	-1	-1
chr12	122325951	122327103	peak1602	498	.	1612.940	-1	-1
chr12	122501021	122501510	peak1603	33	.	108.500	-1	-1
chr12	122710091	122711102	peak1604	532	.	1722.520	-1	-1
chr12	122750486	122751476	peak1605	288	.	931.650	-1	-1
chr12	123010995	123012065	peak1606	444	.	1438.540	-1	-1
chr12	123237039	123237658	peak1607	53	.	173.560	-1	-1
chr12	123336441	123336773	peak1608	31	.	102.720	-1	-1
chr12	123380410	123381152	peak1609	265	.	858.270	-1	-1
chr12	123458736	123460170	peak1610	958	.	3100.000	-1	-1
chr12	123464628	123465671	peak1611	784	.	2536.490	-1	-1
chr12	123849236	123850357	peak1612	129	.	417.710	-1	-1
chr12	123867870	123868919	peak1613	530	.	1714.930	-1	-1
chr12	123920800	123921415	peak1614	48	.	157.130	-1	-1
chr12	123942465	123943127	peak1615	76	.	246.760	-1	-1
chr12	123963290	123963697	peak1616	35	.	113.820	-1	-1
chr12	124068713	124069452	peak1617	385	.	1246.800	-1	-1
chr12	124085977	124087232	peak1618	958	.	3100.000	-1	-1
chr12	124117645	124118763	peak1619	958	.	3100.000	-1	-1
chr12	124196494	124197133	peak1620	518	.	1674.760	-1	-1
chr12	124875184	124875692	peak1621	188	.	608.960	-1	-1
chr12	125398999	125399689	peak1622	44	.	142.280	-1	-1
chr12	125401608	125402624	peak1623	602	.	1947.500	-1	-1
chr12	125425156	125425688	peak1624	52	.	168.960	-1	-1
chr12	126822157	126823154	peak1625	31	.	102.560	-1	-1
chr12	127650327	127650809	peak1626	71	.	229.740	-1	-1
chr12	127650815	127651099	peak1627	51	.	165.920	-1	-1
chr12	129308322	129309051	peak1628	729	.	2358.110	-1	-1
chr12	132194959	132196171	peak1629	958	.	3100.000	-1	-1
chr12	132313779	132314090	peak1630	36	.	119.570	-1	-1
chr12	132316225	132316669	peak1631	182	.	589.570	-1	-1
chr12	132413527	132414025	peak1632	167	.	541.710	-1	-1
chr12	132434193	132434655	peak1633	221	.	716.190	-1	-1
chr12	132628742	132629236	peak1634	46	.	149.510	-1	-1
chr12	133066585	133066872	peak1635	342	.	1106.560	-1	-1
chr12	133286593	133287588	peak1636	958	.	3100.000	-1	-1
chr12	133405179	133406074	peak1637	958	.	3100.000	-1	-1
chr12	133464003	133464839	peak1638	615	.	1990.220	-1	-1
chr12	133532569	133533225	peak1639	573	.	1855.340	-1	-1
chr12	133562461	133563452	peak1640	975	.	3152.900	-1	-1
chr12	133613651	133614281	peak1641	327	.	1059.150	-1	-1
chr12	133656488	133657863	peak1642	958	.	3100.000	-1	-1
chr12	133757658	133758433	peak1643	760	.	2459.500	-1	-1
chr13	20160933	20161547	peak1644	617	.	1994.940	-1	-1
chr13	20175767	20176254	peak1645	60	.	195.300	-1	-1
chr13	20207387	20207896	peak1646	119	.	386.530	-1	-1
chr13	21140808	21141680	peak1647	244	.	791.700	-1	-1
chr13	22177877	22178607	peak1648	81	.	264.830	-1	-1
chr13	24075041	24075436	peak1649	40	.	132.330	-1	-1
chr13	24463353	24463842	peak1650	39	.	126.870	-1	-1
chr13	25086165	25087332	peak1651	410	.	1328.490	-1	-1
chr13	25496812	25497519	peak1652	405	.	1311.030	-1	-1
chr13	25860392	25861075	peak1653	50	.	162.740	-1	-1
chr13	25861227	25861847	peak1654	61	.	199.710	-1	-1
chr13	25875386	25876266	peak1655	169	.	547.160	-1	-1
chr13	26795475	26796881	peak1656	409	.	1324.990	-1	-1
chr13	26827780	26828376	peak1657	33	.	107.600	-1	-1
chr13	27825033	27825944	peak1658	362	.	1171.740	-1	-1
chr13	28023862	28025040	peak1659	69	.	224.560	-1	-1
chr13	28194470	28195071	peak1660	55	.	179.620	-1	-1
chr13	28195765	28196277	peak1661	80	.	260.810	-1	-1
chr13	28713176	28713792	peak1662	109	.	353.780	-1	-1
chr13	29232644	29233972	peak1663	958	.	3100.000	-1	-1
chr13	30424380	30425086	peak1664	79	.	256.020	-1	-1
chr13	31191178	31192594	peak1665	766	.	2476.900	-1	-1
chr13	31619830	31620437	peak1666	60	.	194.740	-1	-1
chr13	31735705	31736819	peak1667	876	.	2835.370	-1	-1
chr13	32889351	32889829	peak1668	43	.	140.710	-1	-1
chr13	33112635	33113450	peak1669	316	.	1021.870	-1	-1
chr13	33761036	33761435	peak1670	42	.	137.770	-1	-1
chr13	34068831	34069400	peak1671	64	.	207.480	-1	-1
chr13	34116331	34117432	peak1672	958	.	3100.000	-1	-1
chr13	34391912	34392539	peak1673	601	.	1943.900	-1	-1
chr13	37573231	37573786	peak1674	255	.	827.590	-1	-1
chr13	37633164	37634179	peak1675	698	.	2259.460	-1	-1
chr13	38923384	38924301	peak1676	356	.	1153.060	-1	-1
chr13	39611847	39612410	peak1677	153	.	496.220	-1	-1
chr13	40764795	40765348	peak1678	41	.	134.830	-1	-1
chr13	41344667	41345793	peak1679	958	.	3100.000	-1	-1
chr13	41350814	41351220	peak1680	56	.	182.510	-1	-1
chr13	41363262	41363760	peak1681	204	.	661.600	-1	-1
chr13	41706737	41707330	peak1682	30	.	100.050	-1	-1
chr13	41768392	41768954	peak1683	92	.	298.830	-1	-1
chr13	41837146	41838267	peak1684	958	.	3100.000	-1	-1
chr13	42534678	42535706	peak1685	410	.	1328.700	-1	-1
chr13	42845337	42846401	peak1686	166	.	536.840	-1	-1
chr13	44642828	44643250	peak1687	40	.	130.460	-1	-1
chr13	44947762	44948169	peak1688	119	.	386.790	-1	-1
chr13	45151510	45151874	peak1689	47	.	154.090	-1	-1
chr13	45458447	45458887	peak1690	38	.	124.190	-1	-1
chr13	45563446	45564094	peak1691	488	.	1578.410	-1	-1
chr13	45903760	45904274	peak1692	42	.	138.010	-1	-1
chr13	45914417	45915841	peak1693	327	.	1058.610	-1	-1
chr13	46038490	46039707	peak1694	958	.	3100.000	-1	-1
chr13	46626402	46627267	peak1695	588	.	1901.860	-1	-1
chr13	47128590	47129113	peak1696	148	.	480.740	-1	-1
chr13	48611364	48612445	peak1697	342	.	1107.650	-1	-1
chr13	48668887	48669611	peak1698	400	.	1293.600	-1	-1
chr13	48877285	48878265	peak1699	905	.	2928.430	-1	-1
chr13	49672320	49672712	peak1700	49	.	161.110	-1	-1
chr13	49684167	49684702	peak1701	69	.	225.250	-1	-1
chr13	50017751	50018845	peak1702	477	.	1542.180	-1	-1
chr13	50570687	50571049	peak1703	90	.	293.770	-1	-1
chr13	50697939	50698930	peak1704	128	.	415.290	-1	-1
chr13	51483849	51484463	peak1705	77	.	250.190	-1	-1
chr13	52157744	52158821	peak1706	173	.	560.500	-1	-1
chr13	52188580	52189026	peak1707	54	.	175.090	-1	-1
chr13	52378119	52378596	peak1708	69	.	223.600	-1	-1
chr13	52586149	52586903	peak1709	452	.	1464.490	-1	-1
chr13	52768180	52768907	peak1710	632	.	2043.390	-1	-1
chr13	53024001	53025024	peak1711	96	.	312.190	-1	-1
chr13	53191299	53192028	peak1712	839	.	2714.580	-1	-1
chr13	53225981	53227519	peak1713	777	.	2512.950	-1	-1
chr13	53424695	53425604	peak1714	481	.	1556.060	-1	-1
chr13	60737761	60738656	peak1715	979	.	3165.770	-1	-1
chr13	60969969	60970840	peak1716	136	.	442.870	-1	-1
chr13	64852695	64853043	peak1717	46	.	150.300	-1	-1
chr13	70544654	70545042	peak1718	44	.	142.830	-1	-1
chr13	73301352	73302190	peak1719	393	.	1271.630	-1	-1
chr13	73355500	73356721	peak1720	958	.	3100.000	-1	-1
chr13	74709482	74710161	peak1721	61	.	197.670	-1	-1
chr13	76111727	76112451	peak1722	242	.	784.390	-1	-1
chr13	76195222	76195616	peak1723	31	.	101.750	-1	-1
chr13	76207372	76207804	peak1724	37	.	120.250	-1	-1
chr13	77453556	77454028	peak1725	62	.	202.300	-1	-1
chr13	77565936	77566492	peak1726	125	.	406.630	-1	-1
chr13	79232969	79233540	peak1727	200	.	647.560	-1	-1
chr13	80055169	80055800	peak1728	354	.	1147.060	-1	-1
chr13	80915152	80915783	peak1729	189	.	612.960	-1	-1
chr13	90758179	90758508	peak1730	47	.	154.310	-1	-1
chr13	94410852	94411264	peak1731	44	.	145.220	-1	-1
chr13	94764410	94764867	peak1732	31	.	102.780	-1	-1
chr13	95248191	95248744	peak1733	105	.	339.980	-1	-1
chr13	95253675	95254554	peak1734	40	.	130.390	-1	-1
chr13	96296046	96296627	peak1735	99	.	322.740	-1	-1
chr13	96705132	96705957	peak1736	237	.	766.320	-1	-1
chr13	97948093	97948611	peak1737	36	.	118.290	-1	-1
chr13	98084956	98085888	peak1738	38	.	123.240	-1	-1
chr13	99128657	99129155	peak1739	182	.	591.130	-1	-1
chr13	99285277	99285570	peak1740	35	.	113.510	-1	-1
chr13	99562535	99563087	peak1741	175	.	567.880	-1	-1
chr13	99852316	99853290	peak1742	394	.	1275.760	-1	-1
chr13	100150503	100151497	peak1743	571	.	1846.710	-1	-1
chr13	100153230	100154153	peak1744	572	.	1850.730	-1	-1
chr13	100740886	100741712	peak1745	489	.	1582.170	-1	-1
chr13	101240795	101241281	peak1746	74	.	240.170	-1	-1
chr13	101910400	101910893	peak1747	41	.	132.950	-1	-1
chr13	103046439	103047364	peak1748	257	.	831.940	-1	-1
chr13	103248357	103249570	peak1749	161	.	521.510	-1	-1
chr13	103452454	103452917	peak1750	61	.	198.190	-1	-1
chr13	103497674	103498659	peak1751	813	.	2629.020	-1	-1
chr13	106571439	106571901	peak1752	57	.	185.010	-1	-1
chr13	107570096	107570700	peak1753	37	.	122.780	-1	-1
chr13	108103252	108103769	peak1754	36	.	119.400	-1	-1
chr13	108867654	108868163	peak1755	221	.	714.980	-1	-1
chr13	108870438	108871154	peak1756	442	.	1429.060	-1	-1
chr13	110320040	110320519	peak1757	55	.	180.470	-1	-1
chr13	110438897	110439548	peak1758	31	.	103.100	-1	-1
chr13	110972000	110972413	peak1759	39	.	128.190	-1	-1
chr13	111267386	111268312	peak1760	778	.	2517.860	-1	-1
chr13	111358294	111358822	peak1761	59	.	192.390	-1	-1
chr13	111364306	111365762	peak1762	538	.	1741.320	-1	-1
chr13	111367483	111368303	peak1763	83	.	268.990	-1	-1
chr13	111566532	111567202	peak1764	47	.	154.190	-1	-1
chr13	111567247	111568203	peak1765	145	.	470.250	-1	-1
chr13	111805541	111806589	peak1766	828	.	2678.840	-1	-1
chr13	113242248	113242761	peak1767	366	.	1183.790	-1	-1
chr13	113862376	113863515	peak1768	808	.	2613.660	-1	-1
chr13	113863683	113864086	peak1769	33	.	109.860	-1	-1
chr13	114048159	114048648	peak1770	93	.	303.030	-1	-1
chr13	114145026	114145570	peak1771	81	.	262.330	-1	-1
chr13	114505072	114505559	peak1772	97	.	316.160	-1	-1
chr13	114884577	114885036	peak1773	46	.	149.110	-1	-1
chr13	114999807	115000993	peak1774	826	.	2673.720	-1	-1
chr13	115079562	115080181	peak1775	238	.	770.970	-1	-1
chr14	20800999	20801741	peak1776	87	.	282.830	-1	-1
chr14	20881037	20881912	peak1777	268	.	867.320	-1	-1
chr14	21150419	21151720	peak1778	262	.	849.390	-1	-1
chr14	21341823	21342262	peak1779	61	.	199.770	-1	-1
chr14	21457617	21458814	peak1780	958	.	3100.000	-1	-1
chr14	21555730	21556138	peak1781	33	.	109.130	-1	-1
chr14	21566700	21567183	peak1782	46	.	150.660	-1	-1
chr14	21737384	21738464	peak1783	910	.	2944.930	-1	-1
chr14	21851441	21852857	peak1784	958	.	3100.000	-1	-1
chr14	21923881	21924774	peak1785	367	.	1188.290	-1	-1
chr14	21944569	21945791	peak1786	800	.	2587.260	-1	-1
chr14	21978975	21979846	peak1787	958	.	3100.000	-1	-1
chr14	22600053	22600376	peak1788	37	.	120.660	-1	-1
chr14	23057809	23058818	peak1789	96	.	311.450	-1	-1
chr14	23235541	23236763	peak1790	554	.	1791.320	-1	-1
chr14	23298744	23299511	peak1791	391	.	1266.430	-1	-1
chr14	23341618	23342130	peak1792	123	.	400.840	-1	-1
chr14	23425931	23426543	peak1793	46	.	150.580	-1	-1
chr14	23503795	23504794	peak1794	706	.	2283.820	-1	-1
chr14	23564044	23565366	peak1795	303	.	980.410	-1	-1
chr14	23775724	23776374	peak1796	72	.	235.920	-1	-1
chr14	23789941	23790783	peak1797	245	.	795.080	-1	-1
chr14	23821903	23822364	peak1798	33	.	108.500	-1	-1
chr14	23938265	23939484	peak1799	958	.	3100.000	-1	-1
chr14	24024932	24025789	peak1800	165	.	533.960	-1	-1
chr14	24583043	24584574	peak1801	164	.	531.210	-1	-1
chr14	24615699	24617181	peak1802	928	.	3000.930	-1	-1
chr14	24657503	24658596	peak1803	958	.	3100.000	-1	-1
chr14	24664303	24665373	peak1804	523	.	1692.250	-1	-1
chr14	24701069	24702719	peak1805	958	.	3100.000	-1	-1
chr14	24711318	24712400	peak1806	643	.	2081.890	-1	-1
chr14	24740525	24741145	peak1807	70	.	227.380	-1	-1
chr14	24898967	24899340	peak1808	38	.	123.780	-1	-1
chr14	24911130	24912591	peak1809	682	.	2205.440	-1	-1
chr14	29254907	29255298	peak1810	73	.	236.870	-1	-1
chr14	31027918	31028869	peak1811	617	.	1996.450	-1	-1
chr14	31090727	31092029	peak1812	432	.	1397.850	-1	-1
chr14	31676572	31677126	peak1813	45	.	148.340	-1	-1
chr14	31677128	31677693	peak1814	32	.	106.520	-1	-1
chr14	34148749	34149308	peak1815	52	.	168.670	-1	-1
chr14	35008536	35009124	peak1816	310	.	1005.260	-1	-1
chr14	35344350	35344893	peak1817	49	.	161.170	-1	-1
chr14	35451479	35452685	peak1818	958	.	3100.000	-1	-1
chr14	35515064	35515840	peak1819	214	.	694.530	-1	-1
chr14	35590725	35592145	peak1820	813	.	2629.440	-1	-1
chr14	35726997	35727357	peak1821	35	.	114.140	-1	-1
chr14	35761145	35762263	peak1822	968	.	3131.480	-1	-1
chr14	39572291	39572803	peak1823	119	.	385.390	-1	-1
chr14	39639322	39639853	peak1824	535	.	1730.300	-1	-1
chr14	39644044	39644548	peak1825	100	.	325.780	-1	-1
chr14	39901476	39901932	peak1826	53	.	174.310	-1	-1
chr14	45430718	45431705	peak1827	958	.	3100.000	-1	-1
chr14	45603588	45604055	peak1828	66	.	213.960	-1	-1
chr14	45604535	45605557	peak1829	958	.	3100.000	-1	-1
chr14	50086822	50088181	peak1830	456	.	1474.720	-1	-1
chr14	50100338	50101587	peak1831	637	.	2060.500	-1	-1
chr14	50154668	50155212	peak1832	79	.	257.340	-1	-1
chr14	50234504	50235092	peak1833	520	.	1682.980	-1	-1
chr14	50359505	50360315	peak1834	390	.	1262.480	-1	-1
chr14	50441805	50442312	peak1835	64	.	209.560	-1	-1
chr14	50697426	50697895	peak1836	78	.	254.170	-1	-1
chr14	52326924	52327587	peak1837	76	.	246.560	-1	-1
chr14	52598232	52598667	peak1838	42	.	138.650	-1	-1
chr14	53173336	53174120	peak1839	320	.	1036.740	-1	-1
chr14	53257801	53258477	peak1840	151	.	488.680	-1	-1
chr14	53619867	53620359	peak1841	41	.	135.740	-1	-1
chr14	54907848	54908394	peak1842	59	.	190.870	-1	-1
chr14	54955316	54956000	peak1843	136	.	440.360	-1	-1
chr14	55032494	55032940	peak1844	41	.	133.580	-1	-1
chr14	55493649	55494501	peak1845	150	.	488.060	-1	-1
chr14	55517859	55519054	peak1846	568	.	1836.610	-1	-1
chr14	55657775	55658727	peak1847	431	.	1394.000	-1	-1
chr14	55878436	55878985	peak1848	55	.	180.620	-1	-1
chr14	57046148	57046725	peak1849	53	.	173.370	-1	-1
chr14	57260870	57261229	peak1850	124	.	404.080	-1	-1
chr14	57458984	57459597	peak1851	420	.	1360.970	-1	-1
chr14	57735276	57736219	peak1852	511	.	1652.620	-1	-1
chr14	58764302	58765437	peak1853	322	.	1044.000	-1	-1
chr14	58893708	58894684	peak1854	184	.	595.750	-1	-1
chr14	58894913	58895389	peak1855	55	.	178.530	-1	-1
chr14	59950528	59951603	peak1856	99	.	321.730	-1	-1
chr14	60715523	60716025	peak1857	30	.	100.050	-1	-1
chr14	61201160	61201674	peak1858	74	.	240.370	-1	-1
chr14	61447554	61448155	peak1859	39	.	129.200	-1	-1
chr14	61822519	61823041	peak1860	36	.	117.690	-1	-1
chr14	62028491	62029080	peak1861	82	.	265.840	-1	-1
chr14	62228774	62229284	peak1862	104	.	336.990	-1	-1
chr14	63670711	63671188	peak1863	31	.	102.690	-1	-1
chr14	64009669	64010596	peak1864	642	.	2077.840	-1	-1
chr14	64108134	64109518	peak1865	517	.	1671.980	-1	-1
chr14	64805091	64806011	peak1866	733	.	2372.700	-1	-1
chr14	64854480	64855114	peak1867	46	.	151.950	-1	-1
chr14	65878266	65878981	peak1868	40	.	132.430	-1	-1
chr14	67826100	67827454	peak1869	818	.	2647.550	-1	-1
chr14	67999551	68000038	peak1870	53	.	171.670	-1	-1
chr14	68066736	68067297	peak1871	67	.	218.300	-1	-1
chr14	68141151	68141865	peak1872	49	.	161.150	-1	-1
chr14	68931315	68931810	peak1873	33	.	107.050	-1	-1
chr14	69291405	69291979	peak1874	218	.	704.940	-1	-1
chr14	69417718	69418246	peak1875	58	.	189.430	-1	-1
chr14	69619727	69620228	peak1876	100	.	324.800	-1	-1
chr14	69657743	69658896	peak1877	809	.	2617.860	-1	-1
chr14	69864540	69865894	peak1878	958	.	3100.000	-1	-1
chr14	70233290	70234632	peak1879	523	.	1693.180	-1	-1
chr14	70825953	70826769	peak1880	813	.	2630.780	-1	-1
chr14	70883101	70884290	peak1881	864	.	2793.840	-1	-1
chr14	71066868	71067686	peak1882	984	.	3182.320	-1	-1
chr14	71276194	71277058	peak1883	122	.	396.820	-1	-1
chr14	71786799	71787389	peak1884	77	.	250.320	-1	-1
chr14	73392897	73393448	peak1885	40	.	129.770	-1	-1
chr14	73493586	73494276	peak1886	218	.	707.340	-1	-1
chr14	73524791	73525519	peak1887	115	.	373.930	-1	-1
chr14	73602876	73603766	peak1888	655	.	2119.960	-1	-1
chr14	73778046	73778441	peak1889	44	.	142.910	-1	-1
chr14	74111104	74111838	peak1890	181	.	586.700	-1	-1
chr14	74253720	74254025	peak1891	32	.	104.970	-1	-1
chr14	74318173	74318720	peak1892	56	.	184.280	-1	-1
chr14	74319229	74319706	peak1893	54	.	177.480	-1	-1
chr14	74352940	74354092	peak1894	958	.	3100.000	-1	-1
chr14	74416340	74417557	peak1895	970	.	3136.200	-1	-1
chr14	74769420	74770034	peak1896	627	.	2030.150	-1	-1
chr14	75079104	75079634	peak1897	70	.	228.360	-1	-1
chr14	75179078	75180314	peak1898	958	.	3100.000	-1	-1
chr14	75229606	75230328	peak1899	92	.	298.110	-1	-1
chr14	75348075	75349086	peak1900	793	.	2565.200	-1	-1
chr14	75469097	75470233	peak1901	958	.	3100.000	-1	-1
chr14	75530416	75530990	peak1902	107	.	347.080	-1	-1
chr14	75593212	75594329	peak1903	958	.	3100.000	-1	-1
chr14	75642672	75643972	peak1904	958	.	3100.000	-1	-1
chr14	76127193	76128127	peak1905	177	.	573.420	-1	-1
chr14	76451869	76452515	peak1906	205	.	662.810	-1	-1
chr14	76617743	76619095	peak1907	927	.	2998.490	-1	-1
chr14	77422522	77423432	peak1908	174	.	563.950	-1	-1
chr14	77499437	77500220	peak1909	51	.	166.310	-1	-1
chr14	77564049	77564776	peak1910	503	.	1627.980	-1	-1
chr14	77787066	77787943	peak1911	319	.	1031.620	-1	-1
chr14	77843211	77844111	peak1912	433	.	1401.500	-1	-1
chr14	77923566	77924826	peak1913	958	.	3100.000	-1	-1
chr14	78082740	78083634	peak1914	327	.	1060.340	-1	-1
chr14	78173681	78174974	peak1915	958	.	3100.000	-1	-1
chr14	78226634	78227910	peak1916	474	.	1532.730	-1	-1
chr14	78266170	78266789	peak1917	218	.	707.790	-1	-1
chr14	81687080	81687960	peak1918	47	.	153.120	-1	-1
chr14	81999923	82000731	peak1919	331	.	1071.380	-1	-1
chr14	85983044	85983524	peak1920	34	.	112.720	-1	-1
chr14	89017650	89018101	peak1921	78	.	252.690	-1	-1
chr14	90420574	90421443	peak1922	249	.	805.740	-1	-1
chr14	90421865	90422509	peak1923	351	.	1136.670	-1	-1
chr14	90722492	90723334	peak1924	751	.	2428.480	-1	-1
chr14	90797902	90798772	peak1925	60	.	194.980	-1	-1
chr14	90849274	90850047	peak1926	103	.	333.030	-1	-1
chr14	91976289	91977412	peak1927	182	.	589.610	-1	-1
chr14	92506149	92507061	peak1928	309	.	999.890	-1	-1
chr14	93260254	93261032	peak1929	159	.	514.110	-1	-1
chr14	93650625	93651825	peak1930	387	.	1254.280	-1	-1
chr14	93672943	93674231	peak1931	958	.	3100.000	-1	-1
chr14	94373037	94373453	peak1932	64	.	208.360	-1	-1
chr14	94546949	94548070	peak1933	636	.	2056.720	-1	-1
chr14	94595501	94596164	peak1934	64	.	207.660	-1	-1
chr14	95003058	95003448	peak1935	76	.	246.810	-1	-1
chr14	95973492	95974017	peak1936	52	.	170.130	-1	-1
chr14	96000470	96001522	peak1937	958	.	3100.000	-1	-1
chr14	96829353	96830658	peak1938	564	.	1824.960	-1	-1
chr14	96968180	96969456	peak1939	166	.	536.730	-1	-1
chr14	99492777	99493292	peak1940	223	.	722.200	-1	-1
chr14	99946950	99947996	peak1941	397	.	1286.430	-1	-1
chr14	100086124	100086672	peak1942	48	.	157.630	-1	-1
chr14	100149954	100150471	peak1943	98	.	320.010	-1	-1
chr14	100659022	100659705	peak1944	33	.	107.600	-1	-1
chr14	100704131	100704635	peak1945	339	.	1096.940	-1	-1
chr14	100842311	100843315	peak1946	958	.	3100.000	-1	-1
chr14	101052671	101053331	peak1947	69	.	226.280	-1	-1
chr14	101129163	101129570	peak1948	34	.	111.450	-1	-1
chr14	101696480	101696960	peak1949	207	.	670.610	-1	-1
chr14	102275839	102276938	peak1950	164	.	533.060	-1	-1
chr14	102553216	102554079	peak1951	61	.	199.750	-1	-1
chr14	102828717	102829866	peak1952	792	.	2563.320	-1	-1
chr14	103058207	103059100	peak1953	97	.	316.610	-1	-1
chr14	103490175	103490820	peak1954	148	.	480.230	-1	-1
chr14	103522617	103523185	peak1955	72	.	234.510	-1	-1
chr14	103588335	103588859	peak1956	58	.	189.430	-1	-1
chr14	103799847	103800815	peak1957	361	.	1170.330	-1	-1
chr14	103851154	103852155	peak1958	708	.	2289.330	-1	-1
chr14	103995279	103995794	peak1959	114	.	371.460	-1	-1
chr14	104028454	104029788	peak1960	241	.	782.350	-1	-1
chr14	104387601	104388231	peak1961	343	.	1111.360	-1	-1
chr14	105147966	105148506	peak1962	87	.	283.140	-1	-1
chr14	105261054	105261741	peak1963	49	.	160.640	-1	-1
chr14	105282078	105282982	peak1964	653	.	2113.720	-1	-1
chr14	105399583	105400013	peak1965	192	.	621.870	-1	-1
chr14	105451929	105452338	peak1966	264	.	856.280	-1	-1
chr14	105780746	105781019	peak1967	94	.	304.120	-1	-1
chr14	105864467	105865472	peak1968	579	.	1872.870	-1	-1
chr14	105957035	105957868	peak1969	958	.	3100.000	-1	-1
chr14	105994579	105994971	peak1970	133	.	432.530	-1	-1
chr14	106743280	106743691	peak1971	51	.	165.600	-1	-1
chr14	106938295	106938706	peak1972	54	.	174.950	-1	-1
chr15	22892382	22892865	peak1973	219	.	709.540	-1	-1
chr15	23033828	23034752	peak1974	386	.	1248.190	-1	-1
chr15	23810431	23811165	peak1975	958	.	3100.000	-1	-1
chr15	23811169	23811691	peak1976	104	.	336.370	-1	-1
chr15	23932302	23932540	peak1977	55	.	178.220	-1	-1
chr15	24142654	24143108	peak1978	77	.	250.410	-1	-1
chr15	25018019	25018624	peak1979	777	.	2514.070	-1	-1
chr15	25093263	25093894	peak1980	837	.	2707.210	-1	-1
chr15	25123298	25123942	peak1981	552	.	1787.240	-1	-1
chr15	30114155	30114580	peak1982	51	.	167.980	-1	-1
chr15	31195642	31196287	peak1983	59	.	190.870	-1	-1
chr15	31618455	31618901	peak1984	83	.	270.000	-1	-1
chr15	31653942	31654346	peak1985	54	.	176.260	-1	-1
chr15	33359610	33360347	peak1986	74	.	241.370	-1	-1
chr15	33418629	33419217	peak1987	62	.	201.000	-1	-1
chr15	33440421	33441039	peak1988	202	.	655.810	-1	-1
chr15	34393723	34394748	peak1989	920	.	2976.920	-1	-1
chr15	34516902	34517787	peak1990	958	.	3100.000	-1	-1
chr15	34634933	34635735	peak1991	606	.	1960.320	-1	-1
chr15	34874867	34875318	peak1992	46	.	150.110	-1	-1
chr15	34875613	34876053	peak1993	36	.	118.250	-1	-1
chr15	35261501	35262361	peak1994	958	.	3100.000	-1	-1
chr15	35280282	35280838	peak1995	167	.	542.110	-1	-1
chr15	35837573	35838675	peak1996	119	.	384.930	-1	-1
chr15	37392330	37393088	peak1997	63	.	206.080	-1	-1
chr15	37402922	37403505	peak1998	33	.	108.500	-1	-1
chr15	38543909	38544803	peak1999	113	.	366.300	-1	-1
chr15	38745959	38746624	peak2000	460	.	1487.920	-1	-1
[truncated: 4,705 more rows]
