# Supplementary material for: Mechanistic basis of atypical TERT promoter mutations
Source: Nat Commun. 2024 Nov 18;15:9965. doi: 10.1038/s41467-024-54158-5 (PMC11574208; doi:10.1038/s41467-024-54158-5)
Supplement: Supplementary file 3 — Supplementary Data 1 [file 41467_2024_54158_MOESM3_ESM.zip › Code/ICGC/data/ChIP/SL6595_broadPeaks.txt]

chr1	762477	763081	peak1	407	.	1319.070	-1	-1
chr1	876182	876454	peak2	45	.	147.570	-1	-1
chr1	894206	894785	peak3	731	.	2365.910	-1	-1
chr1	936118	936473	peak4	48	.	158.310	-1	-1
chr1	1014806	1015146	peak5	39	.	127.050	-1	-1
chr1	1167232	1167531	peak6	63	.	206.760	-1	-1
chr1	1209010	1209501	peak7	499	.	1614.930	-1	-1
chr1	1240078	1240390	peak8	42	.	138.980	-1	-1
chr1	1259815	1260280	peak9	308	.	998.150	-1	-1
chr1	1280260	1280562	peak10	31	.	102.630	-1	-1
chr1	1310136	1311392	peak11	958	.	3100.000	-1	-1
chr1	1334559	1335228	peak12	371	.	1202.300	-1	-1
chr1	1342132	1343054	peak13	958	.	3100.000	-1	-1
chr1	1550476	1551057	peak14	359	.	1163.710	-1	-1
chr1	1590236	1590757	peak15	613	.	1984.750	-1	-1
chr1	1655538	1656056	peak16	567	.	1835.820	-1	-1
chr1	1714191	1714475	peak17	33	.	107.030	-1	-1
chr1	1886267	1886598	peak18	48	.	156.770	-1	-1
chr1	2126327	2126956	peak19	223	.	723.720	-1	-1
chr1	2186664	2187994	peak20	958	.	3100.000	-1	-1
chr1	2322804	2323506	peak21	958	.	3100.000	-1	-1
chr1	2516837	2517206	peak22	62	.	201.410	-1	-1
chr1	2574456	2574884	peak23	143	.	465.450	-1	-1
chr1	3540941	3541544	peak24	822	.	2659.920	-1	-1
chr1	3566330	3566991	peak25	742	.	2399.460	-1	-1
chr1	3663597	3664207	peak26	609	.	1971.700	-1	-1
chr1	3712680	3713633	peak27	958	.	3100.000	-1	-1
chr1	5408804	5409242	peak28	104	.	337.630	-1	-1
chr1	6135810	6136174	peak29	38	.	125.140	-1	-1
chr1	6259570	6259917	peak30	41	.	132.880	-1	-1
chr1	6265906	6266250	peak31	55	.	180.970	-1	-1
chr1	6445645	6446257	peak32	220	.	714.190	-1	-1
chr1	6639791	6640345	peak33	286	.	925.410	-1	-1
chr1	6761735	6762082	peak34	51	.	166.950	-1	-1
chr1	6844984	6845486	peak35	74	.	241.480	-1	-1
chr1	7359274	7359735	peak36	53	.	172.590	-1	-1
chr1	7360973	7361437	peak37	62	.	202.520	-1	-1
chr1	7461886	7462327	peak38	72	.	235.720	-1	-1
chr1	7609184	7609738	peak39	315	.	1021.280	-1	-1
chr1	7831039	7831400	peak40	40	.	129.680	-1	-1
chr1	8013843	8014777	peak41	871	.	2816.340	-1	-1
chr1	8021264	8022108	peak42	205	.	663.740	-1	-1
chr1	8121309	8121742	peak43	48	.	157.500	-1	-1
chr1	8242113	8242810	peak44	55	.	178.880	-1	-1
chr1	8271928	8272395	peak45	56	.	181.680	-1	-1
chr1	8938520	8939102	peak46	232	.	750.740	-1	-1
chr1	9362734	9363138	peak47	44	.	144.870	-1	-1
chr1	9747056	9747649	peak48	152	.	492.290	-1	-1
chr1	10002865	10003990	peak49	958	.	3100.000	-1	-1
chr1	10269957	10270207	peak50	35	.	116.300	-1	-1
chr1	10532354	10532857	peak51	49	.	161.330	-1	-1
chr1	11120132	11120621	peak52	144	.	466.730	-1	-1
chr1	11322292	11323276	peak53	958	.	3100.000	-1	-1
chr1	11333157	11333648	peak54	225	.	727.970	-1	-1
chr1	11865839	11866419	peak55	377	.	1219.280	-1	-1
chr1	11967984	11968668	peak56	126	.	408.580	-1	-1
chr1	11969600	11970132	peak57	77	.	250.470	-1	-1
chr1	12141886	12142126	peak58	31	.	101.400	-1	-1
chr1	12664389	12664727	peak59	31	.	102.860	-1	-1
chr1	12679007	12679373	peak60	35	.	113.250	-1	-1
chr1	14026380	14026802	peak61	77	.	251.250	-1	-1
chr1	15573720	15574090	peak62	47	.	154.220	-1	-1
chr1	15678864	15679294	peak63	40	.	132.070	-1	-1
chr1	15759354	15759644	peak64	31	.	102.860	-1	-1
chr1	15853098	15853595	peak65	62	.	202.450	-1	-1
chr1	16125525	16125856	peak66	31	.	101.570	-1	-1
chr1	16126880	16127356	peak67	51	.	166.590	-1	-1
chr1	16302326	16302856	peak68	220	.	711.940	-1	-1
chr1	16505034	16505418	peak69	110	.	355.950	-1	-1
chr1	16508023	16508645	peak70	63	.	206.750	-1	-1
chr1	16693112	16693678	peak71	421	.	1362.080	-1	-1
chr1	16766862	16767570	peak72	640	.	2071.250	-1	-1
chr1	16840383	16841454	peak73	353	.	1144.200	-1	-1
chr1	16861482	16861913	peak74	64	.	207.940	-1	-1
chr1	16872323	16872616	peak75	110	.	355.930	-1	-1
chr1	16939746	16940648	peak76	60	.	196.550	-1	-1
chr1	16970609	16971595	peak77	355	.	1148.760	-1	-1
chr1	17004602	17004910	peak78	51	.	164.940	-1	-1
chr1	17053590	17054231	peak79	42	.	138.950	-1	-1
chr1	17093161	17093490	peak80	65	.	210.230	-1	-1
chr1	17186585	17186876	peak81	39	.	128.930	-1	-1
chr1	17188284	17188563	peak82	54	.	174.700	-1	-1
chr1	17199024	17199379	peak83	46	.	151.020	-1	-1
chr1	17221808	17222351	peak84	195	.	633.140	-1	-1
chr1	17222551	17223112	peak85	129	.	418.830	-1	-1
chr1	17230709	17232050	peak86	452	.	1462.900	-1	-1
chr1	17287083	17287469	peak87	53	.	173.310	-1	-1
chr1	17380385	17380812	peak88	104	.	336.750	-1	-1
chr1	17401830	17402195	peak89	131	.	424.670	-1	-1
chr1	17516344	17516776	peak90	169	.	547.690	-1	-1
chr1	18081624	18082006	peak91	66	.	216.360	-1	-1
chr1	19007683	19008195	peak92	227	.	734.920	-1	-1
chr1	19536456	19537207	peak93	422	.	1365.380	-1	-1
chr1	19577972	19578353	peak94	48	.	157.780	-1	-1
chr1	19811746	19812194	peak95	180	.	584.230	-1	-1
chr1	19923141	19923766	peak96	82	.	267.710	-1	-1
chr1	19971202	19971593	peak97	57	.	184.600	-1	-1
chr1	20834050	20835098	peak98	958	.	3100.000	-1	-1
chr1	20987492	20988745	peak99	958	.	3100.000	-1	-1
chr1	21023202	21023576	peak100	48	.	155.860	-1	-1
chr1	21059598	21059905	peak101	34	.	110.470	-1	-1
chr1	21173978	21174429	peak102	31	.	101.020	-1	-1
chr1	21223301	21223811	peak103	41	.	134.980	-1	-1
chr1	21649109	21649415	peak104	38	.	123.190	-1	-1
chr1	22109622	22110441	peak105	160	.	517.720	-1	-1
chr1	22351331	22352431	peak106	795	.	2570.740	-1	-1
chr1	23072493	23072865	peak107	40	.	131.720	-1	-1
chr1	23073862	23074231	peak108	103	.	333.280	-1	-1
chr1	23076756	23077223	peak109	97	.	316.410	-1	-1
chr1	23345556	23345916	peak110	56	.	182.070	-1	-1
chr1	23670649	23671078	peak111	67	.	216.880	-1	-1
chr1	23694751	23695210	peak112	116	.	375.940	-1	-1
chr1	23730313	23730770	peak113	100	.	326.370	-1	-1
chr1	23911995	23912429	peak114	62	.	201.700	-1	-1
chr1	24017987	24018848	peak115	438	.	1417.090	-1	-1
chr1	24069663	24070179	peak116	338	.	1095.750	-1	-1
chr1	24104481	24104918	peak117	60	.	194.010	-1	-1
chr1	24117045	24117937	peak118	958	.	3100.000	-1	-1
chr1	24127208	24127586	peak119	76	.	247.920	-1	-1
chr1	24194663	24195028	peak120	53	.	173.310	-1	-1
chr1	24285307	24285731	peak121	36	.	119.180	-1	-1
chr1	24610294	24610669	peak122	32	.	104.190	-1	-1
chr1	24740009	24740296	peak123	37	.	122.170	-1	-1
chr1	25558479	25559501	peak124	958	.	3100.000	-1	-1
chr1	25566052	25567021	peak125	675	.	2182.530	-1	-1
chr1	25573363	25574061	peak126	131	.	424.000	-1	-1
chr1	25664929	25665229	peak127	45	.	147.840	-1	-1
chr1	26146125	26146805	peak128	355	.	1149.930	-1	-1
chr1	26324345	26324986	peak129	437	.	1414.120	-1	-1
chr1	26496113	26496652	peak130	234	.	756.810	-1	-1
chr1	26758599	26758909	peak131	44	.	143.430	-1	-1
chr1	26947002	26947410	peak132	59	.	193.660	-1	-1
chr1	27019334	27019805	peak133	50	.	164.180	-1	-1
chr1	27032207	27032558	peak134	32	.	106.100	-1	-1
chr1	27114355	27114922	peak135	126	.	410.520	-1	-1
chr1	27191339	27191828	peak136	104	.	336.830	-1	-1
chr1	27216240	27217117	peak137	874	.	2827.410	-1	-1
chr1	27247863	27248775	peak138	489	.	1581.210	-1	-1
chr1	27317044	27317400	peak139	37	.	121.050	-1	-1
chr1	27328320	27328771	peak140	33	.	106.740	-1	-1
chr1	27518492	27518845	peak141	32	.	104.330	-1	-1
chr1	27648184	27649305	peak142	958	.	3100.000	-1	-1
chr1	27816577	27817339	peak143	149	.	483.000	-1	-1
chr1	27866847	27867259	peak144	34	.	112.900	-1	-1
chr1	27930509	27930792	peak145	34	.	111.920	-1	-1
chr1	27935081	27935415	peak146	88	.	287.700	-1	-1
chr1	27937957	27938309	peak147	47	.	153.870	-1	-1
chr1	28099557	28099936	peak148	79	.	258.040	-1	-1
chr1	28240843	28241803	peak149	904	.	2925.660	-1	-1
chr1	28414606	28415513	peak150	958	.	3100.000	-1	-1
chr1	28655163	28655868	peak151	958	.	3100.000	-1	-1
chr1	28832184	28832699	peak152	64	.	208.340	-1	-1
chr1	28908265	28908749	peak153	59	.	192.100	-1	-1
chr1	28969088	28970092	peak154	958	.	3100.000	-1	-1
chr1	28974499	28975492	peak155	215	.	698.190	-1	-1
chr1	28994937	28995392	peak156	55	.	178.420	-1	-1
chr1	29211354	29211744	peak157	46	.	149.090	-1	-1
chr1	29508384	29508969	peak158	422	.	1367.250	-1	-1
chr1	31769431	31769877	peak159	140	.	453.620	-1	-1
chr1	32109917	32111118	peak160	958	.	3100.000	-1	-1
chr1	32253910	32254408	peak161	104	.	336.530	-1	-1
chr1	32420194	32420671	peak162	51	.	166.230	-1	-1
chr1	32479191	32479667	peak163	120	.	390.960	-1	-1
chr1	32538247	32538581	peak164	37	.	120.030	-1	-1
chr1	32645068	32645558	peak165	94	.	306.270	-1	-1
chr1	32687609	32688458	peak166	958	.	3100.000	-1	-1
chr1	32787327	32787766	peak167	72	.	234.050	-1	-1
chr1	32859766	32860176	peak168	56	.	183.070	-1	-1
chr1	33115761	33116760	peak169	851	.	2753.440	-1	-1
chr1	33282763	33283207	peak170	104	.	336.310	-1	-1
chr1	33446675	33447120	peak171	77	.	250.330	-1	-1
chr1	33502138	33503000	peak172	753	.	2434.990	-1	-1
chr1	33592415	33593507	peak173	958	.	3100.000	-1	-1
chr1	33937859	33938515	peak174	406	.	1314.000	-1	-1
chr1	35325005	35325719	peak175	335	.	1084.830	-1	-1
chr1	35450865	35451151	peak176	53	.	172.080	-1	-1
chr1	36022530	36023566	peak177	958	.	3100.000	-1	-1
chr1	36181072	36181405	peak178	35	.	114.790	-1	-1
chr1	36234937	36235270	peak179	58	.	190.680	-1	-1
chr1	36396396	36397191	peak180	958	.	3100.000	-1	-1
chr1	36554077	36554893	peak181	958	.	3100.000	-1	-1
chr1	36614949	36615829	peak182	79	.	255.820	-1	-1
chr1	36626407	36626909	peak183	164	.	531.100	-1	-1
chr1	36689414	36689862	peak184	92	.	299.650	-1	-1
chr1	36839352	36839753	peak185	49	.	158.840	-1	-1
chr1	36851407	36851830	peak186	75	.	243.800	-1	-1
chr1	36863213	36863720	peak187	83	.	270.180	-1	-1
chr1	36866647	36866975	peak188	45	.	148.420	-1	-1
chr1	36952488	36952811	peak189	34	.	113.140	-1	-1
chr1	38019184	38020228	peak190	958	.	3100.000	-1	-1
chr1	38061109	38061908	peak191	564	.	1826.570	-1	-1
chr1	38157884	38158256	peak192	99	.	322.560	-1	-1
chr1	38273086	38274154	peak193	917	.	2966.480	-1	-1
chr1	38324835	38325682	peak194	958	.	3100.000	-1	-1
chr1	38412319	38412813	peak195	56	.	181.070	-1	-1
chr1	38454997	38456216	peak196	958	.	3100.000	-1	-1
chr1	38477920	38478873	peak197	958	.	3100.000	-1	-1
chr1	39338927	39339567	peak198	514	.	1664.460	-1	-1
chr1	39491763	39492632	peak199	173	.	561.220	-1	-1
chr1	39624212	39624570	peak200	79	.	256.670	-1	-1
chr1	39644214	39644920	peak201	91	.	297.070	-1	-1
chr1	39649455	39649850	peak202	34	.	111.900	-1	-1
chr1	39857650	39858137	peak203	208	.	673.190	-1	-1
chr1	39864301	39864618	peak204	32	.	106.240	-1	-1
chr1	40024850	40025588	peak205	958	.	3100.000	-1	-1
chr1	40204184	40204934	peak206	414	.	1338.550	-1	-1
chr1	40505412	40506999	peak207	958	.	3100.000	-1	-1
chr1	40722959	40724367	peak208	958	.	3100.000	-1	-1
chr1	40996625	40997546	peak209	929	.	3005.800	-1	-1
chr1	41174639	41175095	peak210	101	.	326.560	-1	-1
chr1	41433429	41433914	peak211	33	.	107.210	-1	-1
chr1	41884453	41884871	peak212	68	.	222.480	-1	-1
chr1	42800651	42801236	peak213	385	.	1247.610	-1	-1
chr1	42805773	42806146	peak214	33	.	107.450	-1	-1
chr1	42922143	42922419	peak215	31	.	103.400	-1	-1
chr1	42928723	42929113	peak216	50	.	164.580	-1	-1
chr1	43123568	43124575	peak217	958	.	3100.000	-1	-1
chr1	43147304	43148104	peak218	346	.	1120.660	-1	-1
chr1	43222601	43222989	peak219	48	.	156.710	-1	-1
chr1	43311756	43312577	peak220	958	.	3100.000	-1	-1
chr1	43637490	43638247	peak221	958	.	3100.000	-1	-1
chr1	43672193	43673013	peak222	106	.	344.420	-1	-1
chr1	43814969	43815226	peak223	31	.	101.460	-1	-1
chr1	43823930	43824172	peak224	34	.	111.170	-1	-1
chr1	43824350	43824831	peak225	233	.	756.320	-1	-1
chr1	43854963	43856007	peak226	958	.	3100.000	-1	-1
chr1	44412100	44412673	peak227	116	.	376.560	-1	-1
chr1	44435124	44436094	peak228	958	.	3100.000	-1	-1
chr1	44456796	44457576	peak229	426	.	1379.570	-1	-1
chr1	44678392	44679805	peak230	958	.	3100.000	-1	-1
chr1	44870656	44871013	peak231	35	.	114.230	-1	-1
chr1	45187183	45187757	peak232	139	.	452.150	-1	-1
chr1	45196375	45196874	peak233	63	.	205.120	-1	-1
chr1	45279294	45279781	peak234	374	.	1212.380	-1	-1
chr1	45285303	45285876	peak235	94	.	306.510	-1	-1
chr1	45452113	45452459	peak236	42	.	137.430	-1	-1
chr1	45769046	45769580	peak237	117	.	380.500	-1	-1
chr1	45805613	45806315	peak238	178	.	576.070	-1	-1
chr1	46016031	46016733	peak239	124	.	402.790	-1	-1
chr1	46049209	46049944	peak240	179	.	581.310	-1	-1
chr1	46152523	46154567	peak241	958	.	3100.000	-1	-1
chr1	46713193	46713586	peak242	166	.	537.500	-1	-1
chr1	46768737	46769718	peak243	958	.	3100.000	-1	-1
chr1	46806167	46806939	peak244	372	.	1205.420	-1	-1
chr1	47644759	47645174	peak245	190	.	616.400	-1	-1
chr1	47779724	47780398	peak246	244	.	791.450	-1	-1
chr1	47800300	47800568	peak247	35	.	116.260	-1	-1
chr1	48216774	48217318	peak248	318	.	1030.400	-1	-1
chr1	51425632	51426175	peak249	74	.	239.410	-1	-1
chr1	51762491	51762896	peak250	112	.	363.980	-1	-1
chr1	52344404	52345240	peak251	557	.	1801.670	-1	-1
chr1	52499054	52499868	peak252	752	.	2431.540	-1	-1
chr1	52520645	52521285	peak253	250	.	810.320	-1	-1
chr1	52869796	52870711	peak254	709	.	2292.590	-1	-1
chr1	53387071	53387543	peak255	81	.	262.730	-1	-1
chr1	53480465	53480786	peak256	49	.	161.210	-1	-1
chr1	53573306	53573655	peak257	41	.	134.370	-1	-1
chr1	53662201	53662806	peak258	217	.	701.580	-1	-1
chr1	53685720	53686187	peak259	96	.	313.410	-1	-1
chr1	53703711	53704574	peak260	885	.	2863.830	-1	-1
chr1	53791653	53791932	peak261	31	.	102.580	-1	-1
chr1	54303849	54304566	peak262	382	.	1235.520	-1	-1
chr1	54518313	54519490	peak263	910	.	2942.110	-1	-1
chr1	54953928	54954336	peak264	108	.	351.480	-1	-1
chr1	55181062	55181921	peak265	958	.	3100.000	-1	-1
chr1	55229984	55230717	peak266	799	.	2585.030	-1	-1
chr1	55621140	55621552	peak267	78	.	253.120	-1	-1
chr1	55894635	55895351	peak268	259	.	837.860	-1	-1
chr1	59220996	59221643	peak269	170	.	551.600	-1	-1
chr1	59250087	59250497	peak270	61	.	199.350	-1	-1
chr1	59314387	59314881	peak271	66	.	214.820	-1	-1
chr1	59527497	59527831	peak272	82	.	267.280	-1	-1
chr1	59608762	59609247	peak273	91	.	294.810	-1	-1
chr1	62190307	62191190	peak274	574	.	1857.410	-1	-1
chr1	63249241	63249962	peak275	210	.	681.230	-1	-1
chr1	63789217	63789576	peak276	88	.	287.460	-1	-1
chr1	63988366	63989536	peak277	958	.	3100.000	-1	-1
chr1	64197307	64197733	peak278	44	.	145.400	-1	-1
chr1	64935615	64935986	peak279	77	.	250.720	-1	-1
chr1	65111424	65111734	peak280	36	.	117.230	-1	-1
chr1	65381519	65381880	peak281	36	.	117.470	-1	-1
chr1	65533274	65533674	peak282	64	.	210.100	-1	-1
chr1	65886213	65886635	peak283	71	.	229.680	-1	-1
chr1	66648315	66648665	peak284	54	.	175.550	-1	-1
chr1	66736851	66737309	peak285	45	.	147.370	-1	-1
chr1	66797820	66798291	peak286	106	.	342.990	-1	-1
chr1	67390501	67391116	peak287	210	.	679.970	-1	-1
chr1	67895768	67896720	peak288	575	.	1860.930	-1	-1
chr1	68297645	68298114	peak289	49	.	161.600	-1	-1
chr1	68444789	68445220	peak290	58	.	187.790	-1	-1
chr1	68698094	68698292	peak291	32	.	105.030	-1	-1
chr1	70820282	70820958	peak292	251	.	814.410	-1	-1
chr1	71546641	71547342	peak293	563	.	1821.490	-1	-1
chr1	78148828	78149409	peak294	279	.	902.320	-1	-1
chr1	78225223	78225742	peak295	290	.	937.640	-1	-1
chr1	78244988	78245611	peak296	484	.	1567.840	-1	-1
chr1	84543260	84543745	peak297	94	.	304.220	-1	-1
chr1	84944367	84945550	peak298	958	.	3100.000	-1	-1
chr1	85462465	85462775	peak299	33	.	108.920	-1	-1
chr1	85724938	85725634	peak300	630	.	2038.060	-1	-1
chr1	85741825	85742402	peak301	97	.	313.980	-1	-1
chr1	85742454	85742819	peak302	45	.	148.300	-1	-1
chr1	85763323	85763825	peak303	161	.	520.950	-1	-1
chr1	86045964	86046395	peak304	75	.	243.180	-1	-1
chr1	86072879	86073355	peak305	57	.	185.170	-1	-1
chr1	86095253	86095658	peak306	44	.	142.610	-1	-1
chr1	89150315	89150647	peak307	48	.	156.460	-1	-1
chr1	90460210	90460556	peak308	37	.	122.560	-1	-1
chr1	91852706	91853212	peak309	79	.	257.460	-1	-1
chr1	93544598	93544943	peak310	32	.	104.330	-1	-1
chr1	93811023	93811840	peak311	842	.	2724.690	-1	-1
chr1	94312920	94313379	peak312	97	.	314.970	-1	-1
chr1	94344351	94345028	peak313	642	.	2078.290	-1	-1
chr1	95538003	95538682	peak314	91	.	295.350	-1	-1
chr1	95699662	95699877	peak315	33	.	109.000	-1	-1
chr1	97743443	97743789	peak316	39	.	127.110	-1	-1
chr1	98510700	98511138	peak317	88	.	285.840	-1	-1
chr1	98552285	98552643	peak318	34	.	110.480	-1	-1
chr1	100315452	100315853	peak319	83	.	269.480	-1	-1
chr1	100435106	100435865	peak320	826	.	2670.860	-1	-1
chr1	100598067	100599037	peak321	958	.	3100.000	-1	-1
chr1	100715110	100715572	peak322	102	.	332.860	-1	-1
chr1	100731578	100731909	peak323	79	.	257.170	-1	-1
chr1	101360232	101361099	peak324	260	.	841.950	-1	-1
chr1	101361408	101361844	peak325	98	.	317.990	-1	-1
chr1	109234609	109235520	peak326	375	.	1213.860	-1	-1
chr1	109289810	109290235	peak327	53	.	173.270	-1	-1
chr1	109618255	109619059	peak328	988	.	3195.450	-1	-1
chr1	109631901	109632300	peak329	42	.	136.990	-1	-1
chr1	109642506	109643016	peak330	325	.	1051.990	-1	-1
chr1	109756256	109756664	peak331	63	.	203.850	-1	-1
chr1	109825696	109826067	peak332	127	.	412.810	-1	-1
chr1	109935452	109935796	peak333	65	.	210.500	-1	-1
chr1	109968807	109969654	peak334	398	.	1289.920	-1	-1
chr1	110090771	110091585	peak335	776	.	2509.690	-1	-1
chr1	110163492	110163844	peak336	32	.	105.580	-1	-1
chr1	110881475	110882215	peak337	105	.	342.340	-1	-1
chr1	110949813	110950683	peak338	457	.	1478.660	-1	-1
chr1	111506080	111507524	peak339	958	.	3100.000	-1	-1
chr1	112297861	112298533	peak340	128	.	416.680	-1	-1
chr1	112938348	112938787	peak341	76	.	248.850	-1	-1
chr1	113086663	113087023	peak342	45	.	148.600	-1	-1
chr1	113161586	113161940	peak343	98	.	319.880	-1	-1
chr1	113162077	113162563	peak344	123	.	399.400	-1	-1
chr1	113162684	113163202	peak345	50	.	162.680	-1	-1
chr1	113247522	113247873	peak346	38	.	125.140	-1	-1
chr1	114354756	114355378	peak347	445	.	1439.580	-1	-1
chr1	114447406	114448130	peak348	295	.	954.230	-1	-1
chr1	114471881	114472303	peak349	197	.	638.570	-1	-1
chr1	115124047	115124725	peak350	571	.	1848.100	-1	-1
chr1	115259101	115259636	peak351	143	.	463.330	-1	-1
chr1	115322926	115323543	peak352	261	.	846.330	-1	-1
chr1	115711371	115711727	peak353	63	.	205.430	-1	-1
chr1	116681499	116682024	peak354	196	.	634.910	-1	-1
chr1	117909828	117910274	peak355	133	.	430.620	-1	-1
chr1	118471393	118472702	peak356	958	.	3100.000	-1	-1
chr1	120190759	120191142	peak357	115	.	373.310	-1	-1
chr1	144533331	144534550	peak358	270	.	873.910	-1	-1
chr1	145095976	145096868	peak359	958	.	3100.000	-1	-1
chr1	145382197	145383146	peak360	378	.	1222.950	-1	-1
chr1	145395332	145395788	peak361	58	.	190.270	-1	-1
chr1	145396703	145397076	peak362	39	.	126.260	-1	-1
chr1	145397717	145398152	peak363	48	.	156.610	-1	-1
chr1	145398981	145399575	peak364	98	.	319.710	-1	-1
chr1	145470312	145470744	peak365	32	.	103.510	-1	-1
chr1	145507084	145507964	peak366	203	.	657.710	-1	-1
chr1	145610474	145611219	peak367	350	.	1133.400	-1	-1
chr1	145652252	145652684	peak368	31	.	100.550	-1	-1
chr1	146555954	146556480	peak369	67	.	218.130	-1	-1
chr1	147735506	147736103	peak370	80	.	259.070	-1	-1
chr1	147736884	147737699	peak371	111	.	360.710	-1	-1
chr1	147775468	147775814	peak372	32	.	106.140	-1	-1
chr1	147780897	147781170	peak373	36	.	117.860	-1	-1
chr1	147806449	147807289	peak374	118	.	382.780	-1	-1
chr1	147825477	147825976	peak375	47	.	154.990	-1	-1
chr1	148240959	148241137	peak376	34	.	112.100	-1	-1
chr1	148241389	148241816	peak377	225	.	727.760	-1	-1
chr1	148247892	148248303	peak378	88	.	286.060	-1	-1
chr1	148556570	148557015	peak379	41	.	135.090	-1	-1
chr1	149194470	149194736	peak380	52	.	169.570	-1	-1
chr1	149215423	149216088	peak381	125	.	404.170	-1	-1
chr1	149223041	149224255	peak382	261	.	845.850	-1	-1
chr1	149224291	149224991	peak383	318	.	1030.450	-1	-1
chr1	149230387	149230848	peak384	57	.	184.550	-1	-1
chr1	149294525	149294828	peak385	115	.	373.410	-1	-1
chr1	149680107	149680387	peak386	53	.	174.320	-1	-1
chr1	149858813	149859263	peak387	37	.	121.590	-1	-1
chr1	149859332	149859924	peak388	93	.	302.700	-1	-1
chr1	149870847	149871321	peak389	95	.	308.960	-1	-1
chr1	149899005	149900348	peak390	958	.	3100.000	-1	-1
chr1	149910969	149911537	peak391	51	.	166.390	-1	-1
chr1	149981984	149983188	peak392	958	.	3100.000	-1	-1
chr1	150039102	150040311	peak393	958	.	3100.000	-1	-1
chr1	150185749	150186184	peak394	31	.	100.290	-1	-1
chr1	150240944	150241865	peak395	529	.	1712.380	-1	-1
chr1	150265743	150266846	peak396	958	.	3100.000	-1	-1
chr1	150293645	150294619	peak397	958	.	3100.000	-1	-1
chr1	150459267	150460211	peak398	958	.	3100.000	-1	-1
chr1	150533554	150534072	peak399	42	.	137.000	-1	-1
chr1	150534104	150534487	peak400	36	.	116.730	-1	-1
chr1	150534735	150535187	peak401	53	.	174.160	-1	-1
chr1	150551685	150552230	peak402	104	.	338.220	-1	-1
chr1	150577068	150577564	peak403	31	.	103.040	-1	-1
chr1	150584043	150584380	peak404	34	.	110.710	-1	-1
chr1	150601438	150602478	peak405	67	.	219.190	-1	-1
chr1	150898253	150899314	peak406	958	.	3100.000	-1	-1
chr1	150980589	150981257	peak407	84	.	273.980	-1	-1
chr1	151031708	151032331	peak408	102	.	332.360	-1	-1
chr1	151042852	151043799	peak409	301	.	974.850	-1	-1
chr1	151137879	151138975	peak410	958	.	3100.000	-1	-1
chr1	151162352	151162901	peak411	300	.	972.650	-1	-1
chr1	151167664	151168052	peak412	31	.	101.940	-1	-1
chr1	151226790	151227472	peak413	387	.	1252.060	-1	-1
chr1	151253666	151254974	peak414	645	.	2087.440	-1	-1
chr1	151283996	151284382	peak415	33	.	109.160	-1	-1
chr1	151371592	151372471	peak416	958	.	3100.000	-1	-1
chr1	151430534	151430949	peak417	32	.	106.280	-1	-1
chr1	151431750	151432247	peak418	246	.	796.490	-1	-1
chr1	151519455	151520128	peak419	72	.	233.750	-1	-1
chr1	151881762	151882572	peak420	989	.	3198.890	-1	-1
chr1	151964771	151965329	peak421	35	.	113.650	-1	-1
chr1	151967346	151967816	peak422	53	.	173.080	-1	-1
chr1	152020228	152021218	peak423	118	.	382.890	-1	-1
chr1	152161071	152162255	peak424	564	.	1824.940	-1	-1
chr1	153505967	153506507	peak425	77	.	249.620	-1	-1
chr1	153538891	153539469	peak426	141	.	457.220	-1	-1
chr1	153581240	153581706	peak427	31	.	101.330	-1	-1
chr1	153630897	153631269	peak428	51	.	167.130	-1	-1
chr1	153643257	153644034	peak429	115	.	372.910	-1	-1
chr1	153699866	153700653	peak430	290	.	938.140	-1	-1
chr1	153895533	153896004	peak431	40	.	130.090	-1	-1
chr1	153918247	153918793	peak432	167	.	541.090	-1	-1
chr1	153930838	153931540	peak433	745	.	2409.590	-1	-1
chr1	153935701	153936677	peak434	121	.	394.120	-1	-1
chr1	153939586	153940553	peak435	200	.	648.090	-1	-1
chr1	153962839	153963580	peak436	958	.	3100.000	-1	-1
chr1	154154776	154156143	peak437	958	.	3100.000	-1	-1
chr1	154192836	154193409	peak438	80	.	260.840	-1	-1
chr1	154244649	154245201	peak439	63	.	206.590	-1	-1
chr1	154390616	154391099	peak440	91	.	296.780	-1	-1
chr1	154531105	154531714	peak441	105	.	340.910	-1	-1
chr1	154580534	154580853	peak442	55	.	179.930	-1	-1
chr1	154908889	154909302	peak443	49	.	159.430	-1	-1
chr1	154933803	154934585	peak444	772	.	2497.620	-1	-1
chr1	154943255	154943774	peak445	56	.	183.010	-1	-1
chr1	154944791	154945703	peak446	135	.	438.150	-1	-1
chr1	154945999	154947527	peak447	958	.	3100.000	-1	-1
chr1	154955195	154956268	peak448	958	.	3100.000	-1	-1
chr1	154971469	154971769	peak449	31	.	101.890	-1	-1
chr1	154973118	154973572	peak450	101	.	326.620	-1	-1
chr1	154974143	154974781	peak451	82	.	265.610	-1	-1
chr1	154976366	154977252	peak452	363	.	1176.600	-1	-1
chr1	154989894	154990282	peak453	43	.	140.620	-1	-1
chr1	155022711	155023301	peak454	105	.	339.840	-1	-1
chr1	155057182	155057558	peak455	46	.	150.990	-1	-1
chr1	155101602	155101947	peak456	38	.	124.570	-1	-1
chr1	155107625	155108457	peak457	447	.	1446.760	-1	-1
chr1	155112271	155113484	peak458	958	.	3100.000	-1	-1
chr1	155145611	155146133	peak459	74	.	241.340	-1	-1
chr1	155178191	155179526	peak460	635	.	2053.750	-1	-1
chr1	155210873	155211289	peak461	65	.	211.410	-1	-1
chr1	155214406	155214783	peak462	38	.	125.570	-1	-1
chr1	155231229	155231530	peak463	31	.	100.650	-1	-1
chr1	155231712	155232547	peak464	433	.	1400.190	-1	-1
chr1	155278091	155278899	peak465	186	.	602.600	-1	-1
chr1	155293109	155293440	peak466	63	.	206.100	-1	-1
chr1	155532641	155533101	peak467	57	.	187.390	-1	-1
chr1	155658503	155658961	peak468	77	.	250.770	-1	-1
chr1	155826581	155827307	peak469	271	.	876.650	-1	-1
chr1	155829026	155829419	peak470	34	.	112.730	-1	-1
chr1	155903610	155905037	peak471	958	.	3100.000	-1	-1
chr1	155948101	155948466	peak472	45	.	148.300	-1	-1
chr1	155990239	155991126	peak473	958	.	3100.000	-1	-1
chr1	156024171	156024862	peak474	177	.	573.910	-1	-1
chr1	156083841	156084345	peak475	53	.	172.700	-1	-1
chr1	156095725	156096368	peak476	107	.	347.550	-1	-1
chr1	156163354	156164351	peak477	889	.	2876.670	-1	-1
chr1	156186154	156186695	peak478	95	.	309.920	-1	-1
chr1	156251760	156252228	peak479	40	.	132.160	-1	-1
chr1	156252417	156253086	peak480	458	.	1480.980	-1	-1
chr1	156308296	156308820	peak481	111	.	361.940	-1	-1
chr1	156415718	156416048	peak482	40	.	131.260	-1	-1
chr1	156426531	156427403	peak483	195	.	630.840	-1	-1
chr1	156474851	156475450	peak484	55	.	180.690	-1	-1
chr1	156541971	156542736	peak485	449	.	1453.010	-1	-1
chr1	156560907	156561534	peak486	47	.	152.540	-1	-1
chr1	156570841	156571596	peak487	588	.	1902.520	-1	-1
chr1	156629846	156630415	peak488	109	.	354.200	-1	-1
chr1	156630867	156631619	peak489	410	.	1325.690	-1	-1
chr1	156697587	156699017	peak490	958	.	3100.000	-1	-1
chr1	156710407	156711614	peak491	958	.	3100.000	-1	-1
chr1	156718257	156719027	peak492	198	.	640.710	-1	-1
chr1	156736316	156737486	peak493	339	.	1096.190	-1	-1
chr1	156783558	156784002	peak494	52	.	168.610	-1	-1
chr1	157107840	157108535	peak495	501	.	1622.340	-1	-1
chr1	158119381	158119896	peak496	111	.	360.430	-1	-1
chr1	160001248	160002265	peak497	958	.	3100.000	-1	-1
chr1	160231666	160232080	peak498	33	.	106.740	-1	-1
chr1	160312572	160313658	peak499	958	.	3100.000	-1	-1
chr1	160983299	160983992	peak500	177	.	573.140	-1	-1
chr1	161014869	161015284	peak501	84	.	273.090	-1	-1
chr1	161015399	161016623	peak502	924	.	2988.710	-1	-1
chr1	161087274	161088184	peak503	476	.	1539.320	-1	-1
chr1	161102319	161103426	peak504	410	.	1328.590	-1	-1
chr1	161123362	161124364	peak505	958	.	3100.000	-1	-1
chr1	161171587	161172611	peak506	887	.	2870.400	-1	-1
chr1	161179446	161179942	peak507	68	.	222.410	-1	-1
chr1	161283806	161284544	peak508	461	.	1493.440	-1	-1
chr1	161359300	161359866	peak509	321	.	1040.310	-1	-1
chr1	161367815	161368408	peak510	69	.	225.620	-1	-1
chr1	161368589	161370143	peak511	958	.	3100.000	-1	-1
chr1	161391653	161392079	peak512	32	.	106.500	-1	-1
chr1	161397555	161398191	peak513	59	.	192.540	-1	-1
chr1	161410170	161410597	peak514	83	.	269.430	-1	-1
chr1	161499880	161500298	peak515	56	.	181.790	-1	-1
chr1	161500676	161501221	peak516	110	.	358.800	-1	-1
chr1	161509803	161510312	peak517	81	.	263.340	-1	-1
chr1	161582339	161582730	peak518	92	.	300.340	-1	-1
chr1	161591399	161591623	peak519	40	.	130.750	-1	-1
chr1	161696567	161696897	peak520	55	.	179.250	-1	-1
chr1	161719310	161719733	peak521	43	.	140.370	-1	-1
chr1	161735805	161736477	peak522	214	.	692.280	-1	-1
chr1	162467127	162468124	peak523	867	.	2805.140	-1	-1
chr1	163290935	163292123	peak524	958	.	3100.000	-1	-1
chr1	164717476	164718210	peak525	63	.	204.310	-1	-1
chr1	165667229	165667834	peak526	112	.	364.880	-1	-1
chr1	165737513	165738795	peak527	958	.	3100.000	-1	-1
chr1	166808166	166808697	peak528	47	.	154.810	-1	-1
chr1	167121714	167122046	peak529	32	.	104.560	-1	-1
chr1	167189274	167189773	peak530	96	.	311.730	-1	-1
chr1	167683596	167684257	peak531	65	.	211.270	-1	-1
chr1	167684557	167685036	peak532	37	.	122.660	-1	-1
chr1	168147701	168148778	peak533	829	.	2680.620	-1	-1
chr1	169336536	169337972	peak534	958	.	3100.000	-1	-1
chr1	169763466	169764585	peak535	958	.	3100.000	-1	-1
chr1	169862806	169863622	peak536	762	.	2466.570	-1	-1
chr1	170500907	170501373	peak537	49	.	159.140	-1	-1
chr1	171454500	171454919	peak538	35	.	116.100	-1	-1
chr1	171750272	171751214	peak539	556	.	1800.000	-1	-1
chr1	172412862	172413537	peak540	709	.	2294.660	-1	-1
chr1	172501660	172502011	peak541	44	.	142.320	-1	-1
chr1	172902962	172903722	peak542	49	.	161.380	-1	-1
chr1	173683425	173684831	peak543	958	.	3100.000	-1	-1
chr1	173793126	173794320	peak544	443	.	1432.610	-1	-1
chr1	173836782	173838070	peak545	985	.	3186.240	-1	-1
chr1	174968189	174969131	peak546	958	.	3100.000	-1	-1
chr1	174998733	174999188	peak547	75	.	243.430	-1	-1
chr1	176176231	176177010	peak548	120	.	390.350	-1	-1
chr1	177953275	177953713	peak549	176	.	571.060	-1	-1
chr1	178021637	178022070	peak550	34	.	112.090	-1	-1
chr1	178207778	178208322	peak551	58	.	189.200	-1	-1
chr1	178511099	178511873	peak552	100	.	324.350	-1	-1
chr1	179050720	179051398	peak553	106	.	343.530	-1	-1
chr1	179334819	179335311	peak554	78	.	253.960	-1	-1
chr1	179846602	179847483	peak555	877	.	2835.760	-1	-1
chr1	179851363	179852405	peak556	958	.	3100.000	-1	-1
chr1	180123385	180123755	peak557	45	.	147.660	-1	-1
chr1	180463498	180463870	peak558	76	.	248.400	-1	-1
chr1	180471670	180472238	peak559	261	.	844.170	-1	-1
chr1	180991916	180992220	peak560	34	.	112.920	-1	-1
chr1	181057701	181058061	peak561	36	.	116.750	-1	-1
chr1	181081517	181081996	peak562	76	.	248.740	-1	-1
chr1	181110601	181110967	peak563	37	.	119.860	-1	-1
chr1	183440006	183441652	peak564	958	.	3100.000	-1	-1
chr1	183604642	183604995	peak565	55	.	178.800	-1	-1
chr1	184020533	184021040	peak566	118	.	383.000	-1	-1
chr1	184723571	184724454	peak567	667	.	2159.150	-1	-1
chr1	185125921	185126557	peak568	451	.	1460.180	-1	-1
chr1	185286482	185287068	peak569	170	.	551.900	-1	-1
chr1	185554874	185555240	peak570	63	.	206.160	-1	-1
chr1	186344278	186345301	peak571	438	.	1417.550	-1	-1
chr1	186649447	186649915	peak572	77	.	251.390	-1	-1
chr1	186684915	186685430	peak573	42	.	137.340	-1	-1
chr1	186817631	186817952	peak574	59	.	192.780	-1	-1
chr1	189118526	189118921	peak575	78	.	252.280	-1	-1
chr1	189576178	189576584	peak576	33	.	107.250	-1	-1
chr1	193028336	193029232	peak577	233	.	753.990	-1	-1
chr1	193248107	193248465	peak578	142	.	460.170	-1	-1
chr1	193676305	193676759	peak579	42	.	138.180	-1	-1
chr1	193940786	193941088	peak580	33	.	108.960	-1	-1
chr1	198127970	198128696	peak581	301	.	975.850	-1	-1
chr1	199991073	199991794	peak582	60	.	195.950	-1	-1
chr1	200009587	200010029	peak583	139	.	452.390	-1	-1
chr1	200341076	200341611	peak584	74	.	239.620	-1	-1
chr1	200343661	200344213	peak585	32	.	106.550	-1	-1
chr1	200348415	200348991	peak586	70	.	226.850	-1	-1
chr1	200452606	200452975	peak587	32	.	105.060	-1	-1
chr1	200589609	200590176	peak588	116	.	376.270	-1	-1
chr1	200638535	200639569	peak589	108	.	352.400	-1	-1
chr1	200863732	200864060	peak590	33	.	108.680	-1	-1
chr1	201404858	201405192	peak591	36	.	117.440	-1	-1
chr1	201472617	201472985	peak592	43	.	141.260	-1	-1
chr1	201476007	201476416	peak593	42	.	136.860	-1	-1
chr1	201924200	201924950	peak594	550	.	1780.160	-1	-1
chr1	201952108	201952790	peak595	316	.	1023.570	-1	-1
chr1	201987026	201987452	peak596	33	.	107.820	-1	-1
chr1	201987756	201988566	peak597	81	.	263.520	-1	-1
chr1	202004010	202004345	peak598	37	.	119.930	-1	-1
chr1	202317335	202317986	peak599	114	.	369.900	-1	-1
chr1	202779562	202779929	peak600	42	.	137.540	-1	-1
chr1	202895950	202896534	peak601	68	.	222.880	-1	-1
chr1	202927208	202927564	peak602	102	.	330.350	-1	-1
chr1	203651849	203652275	peak603	441	.	1427.560	-1	-1
chr1	203764497	203764872	peak604	37	.	121.210	-1	-1
chr1	203765291	203765766	peak605	64	.	210.080	-1	-1
chr1	203830394	203831492	peak606	958	.	3100.000	-1	-1
chr1	203876106	203876450	peak607	39	.	128.610	-1	-1
chr1	204380209	204381422	peak608	479	.	1551.440	-1	-1
chr1	204475471	204476511	peak609	124	.	402.060	-1	-1
chr1	204485018	204486074	peak610	958	.	3100.000	-1	-1
chr1	205090814	205091765	peak611	757	.	2449.660	-1	-1
chr1	205180284	205181154	peak612	653	.	2113.430	-1	-1
chr1	205253740	205254273	peak613	52	.	170.780	-1	-1
chr1	205263377	205264048	peak614	52	.	169.500	-1	-1
chr1	205267460	205268356	peak615	141	.	458.650	-1	-1
chr1	205270201	205270898	peak616	120	.	390.970	-1	-1
chr1	205600939	205601462	peak617	348	.	1125.870	-1	-1
chr1	206785470	206786017	peak618	269	.	872.190	-1	-1
chr1	206859758	206860068	peak619	47	.	155.140	-1	-1
chr1	207326136	207326673	peak620	176	.	569.800	-1	-1
chr1	207378388	207378857	peak621	79	.	256.430	-1	-1
chr1	207494258	207494676	peak622	52	.	169.920	-1	-1
chr1	207925018	207925681	peak623	172	.	557.170	-1	-1
chr1	208021486	208021927	peak624	50	.	163.390	-1	-1
chr1	208195098	208195584	peak625	74	.	242.160	-1	-1
chr1	208357727	208358097	peak626	37	.	121.490	-1	-1
chr1	208376825	208377152	peak627	35	.	113.260	-1	-1
chr1	209957574	209958656	peak628	958	.	3100.000	-1	-1
chr1	210000989	210001604	peak629	262	.	848.510	-1	-1
chr1	210502455	210502727	peak630	33	.	109.720	-1	-1
chr1	210546857	210547966	peak631	118	.	382.200	-1	-1
chr1	210771471	210771869	peak632	32	.	104.110	-1	-1
chr1	211555866	211556851	peak633	145	.	469.950	-1	-1
chr1	211909035	211909500	peak634	36	.	118.780	-1	-1
chr1	212091144	212091704	peak635	128	.	416.650	-1	-1
chr1	212208686	212209256	peak636	49	.	159.010	-1	-1
chr1	212659203	212659828	peak637	63	.	206.840	-1	-1
chr1	212964663	212965601	peak638	958	.	3100.000	-1	-1
chr1	213188578	213189394	peak639	114	.	370.810	-1	-1
chr1	213224030	213225123	peak640	958	.	3100.000	-1	-1
chr1	214387341	214387692	peak641	40	.	130.490	-1	-1
chr1	217803963	217804936	peak642	728	.	2356.480	-1	-1
chr1	218458073	218459143	peak643	958	.	3100.000	-1	-1
chr1	218539926	218540299	peak644	35	.	114.830	-1	-1
chr1	218550524	218551055	peak645	42	.	138.070	-1	-1
chr1	218653897	218654432	peak646	75	.	243.010	-1	-1
chr1	218669881	218670417	peak647	69	.	224.900	-1	-1
chr1	218879098	218879816	peak648	57	.	185.150	-1	-1
chr1	219262239	219262694	peak649	31	.	101.400	-1	-1
chr1	220267245	220267724	peak650	158	.	512.570	-1	-1
chr1	220445422	220446100	peak651	196	.	634.160	-1	-1
chr1	220906090	220906786	peak652	162	.	525.390	-1	-1
chr1	222762773	222763744	peak653	803	.	2596.310	-1	-1
chr1	222817119	222817890	peak654	283	.	918.070	-1	-1
chr1	222886361	222886944	peak655	350	.	1132.580	-1	-1
chr1	222987903	222988824	peak656	559	.	1807.600	-1	-1
chr1	223815888	223816264	peak657	40	.	132.070	-1	-1
chr1	223914295	223914783	peak658	47	.	153.350	-1	-1
chr1	224301242	224302505	peak659	958	.	3100.000	-1	-1
chr1	224517787	224518437	peak660	374	.	1209.250	-1	-1
chr1	224622259	224623068	peak661	843	.	2726.570	-1	-1
chr1	225654717	225655162	peak662	100	.	323.970	-1	-1
chr1	225887712	225888489	peak663	48	.	157.170	-1	-1
chr1	226111507	226112254	peak664	679	.	2196.970	-1	-1
chr1	226186903	226187237	peak665	40	.	130.090	-1	-1
chr1	226270548	226271042	peak666	103	.	334.800	-1	-1
chr1	226374158	226374915	peak667	843	.	2726.260	-1	-1
chr1	226495996	226496346	peak668	97	.	314.830	-1	-1
chr1	226714414	226714853	peak669	62	.	203.260	-1	-1
chr1	226891237	226891552	peak670	33	.	106.790	-1	-1
chr1	227127071	227127997	peak671	226	.	731.120	-1	-1
chr1	227544276	227544686	peak672	33	.	106.740	-1	-1
chr1	227619614	227620040	peak673	35	.	115.050	-1	-1
chr1	227730272	227730700	peak674	109	.	352.930	-1	-1
chr1	227750935	227751796	peak675	221	.	716.130	-1	-1
chr1	227922647	227923387	peak676	958	.	3100.000	-1	-1
chr1	228122287	228123029	peak677	121	.	391.580	-1	-1
chr1	228327279	228328256	peak678	334	.	1080.410	-1	-1
chr1	228353363	228353937	peak679	95	.	310.230	-1	-1
chr1	228594327	228594724	peak680	159	.	514.570	-1	-1
chr1	228674728	228675012	peak681	43	.	139.300	-1	-1
chr1	229356915	229357466	peak682	33	.	108.070	-1	-1
chr1	229406402	229406911	peak683	85	.	277.830	-1	-1
chr1	229761769	229762389	peak684	145	.	468.910	-1	-1
chr1	230220234	230220804	peak685	42	.	136.410	-1	-1
chr1	230240374	230240947	peak686	83	.	271.170	-1	-1
chr1	230777947	230778589	peak687	113	.	368.350	-1	-1
chr1	231114455	231115298	peak688	689	.	2230.200	-1	-1
chr1	231330631	231331039	peak689	36	.	119.390	-1	-1
chr1	231347116	231347630	peak690	115	.	373.900	-1	-1
chr1	231376674	231377124	peak691	41	.	135.370	-1	-1
chr1	231473501	231473962	peak692	37	.	120.770	-1	-1
chr1	231558260	231558695	peak693	51	.	164.930	-1	-1
chr1	231663819	231664801	peak694	958	.	3100.000	-1	-1
chr1	231712800	231713305	peak695	39	.	129.240	-1	-1
chr1	233085699	233086482	peak696	157	.	509.610	-1	-1
chr1	233248569	233249657	peak697	194	.	628.120	-1	-1
chr1	233654078	233654592	peak698	266	.	860.430	-1	-1
chr1	234044888	234045458	peak699	71	.	232.200	-1	-1
chr1	234492418	234492794	peak700	35	.	116.260	-1	-1
chr1	234508642	234509959	peak701	958	.	3100.000	-1	-1
chr1	234735598	234736138	peak702	73	.	238.190	-1	-1
chr1	234748290	234748802	peak703	56	.	181.680	-1	-1
chr1	234859615	234860140	peak704	54	.	176.030	-1	-1
chr1	235061366	235061926	peak705	38	.	124.110	-1	-1
chr1	235092800	235094142	peak706	170	.	551.440	-1	-1
chr1	235096483	235096872	peak707	32	.	104.670	-1	-1
chr1	235099148	235099775	peak708	35	.	114.790	-1	-1
chr1	235110673	235111273	peak709	98	.	319.820	-1	-1
chr1	235116352	235117027	peak710	36	.	116.920	-1	-1
chr1	235291570	235292644	peak711	440	.	1423.530	-1	-1
chr1	235324046	235324858	peak712	543	.	1755.910	-1	-1
chr1	235491409	235492840	peak713	707	.	2286.210	-1	-1
chr1	235530384	235531180	peak714	652	.	2109.530	-1	-1
chr1	235667697	235668471	peak715	127	.	411.980	-1	-1
chr1	236260406	236260846	peak716	77	.	249.040	-1	-1
chr1	236666414	236666842	peak717	48	.	157.570	-1	-1
chr1	236767333	236768400	peak718	851	.	2751.660	-1	-1
chr1	236957800	236958919	peak719	958	.	3100.000	-1	-1
chr1	237068376	237068861	peak720	56	.	183.820	-1	-1
chr1	237392631	237392953	peak721	49	.	159.640	-1	-1
chr1	240476225	240476585	peak722	42	.	136.530	-1	-1
chr1	241801364	241801769	peak723	42	.	136.780	-1	-1
chr1	242010881	242011927	peak724	958	.	3100.000	-1	-1
chr1	242388926	242389403	peak725	64	.	209.920	-1	-1
chr1	242617936	242618331	peak726	56	.	182.860	-1	-1
chr1	243418511	243419700	peak727	186	.	603.580	-1	-1
chr1	244327026	244327664	peak728	45	.	146.410	-1	-1
chr1	244815667	244816281	peak729	50	.	162.490	-1	-1
chr1	244997808	244998558	peak730	115	.	372.330	-1	-1
chr1	245026009	245026644	peak731	138	.	449.140	-1	-1
chr1	246302975	246303363	peak732	43	.	140.710	-1	-1
chr1	246729070	246730069	peak733	958	.	3100.000	-1	-1
chr1	247095005	247095457	peak734	62	.	203.260	-1	-1
chr1	247171195	247171571	peak735	64	.	208.700	-1	-1
chr1	247241584	247242302	peak736	303	.	980.080	-1	-1
chr1	247267046	247267962	peak737	958	.	3100.000	-1	-1
chr1	247275060	247275413	peak738	64	.	207.110	-1	-1
chr1	247373604	247374290	peak739	136	.	442.340	-1	-1
chr1	247494971	247495346	peak740	286	.	924.700	-1	-1
chr1	247611695	247612059	peak741	42	.	138.120	-1	-1
chr1	249119751	249121083	peak742	958	.	3100.000	-1	-1
chr1	249131966	249132305	peak743	34	.	113.130	-1	-1
chr1	249167738	249168765	peak744	219	.	710.390	-1	-1
chr10	977374	977985	peak745	650	.	2104.440	-1	-1
chr10	1033671	1035102	peak746	958	.	3100.000	-1	-1
chr10	1094821	1095648	peak747	535	.	1731.780	-1	-1
chr10	1101956	1103225	peak748	958	.	3100.000	-1	-1
chr10	2958028	2958328	peak749	34	.	113.140	-1	-1
chr10	3110387	3110751	peak750	45	.	147.220	-1	-1
chr10	3137396	3138145	peak751	96	.	311.260	-1	-1
chr10	3149490	3149905	peak752	38	.	123.870	-1	-1
chr10	3852332	3852681	peak753	31	.	100.700	-1	-1
chr10	4705195	4705674	peak754	46	.	151.140	-1	-1
chr10	4768141	4768658	peak755	57	.	186.350	-1	-1
chr10	5026263	5026748	peak756	39	.	128.880	-1	-1
chr10	5027144	5028004	peak757	95	.	307.240	-1	-1
chr10	5051405	5051711	peak758	32	.	106.460	-1	-1
chr10	5136441	5137086	peak759	45	.	148.160	-1	-1
chr10	5333692	5334148	peak760	37	.	121.740	-1	-1
chr10	5359661	5360106	peak761	32	.	106.340	-1	-1
chr10	5725991	5727088	peak762	779	.	2521.070	-1	-1
chr10	5855269	5855846	peak763	199	.	645.050	-1	-1
chr10	5895568	5895823	peak764	34	.	112.900	-1	-1
chr10	5931695	5932336	peak765	958	.	3100.000	-1	-1
chr10	6244805	6245113	peak766	46	.	148.790	-1	-1
chr10	6280902	6281608	peak767	63	.	206.460	-1	-1
chr10	6316924	6317658	peak768	392	.	1268.850	-1	-1
chr10	6321208	6322008	peak769	84	.	271.650	-1	-1
chr10	6341190	6341638	peak770	31	.	101.030	-1	-1
chr10	6356560	6356927	peak771	32	.	105.280	-1	-1
chr10	7353120	7353731	peak772	48	.	157.400	-1	-1
chr10	7829598	7830297	peak773	421	.	1361.520	-1	-1
chr10	7860150	7860498	peak774	212	.	687.760	-1	-1
chr10	8408123	8408718	peak775	44	.	143.900	-1	-1
chr10	8744500	8745123	peak776	39	.	128.480	-1	-1
chr10	11395303	11395674	peak777	53	.	172.230	-1	-1
chr10	12085084	12085584	peak778	41	.	134.230	-1	-1
chr10	12110499	12110893	peak779	86	.	280.020	-1	-1
chr10	12237324	12238731	peak780	958	.	3100.000	-1	-1
chr10	12256742	12257270	peak781	78	.	254.920	-1	-1
chr10	12490655	12490994	peak782	42	.	137.270	-1	-1
chr10	12677080	12677494	peak783	40	.	130.090	-1	-1
chr10	12762353	12762704	peak784	35	.	115.560	-1	-1
chr10	13203052	13203755	peak785	320	.	1036.300	-1	-1
chr10	13343893	13344460	peak786	69	.	225.070	-1	-1
chr10	13628541	13629428	peak787	958	.	3100.000	-1	-1
chr10	14713108	14713642	peak788	70	.	227.600	-1	-1
chr10	14824655	14824959	peak789	63	.	205.240	-1	-1
chr10	14995777	14996617	peak790	282	.	914.920	-1	-1
chr10	15001289	15002432	peak791	958	.	3100.000	-1	-1
chr10	15139049	15139453	peak792	91	.	294.560	-1	-1
chr10	15242611	15243097	peak793	58	.	187.790	-1	-1
chr10	15902037	15903175	peak794	958	.	3100.000	-1	-1
chr10	16478855	16479354	peak795	98	.	317.640	-1	-1
chr10	17243184	17244013	peak796	531	.	1719.950	-1	-1
chr10	17270383	17270722	peak797	36	.	116.790	-1	-1
chr10	18899349	18899839	peak798	57	.	184.660	-1	-1
chr10	18940126	18941018	peak799	958	.	3100.000	-1	-1
chr10	18947860	18948393	peak800	268	.	867.380	-1	-1
chr10	21318999	21319426	peak801	98	.	317.400	-1	-1
chr10	21619502	21619991	peak802	72	.	234.180	-1	-1
chr10	21625600	21626218	peak803	74	.	240.560	-1	-1
chr10	21653178	21653657	peak804	31	.	100.540	-1	-1
chr10	22292519	22292959	peak805	61	.	199.410	-1	-1
chr10	22518243	22518641	peak806	38	.	125.570	-1	-1
chr10	22535445	22536231	peak807	98	.	317.890	-1	-1
chr10	22605261	22605805	peak808	109	.	353.180	-1	-1
chr10	26985812	26986831	peak809	958	.	3100.000	-1	-1
chr10	27442730	27444472	peak810	958	.	3100.000	-1	-1
chr10	27529349	27529583	peak811	31	.	100.400	-1	-1
chr10	27530666	27531487	peak812	958	.	3100.000	-1	-1
chr10	27531666	27532595	peak813	674	.	2181.120	-1	-1
chr10	27792776	27793422	peak814	528	.	1710.260	-1	-1
chr10	27945579	27945806	peak815	38	.	124.210	-1	-1
chr10	28821514	28822118	peak816	181	.	586.560	-1	-1
chr10	29173389	29173705	peak817	48	.	156.090	-1	-1
chr10	29228434	29229197	peak818	117	.	379.530	-1	-1
chr10	29947800	29948478	peak819	48	.	157.180	-1	-1
chr10	30971297	30971683	peak820	51	.	167.620	-1	-1
chr10	32229666	32230298	peak821	114	.	371.240	-1	-1
chr10	32428193	32428604	peak822	59	.	193.670	-1	-1
chr10	32734738	32735148	peak823	32	.	106.090	-1	-1
chr10	33247118	33247860	peak824	162	.	526.400	-1	-1
chr10	33269243	33269952	peak825	356	.	1154.100	-1	-1
chr10	33274577	33275269	peak826	45	.	146.630	-1	-1
chr10	33294166	33295112	peak827	117	.	381.010	-1	-1
chr10	33298834	33299573	peak828	87	.	283.170	-1	-1
chr10	33422846	33423324	peak829	33	.	108.340	-1	-1
chr10	33444856	33445495	peak830	129	.	419.960	-1	-1
chr10	33482257	33482817	peak831	31	.	101.650	-1	-1
chr10	33553151	33553674	peak832	70	.	226.340	-1	-1
chr10	35415298	35415814	peak833	150	.	486.940	-1	-1
chr10	35484519	35485195	peak834	137	.	442.930	-1	-1
chr10	35625050	35625415	peak835	148	.	480.500	-1	-1
chr10	35625448	35625651	peak836	31	.	102.220	-1	-1
chr10	35930931	35931262	peak837	65	.	213.250	-1	-1
chr10	37777964	37778453	peak838	59	.	192.480	-1	-1
chr10	43249034	43249343	peak839	36	.	117.850	-1	-1
chr10	43277679	43278888	peak840	958	.	3100.000	-1	-1
chr10	43633573	43634040	peak841	97	.	313.630	-1	-1
chr10	43782773	43783133	peak842	32	.	104.330	-1	-1
chr10	43891946	43892374	peak843	62	.	201.130	-1	-1
chr10	43892527	43893037	peak844	111	.	359.670	-1	-1
chr10	43904133	43904770	peak845	240	.	776.430	-1	-1
chr10	43916223	43916702	peak846	67	.	217.730	-1	-1
chr10	43932042	43932569	peak847	90	.	292.120	-1	-1
chr10	43950654	43951262	peak848	177	.	575.050	-1	-1
chr10	44069762	44070310	peak849	392	.	1268.240	-1	-1
chr10	44101401	44102293	peak850	958	.	3100.000	-1	-1
chr10	44181900	44182200	peak851	40	.	130.060	-1	-1
chr10	45496106	45496488	peak852	146	.	474.920	-1	-1
chr10	46168098	46168681	peak853	87	.	282.100	-1	-1
chr10	47002249	47003250	peak854	41	.	135.440	-1	-1
chr10	47057081	47059531	peak855	113	.	367.050	-1	-1
chr10	49407600	49408044	peak856	54	.	177.790	-1	-1
chr10	49864356	49864698	peak857	40	.	129.710	-1	-1
chr10	50008377	50008651	peak858	45	.	146.890	-1	-1
chr10	50543456	50543840	peak859	57	.	184.630	-1	-1
chr10	50746366	50747297	peak860	398	.	1289.700	-1	-1
chr10	52384485	52385253	peak861	194	.	630.070	-1	-1
chr10	52419663	52420322	peak862	675	.	2183.930	-1	-1
chr10	52499210	52500238	peak863	958	.	3100.000	-1	-1
chr10	53458826	53460084	peak864	958	.	3100.000	-1	-1
chr10	54078614	54079188	peak865	109	.	353.210	-1	-1
chr10	54203321	54203950	peak866	58	.	187.600	-1	-1
chr10	54212368	54212838	peak867	64	.	209.490	-1	-1
chr10	60094591	60094915	peak868	36	.	118.570	-1	-1
chr10	60144944	60145364	peak869	72	.	234.690	-1	-1
chr10	60228259	60228683	peak870	53	.	172.020	-1	-1
chr10	60273340	60273724	peak871	37	.	121.320	-1	-1
chr10	61348581	61348886	peak872	42	.	136.970	-1	-1
chr10	61666140	61666517	peak873	48	.	155.470	-1	-1
chr10	62042554	62043022	peak874	34	.	110.330	-1	-1
chr10	63388556	63388983	peak875	51	.	168.090	-1	-1
chr10	64563850	64564693	peak876	958	.	3100.000	-1	-1
chr10	65028829	65029248	peak877	32	.	106.500	-1	-1
chr10	67330037	67330515	peak878	62	.	201.610	-1	-1
chr10	69524045	69524478	peak879	39	.	127.260	-1	-1
chr10	69609056	69609935	peak880	569	.	1842.770	-1	-1
chr10	69643883	69644265	peak881	45	.	148.660	-1	-1
chr10	69834779	69835271	peak882	136	.	440.940	-1	-1
chr10	69895673	69896535	peak883	51	.	166.150	-1	-1
chr10	69913146	69913846	peak884	220	.	712.450	-1	-1
chr10	70286916	70287446	peak885	116	.	376.180	-1	-1
chr10	70660276	70661417	peak886	812	.	2625.920	-1	-1
chr10	70715297	70716538	peak887	958	.	3100.000	-1	-1
chr10	70716720	70717187	peak888	61	.	199.270	-1	-1
chr10	70845672	70846173	peak889	42	.	136.530	-1	-1
chr10	70848658	70849082	peak890	69	.	225.620	-1	-1
chr10	70939550	70940179	peak891	68	.	221.060	-1	-1
chr10	71168650	71169029	peak892	165	.	534.330	-1	-1
chr10	71334563	71334885	peak893	38	.	125.140	-1	-1
chr10	71892465	71892914	peak894	50	.	163.450	-1	-1
chr10	71929864	71930709	peak895	948	.	3066.200	-1	-1
chr10	72091429	72091849	peak896	44	.	143.300	-1	-1
chr10	72163529	72164163	peak897	299	.	968.460	-1	-1
chr10	73291351	73291695	peak898	36	.	118.440	-1	-1
chr10	73308207	73308572	peak899	47	.	154.410	-1	-1
chr10	73526364	73526841	peak900	72	.	234.180	-1	-1
chr10	73631273	73631603	peak901	37	.	121.000	-1	-1
chr10	73857451	73858166	peak902	82	.	268.280	-1	-1
chr10	74014836	74015209	peak903	42	.	135.800	-1	-1
chr10	74019959	74020651	peak904	77	.	249.040	-1	-1
chr10	74036562	74037088	peak905	62	.	201.170	-1	-1
chr10	74056884	74057412	peak906	75	.	244.470	-1	-1
chr10	74080192	74080756	peak907	116	.	375.340	-1	-1
chr10	74114267	74114969	peak908	484	.	1566.110	-1	-1
chr10	74451494	74452009	peak909	42	.	138.840	-1	-1
chr10	74856442	74856799	peak910	31	.	102.560	-1	-1
chr10	74869876	74870568	peak911	434	.	1405.630	-1	-1
chr10	74927212	74928182	peak912	958	.	3100.000	-1	-1
chr10	75011864	75012836	peak913	340	.	1100.100	-1	-1
chr10	75489720	75490853	peak914	958	.	3100.000	-1	-1
chr10	75503346	75504720	peak915	958	.	3100.000	-1	-1
chr10	75544747	75545650	peak916	958	.	3100.000	-1	-1
chr10	75639371	75639827	peak917	38	.	125.400	-1	-1
chr10	76585756	76586460	peak918	340	.	1102.210	-1	-1
chr10	76870979	76871431	peak919	130	.	420.960	-1	-1
chr10	79788819	79789903	peak920	958	.	3100.000	-1	-1
chr10	80015741	80016198	peak921	71	.	231.640	-1	-1
chr10	80218690	80219166	peak922	81	.	264.700	-1	-1
chr10	80305510	80305908	peak923	152	.	494.430	-1	-1
chr10	80911409	80911749	peak924	40	.	131.610	-1	-1
chr10	80917312	80917661	peak925	32	.	104.850	-1	-1
chr10	81444900	81445113	peak926	43	.	139.260	-1	-1
chr10	81965261	81965710	peak927	88	.	285.700	-1	-1
chr10	81966893	81967349	peak928	44	.	145.150	-1	-1
chr10	82269446	82269861	peak929	39	.	127.860	-1	-1
chr10	82295657	82296083	peak930	85	.	277.400	-1	-1
chr10	85898899	85899626	peak931	422	.	1366.210	-1	-1
chr10	87402086	87402772	peak932	74	.	242.130	-1	-1
chr10	88280590	88280963	peak933	47	.	154.490	-1	-1
chr10	88470583	88471146	peak934	126	.	410.430	-1	-1
chr10	89264044	89265371	peak935	958	.	3100.000	-1	-1
chr10	89422244	89422527	peak936	75	.	244.320	-1	-1
chr10	89577386	89578547	peak937	972	.	3142.600	-1	-1
chr10	89602055	89602410	peak938	38	.	123.430	-1	-1
chr10	89621993	89622385	peak939	35	.	115.350	-1	-1
chr10	89719988	89720260	peak940	33	.	109.310	-1	-1
chr10	89879816	89880232	peak941	68	.	220.790	-1	-1
chr10	90342471	90342996	peak942	93	.	302.680	-1	-1
chr10	90640133	90640753	peak943	45	.	148.270	-1	-1
chr10	91087818	91088283	peak944	72	.	233.630	-1	-1
chr10	91460894	91461475	peak945	87	.	283.660	-1	-1
chr10	92680946	92681338	peak946	39	.	129.170	-1	-1
chr10	92690125	92691440	peak947	231	.	748.530	-1	-1
chr10	93058021	93058353	peak948	44	.	144.220	-1	-1
chr10	93377022	93377427	peak949	72	.	235.250	-1	-1
chr10	93557938	93558307	peak950	38	.	125.840	-1	-1
chr10	93683010	93683883	peak951	421	.	1364.000	-1	-1
chr10	94000200	94000645	peak952	40	.	130.580	-1	-1
chr10	94050565	94051176	peak953	159	.	515.070	-1	-1
chr10	94351224	94351764	peak954	86	.	280.240	-1	-1
chr10	94457289	94457784	peak955	35	.	115.550	-1	-1
chr10	94459236	94459773	peak956	244	.	790.030	-1	-1
chr10	95048431	95049067	peak957	30	.	100.180	-1	-1
chr10	95218488	95218952	peak958	35	.	113.460	-1	-1
chr10	95230744	95231314	peak959	66	.	214.770	-1	-1
chr10	95235479	95235957	peak960	51	.	167.400	-1	-1
chr10	95256090	95256796	peak961	225	.	727.550	-1	-1
chr10	95308249	95308716	peak962	41	.	134.920	-1	-1
chr10	95461931	95462842	peak963	958	.	3100.000	-1	-1
chr10	95786885	95787290	peak964	32	.	104.740	-1	-1
chr10	96122220	96123274	peak965	958	.	3100.000	-1	-1
chr10	96161822	96162274	peak966	49	.	160.170	-1	-1
chr10	96304927	96305300	peak967	36	.	118.440	-1	-1
chr10	97667755	97668078	peak968	38	.	123.510	-1	-1
chr10	97849165	97850536	peak969	958	.	3100.000	-1	-1
chr10	97878363	97878702	peak970	104	.	338.350	-1	-1
chr10	97889099	97890529	peak971	958	.	3100.000	-1	-1
chr10	97989230	97989534	peak972	55	.	179.350	-1	-1
chr10	98345911	98346609	peak973	651	.	2107.490	-1	-1
chr10	98346676	98347249	peak974	169	.	549.600	-1	-1
chr10	99051796	99052189	peak975	35	.	114.360	-1	-1
chr10	99079059	99079357	peak976	50	.	162.920	-1	-1
chr10	99160545	99161416	peak977	958	.	3100.000	-1	-1
chr10	99205584	99205940	peak978	41	.	135.260	-1	-1
chr10	99334412	99334933	peak979	36	.	116.910	-1	-1
chr10	99496546	99497010	peak980	35	.	115.510	-1	-1
chr10	99894131	99894739	peak981	127	.	412.040	-1	-1
chr10	100227170	100227610	peak982	46	.	149.340	-1	-1
chr10	101088564	101089023	peak983	75	.	243.350	-1	-1
chr10	101380114	101380555	peak984	49	.	160.990	-1	-1
chr10	101419053	101419444	peak985	34	.	110.240	-1	-1
chr10	101491324	101492206	peak986	929	.	3004.440	-1	-1
chr10	101945996	101946405	peak987	46	.	149.770	-1	-1
chr10	101988620	101989016	peak988	33	.	108.220	-1	-1
chr10	101989050	101989654	peak989	567	.	1836.280	-1	-1
chr10	102045918	102046582	peak990	82	.	266.510	-1	-1
chr10	102295304	102296138	peak991	699	.	2261.580	-1	-1
chr10	102504541	102504932	peak992	105	.	341.280	-1	-1
chr10	102650392	102650816	peak993	36	.	118.900	-1	-1
chr10	102672244	102672919	peak994	126	.	408.200	-1	-1
chr10	102746641	102747979	peak995	958	.	3100.000	-1	-1
chr10	102802565	102803164	peak996	34	.	110.420	-1	-1
chr10	102820261	102820707	peak997	61	.	198.530	-1	-1
chr10	102826940	102827257	peak998	40	.	129.350	-1	-1
chr10	102827526	102827939	peak999	52	.	170.200	-1	-1
chr10	103124429	103124797	peak1000	65	.	213.050	-1	-1
chr10	103347474	103348451	peak1001	958	.	3100.000	-1	-1
chr10	103454477	103454884	peak1002	51	.	167.040	-1	-1
chr10	103577926	103578361	peak1003	37	.	121.430	-1	-1
chr10	103590244	103590968	peak1004	108	.	351.870	-1	-1
chr10	103815823	103816226	peak1005	36	.	118.250	-1	-1
chr10	103825024	103825295	peak1006	32	.	103.640	-1	-1
chr10	103892287	103892928	peak1007	107	.	348.690	-1	-1
chr10	103911661	103912537	peak1008	805	.	2604.460	-1	-1
chr10	104004875	104005635	peak1009	95	.	309.740	-1	-1
chr10	104153656	104154662	peak1010	146	.	472.990	-1	-1
chr10	104180486	104181695	peak1011	846	.	2736.250	-1	-1
chr10	104192181	104192561	peak1012	48	.	156.710	-1	-1
chr10	104261602	104262869	peak1013	333	.	1076.700	-1	-1
chr10	104401695	104402235	peak1014	76	.	248.900	-1	-1
chr10	104503156	104503889	peak1015	621	.	2008.020	-1	-1
chr10	104613715	104614441	peak1016	88	.	284.930	-1	-1
chr10	104952153	104952527	peak1017	60	.	195.830	-1	-1
chr10	105127405	105127876	peak1018	44	.	145.190	-1	-1
chr10	105155674	105156910	peak1019	958	.	3100.000	-1	-1
chr10	105440628	105440983	peak1020	65	.	212.080	-1	-1
chr10	105517970	105518479	peak1021	66	.	213.850	-1	-1
chr10	105553971	105554420	peak1022	51	.	166.970	-1	-1
chr10	105668004	105668450	peak1023	77	.	250.600	-1	-1
chr10	105677699	105678123	peak1024	105	.	340.120	-1	-1
chr10	106014329	106014734	peak1025	91	.	296.270	-1	-1
chr10	106028339	106029004	peak1026	233	.	754.660	-1	-1
chr10	111985454	111985700	peak1027	31	.	101.650	-1	-1
chr10	112064570	112065063	peak1028	152	.	492.300	-1	-1
chr10	112158675	112159653	peak1029	94	.	306.660	-1	-1
chr10	112170173	112170513	peak1030	31	.	103.250	-1	-1
chr10	112174176	112174667	peak1031	56	.	183.280	-1	-1
chr10	112186546	112186928	peak1032	38	.	124.120	-1	-1
chr10	112400896	112401298	peak1033	33	.	106.840	-1	-1
chr10	112631961	112632391	peak1034	67	.	218.580	-1	-1
chr10	112678108	112679344	peak1035	958	.	3100.000	-1	-1
chr10	114206138	114207423	peak1036	958	.	3100.000	-1	-1
chr10	114571562	114572082	peak1037	59	.	192.430	-1	-1
chr10	114658313	114658807	peak1038	40	.	129.800	-1	-1
chr10	114833430	114834062	peak1039	98	.	318.700	-1	-1
chr10	114847028	114847661	peak1040	185	.	599.710	-1	-1
chr10	115310007	115310375	peak1041	32	.	105.620	-1	-1
chr10	115613898	115614377	peak1042	72	.	233.760	-1	-1
chr10	115614556	115615178	peak1043	39	.	128.990	-1	-1
chr10	115802928	115803217	peak1044	36	.	117.960	-1	-1
chr10	116218715	116219062	peak1045	44	.	145.290	-1	-1
chr10	116539460	116539901	peak1046	45	.	148.130	-1	-1
chr10	118764496	118764814	peak1047	35	.	114.010	-1	-1
chr10	119123776	119124194	peak1048	42	.	138.950	-1	-1
chr10	120840255	120840916	peak1049	63	.	206.750	-1	-1
chr10	120937786	120938194	peak1050	94	.	304.220	-1	-1
chr10	120965618	120966296	peak1051	115	.	372.210	-1	-1
chr10	121030503	121031245	peak1052	85	.	277.380	-1	-1
chr10	121065308	121065727	peak1053	48	.	155.510	-1	-1
chr10	121076328	121077213	peak1054	53	.	173.470	-1	-1
chr10	121356052	121356832	peak1055	177	.	575.050	-1	-1
chr10	121410237	121410643	peak1056	58	.	188.500	-1	-1
chr10	121414130	121414478	peak1057	31	.	100.530	-1	-1
chr10	121631420	121631741	peak1058	33	.	109.270	-1	-1
chr10	121651544	121652704	peak1059	958	.	3100.000	-1	-1
chr10	122610260	122611332	peak1060	958	.	3100.000	-1	-1
chr10	123687433	123688076	peak1061	552	.	1786.880	-1	-1
chr10	123734493	123734949	peak1062	108	.	350.190	-1	-1
chr10	123822627	123823190	peak1063	88	.	284.930	-1	-1
chr10	123861297	123862033	peak1064	139	.	449.620	-1	-1
chr10	124067299	124067744	peak1065	38	.	125.260	-1	-1
chr10	124574957	124575281	peak1066	31	.	101.890	-1	-1
chr10	124713308	124714232	peak1067	958	.	3100.000	-1	-1
chr10	124913248	124914200	peak1068	958	.	3100.000	-1	-1
chr10	126063024	126063554	peak1069	505	.	1632.850	-1	-1
chr10	126480322	126480976	peak1070	60	.	194.040	-1	-1
chr10	126490005	126490628	peak1071	292	.	944.190	-1	-1
chr10	127210542	127210935	peak1072	56	.	181.450	-1	-1
chr10	127407538	127408768	peak1073	519	.	1680.600	-1	-1
chr10	127925043	127925498	peak1074	68	.	220.900	-1	-1
chr10	131908961	131909828	peak1075	171	.	555.130	-1	-1
chr10	131934472	131934797	peak1076	36	.	116.500	-1	-1
chr10	132495132	132495508	peak1077	83	.	271.300	-1	-1
chr10	134143279	134143773	peak1078	65	.	212.600	-1	-1
chr10	134247600	134248488	peak1079	782	.	2531.450	-1	-1
chr10	134260249	134260617	peak1080	49	.	160.500	-1	-1
chr10	134266614	134267009	peak1081	57	.	184.540	-1	-1
chr10	134778867	134779163	peak1082	51	.	167.360	-1	-1
chr10	135071028	135071261	peak1083	31	.	102.580	-1	-1
chr10	135075238	135075567	peak1084	59	.	192.220	-1	-1
chr10	135122047	135122704	peak1085	648	.	2097.610	-1	-1
chr10	135138102	135138342	peak1086	83	.	269.430	-1	-1
chr10	135191628	135191968	peak1087	39	.	128.850	-1	-1
chr10	135207319	135208074	peak1088	958	.	3100.000	-1	-1
chr10	135333590	135334196	peak1089	248	.	804.390	-1	-1
chr11	207082	208181	peak1090	958	.	3100.000	-1	-1
chr11	236435	237650	peak1091	958	.	3100.000	-1	-1
chr11	355898	356181	peak1092	36	.	119.220	-1	-1
chr11	356182	356452	peak1093	58	.	190.040	-1	-1
chr11	406884	407155	peak1094	47	.	153.930	-1	-1
chr11	448160	448552	peak1095	55	.	180.720	-1	-1
chr11	506110	507040	peak1096	442	.	1431.610	-1	-1
chr11	518502	518890	peak1097	66	.	216.610	-1	-1
chr11	518931	519235	peak1098	32	.	104.330	-1	-1
chr11	535528	535928	peak1099	235	.	759.800	-1	-1
chr11	576056	576678	peak1100	958	.	3100.000	-1	-1
chr11	615507	616228	peak1101	261	.	846.150	-1	-1
chr11	695660	696035	peak1102	48	.	158.280	-1	-1
chr11	704844	705330	peak1103	101	.	326.950	-1	-1
chr11	805252	805763	peak1104	85	.	275.260	-1	-1
chr11	808946	810146	peak1105	958	.	3100.000	-1	-1
chr11	819983	820253	peak1106	33	.	109.670	-1	-1
chr11	834776	835312	peak1107	104	.	339.380	-1	-1
chr11	843651	844496	peak1108	195	.	633.380	-1	-1
chr11	910402	911061	peak1109	804	.	2599.470	-1	-1
chr11	1147763	1148288	peak1110	75	.	243.140	-1	-1
chr11	1283572	1284173	peak1111	245	.	792.300	-1	-1
chr11	1330983	1331272	peak1112	32	.	104.480	-1	-1
chr11	1968398	1968943	peak1113	561	.	1815.310	-1	-1
chr11	2202118	2202433	peak1114	112	.	362.490	-1	-1
chr11	2420925	2422280	peak1115	958	.	3100.000	-1	-1
chr11	2913662	2914226	peak1116	251	.	814.050	-1	-1
chr11	3078300	3079301	peak1117	958	.	3100.000	-1	-1
chr11	3399958	3400742	peak1118	964	.	3116.880	-1	-1
chr11	3818599	3819146	peak1119	83	.	268.780	-1	-1
chr11	4115605	4116224	peak1120	160	.	517.700	-1	-1
chr11	6256499	6256921	peak1121	42	.	136.850	-1	-1
chr11	6411507	6411852	peak1122	33	.	107.380	-1	-1
chr11	6502113	6503179	peak1123	958	.	3100.000	-1	-1
chr11	6624610	6625050	peak1124	122	.	394.470	-1	-1
chr11	6628045	6628526	peak1125	63	.	206.750	-1	-1
chr11	6633328	6633947	peak1126	377	.	1221.790	-1	-1
chr11	6704205	6704847	peak1127	221	.	717.370	-1	-1
chr11	6947279	6947676	peak1128	53	.	172.020	-1	-1
chr11	7041374	7041698	peak1129	45	.	145.700	-1	-1
chr11	8008292	8009136	peak1130	958	.	3100.000	-1	-1
chr11	8190299	8190814	peak1131	170	.	549.940	-1	-1
chr11	8703821	8704593	peak1132	405	.	1310.790	-1	-1
chr11	8709877	8711078	peak1133	958	.	3100.000	-1	-1
chr11	8739118	8739513	peak1134	44	.	142.990	-1	-1
chr11	8985484	8986621	peak1135	942	.	3047.890	-1	-1
chr11	9335910	9336862	peak1136	375	.	1214.590	-1	-1
chr11	9385574	9386139	peak1137	91	.	295.220	-1	-1
chr11	9405764	9406675	peak1138	958	.	3100.000	-1	-1
chr11	9481820	9482843	peak1139	958	.	3100.000	-1	-1
chr11	9587429	9588082	peak1140	50	.	162.520	-1	-1
chr11	9594367	9595056	peak1141	74	.	242.120	-1	-1
chr11	9628650	9629037	peak1142	32	.	105.840	-1	-1
chr11	9634618	9635065	peak1143	35	.	114.920	-1	-1
chr11	9635332	9635823	peak1144	34	.	111.590	-1	-1
chr11	9927472	9928021	peak1145	71	.	231.050	-1	-1
chr11	10416140	10416617	peak1146	40	.	131.810	-1	-1
chr11	10772232	10773402	peak1147	958	.	3100.000	-1	-1
chr11	10878619	10879057	peak1148	40	.	130.260	-1	-1
chr11	11814619	11814951	peak1149	43	.	139.560	-1	-1
chr11	12087706	12088173	peak1150	85	.	276.710	-1	-1
chr11	12101542	12102029	peak1151	57	.	184.550	-1	-1
chr11	12308970	12309399	peak1152	65	.	211.410	-1	-1
chr11	13283191	13283540	peak1153	40	.	129.530	-1	-1
chr11	13360795	13361164	peak1154	31	.	102.410	-1	-1
chr11	14541771	14542226	peak1155	43	.	140.640	-1	-1
chr11	14913584	14913920	peak1156	32	.	105.810	-1	-1
chr11	17098760	17099808	peak1157	608	.	1965.780	-1	-1
chr11	17229242	17229766	peak1158	284	.	920.090	-1	-1
chr11	17375043	17375633	peak1159	109	.	354.130	-1	-1
chr11	17497908	17498277	peak1160	54	.	177.400	-1	-1
chr11	18127376	18127868	peak1161	203	.	657.220	-1	-1
chr11	18343415	18344287	peak1162	958	.	3100.000	-1	-1
chr11	18415766	18416378	peak1163	46	.	149.820	-1	-1
chr11	18547780	18549119	peak1164	958	.	3100.000	-1	-1
chr11	18609976	18610634	peak1165	213	.	689.330	-1	-1
chr11	18655392	18656392	peak1166	841	.	2720.960	-1	-1
chr11	19262335	19262770	peak1167	53	.	174.140	-1	-1
chr11	20408877	20409292	peak1168	49	.	159.290	-1	-1
chr11	22646630	22647775	peak1169	505	.	1635.790	-1	-1
chr11	27230874	27231607	peak1170	49	.	159.400	-1	-1
chr11	27423151	27423870	peak1171	89	.	289.470	-1	-1
chr11	27527854	27528629	peak1172	464	.	1503.080	-1	-1
chr11	28070840	28071234	peak1173	60	.	195.760	-1	-1
chr11	28129562	28130064	peak1174	35	.	114.500	-1	-1
chr11	28131507	28132134	peak1175	416	.	1345.630	-1	-1
chr11	28857614	28858330	peak1176	191	.	618.500	-1	-1
chr11	29303619	29304070	peak1177	49	.	161.250	-1	-1
chr11	30344149	30344949	peak1178	688	.	2226.590	-1	-1
chr11	31390797	31391889	peak1179	958	.	3100.000	-1	-1
chr11	32604761	32605886	peak1180	958	.	3100.000	-1	-1
chr11	33182597	33183471	peak1181	697	.	2255.430	-1	-1
chr11	33394039	33394421	peak1182	34	.	112.900	-1	-1
chr11	33654822	33655241	peak1183	31	.	101.430	-1	-1
chr11	33710384	33710902	peak1184	36	.	116.770	-1	-1
chr11	33711788	33712382	peak1185	70	.	227.740	-1	-1
chr11	33713618	33714073	peak1186	45	.	147.610	-1	-1
chr11	34126858	34127322	peak1187	43	.	140.710	-1	-1
chr11	34366516	34367164	peak1188	39	.	126.100	-1	-1
chr11	34621922	34622477	peak1189	39	.	128.660	-1	-1
chr11	34706764	34707284	peak1190	50	.	163.570	-1	-1
chr11	35683818	35684847	peak1191	453	.	1464.740	-1	-1
chr11	36171168	36171605	peak1192	86	.	279.570	-1	-1
chr11	36531555	36531962	peak1193	57	.	184.940	-1	-1
chr11	36615655	36616278	peak1194	366	.	1185.560	-1	-1
chr11	40350724	40351260	peak1195	89	.	287.880	-1	-1
chr11	43380125	43381040	peak1196	958	.	3100.000	-1	-1
chr11	43901663	43902945	peak1197	958	.	3100.000	-1	-1
chr11	43942145	43942646	peak1198	52	.	169.960	-1	-1
chr11	44087580	44087966	peak1199	46	.	150.420	-1	-1
chr11	45376628	45377311	peak1200	753	.	2434.620	-1	-1
chr11	45826496	45826797	peak1201	39	.	129.020	-1	-1
chr11	45938910	45939924	peak1202	958	.	3100.000	-1	-1
chr11	46025183	46025611	peak1203	145	.	469.190	-1	-1
chr11	46638495	46639489	peak1204	262	.	848.810	-1	-1
chr11	46721706	46723036	peak1205	958	.	3100.000	-1	-1
chr11	46739685	46740087	peak1206	42	.	135.820	-1	-1
chr11	46957852	46958789	peak1207	804	.	2599.470	-1	-1
chr11	47269863	47270975	peak1208	958	.	3100.000	-1	-1
chr11	47290425	47291118	peak1209	101	.	328.690	-1	-1
chr11	47429226	47430211	peak1210	958	.	3100.000	-1	-1
chr11	47447474	47448545	peak1211	676	.	2186.620	-1	-1
chr11	47574433	47574915	peak1212	123	.	398.870	-1	-1
chr11	47599920	47601562	peak1213	958	.	3100.000	-1	-1
chr11	47736698	47737131	peak1214	44	.	145.140	-1	-1
chr11	47788846	47789428	peak1215	148	.	478.500	-1	-1
chr11	47869520	47870272	peak1216	359	.	1161.440	-1	-1
chr11	48015035	48015369	peak1217	34	.	111.690	-1	-1
chr11	48034829	48035197	peak1218	33	.	106.740	-1	-1
chr11	56677575	56677988	peak1219	41	.	132.790	-1	-1
chr11	56700118	56700722	peak1220	33	.	107.600	-1	-1
chr11	57103221	57103639	peak1221	225	.	728.350	-1	-1
chr11	57297571	57298610	peak1222	958	.	3100.000	-1	-1
chr11	57424798	57425547	peak1223	274	.	887.710	-1	-1
chr11	57434454	57435283	peak1224	229	.	743.060	-1	-1
chr11	57435410	57436079	peak1225	222	.	720.550	-1	-1
chr11	57479254	57480640	peak1226	958	.	3100.000	-1	-1
chr11	57508393	57509342	peak1227	958	.	3100.000	-1	-1
chr11	58345185	58346186	peak1228	958	.	3100.000	-1	-1
chr11	58910083	58910410	peak1229	36	.	117.550	-1	-1
chr11	58912030	58912430	peak1230	51	.	168.010	-1	-1
chr11	59317679	59318953	peak1231	189	.	614.270	-1	-1
chr11	59319108	59319450	peak1232	47	.	152.580	-1	-1
chr11	59323657	59324215	peak1233	48	.	158.090	-1	-1
chr11	59324690	59325132	peak1234	64	.	208.200	-1	-1
chr11	59327656	59328079	peak1235	46	.	150.110	-1	-1
chr11	59333305	59334061	peak1236	260	.	841.450	-1	-1
chr11	59382459	59382992	peak1237	131	.	424.580	-1	-1
chr11	59383105	59383916	peak1238	444	.	1437.420	-1	-1
chr11	59436025	59436331	peak1239	34	.	112.130	-1	-1
chr11	59543903	59544333	peak1240	31	.	103.170	-1	-1
chr11	59577672	59578862	peak1241	958	.	3100.000	-1	-1
chr11	60425334	60425661	peak1242	50	.	161.760	-1	-1
chr11	60673677	60674336	peak1243	469	.	1518.000	-1	-1
chr11	60681161	60681691	peak1244	46	.	151.050	-1	-1
chr11	60928707	60929265	peak1245	270	.	875.160	-1	-1
chr11	61100356	61100835	peak1246	65	.	211.070	-1	-1
chr11	61103586	61104047	peak1247	47	.	153.960	-1	-1
chr11	61128997	61130427	peak1248	849	.	2747.700	-1	-1
chr11	61159516	61160416	peak1249	826	.	2671.570	-1	-1
chr11	61196949	61198242	peak1250	958	.	3100.000	-1	-1
chr11	61523869	61524443	peak1251	92	.	300.360	-1	-1
chr11	61539979	61540392	peak1252	65	.	210.220	-1	-1
chr11	61559448	61561112	peak1253	958	.	3100.000	-1	-1
chr11	61615625	61616037	peak1254	55	.	179.400	-1	-1
chr11	61730413	61731223	peak1255	48	.	157.560	-1	-1
chr11	61734991	61735444	peak1256	45	.	146.810	-1	-1
chr11	61739104	61739598	peak1257	36	.	116.870	-1	-1
chr11	61792872	61793515	peak1258	52	.	171.250	-1	-1
chr11	61890931	61892256	peak1259	993	.	3211.510	-1	-1
chr11	62320497	62321174	peak1260	58	.	188.870	-1	-1
chr11	62323966	62324606	peak1261	83	.	271.440	-1	-1
chr11	62358346	62359715	peak1262	958	.	3100.000	-1	-1
chr11	62366645	62367047	peak1263	32	.	105.000	-1	-1
chr11	62368438	62369027	peak1264	214	.	692.070	-1	-1
chr11	62389186	62390077	peak1265	958	.	3100.000	-1	-1
chr11	62413900	62414342	peak1266	116	.	377.620	-1	-1
chr11	62420547	62421149	peak1267	851	.	2751.770	-1	-1
chr11	62432128	62432986	peak1268	204	.	659.800	-1	-1
chr11	62438805	62439759	peak1269	193	.	626.620	-1	-1
chr11	62446160	62447015	peak1270	975	.	3154.950	-1	-1
chr11	62473293	62473997	peak1271	249	.	807.680	-1	-1
chr11	62476885	62477650	peak1272	169	.	548.730	-1	-1
chr11	62494702	62496646	peak1273	958	.	3100.000	-1	-1
chr11	62521072	62522069	peak1274	938	.	3034.770	-1	-1
chr11	62528791	62529481	peak1275	322	.	1043.440	-1	-1
chr11	62538303	62538821	peak1276	41	.	134.230	-1	-1
chr11	62553986	62554248	peak1277	39	.	128.260	-1	-1
chr11	62554427	62555380	peak1278	877	.	2836.880	-1	-1
chr11	62558992	62559753	peak1279	529	.	1711.430	-1	-1
chr11	62598689	62599718	peak1280	958	.	3100.000	-1	-1
chr11	62606628	62607476	peak1281	642	.	2075.690	-1	-1
chr11	62608678	62609507	peak1282	242	.	782.720	-1	-1
chr11	62623087	62623710	peak1283	40	.	131.740	-1	-1
chr11	63741626	63742608	peak1284	958	.	3100.000	-1	-1
chr11	63753096	63754324	peak1285	948	.	3067.200	-1	-1
chr11	63952733	63953807	peak1286	174	.	564.320	-1	-1
chr11	63993311	63994058	peak1287	296	.	957.390	-1	-1
chr11	64007853	64008806	peak1288	876	.	2834.840	-1	-1
chr11	64009382	64009659	peak1289	31	.	100.550	-1	-1
chr11	64014665	64015157	peak1290	55	.	180.470	-1	-1
chr11	64036446	64036981	peak1291	105	.	339.490	-1	-1
chr11	64037003	64038749	peak1292	958	.	3100.000	-1	-1
chr11	64038775	64039110	peak1293	221	.	715.400	-1	-1
chr11	64052084	64053175	peak1294	176	.	569.320	-1	-1
chr11	64084458	64085829	peak1295	958	.	3100.000	-1	-1
chr11	64122716	64123119	peak1296	31	.	103.190	-1	-1
chr11	64546282	64546917	peak1297	119	.	385.950	-1	-1
chr11	64577854	64578715	peak1298	329	.	1066.610	-1	-1
chr11	64622354	64622968	peak1299	344	.	1113.730	-1	-1
chr11	64624030	64624381	peak1300	48	.	157.380	-1	-1
chr11	64655354	64655795	peak1301	49	.	160.730	-1	-1
chr11	64691463	64692232	peak1302	131	.	423.850	-1	-1
chr11	64851024	64851991	peak1303	958	.	3100.000	-1	-1
chr11	64863149	64864254	peak1304	958	.	3100.000	-1	-1
chr11	64884554	64885589	peak1305	958	.	3100.000	-1	-1
chr11	64889569	64889980	peak1306	33	.	108.220	-1	-1
chr11	64901618	64902990	peak1307	958	.	3100.000	-1	-1
chr11	65149166	65150337	peak1308	154	.	500.630	-1	-1
chr11	65185921	65186845	peak1309	206	.	667.830	-1	-1
chr11	65189927	65190435	peak1310	56	.	182.770	-1	-1
chr11	65239434	65240066	peak1311	94	.	304.010	-1	-1
chr11	65244490	65245490	peak1312	401	.	1298.240	-1	-1
chr11	65266251	65266627	peak1313	32	.	103.800	-1	-1
chr11	65274638	65275446	peak1314	101	.	329.670	-1	-1
chr11	65337263	65338406	peak1315	958	.	3100.000	-1	-1
chr11	65381495	65382066	peak1316	137	.	443.140	-1	-1
chr11	65382350	65383473	peak1317	958	.	3100.000	-1	-1
chr11	65420093	65420807	peak1318	90	.	292.220	-1	-1
chr11	65479111	65480123	peak1319	958	.	3100.000	-1	-1
chr11	65487910	65488447	peak1320	140	.	454.820	-1	-1
chr11	65624219	65624958	peak1321	245	.	794.850	-1	-1
chr11	65625401	65626336	peak1322	911	.	2946.010	-1	-1
chr11	65626939	65628475	peak1323	513	.	1659.930	-1	-1
chr11	65655429	65656679	peak1324	903	.	2921.310	-1	-1
chr11	65658624	65659076	peak1325	51	.	165.390	-1	-1
chr11	65659131	65659667	peak1326	58	.	190.550	-1	-1
chr11	65666768	65667086	peak1327	42	.	138.100	-1	-1
chr11	65667666	65668320	peak1328	76	.	245.970	-1	-1
chr11	65683146	65683560	peak1329	65	.	211.490	-1	-1
chr11	65686657	65687001	peak1330	65	.	210.790	-1	-1
chr11	65728606	65729656	peak1331	958	.	3100.000	-1	-1
chr11	65768954	65770600	peak1332	958	.	3100.000	-1	-1
chr11	65819285	65820320	peak1333	958	.	3100.000	-1	-1
chr11	66024512	66024966	peak1334	52	.	169.250	-1	-1
chr11	66035775	66036400	peak1335	67	.	218.520	-1	-1
chr11	66056355	66057052	peak1336	342	.	1106.260	-1	-1
chr11	66103693	66104126	peak1337	40	.	132.120	-1	-1
chr11	66112312	66112761	peak1338	47	.	153.960	-1	-1
chr11	66115341	66115870	peak1339	70	.	227.740	-1	-1
chr11	66189095	66189480	peak1340	63	.	205.570	-1	-1
chr11	66247508	66248269	peak1341	297	.	962.420	-1	-1
chr11	66277738	66278303	peak1342	180	.	583.330	-1	-1
chr11	66313289	66313725	peak1343	111	.	360.250	-1	-1
chr11	66405853	66406349	peak1344	41	.	132.990	-1	-1
chr11	66494786	66495149	peak1345	32	.	104.060	-1	-1
chr11	66624758	66625143	peak1346	57	.	186.510	-1	-1
chr11	66659458	66660001	peak1347	51	.	167.400	-1	-1
chr11	66725974	66726600	peak1348	81	.	262.690	-1	-1
chr11	66737908	66738785	peak1349	99	.	322.450	-1	-1
chr11	67007319	67007742	peak1350	58	.	187.940	-1	-1
chr11	67030091	67030612	peak1351	81	.	262.770	-1	-1
chr11	67055500	67056374	peak1352	435	.	1409.570	-1	-1
chr11	67084457	67084995	peak1353	88	.	286.440	-1	-1
chr11	67113497	67114124	peak1354	39	.	127.330	-1	-1
chr11	67120504	67121168	peak1355	77	.	251.590	-1	-1
chr11	67121921	67122468	peak1356	60	.	194.450	-1	-1
chr11	67141536	67142469	peak1357	101	.	327.250	-1	-1
chr11	67168964	67169425	peak1358	114	.	371.570	-1	-1
chr11	67195712	67196064	peak1359	52	.	171.090	-1	-1
chr11	67231405	67231907	peak1360	52	.	170.980	-1	-1
chr11	67232074	67232521	peak1361	60	.	194.270	-1	-1
chr11	67250420	67251004	peak1362	48	.	158.030	-1	-1
chr11	67273313	67273834	peak1363	58	.	189.100	-1	-1
chr11	67275260	67276226	peak1364	316	.	1024.480	-1	-1
chr11	67350846	67351141	peak1365	34	.	111.000	-1	-1
chr11	67374075	67374624	peak1366	286	.	927.310	-1	-1
chr11	67397859	67398280	peak1367	68	.	222.740	-1	-1
chr11	67771429	67771867	peak1368	60	.	197.140	-1	-1
chr11	67797430	67798404	peak1369	477	.	1543.460	-1	-1
chr11	67981323	67981570	peak1370	32	.	103.480	-1	-1
chr11	68039199	68039975	peak1371	611	.	1977.190	-1	-1
chr11	68227305	68228099	peak1372	182	.	591.620	-1	-1
chr11	68670686	68672243	peak1373	958	.	3100.000	-1	-1
chr11	68890017	68890604	peak1374	77	.	249.040	-1	-1
chr11	69063760	69064209	peak1375	32	.	104.190	-1	-1
chr11	69064491	69065814	peak1376	219	.	710.790	-1	-1
chr11	69065914	69066365	peak1377	69	.	225.020	-1	-1
chr11	69068904	69069734	peak1378	63	.	206.560	-1	-1
chr11	69469336	69470263	peak1379	124	.	401.210	-1	-1
chr11	69489785	69490312	peak1380	170	.	550.230	-1	-1
chr11	70048930	70049453	peak1381	58	.	188.730	-1	-1
chr11	70244263	70244890	peak1382	227	.	737.120	-1	-1
chr11	70797284	70797889	peak1383	67	.	218.860	-1	-1
chr11	71010129	71010928	peak1384	86	.	278.400	-1	-1
chr11	71164101	71164476	peak1385	38	.	124.570	-1	-1
chr11	71639098	71640641	peak1386	958	.	3100.000	-1	-1
chr11	71791328	71792265	peak1387	597	.	1931.600	-1	-1
chr11	71813699	71814880	peak1388	559	.	1808.160	-1	-1
chr11	71822890	71824481	peak1389	958	.	3100.000	-1	-1
chr11	72462788	72463120	peak1390	36	.	117.230	-1	-1
chr11	72504421	72505289	peak1391	66	.	215.030	-1	-1
chr11	72853315	72853610	peak1392	35	.	115.190	-1	-1
chr11	72953340	72954001	peak1393	163	.	527.610	-1	-1
chr11	73088123	73088534	peak1394	55	.	179.290	-1	-1
chr11	73309076	73310061	peak1395	958	.	3100.000	-1	-1
chr11	73490542	73491108	peak1396	105	.	340.090	-1	-1
chr11	73498446	73499442	peak1397	958	.	3100.000	-1	-1
chr11	73587492	73588520	peak1398	762	.	2464.290	-1	-1
chr11	73693912	73694360	peak1399	73	.	237.200	-1	-1
chr11	73881626	73882592	peak1400	696	.	2252.830	-1	-1
chr11	74699512	74700052	peak1401	117	.	380.330	-1	-1
chr11	75083240	75083851	peak1402	75	.	244.570	-1	-1
chr11	75096888	75097156	peak1403	31	.	102.160	-1	-1
chr11	75110122	75110981	peak1404	597	.	1930.800	-1	-1
chr11	75203290	75203633	peak1405	38	.	124.740	-1	-1
chr11	75273117	75274449	peak1406	538	.	1739.630	-1	-1
chr11	75525545	75526335	peak1407	135	.	437.660	-1	-1
chr11	75946366	75947111	peak1408	126	.	410.040	-1	-1
chr11	76481594	76482266	peak1409	49	.	159.100	-1	-1
chr11	76758495	76758995	peak1410	280	.	906.150	-1	-1
chr11	77348305	77349408	peak1411	958	.	3100.000	-1	-1
chr11	77531726	77532120	peak1412	46	.	149.430	-1	-1
chr11	77705382	77706434	peak1413	958	.	3100.000	-1	-1
chr11	77790661	77791244	peak1414	355	.	1147.970	-1	-1
chr11	77850241	77851006	peak1415	257	.	832.130	-1	-1
chr11	82612414	82613066	peak1416	392	.	1270.070	-1	-1
chr11	82755928	82756365	peak1417	51	.	166.570	-1	-1
chr11	82867407	82867764	peak1418	32	.	103.530	-1	-1
chr11	82868670	82869075	peak1419	52	.	169.230	-1	-1
chr11	82904250	82905098	peak1420	958	.	3100.000	-1	-1
chr11	82996699	82997802	peak1421	721	.	2333.940	-1	-1
chr11	85194936	85195302	peak1422	44	.	145.200	-1	-1
chr11	85339427	85339808	peak1423	39	.	126.280	-1	-1
chr11	85358669	85359247	peak1424	90	.	291.420	-1	-1
chr11	85375845	85376405	peak1425	125	.	407.000	-1	-1
chr11	85429922	85430355	peak1426	39	.	126.570	-1	-1
chr11	85539052	85539658	peak1427	63	.	204.440	-1	-1
chr11	85778985	85779398	peak1428	39	.	127.430	-1	-1
chr11	85904294	85904858	peak1429	145	.	471.390	-1	-1
chr11	85956111	85956482	peak1430	31	.	100.750	-1	-1
chr11	86012718	86013923	peak1431	958	.	3100.000	-1	-1
chr11	86195195	86195694	peak1432	44	.	145.330	-1	-1
chr11	86234962	86235632	peak1433	146	.	472.090	-1	-1
chr11	86446683	86447415	peak1434	47	.	152.970	-1	-1
chr11	86452826	86453284	peak1435	32	.	104.640	-1	-1
chr11	89955923	89956769	peak1436	209	.	675.870	-1	-1
chr11	92930321	92930715	peak1437	34	.	112.900	-1	-1
chr11	93394576	93394974	peak1438	90	.	292.010	-1	-1
chr11	93474477	93474796	peak1439	43	.	140.640	-1	-1
chr11	93516949	93517734	peak1440	692	.	2238.910	-1	-1
chr11	93861605	93862219	peak1441	90	.	292.010	-1	-1
chr11	94276873	94277275	peak1442	59	.	193.270	-1	-1
chr11	94706338	94707317	peak1443	958	.	3100.000	-1	-1
chr11	95522644	95523263	peak1444	175	.	566.980	-1	-1
chr11	95523431	95523840	peak1445	67	.	217.010	-1	-1
chr11	95656822	95657488	peak1446	275	.	890.610	-1	-1
chr11	96122768	96123364	peak1447	195	.	632.390	-1	-1
chr11	102217687	102218077	peak1448	52	.	168.670	-1	-1
chr11	102423204	102423619	peak1449	44	.	143.100	-1	-1
chr11	102678611	102678979	peak1450	50	.	162.420	-1	-1
chr11	102962558	102963320	peak1451	961	.	3108.220	-1	-1
chr11	103496045	103496365	peak1452	37	.	119.860	-1	-1
chr11	105892743	105893588	peak1453	958	.	3100.000	-1	-1
chr11	107328330	107328709	peak1454	34	.	110.480	-1	-1
chr11	107436114	107436601	peak1455	66	.	215.970	-1	-1
chr11	108092993	108093949	peak1456	243	.	786.300	-1	-1
chr11	108337857	108338472	peak1457	357	.	1155.840	-1	-1
chr11	108535517	108535860	peak1458	66	.	214.390	-1	-1
chr11	110066942	110067341	peak1459	36	.	116.900	-1	-1
chr11	111749577	111750295	peak1460	514	.	1663.780	-1	-1
chr11	111895835	111896073	peak1461	31	.	102.300	-1	-1
chr11	111944364	111945524	peak1462	958	.	3100.000	-1	-1
chr11	111956904	111958075	peak1463	958	.	3100.000	-1	-1
chr11	112027861	112028328	peak1464	48	.	156.220	-1	-1
chr11	112096836	112097200	peak1465	51	.	166.950	-1	-1
chr11	113185241	113185483	peak1466	35	.	114.080	-1	-1
chr11	114165627	114166103	peak1467	63	.	205.360	-1	-1
chr11	116643423	116643898	peak1468	136	.	440.250	-1	-1
chr11	116658529	116659118	peak1469	363	.	1174.340	-1	-1
chr11	117014380	117015284	peak1470	958	.	3100.000	-1	-1
chr11	117102575	117102933	peak1471	63	.	205.290	-1	-1
chr11	117103156	117103439	peak1472	47	.	153.490	-1	-1
chr11	117186856	117187234	peak1473	116	.	377.840	-1	-1
chr11	117198322	117198806	peak1474	307	.	994.350	-1	-1
chr11	118122382	118123411	peak1475	958	.	3100.000	-1	-1
chr11	118229776	118230701	peak1476	958	.	3100.000	-1	-1
chr11	118306758	118307258	peak1477	118	.	384.680	-1	-1
chr11	118782974	118783358	peak1478	49	.	158.490	-1	-1
chr11	118888526	118889679	peak1479	958	.	3100.000	-1	-1
chr11	118927954	118928372	peak1480	107	.	346.750	-1	-1
chr11	118938181	118938708	peak1481	214	.	694.870	-1	-1
chr11	118955333	118956044	peak1482	375	.	1213.540	-1	-1
chr11	118972270	118973427	peak1483	958	.	3100.000	-1	-1
chr11	118991934	118992460	peak1484	170	.	552.080	-1	-1
chr11	120206668	120207151	peak1485	172	.	557.340	-1	-1
chr11	120894523	120895070	peak1486	236	.	763.720	-1	-1
chr11	122430488	122430825	peak1487	35	.	114.530	-1	-1
chr11	122513084	122513484	peak1488	36	.	119.180	-1	-1
chr11	122517824	122518223	peak1489	44	.	143.680	-1	-1
chr11	122932577	122932970	peak1490	57	.	185.880	-1	-1
chr11	122933119	122933577	peak1491	62	.	200.820	-1	-1
chr11	123301662	123302045	peak1492	54	.	175.720	-1	-1
chr11	123349031	123349368	peak1493	55	.	178.480	-1	-1
chr11	123611853	123612747	peak1494	958	.	3100.000	-1	-1
chr11	124492378	124493120	peak1495	577	.	1865.510	-1	-1
chr11	124543676	124544016	peak1496	39	.	129.030	-1	-1
chr11	124670053	124670745	peak1497	568	.	1837.090	-1	-1
chr11	124823474	124824307	peak1498	749	.	2422.270	-1	-1
chr11	124981417	124982299	peak1499	887	.	2870.700	-1	-1
chr11	124993791	124994519	peak1500	554	.	1793.230	-1	-1
chr11	125462132	125462748	peak1501	153	.	495.700	-1	-1
chr11	125462968	125463343	peak1502	47	.	154.550	-1	-1
chr11	125772803	125773330	peak1503	152	.	492.350	-1	-1
chr11	125808219	125808538	peak1504	81	.	262.610	-1	-1
chr11	126138433	126139282	peak1505	841	.	2721.850	-1	-1
chr11	126153068	126153329	peak1506	32	.	104.450	-1	-1
chr11	126350568	126350981	peak1507	113	.	365.630	-1	-1
chr11	128077746	128078250	peak1508	53	.	173.760	-1	-1
chr11	129939565	129939964	peak1509	135	.	438.330	-1	-1
chr11	129994047	129994347	peak1510	61	.	198.340	-1	-1
chr11	130506881	130507329	peak1511	52	.	169.120	-1	-1
chr11	130785884	130786624	peak1512	302	.	976.860	-1	-1
chr11	132934304	132934678	peak1513	209	.	675.910	-1	-1
chr11	133826923	133827354	peak1514	65	.	212.080	-1	-1
chr12	73934	74128	peak1515	48	.	157.710	-1	-1
chr12	74601	74784	peak1516	34	.	110.250	-1	-1
chr12	497634	499309	peak1517	958	.	3100.000	-1	-1
chr12	685253	685854	peak1518	183	.	592.190	-1	-1
chr12	741198	741840	peak1519	35	.	113.980	-1	-1
chr12	1099802	1100342	peak1520	69	.	223.850	-1	-1
chr12	1628341	1628704	peak1521	45	.	148.600	-1	-1
chr12	1703299	1703525	peak1522	94	.	305.490	-1	-1
chr12	1799828	1800239	peak1523	133	.	430.550	-1	-1
chr12	1913514	1914203	peak1524	792	.	2563.140	-1	-1
chr12	2921278	2922317	peak1525	958	.	3100.000	-1	-1
chr12	3067694	3068191	peak1526	84	.	273.940	-1	-1
chr12	3981797	3982792	peak1527	499	.	1614.430	-1	-1
chr12	4430210	4430641	peak1528	55	.	180.620	-1	-1
chr12	4544598	4545105	peak1529	234	.	757.110	-1	-1
chr12	4647232	4648354	peak1530	958	.	3100.000	-1	-1
chr12	5665178	5665553	peak1531	100	.	323.450	-1	-1
chr12	6309040	6309347	peak1532	33	.	109.150	-1	-1
chr12	6444780	6446773	peak1533	207	.	672.320	-1	-1
chr12	6492977	6493379	peak1534	36	.	117.690	-1	-1
chr12	6539419	6540093	peak1535	51	.	167.790	-1	-1
chr12	6579663	6580199	peak1536	35	.	115.050	-1	-1
chr12	6601954	6603780	peak1537	958	.	3100.000	-1	-1
chr12	6642400	6643884	peak1538	170	.	552.820	-1	-1
chr12	6649613	6650025	peak1539	56	.	181.190	-1	-1
chr12	6667179	6667538	peak1540	54	.	175.100	-1	-1
chr12	6676660	6677825	peak1541	463	.	1498.990	-1	-1
chr12	6771604	6773002	peak1542	958	.	3100.000	-1	-1
chr12	6797572	6799471	peak1543	958	.	3100.000	-1	-1
chr12	6832661	6833904	peak1544	958	.	3100.000	-1	-1
chr12	6861920	6862812	peak1545	328	.	1061.140	-1	-1
chr12	6960213	6961971	peak1546	983	.	3180.570	-1	-1
chr12	6982172	6982881	peak1547	226	.	732.010	-1	-1
chr12	7046662	7047572	peak1548	181	.	585.460	-1	-1
chr12	7052458	7054222	peak1549	466	.	1508.420	-1	-1
chr12	7055357	7056271	peak1550	126	.	410.240	-1	-1
chr12	7070865	7071514	peak1551	152	.	492.140	-1	-1
chr12	7079046	7080539	peak1552	958	.	3100.000	-1	-1
chr12	7126088	7126455	peak1553	40	.	131.670	-1	-1
chr12	7260882	7261438	peak1554	78	.	253.110	-1	-1
chr12	7592781	7593204	peak1555	106	.	345.480	-1	-1
chr12	8085766	8086276	peak1556	99	.	321.580	-1	-1
chr12	8178618	8179698	peak1557	509	.	1648.260	-1	-1
chr12	8234279	8235097	peak1558	276	.	894.400	-1	-1
chr12	9066507	9067031	peak1559	78	.	253.370	-1	-1
chr12	9101818	9103277	peak1560	958	.	3100.000	-1	-1
chr12	9217175	9217872	peak1561	323	.	1045.530	-1	-1
chr12	9435999	9436687	peak1562	259	.	839.010	-1	-1
chr12	9600389	9600654	peak1563	52	.	169.950	-1	-1
chr12	9800275	9801002	peak1564	179	.	581.820	-1	-1
chr12	10548282	10548655	peak1565	41	.	135.390	-1	-1
chr12	10874412	10874973	peak1566	65	.	213.160	-1	-1
chr12	11323594	11324204	peak1567	52	.	168.270	-1	-1
chr12	12487252	12487611	peak1568	37	.	120.110	-1	-1
chr12	12502984	12503381	peak1569	103	.	333.670	-1	-1
chr12	12509602	12510309	peak1570	249	.	807.220	-1	-1
chr12	12931958	12932316	peak1571	42	.	137.020	-1	-1
chr12	12965848	12966957	peak1572	662	.	2140.630	-1	-1
chr12	13023286	13023811	peak1573	78	.	252.740	-1	-1
chr12	13024982	13025775	peak1574	99	.	320.300	-1	-1
chr12	13036224	13036807	peak1575	55	.	179.660	-1	-1
chr12	13043506	13044094	peak1576	33	.	109.600	-1	-1
chr12	13044104	13044592	peak1577	44	.	142.910	-1	-1
chr12	13250878	13251461	peak1578	63	.	205.860	-1	-1
chr12	14106774	14107394	peak1579	37	.	121.420	-1	-1
chr12	14922852	14924259	peak1580	331	.	1073.250	-1	-1
chr12	14955971	14957032	peak1581	958	.	3100.000	-1	-1
chr12	16034855	16035682	peak1582	877	.	2837.730	-1	-1
chr12	17457622	17458274	peak1583	48	.	158.050	-1	-1
chr12	19555495	19555875	peak1584	57	.	187.180	-1	-1
chr12	20365563	20366049	peak1585	39	.	127.450	-1	-1
chr12	21590174	21591086	peak1586	563	.	1822.390	-1	-1
chr12	21654004	21654920	peak1587	343	.	1109.720	-1	-1
chr12	21810457	21811042	peak1588	55	.	179.330	-1	-1
chr12	25347946	25348316	peak1589	36	.	119.180	-1	-1
chr12	26427485	26428074	peak1590	59	.	193.440	-1	-1
chr12	27167083	27167562	peak1591	65	.	213.170	-1	-1
chr12	27396575	27397355	peak1592	585	.	1893.220	-1	-1
chr12	27677165	27677557	peak1593	48	.	157.130	-1	-1
chr12	28174599	28175027	peak1594	49	.	161.100	-1	-1
chr12	28342863	28343957	peak1595	855	.	2765.390	-1	-1
chr12	30848563	30849149	peak1596	213	.	689.150	-1	-1
chr12	30907835	30908250	peak1597	117	.	381.310	-1	-1
chr12	31158784	31159118	peak1598	32	.	104.330	-1	-1
chr12	31226473	31227593	peak1599	459	.	1485.680	-1	-1
chr12	31644635	31645026	peak1600	46	.	151.380	-1	-1
chr12	31671637	31672113	peak1601	71	.	230.510	-1	-1
chr12	31811976	31812517	peak1602	88	.	284.790	-1	-1
chr12	31886623	31887010	peak1603	65	.	210.270	-1	-1
chr12	31901960	31902652	peak1604	134	.	436.050	-1	-1
chr12	32268597	32269023	peak1605	42	.	136.530	-1	-1
chr12	32907945	32908479	peak1606	99	.	321.750	-1	-1
chr12	34174955	34175734	peak1607	958	.	3100.000	-1	-1
chr12	38450682	38450974	peak1608	43	.	140.000	-1	-1
chr12	38710090	38710931	peak1609	958	.	3100.000	-1	-1
chr12	39285869	39286278	peak1610	48	.	156.200	-1	-1
chr12	39298481	39299004	peak1611	214	.	693.910	-1	-1
chr12	41112313	41112778	peak1612	33	.	109.600	-1	-1
chr12	42631223	42631575	peak1613	49	.	159.080	-1	-1
chr12	42719666	42720450	peak1614	293	.	949.360	-1	-1
chr12	44199876	44200664	peak1615	65	.	211.730	-1	-1
chr12	45342234	45342872	peak1616	768	.	2485.040	-1	-1
chr12	45609106	45609407	peak1617	31	.	102.450	-1	-1
chr12	45609443	45609925	peak1618	47	.	153.960	-1	-1
chr12	46121226	46121780	peak1619	55	.	179.840	-1	-1
chr12	46122461	46122832	peak1620	43	.	142.100	-1	-1
chr12	46384437	46384927	peak1621	43	.	141.450	-1	-1
chr12	46662015	46662768	peak1622	61	.	198.360	-1	-1
chr12	46776682	46777308	peak1623	67	.	219.190	-1	-1
chr12	46867305	46867860	peak1624	64	.	207.020	-1	-1
chr12	46886286	46886907	peak1625	40	.	131.830	-1	-1
chr12	47473978	47474947	peak1626	173	.	560.030	-1	-1
chr12	47479510	47480004	peak1627	46	.	150.160	-1	-1
chr12	47615352	47615700	peak1628	34	.	112.090	-1	-1
chr12	47671738	47672255	peak1629	63	.	205.710	-1	-1
chr12	48499319	48500688	peak1630	958	.	3100.000	-1	-1
chr12	48550762	48551702	peak1631	878	.	2841.100	-1	-1
chr12	49109616	49110939	peak1632	958	.	3100.000	-1	-1
chr12	49182726	49183069	peak1633	36	.	117.560	-1	-1
chr12	49208928	49209380	peak1634	41	.	132.820	-1	-1
chr12	49245678	49246761	peak1635	120	.	388.440	-1	-1
chr12	49259683	49260174	peak1636	56	.	181.680	-1	-1
chr12	49351001	49351439	peak1637	102	.	331.590	-1	-1
chr12	49411790	49413152	peak1638	958	.	3100.000	-1	-1
chr12	49449788	49450200	peak1639	46	.	151.530	-1	-1
chr12	49453998	49454958	peak1640	193	.	624.600	-1	-1
chr12	49523779	49524700	peak1641	133	.	432.190	-1	-1
chr12	49628220	49628631	peak1642	80	.	260.940	-1	-1
chr12	49658485	49658976	peak1643	41	.	135.680	-1	-1
chr12	49659087	49659651	peak1644	71	.	232.090	-1	-1
chr12	49715659	49716151	peak1645	33	.	108.270	-1	-1
chr12	49961318	49962765	peak1646	958	.	3100.000	-1	-1
chr12	50134932	50135794	peak1647	958	.	3100.000	-1	-1
chr12	50221478	50221939	peak1648	202	.	654.460	-1	-1
chr12	50222206	50222531	peak1649	33	.	108.140	-1	-1
chr12	50236406	50237294	peak1650	408	.	1319.310	-1	-1
chr12	50419150	50419808	peak1651	213	.	689.780	-1	-1
chr12	50478606	50479366	peak1652	400	.	1295.870	-1	-1
chr12	50505272	50506405	peak1653	811	.	2622.130	-1	-1
chr12	50793827	50795481	peak1654	958	.	3100.000	-1	-1
chr12	50898674	50899107	peak1655	87	.	281.540	-1	-1
chr12	51157381	51157804	peak1656	117	.	379.970	-1	-1
chr12	51180609	51181099	peak1657	33	.	108.120	-1	-1
chr12	51441424	51442332	peak1658	356	.	1153.220	-1	-1
chr12	51477194	51477706	peak1659	58	.	187.870	-1	-1
chr12	51566139	51567351	peak1660	958	.	3100.000	-1	-1
chr12	51632324	51633156	peak1661	243	.	786.100	-1	-1
chr12	51640008	51640418	peak1662	50	.	162.260	-1	-1
chr12	52426793	52427177	peak1663	44	.	144.670	-1	-1
chr12	52463003	52464152	peak1664	958	.	3100.000	-1	-1
chr12	52541044	52541823	peak1665	153	.	497.340	-1	-1
chr12	52542124	52542853	peak1666	38	.	124.360	-1	-1
chr12	52557722	52558238	peak1667	32	.	105.320	-1	-1
chr12	52558408	52558740	peak1668	34	.	110.470	-1	-1
chr12	52596602	52597341	peak1669	62	.	203.190	-1	-1
chr12	52637486	52638337	peak1670	83	.	270.140	-1	-1
chr12	52638916	52639924	peak1671	59	.	191.450	-1	-1
chr12	52640668	52641543	peak1672	40	.	129.700	-1	-1
chr12	52645159	52645938	peak1673	63	.	203.820	-1	-1
chr12	52647143	52648957	peak1674	132	.	427.620	-1	-1
chr12	52673885	52675246	peak1675	196	.	635.500	-1	-1
chr12	53267136	53267904	peak1676	39	.	127.770	-1	-1
chr12	53288969	53289457	peak1677	43	.	141.060	-1	-1
chr12	53319975	53320555	peak1678	47	.	152.480	-1	-1
chr12	53320697	53321573	peak1679	81	.	263.880	-1	-1
chr12	53342423	53343085	peak1680	92	.	300.670	-1	-1
chr12	53343287	53344012	peak1681	185	.	599.660	-1	-1
chr12	53399782	53400720	peak1682	72	.	232.950	-1	-1
chr12	53440441	53440972	peak1683	58	.	190.110	-1	-1
chr12	53442239	53442676	peak1684	31	.	103.170	-1	-1
chr12	53473022	53473394	peak1685	39	.	126.320	-1	-1
chr12	53573898	53574849	peak1686	958	.	3100.000	-1	-1
chr12	53614907	53615502	peak1687	78	.	255.220	-1	-1
chr12	53688939	53689671	peak1688	248	.	803.400	-1	-1
chr12	53692938	53694239	peak1689	958	.	3100.000	-1	-1
chr12	53714711	53715803	peak1690	958	.	3100.000	-1	-1
chr12	53738793	53739110	peak1691	36	.	118.440	-1	-1
chr12	53764584	53765301	peak1692	56	.	181.540	-1	-1
chr12	53772612	53774058	peak1693	614	.	1986.390	-1	-1
chr12	53815015	53815594	peak1694	33	.	108.120	-1	-1
chr12	53821857	53822365	peak1695	34	.	111.450	-1	-1
chr12	53834895	53835788	peak1696	70	.	229.100	-1	-1
chr12	53845341	53846043	peak1697	720	.	2330.380	-1	-1
chr12	53876931	53877585	peak1698	36	.	116.610	-1	-1
chr12	53894217	53894871	peak1699	72	.	234.770	-1	-1
chr12	54019758	54020317	peak1700	53	.	173.490	-1	-1
chr12	54069446	54070149	peak1701	43	.	139.130	-1	-1
chr12	54121227	54121704	peak1702	32	.	105.280	-1	-1
chr12	54368276	54368596	peak1703	68	.	222.280	-1	-1
chr12	54411707	54412176	peak1704	113	.	365.500	-1	-1
chr12	54582333	54583423	peak1705	958	.	3100.000	-1	-1
chr12	54652830	54653194	peak1706	36	.	119.270	-1	-1
chr12	54673153	54674038	peak1707	60	.	195.210	-1	-1
chr12	54752861	54753294	peak1708	43	.	140.600	-1	-1
chr12	56075324	56075729	peak1709	32	.	103.810	-1	-1
chr12	56109491	56110267	peak1710	136	.	440.060	-1	-1
chr12	56211009	56212315	peak1711	386	.	1250.460	-1	-1
chr12	56223052	56223945	peak1712	958	.	3100.000	-1	-1
chr12	56320280	56321520	peak1713	928	.	3000.560	-1	-1
chr12	56326264	56326675	peak1714	39	.	128.920	-1	-1
chr12	56360742	56361199	peak1715	68	.	220.380	-1	-1
chr12	56367185	56368025	peak1716	257	.	832.340	-1	-1
chr12	56400866	56401384	peak1717	198	.	642.010	-1	-1
chr12	56435133	56436280	peak1718	958	.	3100.000	-1	-1
chr12	56497931	56498466	peak1719	49	.	161.330	-1	-1
chr12	56509843	56511185	peak1720	734	.	2373.930	-1	-1
chr12	56511534	56512650	peak1721	958	.	3100.000	-1	-1
chr12	56519775	56520294	peak1722	184	.	597.590	-1	-1
chr12	56545837	56546543	peak1723	464	.	1502.950	-1	-1
chr12	56583702	56584265	peak1724	517	.	1674.260	-1	-1
chr12	56615338	56616371	peak1725	295	.	954.980	-1	-1
chr12	56617678	56618391	peak1726	581	.	1880.750	-1	-1
chr12	56660341	56660954	peak1727	350	.	1133.250	-1	-1
chr12	56694036	56694570	peak1728	50	.	164.410	-1	-1
chr12	56709802	56710333	peak1729	67	.	216.820	-1	-1
chr12	56727034	56728621	peak1730	266	.	861.940	-1	-1
chr12	56753478	56754580	peak1731	329	.	1066.190	-1	-1
chr12	57023990	57024463	peak1732	53	.	173.990	-1	-1
chr12	57028759	57029059	peak1733	34	.	112.340	-1	-1
chr12	57030425	57030872	peak1734	38	.	123.730	-1	-1
chr12	57039399	57040571	peak1735	567	.	1836.030	-1	-1
chr12	57081827	57082758	peak1736	63	.	203.820	-1	-1
chr12	57118314	57119603	peak1737	958	.	3100.000	-1	-1
chr12	57145929	57146352	peak1738	35	.	115.930	-1	-1
chr12	57471852	57473233	peak1739	951	.	3075.680	-1	-1
chr12	57481707	57482354	peak1740	46	.	149.550	-1	-1
chr12	57504922	57505341	peak1741	36	.	117.620	-1	-1
chr12	57505370	57506284	peak1742	152	.	492.520	-1	-1
chr12	57854873	57855265	peak1743	37	.	120.600	-1	-1
chr12	57881306	57882441	peak1744	958	.	3100.000	-1	-1
chr12	57914260	57914661	peak1745	32	.	105.980	-1	-1
chr12	57984777	57985162	peak1746	74	.	240.720	-1	-1
chr12	58087508	58088163	peak1747	71	.	231.900	-1	-1
chr12	58120383	58120767	peak1748	40	.	131.340	-1	-1
chr12	58138510	58139692	peak1749	753	.	2434.680	-1	-1
chr12	58145872	58146456	peak1750	70	.	228.890	-1	-1
chr12	58158289	58159023	peak1751	129	.	418.060	-1	-1
chr12	58176253	58176795	peak1752	82	.	267.850	-1	-1
chr12	58329581	58330332	peak1753	823	.	2661.870	-1	-1
chr12	58704515	58705097	peak1754	39	.	126.650	-1	-1
chr12	58819144	58819879	peak1755	64	.	209.900	-1	-1
chr12	62860154	62860884	peak1756	325	.	1052.920	-1	-1
chr12	62996038	62996805	peak1757	54	.	175.190	-1	-1
chr12	63125438	63126307	peak1758	38	.	123.020	-1	-1
chr12	64062234	64062620	peak1759	74	.	240.630	-1	-1
chr12	64173529	64174223	peak1760	226	.	733.640	-1	-1
chr12	64311569	64312242	peak1761	122	.	394.830	-1	-1
chr12	64615379	64616196	peak1762	42	.	138.820	-1	-1
chr12	64797771	64798322	peak1763	311	.	1007.870	-1	-1
chr12	64845658	64846020	peak1764	37	.	121.590	-1	-1
chr12	65003761	65004088	peak1765	60	.	195.310	-1	-1
chr12	65066640	65067054	peak1766	33	.	109.390	-1	-1
chr12	65562857	65563631	peak1767	430	.	1392.350	-1	-1
chr12	66025332	66025851	peak1768	77	.	250.840	-1	-1
chr12	66524024	66524982	peak1769	958	.	3100.000	-1	-1
chr12	66562779	66564005	peak1770	486	.	1571.530	-1	-1
chr12	66696173	66696417	peak1771	40	.	132.380	-1	-1
chr12	68758697	68759430	peak1772	69	.	225.270	-1	-1
chr12	69080001	69081497	peak1773	958	.	3100.000	-1	-1
chr12	69139536	69140407	peak1774	468	.	1514.610	-1	-1
chr12	69201381	69202035	peak1775	91	.	295.910	-1	-1
chr12	69633087	69633427	peak1776	82	.	266.730	-1	-1
chr12	69799107	69799772	peak1777	68	.	220.240	-1	-1
chr12	69863695	69864757	peak1778	958	.	3100.000	-1	-1
chr12	69978869	69979926	peak1779	344	.	1115.120	-1	-1
chr12	70082758	70083218	peak1780	34	.	113.050	-1	-1
chr12	71039533	71039989	peak1781	72	.	234.520	-1	-1
chr12	72056670	72058409	peak1782	958	.	3100.000	-1	-1
chr12	72233047	72234202	peak1783	958	.	3100.000	-1	-1
chr12	74437019	74437518	peak1784	38	.	124.240	-1	-1
chr12	74931104	74932133	peak1785	217	.	702.330	-1	-1
chr12	75723876	75724251	peak1786	43	.	141.240	-1	-1
chr12	75784555	75785351	peak1787	83	.	268.710	-1	-1
chr12	75904655	75906158	peak1788	958	.	3100.000	-1	-1
chr12	76337864	76338714	peak1789	56	.	181.140	-1	-1
chr12	76371488	76372468	peak1790	159	.	514.970	-1	-1
chr12	76425295	76425763	peak1791	43	.	141.010	-1	-1
chr12	76741577	76742836	peak1792	958	.	3100.000	-1	-1
chr12	77272810	77273388	peak1793	47	.	152.780	-1	-1
chr12	79693869	79694470	peak1794	77	.	251.860	-1	-1
chr12	79817819	79818319	peak1795	31	.	101.550	-1	-1
chr12	80580510	80580827	peak1796	63	.	203.830	-1	-1
chr12	80866675	80866999	peak1797	35	.	114.800	-1	-1
chr12	81097227	81097456	peak1798	34	.	111.170	-1	-1
chr12	82752042	82752504	peak1799	51	.	167.830	-1	-1
chr12	87054505	87054917	peak1800	46	.	151.530	-1	-1
chr12	87106066	87106579	peak1801	65	.	212.450	-1	-1
chr12	88429001	88429488	peak1802	67	.	217.840	-1	-1
chr12	88535373	88536216	peak1803	124	.	401.040	-1	-1
chr12	89746112	89746894	peak1804	66	.	214.810	-1	-1
chr12	89747616	89748232	peak1805	100	.	323.870	-1	-1
chr12	89919290	89920236	peak1806	137	.	445.260	-1	-1
chr12	90211270	90211650	peak1807	31	.	101.700	-1	-1
chr12	90219328	90219779	peak1808	46	.	150.540	-1	-1
chr12	90343155	90343657	peak1809	59	.	190.790	-1	-1
chr12	92320576	92320996	peak1810	35	.	114.560	-1	-1
chr12	92531027	92531550	peak1811	33	.	107.100	-1	-1
chr12	92539353	92539953	peak1812	320	.	1036.300	-1	-1
chr12	92987494	92988213	peak1813	265	.	858.200	-1	-1
chr12	93323115	93323507	peak1814	46	.	149.030	-1	-1
chr12	93708084	93708712	peak1815	103	.	333.960	-1	-1
chr12	93708981	93709358	peak1816	36	.	117.930	-1	-1
chr12	93835267	93836173	peak1817	682	.	2207.590	-1	-1
chr12	93920535	93920962	peak1818	65	.	212.110	-1	-1
chr12	93964528	93964864	peak1819	31	.	102.510	-1	-1
chr12	94018771	94019152	peak1820	42	.	136.520	-1	-1
chr12	94070699	94071735	peak1821	617	.	1996.260	-1	-1
chr12	94178921	94179375	peak1822	44	.	142.750	-1	-1
chr12	94495927	94496693	peak1823	173	.	561.610	-1	-1
chr12	94853505	94854101	peak1824	194	.	628.330	-1	-1
chr12	95397091	95397863	peak1825	722	.	2337.220	-1	-1
chr12	95598117	95598670	peak1826	34	.	112.890	-1	-1
chr12	95611018	95611722	peak1827	56	.	183.290	-1	-1
chr12	95711750	95712368	peak1828	79	.	258.600	-1	-1
chr12	95867479	95868406	peak1829	432	.	1397.510	-1	-1
chr12	96042952	96043439	peak1830	64	.	208.540	-1	-1
chr12	96047859	96048292	peak1831	35	.	114.520	-1	-1
chr12	96196665	96197301	peak1832	33	.	107.580	-1	-1
chr12	96199426	96200314	peak1833	97	.	314.100	-1	-1
chr12	96336360	96337185	peak1834	926	.	2994.800	-1	-1
chr12	96794894	96795616	peak1835	118	.	382.040	-1	-1
chr12	96894820	96895269	peak1836	42	.	138.950	-1	-1
chr12	97300452	97301620	peak1837	773	.	2501.610	-1	-1
chr12	98896777	98898243	peak1838	278	.	900.670	-1	-1
chr12	98987023	98987704	peak1839	125	.	405.800	-1	-1
chr12	99037740	99038222	peak1840	112	.	364.880	-1	-1
chr12	100594117	100595158	peak1841	895	.	2896.770	-1	-1
chr12	100660508	100661164	peak1842	277	.	897.600	-1	-1
chr12	101673741	101674110	peak1843	32	.	104.190	-1	-1
chr12	102455483	102456219	peak1844	472	.	1528.430	-1	-1
chr12	102513310	102514305	peak1845	782	.	2528.590	-1	-1
chr12	102933428	102934166	peak1846	69	.	223.350	-1	-1
chr12	103954311	103955231	peak1847	137	.	445.560	-1	-1
chr12	104322792	104324506	peak1848	958	.	3100.000	-1	-1
chr12	104350588	104351548	peak1849	817	.	2643.380	-1	-1
chr12	104359146	104360131	peak1850	693	.	2241.480	-1	-1
chr12	104613107	104614238	peak1851	103	.	333.840	-1	-1
chr12	104680579	104681386	peak1852	42	.	138.620	-1	-1
chr12	104771202	104771595	peak1853	39	.	127.400	-1	-1
chr12	105065385	105065953	peak1854	44	.	142.850	-1	-1
chr12	105501195	105501937	peak1855	206	.	667.980	-1	-1
chr12	105629776	105630589	peak1856	958	.	3100.000	-1	-1
chr12	106751156	106752086	peak1857	475	.	1537.080	-1	-1
chr12	107167622	107168469	peak1858	281	.	908.980	-1	-1
chr12	107557225	107557549	peak1859	31	.	102.330	-1	-1
chr12	107742846	107743349	peak1860	37	.	121.260	-1	-1
chr12	108078900	108079708	peak1861	74	.	240.760	-1	-1
chr12	108154716	108155376	peak1862	129	.	419.410	-1	-1
chr12	108908679	108909183	peak1863	195	.	631.570	-1	-1
chr12	108954520	108956109	peak1864	507	.	1642.300	-1	-1
chr12	109016255	109016547	peak1865	41	.	132.780	-1	-1
chr12	109085103	109085939	peak1866	35	.	114.320	-1	-1
chr12	109489756	109490930	peak1867	958	.	3100.000	-1	-1
chr12	109530878	109531679	peak1868	581	.	1879.830	-1	-1
chr12	109914592	109916113	peak1869	958	.	3100.000	-1	-1
chr12	110151138	110151581	peak1870	64	.	209.030	-1	-1
chr12	110433889	110434611	peak1871	203	.	658.770	-1	-1
chr12	110436520	110437058	peak1872	38	.	124.240	-1	-1
chr12	110476669	110477465	peak1873	70	.	227.990	-1	-1
chr12	110486015	110487004	peak1874	958	.	3100.000	-1	-1
chr12	110546135	110547644	peak1875	102	.	330.470	-1	-1
chr12	110562034	110562361	peak1876	102	.	332.100	-1	-1
chr12	110649643	110650063	peak1877	41	.	132.790	-1	-1
chr12	110661567	110661888	peak1878	34	.	111.110	-1	-1
chr12	110887300	110888500	peak1879	958	.	3100.000	-1	-1
chr12	110905738	110906569	peak1880	45	.	146.720	-1	-1
chr12	110939820	110940391	peak1881	66	.	213.600	-1	-1
chr12	111180779	111181172	peak1882	49	.	160.020	-1	-1
chr12	112037004	112037844	peak1883	958	.	3100.000	-1	-1
chr12	112123456	112124288	peak1884	608	.	1965.960	-1	-1
chr12	112380495	112380748	peak1885	32	.	106.570	-1	-1
chr12	112450572	112451383	peak1886	227	.	734.770	-1	-1
chr12	112563017	112563647	peak1887	176	.	569.640	-1	-1
chr12	112608227	112608484	peak1888	32	.	104.890	-1	-1
chr12	112846682	112847921	peak1889	958	.	3100.000	-1	-1
chr12	112856293	112856918	peak1890	317	.	1026.920	-1	-1
chr12	113277110	113277578	peak1891	43	.	139.580	-1	-1
chr12	113622567	113623498	peak1892	98	.	317.740	-1	-1
chr12	113660805	113661174	peak1893	33	.	107.230	-1	-1
chr12	113859898	113860431	peak1894	70	.	227.980	-1	-1
chr12	114211091	114211857	peak1895	331	.	1071.050	-1	-1
chr12	114403816	114404399	peak1896	95	.	309.470	-1	-1
chr12	115371182	115371647	peak1897	62	.	202.180	-1	-1
chr12	115587448	115588041	peak1898	123	.	398.640	-1	-1
chr12	116806106	116806877	peak1899	77	.	251.090	-1	-1
chr12	116813960	116814852	peak1900	41	.	134.350	-1	-1
chr12	116819518	116820839	peak1901	115	.	372.260	-1	-1
chr12	116965557	116966226	peak1902	71	.	232.410	-1	-1
chr12	117074669	117075019	peak1903	33	.	109.390	-1	-1
chr12	117125740	117126066	peak1904	34	.	111.490	-1	-1
chr12	117175758	117176355	peak1905	207	.	669.680	-1	-1
chr12	117348169	117349106	peak1906	958	.	3100.000	-1	-1
chr12	117578497	117578926	peak1907	42	.	136.550	-1	-1
chr12	117580445	117581489	peak1908	128	.	414.440	-1	-1
chr12	118454253	118454709	peak1909	61	.	198.870	-1	-1
chr12	118500277	118500539	peak1910	32	.	105.260	-1	-1
chr12	118796727	118797165	peak1911	42	.	136.370	-1	-1
chr12	118813915	118814530	peak1912	335	.	1085.500	-1	-1
chr12	120105101	120106275	peak1913	958	.	3100.000	-1	-1
chr12	120378599	120379042	peak1914	34	.	112.090	-1	-1
chr12	120631526	120633277	peak1915	958	.	3100.000	-1	-1
chr12	120638599	120639333	peak1916	359	.	1162.430	-1	-1
chr12	120668940	120669654	peak1917	140	.	453.230	-1	-1
chr12	120729116	120730171	peak1918	175	.	567.600	-1	-1
chr12	120730496	120731298	peak1919	96	.	311.340	-1	-1
chr12	120875359	120876247	peak1920	958	.	3100.000	-1	-1
chr12	120907421	120907713	peak1921	51	.	164.940	-1	-1
chr12	121018689	121019647	peak1922	450	.	1456.300	-1	-1
chr12	121123983	121125070	peak1923	958	.	3100.000	-1	-1
chr12	121498128	121498574	peak1924	65	.	210.220	-1	-1
chr12	121522949	121523274	peak1925	42	.	135.830	-1	-1
chr12	121647719	121648074	peak1926	59	.	193.380	-1	-1
chr12	121789593	121790581	peak1927	968	.	3131.830	-1	-1
chr12	121837359	121838063	peak1928	267	.	865.660	-1	-1
chr12	122110368	122110768	peak1929	91	.	297.370	-1	-1
chr12	122124907	122125233	peak1930	36	.	118.440	-1	-1
chr12	122224377	122224786	peak1931	31	.	101.020	-1	-1
chr12	122232007	122232565	peak1932	69	.	223.660	-1	-1
chr12	122234884	122235453	peak1933	265	.	859.100	-1	-1
chr12	122237214	122237596	peak1934	42	.	138.320	-1	-1
chr12	122325993	122326919	peak1935	958	.	3100.000	-1	-1
chr12	122500689	122501657	peak1936	40	.	131.160	-1	-1
chr12	122710116	122710894	peak1937	616	.	1994.760	-1	-1
chr12	122750719	122751417	peak1938	335	.	1085.960	-1	-1
chr12	122884994	122885458	peak1939	43	.	141.750	-1	-1
chr12	122907712	122908142	peak1940	34	.	112.310	-1	-1
chr12	122938473	122938867	peak1941	54	.	175.450	-1	-1
chr12	123011145	123012250	peak1942	610	.	1974.770	-1	-1
chr12	123237128	123237552	peak1943	43	.	141.970	-1	-1
chr12	123380356	123381172	peak1944	884	.	2858.720	-1	-1
chr12	123458730	123460259	peak1945	958	.	3100.000	-1	-1
chr12	123464334	123465810	peak1946	950	.	3072.790	-1	-1
chr12	123867996	123868766	peak1947	470	.	1521.400	-1	-1
chr12	123942404	123943132	peak1948	178	.	576.500	-1	-1
chr12	124068617	124069376	peak1949	239	.	774.660	-1	-1
chr12	124085912	124087324	peak1950	958	.	3100.000	-1	-1
chr12	124117608	124118926	peak1951	958	.	3100.000	-1	-1
chr12	124196478	124197065	peak1952	295	.	954.060	-1	-1
chr12	124875180	124875643	peak1953	129	.	417.130	-1	-1
chr12	124876867	124877232	peak1954	33	.	109.800	-1	-1
chr12	124907589	124908048	peak1955	50	.	164.680	-1	-1
chr12	125003364	125003903	peak1956	74	.	240.080	-1	-1
chr12	125165888	125166329	peak1957	69	.	226.110	-1	-1
chr12	125348532	125348786	peak1958	31	.	102.970	-1	-1
chr12	125394606	125395507	peak1959	46	.	148.860	-1	-1
chr12	125398876	125399682	peak1960	120	.	390.210	-1	-1
chr12	125401207	125403011	peak1961	668	.	2160.670	-1	-1
chr12	125405849	125406685	peak1962	67	.	218.780	-1	-1
chr12	125411632	125413239	peak1963	156	.	504.390	-1	-1
chr12	125423837	125425729	peak1964	360	.	1165.420	-1	-1
chr12	125477331	125477928	peak1965	48	.	157.070	-1	-1
chr12	127650796	127651118	peak1966	32	.	105.700	-1	-1
chr12	127813509	127813714	peak1967	39	.	126.360	-1	-1
chr12	127944220	127944636	peak1968	143	.	465.360	-1	-1
chr12	129308438	129309030	peak1969	958	.	3100.000	-1	-1
chr12	131238901	131239533	peak1970	205	.	665.330	-1	-1
chr12	131478388	131478929	peak1971	135	.	439.480	-1	-1
chr12	131727121	131727993	peak1972	958	.	3100.000	-1	-1
chr12	132194861	132196343	peak1973	958	.	3100.000	-1	-1
chr12	132314848	132315325	peak1974	52	.	170.450	-1	-1
chr12	132316020	132316667	peak1975	171	.	555.220	-1	-1
chr12	132344922	132345848	peak1976	55	.	178.110	-1	-1
chr12	132413593	132413996	peak1977	153	.	497.800	-1	-1
chr12	132434217	132434648	peak1978	105	.	341.240	-1	-1
chr12	132628781	132629146	peak1979	58	.	190.380	-1	-1
chr12	133022409	133023213	peak1980	169	.	546.720	-1	-1
chr12	133066554	133066787	peak1981	94	.	307.030	-1	-1
chr12	133286757	133287546	peak1982	958	.	3100.000	-1	-1
chr12	133405215	133406164	peak1983	958	.	3100.000	-1	-1
chr12	133464101	133464730	peak1984	351	.	1136.780	-1	-1
chr12	133532664	133533387	peak1985	505	.	1635.270	-1	-1
chr12	133562403	133563416	peak1986	958	.	3100.000	-1	-1
chr12	133613604	133614200	peak1987	481	.	1555.260	-1	-1
chr12	133656452	133657730	peak1988	672	.	2173.080	-1	-1
chr12	133757674	133758436	peak1989	665	.	2153.100	-1	-1
chr13	20175811	20176224	peak1990	66	.	215.310	-1	-1
chr13	21635824	21636060	peak1991	31	.	102.550	-1	-1
chr13	24463483	24463740	peak1992	35	.	114.100	-1	-1
chr13	25086320	25086780	peak1993	53	.	171.940	-1	-1
chr13	25086808	25087119	peak1994	113	.	366.780	-1	-1
chr13	25875563	25875842	peak1995	35	.	116.190	-1	-1
chr13	26795970	26796843	peak1996	342	.	1108.090	-1	-1
chr13	27825114	27825752	peak1997	194	.	627.620	-1	-1
chr13	28195898	28196192	peak1998	43	.	140.350	-1	-1
chr13	29232765	29233613	peak1999	958	.	3100.000	-1	-1
chr13	31191500	31192482	peak2000	958	.	3100.000	-1	-1
[truncated: 5,979 more rows]
