# Supplementary material for: Mechanistic basis of atypical TERT promoter mutations
Source: Nat Commun. 2024 Nov 18;15:9965. doi: 10.1038/s41467-024-54158-5 (PMC11574208; doi:10.1038/s41467-024-54158-5)
Supplement: Supplementary file 3 — Supplementary Data 1 [file 41467_2024_54158_MOESM3_ESM.zip › Code/ICGC/data/ChIP/SL12627_broadPeaks.txt]

chr1	894084	895001	peak1	380	.	1228.220	-1	-1
chr1	1167140	1167664	peak2	31	.	101.980	-1	-1
chr1	1208831	1209577	peak3	510	.	1648.710	-1	-1
chr1	1259734	1260377	peak4	201	.	651.580	-1	-1
chr1	1309860	1311169	peak5	959	.	3100.000	-1	-1
chr1	1334360	1335433	peak6	360	.	1163.290	-1	-1
chr1	1342238	1343173	peak7	842	.	2722.290	-1	-1
chr1	1406750	1407296	peak8	351	.	1133.800	-1	-1
chr1	1509707	1510604	peak9	35	.	115.410	-1	-1
chr1	1550433	1551444	peak10	136	.	440.250	-1	-1
chr1	1590284	1590790	peak11	456	.	1474.240	-1	-1
chr1	1655597	1656065	peak12	606	.	1960.410	-1	-1
chr1	2126085	2126981	peak13	61	.	197.630	-1	-1
chr1	2186647	2187932	peak14	959	.	3100.000	-1	-1
chr1	2322725	2323666	peak15	883	.	2852.940	-1	-1
chr1	2574402	2575047	peak16	200	.	647.460	-1	-1
chr1	3540969	3541738	peak17	517	.	1672.540	-1	-1
chr1	3566320	3566923	peak18	537	.	1734.580	-1	-1
chr1	3663591	3664247	peak19	387	.	1250.650	-1	-1
chr1	3712651	3713593	peak20	959	.	3100.000	-1	-1
chr1	6445537	6446248	peak21	186	.	603.010	-1	-1
chr1	6639762	6640486	peak22	114	.	370.280	-1	-1
chr1	6761577	6762163	peak23	40	.	131.380	-1	-1
chr1	7315571	7316147	peak24	76	.	247.220	-1	-1
chr1	7609209	7609646	peak25	41	.	134.320	-1	-1
chr1	8013794	8014764	peak26	507	.	1637.890	-1	-1
chr1	8021284	8022207	peak27	62	.	202.980	-1	-1
chr1	8938394	8939199	peak28	129	.	417.480	-1	-1
chr1	10002656	10003998	peak29	959	.	3100.000	-1	-1
chr1	10532281	10532983	peak30	33	.	108.860	-1	-1
chr1	11120014	11120762	peak31	120	.	388.010	-1	-1
chr1	11322225	11323313	peak32	959	.	3100.000	-1	-1
chr1	11333090	11333852	peak33	88	.	285.770	-1	-1
chr1	11865666	11866559	peak34	339	.	1095.750	-1	-1
chr1	12141734	12142248	peak35	63	.	204.250	-1	-1
chr1	14026324	14026899	peak36	33	.	109.740	-1	-1
chr1	16302239	16302991	peak37	242	.	783.060	-1	-1
chr1	16693124	16694591	peak38	299	.	966.450	-1	-1
chr1	16766834	16767689	peak39	414	.	1340.070	-1	-1
chr1	16970781	16971413	peak40	76	.	248.530	-1	-1
chr1	17230719	17232168	peak41	88	.	287.070	-1	-1
chr1	17380142	17380938	peak42	124	.	401.990	-1	-1
chr1	17487726	17488220	peak43	33	.	108.740	-1	-1
chr1	17516274	17516920	peak44	121	.	390.900	-1	-1
chr1	19007866	19008213	peak45	48	.	157.930	-1	-1
chr1	19536346	19537284	peak46	247	.	798.260	-1	-1
chr1	19577677	19578625	peak47	57	.	184.370	-1	-1
chr1	19811219	19812766	peak48	226	.	732.790	-1	-1
chr1	19922984	19923794	peak49	32	.	105.460	-1	-1
chr1	20834031	20835212	peak50	878	.	2837.120	-1	-1
chr1	20987400	20988653	peak51	959	.	3100.000	-1	-1
chr1	22109458	22110441	peak52	110	.	357.980	-1	-1
chr1	22351320	22352655	peak53	699	.	2258.050	-1	-1
chr1	23076636	23077309	peak54	64	.	208.400	-1	-1
chr1	23730113	23730862	peak55	73	.	237.450	-1	-1
chr1	24017920	24018966	peak56	514	.	1662.220	-1	-1
chr1	24069282	24070654	peak57	401	.	1295.790	-1	-1
chr1	24104252	24105208	peak58	41	.	134.480	-1	-1
chr1	24116595	24118016	peak59	601	.	1942.490	-1	-1
chr1	24127000	24127707	peak60	61	.	199.560	-1	-1
chr1	24194580	24195172	peak61	50	.	163.260	-1	-1
chr1	24285305	24286867	peak62	46	.	149.160	-1	-1
chr1	25558444	25560013	peak63	809	.	2614.000	-1	-1
chr1	25566014	25567074	peak64	239	.	772.540	-1	-1
chr1	25573151	25574356	peak65	38	.	124.450	-1	-1
chr1	26145408	26146912	peak66	316	.	1022.440	-1	-1
chr1	26324222	26325147	peak67	279	.	901.640	-1	-1
chr1	26496062	26496835	peak68	68	.	221.860	-1	-1
chr1	26758326	26759215	peak69	34	.	111.190	-1	-1
chr1	27070421	27071122	peak70	101	.	328.190	-1	-1
chr1	27114003	27115117	peak71	146	.	472.170	-1	-1
chr1	27216117	27217276	peak72	514	.	1663.290	-1	-1
chr1	27247739	27248855	peak73	396	.	1279.600	-1	-1
chr1	27481417	27482240	peak74	33	.	109.810	-1	-1
chr1	27648179	27649259	peak75	959	.	3100.000	-1	-1
chr1	27816394	27817489	peak76	52	.	170.990	-1	-1
chr1	28240660	28241965	peak77	629	.	2033.470	-1	-1
chr1	28414247	28415609	peak78	534	.	1727.920	-1	-1
chr1	28655115	28655793	peak79	819	.	2645.440	-1	-1
chr1	28695878	28696804	peak80	35	.	114.820	-1	-1
chr1	28969053	28970137	peak81	453	.	1465.220	-1	-1
chr1	28974416	28975665	peak82	38	.	125.470	-1	-1
chr1	28994826	28995534	peak83	57	.	185.420	-1	-1
chr1	29508088	29508998	peak84	251	.	813.140	-1	-1
chr1	31769157	31770143	peak85	140	.	452.710	-1	-1
chr1	32109827	32111190	peak86	591	.	1910.310	-1	-1
chr1	32253579	32254562	peak87	52	.	168.870	-1	-1
chr1	32532018	32532654	peak88	31	.	101.840	-1	-1
chr1	32644768	32645926	peak89	104	.	338.170	-1	-1
chr1	32687515	32688532	peak90	601	.	1941.870	-1	-1
chr1	32961621	32962206	peak91	52	.	170.520	-1	-1
chr1	33115594	33117093	peak92	402	.	1300.830	-1	-1
chr1	33282014	33283428	peak93	67	.	219.630	-1	-1
chr1	33446531	33447257	peak94	42	.	137.990	-1	-1
chr1	33502033	33503078	peak95	557	.	1799.420	-1	-1
chr1	33592378	33593573	peak96	959	.	3100.000	-1	-1
chr1	33722000	33722220	peak97	96	.	311.200	-1	-1
chr1	33812440	33813021	peak98	36	.	116.770	-1	-1
chr1	33937792	33938683	peak99	332	.	1074.900	-1	-1
chr1	35324945	35325823	peak100	247	.	799.450	-1	-1
chr1	35450212	35451319	peak101	39	.	128.640	-1	-1
chr1	36022413	36023704	peak102	472	.	1526.130	-1	-1
chr1	36234715	36236052	peak103	51	.	165.900	-1	-1
chr1	36395986	36397197	peak104	757	.	2445.910	-1	-1
chr1	36553960	36555028	peak105	624	.	2017.260	-1	-1
chr1	36626293	36627104	peak106	214	.	691.350	-1	-1
chr1	36689348	36690759	peak107	38	.	124.220	-1	-1
chr1	36839269	36839914	peak108	33	.	107.930	-1	-1
chr1	37330873	37331338	peak109	66	.	214.680	-1	-1
chr1	38019266	38020250	peak110	962	.	3107.840	-1	-1
chr1	38061123	38061911	peak111	328	.	1061.790	-1	-1
chr1	38157713	38158564	peak112	99	.	320.630	-1	-1
chr1	38273011	38274537	peak113	505	.	1633.220	-1	-1
chr1	38324738	38326288	peak114	692	.	2236.790	-1	-1
chr1	38455011	38456259	peak115	736	.	2378.250	-1	-1
chr1	38477905	38479008	peak116	885	.	2860.110	-1	-1
chr1	39338697	39339659	peak117	416	.	1346.860	-1	-1
chr1	39491599	39492757	peak118	31	.	100.140	-1	-1
chr1	39857613	39858159	peak119	108	.	349.380	-1	-1
chr1	39875023	39875623	peak120	44	.	144.460	-1	-1
chr1	40024853	40025673	peak121	427	.	1381.960	-1	-1
chr1	40204119	40205117	peak122	261	.	843.700	-1	-1
chr1	40505158	40507179	peak123	506	.	1634.530	-1	-1
chr1	40722964	40724334	peak124	959	.	3100.000	-1	-1
chr1	40996583	40997779	peak125	444	.	1434.520	-1	-1
chr1	41174616	41175261	peak126	44	.	142.550	-1	-1
chr1	41884314	41884990	peak127	58	.	187.970	-1	-1
chr1	42800520	42801456	peak128	251	.	811.810	-1	-1
chr1	43123534	43124759	peak129	614	.	1984.060	-1	-1
chr1	43147204	43148201	peak130	256	.	829.790	-1	-1
chr1	43311739	43312923	peak131	577	.	1864.920	-1	-1
chr1	43637297	43638349	peak132	659	.	2129.940	-1	-1
chr1	43672264	43673170	peak133	35	.	113.750	-1	-1
chr1	43823780	43824949	peak134	265	.	856.310	-1	-1
chr1	43854881	43856214	peak135	916	.	2959.210	-1	-1
chr1	44435094	44436317	peak136	959	.	3100.000	-1	-1
chr1	44456718	44457680	peak137	63	.	206.370	-1	-1
chr1	44678713	44679856	peak138	824	.	2662.570	-1	-1
chr1	45279247	45279777	peak139	236	.	763.610	-1	-1
chr1	45768935	45770061	peak140	94	.	305.300	-1	-1
chr1	45805343	45806445	peak141	118	.	382.870	-1	-1
chr1	46015960	46017071	peak142	69	.	225.530	-1	-1
chr1	46049046	46050006	peak143	42	.	137.120	-1	-1
chr1	46152036	46154398	peak144	474	.	1532.820	-1	-1
chr1	46713176	46713704	peak145	168	.	544.570	-1	-1
chr1	46768741	46769784	peak146	635	.	2052.230	-1	-1
chr1	46805950	46807049	peak147	112	.	364.970	-1	-1
chr1	47644581	47645320	peak148	108	.	351.410	-1	-1
chr1	47779143	47780445	peak149	80	.	258.890	-1	-1
chr1	47798928	47799562	peak150	33	.	108.540	-1	-1
chr1	48216819	48217321	peak151	72	.	234.020	-1	-1
chr1	51425617	51426386	peak152	32	.	105.680	-1	-1
chr1	51762384	51762987	peak153	45	.	148.330	-1	-1
chr1	52113817	52114465	peak154	53	.	172.630	-1	-1
chr1	52344138	52345385	peak155	334	.	1080.940	-1	-1
chr1	52498827	52499932	peak156	526	.	1699.660	-1	-1
chr1	52520444	52522540	peak157	323	.	1043.750	-1	-1
chr1	52869359	52870827	peak158	351	.	1135.650	-1	-1
chr1	53480272	53480836	peak159	84	.	274.510	-1	-1
chr1	53662114	53662787	peak160	144	.	467.190	-1	-1
chr1	53685594	53686561	peak161	73	.	238.360	-1	-1
chr1	53703681	53704850	peak162	609	.	1969.160	-1	-1
chr1	54231296	54231782	peak163	39	.	128.120	-1	-1
chr1	54303420	54304664	peak164	316	.	1023.650	-1	-1
chr1	54355035	54355838	peak165	93	.	302.140	-1	-1
chr1	54518102	54519638	peak166	667	.	2155.790	-1	-1
chr1	54953837	54954372	peak167	68	.	222.130	-1	-1
chr1	55181007	55182223	peak168	604	.	1952.400	-1	-1
chr1	55229774	55230832	peak169	402	.	1300.720	-1	-1
chr1	55621147	55621688	peak170	187	.	605.350	-1	-1
chr1	59220834	59221857	peak171	244	.	788.980	-1	-1
chr1	59527383	59528066	peak172	225	.	727.760	-1	-1
chr1	60598500	60599089	peak173	32	.	105.140	-1	-1
chr1	62190253	62191360	peak174	396	.	1281.550	-1	-1
chr1	63249123	63250085	peak175	193	.	626.610	-1	-1
chr1	63988520	63989569	peak176	804	.	2598.040	-1	-1
chr1	64648939	64649503	peak177	32	.	103.660	-1	-1
chr1	64935572	64936136	peak178	47	.	153.450	-1	-1
chr1	65886208	65886817	peak179	67	.	217.420	-1	-1
chr1	67390160	67391396	peak180	120	.	387.700	-1	-1
chr1	67895833	67897097	peak181	407	.	1316.450	-1	-1
chr1	70820176	70821107	peak182	37	.	122.170	-1	-1
chr1	71546326	71547318	peak183	226	.	732.860	-1	-1
chr1	78148173	78149648	peak184	122	.	395.610	-1	-1
chr1	78225080	78225767	peak185	176	.	570.690	-1	-1
chr1	78244930	78245782	peak186	530	.	1713.950	-1	-1
chr1	84543042	84543882	peak187	36	.	117.870	-1	-1
chr1	84609776	84610213	peak188	36	.	118.470	-1	-1
chr1	84944345	84945646	peak189	959	.	3100.000	-1	-1
chr1	85724856	85725811	peak190	693	.	2239.510	-1	-1
chr1	85741658	85742949	peak191	39	.	127.600	-1	-1
chr1	85763338	85764058	peak192	75	.	243.660	-1	-1
chr1	93810832	93811937	peak193	585	.	1891.050	-1	-1
chr1	94344077	94345129	peak194	583	.	1884.560	-1	-1
chr1	95537926	95539054	peak195	56	.	183.370	-1	-1
chr1	100435081	100436040	peak196	230	.	745.380	-1	-1
chr1	100597870	100599220	peak197	977	.	3157.260	-1	-1
chr1	100714888	100715810	peak198	131	.	425.670	-1	-1
chr1	100731316	100732173	peak199	128	.	415.290	-1	-1
chr1	101360019	101362531	peak200	293	.	949.130	-1	-1
chr1	107598962	107599580	peak201	63	.	204.470	-1	-1
chr1	109234410	109235696	peak202	338	.	1093.050	-1	-1
chr1	109289748	109290373	peak203	42	.	137.520	-1	-1
chr1	109618034	109619083	peak204	632	.	2041.870	-1	-1
chr1	109633032	109633756	peak205	45	.	147.560	-1	-1
chr1	109642360	109643193	peak206	154	.	498.500	-1	-1
chr1	109968352	109969764	peak207	284	.	919.130	-1	-1
chr1	110090581	110091765	peak208	592	.	1912.300	-1	-1
chr1	110163332	110164080	peak209	86	.	280.750	-1	-1
chr1	110576679	110577480	peak210	36	.	116.600	-1	-1
chr1	110880819	110882493	peak211	96	.	311.710	-1	-1
chr1	110949716	110950816	peak212	290	.	937.110	-1	-1
chr1	111506122	111507497	peak213	863	.	2788.910	-1	-1
chr1	112297457	112298683	peak214	96	.	310.160	-1	-1
chr1	112938309	112939044	peak215	101	.	329.350	-1	-1
chr1	113086585	113087084	peak216	120	.	389.950	-1	-1
chr1	113161393	113163202	peak217	163	.	527.320	-1	-1
chr1	114354765	114355458	peak218	279	.	903.420	-1	-1
chr1	114446956	114448308	peak219	168	.	544.090	-1	-1
chr1	114471528	114472394	peak220	203	.	658.270	-1	-1
chr1	115123986	115124776	peak221	480	.	1550.850	-1	-1
chr1	115258927	115259738	peak222	172	.	557.130	-1	-1
chr1	115322781	115323668	peak223	255	.	825.880	-1	-1
chr1	116184297	116184839	peak224	48	.	157.480	-1	-1
chr1	116681491	116682123	peak225	77	.	251.680	-1	-1
chr1	117909393	117910353	peak226	67	.	216.960	-1	-1
chr1	118471335	118472815	peak227	640	.	2068.090	-1	-1
chr1	120190446	120191406	peak228	313	.	1012.520	-1	-1
chr1	142618525	142618986	peak229	71	.	229.790	-1	-1
chr1	143467568	143467873	peak230	51	.	166.280	-1	-1
chr1	145096044	145096896	peak231	861	.	2781.790	-1	-1
chr1	145382110	145382603	peak232	87	.	283.880	-1	-1
chr1	145470224	145470903	peak233	66	.	214.840	-1	-1
chr1	145507146	145508089	peak234	179	.	578.570	-1	-1
chr1	145610416	145611318	peak235	176	.	571.030	-1	-1
chr1	149215366	149215971	peak236	76	.	245.510	-1	-1
chr1	149224375	149224964	peak237	200	.	649.060	-1	-1
chr1	149870877	149871709	peak238	34	.	111.020	-1	-1
chr1	149899186	149900180	peak239	747	.	2413.190	-1	-1
chr1	149982283	149983190	peak240	280	.	905.160	-1	-1
chr1	150039050	150040285	peak241	585	.	1889.700	-1	-1
chr1	150241016	150242003	peak242	455	.	1471.870	-1	-1
chr1	150265791	150266895	peak243	746	.	2411.410	-1	-1
chr1	150293662	150294448	peak244	601	.	1941.710	-1	-1
chr1	150459386	150460237	peak245	628	.	2028.680	-1	-1
chr1	150551791	150552592	peak246	40	.	130.350	-1	-1
chr1	150898321	150899407	peak247	787	.	2544.900	-1	-1
chr1	150980465	150981272	peak248	108	.	350.960	-1	-1
chr1	151042726	151043844	peak249	41	.	132.700	-1	-1
chr1	151137953	151139029	peak250	835	.	2698.480	-1	-1
chr1	151162319	151162906	peak251	127	.	412.860	-1	-1
chr1	151226829	151227646	peak252	292	.	945.380	-1	-1
chr1	151253639	151255002	peak253	114	.	370.130	-1	-1
chr1	151371681	151372541	peak254	938	.	3032.860	-1	-1
chr1	151431851	151432287	peak255	97	.	314.630	-1	-1
chr1	151881780	151882638	peak256	218	.	706.640	-1	-1
chr1	152161009	152162101	peak257	99	.	322.150	-1	-1
chr1	153630820	153631533	peak258	33	.	109.350	-1	-1
chr1	153699876	153700839	peak259	182	.	587.920	-1	-1
chr1	153755586	153756365	peak260	39	.	126.710	-1	-1
chr1	153917799	153918908	peak261	64	.	209.620	-1	-1
chr1	153930613	153931613	peak262	476	.	1538.560	-1	-1
chr1	153939464	153940680	peak263	108	.	349.010	-1	-1
chr1	153962751	153963730	peak264	942	.	3044.150	-1	-1
chr1	154154552	154156182	peak265	413	.	1334.300	-1	-1
chr1	154192697	154193623	peak266	166	.	537.730	-1	-1
chr1	154244671	154245309	peak267	34	.	111.030	-1	-1
chr1	154531054	154531878	peak268	137	.	443.160	-1	-1
chr1	154933674	154934733	peak269	289	.	934.680	-1	-1
chr1	154946000	154947944	peak270	458	.	1479.750	-1	-1
chr1	154955230	154956291	peak271	753	.	2434.130	-1	-1
chr1	154976357	154977239	peak272	48	.	156.420	-1	-1
chr1	155107372	155108998	peak273	151	.	488.930	-1	-1
chr1	155112284	155113465	peak274	839	.	2712.510	-1	-1
chr1	155178150	155179530	peak275	161	.	522.870	-1	-1
chr1	155210852	155211296	peak276	47	.	155.040	-1	-1
chr1	155231678	155232669	peak277	312	.	1008.190	-1	-1
chr1	155278099	155278984	peak278	81	.	262.940	-1	-1
chr1	155826553	155827339	peak279	144	.	466.580	-1	-1
chr1	155903660	155904916	peak280	959	.	3100.000	-1	-1
chr1	155990498	155991119	peak281	625	.	2019.700	-1	-1
chr1	156024131	156025058	peak282	80	.	258.980	-1	-1
chr1	156163330	156164603	peak283	492	.	1590.420	-1	-1
chr1	156252313	156253131	peak284	192	.	620.730	-1	-1
chr1	156542042	156542805	peak285	363	.	1172.540	-1	-1
chr1	156570760	156571811	peak286	244	.	788.630	-1	-1
chr1	156630874	156631617	peak287	188	.	607.510	-1	-1
chr1	156697696	156699030	peak288	679	.	2195.420	-1	-1
chr1	156710320	156711574	peak289	917	.	2964.610	-1	-1
chr1	156718199	156719111	peak290	98	.	318.900	-1	-1
chr1	156736438	156737604	peak291	377	.	1219.250	-1	-1
chr1	157107800	157108770	peak292	321	.	1036.860	-1	-1
chr1	158119166	158120038	peak293	159	.	515.360	-1	-1
chr1	158985211	158985760	peak294	69	.	224.150	-1	-1
chr1	160001309	160002196	peak295	667	.	2155.180	-1	-1
chr1	160312533	160313725	peak296	786	.	2540.690	-1	-1
chr1	161008397	161009072	peak297	131	.	425.860	-1	-1
chr1	161014735	161015339	peak298	47	.	153.670	-1	-1
chr1	161015414	161016388	peak299	647	.	2090.840	-1	-1
chr1	161087240	161088251	peak300	389	.	1259.210	-1	-1
chr1	161102069	161103374	peak301	508	.	1641.040	-1	-1
chr1	161123398	161124369	peak302	566	.	1829.960	-1	-1
chr1	161171659	161172662	peak303	529	.	1711.460	-1	-1
chr1	161283823	161284637	peak304	371	.	1198.770	-1	-1
chr1	161368652	161370104	peak305	454	.	1466.660	-1	-1
chr1	161719204	161720191	peak306	31	.	103.030	-1	-1
chr1	161735893	161736531	peak307	91	.	294.640	-1	-1
chr1	162467265	162468372	peak308	404	.	1307.480	-1	-1
chr1	163291124	163292267	peak309	738	.	2384.770	-1	-1
chr1	164686088	164686695	peak310	56	.	184.110	-1	-1
chr1	165667185	165668242	peak311	47	.	154.670	-1	-1
chr1	165737426	165738873	peak312	843	.	2724.510	-1	-1
chr1	168147648	168148812	peak313	607	.	1963.590	-1	-1
chr1	169030093	169030669	peak314	57	.	185.930	-1	-1
chr1	169336397	169338050	peak315	959	.	3100.000	-1	-1
chr1	169763515	169764695	peak316	713	.	2305.770	-1	-1
chr1	169862747	169863731	peak317	378	.	1222.490	-1	-1
chr1	170500685	170501938	peak318	33	.	108.860	-1	-1
chr1	171750005	171751345	peak319	749	.	2421.390	-1	-1
chr1	172412765	172413643	peak320	325	.	1051.140	-1	-1
chr1	173683517	173684713	peak321	933	.	3014.190	-1	-1
chr1	173792809	173794365	peak322	322	.	1040.200	-1	-1
chr1	173836739	173838011	peak323	310	.	1002.820	-1	-1
chr1	174968161	174969369	peak324	524	.	1694.100	-1	-1
chr1	176176001	176177176	peak325	140	.	454.090	-1	-1
chr1	177953167	177953763	peak326	171	.	554.440	-1	-1
chr1	178511096	178512131	peak327	45	.	145.740	-1	-1
chr1	179846587	179847526	peak328	494	.	1596.760	-1	-1
chr1	179850927	179852347	peak329	338	.	1092.710	-1	-1
chr1	183439977	183441802	peak330	592	.	1913.220	-1	-1
chr1	184723546	184724913	peak331	431	.	1393.200	-1	-1
chr1	185125658	185126904	peak332	233	.	755.120	-1	-1
chr1	185286014	185287015	peak333	69	.	225.810	-1	-1
chr1	186344049	186345388	peak334	453	.	1463.800	-1	-1
chr1	193028219	193029422	peak335	149	.	482.040	-1	-1
chr1	198127917	198128680	peak336	116	.	376.220	-1	-1
chr1	200589548	200590284	peak337	57	.	186.870	-1	-1
chr1	201924154	201925067	peak338	327	.	1057.960	-1	-1
chr1	201952006	201952824	peak339	40	.	132.060	-1	-1
chr1	202317342	202318174	peak340	124	.	401.750	-1	-1
chr1	202926922	202927950	peak341	160	.	519.570	-1	-1
chr1	203738602	203738857	peak342	41	.	134.320	-1	-1
chr1	203830431	203831476	peak343	980	.	3165.710	-1	-1
chr1	204380224	204381474	peak344	247	.	800.230	-1	-1
chr1	204485003	204486087	peak345	647	.	2091.980	-1	-1
chr1	205090721	205091913	peak346	336	.	1085.720	-1	-1
chr1	205180357	205181196	peak347	64	.	209.160	-1	-1
chr1	205600012	205600915	peak348	35	.	115.240	-1	-1
chr1	205600935	205601537	peak349	142	.	460.340	-1	-1
chr1	207378393	207378827	peak350	47	.	154.920	-1	-1
chr1	207692911	207693324	peak351	46	.	148.980	-1	-1
chr1	207925093	207925789	peak352	73	.	238.240	-1	-1
chr1	209957619	209958504	peak353	572	.	1848.960	-1	-1
chr1	209996363	209997306	peak354	52	.	168.810	-1	-1
chr1	210000936	210001676	peak355	218	.	706.980	-1	-1
chr1	211555685	211556836	peak356	35	.	114.430	-1	-1
chr1	212964628	212965568	peak357	591	.	1910.750	-1	-1
chr1	213188319	213189359	peak358	251	.	813.850	-1	-1
chr1	213224073	213225356	peak359	509	.	1645.340	-1	-1
chr1	214575804	214576391	peak360	48	.	158.080	-1	-1
chr1	214601080	214601830	peak361	57	.	185.640	-1	-1
chr1	214628062	214628779	peak362	37	.	120.150	-1	-1
chr1	217803967	217805032	peak363	306	.	989.530	-1	-1
chr1	218458100	218459158	peak364	644	.	2081.660	-1	-1
chr1	220267276	220267873	peak365	38	.	123.320	-1	-1
chr1	220906213	220906856	peak366	75	.	244.210	-1	-1
chr1	222762696	222764061	peak367	393	.	1270.050	-1	-1
chr1	222816896	222817892	peak368	195	.	631.810	-1	-1
chr1	222885746	222887070	peak369	214	.	692.660	-1	-1
chr1	222987901	222989048	peak370	161	.	520.300	-1	-1
chr1	223147836	223148305	peak371	42	.	137.710	-1	-1
chr1	224301364	224302586	peak372	399	.	1290.200	-1	-1
chr1	224517778	224518518	peak373	79	.	256.610	-1	-1
chr1	224622194	224623124	peak374	371	.	1200.500	-1	-1
chr1	226111453	226112407	peak375	195	.	632.360	-1	-1
chr1	226374076	226374926	peak376	540	.	1745.240	-1	-1
chr1	227730180	227730842	peak377	41	.	135.540	-1	-1
chr1	227750908	227751809	peak378	113	.	367.440	-1	-1
chr1	227922541	227923389	peak379	514	.	1660.560	-1	-1
chr1	228275493	228276156	peak380	56	.	182.480	-1	-1
chr1	228327182	228328437	peak381	107	.	347.600	-1	-1
chr1	228594040	228594801	peak382	83	.	270.790	-1	-1
chr1	229761616	229762335	peak383	234	.	756.060	-1	-1
chr1	231114376	231115263	peak384	490	.	1584.310	-1	-1
chr1	231558150	231558764	peak385	70	.	229.170	-1	-1
chr1	231663711	231664869	peak386	454	.	1467.430	-1	-1
chr1	233085675	233086651	peak387	153	.	495.820	-1	-1
chr1	233654098	233654625	peak388	87	.	281.720	-1	-1
chr1	234508646	234509860	peak389	959	.	3100.000	-1	-1
chr1	234735584	234736278	peak390	33	.	106.990	-1	-1
chr1	234811646	234812432	peak391	84	.	271.870	-1	-1
chr1	235116307	235117191	peak392	64	.	208.220	-1	-1
chr1	235147358	235148149	peak393	34	.	111.650	-1	-1
chr1	235291765	235292687	peak394	198	.	639.680	-1	-1
chr1	235324073	235324977	peak395	383	.	1237.210	-1	-1
chr1	235491257	235492924	peak396	364	.	1178.240	-1	-1
chr1	235530414	235531328	peak397	483	.	1562.530	-1	-1
chr1	236767348	236768276	peak398	642	.	2073.810	-1	-1
chr1	236957889	236959058	peak399	793	.	2563.270	-1	-1
chr1	242010865	242011910	peak400	758	.	2448.950	-1	-1
chr1	243418485	243419738	peak401	134	.	433.670	-1	-1
chr1	245026101	245026853	peak402	68	.	221.860	-1	-1
chr1	245254842	245255915	peak403	73	.	238.930	-1	-1
chr1	246729003	246730224	peak404	686	.	2218.150	-1	-1
chr1	247094935	247095863	peak405	74	.	239.700	-1	-1
chr1	247171085	247171702	peak406	142	.	459.130	-1	-1
chr1	247241604	247242433	peak407	54	.	175.640	-1	-1
chr1	247266969	247268112	peak408	372	.	1204.140	-1	-1
chr1	247373492	247374432	peak409	35	.	114.050	-1	-1
chr1	247494414	247495497	peak410	113	.	366.070	-1	-1
chr1	249119703	249121191	peak411	959	.	3100.000	-1	-1
chr10	977316	978149	peak412	447	.	1444.390	-1	-1
chr10	1033622	1034971	peak413	663	.	2143.970	-1	-1
chr10	1094642	1095789	peak414	186	.	602.850	-1	-1
chr10	1101914	1103720	peak415	959	.	3100.000	-1	-1
chr10	3466478	3467121	peak416	47	.	153.230	-1	-1
chr10	5726162	5727261	peak417	391	.	1263.270	-1	-1
chr10	5855029	5855989	peak418	129	.	418.870	-1	-1
chr10	5931664	5932416	peak419	963	.	3110.640	-1	-1
chr10	6316914	6317657	peak420	227	.	735.760	-1	-1
chr10	7829529	7830453	peak421	371	.	1199.370	-1	-1
chr10	7859966	7860730	peak422	64	.	208.240	-1	-1
chr10	8086928	8087585	peak423	121	.	394.000	-1	-1
chr10	12237341	12238774	peak424	959	.	3100.000	-1	-1
chr10	13203008	13203728	peak425	149	.	481.740	-1	-1
chr10	13628517	13629378	peak426	789	.	2550.390	-1	-1
chr10	14879819	14880670	peak427	96	.	311.860	-1	-1
chr10	14995474	14996745	peak428	194	.	628.740	-1	-1
chr10	15000989	15002398	peak429	525	.	1696.120	-1	-1
chr10	15902000	15903090	peak430	959	.	3100.000	-1	-1
chr10	17037884	17038663	peak431	56	.	183.550	-1	-1
chr10	17243231	17244041	peak432	93	.	300.550	-1	-1
chr10	18940013	18941010	peak433	597	.	1930.220	-1	-1
chr10	18947796	18948574	peak434	279	.	903.140	-1	-1
chr10	22605240	22606156	peak435	147	.	476.550	-1	-1
chr10	22634057	22634646	peak436	70	.	226.800	-1	-1
chr10	26985847	26987080	peak437	919	.	2970.870	-1	-1
chr10	27442671	27444454	peak438	652	.	2107.190	-1	-1
chr10	27530621	27531437	peak439	510	.	1650.340	-1	-1
chr10	27531626	27532609	peak440	454	.	1468.490	-1	-1
chr10	27792798	27793599	peak441	158	.	511.280	-1	-1
chr10	28821106	28822301	peak442	178	.	575.010	-1	-1
chr10	33247005	33247893	peak443	169	.	547.700	-1	-1
chr10	33269286	33270036	peak444	60	.	196.230	-1	-1
chr10	35415226	35416366	peak445	40	.	131.960	-1	-1
chr10	35484417	35485301	peak446	149	.	482.930	-1	-1
chr10	35624969	35625773	peak447	320	.	1034.490	-1	-1
chr10	42863171	42863850	peak448	74	.	239.940	-1	-1
chr10	43277638	43279034	peak449	866	.	2800.170	-1	-1
chr10	43633297	43634151	peak450	148	.	478.470	-1	-1
chr10	43892032	43892378	peak451	121	.	391.710	-1	-1
chr10	43892522	43893139	peak452	73	.	236.340	-1	-1
chr10	43904151	43905012	peak453	56	.	182.220	-1	-1
chr10	43950655	43951369	peak454	155	.	502.340	-1	-1
chr10	44069623	44070466	peak455	374	.	1209.250	-1	-1
chr10	44101470	44102302	peak456	598	.	1931.570	-1	-1
chr10	45495996	45496711	peak457	129	.	419.520	-1	-1
chr10	46167957	46168670	peak458	38	.	124.750	-1	-1
chr10	49407477	49408016	peak459	117	.	378.850	-1	-1
chr10	50746317	50747293	peak460	44	.	145.060	-1	-1
chr10	52384080	52385217	peak461	41	.	135.520	-1	-1
chr10	52419745	52420263	peak462	170	.	549.210	-1	-1
chr10	52499291	52500411	peak463	504	.	1628.850	-1	-1
chr10	53458946	53460134	peak464	959	.	3100.000	-1	-1
chr10	60094397	60094961	peak465	38	.	123.960	-1	-1
chr10	60144860	60145682	peak466	99	.	322.540	-1	-1
chr10	61348496	61348950	peak467	70	.	228.140	-1	-1
chr10	62073916	62074543	peak468	40	.	130.120	-1	-1
chr10	64563883	64565152	peak469	376	.	1217.550	-1	-1
chr10	67329980	67330616	peak470	56	.	182.060	-1	-1
chr10	69608991	69609773	peak471	377	.	1218.040	-1	-1
chr10	69834315	69835416	peak472	66	.	213.580	-1	-1
chr10	70660157	70661586	peak473	302	.	978.160	-1	-1
chr10	70715180	70716609	peak474	900	.	2908.440	-1	-1
chr10	70716735	70717225	peak475	31	.	101.600	-1	-1
chr10	71929849	71930707	peak476	501	.	1618.970	-1	-1
chr10	72091224	72091962	peak477	70	.	227.240	-1	-1
chr10	72163497	72164200	peak478	207	.	670.760	-1	-1
chr10	74113930	74115100	peak479	33	.	108.250	-1	-1
chr10	74451432	74452135	peak480	39	.	126.810	-1	-1
chr10	74869850	74870673	peak481	474	.	1532.740	-1	-1
chr10	74927371	74928513	peak482	688	.	2224.970	-1	-1
chr10	75006849	75007398	peak483	34	.	112.780	-1	-1
chr10	75011887	75013046	peak484	323	.	1045.550	-1	-1
chr10	75489734	75490823	peak485	837	.	2705.820	-1	-1
chr10	75503381	75504686	peak486	959	.	3100.000	-1	-1
chr10	75544772	75545677	peak487	631	.	2039.600	-1	-1
chr10	76585575	76586636	peak488	109	.	355.100	-1	-1
chr10	76870834	76872503	peak489	96	.	311.020	-1	-1
chr10	79788786	79789945	peak490	443	.	1433.910	-1	-1
chr10	80305519	80305915	peak491	52	.	168.200	-1	-1
chr10	85898807	85899837	peak492	541	.	1749.090	-1	-1
chr10	86184392	86185017	peak493	112	.	362.590	-1	-1
chr10	88280538	88281091	peak494	45	.	146.590	-1	-1
chr10	88470631	88471332	peak495	65	.	211.850	-1	-1
chr10	88648611	88649220	peak496	128	.	415.160	-1	-1
chr10	89264024	89265493	peak497	545	.	1762.150	-1	-1
chr10	89422191	89422658	peak498	39	.	127.250	-1	-1
chr10	89577412	89578759	peak499	458	.	1480.580	-1	-1
chr10	90711122	90712086	peak500	39	.	127.740	-1	-1
chr10	90839098	90839361	peak501	35	.	114.930	-1	-1
chr10	92690668	92691578	peak502	110	.	357.930	-1	-1
chr10	93683000	93683912	peak503	138	.	447.280	-1	-1
chr10	93999903	94000736	peak504	71	.	231.470	-1	-1
chr10	94351181	94351903	peak505	121	.	392.900	-1	-1
chr10	95255887	95256746	peak506	180	.	583.610	-1	-1
chr10	95461857	95462874	peak507	596	.	1926.590	-1	-1
chr10	96122220	96123281	peak508	863	.	2788.760	-1	-1
chr10	97849261	97850527	peak509	959	.	3100.000	-1	-1
chr10	97889261	97890733	peak510	380	.	1230.420	-1	-1
chr10	98345958	98347471	peak511	611	.	1973.790	-1	-1
chr10	99160500	99161449	peak512	567	.	1833.530	-1	-1
chr10	99893914	99894826	peak513	148	.	479.180	-1	-1
chr10	100174669	100175363	peak514	33	.	108.940	-1	-1
chr10	101491425	101492363	peak515	335	.	1083.460	-1	-1
chr10	101988952	101989787	peak516	221	.	714.670	-1	-1
chr10	102295328	102296175	peak517	497	.	1607.570	-1	-1
chr10	102672185	102673394	peak518	88	.	285.750	-1	-1
chr10	102746644	102747897	peak519	944	.	3051.720	-1	-1
chr10	102802201	102803209	peak520	65	.	210.620	-1	-1
chr10	102827507	102827968	peak521	36	.	118.610	-1	-1
chr10	103347401	103348465	peak522	473	.	1528.080	-1	-1
chr10	103542789	103543662	peak523	50	.	163.160	-1	-1
chr10	103824629	103825444	peak524	34	.	111.310	-1	-1
chr10	103892023	103893232	peak525	96	.	310.890	-1	-1
chr10	103911574	103912646	peak526	628	.	2029.330	-1	-1
chr10	104180468	104181494	peak527	84	.	271.790	-1	-1
chr10	104261568	104263055	peak528	178	.	576.270	-1	-1
chr10	104401614	104402369	peak529	34	.	111.030	-1	-1
chr10	104503018	104504099	peak530	529	.	1711.800	-1	-1
chr10	104613602	104614585	peak531	161	.	522.620	-1	-1
chr10	104951922	104952658	peak532	46	.	151.780	-1	-1
chr10	105127283	105127974	peak533	37	.	120.010	-1	-1
chr10	105155673	105156966	peak534	959	.	3100.000	-1	-1
chr10	106014210	106014889	peak535	47	.	155.040	-1	-1
chr10	106028248	106029174	peak536	180	.	583.070	-1	-1
chr10	112064524	112065220	peak537	139	.	451.330	-1	-1
chr10	112158889	112159634	peak538	38	.	123.220	-1	-1
chr10	112677980	112679711	peak539	866	.	2799.660	-1	-1
chr10	114206174	114207388	peak540	666	.	2151.760	-1	-1
chr10	114846957	114847781	peak541	111	.	359.520	-1	-1
chr10	115309998	115310419	peak542	39	.	129.170	-1	-1
chr10	121356080	121357116	peak543	67	.	218.380	-1	-1
chr10	121410146	121410721	peak544	40	.	129.820	-1	-1
chr10	121414912	121415566	peak545	89	.	287.780	-1	-1
chr10	121651622	121652634	peak546	606	.	1960.260	-1	-1
chr10	122610263	122611357	peak547	968	.	3127.140	-1	-1
chr10	123687348	123688082	peak548	309	.	999.070	-1	-1
chr10	123734477	123735018	peak549	36	.	118.820	-1	-1
chr10	124713363	124714259	peak550	298	.	964.520	-1	-1
chr10	124913329	124914443	peak551	992	.	3204.870	-1	-1
chr10	126063172	126063517	peak552	35	.	115.650	-1	-1
chr10	126490072	126490708	peak553	198	.	639.810	-1	-1
chr10	127407586	127409009	peak554	77	.	251.030	-1	-1
chr10	127924921	127925496	peak555	75	.	242.700	-1	-1
chr10	129687834	129688303	peak556	46	.	149.550	-1	-1
chr10	134247835	134248275	peak557	54	.	175.170	-1	-1
chr10	134801066	134801817	peak558	359	.	1159.700	-1	-1
chr10	135075154	135075763	peak559	35	.	114.970	-1	-1
chr10	135121943	135122938	peak560	401	.	1296.050	-1	-1
chr10	135137916	135138474	peak561	39	.	126.410	-1	-1
chr10	135207313	135208294	peak562	557	.	1802.190	-1	-1
chr10	135333604	135334270	peak563	101	.	327.080	-1	-1
chr11	206923	209011	peak564	387	.	1252.940	-1	-1
chr11	236251	237558	peak565	572	.	1850.490	-1	-1
chr11	506065	507423	peak566	77	.	251.180	-1	-1
chr11	535351	535981	peak567	209	.	676.490	-1	-1
chr11	575963	576834	peak568	639	.	2066.790	-1	-1
chr11	615337	616333	peak569	127	.	410.740	-1	-1
chr11	808864	810300	peak570	305	.	987.330	-1	-1
chr11	910306	911063	peak571	394	.	1275.160	-1	-1
chr11	1283600	1284207	peak572	50	.	162.940	-1	-1
chr11	1968423	1968865	peak573	309	.	998.910	-1	-1
chr11	2420946	2422409	peak574	959	.	3100.000	-1	-1
chr11	2913700	2914241	peak575	123	.	398.130	-1	-1
chr11	3078296	3079200	peak576	798	.	2578.340	-1	-1
chr11	3399893	3400824	peak577	331	.	1071.900	-1	-1
chr11	4115548	4116326	peak578	70	.	226.790	-1	-1
chr11	6411062	6412104	peak579	42	.	136.330	-1	-1
chr11	6502103	6503344	peak580	796	.	2572.600	-1	-1
chr11	6624201	6625238	peak581	67	.	219.430	-1	-1
chr11	6628067	6628632	peak582	65	.	211.250	-1	-1
chr11	6633228	6634193	peak583	204	.	660.790	-1	-1
chr11	6704010	6705067	peak584	89	.	289.160	-1	-1
chr11	7041205	7041933	peak585	43	.	139.530	-1	-1
chr11	8008350	8009067	peak586	922	.	2978.390	-1	-1
chr11	8190294	8190876	peak587	124	.	401.680	-1	-1
chr11	8703885	8704704	peak588	193	.	624.590	-1	-1
chr11	8709423	8711086	peak589	888	.	2869.910	-1	-1
chr11	8985488	8986866	peak590	367	.	1186.700	-1	-1
chr11	9335867	9337006	peak591	132	.	429.030	-1	-1
chr11	9405720	9406842	peak592	415	.	1343.420	-1	-1
chr11	9481806	9482879	peak593	817	.	2639.840	-1	-1
chr11	10772297	10773431	peak594	860	.	2780.780	-1	-1
chr11	12111546	12112176	peak595	71	.	229.400	-1	-1
chr11	12245969	12246609	peak596	48	.	157.760	-1	-1
chr11	12398827	12399372	peak597	30	.	100.100	-1	-1
chr11	17098722	17099725	peak598	401	.	1297.030	-1	-1
chr11	17229162	17229827	peak599	87	.	281.070	-1	-1
chr11	17375050	17375666	peak600	34	.	113.040	-1	-1
chr11	18127222	18127997	peak601	108	.	351.410	-1	-1
chr11	18343339	18344462	peak602	415	.	1342.350	-1	-1
chr11	18547872	18549069	peak603	959	.	3100.000	-1	-1
chr11	18609966	18610715	peak604	110	.	358.080	-1	-1
chr11	18655501	18656738	peak605	485	.	1569.150	-1	-1
chr11	18771107	18771758	peak606	86	.	280.930	-1	-1
chr11	19262356	19262916	peak607	44	.	144.140	-1	-1
chr11	22646726	22647875	peak608	270	.	872.890	-1	-1
chr11	22850778	22851168	peak609	36	.	117.990	-1	-1
chr11	27527701	27528791	peak610	277	.	895.650	-1	-1
chr11	28131511	28132165	peak611	49	.	158.330	-1	-1
chr11	28857641	28858316	peak612	34	.	110.210	-1	-1
chr11	30344225	30345035	peak613	377	.	1220.640	-1	-1
chr11	31390998	31391999	peak614	643	.	2080.150	-1	-1
chr11	32604854	32605926	peak615	505	.	1633.280	-1	-1
chr11	33182524	33183430	peak616	425	.	1375.370	-1	-1
chr11	33393960	33394575	peak617	71	.	229.720	-1	-1
chr11	35683721	35685144	peak618	597	.	1931.400	-1	-1
chr11	36615673	36616378	peak619	41	.	134.570	-1	-1
chr11	43379985	43381008	peak620	671	.	2170.270	-1	-1
chr11	43901731	43902814	peak621	801	.	2587.990	-1	-1
chr11	45376590	45377413	peak622	484	.	1564.180	-1	-1
chr11	45826347	45827027	peak623	34	.	110.800	-1	-1
chr11	45938951	45940021	peak624	674	.	2179.280	-1	-1
chr11	46025001	46025607	peak625	575	.	1858.950	-1	-1
chr11	46134581	46134976	peak626	78	.	252.360	-1	-1
chr11	46638362	46639529	peak627	214	.	692.120	-1	-1
chr11	46721630	46722983	peak628	959	.	3100.000	-1	-1
chr11	46957788	46958785	peak629	318	.	1029.010	-1	-1
chr11	47269897	47271172	peak630	410	.	1327.070	-1	-1
chr11	47290201	47291431	peak631	41	.	135.040	-1	-1
chr11	47429359	47430345	peak632	589	.	1905.490	-1	-1
chr11	47447534	47448599	peak633	385	.	1243.710	-1	-1
chr11	47574476	47575093	peak634	110	.	357.960	-1	-1
chr11	47599918	47601174	peak635	839	.	2713.160	-1	-1
chr11	47736676	47737322	peak636	41	.	133.630	-1	-1
chr11	47788724	47789533	peak637	51	.	167.060	-1	-1
chr11	47869367	47870380	peak638	143	.	464.090	-1	-1
chr11	48034919	48035316	peak639	32	.	104.780	-1	-1
chr11	56099485	56099926	peak640	41	.	134.320	-1	-1
chr11	57103090	57103911	peak641	115	.	372.380	-1	-1
chr11	57297520	57298690	peak642	684	.	2209.800	-1	-1
chr11	57424635	57425649	peak643	338	.	1093.560	-1	-1
chr11	57434358	57436604	peak644	99	.	320.380	-1	-1
chr11	57479034	57480639	peak645	959	.	3100.000	-1	-1
chr11	57508376	57509361	peak646	759	.	2454.530	-1	-1
chr11	58344862	58346440	peak647	612	.	1976.810	-1	-1
chr11	58909958	58910600	peak648	61	.	199.050	-1	-1
chr11	59333300	59334141	peak649	70	.	228.210	-1	-1
chr11	59382457	59384064	peak650	71	.	231.480	-1	-1
chr11	59577693	59578750	peak651	780	.	2522.050	-1	-1
chr11	60673510	60674595	peak652	433	.	1401.320	-1	-1
chr11	60681036	60681815	peak653	55	.	179.890	-1	-1
chr11	60928340	60929496	peak654	198	.	639.940	-1	-1
chr11	61100215	61101276	peak655	72	.	235.300	-1	-1
chr11	61129069	61130294	peak656	471	.	1524.320	-1	-1
chr11	61159669	61160395	peak657	169	.	546.720	-1	-1
chr11	61197000	61198109	peak658	945	.	3052.950	-1	-1
chr11	61559318	61561038	peak659	760	.	2457.840	-1	-1
chr11	61734927	61735516	peak660	31	.	102.450	-1	-1
chr11	61890898	61892328	peak661	725	.	2344.060	-1	-1
chr11	62358584	62359825	peak662	743	.	2400.210	-1	-1
chr11	62366486	62367201	peak663	51	.	165.630	-1	-1
chr11	62368404	62369582	peak664	47	.	153.210	-1	-1
chr11	62389126	62390161	peak665	687	.	2221.530	-1	-1
chr11	62413350	62414355	peak666	150	.	486.160	-1	-1
chr11	62420476	62421154	peak667	230	.	744.140	-1	-1
chr11	62432120	62433057	peak668	55	.	180.240	-1	-1
chr11	62438668	62440031	peak669	116	.	376.070	-1	-1
chr11	62446152	62447033	peak670	543	.	1754.360	-1	-1
chr11	62472949	62474080	peak671	152	.	492.220	-1	-1
chr11	62476565	62477591	peak672	86	.	279.950	-1	-1
chr11	62494356	62496567	peak673	661	.	2136.600	-1	-1
chr11	62521020	62522119	peak674	630	.	2036.560	-1	-1
chr11	62528778	62529498	peak675	291	.	942.950	-1	-1
chr11	62554446	62555683	peak676	463	.	1496.050	-1	-1
chr11	62558918	62559797	peak677	277	.	897.320	-1	-1
chr11	62598656	62599953	peak678	434	.	1402.140	-1	-1
chr11	62606606	62607465	peak679	337	.	1089.980	-1	-1
chr11	63741633	63742647	peak680	519	.	1676.880	-1	-1
chr11	63753248	63754452	peak681	501	.	1621.130	-1	-1
chr11	63952676	63953878	peak682	31	.	100.170	-1	-1
chr11	63993192	63994679	peak683	66	.	213.250	-1	-1
chr11	64007856	64009186	peak684	230	.	743.490	-1	-1
chr11	64036971	64038549	peak685	959	.	3100.000	-1	-1
chr11	64038606	64039313	peak686	140	.	453.510	-1	-1
chr11	64051915	64053339	peak687	35	.	114.910	-1	-1
chr11	64084426	64085970	peak688	643	.	2079.400	-1	-1
chr11	64546055	64547050	peak689	63	.	205.230	-1	-1
chr11	64577785	64578699	peak690	167	.	540.510	-1	-1
chr11	64851096	64852051	peak691	844	.	2727.140	-1	-1
chr11	64863053	64864400	peak692	583	.	1885.290	-1	-1
chr11	64884654	64885624	peak693	605	.	1956.820	-1	-1
chr11	64889274	64890182	peak694	40	.	131.600	-1	-1
chr11	64901183	64903043	peak695	375	.	1213.730	-1	-1
chr11	65185936	65186979	peak696	84	.	273.730	-1	-1
chr11	65244367	65245480	peak697	141	.	455.560	-1	-1
chr11	65337150	65338433	peak698	550	.	1778.120	-1	-1
chr11	65381432	65382157	peak699	66	.	213.280	-1	-1
chr11	65382349	65383497	peak700	647	.	2090.750	-1	-1
chr11	65479124	65480436	peak701	438	.	1417.380	-1	-1
chr11	65487603	65488437	peak702	69	.	224.530	-1	-1
chr11	65624120	65625175	peak703	94	.	305.300	-1	-1
chr11	65625210	65626148	peak704	578	.	1869.580	-1	-1
chr11	65626472	65628662	peak705	121	.	393.740	-1	-1
chr11	65655378	65656749	peak706	416	.	1346.760	-1	-1
chr11	65728601	65729749	peak707	959	.	3100.000	-1	-1
chr11	65768962	65770642	peak708	959	.	3100.000	-1	-1
chr11	65819266	65820375	peak709	712	.	2300.950	-1	-1
chr11	66035559	66036527	peak710	30	.	100.110	-1	-1
chr11	66056318	66057408	peak711	188	.	607.980	-1	-1
chr11	66246750	66248392	peak712	62	.	203.010	-1	-1
chr11	66277838	66278345	peak713	49	.	159.080	-1	-1
chr11	66487599	66488502	peak714	38	.	123.550	-1	-1
chr11	67055548	67056708	peak715	98	.	319.590	-1	-1
chr11	67168899	67169418	peak716	36	.	118.570	-1	-1
chr11	67195568	67196221	peak717	63	.	203.650	-1	-1
chr11	67373875	67374806	peak718	226	.	731.310	-1	-1
chr11	67797614	67798560	peak719	165	.	533.020	-1	-1
chr11	68039083	68040146	peak720	255	.	824.250	-1	-1
chr11	68670749	68671906	peak721	648	.	2093.190	-1	-1
chr11	69064489	69065348	peak722	73	.	237.750	-1	-1
chr11	69489460	69490468	peak723	90	.	292.330	-1	-1
chr11	70244153	70245047	peak724	90	.	290.780	-1	-1
chr11	71639068	71640446	peak725	959	.	3100.000	-1	-1
chr11	71791319	71792261	peak726	445	.	1438.080	-1	-1
chr11	71813603	71814962	peak727	232	.	751.380	-1	-1
chr11	71822777	71824383	peak728	959	.	3100.000	-1	-1
chr11	72953223	72954054	peak729	53	.	172.530	-1	-1
chr11	73308983	73310059	peak730	436	.	1408.980	-1	-1
chr11	73427282	73427637	peak731	38	.	123.090	-1	-1
chr11	73498545	73499528	peak732	364	.	1176.330	-1	-1
chr11	73587462	73588605	peak733	633	.	2047.400	-1	-1
chr11	73881547	73882762	peak734	444	.	1435.410	-1	-1
chr11	75110212	75111103	peak735	449	.	1451.770	-1	-1
chr11	75273004	75274603	peak736	124	.	400.920	-1	-1
chr11	76758488	76758975	peak737	133	.	432.510	-1	-1
chr11	77348384	77349403	peak738	821	.	2654.750	-1	-1
chr11	77531542	77532452	peak739	97	.	314.960	-1	-1
chr11	77705297	77706539	peak740	933	.	3015.810	-1	-1
chr11	77790656	77791252	peak741	46	.	148.660	-1	-1
chr11	77849987	77851088	peak742	237	.	767.150	-1	-1
chr11	82612381	82613129	peak743	186	.	603.810	-1	-1
chr11	82904150	82905250	peak744	681	.	2200.720	-1	-1
chr11	82996543	82997949	peak745	317	.	1025.240	-1	-1
chr11	85358456	85359441	peak746	212	.	687.110	-1	-1
chr11	85429810	85430610	peak747	41	.	133.040	-1	-1
chr11	85780592	85781311	peak748	78	.	254.310	-1	-1
chr11	85904280	85905004	peak749	52	.	169.970	-1	-1
chr11	86012792	86013733	peak750	959	.	3100.000	-1	-1
chr11	89955774	89956716	peak751	144	.	467.510	-1	-1
chr11	93394464	93395386	peak752	98	.	316.730	-1	-1
chr11	93474260	93475375	peak753	94	.	306.030	-1	-1
chr11	93516970	93517949	peak754	517	.	1670.480	-1	-1
chr11	93861639	93862446	peak755	58	.	187.460	-1	-1
chr11	94276704	94277531	peak756	40	.	129.530	-1	-1
chr11	94706312	94707274	peak757	684	.	2209.960	-1	-1
chr11	95522462	95523926	peak758	293	.	946.450	-1	-1
chr11	95656682	95657675	peak759	175	.	567.540	-1	-1
chr11	96122261	96123590	peak760	239	.	773.500	-1	-1
chr11	101980536	101981394	peak761	31	.	101.250	-1	-1
chr11	102217488	102218232	peak762	41	.	135.210	-1	-1
chr11	102962453	102963406	peak763	608	.	1965.100	-1	-1
chr11	105892396	105893579	peak764	886	.	2864.160	-1	-1
chr11	107328284	107328936	peak765	31	.	102.990	-1	-1
chr11	107435951	107436762	peak766	74	.	242.120	-1	-1
chr11	108092978	108094318	peak767	177	.	574.000	-1	-1
chr11	108337627	108338671	peak768	279	.	901.610	-1	-1
chr11	108535339	108536092	peak769	205	.	665.040	-1	-1
chr11	111749330	111750534	peak770	185	.	600.430	-1	-1
chr11	111944338	111945530	peak771	896	.	2894.660	-1	-1
chr11	111956630	111958129	peak772	741	.	2394.350	-1	-1
chr11	114165497	114166129	peak773	42	.	138.100	-1	-1
chr11	116643142	116644138	peak774	67	.	218.700	-1	-1
chr11	116658435	116659200	peak775	254	.	820.740	-1	-1
chr11	117014382	117015561	peak776	532	.	1721.370	-1	-1
chr11	117102531	117103567	peak777	241	.	779.990	-1	-1
chr11	117186780	117187521	peak778	195	.	630.960	-1	-1
chr11	117198221	117199030	peak779	283	.	915.970	-1	-1
chr11	118122384	118123402	peak780	797	.	2576.280	-1	-1
chr11	118229774	118230760	peak781	960	.	3103.180	-1	-1
chr11	118271771	118272604	peak782	31	.	101.610	-1	-1
chr11	118305977	118307271	peak783	32	.	105.990	-1	-1
chr11	118436397	118437071	peak784	97	.	316.410	-1	-1
chr11	118888601	118889874	peak785	959	.	3100.000	-1	-1
chr11	118927507	118928498	peak786	31	.	101.120	-1	-1
chr11	118937957	118938858	peak787	185	.	600.630	-1	-1
chr11	118955210	118956257	peak788	146	.	474.600	-1	-1
chr11	118972167	118973650	peak789	738	.	2385.260	-1	-1
chr11	118991484	118993109	peak790	128	.	416.250	-1	-1
chr11	119554954	119555525	peak791	49	.	161.120	-1	-1
chr11	120206652	120207393	peak792	114	.	370.280	-1	-1
chr11	120894451	120895220	peak793	227	.	733.540	-1	-1
chr11	122932346	122933730	peak794	103	.	335.670	-1	-1
chr11	123611652	123612812	peak795	798	.	2580.010	-1	-1
chr11	124492213	124493227	peak796	528	.	1705.620	-1	-1
chr11	124669949	124670898	peak797	435	.	1408.160	-1	-1
chr11	124790525	124791061	peak798	36	.	117.870	-1	-1
chr11	124823410	124824632	peak799	734	.	2372.550	-1	-1
chr11	124981239	124982359	peak800	422	.	1364.990	-1	-1
chr11	124993886	124994382	peak801	75	.	243.720	-1	-1
chr11	125461939	125463378	peak802	161	.	521.200	-1	-1
chr11	125647314	125647647	peak803	39	.	128.510	-1	-1
chr11	125772715	125773393	peak804	220	.	712.640	-1	-1
chr11	125808166	125808625	peak805	37	.	121.880	-1	-1
chr11	126138329	126139301	peak806	534	.	1725.320	-1	-1
chr11	126350502	126351108	peak807	32	.	105.970	-1	-1
chr11	126455528	126456391	peak808	61	.	198.270	-1	-1
chr11	128685133	128685682	peak809	31	.	100.500	-1	-1
chr11	129939426	129940058	peak810	130	.	421.750	-1	-1
chr11	129994014	129994554	peak811	58	.	189.100	-1	-1
chr11	130785973	130786733	peak812	313	.	1013.010	-1	-1
chr11	133826723	133827451	peak813	46	.	151.610	-1	-1
chr12	497941	499291	peak814	959	.	3100.000	-1	-1
chr12	1703167	1703725	peak815	73	.	237.800	-1	-1
chr12	1799702	1800448	peak816	41	.	133.670	-1	-1
chr12	1913516	1914283	peak817	343	.	1110.800	-1	-1
chr12	2921333	2922344	peak818	952	.	3075.790	-1	-1
chr12	3981896	3982900	peak819	179	.	580.930	-1	-1
chr12	4647248	4648436	peak820	959	.	3100.000	-1	-1
chr12	6602028	6603854	peak821	689	.	2226.000	-1	-1
chr12	6676517	6677912	peak822	97	.	315.940	-1	-1
chr12	6771628	6773019	peak823	959	.	3100.000	-1	-1
chr12	6797513	6799510	peak824	959	.	3100.000	-1	-1
chr12	6832589	6833797	peak825	705	.	2279.310	-1	-1
chr12	6861867	6863070	peak826	38	.	123.060	-1	-1
chr12	6960226	6962065	peak827	114	.	369.320	-1	-1
chr12	6982073	6983225	peak828	31	.	102.520	-1	-1
chr12	7046878	7047659	peak829	138	.	448.500	-1	-1
chr12	7052774	7054238	peak830	81	.	262.950	-1	-1
chr12	7079173	7080485	peak831	959	.	3100.000	-1	-1
chr12	7592711	7593109	peak832	48	.	157.930	-1	-1
chr12	8178669	8180025	peak833	307	.	994.540	-1	-1
chr12	8234337	8235288	peak834	181	.	585.690	-1	-1
chr12	9066366	9067210	peak835	118	.	382.490	-1	-1
chr12	9101758	9103221	peak836	751	.	2425.920	-1	-1
chr12	9800226	9801020	peak837	82	.	266.020	-1	-1
chr12	11951765	11952246	peak838	41	.	132.860	-1	-1
chr12	12502896	12503556	peak839	55	.	178.100	-1	-1
chr12	12509576	12510844	peak840	158	.	511.280	-1	-1
chr12	12965916	12966759	peak841	373	.	1207.360	-1	-1
chr12	13250883	13251449	peak842	48	.	156.870	-1	-1
chr12	14955766	14957047	peak843	636	.	2055.440	-1	-1
chr12	16034759	16036064	peak844	421	.	1360.360	-1	-1
chr12	21590307	21591187	peak845	305	.	986.160	-1	-1
chr12	21653977	21655027	peak846	263	.	850.610	-1	-1
chr12	25347824	25348488	peak847	37	.	121.870	-1	-1
chr12	27396616	27397377	peak848	128	.	414.370	-1	-1
chr12	28342935	28344042	peak849	239	.	772.890	-1	-1
chr12	30848447	30849320	peak850	476	.	1540.110	-1	-1
chr12	31227010	31227226	peak851	62	.	202.750	-1	-1
chr12	34174995	34175624	peak852	620	.	2003.110	-1	-1
chr12	38710174	38710767	peak853	809	.	2613.380	-1	-1
chr12	42719611	42720359	peak854	131	.	424.050	-1	-1
chr12	43732681	43733117	peak855	33	.	107.490	-1	-1
chr12	44199598	44200673	peak856	121	.	393.940	-1	-1
chr12	45342348	45342911	peak857	104	.	338.040	-1	-1
chr12	46038350	46038658	peak858	31	.	100.750	-1	-1
chr12	46696857	46697148	peak859	32	.	106.130	-1	-1
chr12	48499253	48500496	peak860	959	.	3100.000	-1	-1
chr12	48550732	48551732	peak861	249	.	807.410	-1	-1
chr12	48679754	48680219	peak862	57	.	186.250	-1	-1
chr12	48744068	48745036	peak863	50	.	161.800	-1	-1
chr12	49109861	49111006	peak864	902	.	2915.810	-1	-1
chr12	49182746	49183225	peak865	155	.	503.040	-1	-1
chr12	49245687	49246460	peak866	90	.	290.780	-1	-1
chr12	49412000	49413078	peak867	594	.	1919.670	-1	-1
chr12	49453911	49455009	peak868	49	.	158.660	-1	-1
chr12	49523794	49525017	peak869	46	.	149.560	-1	-1
chr12	49628097	49628720	peak870	78	.	254.330	-1	-1
chr12	49961206	49962545	peak871	719	.	2325.510	-1	-1
chr12	50056636	50057330	peak872	40	.	131.130	-1	-1
chr12	50134796	50135859	peak873	448	.	1448.320	-1	-1
chr12	50221262	50222921	peak874	169	.	546.400	-1	-1
chr12	50236368	50237453	peak875	471	.	1523.270	-1	-1
chr12	50418986	50419834	peak876	302	.	977.740	-1	-1
chr12	50478533	50479418	peak877	224	.	726.340	-1	-1
chr12	50505256	50506622	peak878	369	.	1192.280	-1	-1
chr12	50794102	50795251	peak879	680	.	2199.250	-1	-1
chr12	51441389	51442706	peak880	244	.	789.040	-1	-1
chr12	51566112	51567452	peak881	398	.	1287.810	-1	-1
chr12	51632128	51633328	peak882	84	.	272.650	-1	-1
chr12	52463014	52464186	peak883	693	.	2241.040	-1	-1
chr12	53343351	53344044	peak884	53	.	173.020	-1	-1
chr12	53399553	53401026	peak885	41	.	133.340	-1	-1
chr12	53573950	53575245	peak886	474	.	1532.070	-1	-1
chr12	53688836	53689722	peak887	237	.	766.830	-1	-1
chr12	53692930	53694458	peak888	740	.	2391.360	-1	-1
chr12	53714711	53715858	peak889	786	.	2540.400	-1	-1
chr12	53773087	53774089	peak890	186	.	603.460	-1	-1
chr12	53845376	53846605	peak891	386	.	1249.380	-1	-1
chr12	54582417	54583338	peak892	959	.	3100.000	-1	-1
chr12	54867126	54867674	peak893	65	.	212.820	-1	-1
chr12	56211089	56212501	peak894	199	.	644.410	-1	-1
chr12	56223053	56224068	peak895	908	.	2933.760	-1	-1
chr12	56241553	56242173	peak896	52	.	168.090	-1	-1
chr12	56320332	56322059	peak897	303	.	978.810	-1	-1
chr12	56400831	56401418	peak898	94	.	304.580	-1	-1
chr12	56435053	56436269	peak899	900	.	2907.690	-1	-1
chr12	56497790	56498883	peak900	41	.	133.730	-1	-1
chr12	56509706	56510912	peak901	436	.	1411.120	-1	-1
chr12	56511585	56512683	peak902	871	.	2816.290	-1	-1
chr12	56519798	56520466	peak903	94	.	305.730	-1	-1
chr12	56545716	56546734	peak904	367	.	1187.660	-1	-1
chr12	56583356	56584408	peak905	32	.	104.930	-1	-1
chr12	56614409	56616328	peak906	104	.	338.560	-1	-1
chr12	56617675	56618404	peak907	220	.	710.900	-1	-1
chr12	56660319	56661118	peak908	154	.	499.330	-1	-1
chr12	56727186	56728435	peak909	53	.	173.410	-1	-1
chr12	56753596	56754571	peak910	459	.	1483.530	-1	-1
chr12	57039195	57040513	peak911	294	.	950.020	-1	-1
chr12	57118388	57119628	peak912	555	.	1792.690	-1	-1
chr12	57472048	57473207	peak913	565	.	1825.490	-1	-1
chr12	57505676	57506395	peak914	46	.	150.480	-1	-1
chr12	57881421	57882307	peak915	792	.	2558.250	-1	-1
chr12	58087438	58088302	peak916	71	.	230.030	-1	-1
chr12	58138048	58139625	peak917	286	.	924.650	-1	-1
chr12	58145775	58146822	peak918	43	.	141.270	-1	-1
chr12	58329589	58330264	peak919	615	.	1988.880	-1	-1
chr12	62859883	62861017	peak920	238	.	770.380	-1	-1
chr12	64173587	64174213	peak921	34	.	111.210	-1	-1
chr12	64291707	64292208	peak922	75	.	245.030	-1	-1
chr12	64338592	64339092	peak923	36	.	117.340	-1	-1
chr12	64797792	64798370	peak924	184	.	594.840	-1	-1
chr12	65066582	65067206	peak925	51	.	165.030	-1	-1
chr12	65562977	65563736	peak926	96	.	312.520	-1	-1
chr12	66523946	66524996	peak927	740	.	2390.950	-1	-1
chr12	66562825	66564048	peak928	273	.	883.150	-1	-1
chr12	69080213	69081339	peak929	942	.	3044.490	-1	-1
chr12	69139493	69140364	peak930	182	.	587.930	-1	-1
chr12	69632991	69633633	peak931	106	.	344.880	-1	-1
chr12	69863693	69864897	peak932	643	.	2079.220	-1	-1
chr12	69978823	69979883	peak933	124	.	401.030	-1	-1
chr12	70636982	70637305	peak934	36	.	118.610	-1	-1
chr12	72056876	72058508	peak935	654	.	2113.030	-1	-1
chr12	72233111	72234010	peak936	686	.	2217.790	-1	-1
chr12	74931295	74932064	peak937	113	.	365.100	-1	-1
chr12	75784298	75785207	peak938	37	.	120.900	-1	-1
chr12	75904821	75905899	peak939	959	.	3100.000	-1	-1
chr12	76653298	76653843	peak940	124	.	401.870	-1	-1
chr12	76741516	76742782	peak941	961	.	3105.910	-1	-1
chr12	88428903	88429580	peak942	69	.	222.940	-1	-1
chr12	89743507	89744023	peak943	69	.	225.540	-1	-1
chr12	89746032	89746903	peak944	44	.	145.090	-1	-1
chr12	92539315	92539982	peak945	105	.	339.630	-1	-1
chr12	92987643	92988192	peak946	73	.	238.790	-1	-1
chr12	93835215	93836445	peak947	304	.	981.940	-1	-1
chr12	94070646	94071967	peak948	368	.	1189.790	-1	-1
chr12	94184505	94184854	peak949	39	.	126.980	-1	-1
chr12	94853403	94854264	peak950	86	.	280.640	-1	-1
chr12	95397189	95397906	peak951	167	.	542.080	-1	-1
chr12	95867436	95868298	peak952	159	.	514.770	-1	-1
chr12	96336487	96337014	peak953	87	.	281.120	-1	-1
chr12	96839498	96840105	peak954	74	.	241.580	-1	-1
chr12	97300406	97301374	peak955	302	.	977.840	-1	-1
chr12	98986967	98987739	peak956	36	.	116.840	-1	-1
chr12	99037740	99038224	peak957	31	.	102.880	-1	-1
chr12	100593299	100595249	peak958	591	.	1910.300	-1	-1
chr12	100660269	100661295	peak959	145	.	470.910	-1	-1
chr12	102455362	102456222	peak960	540	.	1746.070	-1	-1
chr12	102513429	102514396	peak961	320	.	1033.720	-1	-1
chr12	104322837	104324464	peak962	329	.	1064.270	-1	-1
chr12	104350226	104351516	peak963	229	.	742.000	-1	-1
chr12	104359201	104360219	peak964	243	.	787.570	-1	-1
chr12	105501011	105501934	peak965	93	.	301.950	-1	-1
chr12	105629541	105630463	peak966	736	.	2379.930	-1	-1
chr12	106751147	106751787	peak967	91	.	294.070	-1	-1
chr12	107167530	107168973	peak968	91	.	295.940	-1	-1
chr12	107557156	107557656	peak969	73	.	238.860	-1	-1
chr12	108154611	108155372	peak970	99	.	320.170	-1	-1
chr12	108908588	108909270	peak971	162	.	525.180	-1	-1
chr12	108954599	108955683	peak972	436	.	1409.930	-1	-1
chr12	109458503	109459077	peak973	38	.	125.550	-1	-1
chr12	109489829	109490842	peak974	931	.	3008.180	-1	-1
chr12	109530853	109531693	peak975	226	.	731.750	-1	-1
chr12	109914816	109916041	peak976	959	.	3100.000	-1	-1
chr12	110433841	110434605	peak977	32	.	105.740	-1	-1
chr12	110485964	110486993	peak978	676	.	2186.460	-1	-1
chr12	110561857	110562552	peak979	39	.	126.880	-1	-1
chr12	110887257	110888402	peak980	815	.	2634.360	-1	-1
chr12	112036936	112037909	peak981	376	.	1217.650	-1	-1
chr12	112123424	112124320	peak982	333	.	1076.130	-1	-1
chr12	112380337	112380816	peak983	82	.	267.210	-1	-1
chr12	112562993	112563721	peak984	71	.	231.780	-1	-1
chr12	112846600	112847882	peak985	706	.	2281.530	-1	-1
chr12	112856156	112857028	peak986	243	.	785.100	-1	-1
chr12	113859764	113860562	peak987	39	.	126.770	-1	-1
chr12	114211093	114211676	peak988	58	.	189.980	-1	-1
chr12	114403773	114404457	peak989	43	.	139.920	-1	-1
chr12	115440304	115440657	peak990	61	.	199.390	-1	-1
chr12	115587449	115588014	peak991	85	.	277.110	-1	-1
chr12	116581220	116581619	peak992	31	.	101.630	-1	-1
chr12	117175650	117176366	peak993	72	.	234.480	-1	-1
chr12	117348285	117349155	peak994	556	.	1797.640	-1	-1
chr12	118454219	118454898	peak995	63	.	205.400	-1	-1
chr12	118813798	118814621	peak996	195	.	632.390	-1	-1
chr12	120033675	120034166	peak997	56	.	181.030	-1	-1
chr12	120105216	120106322	peak998	828	.	2675.120	-1	-1
chr12	120307372	120307972	peak999	33	.	108.210	-1	-1
chr12	120632004	120633374	peak1000	696	.	2248.170	-1	-1
chr12	120638668	120639375	peak1001	99	.	322.740	-1	-1
chr12	120668953	120669676	peak1002	58	.	187.630	-1	-1
chr12	120875196	120876582	peak1003	248	.	801.170	-1	-1
chr12	121018754	121019861	peak1004	280	.	906.450	-1	-1
chr12	121123959	121125202	peak1005	383	.	1240.180	-1	-1
chr12	121341036	121341497	peak1006	104	.	336.100	-1	-1
chr12	121789560	121790702	peak1007	436	.	1409.420	-1	-1
chr12	121837187	121838192	peak1008	118	.	381.150	-1	-1
chr12	122018726	122019259	peak1009	60	.	196.940	-1	-1
chr12	122110198	122110916	peak1010	110	.	357.110	-1	-1
chr12	122234862	122235587	peak1011	114	.	368.430	-1	-1
chr12	122325979	122327266	peak1012	464	.	1500.770	-1	-1
chr12	122710029	122711093	peak1013	232	.	749.670	-1	-1
chr12	122750598	122751400	peak1014	73	.	235.950	-1	-1
chr12	123011024	123012596	peak1015	313	.	1011.580	-1	-1
chr12	123380326	123381198	peak1016	194	.	628.560	-1	-1
chr12	123458764	123460194	peak1017	792	.	2559.320	-1	-1
chr12	123464551	123465598	peak1018	401	.	1296.730	-1	-1
chr12	123868048	123868855	peak1019	144	.	466.540	-1	-1
chr12	124068649	124069507	peak1020	121	.	392.830	-1	-1
chr12	124085908	124087085	peak1021	896	.	2897.290	-1	-1
chr12	124117637	124118716	peak1022	998	.	3226.070	-1	-1
chr12	124196473	124197280	peak1023	278	.	899.180	-1	-1
chr12	124875090	124875731	peak1024	35	.	115.860	-1	-1
chr12	125401510	125402759	peak1025	244	.	791.230	-1	-1
chr12	129308272	129309097	peak1026	425	.	1375.520	-1	-1
chr12	131727379	131727795	peak1027	55	.	178.230	-1	-1
chr12	132195022	132196135	peak1028	959	.	3100.000	-1	-1
chr12	132316060	132316668	peak1029	74	.	239.800	-1	-1
chr12	132413553	132414081	peak1030	53	.	173.070	-1	-1
chr12	132434130	132434780	peak1031	85	.	276.970	-1	-1
chr12	133066580	133066861	peak1032	99	.	322.630	-1	-1
chr12	133286829	133287713	peak1033	820	.	2650.750	-1	-1
chr12	133404761	133406088	peak1034	959	.	3100.000	-1	-1
chr12	133464027	133464833	peak1035	134	.	432.970	-1	-1
chr12	133532616	133533255	peak1036	265	.	856.010	-1	-1
chr12	133562463	133563442	peak1037	686	.	2217.110	-1	-1
chr12	133613684	133614255	peak1038	153	.	494.460	-1	-1
chr12	133656456	133657714	peak1039	587	.	1896.700	-1	-1
chr12	133757670	133758465	peak1040	352	.	1139.310	-1	-1
chr13	20160828	20161491	peak1041	254	.	820.870	-1	-1
chr13	20175779	20176166	peak1042	106	.	344.080	-1	-1
chr13	21140839	21141665	peak1043	38	.	124.750	-1	-1
chr13	25086130	25087309	peak1044	154	.	498.330	-1	-1
chr13	25496862	25497622	peak1045	97	.	315.140	-1	-1
chr13	25875400	25876025	peak1046	92	.	299.010	-1	-1
chr13	26795463	26796951	peak1047	126	.	407.410	-1	-1
chr13	27824985	27826037	peak1048	258	.	836.170	-1	-1
chr13	28023895	28025091	peak1049	41	.	133.920	-1	-1
chr13	28195726	28196597	peak1050	54	.	176.560	-1	-1
chr13	28713102	28713940	peak1051	46	.	148.660	-1	-1
chr13	29232667	29233877	peak1052	851	.	2749.850	-1	-1
chr13	31191246	31192530	peak1053	571	.	1847.500	-1	-1
chr13	31619810	31620330	peak1054	75	.	242.610	-1	-1
chr13	31735595	31736866	peak1055	348	.	1126.250	-1	-1
chr13	33112627	33113443	peak1056	241	.	779.030	-1	-1
chr13	34068902	34069464	peak1057	49	.	159.110	-1	-1
chr13	34116250	34117507	peak1058	486	.	1571.110	-1	-1
chr13	34391855	34392552	peak1059	270	.	872.770	-1	-1
chr13	37573162	37573776	peak1060	172	.	555.660	-1	-1
chr13	37633374	37634156	peak1061	187	.	606.530	-1	-1
chr13	38923413	38924314	peak1062	72	.	235.000	-1	-1
chr13	39611766	39612480	peak1063	60	.	195.460	-1	-1
chr13	41344769	41345844	peak1064	959	.	3100.000	-1	-1
chr13	41350755	41351307	peak1065	110	.	355.620	-1	-1
chr13	41363184	41363906	peak1066	95	.	310.000	-1	-1
chr13	41837153	41838298	peak1067	964	.	3114.240	-1	-1
chr13	42534682	42535667	peak1068	176	.	570.420	-1	-1
chr13	44947614	44948260	peak1069	91	.	297.030	-1	-1
chr13	45563307	45564068	peak1070	312	.	1008.760	-1	-1
chr13	45903741	45904196	peak1071	33	.	109.740	-1	-1
chr13	45914378	45915962	peak1072	104	.	335.990	-1	-1
chr13	45941406	45941932	peak1073	39	.	126.850	-1	-1
chr13	46038440	46039774	peak1074	959	.	3100.000	-1	-1
chr13	46626335	46627300	peak1075	569	.	1839.630	-1	-1
chr13	47128511	47129154	peak1076	62	.	201.510	-1	-1
chr13	48611447	48612529	peak1077	99	.	320.770	-1	-1
chr13	48668914	48669622	peak1078	177	.	573.660	-1	-1
chr13	48877240	48878204	peak1079	399	.	1291.510	-1	-1
chr13	49684096	49684679	peak1080	31	.	103.340	-1	-1
chr13	50017764	50018876	peak1081	163	.	528.850	-1	-1
chr13	52157692	52158838	peak1082	58	.	189.370	-1	-1
chr13	52586051	52586985	peak1083	270	.	874.840	-1	-1
chr13	52768205	52768957	peak1084	713	.	2305.630	-1	-1
chr13	53191240	53192073	peak1085	744	.	2404.100	-1	-1
chr13	53225956	53227387	peak1086	327	.	1056.730	-1	-1
chr13	53424621	53425445	peak1087	190	.	615.560	-1	-1
chr13	60737621	60738661	peak1088	770	.	2489.070	-1	-1
chr13	60969879	60970759	peak1089	48	.	156.210	-1	-1
chr13	73301363	73302163	peak1090	194	.	629.310	-1	-1
chr13	73355678	73356681	peak1091	840	.	2714.020	-1	-1
chr13	76111635	76112562	peak1092	53	.	173.840	-1	-1
chr13	77565921	77566627	peak1093	87	.	281.070	-1	-1
chr13	79233045	79233450	peak1094	98	.	317.500	-1	-1
chr13	80055199	80055787	peak1095	123	.	397.610	-1	-1
chr13	80510403	80511282	peak1096	33	.	106.710	-1	-1
chr13	80915216	80915754	peak1097	37	.	121.790	-1	-1
chr13	95932736	95933190	peak1098	35	.	113.930	-1	-1
chr13	96295929	96296608	peak1099	37	.	121.790	-1	-1
chr13	96704799	96705978	peak1100	167	.	542.120	-1	-1
chr13	99128559	99129287	peak1101	128	.	415.330	-1	-1
chr13	99562556	99563081	peak1102	74	.	239.510	-1	-1
chr13	99852380	99853393	peak1103	216	.	700.340	-1	-1
chr13	100150471	100151393	peak1104	327	.	1056.970	-1	-1
chr13	100153297	100154140	peak1105	116	.	376.470	-1	-1
chr13	100740859	100741635	peak1106	155	.	503.270	-1	-1
chr13	103046607	103047270	peak1107	34	.	112.530	-1	-1
chr13	103248274	103249576	peak1108	31	.	102.520	-1	-1
chr13	103497652	103498681	peak1109	742	.	2399.600	-1	-1
chr13	106571341	106571896	peak1110	38	.	124.430	-1	-1
chr13	108867665	108868246	peak1111	59	.	192.920	-1	-1
chr13	108870301	108871176	peak1112	215	.	694.790	-1	-1
chr13	110320006	110320493	peak1113	57	.	186.330	-1	-1
chr13	111267354	111268420	peak1114	547	.	1767.400	-1	-1
chr13	111364402	111365885	peak1115	141	.	456.830	-1	-1
chr13	111805447	111806497	peak1116	539	.	1743.230	-1	-1
chr13	113241649	113242790	peak1117	187	.	606.130	-1	-1
chr13	113862226	113863520	peak1118	350	.	1132.100	-1	-1
chr13	114505006	114505664	peak1119	50	.	162.720	-1	-1
chr13	114999921	115000744	peak1120	561	.	1812.770	-1	-1
chr13	115079458	115080383	peak1121	109	.	353.210	-1	-1
chr14	20800973	20801703	peak1122	64	.	207.410	-1	-1
chr14	20881094	20881973	peak1123	158	.	511.990	-1	-1
chr14	21150338	21151910	peak1124	187	.	605.210	-1	-1
chr14	21341842	21342236	peak1125	35	.	114.470	-1	-1
chr14	21457723	21458831	peak1126	846	.	2732.680	-1	-1
chr14	21737376	21738492	peak1127	639	.	2066.910	-1	-1
chr14	21851383	21852966	peak1128	797	.	2575.190	-1	-1
chr14	21923880	21924853	peak1129	156	.	505.900	-1	-1
chr14	21944890	21945781	peak1130	426	.	1377.390	-1	-1
chr14	21978962	21979850	peak1131	998	.	3226.070	-1	-1
chr14	23057771	23058740	peak1132	47	.	152.690	-1	-1
chr14	23235441	23236373	peak1133	284	.	920.190	-1	-1
chr14	23298700	23299495	peak1134	167	.	539.890	-1	-1
chr14	23503716	23504925	peak1135	434	.	1404.400	-1	-1
chr14	23563484	23565434	peak1136	91	.	297.150	-1	-1
chr14	23789890	23790743	peak1137	86	.	279.380	-1	-1
chr14	23938230	23939480	peak1138	927	.	2995.260	-1	-1
chr14	24024910	24025864	peak1139	65	.	210.910	-1	-1
chr14	24583029	24584404	peak1140	54	.	174.480	-1	-1
chr14	24615854	24617161	peak1141	369	.	1194.320	-1	-1
chr14	24657455	24658479	peak1142	847	.	2738.400	-1	-1
chr14	24664356	24665617	peak1143	204	.	661.970	-1	-1
chr14	24700994	24702604	peak1144	808	.	2612.450	-1	-1
chr14	24710916	24712296	peak1145	211	.	683.500	-1	-1
chr14	24911264	24912502	peak1146	500	.	1617.350	-1	-1
chr14	29254797	29255326	peak1147	37	.	121.840	-1	-1
chr14	31027997	31028785	peak1148	320	.	1035.700	-1	-1
chr14	31090530	31091880	peak1149	396	.	1279.860	-1	-1
chr14	35008511	35009096	peak1150	78	.	253.090	-1	-1
chr14	35451255	35452706	peak1151	624	.	2017.940	-1	-1
chr14	35515027	35516161	peak1152	47	.	153.490	-1	-1
chr14	35590707	35592167	peak1153	378	.	1222.780	-1	-1
chr14	35761076	35762483	peak1154	679	.	2195.020	-1	-1
chr14	39572232	39572914	peak1155	50	.	163.230	-1	-1
chr14	39639346	39639931	peak1156	215	.	697.160	-1	-1
chr14	39643957	39644634	peak1157	112	.	362.610	-1	-1
chr14	45430779	45431885	peak1158	959	.	3100.000	-1	-1
chr14	45604656	45605455	peak1159	685	.	2215.600	-1	-1
chr14	50086735	50087858	peak1160	279	.	903.790	-1	-1
chr14	50100325	50101580	peak1161	428	.	1385.300	-1	-1
chr14	50234485	50235135	peak1162	337	.	1089.570	-1	-1
chr14	50359261	50360271	peak1163	71	.	231.240	-1	-1
chr14	50697404	50697965	peak1164	32	.	104.840	-1	-1
chr14	52326924	52327618	peak1165	37	.	120.460	-1	-1
chr14	52598212	52598790	peak1166	33	.	108.210	-1	-1
chr14	53173386	53174163	peak1167	134	.	433.970	-1	-1
chr14	54955317	54956042	peak1168	37	.	121.700	-1	-1
chr14	55493541	55494523	peak1169	68	.	222.050	-1	-1
chr14	55517812	55519020	peak1170	278	.	900.820	-1	-1
chr14	55657885	55658767	peak1171	364	.	1176.760	-1	-1
chr14	55878293	55879091	peak1172	45	.	146.500	-1	-1
chr14	57260844	57261242	peak1173	57	.	184.210	-1	-1
chr14	57458955	57459652	peak1174	302	.	977.070	-1	-1
chr14	57735286	57736279	peak1175	275	.	889.780	-1	-1
chr14	58747959	58748526	peak1176	39	.	128.250	-1	-1
chr14	58764299	58765403	peak1177	135	.	438.950	-1	-1
chr14	59950630	59951629	peak1178	55	.	178.430	-1	-1
chr14	61201160	61201773	peak1179	36	.	116.550	-1	-1
chr14	64009804	64010673	peak1180	185	.	599.910	-1	-1
chr14	64108108	64109568	peak1181	222	.	719.980	-1	-1
chr14	64805070	64806101	peak1182	334	.	1081.830	-1	-1
chr14	67826163	67827554	peak1183	575	.	1858.030	-1	-1
chr14	69291293	69292018	peak1184	275	.	888.780	-1	-1
chr14	69657794	69658727	peak1185	731	.	2363.490	-1	-1
chr14	69864488	69865947	peak1186	959	.	3100.000	-1	-1
chr14	70233352	70234712	peak1187	344	.	1113.450	-1	-1
chr14	70825998	70826847	peak1188	788	.	2545.920	-1	-1
chr14	70883422	70884391	peak1189	720	.	2326.830	-1	-1
chr14	71066946	71067726	peak1190	744	.	2403.540	-1	-1
chr14	73327604	73328010	peak1191	34	.	110.660	-1	-1
chr14	73493529	73494337	peak1192	158	.	513.420	-1	-1
chr14	73602808	73603902	peak1193	242	.	782.310	-1	-1
chr14	73777997	73778519	peak1194	46	.	149.930	-1	-1
chr14	74111035	74111925	peak1195	67	.	217.640	-1	-1
chr14	74352859	74353951	peak1196	703	.	2272.670	-1	-1
chr14	74416261	74417521	peak1197	540	.	1746.110	-1	-1
chr14	74769422	74770094	peak1198	247	.	799.590	-1	-1
chr14	75179267	75180270	peak1199	959	.	3100.000	-1	-1
chr14	75348123	75349052	peak1200	437	.	1414.270	-1	-1
chr14	75469033	75470244	peak1201	783	.	2530.370	-1	-1
chr14	75530388	75531066	peak1202	42	.	138.740	-1	-1
chr14	75593175	75594222	peak1203	718	.	2320.970	-1	-1
chr14	75642678	75643973	peak1204	595	.	1924.910	-1	-1
chr14	76451810	76452446	peak1205	142	.	461.080	-1	-1
chr14	76617711	76619119	peak1206	322	.	1040.740	-1	-1
chr14	77422669	77423462	peak1207	54	.	175.890	-1	-1
chr14	77564034	77565049	peak1208	62	.	201.180	-1	-1
chr14	77843216	77844080	peak1209	196	.	633.940	-1	-1
chr14	77923272	77924840	peak1210	959	.	3100.000	-1	-1
chr14	78082729	78083610	peak1211	52	.	168.240	-1	-1
chr14	78173747	78175114	peak1212	959	.	3100.000	-1	-1
chr14	78226570	78227874	peak1213	163	.	529.350	-1	-1
chr14	78266117	78266927	peak1214	55	.	179.790	-1	-1
chr14	81999970	82000713	peak1215	117	.	379.320	-1	-1
chr14	89017603	89018136	peak1216	62	.	201.370	-1	-1
chr14	90420589	90421654	peak1217	55	.	179.240	-1	-1
chr14	90421882	90422478	peak1218	123	.	398.350	-1	-1
chr14	90722495	90723297	peak1219	575	.	1857.360	-1	-1
chr14	90849272	90850078	peak1220	38	.	125.580	-1	-1
chr14	91976505	91977498	peak1221	38	.	123.030	-1	-1
chr14	92506161	92507396	peak1222	104	.	336.900	-1	-1
chr14	93260196	93261016	peak1223	53	.	173.660	-1	-1
chr14	93650706	93651703	peak1224	237	.	766.720	-1	-1
chr14	93672908	93673974	peak1225	723	.	2338.120	-1	-1
chr14	94547149	94548024	peak1226	348	.	1124.880	-1	-1
chr14	95003057	95003481	peak1227	43	.	142.060	-1	-1
chr14	96000558	96001534	peak1228	984	.	3178.850	-1	-1
chr14	96829342	96830071	peak1229	347	.	1123.210	-1	-1
chr14	99492728	99493299	peak1230	130	.	420.980	-1	-1
chr14	99947103	99948035	peak1231	115	.	373.380	-1	-1
chr14	100704059	100704735	peak1232	232	.	751.480	-1	-1
chr14	100842228	100843257	peak1233	908	.	2935.590	-1	-1
chr14	101696414	101696987	peak1234	116	.	376.100	-1	-1
chr14	102275912	102277025	peak1235	140	.	454.850	-1	-1
chr14	102828783	102829895	peak1236	433	.	1400.090	-1	-1
chr14	103490102	103490792	peak1237	54	.	177.580	-1	-1
chr14	103799921	103800911	peak1238	119	.	385.650	-1	-1
chr14	103851228	103852171	peak1239	278	.	900.480	-1	-1
chr14	104028476	104029676	peak1240	89	.	289.840	-1	-1
chr14	104387631	104388224	peak1241	79	.	256.380	-1	-1
chr14	105281752	105282997	peak1242	489	.	1581.500	-1	-1
chr14	105399534	105399998	peak1243	41	.	133.200	-1	-1
chr14	105451813	105452373	peak1244	58	.	189.230	-1	-1
chr14	105864468	105865490	peak1245	284	.	918.690	-1	-1
chr14	105956895	105957941	peak1246	513	.	1659.020	-1	-1
chr15	22892299	22892922	peak1247	62	.	202.330	-1	-1
chr15	23033800	23034812	peak1248	92	.	300.370	-1	-1
chr15	23810462	23811692	peak1249	899	.	2905.400	-1	-1
chr15	23932303	23932559	peak1250	42	.	137.970	-1	-1
chr15	24142666	24143161	peak1251	76	.	248.200	-1	-1
chr15	25017967	25018784	peak1252	463	.	1496.340	-1	-1
chr15	25093194	25093837	peak1253	427	.	1381.210	-1	-1
chr15	25123351	25123929	peak1254	370	.	1197.370	-1	-1
chr15	31653983	31654380	peak1255	39	.	128.340	-1	-1
chr15	33359485	33360104	peak1256	36	.	118.300	-1	-1
chr15	33440457	33441092	peak1257	67	.	219.060	-1	-1
chr15	34393634	34394744	peak1258	371	.	1199.270	-1	-1
chr15	34516725	34517797	peak1259	959	.	3100.000	-1	-1
chr15	34634936	34635819	peak1260	598	.	1933.510	-1	-1
chr15	35261443	35262375	peak1261	959	.	3100.000	-1	-1
chr15	35280182	35281157	peak1262	53	.	173.710	-1	-1
chr15	35837443	35838882	peak1263	45	.	145.950	-1	-1
chr15	38746016	38747123	peak1264	158	.	510.800	-1	-1
chr15	40074718	40075467	peak1265	63	.	203.710	-1	-1
chr15	40225822	40226403	peak1266	45	.	146.200	-1	-1
chr15	40330707	40331988	peak1267	797	.	2575.530	-1	-1
chr15	40674719	40675618	peak1268	711	.	2299.180	-1	-1
chr15	40986675	40987616	peak1269	63	.	205.920	-1	-1
chr15	41186145	41186988	peak1270	110	.	357.970	-1	-1
chr15	41408456	41409311	peak1271	41	.	132.940	-1	-1
chr15	41694244	41694940	peak1272	419	.	1355.180	-1	-1
chr15	41835982	41836679	peak1273	390	.	1260.610	-1	-1
chr15	42499989	42501048	peak1274	681	.	2201.060	-1	-1
chr15	42565004	42566066	peak1275	275	.	888.830	-1	-1
chr15	43397935	43398719	peak1276	304	.	984.040	-1	-1
chr15	43477274	43478479	peak1277	99	.	320.810	-1	-1
chr15	43621860	43623312	peak1278	421	.	1362.730	-1	-1
chr15	43663057	43663690	peak1279	82	.	267.260	-1	-1
chr15	44092328	44093361	peak1280	281	.	907.910	-1	-1
chr15	44116452	44117322	peak1281	322	.	1042.820	-1	-1
chr15	44580707	44581198	peak1282	74	.	241.580	-1	-1
chr15	44955207	44956252	peak1283	404	.	1305.970	-1	-1
chr15	45571050	45571960	peak1284	290	.	937.220	-1	-1
chr15	45693974	45694996	peak1285	270	.	873.100	-1	-1
chr15	45878994	45880182	peak1286	421	.	1361.240	-1	-1
chr15	47776306	47776798	peak1287	61	.	199.730	-1	-1
chr15	48622917	48624145	peak1288	391	.	1264.410	-1	-1
chr15	49447419	49448827	peak1289	638	.	2062.880	-1	-1
chr15	49462175	49462752	peak1290	69	.	225.650	-1	-1
chr15	49912653	49913532	peak1291	463	.	1497.540	-1	-1
chr15	50646733	50648072	peak1292	625	.	2019.120	-1	-1
chr15	50716054	50717140	peak1293	54	.	175.600	-1	-1
chr15	51057349	51058472	peak1294	319	.	1033.220	-1	-1
chr15	51200425	51201280	peak1295	136	.	442.470	-1	-1
chr15	52861008	52861874	peak1296	871	.	2815.790	-1	-1
chr15	52971280	52972007	peak1297	86	.	277.880	-1	-1
chr15	55488552	55489731	peak1298	593	.	1918.520	-1	-1
chr15	55610912	55611702	peak1299	157	.	507.960	-1	-1
chr15	55700275	55701121	peak1300	38	.	125.010	-1	-1
chr15	55790317	55790924	peak1301	360	.	1165.890	-1	-1
chr15	57178922	57180102	peak1302	76	.	248.140	-1	-1
chr15	57998441	57999456	peak1303	459	.	1482.960	-1	-1
chr15	59907197	59907617	peak1304	102	.	332.660	-1	-1
chr15	59949260	59950074	peak1305	443	.	1433.890	-1	-1
chr15	59980503	59981987	peak1306	543	.	1755.090	-1	-1
chr15	62682361	62682996	peak1307	88	.	286.130	-1	-1
chr15	64385737	64386772	peak1308	271	.	877.580	-1	-1
chr15	64387944	64388648	peak1309	179	.	580.230	-1	-1
chr15	64454851	64455936	peak1310	293	.	949.190	-1	-1
chr15	64647966	64649007	peak1311	869	.	2808.110	-1	-1
chr15	64679579	64680473	peak1312	878	.	2838.670	-1	-1
chr15	65425745	65426643	peak1313	496	.	1603.930	-1	-1
chr15	65477447	65478408	peak1314	51	.	165.590	-1	-1
chr15	65809080	65810454	peak1315	773	.	2499.530	-1	-1
chr15	65902990	65904138	peak1316	436	.	1408.940	-1	-1
chr15	66161103	66162534	peak1317	640	.	2070.420	-1	-1
chr15	66678752	66679378	peak1318	86	.	280.880	-1	-1
chr15	66789588	66790791	peak1319	112	.	364.780	-1	-1
chr15	66796542	66798174	peak1320	463	.	1496.290	-1	-1
chr15	67193643	67194145	peak1321	35	.	113.860	-1	-1
chr15	67546348	67547666	peak1322	141	.	457.450	-1	-1
chr15	67834392	67835665	peak1323	480	.	1550.900	-1	-1
chr15	68569480	68570722	peak1324	154	.	498.010	-1	-1
chr15	69706147	69707057	peak1325	259	.	836.830	-1	-1
chr15	69744437	69745610	peak1326	74	.	240.220	-1	-1
chr15	71055475	71056429	peak1327	255	.	823.680	-1	-1
chr15	71126067	71126610	peak1328	40	.	131.810	-1	-1
chr15	71184323	71185610	peak1329	688	.	2223.740	-1	-1
chr15	72668066	72668791	peak1330	44	.	142.550	-1	-1
chr15	72977949	72978891	peak1331	429	.	1388.290	-1	-1
chr15	73075795	73076622	peak1332	43	.	139.190	-1	-1
chr15	73989294	73989907	peak1333	39	.	128.660	-1	-1
chr15	74284393	74284967	peak1334	254	.	821.190	-1	-1
chr15	74286528	74287249	peak1335	48	.	155.690	-1	-1
chr15	74392453	74392666	peak1336	40	.	130.720	-1	-1
chr15	74752958	74754161	peak1337	683	.	2207.980	-1	-1
chr15	74832609	74833833	peak1338	669	.	2162.350	-1	-1
chr15	74907487	74909054	peak1339	418	.	1352.550	-1	-1
chr15	74987826	74988956	peak1340	639	.	2064.530	-1	-1
chr15	75628143	75628696	peak1341	52	.	170.740	-1	-1
chr15	75659839	75661308	peak1342	463	.	1495.620	-1	-1
chr15	75745917	75747204	peak1343	69	.	223.200	-1	-1
chr15	75917800	75918805	peak1344	53	.	173.710	-1	-1
chr15	75930582	75931169	peak1345	64	.	208.620	-1	-1
chr15	76050664	76051209	peak1346	59	.	193.540	-1	-1
chr15	76195743	76196736	peak1347	388	.	1256.020	-1	-1
chr15	77712744	77713810	peak1348	190	.	613.860	-1	-1
chr15	78441207	78441821	peak1349	61	.	199.310	-1	-1
chr15	78591595	78592533	peak1350	363	.	1173.620	-1	-1
chr15	78729957	78730895	peak1351	72	.	235.370	-1	-1
chr15	80215770	80216607	peak1352	101	.	326.710	-1	-1
chr15	81072821	81073439	peak1353	44	.	142.670	-1	-1
chr15	81292752	81293649	peak1354	49	.	160.770	-1	-1
chr15	82554658	82555375	peak1355	65	.	212.460	-1	-1
chr15	82824893	82825094	peak1356	64	.	207.350	-1	-1
chr15	83418726	83420121	peak1357	684	.	2211.110	-1	-1
chr15	83654171	83655458	peak1358	664	.	2147.580	-1	-1
chr15	83679632	83681057	peak1359	326	.	1055.920	-1	-1
chr15	83735581	83736358	peak1360	94	.	306.590	-1	-1
chr15	85174362	85175283	peak1361	673	.	2175.200	-1	-1
chr15	85196956	85197824	peak1362	338	.	1093.810	-1	-1
chr15	85258596	85260079	peak1363	756	.	2443.540	-1	-1
chr15	89089348	89090361	peak1364	959	.	3100.000	-1	-1
chr15	89786536	89787946	peak1365	389	.	1256.580	-1	-1
chr15	90000319	90000772	peak1366	66	.	215.030	-1	-1
chr15	90233610	90234497	peak1367	367	.	1187.210	-1	-1
chr15	90436672	90437828	peak1368	620	.	2004.780	-1	-1
chr15	90807899	90809670	peak1369	419	.	1355.490	-1	-1
chr15	90895010	90895750	peak1370	181	.	586.550	-1	-1
chr15	91259972	91260974	peak1371	36	.	118.950	-1	-1
chr15	91472989	91473790	peak1372	466	.	1505.570	-1	-1
chr15	91565041	91566304	peak1373	386	.	1248.880	-1	-1
chr15	93352175	93352902	peak1374	142	.	458.690	-1	-1
chr15	93443034	93443745	peak1375	78	.	255.130	-1	-1
chr15	93447129	93448097	peak1376	305	.	986.720	-1	-1
chr15	99409086	99409754	peak1377	79	.	258.170	-1	-1
chr15	99790890	99791862	peak1378	440	.	1423.970	-1	-1
chr15	100105692	100106397	peak1379	58	.	190.160	-1	-1
chr15	101442623	101443219	peak1380	45	.	147.210	-1	-1
chr15	101817400	101817971	peak1381	40	.	129.780	-1	-1
chr15	101835161	101835939	peak1382	102	.	329.870	-1	-1
chr15	101874176	101874478	peak1383	207	.	670.460	-1	-1
chr15	101874592	101874905	peak1384	165	.	534.500	-1	-1
chr15	102191960	102193170	peak1385	202	.	655.390	-1	-1
chr16	279029	279801	peak1386	513	.	1658.460	-1	-1
chr16	284296	285105	peak1387	326	.	1054.320	-1	-1
chr16	420321	420835	peak1388	679	.	2196.280	-1	-1
chr16	577166	577877	peak1389	141	.	456.520	-1	-1
chr16	619657	620321	peak1390	50	.	162.050	-1	-1
chr16	620969	621543	peak1391	38	.	124.320	-1	-1
chr16	638525	640263	peak1392	751	.	2427.950	-1	-1
chr16	698840	699935	peak1393	186	.	603.700	-1	-1
chr16	717588	718491	peak1394	571	.	1846.110	-1	-1
chr16	729941	730739	peak1395	210	.	680.650	-1	-1
chr16	733788	734908	peak1396	514	.	1660.320	-1	-1
chr16	739692	740847	peak1397	937	.	3027.620	-1	-1
chr16	770335	771775	peak1398	215	.	697.550	-1	-1
chr16	857141	858342	peak1399	643	.	2077.210	-1	-1
chr16	1401614	1402253	peak1400	219	.	709.580	-1	-1
chr16	1470064	1471400	peak1401	879	.	2839.250	-1	-1
chr16	1755581	1756783	peak1402	461	.	1491.020	-1	-1
chr16	1822678	1824092	peak1403	630	.	2035.160	-1	-1
chr16	1832254	1833351	peak1404	959	.	3100.000	-1	-1
chr16	2021446	2022467	peak1405	646	.	2087.480	-1	-1
chr16	2059565	2060575	peak1406	421	.	1361.670	-1	-1
chr16	2097253	2098523	peak1407	690	.	2229.130	-1	-1
chr16	2204880	2206004	peak1408	762	.	2461.610	-1	-1
chr16	2317683	2318873	peak1409	85	.	277.340	-1	-1
chr16	2509558	2510616	peak1410	164	.	531.180	-1	-1
chr16	2587553	2588186	peak1411	205	.	663.380	-1	-1
chr16	2652892	2653950	peak1412	980	.	3167.170	-1	-1
chr16	2723217	2723936	peak1413	241	.	780.380	-1	-1
chr16	2731932	2732949	peak1414	959	.	3100.000	-1	-1
chr16	2770740	2771538	peak1415	475	.	1536.870	-1	-1
chr16	2917782	2918854	peak1416	392	.	1269.290	-1	-1
chr16	3073383	3074607	peak1417	34	.	111.440	-1	-1
chr16	3156116	3156858	peak1418	448	.	1447.520	-1	-1
chr16	3162006	3162998	peak1419	562	.	1818.470	-1	-1
chr16	3173763	3175070	peak1420	72	.	235.270	-1	-1
chr16	3184543	3185357	peak1421	323	.	1043.760	-1	-1
chr16	3284658	3285555	peak1422	657	.	2124.510	-1	-1
chr16	3332636	3333760	peak1423	500	.	1615.370	-1	-1
chr16	3355013	3356311	peak1424	344	.	1112.040	-1	-1
chr16	3414579	3415604	peak1425	323	.	1045.480	-1	-1
chr16	3450603	3451549	peak1426	90	.	293.190	-1	-1
chr16	3481517	3482475	peak1427	290	.	938.390	-1	-1
chr16	3493252	3494390	peak1428	448	.	1447.620	-1	-1
chr16	3507312	3508348	peak1429	198	.	641.880	-1	-1
chr16	3661375	3662171	peak1430	98	.	318.520	-1	-1
chr16	4665876	4666917	peak1431	92	.	298.090	-1	-1
chr16	4783849	4785328	peak1432	290	.	938.590	-1	-1
chr16	4818358	4819308	peak1433	292	.	945.740	-1	-1
chr16	5566110	5566480	peak1434	43	.	139.210	-1	-1
chr16	8890996	8892091	peak1435	990	.	3200.360	-1	-1
chr16	8944121	8944803	peak1436	62	.	202.330	-1	-1
chr16	9172750	9173252	peak1437	119	.	387.420	-1	-1
chr16	10837286	10838317	peak1438	796	.	2574.170	-1	-1
chr16	11038027	11038782	peak1439	135	.	436.410	-1	-1
chr16	11944909	11946034	peak1440	354	.	1145.570	-1	-1
chr16	12009508	12010403	peak1441	220	.	712.510	-1	-1
chr16	12069997	12070790	peak1442	540	.	1747.150	-1	-1
chr16	12897187	12897897	peak1443	42	.	138.080	-1	-1
chr16	14013618	14014459	peak1444	132	.	428.000	-1	-1
chr16	14726226	14727484	peak1445	420	.	1358.390	-1	-1
chr16	15149726	15150395	peak1446	519	.	1677.960	-1	-1
chr16	15187815	15188410	peak1447	285	.	921.160	-1	-1
chr16	15736569	15737324	peak1448	345	.	1114.640	-1	-1
chr16	19078536	19079464	peak1449	54	.	176.350	-1	-1
chr16	19534867	19535591	peak1450	176	.	570.490	-1	-1
chr16	19729004	19730089	peak1451	709	.	2290.760	-1	-1
chr16	20817262	20818378	peak1452	661	.	2137.480	-1	-1
chr16	20911467	20912155	peak1453	31	.	103.150	-1	-1
chr16	21610172	21611227	peak1454	502	.	1622.880	-1	-1
chr16	21831601	21832025	peak1455	42	.	137.040	-1	-1
chr16	22019045	22019614	peak1456	537	.	1736.510	-1	-1
chr16	22217061	22217663	peak1457	59	.	193.660	-1	-1
chr16	23463916	23464905	peak1458	124	.	403.600	-1	-1
chr16	23568017	23569292	peak1459	639	.	2064.830	-1	-1
chr16	23607223	23608060	peak1460	227	.	735.360	-1	-1
chr16	23652325	23653283	peak1461	325	.	1050.100	-1	-1
chr16	24740215	24741292	peak1462	811	.	2622.060	-1	-1
chr16	25042481	25043371	peak1463	185	.	599.110	-1	-1
chr16	25117958	25118935	peak1464	199	.	643.540	-1	-1
chr16	25122516	25123431	peak1465	476	.	1537.730	-1	-1
chr16	25268573	25269306	peak1466	102	.	331.370	-1	-1
chr16	27279699	27280517	peak1467	464	.	1499.770	-1	-1
chr16	27365149	27365577	peak1468	31	.	100.520	-1	-1
chr16	27561030	27561903	peak1469	208	.	673.140	-1	-1
chr16	28503195	28503875	peak1470	31	.	101.720	-1	-1
chr16	28856953	28858220	peak1471	620	.	2002.670	-1	-1
chr16	28874503	28876036	peak1472	848	.	2740.280	-1	-1
chr16	28936077	28937492	peak1473	85	.	275.740	-1	-1
chr16	28961583	28962875	peak1474	404	.	1306.710	-1	-1
chr16	29801331	29802460	peak1475	518	.	1673.440	-1	-1
chr16	29910123	29911314	peak1476	36	.	118.810	-1	-1
chr16	30007186	30008251	peak1477	51	.	167.540	-1	-1
chr16	30086798	30087789	peak1478	937	.	3027.490	-1	-1
chr16	30366093	30367502	peak1479	994	.	3212.020	-1	-1
chr16	30381678	30382834	peak1480	76	.	248.670	-1	-1
chr16	30406299	30407192	peak1481	454	.	1467.270	-1	-1
chr16	30456375	30457650	peak1482	48	.	156.340	-1	-1
chr16	30537821	30539147	peak1483	162	.	525.930	-1	-1
chr16	30545893	30546759	peak1484	128	.	416.290	-1	-1
chr16	30596661	30597460	peak1485	90	.	293.870	-1	-1
chr16	30669140	30670506	peak1486	74	.	242.070	-1	-1
chr16	30710191	30711040	peak1487	412	.	1333.660	-1	-1
chr16	30773121	30774026	peak1488	74	.	241.140	-1	-1
chr16	30798163	30799139	peak1489	293	.	948.630	-1	-1
chr16	30816478	30817390	peak1490	312	.	1008.200	-1	-1
chr16	30886147	30887173	peak1491	323	.	1044.260	-1	-1
chr16	30914898	30915429	peak1492	68	.	222.650	-1	-1
chr16	30932848	30935069	peak1493	684	.	2211.820	-1	-1
chr16	31044032	31045192	peak1494	724	.	2338.780	-1	-1
chr16	31084299	31086308	peak1495	959	.	3100.000	-1	-1
chr16	31128577	31129542	peak1496	960	.	3101.550	-1	-1
chr16	31149717	31150475	peak1497	61	.	197.290	-1	-1
chr16	31415760	31416468	peak1498	146	.	471.990	-1	-1
chr16	31470028	31471576	peak1499	230	.	743.890	-1	-1
chr16	31519240	31520428	peak1500	211	.	682.010	-1	-1
chr16	31711610	31712247	peak1501	105	.	340.670	-1	-1
chr16	34489470	34490118	peak1502	97	.	314.880	-1	-1
chr16	47494809	47495486	peak1503	36	.	117.510	-1	-1
chr16	48277957	48278705	peak1504	270	.	872.190	-1	-1
chr16	48644031	48644530	peak1505	112	.	363.700	-1	-1
chr16	53536955	53537931	peak1506	310	.	1002.100	-1	-1
chr16	56484685	56486061	peak1507	858	.	2772.660	-1	-1
chr16	56640922	56641656	peak1508	32	.	105.970	-1	-1
chr16	57219079	57220633	peak1509	309	.	999.300	-1	-1
chr16	57278565	57279354	peak1510	61	.	198.200	-1	-1
chr16	57481004	57481759	peak1511	193	.	625.790	-1	-1
chr16	57496120	57497250	peak1512	571	.	1846.980	-1	-1
chr16	57563705	57564329	peak1513	31	.	101.680	-1	-1
chr16	57728389	57729111	peak1514	127	.	410.790	-1	-1
chr16	57768898	57769888	peak1515	166	.	539.230	-1	-1
chr16	58035049	58035724	peak1516	48	.	156.820	-1	-1
chr16	58162888	58163886	peak1517	250	.	810.550	-1	-1
chr16	58231903	58232323	peak1518	43	.	140.480	-1	-1
chr16	58548950	58549855	peak1519	265	.	856.720	-1	-1
chr16	66442080	66442771	peak1520	127	.	410.790	-1	-1
chr16	66550487	66551409	peak1521	36	.	116.830	-1	-1
chr16	66967752	66968849	peak1522	402	.	1300.040	-1	-1
chr16	67225654	67226767	peak1523	574	.	1854.910	-1	-1
chr16	67260335	67261911	peak1524	773	.	2498.060	-1	-1
chr16	67279746	67280710	peak1525	31	.	100.660	-1	-1
chr16	67514746	67515606	peak1526	47	.	152.060	-1	-1
chr16	67563931	67564421	peak1527	51	.	167.640	-1	-1
chr16	67595800	67596496	peak1528	34	.	111.280	-1	-1
chr16	67693794	67695068	peak1529	39	.	126.330	-1	-1
chr16	67699872	67700941	peak1530	179	.	578.340	-1	-1
chr16	67875574	67876859	peak1531	179	.	579.880	-1	-1
chr16	67880023	67880970	peak1532	99	.	320.230	-1	-1
chr16	67906516	67907440	peak1533	426	.	1378.510	-1	-1
chr16	67969120	67971078	peak1534	47	.	152.240	-1	-1
chr16	68271010	68272044	peak1535	42	.	137.700	-1	-1
chr16	69165769	69167101	peak1536	306	.	989.900	-1	-1
chr16	69364038	69364988	peak1537	287	.	930.070	-1	-1
chr16	69372940	69374529	peak1538	959	.	3100.000	-1	-1
chr16	69419540	69420230	peak1539	139	.	449.340	-1	-1
chr16	69795815	69796877	peak1540	87	.	283.740	-1	-1
chr16	70285432	70286213	peak1541	191	.	619.840	-1	-1
chr16	70332748	70333452	peak1542	45	.	147.500	-1	-1
chr16	70380518	70381275	peak1543	502	.	1622.740	-1	-1
chr16	70414814	70415778	peak1544	211	.	684.510	-1	-1
chr16	70557063	70558041	peak1545	192	.	620.500	-1	-1
chr16	70834662	70835445	peak1546	164	.	530.500	-1	-1
chr16	71495738	71496641	peak1547	470	.	1521.130	-1	-1
chr16	71517924	71519007	peak1548	289	.	936.210	-1	-1
chr16	71879460	71880105	peak1549	42	.	137.600	-1	-1
chr16	72042235	72043099	peak1550	138	.	447.280	-1	-1
chr16	72126637	72128318	peak1551	959	.	3100.000	-1	-1
chr16	72698365	72699426	peak1552	249	.	804.770	-1	-1
chr16	74329901	74331291	peak1553	784	.	2532.450	-1	-1
chr16	74700479	74701231	peak1554	71	.	231.640	-1	-1
chr16	75467022	75467861	peak1555	169	.	548.320	-1	-1
chr16	75599937	75600696	peak1556	255	.	824.810	-1	-1
chr16	75656501	75657632	peak1557	466	.	1508.090	-1	-1
chr16	75681031	75681958	peak1558	562	.	1817.900	-1	-1
chr16	77224261	77225459	peak1559	455	.	1472.230	-1	-1
chr16	80574319	80575117	peak1560	65	.	212.880	-1	-1
chr16	81069083	81069600	peak1561	109	.	352.660	-1	-1
chr16	81110177	81111336	peak1562	271	.	876.080	-1	-1
chr16	81779481	81780427	peak1563	620	.	2003.230	-1	-1
chr16	83841206	83841912	peak1564	255	.	825.700	-1	-1
chr16	83932246	83933537	peak1565	90	.	293.890	-1	-1
chr16	84220138	84221126	peak1566	942	.	3045.410	-1	-1
chr16	84457042	84457466	peak1567	38	.	124.850	-1	-1
chr16	84839783	84840626	peak1568	76	.	246.650	-1	-1
chr16	85044839	85045798	peak1569	531	.	1716.710	-1	-1
chr16	85191387	85192151	peak1570	32	.	104.650	-1	-1
chr16	85207711	85208485	peak1571	81	.	264.210	-1	-1
chr16	85597040	85597494	peak1572	35	.	114.470	-1	-1
chr16	85722271	85722867	peak1573	94	.	304.080	-1	-1
chr16	85832925	85833705	peak1574	264	.	853.210	-1	-1
chr16	86192282	86192745	peak1575	56	.	181.040	-1	-1
chr16	86245426	86245759	peak1576	61	.	200.040	-1	-1
chr16	86295005	86295416	peak1577	51	.	166.050	-1	-1
chr16	86421012	86421576	peak1578	119	.	386.770	-1	-1
chr16	86774938	86775565	peak1579	47	.	152.970	-1	-1
chr16	87799159	87799992	peak1580	492	.	1589.840	-1	-1
chr16	87984200	87985032	peak1581	75	.	243.300	-1	-1
chr16	88600562	88601000	peak1582	49	.	160.680	-1	-1
chr16	88636422	88637487	peak1583	216	.	699.400	-1	-1
chr16	88767230	88767840	peak1584	47	.	154.300	-1	-1
chr16	89159962	89160580	peak1585	722	.	2334.700	-1	-1
chr16	89283491	89284725	peak1586	795	.	2568.370	-1	-1
chr16	89307016	89308562	peak1587	679	.	2195.160	-1	-1
chr16	89626606	89627489	peak1588	235	.	761.940	-1	-1
chr16	89723672	89724592	peak1589	329	.	1064.620	-1	-1
chr16	89785542	89786288	peak1590	83	.	269.790	-1	-1
chr16	89786574	89788054	peak1591	703	.	2271.740	-1	-1
chr16	89788292	89788932	peak1592	52	.	168.710	-1	-1
chr16	90088658	90089344	peak1593	34	.	112.870	-1	-1
chr17	617609	618560	peak1594	590	.	1908.150	-1	-1
chr17	1171283	1172042	peak1595	321	.	1037.470	-1	-1
chr17	1359107	1360007	peak1596	195	.	631.650	-1	-1
chr17	1419613	1420603	peak1597	494	.	1598.070	-1	-1
chr17	1587484	1588695	peak1598	458	.	1481.390	-1	-1
chr17	1944641	1945972	peak1599	505	.	1634.180	-1	-1
chr17	1953592	1953991	peak1600	45	.	147.600	-1	-1
chr17	1994249	1994893	peak1601	32	.	106.000	-1	-1
chr17	2095523	2096357	peak1602	31	.	101.680	-1	-1
chr17	2239122	2240428	peak1603	768	.	2482.560	-1	-1
chr17	3539361	3540294	peak1604	194	.	628.160	-1	-1
chr17	4045941	4046698	peak1605	130	.	423.040	-1	-1
chr17	4458146	4459228	peak1606	474	.	1533.560	-1	-1
chr17	4634358	4635221	peak1607	54	.	175.210	-1	-1
chr17	4842981	4844414	peak1608	287	.	927.300	-1	-1
chr17	4850389	4852683	peak1609	302	.	978.460	-1	-1
chr17	4980965	4982282	peak1610	557	.	1799.820	-1	-1
chr17	5014878	5015575	peak1611	80	.	261.460	-1	-1
chr17	5094561	5095659	peak1612	371	.	1201.420	-1	-1
chr17	5322525	5323826	peak1613	198	.	640.800	-1	-1
chr17	5341949	5342911	peak1614	282	.	911.680	-1	-1
chr17	5371842	5372765	peak1615	683	.	2209.290	-1	-1
chr17	5389145	5390593	peak1616	614	.	1983.510	-1	-1
chr17	6346875	6347885	peak1617	69	.	224.350	-1	-1
chr17	6543741	6545090	peak1618	129	.	417.050	-1	-1
chr17	6554366	6555208	peak1619	331	.	1069.810	-1	-1
chr17	6757069	6757422	peak1620	34	.	111.700	-1	-1
chr17	6917577	6918526	peak1621	319	.	1030.520	-1	-1
chr17	7142529	7143456	peak1622	726	.	2345.390	-1	-1
chr17	7154861	7156270	peak1623	380	.	1228.620	-1	-1
chr17	7217851	7219219	peak1624	744	.	2404.890	-1	-1
chr17	7338332	7339078	peak1625	653	.	2111.410	-1	-1
chr17	7358462	7359396	peak1626	547	.	1767.940	-1	-1
chr17	7464926	7465559	peak1627	66	.	216.210	-1	-1
chr17	7475348	7476455	peak1628	521	.	1683.160	-1	-1
chr17	7476759	7477529	peak1629	56	.	181.880	-1	-1
chr17	7486684	7487859	peak1630	665	.	2149.830	-1	-1
chr17	7589142	7591245	peak1631	309	.	999.560	-1	-1
chr17	7834861	7836172	peak1632	147	.	475.400	-1	-1
chr17	8054357	8055036	peak1633	38	.	123.440	-1	-1
chr17	8059452	8060293	peak1634	52	.	168.650	-1	-1
chr17	8076460	8077467	peak1635	38	.	124.400	-1	-1
chr17	8125189	8126998	peak1636	87	.	282.990	-1	-1
chr17	8129273	8130565	peak1637	37	.	120.250	-1	-1
chr17	8279575	8280474	peak1638	453	.	1463.860	-1	-1
chr17	8286200	8286863	peak1639	180	.	583.640	-1	-1
chr17	8710430	8710823	peak1640	33	.	109.740	-1	-1
chr17	10600318	10601597	peak1641	707	.	2285.710	-1	-1
chr17	12920828	12922140	peak1642	601	.	1943.860	-1	-1
chr17	13844400	13844998	peak1643	108	.	349.970	-1	-1
chr17	13972344	13973427	peak1644	648	.	2094.710	-1	-1
chr17	15339960	15340560	peak1645	55	.	179.780	-1	-1
chr17	15587447	15587862	peak1646	269	.	869.770	-1	-1
chr17	16120106	16120882	peak1647	156	.	506.500	-1	-1
chr17	16438682	16439576	peak1648	89	.	287.860	-1	-1
chr17	17183810	17185074	peak1649	488	.	1578.690	-1	-1
chr17	17494489	17495583	peak1650	298	.	963.140	-1	-1
chr17	17743360	17744041	peak1651	140	.	455.190	-1	-1
chr17	17875516	17876523	peak1652	345	.	1116.890	-1	-1
chr17	17936596	17937230	peak1653	145	.	470.750	-1	-1
chr17	17990803	17991677	peak1654	584	.	1886.430	-1	-1
chr17	18217770	18219038	peak1655	978	.	3160.930	-1	-1
chr17	18601111	18601428	peak1656	76	.	248.200	-1	-1
chr17	18684325	18684720	peak1657	32	.	105.780	-1	-1
chr17	19280800	19281869	peak1658	179	.	579.590	-1	-1
chr17	19880609	19881719	peak1659	85	.	275.100	-1	-1
chr17	20771726	20772061	peak1660	43	.	140.900	-1	-1
chr17	20945347	20945915	peak1661	140	.	454.850	-1	-1
chr17	21029768	21030999	peak1662	347	.	1123.010	-1	-1
chr17	21117217	21117964	peak1663	46	.	151.550	-1	-1
chr17	21190981	21191718	peak1664	34	.	111.190	-1	-1
chr17	21226095	21226796	peak1665	63	.	206.370	-1	-1
chr17	21837329	21837668	peak1666	34	.	109.900	-1	-1
chr17	26368024	26369093	peak1667	295	.	954.040	-1	-1
chr17	26661897	26663692	peak1668	707	.	2283.980	-1	-1
chr17	26684109	26685197	peak1669	959	.	3100.000	-1	-1
chr17	26898342	26899064	peak1670	106	.	342.470	-1	-1
chr17	26988495	26989751	peak1671	727	.	2350.270	-1	-1
chr17	27139230	27139908	peak1672	51	.	167.620	-1	-1
chr17	27278571	27279914	peak1673	179	.	580.080	-1	-1
chr17	27919801	27920385	peak1674	55	.	178.100	-1	-1
chr17	28705455	28706240	peak1675	55	.	179.840	-1	-1
chr17	28803960	28804861	peak1676	414	.	1337.310	-1	-1
chr17	29151332	29152257	peak1677	89	.	290.690	-1	-1
chr17	29232720	29234065	peak1678	517	.	1671.020	-1	-1
chr17	29876071	29877491	peak1679	107	.	346.620	-1	-1
chr17	30228085	30229176	peak1680	427	.	1379.870	-1	-1
chr17	30668957	30669532	peak1681	76	.	246.410	-1	-1
chr17	30771012	30771922	peak1682	905	.	2924.320	-1	-1
chr17	33288082	33289039	peak1683	560	.	1808.880	-1	-1
chr17	33349478	33350363	peak1684	237	.	765.870	-1	-1
chr17	33569691	33570339	peak1685	94	.	306.430	-1	-1
chr17	33904790	33906232	peak1686	994	.	3213.670	-1	-1
chr17	33913945	33914803	peak1687	163	.	528.380	-1	-1
chr17	34842071	34842755	peak1688	37	.	119.840	-1	-1
chr17	34890579	34891760	peak1689	476	.	1538.440	-1	-1
chr17	34947855	34948465	peak1690	35	.	113.310	-1	-1
chr17	34957535	34958407	peak1691	54	.	176.990	-1	-1
chr17	35305748	35306678	peak1692	33	.	109.810	-1	-1
chr17	35968699	35969813	peak1693	115	.	372.800	-1	-1
chr17	36507292	36508023	peak1694	96	.	311.130	-1	-1
chr17	36858403	36859063	peak1695	83	.	270.710	-1	-1
chr17	36905727	36906432	peak1696	83	.	271.170	-1	-1
chr17	36907844	36909406	peak1697	361	.	1169.260	-1	-1
chr17	36955750	36956555	peak1698	43	.	141.480	-1	-1
chr17	36981017	36981983	peak1699	382	.	1234.890	-1	-1
chr17	37009531	37010541	peak1700	372	.	1203.710	-1	-1
chr17	37355877	37357135	peak1701	178	.	575.190	-1	-1
chr17	37793097	37794043	peak1702	423	.	1368.450	-1	-1
chr17	37843773	37844843	peak1703	959	.	3100.000	-1	-1
chr17	38296171	38296994	peak1704	50	.	162.180	-1	-1
chr17	38375188	38375880	peak1705	174	.	564.210	-1	-1
chr17	38478652	38479714	peak1706	270	.	873.360	-1	-1
chr17	38677263	38678188	peak1707	101	.	329.190	-1	-1
chr17	38716364	38717041	peak1708	38	.	125.850	-1	-1
chr17	38974716	38975803	peak1709	951	.	3074.780	-1	-1
chr17	39844512	39846388	peak1710	357	.	1153.850	-1	-1
chr17	39968605	39969478	peak1711	38	.	123.490	-1	-1
chr17	40086180	40087151	peak1712	106	.	344.710	-1	-1
chr17	40168723	40170214	peak1713	726	.	2348.180	-1	-1
chr17	40171680	40172456	peak1714	533	.	1724.280	-1	-1
chr17	40306223	40307488	peak1715	638	.	2063.130	-1	-1
chr17	40346070	40346803	peak1716	97	.	316.290	-1	-1
chr17	40400463	40401060	peak1717	75	.	244.270	-1	-1
chr17	40706345	40707204	peak1718	166	.	536.460	-1	-1
chr17	40713715	40714763	peak1719	345	.	1116.820	-1	-1
chr17	40718638	40719512	peak1720	61	.	197.200	-1	-1
chr17	40729265	40730371	peak1721	513	.	1658.400	-1	-1
chr17	40925071	40925952	peak1722	775	.	2504.250	-1	-1
chr17	40966599	40967415	peak1723	37	.	120.080	-1	-1
chr17	40975648	40976705	peak1724	354	.	1144.720	-1	-1
chr17	40984658	40986003	peak1725	415	.	1340.710	-1	-1
chr17	41131767	41132950	peak1726	55	.	178.670	-1	-1
chr17	41149889	41151067	peak1727	877	.	2833.400	-1	-1
chr17	41277038	41277969	peak1728	120	.	388.740	-1	-1
chr17	41321970	41323506	peak1729	159	.	516.550	-1	-1
chr17	41560773	41561999	peak1730	878	.	2837.060	-1	-1
chr17	42091716	42092775	peak1731	622	.	2012.220	-1	-1
chr17	42147648	42148721	peak1732	209	.	677.620	-1	-1
chr17	42172803	42173543	peak1733	58	.	187.510	-1	-1
chr17	42219025	42220030	peak1734	42	.	137.350	-1	-1
chr17	42263579	42264902	peak1735	655	.	2115.960	-1	-1
chr17	42580458	42581447	peak1736	388	.	1256.130	-1	-1
chr17	42872169	42872721	peak1737	34	.	112.370	-1	-1
chr17	42976127	42977198	peak1738	37	.	121.930	-1	-1
chr17	43024775	43025799	peak1739	280	.	907.000	-1	-1
chr17	43128607	43129277	peak1740	193	.	624.400	-1	-1
chr17	43138031	43139225	peak1741	50	.	163.330	-1	-1
chr17	43324683	43325348	peak1742	33	.	109.600	-1	-1
chr17	44270965	44271972	peak1743	249	.	804.780	-1	-1
chr17	44999867	45001077	peak1744	672	.	2171.830	-1	-1
chr17	45144416	45145127	peak1745	186	.	602.550	-1	-1
chr17	45177354	45177938	peak1746	39	.	127.330	-1	-1
chr17	45898684	45899648	peak1747	211	.	682.610	-1	-1
chr17	45908179	45909584	peak1748	451	.	1457.640	-1	-1
chr17	45918232	45919083	peak1749	42	.	135.820	-1	-1
chr17	45972814	45974420	peak1750	959	.	3100.000	-1	-1
chr17	46124452	46126709	peak1751	379	.	1225.010	-1	-1
chr17	46184324	46185724	peak1752	189	.	612.900	-1	-1
chr17	47021637	47022814	peak1753	806	.	2605.660	-1	-1
chr17	47865218	47866862	peak1754	49	.	158.350	-1	-1
chr17	48228219	48230174	peak1755	240	.	775.880	-1	-1
chr17	48449891	48451145	peak1756	887	.	2866.320	-1	-1
chr17	48473763	48475365	peak1757	124	.	402.740	-1	-1
chr17	48555875	48556732	peak1758	51	.	167.220	-1	-1
chr17	48784342	48785694	peak1759	103	.	334.610	-1	-1
chr17	48798702	48799355	peak1760	87	.	283.720	-1	-1
chr17	49230042	49231876	peak1761	541	.	1748.840	-1	-1
chr17	53828038	53829067	peak1762	92	.	298.970	-1	-1
chr17	54776515	54777457	peak1763	37	.	122.290	-1	-1
chr17	55038040	55038756	peak1764	33	.	109.350	-1	-1
chr17	55926816	55927946	peak1765	529	.	1710.920	-1	-1
chr17	56083769	56085476	peak1766	33	.	108.000	-1	-1
chr17	56295845	56297104	peak1767	49	.	158.510	-1	-1
chr17	56428767	56430481	peak1768	826	.	2669.850	-1	-1
chr17	56594710	56596500	peak1769	539	.	1743.090	-1	-1
chr17	56769534	56770409	peak1770	36	.	119.410	-1	-1
chr17	57287097	57287941	peak1771	856	.	2766.930	-1	-1
chr17	57696288	57697719	peak1772	484	.	1564.670	-1	-1
chr17	57784246	57785718	peak1773	959	.	3100.000	-1	-1
chr17	58155575	58156537	peak1774	140	.	452.240	-1	-1
chr17	58156687	58157180	peak1775	44	.	142.920	-1	-1
chr17	58469111	58470343	peak1776	76	.	246.340	-1	-1
chr17	58754229	58755646	peak1777	364	.	1176.970	-1	-1
chr17	60501000	60501483	peak1778	289	.	934.200	-1	-1
chr17	61627112	61628446	peak1779	786	.	2541.930	-1	-1
chr17	61677743	61678709	peak1780	684	.	2210.840	-1	-1
chr17	61818925	61819792	peak1781	67	.	217.610	-1	-1
chr17	61850566	61851826	peak1782	482	.	1556.900	-1	-1
chr17	61903796	61905896	peak1783	652	.	2106.760	-1	-1
chr17	61919884	61920800	peak1784	296	.	957.680	-1	-1
chr17	62492738	62493844	peak1785	146	.	471.660	-1	-1
chr17	62502015	62504101	peak1786	66	.	213.210	-1	-1
chr17	62702789	62703888	peak1787	36	.	117.420	-1	-1
chr17	63118953	63119953	peak1788	154	.	499.020	-1	-1
chr17	64561080	64561621	peak1789	123	.	399.990	-1	-1
chr17	65361764	65363027	peak1790	130	.	420.890	-1	-1
chr17	65713440	65714523	peak1791	79	.	258.160	-1	-1
chr17	65989630	65990544	peak1792	50	.	163.970	-1	-1
chr17	67410481	67411444	peak1793	181	.	587.350	-1	-1
chr17	70026430	70027044	peak1794	35	.	114.690	-1	-1
chr17	71188381	71189996	peak1795	193	.	624.350	-1	-1
chr17	71228023	71228934	peak1796	80	.	260.960	-1	-1
chr17	71300835	71301750	peak1797	97	.	316.000	-1	-1
chr17	71336095	71336843	peak1798	165	.	534.640	-1	-1
chr17	72199372	72200509	peak1799	692	.	2237.000	-1	-1
chr17	72772080	72772974	peak1800	373	.	1205.300	-1	-1
chr17	72977808	72979260	peak1801	42	.	138.470	-1	-1
chr17	73007767	73009537	peak1802	552	.	1784.690	-1	-1
chr17	73042445	73043562	peak1803	724	.	2339.620	-1	-1
chr17	73105648	73106336	peak1804	120	.	388.310	-1	-1
chr17	73127390	73128353	peak1805	303	.	979.030	-1	-1
chr17	73267127	73267882	peak1806	45	.	147.410	-1	-1
chr17	73389356	73390756	peak1807	409	.	1321.910	-1	-1
chr17	73511223	73512825	peak1808	116	.	376.350	-1	-1
chr17	73662833	73663995	peak1809	816	.	2636.920	-1	-1
chr17	73696401	73697158	peak1810	183	.	593.180	-1	-1
chr17	73851236	73852640	peak1811	51	.	165.700	-1	-1
chr17	73974926	73976198	peak1812	123	.	399.250	-1	-1
chr17	74099043	74100327	peak1813	86	.	279.230	-1	-1
chr17	74667210	74668797	peak1814	321	.	1040.060	-1	-1
chr17	74721834	74723656	peak1815	54	.	175.990	-1	-1
chr17	74731942	74734521	peak1816	109	.	354.310	-1	-1
chr17	75041322	75042010	peak1817	166	.	539.310	-1	-1
chr17	75084283	75085523	peak1818	595	.	1924.460	-1	-1
chr17	75121399	75122118	peak1819	48	.	156.220	-1	-1
chr17	75231446	75232096	peak1820	43	.	139.020	-1	-1
chr17	75944825	75945359	peak1821	68	.	222.250	-1	-1
chr17	76055036	76055558	peak1822	49	.	159.520	-1	-1
chr17	76374083	76375449	peak1823	417	.	1349.850	-1	-1
chr17	76588134	76588968	peak1824	90	.	293.790	-1	-1
chr17	76878635	76880454	peak1825	174	.	565.200	-1	-1
chr17	77770455	77771564	peak1826	171	.	552.440	-1	-1
chr17	78010076	78011015	peak1827	53	.	174.160	-1	-1
chr17	78388398	78389775	peak1828	692	.	2235.530	-1	-1
chr17	78427731	78429175	peak1829	240	.	776.910	-1	-1
chr17	79212271	79214118	peak1830	472	.	1526.430	-1	-1
chr17	79268752	79270221	peak1831	244	.	788.950	-1	-1
chr17	79481725	79482754	peak1832	40	.	131.330	-1	-1
chr17	79519039	79521228	peak1833	119	.	385.840	-1	-1
chr17	79603873	79604524	peak1834	111	.	360.510	-1	-1
chr17	79632601	79634434	peak1835	451	.	1458.280	-1	-1
chr17	79650048	79651751	peak1836	484	.	1566.010	-1	-1
chr17	79669971	79670851	peak1837	244	.	788.550	-1	-1
chr17	79790874	79791590	peak1838	115	.	373.350	-1	-1
chr17	79817626	79819715	peak1839	464	.	1500.320	-1	-1
chr17	79828941	79829849	peak1840	166	.	538.370	-1	-1
chr17	79849160	79850146	peak1841	585	.	1890.030	-1	-1
chr17	79875550	79876310	peak1842	200	.	648.180	-1	-1
chr17	79934880	79936124	peak1843	31	.	100.320	-1	-1
chr17	80009409	80010462	peak1844	589	.	1902.550	-1	-1
chr17	80023125	80024278	peak1845	466	.	1507.210	-1	-1
chr17	80170398	80171699	peak1846	122	.	394.790	-1	-1
chr17	80231045	80231939	peak1847	53	.	172.420	-1	-1
chr17	80408228	80409419	peak1848	195	.	632.610	-1	-1
chr17	80605953	80606527	peak1849	58	.	187.550	-1	-1
chr17	80674031	80675205	peak1850	42	.	136.750	-1	-1
chr18	2516075	2516818	peak1851	34	.	112.740	-1	-1
chr18	2655651	2656217	peak1852	115	.	374.190	-1	-1
chr18	2905824	2906499	peak1853	102	.	330.580	-1	-1
chr18	3247171	3248202	peak1854	159	.	515.600	-1	-1
chr18	3261543	3262441	peak1855	550	.	1779.050	-1	-1
chr18	5237468	5238430	peak1856	668	.	2159.040	-1	-1
chr18	7946575	7947138	peak1857	68	.	222.400	-1	-1
chr18	8609085	8609603	peak1858	223	.	722.870	-1	-1
chr18	9101591	9102845	peak1859	109	.	355.180	-1	-1
chr18	11908109	11908632	peak1860	47	.	153.230	-1	-1
chr18	12679104	12679758	peak1861	63	.	203.560	-1	-1
chr18	12947861	12948728	peak1862	58	.	190.380	-1	-1
chr18	12990712	12991685	peak1863	33	.	107.010	-1	-1
chr18	13726168	13727125	peak1864	430	.	1390.760	-1	-1
chr18	19180208	19181260	peak1865	54	.	176.880	-1	-1
chr18	19192000	19192784	peak1866	884	.	2858.380	-1	-1
chr18	20012566	20013044	peak1867	51	.	165.090	-1	-1
chr18	21032723	21033672	peak1868	544	.	1758.910	-1	-1
chr18	21544153	21544654	peak1869	41	.	134.100	-1	-1
chr18	22006049	22007115	peak1870	801	.	2589.180	-1	-1
chr18	29522855	29523483	peak1871	93	.	301.720	-1	-1
chr18	32820570	32821488	peak1872	305	.	985.220	-1	-1
chr18	32847256	32847682	peak1873	33	.	108.010	-1	-1
chr18	32923610	32924773	peak1874	131	.	424.580	-1	-1
chr18	32956966	32957528	peak1875	38	.	125.490	-1	-1
chr18	33077176	33078274	peak1876	151	.	490.150	-1	-1
chr18	33551997	33553100	peak1877	466	.	1506.330	-1	-1
chr18	33647154	33648010	peak1878	96	.	311.430	-1	-1
chr18	33709028	33710368	peak1879	461	.	1492.270	-1	-1
chr18	39534754	39535627	peak1880	964	.	3113.970	-1	-1
chr18	43354979	43355517	peak1881	62	.	203.130	-1	-1
chr18	43677797	43678891	peak1882	210	.	679.650	-1	-1
chr18	43753495	43754429	peak1883	329	.	1064.630	-1	-1
chr18	44676171	44677441	peak1884	481	.	1554.180	-1	-1
chr18	46482263	46482827	peak1885	31	.	101.680	-1	-1
chr18	47013047	47014072	peak1886	154	.	497.540	-1	-1
chr18	47792497	47793271	peak1887	332	.	1075.340	-1	-1
chr18	47807349	47808400	peak1888	443	.	1432.850	-1	-1
chr18	47812691	47813331	peak1889	38	.	124.530	-1	-1
chr18	47813689	47814770	peak1890	627	.	2026.620	-1	-1
chr18	47824150	47824766	peak1891	234	.	758.440	-1	-1
chr18	47901012	47901623	peak1892	74	.	241.640	-1	-1
chr18	48494066	48494715	peak1893	119	.	387.360	-1	-1
chr18	51795510	51796753	peak1894	159	.	514.050	-1	-1
chr18	54305618	54306377	peak1895	93	.	302.420	-1	-1
chr18	54318058	54319058	peak1896	47	.	152.060	-1	-1
chr18	55288718	55289514	peak1897	164	.	532.540	-1	-1
chr18	55297197	55297921	peak1898	84	.	273.740	-1	-1
chr18	61089177	61090182	peak1899	545	.	1763.060	-1	-1
chr18	61637022	61638275	peak1900	60	.	194.850	-1	-1
chr18	66381738	66382852	peak1901	314	.	1016.190	-1	-1
chr18	67872305	67873622	peak1902	292	.	943.700	-1	-1
chr18	72162843	72163865	peak1903	77	.	248.910	-1	-1
chr18	72264199	72265996	peak1904	917	.	2963.770	-1	-1
chr18	72921064	72922008	peak1905	121	.	391.630	-1	-1
chr18	77439079	77440088	peak1906	101	.	326.900	-1	-1
chr18	77905385	77906082	peak1907	149	.	481.860	-1	-1
chr19	506533	508162	peak1908	405	.	1310.050	-1	-1
chr19	633298	634045	peak1909	420	.	1356.840	-1	-1
chr19	663070	663948	peak1910	31	.	100.270	-1	-1
chr19	796657	798141	peak1911	132	.	428.270	-1	-1
chr19	983878	984841	peak1912	295	.	954.240	-1	-1
chr19	1173963	1174627	peak1913	103	.	334.130	-1	-1
chr19	1354463	1354959	peak1914	36	.	118.610	-1	-1
chr19	1383101	1384214	peak1915	88	.	287.450	-1	-1
chr19	1437967	1438746	peak1916	343	.	1109.500	-1	-1
chr19	1478827	1479830	peak1917	563	.	1819.210	-1	-1
chr19	1605111	1606392	peak1918	99	.	320.810	-1	-1
chr19	1875764	1876848	peak1919	195	.	632.770	-1	-1
chr19	1885203	1885816	peak1920	376	.	1215.220	-1	-1
chr19	1904905	1906079	peak1921	32	.	106.160	-1	-1
chr19	2151425	2152280	peak1922	330	.	1066.460	-1	-1
chr19	2236092	2237317	peak1923	219	.	708.270	-1	-1
chr19	2273422	2274158	peak1924	577	.	1865.280	-1	-1
chr19	2427160	2428206	peak1925	160	.	517.700	-1	-1
chr19	2456922	2457350	peak1926	46	.	150.970	-1	-1
chr19	2739726	2740492	peak1927	594	.	1921.100	-1	-1
chr19	2783028	2783903	peak1928	581	.	1877.890	-1	-1
chr19	2950013	2951218	peak1929	910	.	2941.440	-1	-1
chr19	3154892	3155607	peak1930	34	.	112.860	-1	-1
chr19	3184902	3186148	peak1931	959	.	3100.000	-1	-1
chr19	3434598	3435782	peak1932	558	.	1803.280	-1	-1
chr19	3505544	3506389	peak1933	200	.	648.570	-1	-1
chr19	3762431	3763442	peak1934	186	.	603.210	-1	-1
chr19	3970882	3971723	peak1935	399	.	1290.730	-1	-1
chr19	3990062	3990598	peak1936	35	.	115.910	-1	-1
chr19	4181979	4182926	peak1937	845	.	2732.200	-1	-1
chr19	4246459	4247915	peak1938	959	.	3100.000	-1	-1
chr19	4400232	4400913	peak1939	35	.	114.130	-1	-1
chr19	4457532	4458268	peak1940	261	.	844.280	-1	-1
chr19	4471192	4472480	peak1941	105	.	340.010	-1	-1
chr19	4474405	4475211	peak1942	306	.	989.000	-1	-1
chr19	4723155	4724362	peak1943	614	.	1983.600	-1	-1
chr19	4791078	4792014	peak1944	652	.	2108.900	-1	-1
chr19	4815449	4816145	peak1945	223	.	721.150	-1	-1
chr19	5679919	5681153	peak1946	146	.	473.020	-1	-1
chr19	5719786	5720958	peak1947	655	.	2117.670	-1	-1
chr19	5790244	5791477	peak1948	501	.	1620.770	-1	-1
chr19	6279718	6280463	peak1949	649	.	2097.020	-1	-1
chr19	6361188	6361844	peak1950	78	.	252.900	-1	-1
chr19	6392680	6394450	peak1951	271	.	877.980	-1	-1
chr19	6530484	6531163	peak1952	34	.	112.050	-1	-1
chr19	6603887	6604398	peak1953	51	.	165.030	-1	-1
chr19	6736512	6738362	peak1954	579	.	1871.820	-1	-1
chr19	6947628	6948189	peak1955	67	.	216.890	-1	-1
chr19	6952952	6953441	peak1956	64	.	208.570	-1	-1
chr19	7069107	7070233	peak1957	690	.	2231.690	-1	-1
chr19	7459603	7460401	peak1958	220	.	710.930	-1	-1
chr19	7694073	7695098	peak1959	504	.	1628.120	-1	-1
chr19	8070322	8071175	peak1960	503	.	1626.330	-1	-1
chr19	8454599	8455590	peak1961	915	.	2957.010	-1	-1
chr19	8578394	8579330	peak1962	63	.	203.690	-1	-1
chr19	8617499	8618260	peak1963	493	.	1595.180	-1	-1
chr19	8942528	8943720	peak1964	518	.	1673.850	-1	-1
chr19	8989108	8989320	peak1965	42	.	135.920	-1	-1
chr19	9250672	9251509	peak1966	117	.	380.520	-1	-1
chr19	9473424	9474038	peak1967	212	.	686.840	-1	-1
chr19	9517339	9518166	peak1968	884	.	2857.980	-1	-1
chr19	9545768	9546669	peak1969	455	.	1470.870	-1	-1
chr19	9694615	9695605	peak1970	287	.	927.700	-1	-1
chr19	9731527	9732789	peak1971	519	.	1678.140	-1	-1
chr19	9785244	9786221	peak1972	199	.	645.330	-1	-1
chr19	9878845	9879995	peak1973	771	.	2492.000	-1	-1
chr19	9928906	9929999	peak1974	431	.	1394.740	-1	-1
chr19	9937703	9939113	peak1975	959	.	3100.000	-1	-1
chr19	10028007	10028456	peak1976	60	.	196.230	-1	-1
chr19	10216601	10217560	peak1977	517	.	1670.560	-1	-1
chr19	10229973	10230963	peak1978	791	.	2556.930	-1	-1
chr19	10304382	10306051	peak1979	90	.	293.600	-1	-1
chr19	10513020	10513712	peak1980	85	.	275.370	-1	-1
chr19	10513739	10515386	peak1981	395	.	1276.390	-1	-1
chr19	10827855	10829345	peak1982	379	.	1226.140	-1	-1
chr19	11038928	11039916	peak1983	933	.	3016.860	-1	-1
chr19	11379481	11379993	peak1984	36	.	117.870	-1	-1
chr19	11404240	11404964	peak1985	38	.	125.100	-1	-1
chr19	11485006	11486334	peak1986	96	.	312.890	-1	-1
chr19	11545609	11546997	peak1987	565	.	1825.440	-1	-1
chr19	11616173	11616978	peak1988	200	.	648.930	-1	-1
chr19	11639402	11640225	peak1989	355	.	1147.510	-1	-1
chr19	11669493	11670583	peak1990	340	.	1100.830	-1	-1
chr19	11849543	11850429	peak1991	291	.	940.320	-1	-1
chr19	11877375	11878322	peak1992	42	.	138.100	-1	-1
chr19	12267233	12268013	peak1993	51	.	166.040	-1	-1
chr19	12405325	12406245	peak1994	500	.	1615.130	-1	-1
chr19	12476407	12477115	peak1995	49	.	161.230	-1	-1
chr19	12511689	12512433	peak1996	42	.	138.110	-1	-1
chr19	12551481	12552387	peak1997	260	.	841.840	-1	-1
chr19	12661569	12662995	peak1998	164	.	530.320	-1	-1
chr19	12721160	12722785	peak1999	740	.	2392.690	-1	-1
chr19	12779567	12781172	peak2000	959	.	3100.000	-1	-1
[truncated: 2,330 more rows]
